# Supplementary material for: Hydroxy acid conjugation to lipids increases structural and hydrolytic stability
Source: Nat Commun. 2026 Jul 27;17:6973. doi: 10.1038/s41467-026-75192-5 (PMC13408983; doi:10.1038/s41467-026-75192-5)
Supplement: Supplementary file 3 — Source data for Figure 2 [file 41467_2026_75192_MOESM3_ESM.xlsx]

## Sheet: Figure 2A
Panel A: Dry reaction chromatograms of DA:LA at 1:1, 1:2 and 1:4 molar ratios
DA: 200umol ; LA 200, 400 or 800umol
min	-12.7313	-9.95297	-55.4769
max	64.8768	52.0839	117.755
delta	77.6081	62.0368	173.232
F		1.1	2.2
Overlay					Stack
RT [min]	DA:LA 1:1	DA:LA 1:2	DA:LA 1:4		RT [min]	DA:LA 1:1	DA:LA 1:2	DA:LA 1:4
0.000416667	-0.0229982	-0.236484	0.000314864		0.000416667	-0.0229982	71.128	142.729
0.00708333	-0.0287616	-0.195924	0.032233		0.00708333	-0.0287616	71.1686	142.761
0.01375	-0.0535985	-0.140581	0.0460312		0.01375	-0.0535985	71.2239	142.775
0.0204167	-0.108081	-0.0884875	0.0122305		0.0204167	-0.108081	71.276	142.741
0.0270833	-0.204195	-0.0730018	-0.0496435		0.0270833	-0.204195	71.2915	142.679
0.03375	-0.269728	-0.0983018	-0.119148		0.03375	-0.269728	71.2662	142.61
0.0404167	-0.281623	-0.161532	-0.183393		0.0404167	-0.281623	71.2029	142.546
0.0470833	-0.259578	-0.259454	-0.258327		0.0470833	-0.259578	71.105	142.471
0.05375	-0.245374	-0.377941	-0.307612		0.05375	-0.245374	70.9865	142.421
0.0604167	-0.219381	-0.491307	-0.292677		0.0604167	-0.219381	70.8732	142.436
0.0670833	-0.180742	-0.564441	-0.238208		0.0670833	-0.180742	70.8	142.491
0.07375	-0.155012	-0.572352	-0.185419		0.07375	-0.155012	70.7921	142.544
0.0804167	-0.120827	-0.529386	-0.151889		0.0804167	-0.120827	70.8351	142.577
0.0870833	-0.0906592	-0.460276	-0.116387		0.0870833	-0.0906592	70.9042	142.613
0.09375	-0.0530768	-0.398965	-0.0855213		0.09375	-0.0530768	70.9655	142.643
0.100417	-0.0381101	-0.345126	-0.0565077		0.100417	-0.0381101	71.0193	142.672
0.107083	-0.0283668	-0.280238	-0.0146278		0.107083	-0.0283668	71.0842	142.714
0.11375	-0.00473413	-0.225845	0.022816		0.11375	-0.00473413	71.1386	142.752
0.120417	-0.0172802	-0.209836	0.0156859		0.120417	-0.0172802	71.1546	142.745
0.127083	-0.0523085	-0.225469	-0.0318195		0.127083	-0.0523085	71.139	142.697
0.13375	-0.0766881	-0.254211	-0.0613832		0.13375	-0.0766881	71.1103	142.668
0.140417	-0.0610529	-0.283609	-0.0624257		0.140417	-0.0610529	71.0809	142.667
0.147083	-0.0219758	-0.326624	-0.0388083		0.147083	-0.0219758	71.0379	142.69
0.15375	0.0150236	-0.382623	0.000449202		0.15375	0.0150236	70.9819	142.729
0.160417	0.0535506	-0.457339	0.0507643		0.160417	0.0535506	70.9071	142.78
0.167083	0.0644993	-0.54504	0.0742093		0.167083	0.0644993	70.8194	142.803
0.17375	0.0218646	-0.612049	0.0361528		0.17375	0.0218646	70.7524	142.765
0.180417	-0.0413475	-0.624343	-0.0300479		0.180417	-0.0413475	70.7401	142.699
0.187083	-0.090677	-0.588177	-0.0947259		0.187083	-0.090677	70.7763	142.634
0.19375	-0.141336	-0.53642	-0.146592		0.19375	-0.141336	70.8281	142.582
0.200417	-0.184732	-0.471972	-0.186851		0.200417	-0.184732	70.8925	142.542
0.207083	-0.20715	-0.410131	-0.183493		0.207083	-0.20715	70.9543	142.545
0.21375	-0.193442	-0.371906	-0.145692		0.21375	-0.193442	70.9926	142.583
0.220417	-0.197871	-0.40083	-0.125778		0.220417	-0.197871	70.9636	142.603
0.227083	-0.240643	-0.482555	-0.16976		0.227083	-0.240643	70.8819	142.559
0.23375	-0.283968	-0.582535	-0.235731		0.23375	-0.283968	70.7819	142.493
0.240417	-0.310036	-0.63731	-0.256265		0.240417	-0.310036	70.7272	142.473
0.247083	-0.289618	-0.636439	-0.214421		0.247083	-0.289618	70.728	142.515
0.25375	-0.237638	-0.596369	-0.15149		0.25375	-0.237638	70.7681	142.577
0.260417	-0.151051	-0.536603	-0.0830581		0.260417	-0.151051	70.8279	142.646
0.267083	-0.0523281	-0.46786	-0.0038074		0.267083	-0.0523281	70.8966	142.725
0.27375	0.0192401	-0.392674	0.0691093		0.27375	0.0192401	70.9718	142.798
0.280417	0.0755016	-0.345495	0.104647		0.280417	0.0755016	71.019	142.834
0.287083	0.0948247	-0.334671	0.0700785		0.287083	0.0948247	71.0298	142.799
0.29375	0.0799529	-0.355035	-0.0106206		0.29375	0.0799529	71.0094	142.718
0.300417	0.032272	-0.393875	-0.0800704		0.300417	0.032272	70.9706	142.649
0.307083	-0.0281444	-0.446946	-0.112418		0.307083	-0.0281444	70.9175	142.617
0.31375	-0.0617024	-0.481476	-0.115506		0.31375	-0.0617024	70.883	142.613
0.320417	-0.0728392	-0.485074	-0.120487		0.320417	-0.0728392	70.8794	142.608
0.327083	-0.0572155	-0.452921	-0.108394		0.327083	-0.0572155	70.9116	142.621
0.33375	-0.0156694	-0.38466	-0.0626813		0.33375	-0.0156694	70.9798	142.666
0.340417	0.0449114	-0.280934	-0.0255884		0.340417	0.0449114	71.0835	142.703
0.347083	0.0991635	-0.155826	-0.00562825		0.347083	0.0991635	71.2086	142.723
0.35375	0.116465	-0.0548293	0.000749199		0.35375	0.116465	71.3096	142.73
0.360417	0.0818904	0.00651108	0.0335691		0.360417	0.0818904	71.371	142.763
0.367083	0.00748735	0.0356916	0.0615237		0.367083	0.00748735	71.4002	142.79
0.37375	-0.0779266	0.0310414	0.0515089		0.37375	-0.0779266	71.3955	142.78
0.380417	-0.160055	-0.0105847	0.0119967		0.380417	-0.160055	71.3539	142.741
0.387083	-0.218951	-0.0739149	-0.0219583		0.387083	-0.218951	71.2906	142.707
0.39375	-0.242455	-0.134324	-0.0302709		0.39375	-0.242455	71.2302	142.699
0.400417	-0.219097	-0.185765	-0.0519474		0.400417	-0.219097	71.1787	142.677
0.407083	-0.161391	-0.237269	-0.092453		0.407083	-0.161391	71.1272	142.636
0.41375	-0.112361	-0.300216	-0.119505		0.41375	-0.112361	71.0643	142.609
0.420417	-0.0913508	-0.332318	-0.114588		0.420417	-0.0913508	71.0322	142.614
0.427083	-0.0710744	-0.321947	-0.0968123		0.427083	-0.0710744	71.0425	142.632
0.43375	-0.0207775	-0.279115	-0.0876015		0.43375	-0.0207775	71.0854	142.641
0.440417	0.0361717	-0.250023	-0.0768191		0.440417	0.0361717	71.1145	142.652
0.447083	0.0428652	-0.243103	-0.0465141		0.447083	0.0428652	71.1214	142.682
0.45375	0.0218891	-0.234921	0.0109462		0.45375	0.0218891	71.1296	142.74
0.460417	0.00589345	-0.237406	0.0694165		0.460417	0.00589345	71.1271	142.798
0.467083	-0.00805069	-0.260561	0.108482		0.467083	-0.00805069	71.1039	142.837
0.47375	-0.0484572	-0.295314	0.105852		0.47375	-0.0484572	71.0692	142.835
0.480417	-0.0920755	-0.313688	0.10156		0.480417	-0.0920755	71.0508	142.831
0.487083	-0.0960632	-0.322065	0.100521		0.487083	-0.0960632	71.0424	142.829
0.49375	-0.0862864	-0.322308	0.0803658		0.49375	-0.0862864	71.0422	142.809
0.500417	-0.0799117	-0.317474	0.044453		0.500417	-0.0799117	71.047	142.773
0.507083	-0.0694335	-0.308283	0.0115415		0.507083	-0.0694335	71.0562	142.74
0.51375	-0.0535192	-0.309678	0.0126917		0.51375	-0.0535192	71.0548	142.742
0.520417	-0.0380372	-0.315301	0.0405907		0.520417	-0.0380372	71.0492	142.77
0.527083	-0.0161861	-0.303489	0.0788742		0.527083	-0.0161861	71.061	142.808
0.53375	0.0266905	-0.298087	0.107351		0.53375	0.0266905	71.0664	142.836
0.540417	0.0720841	-0.30827	0.114489		0.540417	0.0720841	71.0562	142.843
0.547083	0.0872716	-0.336432	0.0983154		0.547083	0.0872716	71.028	142.827
0.55375	0.0986507	-0.371174	0.0745852		0.55375	0.0986507	70.9933	142.804
0.560417	0.110627	-0.402967	0.041031		0.560417	0.110627	70.9615	142.77
0.567083	0.106944	-0.425231	0.00330694		0.567083	0.106944	70.9392	142.732
0.57375	0.076936	-0.404356	-0.0322116		0.57375	0.076936	70.9601	142.697
0.580417	0.055898	-0.334855	-0.0545336		0.580417	0.055898	71.0296	142.674
0.587083	0.0691902	-0.259462	-0.051654		0.587083	0.0691902	71.105	142.677
0.59375	0.0809591	-0.198619	-0.0524482		0.59375	0.0809591	71.1659	142.676
0.600417	0.0739283	-0.143319	-0.0661264		0.600417	0.0739283	71.2212	142.663
0.607083	0.0701931	-0.0885732	-0.065814		0.607083	0.0701931	71.2759	142.663
0.61375	0.0876467	-0.053098	-0.0248953		0.61375	0.0876467	71.3114	142.704
0.620417	0.094761	-0.0717575	0.0426413		0.620417	0.094761	71.2927	142.772
0.627083	0.0800896	-0.115646	0.0909		0.627083	0.0800896	71.2488	142.82
0.63375	0.0640014	-0.142319	0.110318		0.63375	0.0640014	71.2222	142.839
0.640417	0.053545	-0.167251	0.104291		0.640417	0.053545	71.1972	142.833
0.647083	0.0135433	-0.208309	0.0720279		0.647083	0.0135433	71.1562	142.801
0.65375	-0.0531576	-0.269329	0.0319005		0.65375	-0.0531576	71.0951	142.761
0.660417	-0.103619	-0.31932	-0.00482314		0.660417	-0.103619	71.0452	142.724
0.667083	-0.140938	-0.330343	-0.037694		0.667083	-0.140938	71.0341	142.691
0.67375	-0.168277	-0.324152	-0.056218		0.67375	-0.168277	71.0403	142.673
0.680417	-0.196988	-0.279881	-0.0669945		0.680417	-0.196988	71.0846	142.662
0.687083	-0.192662	-0.21465	-0.0732563		0.687083	-0.192662	71.1498	142.656
0.69375	-0.162135	-0.143274	-0.114983		0.69375	-0.162135	71.2212	142.614
0.700417	-0.122157	-0.0761359	-0.174811		0.700417	-0.122157	71.2883	142.554
0.707083	-0.0574527	-0.0371635	-0.214588		0.707083	-0.0574527	71.3273	142.514
0.71375	-0.00301557	-0.0352875	-0.23396		0.71375	-0.00301557	71.3292	142.495
0.720417	0.0265884	-0.0813244	-0.235069		0.720417	0.0265884	71.2831	142.494
0.727083	0.0340337	-0.153341	-0.214392		0.727083	0.0340337	71.2111	142.515
0.73375	0.0528434	-0.224347	-0.166737		0.73375	0.0528434	71.1401	142.562
0.740417	0.0754456	-0.303346	-0.109831		0.740417	0.0754456	71.0611	142.619
0.747083	0.0559748	-0.374483	-0.0911594		0.747083	0.0559748	70.99	142.638
0.75375	-0.0011802	-0.435567	-0.0937052		0.75375	-0.0011802	70.9289	142.635
0.760417	-0.0568923	-0.476127	-0.0993418		0.760417	-0.0568923	70.8883	142.63
0.767083	-0.104647	-0.517208	-0.112941		0.767083	-0.104647	70.8473	142.616
0.77375	-0.159075	-0.568982	-0.141742		0.77375	-0.159075	70.7955	142.587
0.780417	-0.203657	-0.582247	-0.177561		0.780417	-0.203657	70.7822	142.551
0.787083	-0.206682	-0.563757	-0.172248		0.787083	-0.206682	70.8007	142.557
0.79375	-0.167091	-0.524846	-0.143519		0.79375	-0.167091	70.8396	142.585
0.800417	-0.125209	-0.509423	-0.117134		0.800417	-0.125209	70.8551	142.612
0.807083	-0.104835	-0.510553	-0.12221		0.807083	-0.104835	70.8539	142.607
0.81375	-0.109845	-0.497426	-0.14719		0.81375	-0.109845	70.867	142.582
0.820417	-0.135121	-0.487867	-0.168053		0.820417	-0.135121	70.8766	142.561
0.827083	-0.170421	-0.471356	-0.179401		0.827083	-0.170421	70.8931	142.55
0.83375	-0.205387	-0.45647	-0.177881		0.83375	-0.205387	70.908	142.551
0.840417	-0.228897	-0.444055	-0.178825		0.840417	-0.228897	70.9204	142.55
0.847083	-0.22881	-0.421064	-0.16319		0.847083	-0.22881	70.9434	142.566
0.85375	-0.19193	-0.373756	-0.114573		0.85375	-0.19193	70.9907	142.614
0.860417	-0.116757	-0.289626	-0.0321156		0.860417	-0.116757	71.0748	142.697
0.867083	-0.0121891	-0.197413	0.0582112		0.867083	-0.0121891	71.1671	142.787
0.87375	0.0879053	-0.135828	0.133697		0.87375	0.0879053	71.2286	142.863
0.880417	0.139827	-0.112403	0.176352		0.880417	0.139827	71.2521	142.905
0.887083	0.13651	-0.089628	0.183168		0.887083	0.13651	71.2748	142.912
0.89375	0.101668	-0.100075	0.160182		0.89375	0.101668	71.2644	142.889
0.900417	0.0163774	-0.160514	0.0882701		0.900417	0.0163774	71.204	142.817
0.907083	-0.101345	-0.278442	-0.00438302		0.907083	-0.101345	71.086	142.725
0.91375	-0.201082	-0.374785	-0.0871833		0.91375	-0.201082	70.9897	142.642
0.920417	-0.226909	-0.400966	-0.133165		0.920417	-0.226909	70.9635	142.596
0.927083	-0.223895	-0.396348	-0.162181		0.927083	-0.223895	70.9681	142.567
0.93375	-0.233158	-0.348608	-0.190718		0.93375	-0.233158	71.0159	142.538
0.940417	-0.205561	-0.270512	-0.172914		0.940417	-0.205561	71.094	142.556
0.947083	-0.151665	-0.167077	-0.122831		0.947083	-0.151665	71.1974	142.606
0.95375	-0.116581	-0.0911203	-0.0869019		0.95375	-0.116581	71.2734	142.642
0.960417	-0.125868	-0.0719987	-0.0682156		0.960417	-0.125868	71.2925	142.661
0.967083	-0.117949	-0.0893028	-0.0352489		0.967083	-0.117949	71.2752	142.694
0.97375	-0.0641132	-0.145707	0.0106717		0.97375	-0.0641132	71.2188	142.74
0.980417	-0.0248342	-0.221039	0.00280751		0.980417	-0.0248342	71.1434	142.732
0.987083	-0.0117215	-0.282924	-0.0591128		0.987083	-0.0117215	71.0816	142.67
0.99375	-0.0190876	-0.312322	-0.121243		0.99375	-0.0190876	71.0522	142.608
1.00042	-0.0248304	-0.30811	-0.148676		1.00042	-0.0248304	71.0564	142.58
1.00708	-0.0330685	-0.299764	-0.161651		1.00708	-0.0330685	71.0647	142.567
1.01375	-0.0541251	-0.30358	-0.170332		1.01375	-0.0541251	71.0609	142.559
1.02042	-0.0613263	-0.318514	-0.148051		1.02042	-0.0613263	71.046	142.581
1.02708	-0.0508999	-0.347475	-0.100923		1.02708	-0.0508999	71.017	142.628
1.03375	-0.0130886	-0.373339	-0.0509611		1.03375	-0.0130886	70.9911	142.678
1.04042	0.029301	-0.387614	-0.0327187		1.04042	0.029301	70.9769	142.696
1.04708	0.0694274	-0.373397	-0.0214643		1.04708	0.0694274	70.9911	142.707
1.05375	0.108119	-0.320877	-0.00460277		1.05375	0.108119	71.0436	142.724
1.06042	0.138471	-0.256709	0.0102807		1.06042	0.138471	71.1078	142.739
1.06708	0.135601	-0.229092	0.000286681		1.06708	0.135601	71.1354	142.729
1.07375	0.0980155	-0.255297	-0.0420577		1.07375	0.0980155	71.1092	142.687
1.08042	0.0430434	-0.313677	-0.0942594		1.08042	0.0430434	71.0508	142.635
1.08708	-0.011315	-0.364112	-0.14187		1.08708	-0.011315	71.0004	142.587
1.09375	-0.0716244	-0.41112	-0.176736		1.09375	-0.0716244	70.9534	142.552
1.10042	-0.138425	-0.46728	-0.201823		1.10042	-0.138425	70.8972	142.527
1.10708	-0.181294	-0.497084	-0.211319		1.10708	-0.181294	70.8674	142.518
1.11375	-0.187144	-0.484176	-0.199068		1.11375	-0.187144	70.8803	142.53
1.12042	-0.16008	-0.436147	-0.190666		1.12042	-0.16008	70.9283	142.538
1.12708	-0.118389	-0.392217	-0.183098		1.12708	-0.118389	70.9723	142.546
1.13375	-0.0500081	-0.342456	-0.144363		1.13375	-0.0500081	71.022	142.585
1.14042	0.0247742	-0.27083	-0.0822663		1.14042	0.0247742	71.0936	142.647
1.14708	0.0755026	-0.191501	-0.0157313		1.14708	0.0755026	71.173	142.713
1.15375	0.102846	-0.101496	0.0520293		1.15375	0.102846	71.263	142.781
1.16042	0.141798	-0.00145395	0.155538		1.16042	0.141798	71.363	142.884
1.16708	0.210196	0.0966421	0.273214		1.16708	0.210196	71.4611	143.002
1.17375	0.258503	0.151439	0.320921		1.17375	0.258503	71.5159	143.05
1.18042	0.290467	0.158889	0.296832		1.18042	0.290467	71.5234	143.026
1.18708	0.307128	0.155526	0.239272		1.18708	0.307128	71.52	142.968
1.19375	0.319102	0.152094	0.198924		1.19375	0.319102	71.5166	142.928
1.20042	0.313888	0.121845	0.17432		1.20042	0.313888	71.4863	142.903
1.20708	0.28361	0.0533467	0.143572		1.20708	0.28361	71.4178	142.873
1.21375	0.23864	-0.0210264	0.105234		1.21375	0.23864	71.3434	142.834
1.22042	0.164195	-0.0768946	0.0739723		1.22042	0.164195	71.2876	142.803
1.22708	0.095797	-0.127929	0.0983461		1.22708	0.095797	71.2365	142.827
1.23375	0.0551464	-0.177792	0.148176		1.23375	0.0551464	71.1867	142.877
1.24042	0.0480886	-0.182378	0.187847		1.24042	0.0480886	71.1821	142.917
1.24708	0.0581659	-0.147244	0.198642		1.24708	0.0581659	71.2172	142.928
1.25375	0.0843523	-0.105967	0.228995		1.25375	0.0843523	71.2585	142.958
1.26042	0.124658	-0.0932406	0.27583		1.26042	0.124658	71.2712	143.005
1.26708	0.155569	-0.106179	0.261684		1.26708	0.155569	71.2583	142.991
1.27375	0.142937	-0.144645	0.184231		1.27375	0.142937	71.2198	142.913
1.28042	0.0930708	-0.228071	0.0888948		1.28042	0.0930708	71.1364	142.818
1.28708	0.0274557	-0.310269	0.0484298		1.28708	0.0274557	71.0542	142.777
1.29375	-0.0181349	-0.358833	0.0498206		1.29375	-0.0181349	71.0056	142.779
1.30042	-0.0356998	-0.365857	0.0627916		1.30042	-0.0356998	70.9986	142.792
1.30708	-0.0306444	-0.360445	0.0922119		1.30708	-0.0306444	71.004	142.821
1.31375	-0.001665	-0.34143	0.12739		1.31375	-0.001665	71.023	142.856
1.32042	0.0502731	-0.322365	0.15055		1.32042	0.0502731	71.0421	142.879
1.32708	0.0907159	-0.3447	0.104042		1.32708	0.0907159	71.0198	142.833
1.33375	0.103666	-0.398954	-0.00219329		1.33375	0.103666	70.9655	142.727
1.34042	0.0822732	-0.464599	-0.13145		1.34042	0.0822732	70.8999	142.597
1.34708	0.0360325	-0.51755	-0.2372		1.34708	0.0360325	70.8469	142.492
1.35375	-0.0462026	-0.558838	-0.311983		1.35375	-0.0462026	70.8056	142.417
1.36042	-0.163473	-0.571688	-0.336964		1.36042	-0.163473	70.7928	142.392
1.36708	-0.260849	-0.523423	-0.280444		1.36708	-0.260849	70.8411	142.449
1.37375	-0.318728	-0.43758	-0.17271		1.37375	-0.318728	70.9269	142.556
1.38042	-0.318075	-0.323834	-0.0611313		1.38042	-0.318075	71.0406	142.668
1.38708	-0.247405	-0.218049	0.0167168		1.38708	-0.247405	71.1464	142.746
1.39375	-0.125844	-0.160618	0.065367		1.39375	-0.125844	71.2039	142.794
1.40042	-0.00517482	-0.146829	0.0847815		1.40042	-0.00517482	71.2176	142.814
1.40708	0.0924005	-0.167392	0.0877697		1.40708	0.0924005	71.1971	142.817
1.41375	0.170596	-0.19835	0.0822968		1.41375	0.170596	71.1661	142.811
1.42042	0.22341	-0.25404	0.080701		1.42042	0.22341	71.1104	142.81
1.42708	0.216928	-0.295291	0.0616016		1.42708	0.216928	71.0692	142.791
1.43375	0.187369	-0.293777	0.055059		1.43375	0.187369	71.0707	142.784
1.44042	0.181384	-0.25359	0.0480091		1.44042	0.181384	71.1109	142.777
1.44708	0.199432	-0.191807	0.0213576		1.44708	0.199432	71.1727	142.75
1.45375	0.221419	-0.119681	0.00338398		1.45375	0.221419	71.2448	142.732
1.46042	0.264904	-0.0610136	0.023845		1.46042	0.264904	71.3035	142.753
1.46708	0.306308	-0.0407942	0.0911149		1.46708	0.306308	71.3237	142.82
1.47375	0.33027	-0.0409013	0.152362		1.47375	0.33027	71.3236	142.881
1.48042	0.327467	-0.0482646	0.196515		1.48042	0.327467	71.3162	142.925
1.48708	0.308799	-0.0655238	0.229116		1.48708	0.308799	71.299	142.958
1.49375	0.288805	-0.0952646	0.242038		1.49375	0.288805	71.2692	142.971
1.50042	0.235899	-0.0962074	0.22793		1.50042	0.235899	71.2683	142.957
1.50708	0.192688	-0.0709359	0.202014		1.50708	0.192688	71.2935	142.931
1.51375	0.171889	-0.0465873	0.170177		1.51375	0.171889	71.3179	142.899
1.52042	0.210894	-0.028698	0.157542		1.52042	0.210894	71.3358	142.886
1.52708	0.285311	-0.0151026	0.173141		1.52708	0.285311	71.3494	142.902
1.53375	0.33124	-0.00320447	0.177403		1.53375	0.33124	71.3613	142.906
1.54042	0.332927	-0.0129088	0.159794		1.54042	0.332927	71.3516	142.889
1.54708	0.311785	-0.0149426	0.129321		1.54708	0.311785	71.3495	142.858
1.55375	0.321612	-0.0136357	0.12483		1.55375	0.321612	71.3508	142.854
1.56042	0.297211	-0.0352176	0.107726		1.56042	0.297211	71.3293	142.837
1.56708	0.23036	-0.0630509	0.0686802		1.56708	0.23036	71.3014	142.798
1.57375	0.16591	-0.070758	0.0543824		1.57375	0.16591	71.2937	142.783
1.58042	0.166365	-0.0419731	0.0873178		1.58042	0.166365	71.3225	142.816
1.58708	0.218587	0.00514908	0.13743		1.58708	0.218587	71.3696	142.866
1.59375	0.24609	0.0670786	0.16744		1.59375	0.24609	71.4316	142.896
1.60042	0.274812	0.130239	0.196124		1.60042	0.274812	71.4947	142.925
1.60708	0.288203	0.156779	0.235415		1.60708	0.288203	71.5213	142.964
1.61375	0.280655	0.13323	0.254553		1.61375	0.280655	71.4977	142.984
1.62042	0.212313	0.0828759	0.231382		1.62042	0.212313	71.4473	142.96
1.62708	0.135418	0.0251873	0.200667		1.62708	0.135418	71.3897	142.93
1.63375	0.096922	-0.0208224	0.188777		1.63375	0.096922	71.3437	142.918
1.64042	0.117255	-0.0283094	0.184949		1.64042	0.117255	71.3362	142.914
1.64708	0.183596	0.00708737	0.166913		1.64708	0.183596	71.3716	142.896
1.65375	0.27137	0.0506015	0.156929		1.65375	0.27137	71.4151	142.886
1.66042	0.369752	0.0864062	0.186047		1.66042	0.369752	71.4509	142.915
1.66708	0.422693	0.136356	0.232325		1.66708	0.422693	71.5008	142.961
1.67375	0.425479	0.198143	0.259213		1.67375	0.425479	71.5626	142.988
1.68042	0.361338	0.239816	0.268045		1.68042	0.361338	71.6043	142.997
1.68708	0.283899	0.245462	0.269778		1.68708	0.283899	71.6099	142.999
1.69375	0.206777	0.236959	0.263151		1.69375	0.206777	71.6014	142.992
1.70042	0.122611	0.207539	0.220702		1.70042	0.122611	71.572	142.95
1.70708	0.0368947	0.133135	0.163365		1.70708	0.0368947	71.4976	142.892
1.71375	-0.0283156	0.0471929	0.121395		1.71375	-0.0283156	71.4117	142.85
1.72042	-0.0299082	-0.00584563	0.0952547		1.72042	-0.0299082	71.3586	142.824
1.72708	0.00498386	0.0160875	0.0836781		1.72708	0.00498386	71.3806	142.813
1.73375	0.0620141	0.0749876	0.0765504		1.73375	0.0620141	71.4395	142.805
1.74042	0.132301	0.124284	0.0654096		1.74042	0.132301	71.4888	142.794
1.74708	0.201888	0.16421	0.0485234		1.74708	0.201888	71.5287	142.777
1.75375	0.253097	0.185379	0.045		1.75375	0.253097	71.5499	142.774
1.76042	0.268974	0.187462	0.0728236		1.76042	0.268974	71.5519	142.802
1.76708	0.260403	0.127146	0.0992638		1.76708	0.260403	71.4916	142.828
1.77375	0.22141	0.0316386	0.0972966		1.77375	0.22141	71.3961	142.826
1.78042	0.181993	-0.0343104	0.0987841		1.78042	0.181993	71.3302	142.828
1.78708	0.183474	-0.0542046	0.142121		1.78708	0.183474	71.3103	142.871
1.79375	0.221602	-0.0725171	0.205309		1.79375	0.221602	71.292	142.934
1.80042	0.253933	-0.112917	0.250621		1.80042	0.253933	71.2516	142.98
1.80708	0.264616	-0.148826	0.275608		1.80708	0.264616	71.2156	143.005
1.81375	0.270072	-0.166374	0.311792		1.81375	0.270072	71.1981	143.041
1.82042	0.270791	-0.166234	0.37239		1.82042	0.270791	71.1982	143.101
1.82708	0.257959	-0.17778	0.405586		1.82708	0.257959	71.1867	143.135
1.83375	0.215792	-0.171538	0.389659		1.83375	0.215792	71.1929	143.119
1.84042	0.163958	-0.146211	0.359375		1.84042	0.163958	71.2183	143.088
1.84708	0.103139	-0.11004	0.354425		1.84708	0.103139	71.2544	143.083
1.85375	0.052677	-0.0600358	0.390493		1.85375	0.052677	71.3044	143.119
1.86042	0.0480148	-0.0234637	0.427622		1.86042	0.0480148	71.341	143.157
1.86708	0.0590015	0.0198098	0.44684		1.86708	0.0590015	71.3843	143.176
1.87375	0.0902443	0.0567877	0.464908		1.87375	0.0902443	71.4213	143.194
1.88042	0.112056	0.106793	0.486151		1.88042	0.112056	71.4713	143.215
1.88708	0.153334	0.174248	0.52564		1.88708	0.153334	71.5387	143.255
1.89375	0.218975	0.249363	0.566183		1.89375	0.218975	71.6138	143.295
1.90042	0.274145	0.3146	0.582294		1.90042	0.274145	71.6791	143.311
1.90708	0.29744	0.346336	0.566124		1.90708	0.29744	71.7108	143.295
1.91375	0.275472	0.341143	0.501649		1.91375	0.275472	71.7056	143.231
1.92042	0.247244	0.299998	0.404805		1.92042	0.247244	71.6645	143.134
1.92708	0.226329	0.226562	0.293385		1.92708	0.226329	71.591	143.022
1.93375	0.220707	0.127335	0.171992		1.93375	0.220707	71.4918	142.901
1.94042	0.22237	0.0272385	0.0557749		1.94042	0.22237	71.3917	142.785
1.94708	0.229427	-0.0665129	-0.0210174		1.94708	0.229427	71.298	142.708
1.95375	0.238946	-0.133634	-0.0324286		1.95375	0.238946	71.2308	142.697
1.96042	0.251181	-0.173193	0.000843943		1.96042	0.251181	71.1913	142.73
1.96708	0.263397	-0.205739	0.0147105		1.96708	0.263397	71.1587	142.744
1.97375	0.235643	-0.228765	-0.00719754		1.97375	0.235643	71.1357	142.722
1.98042	0.185677	-0.227332	-0.0107522		1.98042	0.185677	71.1371	142.718
1.98708	0.167995	-0.173464	0.0158684		1.98708	0.167995	71.191	142.745
1.99375	0.199107	-0.0869424	0.0644231		1.99375	0.199107	71.2775	142.793
2.00042	0.269723	-0.00471007	0.105093		2.00042	0.269723	71.3598	142.834
2.00708	0.319246	0.0893542	0.164811		2.00708	0.319246	71.4538	142.894
2.01375	0.379136	0.224356	0.286936		2.01375	0.379136	71.5888	143.016
2.02042	0.457174	0.409216	0.472879		2.02042	0.457174	71.7737	143.202
2.02708	0.579411	0.620853	0.733382		2.02708	0.579411	71.9853	143.462
2.03375	0.74415	0.87125	1.08534		2.03375	0.74415	72.2357	143.814
2.04042	0.970853	1.22898	1.5697		2.04042	0.970853	72.5935	144.299
2.04708	1.31436	1.71668	2.16834		2.04708	1.31436	73.0812	144.897
2.05375	1.77239	2.24905	2.79862		2.05375	1.77239	73.6135	145.528
2.06042	2.28632	2.71766	3.38851		2.06042	2.28632	74.0821	146.117
2.06708	2.73072	3.01871	3.83519		2.06708	2.73072	74.3832	146.564
2.07375	3.01396	3.13167	4.0378		2.07375	3.01396	74.4961	146.767
2.08042	3.09713	3.0262	3.94862		2.08042	3.09713	74.3907	146.678
2.08708	2.97028	2.69861	3.60082		2.08708	2.97028	74.0631	146.33
2.09375	2.63677	2.22224	3.08886		2.09375	2.63677	73.5867	145.818
2.10042	2.15549	1.68375	2.49344		2.10042	2.15549	73.0482	145.222
2.10708	1.62833	1.22771	1.91784		2.10708	1.62833	72.5922	144.647
2.11375	1.17217	0.882839	1.45147		2.11375	1.17217	72.2473	144.18
2.12042	0.822751	0.651109	1.10306		2.12042	0.822751	72.0156	143.832
2.12708	0.577915	0.490514	0.869072		2.12708	0.577915	71.855	143.598
2.13375	0.411021	0.356091	0.706348		2.13375	0.411021	71.7206	143.435
2.14042	0.303879	0.250617	0.561387		2.14042	0.303879	71.6151	143.29
2.14708	0.247864	0.171522	0.426378		2.14708	0.247864	71.536	143.155
2.15375	0.232359	0.126104	0.311723		2.15375	0.232359	71.4906	143.041
2.16042	0.23823	0.090593	0.256667		2.16042	0.23823	71.4551	142.986
2.16708	0.2338	0.0641785	0.219483		2.16708	0.2338	71.4287	142.948
2.17375	0.216114	0.0810863	0.181142		2.17375	0.216114	71.4456	142.91
2.18042	0.196381	0.122616	0.156331		2.18042	0.196381	71.4871	142.885
2.18708	0.158846	0.115238	0.133214		2.18708	0.158846	71.4797	142.862
2.19375	0.0972897	0.039197	0.0955455		2.19375	0.0972897	71.4037	142.824
2.20042	0.0124843	-0.0615097	0.0427553		2.20042	0.0124843	71.303	142.772
2.20708	-0.0532334	-0.146234	0.0050507		2.20708	-0.0532334	71.2182	142.734
2.21375	-0.113137	-0.234825	-0.0224288		2.21375	-0.113137	71.1296	142.707
2.22042	-0.159118	-0.322028	-0.045892		2.22042	-0.159118	71.0424	142.683
2.22708	-0.183935	-0.391443	-0.0789582		2.22708	-0.183935	70.973	142.65
2.23375	-0.202547	-0.418647	-0.102474		2.23375	-0.202547	70.9458	142.626
2.24042	-0.212516	-0.431351	-0.125654		2.24042	-0.212516	70.9331	142.603
2.24708	-0.235339	-0.445397	-0.16346		2.24708	-0.235339	70.9191	142.565
2.25375	-0.2414	-0.464314	-0.206154		2.25375	-0.2414	70.9002	142.523
2.26042	-0.257959	-0.488789	-0.259887		2.26042	-0.257959	70.8757	142.469
2.26708	-0.279955	-0.501836	-0.299563		2.26708	-0.279955	70.8626	142.429
2.27375	-0.295303	-0.503	-0.324825		2.27375	-0.295303	70.8615	142.404
2.28042	-0.291193	-0.480074	-0.330838		2.28042	-0.291193	70.8844	142.398
2.28708	-0.276134	-0.450175	-0.32524		2.28708	-0.276134	70.9143	142.404
2.29375	-0.262955	-0.41004	-0.302422		2.29375	-0.262955	70.9544	142.427
2.30042	-0.221208	-0.342825	-0.233328		2.30042	-0.221208	71.0216	142.496
2.30708	-0.152612	-0.223976	-0.133026		2.30708	-0.152612	71.1405	142.596
2.31375	-0.0467761	-0.0980031	-0.0287356		2.31375	-0.0467761	71.2665	142.7
2.32042	0.083862	-0.0146141	0.0364406		2.32042	0.083862	71.3499	142.765
2.32708	0.24058	0.0236006	0.0616755		2.32708	0.24058	71.3881	142.791
2.33375	0.405074	0.0358894	0.0450313		2.33375	0.405074	71.4004	142.774
2.34042	0.538493	0.0404374	-0.0121747		2.34042	0.538493	71.4049	142.717
2.34708	0.626445	0.0196348	-0.0798702		2.34708	0.626445	71.3841	142.649
2.35375	0.648879	-0.018364	-0.151608		2.35375	0.648879	71.3461	142.577
2.36042	0.605687	-0.0516046	-0.208016		2.36042	0.605687	71.3129	142.521
2.36708	0.503424	-0.0538096	-0.231395		2.36708	0.503424	71.3107	142.498
2.37375	0.393305	-0.0228579	-0.207656		2.37375	0.393305	71.3416	142.521
2.38042	0.296142	0.00625813	-0.163458		2.38042	0.296142	71.3707	142.565
2.38708	0.191613	0.0118176	-0.134634		2.38708	0.191613	71.3763	142.594
2.39375	0.0731433	-0.00745404	-0.122219		2.39375	0.0731433	71.357	142.607
2.40042	-0.0213624	-0.00909917	-0.102443		2.40042	-0.0213624	71.3554	142.627
2.40708	-0.0426827	0.0201281	-0.0693879		2.40708	-0.0426827	71.3846	142.66
2.41375	-0.0161374	0.0515363	-0.0344127		2.41375	-0.0161374	71.416	142.695
2.42042	0.0178124	0.0548967	-0.0238493		2.42042	0.0178124	71.4194	142.705
2.42708	0.045846	0.0472627	-0.0253252		2.42708	0.045846	71.4117	142.704
2.43375	0.0513149	0.0642981	-0.0265846		2.43375	0.0513149	71.4288	142.702
2.44042	0.0185457	0.0700411	-0.0446768		2.44042	0.0185457	71.4345	142.684
2.44708	-0.0699619	0.0337663	-0.0847248		2.44708	-0.0699619	71.3982	142.644
2.45375	-0.176825	-0.0254356	-0.122856		2.45375	-0.176825	71.339	142.606
2.46042	-0.241542	-0.0438124	-0.100488		2.46042	-0.241542	71.3207	142.628
2.46708	-0.239883	-0.0124534	-0.0604428		2.46708	-0.239883	71.352	142.669
2.47375	-0.184919	0.024455	-0.0504835		2.47375	-0.184919	71.3889	142.678
2.48042	-0.107279	0.0495112	-0.0673385		2.48042	-0.107279	71.414	142.662
2.48708	-0.0261687	0.0339268	-0.0737833		2.48708	-0.0261687	71.3984	142.655
2.49375	0.0446713	-0.00367737	-0.0657337		2.49375	0.0446713	71.3608	142.663
2.50042	0.0887408	-0.0629373	-0.0797024		2.50042	0.0887408	71.3015	142.649
2.50708	0.0918842	-0.151614	-0.107422		2.50708	0.0918842	71.2129	142.622
2.51375	0.0816573	-0.263562	-0.136542		2.51375	0.0816573	71.1009	142.592
2.52042	0.0887418	-0.368899	-0.165414		2.52042	0.0887418	70.9956	142.564
2.52708	0.124539	-0.390223	-0.189962		2.52708	0.124539	70.9743	142.539
2.53375	0.155424	-0.355949	-0.224455		2.53375	0.155424	71.0085	142.504
2.54042	0.136786	-0.321981	-0.288008		2.54042	0.136786	71.0425	142.441
2.54708	0.0816111	-0.319846	-0.360077		2.54708	0.0816111	71.0446	142.369
2.55375	0.0159015	-0.316533	-0.396531		2.55375	0.0159015	71.0479	142.332
2.56042	-0.0456038	-0.303869	-0.360806		2.56042	-0.0456038	71.0606	142.368
2.56708	-0.112416	-0.330116	-0.310095		2.56708	-0.112416	71.0344	142.419
2.57375	-0.167697	-0.378444	-0.275218		2.57375	-0.167697	70.986	142.454
2.58042	-0.16813	-0.413927	-0.223029		2.58042	-0.16813	70.9505	142.506
2.58708	-0.108459	-0.408098	-0.144034		2.58708	-0.108459	70.9564	142.585
2.59375	-0.0391254	-0.384946	-0.0872686		2.59375	-0.0391254	70.9795	142.642
2.60042	-0.00832435	-0.364315	-0.089804		2.60042	-0.00832435	71.0002	142.639
2.60708	-0.0363082	-0.340626	-0.125749		2.60708	-0.0363082	71.0238	142.603
2.61375	-0.100622	-0.319863	-0.143357		2.61375	-0.100622	71.0446	142.586
2.62042	-0.176843	-0.315479	-0.147831		2.62042	-0.176843	71.049	142.581
2.62708	-0.25246	-0.3408	-0.177588		2.62708	-0.25246	71.0237	142.551
2.63375	-0.313429	-0.370775	-0.210329		2.63375	-0.313429	70.9937	142.519
2.64042	-0.352964	-0.385979	-0.237257		2.64042	-0.352964	70.9785	142.492
2.64708	-0.349044	-0.361448	-0.242584		2.64708	-0.349044	71.003	142.486
2.65375	-0.301462	-0.318133	-0.244499		2.65375	-0.301462	71.0463	142.484
2.66042	-0.241476	-0.265599	-0.267691		2.66042	-0.241476	71.0989	142.461
2.66708	-0.197623	-0.209025	-0.290139		2.66708	-0.197623	71.1554	142.439
2.67375	-0.167643	-0.170452	-0.30098		2.67375	-0.167643	71.194	142.428
2.68042	-0.141926	-0.17559	-0.31059		2.68042	-0.141926	71.1889	142.418
2.68708	-0.119281	-0.255763	-0.424668		2.68708	-0.119281	71.1087	142.304
2.69375	-0.156547	-0.527174	-1.16663		2.69375	-0.156547	70.8373	141.562
2.70042	-0.415781	-1.28021	-3.91257		2.70042	-0.415781	70.0843	138.816
2.70708	-1.12512	-2.86515	-10.5967		2.70708	-1.12512	68.4993	132.132
2.71375	-2.45127	-5.10712	-21.8544		2.71375	-2.45127	66.2574	120.875
2.72042	-4.11456	-7.39459	-35.4687		2.72042	-4.11456	63.9699	107.26
2.72708	-5.77856	-8.94908	-47.4321		2.72708	-5.77856	62.4154	95.2968
2.73375	-7.36092	-9.72985	-54.5714		2.73375	-7.36092	61.6346	88.1576
2.74042	-9.08031	-9.95297	-55.4769		2.74042	-9.08031	61.4115	87.252
2.74708	-10.7517	-9.61929	-49.2665		2.74708	-10.7517	61.7452	93.4625
2.75375	-11.99	-8.57268	-36.1469		2.75375	-11.99	62.7918	106.582
2.76042	-12.5583	-7.00588	-18.6967		2.76042	-12.5583	64.3586	124.032
2.76708	-12.7313	-5.71257	-1.72921		2.76708	-12.7313	65.6519	141
2.77375	-12.5421	-4.83749	11.1551		2.77375	-12.5421	66.527	153.884
2.78042	-11.8579	-4.01251	19.2217		2.78042	-11.8579	67.352	161.951
2.78708	-10.5828	-2.80706	23.4453		2.78708	-10.5828	68.5574	166.174
2.79375	-8.90014	-1.48943	24.8631		2.79375	-8.90014	69.875	167.592
2.80042	-7.24885	-0.419738	24.1162		2.80042	-7.24885	70.9447	166.845
2.80708	-5.79274	0.416956	22.3126		2.80708	-5.79274	71.7814	165.042
2.81375	-4.5778	1.26082	20.6211		2.81375	-4.5778	72.6253	163.35
2.82042	-3.35743	2.35863	20.0356		2.82042	-3.35743	73.7231	162.765
2.82708	-2.01721	3.96977	21.2762		2.82708	-2.01721	75.3342	164.005
2.83375	-0.146118	6.63215	25.6592		2.83375	-0.146118	77.9966	168.388
2.84042	2.80888	10.812	35.1281		2.84042	2.80888	82.1764	177.857
2.84708	7.30702	16.4147	50.7451		2.84708	7.30702	87.7792	193.474
2.85375	12.9728	22.5443	70.9456		2.85375	12.9728	93.9088	213.675
2.86042	18.7541	27.9308	91.7158		2.86042	18.7541	99.2952	234.445
2.86708	23.4707	31.4796	108.522		2.86708	23.4707	102.844	251.251
2.87375	26.2231	32.4022	117.755		2.87375	26.2231	103.767	260.484
2.88042	26.4299	30.3777	117.043		2.88042	26.4299	101.742	259.772
2.88708	23.98	25.8112	105.976		2.88708	23.98	97.1757	248.705
2.89375	19.5282	19.8887	86.9243		2.89375	19.5282	91.2532	229.653
2.90042	14.3329	14.0316	64.6088		2.90042	14.3329	85.396	207.338
2.90708	9.61705	9.19428	43.7885		2.90708	9.61705	80.5588	186.517
2.91375	6.00073	5.6872	27.2058		2.91375	6.00073	77.0517	169.935
2.92042	3.53152	3.38573	15.4381		2.92042	3.53152	74.7502	158.167
2.92708	2.00398	2.02852	7.84287		2.92708	2.00398	73.393	150.572
2.93375	1.19146	1.33029	3.46602		2.93375	1.19146	72.6948	146.195
2.94042	0.884869	1.03155	1.35478		2.94042	0.884869	72.396	144.084
2.94708	0.879629	0.937747	0.621935		2.94708	0.879629	72.3022	143.351
2.95375	1.00296	0.940861	0.595615		2.95375	1.00296	72.3053	143.325
2.96042	1.16358	0.972336	0.836185		2.96042	1.16358	72.3368	143.565
2.96708	1.29841	0.985525	1.10008		2.96708	1.29841	72.35	143.829
2.97375	1.36974	0.95674	1.29093		2.97375	1.36974	72.3212	144.02
2.98042	1.38363	0.892333	1.36778		2.98042	1.38363	72.2568	144.097
2.98708	1.36348	0.813534	1.36491		2.98708	1.36348	72.178	144.094
2.99375	1.33379	0.731671	1.31673		2.99375	1.33379	72.0961	144.046
3.00042	1.28223	0.649954	1.23762		3.00042	1.28223	72.0144	143.967
3.00708	1.21815	0.56916	1.13326		3.00708	1.21815	71.9336	143.862
3.01375	1.17366	0.523503	1.03055		3.01375	1.17366	71.888	143.76
3.02042	1.15202	0.52049	0.960004		3.02042	1.15202	71.885	143.689
3.02708	1.13949	0.535568	0.90819		3.02708	1.13949	71.9	143.637
3.03375	1.11589	0.539236	0.84358		3.03375	1.11589	71.9037	143.573
3.04042	1.08881	0.51825	0.774894		3.04042	1.08881	71.8827	143.504
3.04708	1.05722	0.49576	0.726002		3.04708	1.05722	71.8602	143.455
3.05375	1.02009	0.470723	0.692325		3.05375	1.02009	71.8352	143.421
3.06042	0.983938	0.432803	0.641116		3.06042	0.983938	71.7973	143.37
3.06708	0.955059	0.38539	0.572794		3.06708	0.955059	71.7499	143.302
3.07375	0.937114	0.338117	0.509677		3.07375	0.937114	71.7026	143.239
3.08042	0.918727	0.316691	0.455722		3.08042	0.918727	71.6812	143.185
3.08708	0.904638	0.310581	0.414143		3.08708	0.904638	71.6751	143.143
3.09375	0.886085	0.294273	0.380526		3.09375	0.886085	71.6587	143.109
3.10042	0.849962	0.282689	0.36699		3.10042	0.849962	71.6472	143.096
3.10708	0.807352	0.290267	0.372297		3.10708	0.807352	71.6547	143.101
3.11375	0.771526	0.318127	0.381036		3.11375	0.771526	71.6826	143.11
3.12042	0.758384	0.327079	0.385304		3.12042	0.758384	71.6916	143.114
3.12708	0.74589	0.305864	0.357424		3.12708	0.74589	71.6703	143.086
3.13375	0.736141	0.283805	0.316345		3.13375	0.736141	71.6483	143.045
3.14042	0.74195	0.269705	0.27389		3.14042	0.74195	71.6342	143.003
3.14708	0.760235	0.267839	0.248391		3.14708	0.760235	71.6323	142.977
3.15375	0.78675	0.268174	0.244384		3.15375	0.78675	71.6326	142.973
3.16042	0.814404	0.28255	0.257469		3.16042	0.814404	71.647	142.986
3.16708	0.843178	0.310043	0.297388		3.16708	0.843178	71.6745	143.026
3.17375	0.861834	0.345824	0.341964		3.17375	0.861834	71.7103	143.071
3.18042	0.853242	0.374385	0.377026		3.18042	0.853242	71.7389	143.106
3.18708	0.820656	0.375553	0.379175		3.18708	0.820656	71.74	143.108
3.19375	0.768783	0.337061	0.341395		3.19375	0.768783	71.7015	143.07
3.20042	0.702579	0.250437	0.268183		3.20042	0.702579	71.6149	142.997
3.20708	0.631637	0.147291	0.168741		3.20708	0.631637	71.5118	142.898
3.21375	0.568539	0.0576705	0.0745475		3.21375	0.568539	71.4221	142.803
3.22042	0.52841	-0.00916222	0.012809		3.22042	0.52841	71.3553	142.742
3.22708	0.518488	-0.056844	-0.0140733		3.22708	0.518488	71.3076	142.715
3.23375	0.537878	-0.0769301	-0.0105969		3.23375	0.537878	71.2875	142.718
3.24042	0.566698	-0.0509545	0.0198096		3.24042	0.566698	71.3135	142.749
3.24708	0.594176	0.00264036	0.0797824		3.24708	0.594176	71.3671	142.809
3.25375	0.620871	0.0554209	0.149622		3.25375	0.620871	71.4199	142.879
3.26042	0.659992	0.100745	0.198213		3.26042	0.659992	71.4652	142.927
3.26708	0.687323	0.134554	0.233832		3.26708	0.687323	71.499	142.963
3.27375	0.678782	0.147038	0.262625		3.27375	0.678782	71.5115	142.992
3.28042	0.640876	0.129707	0.27439		3.28042	0.640876	71.4942	143.003
3.28708	0.611621	0.0991443	0.265235		3.28708	0.611621	71.4636	142.994
3.29375	0.59627	0.0727575	0.240472		3.29375	0.59627	71.4372	142.969
3.30042	0.5838	0.0436731	0.225028		3.30042	0.5838	71.4081	142.954
3.30708	0.566481	0.00383574	0.207365		3.30708	0.566481	71.3683	142.936
3.31375	0.542851	-0.0352562	0.191403		3.31375	0.542851	71.3292	142.92
3.32042	0.528348	-0.0598044	0.198979		3.32042	0.528348	71.3047	142.928
3.32708	0.520481	-0.0845175	0.215455		3.32708	0.520481	71.28	142.944
3.33375	0.521036	-0.12497	0.22795		3.33375	0.521036	71.2395	142.957
3.34042	0.496141	-0.164483	0.216257		3.34042	0.496141	71.2	142.945
3.34708	0.443933	-0.182835	0.188823		3.34708	0.443933	71.1816	142.918
3.35375	0.388598	-0.183103	0.157974		3.35375	0.388598	71.1814	142.887
3.36042	0.351076	-0.19095	0.117839		3.36042	0.351076	71.1735	142.847
3.36708	0.308016	-0.201107	0.0714138		3.36708	0.308016	71.1634	142.8
3.37375	0.26087	-0.196121	0.0323127		3.37375	0.26087	71.1684	142.761
3.38042	0.23851	-0.17948	0.0266403		3.38042	0.23851	71.185	142.756
3.38708	0.266522	-0.14456	0.0619797		3.38708	0.266522	71.2199	142.791
3.39375	0.327892	-0.105311	0.106626		3.39375	0.327892	71.2592	142.836
3.40042	0.366954	-0.0730089	0.129606		3.40042	0.366954	71.2915	142.859
3.40708	0.379588	-0.0638517	0.131722		3.40708	0.379588	71.3006	142.861
3.41375	0.359163	-0.0777079	0.112106		3.41375	0.359163	71.2868	142.841
3.42042	0.328961	-0.0952545	0.0763887		3.42042	0.328961	71.2692	142.805
3.42708	0.280694	-0.119916	0.0251271		3.42708	0.280694	71.2446	142.754
3.43375	0.231851	-0.138676	-0.0170533		3.43375	0.231851	71.2258	142.712
3.44042	0.215267	-0.126817	-0.0174602		3.44042	0.215267	71.2377	142.711
3.44708	0.24387	-0.0880958	0.0130206		3.44708	0.24387	71.2764	142.742
3.45375	0.27408	-0.0603563	0.0349159		3.45375	0.27408	71.3041	142.764
3.46042	0.253257	-0.0750904	-0.00577182		3.46042	0.253257	71.2894	142.723
3.46708	0.215265	-0.106217	-0.0738947		3.46708	0.215265	71.2583	142.655
3.47375	0.205395	-0.137243	-0.134795		3.47375	0.205395	71.2272	142.594
3.48042	0.213524	-0.182224	-0.191554		3.48042	0.213524	71.1822	142.537
3.48708	0.201477	-0.222516	-0.227368		3.48708	0.201477	71.142	142.502
3.49375	0.205276	-0.230288	-0.208029		3.49375	0.205276	71.1342	142.521
3.50042	0.254553	-0.194241	-0.12526		3.50042	0.254553	71.1702	142.604
3.50708	0.323762	-0.161595	-0.0256516		3.50708	0.323762	71.2029	142.703
3.51375	0.374086	-0.140546	0.0528543		3.51375	0.374086	71.2239	142.782
3.52042	0.405511	-0.116692	0.111511		3.52042	0.405511	71.2478	142.84
3.52708	0.421178	-0.113485	0.117582		3.52708	0.421178	71.251	142.847
3.53375	0.388737	-0.149272	0.060933		3.53375	0.388737	71.2152	142.79
3.54042	0.323502	-0.212063	-0.00681372		3.54042	0.323502	71.1524	142.722
3.54708	0.269203	-0.253764	-0.0568094		3.54708	0.269203	71.1107	142.672
3.55375	0.230442	-0.265055	-0.0978163		3.55375	0.230442	71.0994	142.631
3.56042	0.17811	-0.285789	-0.14718		3.56042	0.17811	71.0787	142.582
3.56708	0.12718	-0.301287	-0.179054		3.56708	0.12718	71.0632	142.55
3.57375	0.123567	-0.294817	-0.168194		3.57375	0.123567	71.0697	142.561
3.58042	0.159291	-0.269847	-0.145285		3.58042	0.159291	71.0946	142.584
3.58708	0.178253	-0.261682	-0.129927		3.58708	0.178253	71.1028	142.599
3.59375	0.155307	-0.279125	-0.105089		3.59375	0.155307	71.0853	142.624
3.60042	0.138861	-0.271296	-0.0436675		3.60042	0.138861	71.0932	142.685
3.60708	0.167374	-0.240441	0.0412452		3.60708	0.167374	71.124	142.77
3.61375	0.233085	-0.21157	0.107946		3.61375	0.233085	71.1529	142.837
3.62042	0.310207	-0.201566	0.138441		3.62042	0.310207	71.1629	142.867
3.62708	0.353185	-0.216034	0.142069		3.62708	0.353185	71.1484	142.871
3.63375	0.35797	-0.24224	0.122796		3.63375	0.35797	71.1222	142.852
3.64042	0.326675	-0.278232	0.0598133		3.64042	0.326675	71.0862	142.789
3.64708	0.265316	-0.308488	-0.0297269		3.64708	0.265316	71.056	142.699
3.65375	0.164021	-0.323849	-0.114732		3.65375	0.164021	71.0406	142.614
3.66042	0.0397469	-0.34936	-0.167497		3.66042	0.0397469	71.0151	142.561
3.66708	-0.0431184	-0.378121	-0.199795		3.66708	-0.0431184	70.9864	142.529
3.67375	-0.0564546	-0.403879	-0.216673		3.67375	-0.0564546	70.9606	142.512
3.68042	-0.0241096	-0.410814	-0.209617		3.68042	-0.0241096	70.9537	142.519
3.68708	0.0041355	-0.405156	-0.170379		3.68708	0.0041355	70.9593	142.559
3.69375	0.0319543	-0.401572	-0.126672		3.69375	0.0319543	70.9629	142.602
3.70042	0.0571553	-0.379844	-0.101042		3.70042	0.0571553	70.9846	142.628
3.70708	0.0883789	-0.334604	-0.0705828		3.70708	0.0883789	71.0299	142.658
3.71375	0.122558	-0.290937	-0.0331427		3.71375	0.122558	71.0735	142.696
3.72042	0.139305	-0.272799	0.00311308		3.72042	0.139305	71.0917	142.732
3.72708	0.155614	-0.267314	0.00910384		3.72708	0.155614	71.0972	142.738
3.73375	0.170989	-0.24579	0.0158433		3.73375	0.170989	71.1187	142.745
3.74042	0.204401	-0.213802	0.0384359		3.74042	0.204401	71.1507	142.767
3.74708	0.226595	-0.188637	0.0469754		3.74708	0.226595	71.1758	142.776
3.75375	0.2084	-0.184083	0.0222913		3.75375	0.2084	71.1804	142.751
3.76042	0.155304	-0.200174	-0.0262015		3.76042	0.155304	71.1643	142.703
3.76708	0.0811894	-0.255043	-0.0761322		3.76708	0.0811894	71.1094	142.653
3.77375	-0.0128191	-0.333532	-0.138263		3.77375	-0.0128191	71.0309	142.591
3.78042	-0.126378	-0.419221	-0.214025		3.78042	-0.126378	70.9453	142.515
3.78708	-0.247515	-0.490744	-0.26571		3.78708	-0.247515	70.8737	142.463
3.79375	-0.33486	-0.531428	-0.276103		3.79375	-0.33486	70.833	142.453
3.80042	-0.37479	-0.562865	-0.260464		3.80042	-0.37479	70.8016	142.468
3.80708	-0.384951	-0.581862	-0.226495		3.80708	-0.384951	70.7826	142.502
3.81375	-0.370748	-0.603392	-0.171911		3.81375	-0.370748	70.7611	142.557
3.82042	-0.34563	-0.605757	-0.0897864		3.82042	-0.34563	70.7587	142.639
3.82708	-0.296284	-0.582658	-0.00221627		3.82708	-0.296284	70.7818	142.727
3.83375	-0.235736	-0.544873	0.0572458		3.83375	-0.235736	70.8196	142.786
3.84042	-0.185852	-0.51837	0.0794741		3.84042	-0.185852	70.8461	142.808
3.84708	-0.18502	-0.515702	0.0444465		3.84708	-0.18502	70.8488	142.773
3.85375	-0.221634	-0.526876	-0.0258936		3.85375	-0.221634	70.8376	142.703
3.86042	-0.239967	-0.551054	-0.115896		3.86042	-0.239967	70.8134	142.613
3.86708	-0.223675	-0.603923	-0.20299		3.86708	-0.223675	70.7606	142.526
3.87375	-0.206549	-0.656481	-0.271223		3.87375	-0.206549	70.708	142.458
3.88042	-0.209196	-0.65418	-0.292668		3.88042	-0.209196	70.7103	142.436
3.88708	-0.170189	-0.600959	-0.255918		3.88708	-0.170189	70.7635	142.473
3.89375	-0.0938634	-0.53425	-0.193921		3.89375	-0.0938634	70.8302	142.535
3.90042	-0.0148984	-0.473718	-0.106143		3.90042	-0.0148984	70.8908	142.623
3.90708	0.0486337	-0.403521	-0.000803709		3.90708	0.0486337	70.961	142.728
3.91375	0.0961859	-0.332699	0.114802		3.91375	0.0961859	71.0318	142.844
3.92042	0.148723	-0.283195	0.195897		3.92042	0.148723	71.0813	142.925
3.92708	0.170076	-0.246442	0.235953		3.92708	0.170076	71.118	142.965
3.93375	0.168793	-0.201962	0.269845		3.93375	0.168793	71.1625	142.999
3.94042	0.154264	-0.166824	0.286231		3.94042	0.154264	71.1976	143.015
3.94708	0.110218	-0.148401	0.267142		3.94708	0.110218	71.2161	142.996
3.95375	0.0558442	-0.177018	0.199213		3.95375	0.0558442	71.1875	142.928
3.96042	-0.0213813	-0.256205	0.115574		3.96042	-0.0213813	71.1083	142.845
3.96708	-0.0958463	-0.374823	0.0756807		3.96708	-0.0958463	70.9897	142.805
3.97375	-0.147597	-0.495114	0.0691277		3.97375	-0.147597	70.8694	142.798
3.98042	-0.192974	-0.570185	0.0698012		3.98042	-0.192974	70.7943	142.799
3.98708	-0.250184	-0.628205	0.0493711		3.98708	-0.250184	70.7363	142.778
3.99375	-0.327179	-0.651128	0.0275982		3.99375	-0.327179	70.7133	142.757
4.00042	-0.383068	-0.635883	0.0216065		4.00042	-0.383068	70.7286	142.751
4.00708	-0.42764	-0.59226	-0.0069743		4.00708	-0.42764	70.7722	142.722
4.01375	-0.475944	-0.546599	-0.0597112		4.01375	-0.475944	70.8179	142.669
4.02042	-0.523197	-0.513311	-0.0973583		4.02042	-0.523197	70.8512	142.632
4.02708	-0.509399	-0.466184	-0.0945087		4.02708	-0.509399	70.8983	142.634
4.03375	-0.449472	-0.418542	-0.0561388		4.03375	-0.449472	70.9459	142.673
4.04042	-0.382573	-0.386548	-0.0100461		4.04042	-0.382573	70.9779	142.719
4.04708	-0.306232	-0.343051	0.0567475		4.04708	-0.306232	71.0214	142.786
4.05375	-0.217847	-0.289231	0.137137		4.05375	-0.217847	71.0752	142.866
4.06042	-0.122323	-0.235509	0.196437		4.06042	-0.122323	71.129	142.925
4.06708	-0.0700138	-0.200771	0.223577		4.06708	-0.0700138	71.1637	142.953
4.07375	-0.0387796	-0.17986	0.238248		4.07375	-0.0387796	71.1846	142.967
4.08042	-0.0164965	-0.152976	0.255255		4.08042	-0.0164965	71.2115	142.984
4.08708	0.0103769	-0.142231	0.270716		4.08708	0.0103769	71.2222	143
4.09375	0.0237547	-0.159756	0.271771		4.09375	0.0237547	71.2047	143.001
4.10042	0.0220055	-0.221651	0.246076		4.10042	0.0220055	71.1428	142.975
4.10708	0.00215277	-0.290178	0.206332		4.10708	0.00215277	71.0743	142.935
4.11375	-0.0183437	-0.323717	0.174926		4.11375	-0.0183437	71.0408	142.904
4.12042	-0.00495754	-0.310076	0.181085		4.12042	-0.00495754	71.0544	142.91
4.12708	0.0236973	-0.29323	0.212666		4.12708	0.0236973	71.0712	142.942
4.13375	0.049128	-0.278491	0.235175		4.13375	0.049128	71.086	142.964
4.14042	0.0456413	-0.245426	0.262474		4.14042	0.0456413	71.119	142.991
4.14708	0.0317945	-0.202218	0.30627		4.14708	0.0317945	71.1623	143.035
4.15375	0.00489923	-0.167923	0.337756		4.15375	0.00489923	71.1966	143.067
4.16042	-0.0487465	-0.163895	0.346248		4.16042	-0.0487465	71.2006	143.075
4.16708	-0.126252	-0.163386	0.326408		4.16708	-0.126252	71.2011	143.055
4.17375	-0.197825	-0.166112	0.322063		4.17375	-0.197825	71.1984	143.051
4.18042	-0.25427	-0.173181	0.339613		4.18042	-0.25427	71.1913	143.069
4.18708	-0.288409	-0.183486	0.373716		4.18708	-0.288409	71.181	143.103
4.19375	-0.310839	-0.196975	0.425215		4.19375	-0.310839	71.1675	143.154
4.20042	-0.304079	-0.186039	0.474558		4.20042	-0.304079	71.1784	143.204
4.20708	-0.251351	-0.150923	0.511128		4.20708	-0.251351	71.2136	143.24
4.21375	-0.181353	-0.108095	0.522054		4.21375	-0.181353	71.2564	143.251
4.22042	-0.116388	-0.0596096	0.510793		4.22042	-0.116388	71.3049	143.24
4.22708	-0.0612939	-0.00255659	0.498736		4.22708	-0.0612939	71.3619	143.228
4.23375	-0.00725606	0.0480877	0.489789		4.23375	-0.00725606	71.4126	143.219
4.24042	0.0216592	0.0528116	0.462588		4.24042	0.0216592	71.4173	143.192
4.24708	-0.0182721	0.018401	0.423359		4.24708	-0.0182721	71.3829	143.152
4.25375	-0.0998327	-0.00574623	0.365133		4.25375	-0.0998327	71.3587	143.094
4.26042	-0.169849	-0.0228939	0.31268		4.26042	-0.169849	71.3416	143.042
4.26708	-0.209393	-0.0520327	0.25913		4.26708	-0.209393	71.3124	142.988
4.27375	-0.232062	-0.0882178	0.217929		4.27375	-0.232062	71.2763	142.947
4.28042	-0.244546	-0.0969149	0.191092		4.28042	-0.244546	71.2676	142.92
4.28708	-0.1889	-0.0702651	0.162286		4.28708	-0.1889	71.2942	142.891
4.29375	-0.0884267	-0.0695959	0.142092		4.29375	-0.0884267	71.2949	142.871
4.30042	-0.00401561	-0.104734	0.108614		4.30042	-0.00401561	71.2597	142.838
4.30708	0.0057988	-0.168251	0.0656487		4.30708	0.0057988	71.1962	142.795
4.31375	-0.0303219	-0.220012	-0.00164867		4.31375	-0.0303219	71.1445	142.727
4.32042	-0.0566484	-0.25702	-0.0632906		4.32042	-0.0566484	71.1075	142.666
4.32708	-0.0894676	-0.303224	-0.101179		4.32708	-0.0894676	71.0612	142.628
4.33375	-0.142307	-0.36043	-0.128117		4.33375	-0.142307	71.004	142.601
4.34042	-0.186801	-0.413131	-0.137441		4.34042	-0.186801	70.9513	142.592
4.34708	-0.187719	-0.436008	-0.131668		4.34708	-0.187719	70.9285	142.597
4.35375	-0.176912	-0.447551	-0.10729		4.35375	-0.176912	70.9169	142.622
4.36042	-0.194406	-0.458745	-0.0893982		4.36042	-0.194406	70.9057	142.64
4.36708	-0.226141	-0.452526	-0.0566632		4.36708	-0.226141	70.9119	142.672
4.37375	-0.23175	-0.383135	0.0111479		4.37375	-0.23175	70.9813	142.74
4.38042	-0.211305	-0.286282	0.0914881		4.38042	-0.211305	71.0782	142.82
4.38708	-0.195498	-0.228831	0.14299		4.38708	-0.195498	71.1356	142.872
4.39375	-0.196444	-0.215242	0.156214		4.39375	-0.196444	71.1492	142.885
4.40042	-0.196228	-0.225573	0.158445		4.40042	-0.196228	71.1389	142.887
4.40708	-0.19767	-0.23693	0.154888		4.40708	-0.19767	71.1275	142.884
4.41375	-0.201945	-0.274659	0.128536		4.41375	-0.201945	71.0898	142.857
4.42042	-0.223423	-0.33244	0.0685051		4.42042	-0.223423	71.032	142.797
4.42708	-0.261209	-0.382159	0.00102485		4.42708	-0.261209	70.9823	142.73
4.43375	-0.277325	-0.403953	-0.0506467		4.43375	-0.277325	70.9605	142.678
4.44042	-0.245963	-0.402166	-0.0686938		4.44042	-0.245963	70.9623	142.66
4.44708	-0.164638	-0.402556	-0.0873097		4.44708	-0.164638	70.9619	142.642
4.45375	-0.0703804	-0.417801	-0.125225		4.45375	-0.0703804	70.9467	142.604
4.46042	0.0146739	-0.423076	-0.158987		4.46042	0.0146739	70.9414	142.57
4.46708	0.116087	-0.370765	-0.13772		4.46708	0.116087	70.9937	142.591
4.47375	0.212166	-0.300583	-0.0541317		4.47375	0.212166	71.0639	142.675
4.48042	0.248076	-0.237514	0.0373663		4.48042	0.248076	71.127	142.766
4.48708	0.219265	-0.201717	0.133276		4.48708	0.219265	71.1628	142.862
4.49375	0.172176	-0.183943	0.244026		4.49375	0.172176	71.1805	142.973
4.50042	0.135588	-0.185529	0.346293		4.50042	0.135588	71.1789	143.075
4.50708	0.0874367	-0.232214	0.378267		4.50708	0.0874367	71.1323	143.107
4.51375	0.0445474	-0.302395	0.325686		4.51375	0.0445474	71.0621	143.055
4.52042	0.0352943	-0.359182	0.241416		4.52042	0.0352943	71.0053	142.97
4.52708	0.0462901	-0.397821	0.154686		4.52708	0.0462901	70.9667	142.884
4.53375	0.0311049	-0.398806	0.0511296		4.53375	0.0311049	70.9657	142.78
4.54042	0.00587753	-0.383876	-0.0249984		4.54042	0.00587753	70.9806	142.704
4.54708	0.00855101	-0.346163	-0.0518529		4.54708	0.00855101	71.0183	142.677
4.55375	0.0262351	-0.292026	-0.0199887		4.55375	0.0262351	71.0724	142.709
4.56042	0.0195461	-0.262934	0.0224778		4.56042	0.0195461	71.1015	142.751
4.56708	-0.0375944	-0.233264	0.0394252		4.56708	-0.0375944	71.1312	142.768
4.57375	-0.0881664	-0.197037	0.0660102		4.57375	-0.0881664	71.1674	142.795
4.58042	-0.0996818	-0.144404	0.0893911		4.58042	-0.0996818	71.2201	142.818
4.58708	-0.093052	-0.140876	0.0953361		4.58708	-0.093052	71.2236	142.824
4.59375	-0.104812	-0.218637	0.0331184		4.59375	-0.104812	71.1458	142.762
4.60042	-0.129141	-0.320619	-0.0757705		4.60042	-0.129141	71.0439	142.653
4.60708	-0.116107	-0.395952	-0.15596		4.60708	-0.116107	70.9685	142.573
4.61375	-0.0841826	-0.439615	-0.19538		4.61375	-0.0841826	70.9249	142.534
4.62042	-0.0941159	-0.478599	-0.229951		4.62042	-0.0941159	70.8859	142.499
4.62708	-0.167723	-0.504819	-0.27163		4.62708	-0.167723	70.8597	142.457
4.63375	-0.246385	-0.50014	-0.283473		4.63375	-0.246385	70.8643	142.445
4.64042	-0.277227	-0.49363	-0.266739		4.64042	-0.277227	70.8708	142.462
4.64708	-0.264934	-0.511519	-0.279786		4.64708	-0.264934	70.853	142.449
4.65375	-0.249608	-0.547754	-0.327466		4.65375	-0.249608	70.8167	142.401
4.66042	-0.243035	-0.589564	-0.365704		4.66042	-0.243035	70.7749	142.363
4.66708	-0.226095	-0.60618	-0.361036		4.66708	-0.226095	70.7583	142.368
4.67375	-0.214651	-0.590531	-0.324669		4.67375	-0.214651	70.7739	142.404
4.68042	-0.229667	-0.535675	-0.261234		4.68042	-0.229667	70.8288	142.468
4.68708	-0.261	-0.474655	-0.180811		4.68708	-0.261	70.8898	142.548
4.69375	-0.279015	-0.448246	-0.102341		4.69375	-0.279015	70.9162	142.627
4.70042	-0.255076	-0.417647	-0.0321817		4.70042	-0.255076	70.9468	142.697
4.70708	-0.191128	-0.363663	0.0340192		4.70708	-0.191128	71.0008	142.763
4.71375	-0.103006	-0.317842	0.0827718		4.71375	-0.103006	71.0466	142.812
4.72042	-0.0221354	-0.310232	0.0860587		4.72042	-0.0221354	71.0542	142.815
4.72708	0.0166577	-0.316818	0.0764355		4.72708	0.0166577	71.0477	142.805
4.73375	0.0160871	-0.306348	0.0765857		4.73375	0.0160871	71.0581	142.806
4.74042	-0.0211511	-0.315587	0.0804234		4.74042	-0.0211511	71.0489	142.809
4.74708	-0.10122	-0.367936	0.0527844		4.74708	-0.10122	70.9965	142.782
4.75375	-0.196833	-0.404341	-0.00434953		4.75375	-0.196833	70.9601	142.725
4.76042	-0.288762	-0.412989	-0.0544905		4.76042	-0.288762	70.9515	142.674
4.76708	-0.358059	-0.420202	-0.0941798		4.76708	-0.358059	70.9443	142.635
4.77375	-0.400085	-0.441271	-0.12255		4.77375	-0.400085	70.9232	142.606
4.78042	-0.408151	-0.455744	-0.158873		4.78042	-0.408151	70.9087	142.57
4.78708	-0.390804	-0.450477	-0.198394		4.78708	-0.390804	70.914	142.531
4.79375	-0.357529	-0.454514	-0.218794		4.79375	-0.357529	70.91	142.51
4.80042	-0.288576	-0.464993	-0.224505		4.80042	-0.288576	70.8995	142.504
4.80708	-0.18871	-0.477796	-0.233442		4.80708	-0.18871	70.8867	142.496
4.81375	-0.0875057	-0.470064	-0.239178		4.81375	-0.0875057	70.8944	142.49
4.82042	-0.00687821	-0.444105	-0.206151		4.82042	-0.00687821	70.9204	142.523
4.82708	0.0716143	-0.405082	-0.134895		4.82708	0.0716143	70.9594	142.594
4.83375	0.137658	-0.350606	-0.0576884		4.83375	0.137658	71.0139	142.671
4.84042	0.160044	-0.273226	-0.00573956		4.84042	0.160044	71.0912	142.723
4.84708	0.143022	-0.195306	0.0357476		4.84708	0.143022	71.1692	142.765
4.85375	0.107785	-0.171788	0.0414039		4.85375	0.107785	71.1927	142.77
4.86042	0.0606572	-0.214944	-0.00567643		4.86042	0.0606572	71.1495	142.723
4.86708	0.0117013	-0.31775	-0.0921702		4.86708	0.0117013	71.0467	142.637
4.87375	-0.0409745	-0.444107	-0.192046		4.87375	-0.0409745	70.9204	142.537
4.88042	-0.0866819	-0.560331	-0.25523		4.88042	-0.0866819	70.8041	142.474
4.88708	-0.132721	-0.626024	-0.294153		4.88708	-0.132721	70.7384	142.435
4.89375	-0.170639	-0.647035	-0.305403		4.89375	-0.170639	70.7174	142.424
4.90042	-0.197752	-0.676225	-0.328572		4.90042	-0.197752	70.6882	142.4
4.90708	-0.257286	-0.696831	-0.368969		4.90708	-0.257286	70.6676	142.36
4.91375	-0.337919	-0.705447	-0.402477		4.91375	-0.337919	70.659	142.326
4.92042	-0.403445	-0.702978	-0.428908		4.92042	-0.403445	70.6615	142.3
4.92708	-0.408988	-0.725853	-0.447175		4.92708	-0.408988	70.6386	142.282
4.93375	-0.407139	-0.75729	-0.45309		4.93375	-0.407139	70.6072	142.276
4.94042	-0.398679	-0.732548	-0.407107		4.94042	-0.398679	70.6319	142.322
4.94708	-0.343103	-0.65702	-0.289774		4.94708	-0.343103	70.7075	142.439
4.95375	-0.229141	-0.574985	-0.145898		4.95375	-0.229141	70.7895	142.583
4.96042	-0.113605	-0.544597	-0.0299014		4.96042	-0.113605	70.8199	142.699
4.96708	-0.0812595	-0.552373	0.0440966		4.96708	-0.0812595	70.8121	142.773
4.97375	-0.100149	-0.567713	0.0721365		4.97375	-0.100149	70.7968	142.801
4.98042	-0.13293	-0.580638	0.063368		4.98042	-0.13293	70.7838	142.792
4.98708	-0.156586	-0.583835	0.0135849		4.98708	-0.156586	70.7806	142.743
4.99375	-0.170299	-0.578254	-0.0479776		4.99375	-0.170299	70.7862	142.681
5.00042	-0.189521	-0.557908	-0.0835082		5.00042	-0.189521	70.8066	142.645
5.00708	-0.192306	-0.518652	-0.0805224		5.00708	-0.192306	70.8458	142.648
5.01375	-0.158437	-0.471269	-0.0472177		5.01375	-0.158437	70.8932	142.682
5.02042	-0.0954792	-0.429296	-0.0114547		5.02042	-0.0954792	70.9352	142.717
5.02708	-0.0338191	-0.417775	-0.01086		5.02708	-0.0338191	70.9467	142.718
5.03375	-0.0212387	-0.422123	-0.0651147		5.03375	-0.0212387	70.9424	142.664
5.04042	-0.0266644	-0.419307	-0.166195		5.04042	-0.0266644	70.9452	142.563
5.04708	-0.0188626	-0.420813	-0.267543		5.04708	-0.0188626	70.9437	142.461
5.05375	-0.0164612	-0.438206	-0.345666		5.05375	-0.0164612	70.9263	142.383
5.06042	-0.0422673	-0.462005	-0.39117		5.06042	-0.0422673	70.9025	142.338
5.06708	-0.0778972	-0.469886	-0.383368		5.06708	-0.0778972	70.8946	142.346
5.07375	-0.0880865	-0.470181	-0.319173		5.07375	-0.0880865	70.8943	142.41
5.08042	-0.0799103	-0.489155	-0.228842		5.08042	-0.0799103	70.8753	142.5
5.08708	-0.076707	-0.501411	-0.166087		5.08708	-0.076707	70.8631	142.563
5.09375	-0.0748985	-0.468839	-0.152576		5.09375	-0.0748985	70.8956	142.576
5.10042	-0.0609223	-0.403365	-0.164455		5.10042	-0.0609223	70.9611	142.564
5.10708	-0.0409663	-0.345549	-0.185894		5.10708	-0.0409663	71.0189	142.543
5.11375	-0.00585175	-0.314169	-0.209414		5.11375	-0.00585175	71.0503	142.52
5.12042	0.0469008	-0.300526	-0.221296		5.12042	0.0469008	71.0639	142.508
5.12708	0.0974211	-0.300977	-0.220199		5.12708	0.0974211	71.0635	142.509
5.13375	0.134434	-0.329357	-0.185473		5.13375	0.134434	71.0351	142.543
5.14042	0.126853	-0.380034	-0.151026		5.14042	0.126853	70.9844	142.578
5.14708	0.061997	-0.435012	-0.132601		5.14708	0.061997	70.9295	142.596
5.15375	-0.0485687	-0.466165	-0.144686		5.15375	-0.0485687	70.8983	142.584
5.16042	-0.185062	-0.486688	-0.190674		5.16042	-0.185062	70.8778	142.538
5.16708	-0.314692	-0.513381	-0.249426		5.16708	-0.314692	70.8511	142.48
5.17375	-0.417494	-0.546238	-0.315221		5.17375	-0.417494	70.8182	142.414
5.18042	-0.465352	-0.568472	-0.366293		5.18042	-0.465352	70.796	142.363
5.18708	-0.464422	-0.582859	-0.413903		5.18708	-0.464422	70.7816	142.315
5.19375	-0.434799	-0.601195	-0.435537		5.19375	-0.434799	70.7633	142.293
5.20042	-0.371082	-0.591516	-0.411915		5.20042	-0.371082	70.773	142.317
5.20708	-0.281551	-0.560292	-0.364765		5.20708	-0.281551	70.8042	142.364
5.21375	-0.219742	-0.526336	-0.342356		5.21375	-0.219742	70.8381	142.387
5.22042	-0.211929	-0.526597	-0.342498		5.22042	-0.211929	70.8379	142.386
5.22708	-0.224102	-0.535681	-0.325575		5.22708	-0.224102	70.8288	142.403
5.23375	-0.236401	-0.537655	-0.290109		5.23375	-0.236401	70.8268	142.439
5.24042	-0.294395	-0.540002	-0.281591		5.24042	-0.294395	70.8245	142.447
5.24708	-0.378685	-0.52758	-0.279615		5.24708	-0.378685	70.8369	142.449
5.25375	-0.428412	-0.534659	-0.240507		5.25375	-0.428412	70.8298	142.488
5.26042	-0.414789	-0.555207	-0.199879		5.26042	-0.414789	70.8093	142.529
5.26708	-0.382375	-0.591225	-0.193166		5.26708	-0.382375	70.7732	142.536
5.27375	-0.371485	-0.622696	-0.214467		5.27375	-0.371485	70.7418	142.514
5.28042	-0.349808	-0.640824	-0.216098		5.28042	-0.349808	70.7236	142.513
5.28708	-0.304502	-0.659409	-0.226446		5.28708	-0.304502	70.7051	142.503
5.29375	-0.24196	-0.655818	-0.285		5.29375	-0.24196	70.7087	142.444
5.30042	-0.191572	-0.643575	-0.350503		5.30042	-0.191572	70.7209	142.378
5.30708	-0.159826	-0.628411	-0.39089		5.30708	-0.159826	70.7361	142.338
5.31375	-0.121885	-0.610086	-0.405306		5.31375	-0.121885	70.7544	142.324
5.32042	-0.0612054	-0.552818	-0.393998		5.32042	-0.0612054	70.8117	142.335
5.32708	0.0092769	-0.46683	-0.331893		5.32708	0.0092769	70.8976	142.397
5.33375	0.0693489	-0.382501	-0.210841		5.33375	0.0693489	70.982	142.518
5.34042	0.112749	-0.318596	-0.0888066		5.34042	0.112749	71.0459	142.64
5.34708	0.132918	-0.257324	-0.0057659		5.34708	0.132918	71.1071	142.723
5.35375	0.137865	-0.197589	0.0487014		5.35375	0.137865	71.1669	142.778
5.36042	0.137143	-0.180772	0.0965933		5.36042	0.137143	71.1837	142.826
5.36708	0.126422	-0.203518	0.136073		5.36708	0.126422	71.161	142.865
5.37375	0.092314	-0.225634	0.150822		5.37375	0.092314	71.1388	142.88
5.38042	0.0518808	-0.220336	0.16184		5.38042	0.0518808	71.1441	142.891
5.38708	0.0535636	-0.200814	0.196508		5.38708	0.0535636	71.1637	142.925
5.39375	0.0998683	-0.200337	0.222954		5.39375	0.0998683	71.1641	142.952
5.40042	0.136883	-0.228265	0.191806		5.40042	0.136883	71.1362	142.921
5.40708	0.131268	-0.285217	0.09683		5.40708	0.131268	71.0793	142.826
5.41375	0.117012	-0.358722	-0.00456411		5.41375	0.117012	71.0058	142.724
5.42042	0.115185	-0.405173	-0.0589618		5.42042	0.115185	70.9593	142.67
5.42708	0.132226	-0.429189	-0.0866106		5.42708	0.132226	70.9353	142.642
5.43375	0.129949	-0.453453	-0.114205		5.43375	0.129949	70.911	142.615
5.44042	0.0963735	-0.485422	-0.153254		5.44042	0.0963735	70.8791	142.576
5.44708	0.0358248	-0.50569	-0.189346		5.44708	0.0358248	70.8588	142.54
5.45375	-0.0549794	-0.50916	-0.214054		5.45375	-0.0549794	70.8553	142.515
5.46042	-0.158123	-0.534318	-0.241399		5.46042	-0.158123	70.8302	142.488
5.46708	-0.268941	-0.591119	-0.268556		5.46708	-0.268941	70.7734	142.46
5.47375	-0.370665	-0.618632	-0.288493		5.47375	-0.370665	70.7458	142.44
5.48042	-0.427198	-0.575808	-0.26819		5.48042	-0.427198	70.7887	142.461
5.48708	-0.413734	-0.474796	-0.198925		5.48708	-0.413734	70.8897	142.53
5.49375	-0.333257	-0.365989	-0.107332		5.49375	-0.333257	70.9985	142.622
5.50042	-0.223573	-0.267811	-0.0339097		5.50042	-0.223573	71.0967	142.695
5.50708	-0.127491	-0.188392	-0.00939151		5.50708	-0.127491	71.1761	142.72
5.51375	-0.0776365	-0.163001	-0.0233748		5.51375	-0.0776365	71.2015	142.706
5.52042	-0.0876286	-0.20253	-0.0591883		5.52042	-0.0876286	71.1619	142.67
5.52708	-0.125562	-0.267095	-0.0850231		5.52708	-0.125562	71.0974	142.644
5.53375	-0.135627	-0.327353	-0.0841716		5.53375	-0.135627	71.0371	142.645
5.54042	-0.134627	-0.378825	-0.082039		5.54042	-0.134627	70.9856	142.647
5.54708	-0.15439	-0.425891	-0.0799686		5.54708	-0.15439	70.9386	142.649
5.55375	-0.171732	-0.442561	-0.0595617		5.55375	-0.171732	70.9219	142.669
5.56042	-0.144617	-0.432609	-0.00271079		5.56042	-0.144617	70.9319	142.726
5.56708	-0.100376	-0.43203	0.0434329		5.56708	-0.100376	70.9324	142.772
5.57375	-0.111828	-0.446222	0.0335508		5.57375	-0.111828	70.9183	142.762
5.58042	-0.159189	-0.459978	0.0100151		5.58042	-0.159189	70.9045	142.739
5.58708	-0.184159	-0.461112	0.000897475		5.58708	-0.184159	70.9034	142.73
5.59375	-0.193612	-0.45735	-0.012859		5.59375	-0.193612	70.9071	142.716
5.60042	-0.22077	-0.448241	-0.051379		5.60042	-0.22077	70.9162	142.678
5.60708	-0.24003	-0.43747	-0.0825578		5.60708	-0.24003	70.927	142.646
5.61375	-0.237954	-0.441866	-0.0896733		5.61375	-0.237954	70.9226	142.639
5.62042	-0.217259	-0.470442	-0.0869419		5.62042	-0.217259	70.894	142.642
5.62708	-0.197136	-0.491327	-0.0823434		5.62708	-0.197136	70.8731	142.647
5.63375	-0.154752	-0.511444	-0.0668081		5.63375	-0.154752	70.853	142.662
5.64042	-0.0964877	-0.549753	-0.0738994		5.64042	-0.0964877	70.8147	142.655
5.64708	-0.0752128	-0.601961	-0.144022		5.64708	-0.0752128	70.7625	142.585
5.65375	-0.0610254	-0.633337	-0.228501		5.65375	-0.0610254	70.7311	142.5
5.66042	-0.0558232	-0.6314	-0.303847		5.66042	-0.0558232	70.7331	142.425
5.66708	-0.0694195	-0.641613	-0.361763		5.66708	-0.0694195	70.7229	142.367
5.67375	-0.131152	-0.669163	-0.415119		5.67375	-0.131152	70.6953	142.314
5.68042	-0.193623	-0.683359	-0.419328		5.68042	-0.193623	70.6811	142.31
5.68708	-0.208122	-0.68376	-0.368194		5.68708	-0.208122	70.6807	142.361
5.69375	-0.227805	-0.68567	-0.317557		5.69375	-0.227805	70.6788	142.411
5.70042	-0.271952	-0.695511	-0.316263		5.70042	-0.271952	70.669	142.413
5.70708	-0.325587	-0.675925	-0.359914		5.70708	-0.325587	70.6885	142.369
5.71375	-0.322436	-0.616764	-0.403096		5.71375	-0.322436	70.7477	142.326
5.72042	-0.304544	-0.564978	-0.43573		5.72042	-0.304544	70.7995	142.293
5.72708	-0.305321	-0.531724	-0.45824		5.72708	-0.305321	70.8327	142.271
5.73375	-0.308634	-0.509707	-0.487662		5.73375	-0.308634	70.8548	142.241
5.74042	-0.288297	-0.474701	-0.491823		5.74042	-0.288297	70.8898	142.237
5.74708	-0.239039	-0.437238	-0.453672		5.74708	-0.239039	70.9272	142.275
5.75375	-0.193905	-0.421676	-0.378349		5.75375	-0.193905	70.9428	142.351
5.76042	-0.167904	-0.434097	-0.325968		5.76042	-0.167904	70.9304	142.403
5.76708	-0.149463	-0.455065	-0.311967		5.76708	-0.149463	70.9094	142.417
5.77375	-0.141025	-0.477488	-0.322881		5.77375	-0.141025	70.887	142.406
5.78042	-0.153331	-0.509274	-0.329698		5.78042	-0.153331	70.8552	142.399
5.78708	-0.186167	-0.564235	-0.323238		5.78708	-0.186167	70.8002	142.406
5.79375	-0.224514	-0.617363	-0.327308		5.79375	-0.224514	70.7471	142.402
5.80042	-0.224697	-0.636015	-0.352392		5.80042	-0.224697	70.7285	142.377
5.80708	-0.22016	-0.634239	-0.396318		5.80708	-0.22016	70.7302	142.333
5.81375	-0.207761	-0.606903	-0.401296		5.81375	-0.207761	70.7576	142.328
5.82042	-0.174996	-0.564114	-0.345123		5.82042	-0.174996	70.8004	142.384
5.82708	-0.11013	-0.513406	-0.283858		5.82708	-0.11013	70.8511	142.445
5.83375	-0.0426758	-0.473029	-0.260772		5.83375	-0.0426758	70.8914	142.468
5.84042	-0.0147807	-0.430249	-0.249259		5.84042	-0.0147807	70.9342	142.48
5.84708	0.0109686	-0.369511	-0.199203		5.84708	0.0109686	70.995	142.53
5.85375	0.0227743	-0.314016	-0.158091		5.85375	0.0227743	71.0505	142.571
5.86042	0.00489079	-0.284458	-0.174556		5.86042	0.00489079	71.08	142.554
5.86708	-0.0531315	-0.271547	-0.210267		5.86708	-0.0531315	71.0929	142.519
5.87375	-0.104929	-0.249788	-0.201083		5.87375	-0.104929	71.1147	142.528
5.88042	-0.115325	-0.234079	-0.152764		5.88042	-0.115325	71.1304	142.576
5.88708	-0.112503	-0.230281	-0.108289		5.88708	-0.112503	71.1342	142.621
5.89375	-0.0976631	-0.250818	-0.0823374		5.89375	-0.0976631	71.1137	142.647
5.90042	-0.0750348	-0.269176	-0.0848341		5.90042	-0.0750348	71.0953	142.644
5.90708	-0.0452493	-0.278771	-0.121065		5.90708	-0.0452493	71.0857	142.608
5.91375	-0.035674	-0.278643	-0.179194		5.91375	-0.035674	71.0858	142.55
5.92042	-0.0414515	-0.29516	-0.214081		5.92042	-0.0414515	71.0693	142.515
5.92708	-0.0387594	-0.347371	-0.24163		5.92708	-0.0387594	71.0171	142.487
5.93375	-0.034127	-0.411071	-0.269551		5.93375	-0.034127	70.9534	142.459
5.94042	-0.0275328	-0.454886	-0.291453		5.94042	-0.0275328	70.9096	142.437
5.94708	-0.0214465	-0.488787	-0.306223		5.94708	-0.0214465	70.8757	142.423
5.95375	-0.0286743	-0.546506	-0.332651		5.95375	-0.0286743	70.818	142.396
5.96042	-0.0758412	-0.620365	-0.38569		5.96042	-0.0758412	70.7441	142.343
5.96708	-0.166539	-0.662099	-0.435209		5.96708	-0.166539	70.7024	142.294
5.97375	-0.252567	-0.64216	-0.462695		5.97375	-0.252567	70.7223	142.266
5.98042	-0.311817	-0.598227	-0.486729		5.98042	-0.311817	70.7662	142.242
5.98708	-0.337817	-0.536667	-0.491031		5.98708	-0.337817	70.8278	142.238
5.99375	-0.334939	-0.47473	-0.464272		5.99375	-0.334939	70.8897	142.265
6.00042	-0.319475	-0.413863	-0.413888		6.00042	-0.319475	70.9506	142.315
6.00708	-0.292878	-0.392024	-0.365239		6.00708	-0.292878	70.9725	142.364
6.01375	-0.279948	-0.413106	-0.344825		6.01375	-0.279948	70.9514	142.384
6.02042	-0.2841	-0.454521	-0.342593		6.02042	-0.2841	70.91	142.386
6.02708	-0.305691	-0.492733	-0.364987		6.02708	-0.305691	70.8717	142.364
6.03375	-0.32937	-0.509845	-0.404762		6.03375	-0.32937	70.8546	142.324
6.04042	-0.329254	-0.49123	-0.455396		6.04042	-0.329254	70.8732	142.274
6.04708	-0.306648	-0.432004	-0.511371		6.04708	-0.306648	70.9325	142.218
6.05375	-0.278121	-0.34855	-0.552866		6.05375	-0.278121	71.0159	142.176
6.06042	-0.2444	-0.271208	-0.549305		6.06042	-0.2444	71.0933	142.18
6.06708	-0.231634	-0.240934	-0.510482		6.06708	-0.231634	71.1235	142.218
6.07375	-0.249453	-0.250099	-0.455933		6.07375	-0.249453	71.1144	142.273
6.08042	-0.275467	-0.297512	-0.41037		6.08042	-0.275467	71.067	142.319
6.08708	-0.290231	-0.374971	-0.384517		6.08708	-0.290231	70.9895	142.344
6.09375	-0.297232	-0.478233	-0.379925		6.09375	-0.297232	70.8862	142.349
6.10042	-0.314838	-0.562121	-0.405608		6.10042	-0.314838	70.8024	142.323
6.10708	-0.304873	-0.590095	-0.427551		6.10708	-0.304873	70.7744	142.301
6.11375	-0.24885	-0.590239	-0.457389		6.11375	-0.24885	70.7742	142.272
6.12042	-0.20654	-0.605206	-0.49324		6.12042	-0.20654	70.7593	142.236
6.12708	-0.210551	-0.628693	-0.521891		6.12708	-0.210551	70.7358	142.207
6.13375	-0.230547	-0.626249	-0.530387		6.13375	-0.230547	70.7382	142.199
6.14042	-0.219415	-0.622714	-0.52512		6.14042	-0.219415	70.7418	142.204
6.14708	-0.203085	-0.6402	-0.546		6.14708	-0.203085	70.7243	142.183
6.15375	-0.221691	-0.675051	-0.583184		6.15375	-0.221691	70.6894	142.146
6.16042	-0.27499	-0.692075	-0.638127		6.16042	-0.27499	70.6724	142.091
6.16708	-0.322879	-0.673893	-0.672215		6.16708	-0.322879	70.6906	142.057
6.17375	-0.322459	-0.628603	-0.667729		6.17375	-0.322459	70.7359	142.061
6.18042	-0.290197	-0.578954	-0.613592		6.18042	-0.290197	70.7855	142.115
6.18708	-0.24483	-0.529913	-0.545541		6.18708	-0.24483	70.8346	142.183
6.19375	-0.2007	-0.466162	-0.473192		6.19375	-0.2007	70.8983	142.256
6.20042	-0.114855	-0.358563	-0.384394		6.20042	-0.114855	71.0059	142.345
6.20708	0.00499391	-0.252619	-0.301743		6.20708	0.00499391	71.1119	142.427
6.21375	0.0939211	-0.207109	-0.255745		6.21375	0.0939211	71.1574	142.473
6.22042	0.114012	-0.218819	-0.27865		6.22042	0.114012	71.1457	142.45
6.22708	0.0847692	-0.266842	-0.320386		6.22708	0.0847692	71.0976	142.409
6.23375	0.0374816	-0.323453	-0.349749		6.23375	0.0374816	71.041	142.379
6.24042	-0.01796	-0.40706	-0.343063		6.24042	-0.01796	70.9574	142.386
6.24708	-0.0846218	-0.4894	-0.324745		6.24708	-0.0846218	70.8751	142.404
6.25375	-0.143231	-0.533904	-0.318085		6.25375	-0.143231	70.8306	142.411
6.26042	-0.173126	-0.546746	-0.290958		6.26042	-0.173126	70.8177	142.438
6.26708	-0.182106	-0.54412	-0.228132		6.26708	-0.182106	70.8204	142.501
6.27375	-0.144007	-0.520822	-0.145233		6.27375	-0.144007	70.8437	142.584
6.28042	-0.0798943	-0.472927	-0.0964916		6.28042	-0.0798943	70.8915	142.632
6.28708	-0.0110006	-0.417067	-0.109947		6.28708	-0.0110006	70.9474	142.619
6.29375	0.0263648	-0.399395	-0.138722		6.29375	0.0263648	70.9651	142.59
6.30042	0.0261907	-0.404631	-0.167186		6.30042	0.0261907	70.9598	142.562
6.30708	0.0308109	-0.401104	-0.196105		6.30708	0.0308109	70.9634	142.533
6.31375	0.0416842	-0.391531	-0.248293		6.31375	0.0416842	70.9729	142.481
6.32042	0.0418952	-0.401403	-0.332053		6.32042	0.0418952	70.9631	142.397
6.32708	0.00317256	-0.429355	-0.412607		6.32708	0.00317256	70.9351	142.316
6.33375	-0.034535	-0.444869	-0.471647		6.33375	-0.034535	70.9196	142.257
6.34042	-0.0383211	-0.444626	-0.509482		6.34042	-0.0383211	70.9198	142.219
6.34708	-0.00195449	-0.464915	-0.535216		6.34708	-0.00195449	70.8996	142.194
6.35375	0.0171721	-0.505337	-0.545541		6.35375	0.0171721	70.8591	142.183
6.36042	-0.00254524	-0.533235	-0.517888		6.36042	-0.00254524	70.8312	142.211
6.36708	-0.0416447	-0.533754	-0.450299		6.36708	-0.0416447	70.8307	142.279
6.37375	-0.0868052	-0.525171	-0.395437		6.37375	-0.0868052	70.8393	142.334
6.38042	-0.134142	-0.530367	-0.367096		6.38042	-0.134142	70.8341	142.362
6.38708	-0.199823	-0.538731	-0.366591		6.38708	-0.199823	70.8257	142.362
6.39375	-0.268593	-0.541726	-0.379319		6.39375	-0.268593	70.8227	142.35
6.40042	-0.304522	-0.549635	-0.405575		6.40042	-0.304522	70.8148	142.323
6.40708	-0.292465	-0.573589	-0.458385		6.40708	-0.292465	70.7909	142.271
6.41375	-0.233583	-0.598594	-0.504106		6.41375	-0.233583	70.7659	142.225
6.42042	-0.17677	-0.610808	-0.536819		6.42042	-0.17677	70.7537	142.192
6.42708	-0.159509	-0.616117	-0.558356		6.42708	-0.159509	70.7484	142.171
6.43375	-0.172057	-0.63048	-0.580121		6.43375	-0.172057	70.734	142.149
6.44042	-0.20022	-0.643952	-0.593503		6.44042	-0.20022	70.7205	142.135
6.44708	-0.225292	-0.648976	-0.571038		6.44708	-0.225292	70.7155	142.158
6.45375	-0.272572	-0.645218	-0.518836		6.45375	-0.272572	70.7193	142.21
6.46042	-0.317937	-0.619784	-0.441046		6.46042	-0.317937	70.7447	142.288
6.46708	-0.33398	-0.566462	-0.358147		6.46708	-0.33398	70.798	142.371
6.47375	-0.294546	-0.513868	-0.292372		6.47375	-0.294546	70.8506	142.437
6.48042	-0.239654	-0.50357	-0.263992		6.48042	-0.239654	70.8609	142.465
6.48708	-0.207856	-0.542141	-0.279545		6.48708	-0.207856	70.8223	142.449
6.49375	-0.1965	-0.598395	-0.313966		6.49375	-0.1965	70.7661	142.415
6.50042	-0.176652	-0.672461	-0.354909		6.50042	-0.176652	70.692	142.374
6.50708	-0.149631	-0.73333	-0.397314		6.50708	-0.149631	70.6311	142.332
6.51375	-0.156836	-0.761756	-0.440094		6.51375	-0.156836	70.6027	142.289
6.52042	-0.183148	-0.736582	-0.45817		6.52042	-0.183148	70.6279	142.271
6.52708	-0.185545	-0.668378	-0.423327		6.52708	-0.185545	70.6961	142.306
6.53375	-0.144964	-0.588579	-0.356626		6.53375	-0.144964	70.7759	142.372
6.54042	-0.0926104	-0.494821	-0.306204		6.54042	-0.0926104	70.8697	142.423
6.54708	-0.0580341	-0.421592	-0.279485		6.54708	-0.0580341	70.9429	142.449
6.55375	-0.0142558	-0.377632	-0.236692		6.55375	-0.0142558	70.9868	142.492
6.56042	0.0418142	-0.381046	-0.189623		6.56042	0.0418142	70.9834	142.539
6.56708	0.0803455	-0.403646	-0.184454		6.56708	0.0803455	70.9608	142.544
6.57375	0.0822741	-0.406199	-0.219934		6.57375	0.0822741	70.9583	142.509
6.58042	0.0706719	-0.404902	-0.237625		6.58042	0.0706719	70.9596	142.491
6.58708	0.0691363	-0.3985	-0.231928		6.58708	0.0691363	70.966	142.497
6.59375	0.0749932	-0.374979	-0.228952		6.59375	0.0749932	70.9895	142.5
6.60042	0.067099	-0.349298	-0.240592		6.60042	0.067099	71.0152	142.488
6.60708	0.0430689	-0.345104	-0.25443		6.60708	0.0430689	71.0194	142.475
6.61375	0.0111011	-0.381945	-0.254254		6.61375	0.0111011	70.9825	142.475
6.62042	-0.033641	-0.395059	-0.260665		6.62042	-0.033641	70.9694	142.468
6.62708	-0.0686084	-0.384671	-0.27192		6.62708	-0.0686084	70.9798	142.457
6.63375	-0.0962219	-0.397232	-0.305036		6.63375	-0.0962219	70.9672	142.424
6.64042	-0.101761	-0.403597	-0.331314		6.64042	-0.101761	70.9609	142.398
6.64708	-0.0867652	-0.36971	-0.312299		6.64708	-0.0867652	70.9948	142.417
6.65375	-0.0447888	-0.296781	-0.275739		6.65375	-0.0447888	71.0677	142.453
6.66042	-0.00664028	-0.259556	-0.25136		6.66042	-0.00664028	71.1049	142.478
6.66708	-0.0102395	-0.277345	-0.236655		6.66708	-0.0102395	71.0871	142.492
6.67375	-0.0629972	-0.316454	-0.207369		6.67375	-0.0629972	71.048	142.522
6.68042	-0.137813	-0.354763	-0.172281		6.68042	-0.137813	71.0097	142.557
6.68708	-0.192996	-0.402216	-0.17044		6.68708	-0.192996	70.9623	142.559
6.69375	-0.248727	-0.440327	-0.205446		6.69375	-0.248727	70.9241	142.524
6.70042	-0.282214	-0.468282	-0.231901		6.70042	-0.282214	70.8962	142.497
6.70708	-0.294991	-0.481279	-0.242361		6.70708	-0.294991	70.8832	142.487
6.71375	-0.275847	-0.465708	-0.228958		6.71375	-0.275847	70.8988	142.5
6.72042	-0.247376	-0.436183	-0.228442		6.72042	-0.247376	70.9283	142.501
6.72708	-0.228129	-0.384822	-0.247651		6.72708	-0.228129	70.9797	142.481
6.73375	-0.201409	-0.353402	-0.252065		6.73375	-0.201409	71.0111	142.477
6.74042	-0.186984	-0.329679	-0.265594		6.74042	-0.186984	71.0348	142.463
6.74708	-0.175531	-0.319125	-0.283228		6.74708	-0.175531	71.0453	142.446
6.75375	-0.163465	-0.325928	-0.31937		6.75375	-0.163465	71.0385	142.41
6.76042	-0.133832	-0.320021	-0.317085		6.76042	-0.133832	71.0445	142.412
6.76708	-0.0856897	-0.290251	-0.254583		6.76708	-0.0856897	71.0742	142.474
6.77375	-0.0359533	-0.231477	-0.16933		6.77375	-0.0359533	71.133	142.56
6.78042	0.00969772	-0.178753	-0.0838904		6.78042	0.00969772	71.1857	142.645
6.78708	0.0528555	-0.146033	-0.0137361		6.78708	0.0528555	71.2184	142.715
6.79375	0.058453	-0.157687	0.0299362		6.79375	0.058453	71.2068	142.759
6.80042	0.0194441	-0.204679	0.0111136		6.80042	0.0194441	71.1598	142.74
6.80708	-0.0353953	-0.28306	-0.0690465		6.80708	-0.0353953	71.0814	142.66
6.81375	-0.0688196	-0.35858	-0.15047		6.81375	-0.0688196	71.0059	142.578
6.82042	-0.0687116	-0.421011	-0.193255		6.82042	-0.0687116	70.9435	142.536
6.82708	-0.0820256	-0.438458	-0.221106		6.82708	-0.0820256	70.926	142.508
6.83375	-0.0811053	-0.396012	-0.238465		6.83375	-0.0811053	70.9685	142.49
6.84042	-0.0451524	-0.335925	-0.245242		6.84042	-0.0451524	71.0285	142.484
6.84708	0.00543343	-0.294477	-0.234522		6.84708	0.00543343	71.07	142.494
6.85375	0.0249302	-0.296949	-0.246589		6.85375	0.0249302	71.0675	142.482
6.86042	0.0162782	-0.283209	-0.263335		6.86042	0.0162782	71.0813	142.466
6.86708	0.0517955	-0.274595	-0.24893		6.86708	0.0517955	71.0899	142.48
6.87375	0.125133	-0.271867	-0.216183		6.87375	0.125133	71.0926	142.513
6.88042	0.186552	-0.272125	-0.184356		6.88042	0.186552	71.0923	142.545
6.88708	0.194179	-0.248615	-0.171914		6.88708	0.194179	71.1159	142.557
6.89375	0.188409	-0.196469	-0.163197		6.89375	0.188409	71.168	142.566
6.90042	0.185814	-0.175251	-0.185147		6.90042	0.185814	71.1892	142.544
6.90708	0.169677	-0.157692	-0.253399		6.90708	0.169677	71.2068	142.476
6.91375	0.135534	-0.155037	-0.328676		6.91375	0.135534	71.2094	142.4
6.92042	0.0929526	-0.150935	-0.372645		6.92042	0.0929526	71.2135	142.356
6.92708	0.075675	-0.154367	-0.375892		6.92708	0.075675	71.2101	142.353
6.93375	0.0815982	-0.184676	-0.35127		6.93375	0.0815982	71.1798	142.378
6.94042	0.0843823	-0.22784	-0.306304		6.94042	0.0843823	71.1366	142.423
6.94708	0.077286	-0.273379	-0.22196		6.94708	0.077286	71.0911	142.507
6.95375	0.0649368	-0.292311	-0.129491		6.95375	0.0649368	71.0722	142.599
6.96042	0.0632252	-0.290128	-0.060215		6.96042	0.0632252	71.0743	142.669
6.96708	0.0678417	-0.284058	-0.0107986		6.96708	0.0678417	71.0804	142.718
6.97375	0.0654799	-0.272299	0.0201436		6.97375	0.0654799	71.0922	142.749
6.98042	0.0567683	-0.262753	0.0327471		6.98042	0.0567683	71.1017	142.762
6.98708	0.0353953	-0.274572	-0.0181576		6.98708	0.0353953	71.0899	142.711
6.99375	-0.0165452	-0.284904	-0.0900017		6.99375	-0.0165452	71.0796	142.639
7.00042	-0.0679442	-0.302651	-0.142599		7.00042	-0.0679442	71.0618	142.586
7.00708	-0.106561	-0.332911	-0.184696		7.00708	-0.106561	71.0316	142.544
7.01375	-0.126287	-0.353453	-0.225736		7.01375	-0.126287	71.011	142.503
7.02042	-0.134552	-0.33894	-0.253935		7.02042	-0.134552	71.0255	142.475
7.02708	-0.141488	-0.285895	-0.230089		7.02708	-0.141488	71.0786	142.499
7.03375	-0.110497	-0.254321	-0.199303		7.03375	-0.110497	71.1102	142.53
7.04042	-0.0886457	-0.226821	-0.204521		7.04042	-0.0886457	71.1377	142.524
7.04708	-0.081786	-0.198186	-0.233112		7.04708	-0.081786	71.1663	142.496
7.05375	-0.114238	-0.184501	-0.252105		7.05375	-0.114238	71.18	142.477
7.06042	-0.136614	-0.20117	-0.251913		7.06042	-0.136614	71.1633	142.477
7.06708	-0.124814	-0.232102	-0.262408		7.06708	-0.124814	71.1324	142.467
7.07375	-0.0999187	-0.250449	-0.263671		7.07375	-0.0999187	71.114	142.465
7.08042	-0.0858162	-0.269822	-0.252978		7.08042	-0.0858162	71.0947	142.476
7.08708	-0.0770059	-0.259969	-0.214406		7.08708	-0.0770059	71.1045	142.515
7.09375	-0.0219288	-0.209922	-0.152722		7.09375	-0.0219288	71.1546	142.576
7.10042	0.0389069	-0.145724	-0.0911372		7.10042	0.0389069	71.2187	142.638
7.10708	0.0610985	-0.123589	-0.0507628		7.10708	0.0610985	71.2409	142.678
7.11375	0.0175127	-0.14241	-0.0662891		7.11375	0.0175127	71.2221	142.663
7.12042	-0.0201152	-0.19412	-0.104411		7.12042	-0.0201152	71.1704	142.625
7.12708	-0.0495258	-0.287897	-0.172926		7.12708	-0.0495258	71.0766	142.556
7.13375	-0.1048	-0.425788	-0.264104		7.13375	-0.1048	70.9387	142.465
7.14042	-0.176038	-0.538633	-0.358177		7.14042	-0.176038	70.8258	142.371
7.14708	-0.202925	-0.558504	-0.404751		7.14708	-0.202925	70.806	142.324
7.15375	-0.157995	-0.506938	-0.388451		7.15375	-0.157995	70.8575	142.34
7.16042	-0.0982144	-0.425565	-0.335738		7.16042	-0.0982144	70.9389	142.393
7.16708	-0.0551601	-0.346104	-0.265353		7.16708	-0.0551601	71.0184	142.464
7.17375	-0.0164177	-0.255798	-0.207352		7.17375	-0.0164177	71.1087	142.522
7.18042	0.0175964	-0.205824	-0.17758		7.18042	0.0175964	71.1587	142.551
7.18708	-0.0145414	-0.248049	-0.224822		7.18708	-0.0145414	71.1164	142.504
7.19375	-0.117845	-0.342999	-0.304129		7.19375	-0.117845	71.0215	142.425
7.20042	-0.218576	-0.419111	-0.3676		7.20042	-0.218576	70.9454	142.361
7.20708	-0.245502	-0.437304	-0.388649		7.20708	-0.245502	70.9272	142.34
7.21375	-0.224286	-0.443145	-0.371854		7.21375	-0.224286	70.9213	142.357
7.22042	-0.215383	-0.433692	-0.366604		7.22042	-0.215383	70.9308	142.362
7.22708	-0.211728	-0.354034	-0.341789		7.22708	-0.211728	71.0104	142.387
7.23375	-0.146043	-0.242892	-0.294672		7.23375	-0.146043	71.1216	142.434
7.24042	-0.0254601	-0.160239	-0.2209		7.24042	-0.0254601	71.2042	142.508
7.24708	0.0808722	-0.147796	-0.163268		7.24708	0.0808722	71.2167	142.566
7.25375	0.129954	-0.150954	-0.134346		7.25375	0.129954	71.2135	142.595
7.26042	0.165548	-0.151517	-0.0940156		7.26042	0.165548	71.213	142.635
7.26708	0.227959	-0.180292	-0.0419626		7.26708	0.227959	71.1842	142.687
7.27375	0.255136	-0.227669	-0.0200145		7.27375	0.255136	71.1368	142.709
7.28042	0.205328	-0.262415	-0.069206		7.28042	0.205328	71.1021	142.66
7.28708	0.117798	-0.270103	-0.153785		7.28708	0.117798	71.0944	142.575
7.29375	0.0135786	-0.285348	-0.266444		7.29375	0.0135786	71.0791	142.463
7.30042	-0.0909808	-0.296381	-0.37913		7.30042	-0.0909808	71.0681	142.35
7.30708	-0.187931	-0.281528	-0.460088		7.30708	-0.187931	71.0829	142.269
7.31375	-0.227945	-0.245738	-0.46744		7.31375	-0.227945	71.1187	142.262
7.32042	-0.222154	-0.219705	-0.410355		7.32042	-0.222154	71.1448	142.319
7.32708	-0.201118	-0.211929	-0.342695		7.32708	-0.201118	71.1525	142.386
7.33375	-0.155496	-0.208023	-0.290141		7.33375	-0.155496	71.1565	142.439
7.34042	-0.0932597	-0.225497	-0.279606		7.34042	-0.0932597	71.139	142.449
7.34708	-0.0138254	-0.257742	-0.298187		7.34708	-0.0138254	71.1067	142.431
7.35375	0.0345589	-0.287108	-0.340494		7.35375	0.0345589	71.0774	142.388
7.36042	0.0672318	-0.308638	-0.383059		7.36042	0.0672318	71.0558	142.346
7.36708	0.0648959	-0.32292	-0.414993		7.36708	0.0648959	71.0416	142.314
7.37375	0.0458581	-0.329645	-0.414819		7.37375	0.0458581	71.0348	142.314
7.38042	0.0131155	-0.306789	-0.365558		7.38042	0.0131155	71.0577	142.363
7.38708	-0.0289663	-0.282957	-0.300638		7.38708	-0.0289663	71.0815	142.428
7.39375	-0.056718	-0.29401	-0.244179		7.39375	-0.056718	71.0705	142.485
7.40042	-0.102707	-0.32565	-0.225642		7.40042	-0.102707	71.0388	142.503
7.40708	-0.125978	-0.348888	-0.217802		7.40708	-0.125978	71.0156	142.511
7.41375	-0.11254	-0.363182	-0.212594		7.41375	-0.11254	71.0013	142.516
7.42042	-0.0541	-0.390727	-0.215338		7.42042	-0.0541	70.9737	142.514
7.42708	0.0071849	-0.425151	-0.239441		7.42708	0.0071849	70.9393	142.49
7.43375	0.034357	-0.428039	-0.288162		7.43375	0.034357	70.9364	142.441
7.44042	0.0806331	-0.394251	-0.321978		7.44042	0.0806331	70.9702	142.407
7.44708	0.120064	-0.343538	-0.338159		7.44708	0.120064	71.0209	142.391
7.45375	0.123283	-0.284933	-0.34799		7.45375	0.123283	71.0795	142.381
7.46042	0.0864319	-0.236726	-0.365205		7.46042	0.0864319	71.1277	142.364
7.46708	0.0380056	-0.213048	-0.39687		7.46708	0.0380056	71.1514	142.332
7.47375	0.000949432	-0.234588	-0.428368		7.47375	0.000949432	71.1299	142.301
7.48042	-0.0438653	-0.280706	-0.466207		7.48042	-0.0438653	71.0838	142.263
7.48708	-0.0653549	-0.327351	-0.489077		7.48708	-0.0653549	71.0371	142.24
7.49375	-0.0473072	-0.362322	-0.48306		7.49375	-0.0473072	71.0022	142.246
7.50042	0.00485063	-0.366647	-0.436793		7.50042	0.00485063	70.9978	142.292
7.50708	0.0732592	-0.319055	-0.352861		7.50708	0.0732592	71.0454	142.376
7.51375	0.162707	-0.240394	-0.253074		7.51375	0.162707	71.1241	142.476
7.52042	0.234284	-0.184548	-0.181036		7.52042	0.234284	71.1799	142.548
7.52708	0.262908	-0.168849	-0.159622		7.52708	0.262908	71.1956	142.569
7.53375	0.253355	-0.160904	-0.174037		7.53375	0.253355	71.2036	142.555
7.54042	0.227491	-0.154592	-0.195185		7.54042	0.227491	71.2099	142.534
7.54708	0.174633	-0.179558	-0.23388		7.54708	0.174633	71.1849	142.495
7.55375	0.0729779	-0.212471	-0.289202		7.55375	0.0729779	71.152	142.44
7.56042	-0.0157792	-0.198548	-0.304779		7.56042	-0.0157792	71.1659	142.424
7.56708	-0.0458531	-0.148339	-0.270614		7.56708	-0.0458531	71.2161	142.458
7.57375	-0.0293532	-0.117706	-0.214848		7.57375	-0.0293532	71.2468	142.514
7.58042	-0.00601217	-0.1331	-0.21212		7.58042	-0.00601217	71.2314	142.517
7.58708	0.0273798	-0.138873	-0.226016		7.58708	0.0273798	71.2256	142.503
7.59375	0.0965755	-0.117597	-0.228966		7.59375	0.0965755	71.2469	142.5
7.60042	0.167948	-0.118213	-0.242175		7.60042	0.167948	71.2463	142.487
7.60708	0.186373	-0.153359	-0.279418		7.60708	0.186373	71.2111	142.45
7.61375	0.16423	-0.217928	-0.338315		7.61375	0.16423	71.1465	142.391
7.62042	0.130218	-0.277306	-0.352539		7.62042	0.130218	71.0872	142.376
7.62708	0.123451	-0.348177	-0.331236		7.62708	0.123451	71.0163	142.398
7.63375	0.105337	-0.445763	-0.323908		7.63375	0.105337	70.9187	142.405
7.64042	0.0627198	-0.532284	-0.328307		7.64042	0.0627198	70.8322	142.401
7.64708	0.0144884	-0.581828	-0.326075		7.64708	0.0144884	70.7826	142.403
7.65375	-0.018387	-0.562313	-0.268864		7.65375	-0.018387	70.8022	142.46
7.66042	-0.00738265	-0.489001	-0.195078		7.66042	-0.00738265	70.8755	142.534
7.66708	0.011082	-0.386902	-0.140698		7.66708	0.011082	70.9776	142.588
7.67375	0.0200116	-0.267505	-0.0829211		7.67375	0.0200116	71.097	142.646
7.68042	0.0259779	-0.164907	-0.0237126		7.68042	0.0259779	71.1996	142.705
7.68708	0.0290409	-0.0684158	0.0264614		7.68708	0.0290409	71.2961	142.755
7.69375	0.0289172	0.0122995	0.0200918		7.69375	0.0289172	71.3768	142.749
7.70042	-0.00457565	0.0597488	-0.0270813		7.70042	-0.00457565	71.4242	142.702
7.70708	-0.0486843	0.0603557	-0.0792995		7.70708	-0.0486843	71.4248	142.65
7.71375	-0.056161	0.0150682	-0.101194		7.71375	-0.056161	71.3795	142.628
7.72042	-0.0134957	-0.0358781	-0.109958		7.72042	-0.0134957	71.3286	142.619
7.72708	0.0605099	-0.0834653	-0.111132		7.72708	0.0605099	71.281	142.618
7.73375	0.135004	-0.136431	-0.0917253		7.73375	0.135004	71.228	142.637
7.74042	0.190824	-0.182947	-0.0345134		7.74042	0.190824	71.1815	142.694
7.74708	0.23326	-0.211059	0.0500989		7.74708	0.23326	71.1534	142.779
7.75375	0.239547	-0.208468	0.0843923		7.75375	0.239547	71.156	142.813
7.76042	0.199806	-0.21877	0.060869		7.76042	0.199806	71.1457	142.79
7.76708	0.126451	-0.2693	-0.0016336		7.76708	0.126451	71.0952	142.727
7.77375	0.0532449	-0.330492	-0.0669261		7.77375	0.0532449	71.034	142.662
7.78042	0.00723145	-0.367864	-0.128756		7.78042	0.00723145	70.9966	142.6
7.78708	-0.0330583	-0.364161	-0.180757		7.78708	-0.0330583	71.0003	142.548
7.79375	-0.0707397	-0.349126	-0.184605		7.79375	-0.0707397	71.0153	142.544
7.80042	-0.110433	-0.306296	-0.151145		7.80042	-0.110433	71.0582	142.578
7.80708	-0.121988	-0.229356	-0.0933701		7.80708	-0.121988	71.1351	142.636
7.81375	-0.108263	-0.153639	-0.0503826		7.81375	-0.108263	71.2108	142.679
7.82042	-0.0772233	-0.115326	-0.0379198		7.82042	-0.0772233	71.2491	142.691
7.82708	-0.0381587	-0.0972486	-0.0580314		7.82708	-0.0381587	71.2672	142.671
7.83375	0.0352136	-0.0791641	-0.0668121		7.83375	0.0352136	71.2853	142.662
7.84042	0.136383	-0.0759932	-0.0409841		7.84042	0.136383	71.2885	142.688
7.84708	0.215305	-0.0844095	-0.0238128		7.84708	0.215305	71.2801	142.705
7.85375	0.216264	-0.111933	-0.0370394		7.85375	0.216264	71.2525	142.692
7.86042	0.157967	-0.148969	-0.0724992		7.86042	0.157967	71.2155	142.656
7.86708	0.0955873	-0.212525	-0.0901674		7.86708	0.0955873	71.1519	142.639
7.87375	0.0377022	-0.291686	-0.120776		7.87375	0.0377022	71.0728	142.608
7.88042	-0.0255899	-0.372489	-0.180522		7.88042	-0.0255899	70.992	142.548
7.88708	-0.0842182	-0.465795	-0.237508		7.88708	-0.0842182	70.8987	142.491
7.89375	-0.0978359	-0.542639	-0.269861		7.89375	-0.0978359	70.8218	142.459
7.90042	-0.0733326	-0.596942	-0.284991		7.90042	-0.0733326	70.7675	142.444
7.90708	-0.0569012	-0.633287	-0.315782		7.90708	-0.0569012	70.7312	142.413
7.91375	-0.0775949	-0.63798	-0.351044		7.91375	-0.0775949	70.7265	142.378
7.92042	-0.0813587	-0.587566	-0.344249		7.92042	-0.0813587	70.7769	142.385
7.92708	-0.0515061	-0.474504	-0.299847		7.92708	-0.0515061	70.89	142.429
7.93375	-0.00508853	-0.348358	-0.248866		7.93375	-0.00508853	71.0161	142.48
7.94042	0.0315684	-0.251734	-0.211751		7.94042	0.0315684	71.1127	142.517
7.94708	0.0660489	-0.182843	-0.18535		7.94708	0.0660489	71.1816	142.544
7.95375	0.114283	-0.147869	-0.158061		7.95375	0.114283	71.2166	142.571
7.96042	0.127258	-0.163769	-0.162953		7.96042	0.127258	71.2007	142.566
7.96708	0.0944873	-0.244318	-0.198878		7.96708	0.0944873	71.1202	142.53
7.97375	0.0288118	-0.363098	-0.235445		7.97375	0.0288118	71.0014	142.494
7.98042	-0.0529716	-0.46887	-0.251469		7.98042	-0.0529716	70.8956	142.477
7.98708	-0.131513	-0.560859	-0.256723		7.98708	-0.131513	70.8036	142.472
7.99375	-0.184811	-0.647175	-0.280413		7.99375	-0.184811	70.7173	142.449
8.00042	-0.192447	-0.717115	-0.324196		8.00042	-0.192447	70.6474	142.405
8.00708	-0.166346	-0.765089	-0.366284		8.00708	-0.166346	70.5994	142.363
8.01375	-0.14487	-0.771191	-0.406692		8.01375	-0.14487	70.5933	142.322
8.02042	-0.145087	-0.747117	-0.449302		8.02042	-0.145087	70.6174	142.28
8.02708	-0.156903	-0.680103	-0.495394		8.02708	-0.156903	70.6844	142.234
8.03375	-0.165143	-0.595816	-0.520665		8.03375	-0.165143	70.7687	142.208
8.04042	-0.16339	-0.523713	-0.50398		8.04042	-0.16339	70.8408	142.225
8.04708	-0.141242	-0.431406	-0.454324		8.04708	-0.141242	70.9331	142.275
8.05375	-0.0733059	-0.331066	-0.385447		8.05375	-0.0733059	71.0334	142.344
8.06042	0.0222015	-0.255145	-0.325611		8.06042	0.0222015	71.1093	142.403
8.06708	0.0925946	-0.230335	-0.263725		8.06708	0.0925946	71.1341	142.465
8.07375	0.10482	-0.234379	-0.207292		8.07375	0.10482	71.1301	142.522
8.08042	0.0746075	-0.233024	-0.164252		8.08042	0.0746075	71.1315	142.565
8.08708	0.0272659	-0.278991	-0.148087		8.08708	0.0272659	71.0855	142.581
8.09375	-0.031074	-0.385105	-0.167229		8.09375	-0.031074	70.9794	142.562
8.10042	-0.0724855	-0.500284	-0.188349		8.10042	-0.0724855	70.8642	142.541
8.10708	-0.0666285	-0.570522	-0.204476		8.10708	-0.0666285	70.794	142.524
8.11375	-0.0155877	-0.57609	-0.199018		8.11375	-0.0155877	70.7884	142.53
8.12042	0.0438629	-0.554645	-0.17424		8.12042	0.0438629	70.8098	142.555
8.12708	0.073549	-0.506095	-0.14544		8.12708	0.073549	70.8584	142.584
8.13375	0.0671038	-0.434733	-0.112962		8.13375	0.0671038	70.9297	142.616
8.14042	0.043569	-0.351908	-0.0874862		8.14042	0.043569	71.0126	142.641
8.14708	0.00633632	-0.291146	-0.0703115		8.14708	0.00633632	71.0733	142.659
8.15375	-0.0491339	-0.283799	-0.0863221		8.15375	-0.0491339	71.0807	142.643
8.16042	-0.102877	-0.296471	-0.124835		8.16042	-0.102877	71.068	142.604
8.16708	-0.110016	-0.293312	-0.161974		8.16708	-0.110016	71.0712	142.567
8.17375	-0.0722093	-0.260618	-0.186552		8.17375	-0.0722093	71.1039	142.542
8.18042	-0.0194304	-0.235088	-0.212178		8.18042	-0.0194304	71.1294	142.517
8.18708	0.0290072	-0.221458	-0.231582		8.18708	0.0290072	71.143	142.497
8.19375	0.0692946	-0.197669	-0.222615		8.19375	0.0692946	71.1668	142.506
8.20042	0.102604	-0.18069	-0.211908		8.20042	0.102604	71.1838	142.517
8.20708	0.0868674	-0.198864	-0.237191		8.20708	0.0868674	71.1656	142.492
8.21375	0.0548713	-0.230101	-0.284462		8.21375	0.0548713	71.1344	142.444
8.22042	0.0185085	-0.250422	-0.316025		8.22042	0.0185085	71.1141	142.413
8.22708	-0.0215555	-0.254973	-0.323703		8.22708	-0.0215555	71.1095	142.405
8.23375	-0.0527718	-0.255162	-0.324688		8.23375	-0.0527718	71.1093	142.404
8.24042	-0.0781938	-0.248573	-0.338385		8.24042	-0.0781938	71.1159	142.391
8.24708	-0.0863279	-0.196876	-0.342204		8.24708	-0.0863279	71.1676	142.387
8.25375	-0.0936703	-0.153119	-0.331495		8.25375	-0.0936703	71.2114	142.397
8.26042	-0.115844	-0.147011	-0.316521		8.26042	-0.115844	71.2175	142.412
8.26708	-0.11788	-0.192662	-0.312877		8.26708	-0.11788	71.1718	142.416
8.27375	-0.115506	-0.265283	-0.319535		8.27375	-0.115506	71.0992	142.409
8.28042	-0.124686	-0.356299	-0.327723		8.28042	-0.124686	71.0082	142.401
8.28708	-0.158603	-0.48573	-0.352233		8.28708	-0.158603	70.8787	142.377
8.29375	-0.210798	-0.609525	-0.382312		8.29375	-0.210798	70.7549	142.347
8.30042	-0.237809	-0.685982	-0.384416		8.30042	-0.237809	70.6785	142.345
8.30708	-0.266769	-0.696562	-0.367633		8.30708	-0.266769	70.6679	142.361
8.31375	-0.302494	-0.677565	-0.372519		8.31375	-0.302494	70.6869	142.356
8.32042	-0.329937	-0.641369	-0.384341		8.32042	-0.329937	70.7231	142.345
8.32708	-0.325727	-0.586023	-0.34228		8.32708	-0.325727	70.7785	142.387
8.33375	-0.286997	-0.52907	-0.254045		8.33375	-0.286997	70.8354	142.475
8.34042	-0.248682	-0.477711	-0.188777		8.34042	-0.248682	70.8868	142.54
8.34708	-0.212266	-0.440063	-0.158861		8.34708	-0.212266	70.9244	142.57
8.35375	-0.172846	-0.40189	-0.118511		8.35375	-0.172846	70.9626	142.61
8.36042	-0.143802	-0.361759	-0.0581826		8.36042	-0.143802	71.0027	142.671
8.36708	-0.115993	-0.313469	-0.0111659		8.36708	-0.115993	71.051	142.718
8.37375	-0.0837589	-0.252261	0.012466		8.37375	-0.0837589	71.1122	142.741
8.38042	-0.0617261	-0.205706	0.0236762		8.38042	-0.0617261	71.1588	142.753
8.38708	-0.0503601	-0.186946	0.0146063		8.38708	-0.0503601	71.1775	142.744
8.39375	-0.0307904	-0.191233	-0.01906		8.39375	-0.0307904	71.1732	142.71
8.40042	0.0263094	-0.199268	-0.0760343		8.40042	0.0263094	71.1652	142.653
8.40708	0.0647642	-0.219441	-0.139045		8.40708	0.0647642	71.145	142.59
8.41375	0.0302004	-0.257882	-0.210156		8.41375	0.0302004	71.1066	142.519
8.42042	-0.0272755	-0.274516	-0.266911		8.42042	-0.0272755	71.09	142.462
8.42708	-0.0477873	-0.265039	-0.277262		8.42708	-0.0477873	71.0994	142.452
8.43375	-0.0322043	-0.251176	-0.257414		8.43375	-0.0322043	71.1133	142.472
8.44042	-0.038379	-0.275501	-0.22703		8.44042	-0.038379	71.089	142.502
8.44708	-0.0611209	-0.338518	-0.216857		8.44708	-0.0611209	71.026	142.512
8.45375	-0.0679711	-0.401744	-0.232499		8.45375	-0.0679711	70.9627	142.496
8.46042	-0.0776726	-0.456914	-0.262101		8.46042	-0.0776726	70.9076	142.467
8.46708	-0.110486	-0.480153	-0.299237		8.46708	-0.110486	70.8843	142.43
8.47375	-0.165218	-0.479719	-0.30787		8.47375	-0.165218	70.8848	142.421
8.48042	-0.20375	-0.470191	-0.290036		8.48042	-0.20375	70.8943	142.439
8.48708	-0.230168	-0.441749	-0.265776		8.48708	-0.230168	70.9227	142.463
8.49375	-0.241207	-0.4023	-0.240847		8.49375	-0.241207	70.9622	142.488
8.50042	-0.243221	-0.36982	-0.237891		8.50042	-0.243221	70.9947	142.491
8.50708	-0.257385	-0.364362	-0.226201		8.50708	-0.257385	71.0001	142.503
8.51375	-0.263008	-0.375714	-0.211928		8.51375	-0.263008	70.9888	142.517
8.52042	-0.261588	-0.355215	-0.195817		8.52042	-0.261588	71.0093	142.533
8.52708	-0.231238	-0.316427	-0.1936		8.52708	-0.231238	71.048	142.535
8.53375	-0.203035	-0.276808	-0.205147		8.53375	-0.203035	71.0877	142.524
8.54042	-0.184183	-0.253005	-0.205341		8.54042	-0.184183	71.1115	142.524
8.54708	-0.162369	-0.250163	-0.196232		8.54708	-0.162369	71.1143	142.533
8.55375	-0.141233	-0.26927	-0.196892		8.55375	-0.141233	71.0952	142.532
8.56042	-0.14105	-0.310766	-0.226984		8.56042	-0.14105	71.0537	142.502
8.56708	-0.169032	-0.346837	-0.245532		8.56708	-0.169032	71.0176	142.483
8.57375	-0.206788	-0.392898	-0.249003		8.57375	-0.206788	70.9716	142.48
8.58042	-0.230247	-0.450454	-0.267887		8.58042	-0.230247	70.914	142.461
8.58708	-0.246097	-0.505653	-0.340023		8.58708	-0.246097	70.8588	142.389
8.59375	-0.281825	-0.50204	-0.410114		8.59375	-0.281825	70.8624	142.319
8.60042	-0.31183	-0.458388	-0.440345		8.60042	-0.31183	70.9061	142.289
8.60708	-0.319406	-0.441144	-0.444206		8.60708	-0.319406	70.9233	142.285
8.61375	-0.303631	-0.453852	-0.43864		8.61375	-0.303631	70.9106	142.29
8.62042	-0.276087	-0.459504	-0.401224		8.62042	-0.276087	70.905	142.328
8.62708	-0.268462	-0.450044	-0.342736		8.62708	-0.268462	70.9144	142.386
8.63375	-0.26849	-0.479721	-0.328064		8.63375	-0.26849	70.8848	142.401
8.64042	-0.286033	-0.537329	-0.363355		8.64042	-0.286033	70.8271	142.366
8.64708	-0.29303	-0.555112	-0.395259		8.64708	-0.29303	70.8094	142.334
8.65375	-0.264003	-0.51895	-0.3899		8.65375	-0.264003	70.8455	142.339
8.66042	-0.247294	-0.474593	-0.382912		8.66042	-0.247294	70.8899	142.346
8.66708	-0.226774	-0.45569	-0.391253		8.66708	-0.226774	70.9088	142.338
8.67375	-0.210642	-0.455532	-0.406757		8.67375	-0.210642	70.9089	142.322
8.68042	-0.17486	-0.447917	-0.393764		8.68042	-0.17486	70.9166	142.335
8.68708	-0.151866	-0.441728	-0.356797		8.68708	-0.151866	70.9227	142.372
8.69375	-0.176918	-0.437226	-0.3111		8.69375	-0.176918	70.9272	142.418
8.70042	-0.184215	-0.425526	-0.253784		8.70042	-0.184215	70.9389	142.475
8.70708	-0.160378	-0.397087	-0.186625		8.70708	-0.160378	70.9674	142.542
8.71375	-0.100864	-0.353107	-0.0999439		8.71375	-0.100864	71.0114	142.629
8.72042	-0.0635912	-0.326595	-0.0437132		8.72042	-0.0635912	71.0379	142.685
8.72708	-0.0682989	-0.320883	-0.0491069		8.72708	-0.0682989	71.0436	142.68
8.73375	-0.0757344	-0.33828	-0.0883544		8.73375	-0.0757344	71.0262	142.641
8.74042	-0.0748523	-0.35938	-0.129931		8.74042	-0.0748523	71.0051	142.599
8.74708	-0.0592272	-0.364619	-0.156833		8.74708	-0.0592272	70.9999	142.572
8.75375	-0.0626176	-0.34074	-0.198443		8.75375	-0.0626176	71.0237	142.531
8.76042	-0.0756175	-0.298793	-0.239143		8.76042	-0.0756175	71.0657	142.49
8.76708	-0.105258	-0.243661	-0.265813		8.76708	-0.105258	71.1208	142.463
8.77375	-0.126551	-0.192355	-0.274391		8.77375	-0.126551	71.1721	142.455
8.78042	-0.143536	-0.160266	-0.284452		8.78042	-0.143536	71.2042	142.444
8.78708	-0.153977	-0.171134	-0.291542		8.78708	-0.153977	71.1933	142.437
8.79375	-0.155354	-0.209669	-0.278273		8.79375	-0.155354	71.1548	142.451
8.80042	-0.120465	-0.265803	-0.245585		8.80042	-0.120465	71.0987	142.483
8.80708	-0.0367007	-0.33517	-0.20859		8.80708	-0.0367007	71.0293	142.52
8.81375	0.0405009	-0.390413	-0.18662		8.81375	0.0405009	70.9741	142.542
8.82042	0.0696182	-0.426022	-0.181497		8.82042	0.0696182	70.9385	142.547
8.82708	0.0237659	-0.436835	-0.193183		8.82708	0.0237659	70.9276	142.536
8.83375	-0.035134	-0.435363	-0.215647		8.83375	-0.035134	70.9291	142.513
8.84042	-0.0979593	-0.408437	-0.246677		8.84042	-0.0979593	70.956	142.482
8.84708	-0.150807	-0.3736	-0.275493		8.84708	-0.150807	70.9909	142.453
8.85375	-0.19678	-0.358332	-0.319261		8.85375	-0.19678	71.0061	142.41
8.86042	-0.218304	-0.357762	-0.375455		8.86042	-0.218304	71.0067	142.353
8.86708	-0.180801	-0.329736	-0.428057		8.86708	-0.180801	71.0347	142.301
8.87375	-0.12251	-0.291059	-0.454744		8.87375	-0.12251	71.0734	142.274
8.88042	-0.0737108	-0.258712	-0.468336		8.88042	-0.0737108	71.1058	142.261
8.88708	-0.0530598	-0.240341	-0.491505		8.88708	-0.0530598	71.1241	142.237
8.89375	-0.0497239	-0.224868	-0.5058		8.89375	-0.0497239	71.1396	142.223
8.90042	-0.0619897	-0.212706	-0.509316		8.90042	-0.0619897	71.1518	142.22
8.90708	-0.0851009	-0.190705	-0.477314		8.90708	-0.0851009	71.1738	142.252
8.91375	-0.0917067	-0.154043	-0.420031		8.91375	-0.0917067	71.2104	142.309
8.92042	-0.0955764	-0.152296	-0.353646		8.92042	-0.0955764	71.2122	142.375
8.92708	-0.110693	-0.197019	-0.305185		8.92708	-0.110693	71.1675	142.424
8.93375	-0.122678	-0.250751	-0.28416		8.93375	-0.122678	71.1137	142.445
8.94042	-0.0976221	-0.281443	-0.263792		8.94042	-0.0976221	71.083	142.465
8.94708	-0.0523123	-0.334683	-0.259327		8.94708	-0.0523123	71.0298	142.47
8.95375	-0.0363675	-0.406191	-0.299658		8.95375	-0.0363675	70.9583	142.429
8.96042	-0.0257965	-0.432502	-0.352926		8.96042	-0.0257965	70.932	142.376
8.96708	0.00521198	-0.403287	-0.368537		8.96708	0.00521198	70.9612	142.36
8.97375	0.0380431	-0.356767	-0.350221		8.97375	0.0380431	71.0077	142.379
8.98042	0.0236415	-0.328012	-0.339007		8.98042	0.0236415	71.0365	142.39
8.98708	-0.0353379	-0.287351	-0.356812		8.98708	-0.0353379	71.0771	142.372
8.99375	-0.105029	-0.257914	-0.360384		8.99375	-0.105029	71.1066	142.369
9.00042	-0.16172	-0.278359	-0.353202		9.00042	-0.16172	71.0861	142.376
9.00708	-0.214133	-0.330565	-0.330371		9.00708	-0.214133	71.0339	142.399
9.01375	-0.247417	-0.378672	-0.300139		9.01375	-0.247417	70.9858	142.429
9.02042	-0.244963	-0.380138	-0.248892		9.02042	-0.244963	70.9843	142.48
9.02708	-0.204264	-0.366832	-0.1757		9.02708	-0.204264	70.9976	142.553
9.03375	-0.154427	-0.35894	-0.105924		9.03375	-0.154427	71.0055	142.623
9.04042	-0.141622	-0.357688	-0.0518627		9.04042	-0.141622	71.0068	142.677
9.04708	-0.143475	-0.36775	-0.0244411		9.04708	-0.143475	70.9967	142.705
9.05375	-0.13829	-0.379494	-0.0085756		9.05375	-0.13829	70.985	142.72
9.06042	-0.127301	-0.398241	-0.00987352		9.06042	-0.127301	70.9662	142.719
9.06708	-0.121599	-0.415885	-0.0384856		9.06708	-0.121599	70.9486	142.69
9.07375	-0.122715	-0.405336	-0.0987119		9.07375	-0.122715	70.9591	142.63
9.08042	-0.0887736	-0.354861	-0.169796		9.08042	-0.0887736	71.0096	142.559
9.08708	-0.043339	-0.276321	-0.243618		9.08708	-0.043339	71.0882	142.485
9.09375	-0.0221678	-0.209875	-0.301975		9.09375	-0.0221678	71.1546	142.427
9.10042	-0.0331441	-0.188145	-0.339206		9.10042	-0.0331441	71.1763	142.39
9.10708	-0.0889791	-0.198795	-0.354185		9.10708	-0.0889791	71.1657	142.375
9.11375	-0.158272	-0.216741	-0.334071		9.11375	-0.158272	71.1477	142.395
9.12042	-0.236766	-0.259311	-0.307		9.12042	-0.236766	71.1052	142.422
9.12708	-0.302917	-0.322498	-0.29467		9.12708	-0.302917	71.042	142.434
9.13375	-0.334656	-0.392675	-0.30569		9.13375	-0.334656	70.9718	142.423
9.14042	-0.326949	-0.433065	-0.307657		9.14042	-0.326949	70.9314	142.421
9.14708	-0.279835	-0.440417	-0.281811		9.14708	-0.279835	70.9241	142.447
9.15375	-0.212291	-0.445164	-0.259059		9.15375	-0.212291	70.9193	142.47
9.16042	-0.156554	-0.426649	-0.254289		9.16042	-0.156554	70.9378	142.475
9.16708	-0.0999075	-0.385245	-0.246126		9.16708	-0.0999075	70.9792	142.483
9.17375	-0.0639478	-0.320908	-0.238807		9.17375	-0.0639478	71.0436	142.49
9.18042	-0.0538384	-0.2832	-0.249964		9.18042	-0.0538384	71.0813	142.479
9.18708	-0.0651083	-0.278352	-0.274734		9.18708	-0.0651083	71.0861	142.454
9.19375	-0.0785231	-0.276255	-0.292432		9.19375	-0.0785231	71.0882	142.437
9.20042	-0.0749214	-0.256813	-0.278199		9.20042	-0.0749214	71.1077	142.451
9.20708	-0.104529	-0.237334	-0.263254		9.20708	-0.104529	71.1271	142.466
9.21375	-0.155974	-0.23899	-0.273627		9.21375	-0.155974	71.1255	142.455
9.22042	-0.223819	-0.25273	-0.306137		9.22042	-0.223819	71.1117	142.423
9.22708	-0.279747	-0.252462	-0.354137		9.22708	-0.279747	71.112	142.375
9.23375	-0.344895	-0.258049	-0.414423		9.23375	-0.344895	71.1064	142.315
9.24042	-0.413257	-0.286939	-0.493252		9.24042	-0.413257	71.0775	142.236
9.24708	-0.436356	-0.314876	-0.543639		9.24708	-0.436356	71.0496	142.185
9.25375	-0.400664	-0.329754	-0.515065		9.25375	-0.400664	71.0347	142.214
9.26042	-0.34031	-0.318585	-0.426067		9.26042	-0.34031	71.0459	142.303
9.26708	-0.292614	-0.303597	-0.327472		9.26708	-0.292614	71.0609	142.401
9.27375	-0.24751	-0.275374	-0.229782		9.27375	-0.24751	71.0891	142.499
9.28042	-0.215543	-0.23721	-0.133164		9.28042	-0.215543	71.1273	142.596
9.28708	-0.2207	-0.192253	-0.0653415		9.28708	-0.2207	71.1722	142.664
9.29375	-0.264895	-0.158386	-0.0522578		9.29375	-0.264895	71.2061	142.677
9.30042	-0.326984	-0.163217	-0.0907532		9.30042	-0.326984	71.2013	142.638
9.30708	-0.38236	-0.208709	-0.12866		9.30708	-0.38236	71.1558	142.6
9.31375	-0.423483	-0.287851	-0.144861		9.31375	-0.423483	71.0766	142.584
9.32042	-0.433676	-0.367297	-0.137598		9.32042	-0.433676	70.9972	142.591
9.32708	-0.420646	-0.442379	-0.138836		9.32708	-0.420646	70.9221	142.59
9.33375	-0.416549	-0.496275	-0.182306		9.33375	-0.416549	70.8682	142.547
9.34042	-0.409582	-0.501331	-0.250545		9.34042	-0.409582	70.8631	142.478
9.34708	-0.393615	-0.485579	-0.332536		9.34708	-0.393615	70.8789	142.396
9.35375	-0.365034	-0.454653	-0.430462		9.35375	-0.365034	70.9098	142.298
9.36042	-0.339267	-0.449864	-0.530351		9.36042	-0.339267	70.9146	142.199
9.36708	-0.316624	-0.444053	-0.583688		9.36708	-0.316624	70.9204	142.145
9.37375	-0.280554	-0.415312	-0.532282		9.37375	-0.280554	70.9492	142.197
9.38042	-0.233981	-0.369343	-0.420348		9.38042	-0.233981	70.9951	142.309
9.38708	-0.19242	-0.322268	-0.322769		9.38708	-0.19242	71.0422	142.406
9.39375	-0.190214	-0.306496	-0.27487		9.39375	-0.190214	71.058	142.454
9.40042	-0.206625	-0.303911	-0.241399		9.40042	-0.206625	71.0606	142.488
9.40708	-0.232734	-0.323248	-0.196243		9.40708	-0.232734	71.0412	142.533
9.41375	-0.248922	-0.360118	-0.169602		9.41375	-0.248922	71.0044	142.559
9.42042	-0.257988	-0.417483	-0.180019		9.42042	-0.257988	70.947	142.549
9.42708	-0.279186	-0.462109	-0.20784		9.42708	-0.279186	70.9024	142.521
9.43375	-0.280813	-0.476057	-0.207029		9.43375	-0.280813	70.8884	142.522
9.44042	-0.267311	-0.476722	-0.221038		9.44042	-0.267311	70.8878	142.508
9.44708	-0.211342	-0.455942	-0.274638		9.44708	-0.211342	70.9085	142.454
9.45375	-0.147941	-0.415114	-0.35142		9.45375	-0.147941	70.9494	142.378
9.46042	-0.108271	-0.38086	-0.410025		9.46042	-0.108271	70.9836	142.319
9.46708	-0.0848776	-0.363379	-0.429858		9.46708	-0.0848776	71.0011	142.299
9.47375	-0.0659986	-0.344301	-0.425108		9.47375	-0.0659986	71.0202	142.304
9.48042	-0.0426525	-0.292891	-0.388741		9.48042	-0.0426525	71.0716	142.34
9.48708	-0.0501905	-0.233294	-0.347151		9.48708	-0.0501905	71.1312	142.382
9.49375	-0.0877303	-0.220657	-0.319863		9.49375	-0.0877303	71.1438	142.409
9.50042	-0.143806	-0.235279	-0.307583		9.50042	-0.143806	71.1292	142.421
9.50708	-0.194275	-0.253031	-0.301443		9.50708	-0.194275	71.1114	142.428
9.51375	-0.236087	-0.253068	-0.293452		9.51375	-0.236087	71.1114	142.435
9.52042	-0.276922	-0.23003	-0.267456		9.52042	-0.276922	71.1344	142.461
9.52708	-0.307687	-0.223321	-0.221181		9.52708	-0.307687	71.1412	142.508
9.53375	-0.325941	-0.231188	-0.184212		9.53375	-0.325941	71.1333	142.545
9.54042	-0.319302	-0.242293	-0.177175		9.54042	-0.319302	71.1222	142.552
9.54708	-0.276577	-0.258298	-0.190582		9.54708	-0.276577	71.1062	142.538
9.55375	-0.234856	-0.303466	-0.214437		9.55375	-0.234856	71.061	142.515
9.56042	-0.22327	-0.406778	-0.259542		9.56042	-0.22327	70.9577	142.469
9.56708	-0.255061	-0.523239	-0.326068		9.56708	-0.255061	70.8412	142.403
9.57375	-0.295524	-0.58292	-0.37865		9.57375	-0.295524	70.7816	142.35
9.58042	-0.312193	-0.591512	-0.369203		9.58042	-0.312193	70.773	142.36
9.58708	-0.321708	-0.571753	-0.306537		9.58708	-0.321708	70.7927	142.422
9.59375	-0.307703	-0.517569	-0.220737		9.59375	-0.307703	70.8469	142.508
9.60042	-0.268581	-0.431672	-0.158253		9.60042	-0.268581	70.9328	142.571
9.60708	-0.218652	-0.32463	-0.129902		9.60708	-0.218652	71.0398	142.599
9.61375	-0.200256	-0.278799	-0.132695		9.61375	-0.200256	71.0857	142.596
9.62042	-0.226302	-0.28511	-0.164724		9.62042	-0.226302	71.0794	142.564
9.62708	-0.270066	-0.297009	-0.217821		9.62708	-0.270066	71.0675	142.511
9.63375	-0.331647	-0.30211	-0.290079		9.63375	-0.331647	71.0624	142.439
9.64042	-0.394716	-0.317365	-0.362838		9.64042	-0.394716	71.0471	142.366
9.64708	-0.44214	-0.347835	-0.409858		9.64708	-0.44214	71.0166	142.319
9.65375	-0.450922	-0.336963	-0.400666		9.65375	-0.450922	71.0275	142.328
9.66042	-0.442142	-0.291085	-0.365561		9.66042	-0.442142	71.0734	142.363
9.66708	-0.431409	-0.26935	-0.339652		9.66708	-0.431409	71.0951	142.389
9.67375	-0.426082	-0.305594	-0.346267		9.67375	-0.426082	71.0589	142.383
9.68042	-0.445643	-0.367969	-0.361673		9.68042	-0.445643	70.9965	142.367
9.68708	-0.508171	-0.415354	-0.372		9.68708	-0.508171	70.9491	142.357
9.69375	-0.569974	-0.452084	-0.396547		9.69375	-0.569974	70.9124	142.332
9.70042	-0.598055	-0.486063	-0.432534		9.70042	-0.598055	70.8784	142.296
9.70708	-0.602448	-0.513032	-0.45933		9.70708	-0.602448	70.8514	142.27
9.71375	-0.629244	-0.520002	-0.448698		9.71375	-0.629244	70.8445	142.28
9.72042	-0.654181	-0.509158	-0.406452		9.72042	-0.654181	70.8553	142.322
9.72708	-0.634731	-0.509586	-0.362441		9.72708	-0.634731	70.8549	142.367
9.73375	-0.602708	-0.550211	-0.352096		9.73375	-0.602708	70.8143	142.377
9.74042	-0.605076	-0.603507	-0.381619		9.74042	-0.605076	70.761	142.347
9.74708	-0.651885	-0.647728	-0.420401		9.74708	-0.651885	70.7167	142.309
9.75375	-0.693706	-0.657485	-0.456706		9.75375	-0.693706	70.707	142.272
9.76042	-0.712933	-0.648034	-0.485786		9.76042	-0.712933	70.7164	142.243
9.76708	-0.724971	-0.610652	-0.53288		9.76708	-0.724971	70.7538	142.196
9.77375	-0.747387	-0.531784	-0.584509		9.77375	-0.747387	70.8327	142.144
9.78042	-0.76353	-0.446418	-0.614413		9.78042	-0.76353	70.9181	142.115
9.78708	-0.76803	-0.380497	-0.642313		9.78708	-0.76803	70.984	142.087
9.79375	-0.761595	-0.357083	-0.680217		9.79375	-0.761595	71.0074	142.049
9.80042	-0.787378	-0.35487	-0.745307		9.80042	-0.787378	71.0096	141.984
9.80708	-0.85271	-0.372131	-0.797115		9.80708	-0.85271	70.9923	141.932
9.81375	-0.946991	-0.399081	-0.82876		9.81375	-0.946991	70.9654	141.9
9.82042	-1.04581	-0.427682	-0.874009		9.82042	-1.04581	70.9368	141.855
9.82708	-1.13358	-0.455918	-0.941237		9.82708	-1.13358	70.9086	141.788
9.83375	-1.22801	-0.467096	-1.01994		9.83375	-1.22801	70.8974	141.709
9.84042	-1.28876	-0.447372	-1.06107		9.84042	-1.28876	70.9171	141.668
9.84708	-1.30232	-0.402034	-1.08304		9.84708	-1.30232	70.9624	141.646
9.85375	-1.26436	-0.357919	-1.10576		9.85375	-1.26436	71.0066	141.623
9.86042	-1.22678	-0.310587	-1.12296		9.86042	-1.22678	71.0539	141.606
9.86708	-1.21645	-0.212905	-1.12792		9.86708	-1.21645	71.1516	141.601
9.87375	-1.2225	-0.0949151	-1.12182		9.87375	-1.2225	71.2696	141.607
9.88042	-1.26079	-0.0170189	-1.14179		9.88042	-1.26079	71.3475	141.587
9.88708	-1.32499	-0.00303811	-1.18049		9.88708	-1.32499	71.3614	141.548
9.89375	-1.43169	-0.00647225	-1.21339		9.89375	-1.43169	71.358	141.516
9.90042	-1.54145	-0.0102555	-1.22543		9.90042	-1.54145	71.3542	141.504
9.90708	-1.64205	-0.0411528	-1.21937		9.90708	-1.64205	71.3233	141.51
9.91375	-1.71936	-0.0907688	-1.20294		9.91375	-1.71936	71.2737	141.526
9.92042	-1.75032	-0.112917	-1.18774		9.92042	-1.75032	71.2516	141.541
9.92708	-1.74232	-0.0753295	-1.17056		9.92708	-1.74232	71.2891	141.558
9.93375	-1.68121	0.0107186	-1.16598		9.93375	-1.68121	71.3752	141.563
9.94042	-1.58785	0.114009	-1.19105		9.94042	-1.58785	71.4785	141.538
9.94708	-1.48674	0.188494	-1.24844		9.94708	-1.48674	71.553	141.481
9.95375	-1.40486	0.252129	-1.31804		9.95375	-1.40486	71.6166	141.411
9.96042	-1.34449	0.310317	-1.37113		9.96042	-1.34449	71.6748	141.358
9.96708	-1.30765	0.370744	-1.41505		9.96708	-1.30765	71.7352	141.314
9.97375	-1.28383	0.406394	-1.40943		9.97375	-1.28383	71.7709	141.32
9.98042	-1.29236	0.390243	-1.36572		9.98042	-1.29236	71.7547	141.363
9.98708	-1.33398	0.367907	-1.32035		9.98708	-1.33398	71.7324	141.409
9.99375	-1.39521	0.361328	-1.2951		9.99375	-1.39521	71.7258	141.434
10.0004	-1.46754	0.403953	-1.28176		10.0004	-1.46754	71.7684	141.447
10.0071	-1.51225	0.460936	-1.23005		10.0071	-1.51225	71.8254	141.499
10.0137	-1.56029	0.509048	-1.20831		10.0137	-1.56029	71.8735	141.521
10.0204	-1.60424	0.565352	-1.20876		10.0204	-1.60424	71.9298	141.52
10.0271	-1.63295	0.626913	-1.20172		10.0271	-1.63295	71.9914	141.527
10.0337	-1.63025	0.659289	-1.19383		10.0337	-1.63025	72.0238	141.535
10.0404	-1.64141	0.61711	-1.21621		10.0404	-1.64141	71.9816	141.513
10.0471	-1.7273	0.521625	-1.29707		10.0471	-1.7273	71.8861	141.432
10.0538	-1.86165	0.426557	-1.36545		10.0538	-1.86165	71.791	141.364
10.0604	-1.98189	0.356889	-1.40901		10.0604	-1.98189	71.7214	141.32
10.0671	-2.06308	0.308993	-1.42932		10.0671	-2.06308	71.6735	141.3
10.0738	-2.13398	0.295982	-1.42068		10.0738	-2.13398	71.6605	141.308
10.0804	-2.17943	0.312398	-1.37798		10.0804	-2.17943	71.6769	141.351
10.0871	-2.16195	0.330548	-1.3327		10.0871	-2.16195	71.695	141.396
10.0938	-2.11436	0.307545	-1.31725		10.0938	-2.11436	71.672	141.412
10.1004	-2.1102	0.245397	-1.32542		10.1004	-2.1102	71.6099	141.404
10.1071	-2.17189	0.188316	-1.3443		10.1071	-2.17189	71.5528	141.385
10.1137	-2.23446	0.147895	-1.39905		10.1137	-2.23446	71.5124	141.33
10.1204	-2.27066	0.116656	-1.48234		10.1204	-2.27066	71.4811	141.247
10.1271	-2.30264	0.083617	-1.55503		10.1271	-2.30264	71.4481	141.174
10.1337	-2.34155	0.0818088	-1.5996		10.1337	-2.34155	71.4463	141.129
10.1404	-2.35778	0.119778	-1.60967		10.1404	-2.35778	71.4843	141.119
10.1471	-2.34102	0.168252	-1.60849		10.1471	-2.34102	71.5327	141.12
10.1538	-2.33122	0.189184	-1.57392		10.1538	-2.33122	71.5537	141.155
10.1604	-2.35093	0.187295	-1.51696		10.1604	-2.35093	71.5518	141.212
10.1671	-2.38231	0.173508	-1.45943		10.1671	-2.38231	71.538	141.27
10.1738	-2.39873	0.143591	-1.41154		10.1738	-2.39873	71.5081	141.317
10.1804	-2.40509	0.107708	-1.3819		10.1804	-2.40509	71.4722	141.347
10.1871	-2.38942	0.0764612	-1.32457		10.1871	-2.38942	71.4409	141.404
10.1937	-2.35806	0.0700499	-1.22291		10.1937	-2.35806	71.4345	141.506
10.2004	-2.30663	0.0722021	-1.10535		10.2004	-2.30663	71.4367	141.624
10.2071	-2.26989	0.0689988	-1.03751		10.2071	-2.26989	71.4335	141.691
10.2137	-2.24144	0.0602362	-1.03369		10.2137	-2.24144	71.4247	141.695
10.2204	-2.19585	0.0653718	-1.0459		10.2204	-2.19585	71.4298	141.683
10.2271	-2.14634	0.0515879	-1.04068		10.2271	-2.14634	71.4161	141.688
10.2338	-2.15306	0.00735315	-1.04141		10.2338	-2.15306	71.3718	141.688
10.2404	-2.22429	-0.0602655	-1.04495		10.2404	-2.22429	71.3042	141.684
10.2471	-2.29359	-0.101508	-1.01593		10.2471	-2.29359	71.263	141.713
10.2538	-2.3189	-0.120005	-0.941865		10.2538	-2.3189	71.2445	141.787
10.2604	-2.33421	-0.18341	-0.850521		10.2604	-2.33421	71.1811	141.878
10.2671	-2.38231	-0.291711	-0.792919		10.2671	-2.38231	71.0728	141.936
10.2737	-2.40395	-0.395463	-0.757417		10.2737	-2.40395	70.969	141.972
10.2804	-2.34814	-0.435491	-0.712723		10.2804	-2.34814	70.929	142.016
10.2871	-2.27812	-0.439452	-0.655692		10.2871	-2.27812	70.925	142.073
10.2937	-2.27138	-0.456933	-0.59781		10.2937	-2.27138	70.9075	142.131
10.3004	-2.33325	-0.480247	-0.573688		10.3004	-2.33325	70.8842	142.155
10.3071	-2.38246	-0.48138	-0.54887		10.3071	-2.38246	70.8831	142.18
10.3138	-2.38952	-0.460175	-0.478591		10.3138	-2.38952	70.9043	142.25
10.3204	-2.37834	-0.463441	-0.363768		10.3204	-2.37834	70.901	142.365
10.3271	-2.3377	-0.497679	-0.202884		10.3271	-2.3377	70.8668	142.526
10.3338	-2.24904	-0.563484	-0.0276335		10.3338	-2.24904	70.801	142.701
10.3404	-2.13076	-0.634652	0.159276		10.3404	-2.13076	70.7298	142.888
10.3471	-2.01626	-0.718885	0.297815		10.3471	-2.01626	70.6456	143.027
10.3537	-1.93236	-0.857486	0.356914		10.3537	-1.93236	70.507	143.086
10.3604	-1.90956	-1.02518	0.373223		10.3604	-1.90956	70.3393	143.102
10.3671	-1.9504	-1.19786	0.387555		10.3671	-1.9504	70.1666	143.117
10.3737	-2.03719	-1.31224	0.421764		10.3737	-2.03719	70.0522	143.151
10.3804	-2.09931	-1.38197	0.46098		10.3804	-2.09931	69.9825	143.19
10.3871	-2.12473	-1.41252	0.499838		10.3871	-2.12473	69.952	143.229
10.3938	-2.1363	-1.41856	0.546378		10.3938	-2.1363	69.9459	143.275
10.4004	-2.13774	-1.44481	0.57052		10.4004	-2.13774	69.9197	143.299
10.4071	-2.11349	-1.48401	0.574772		10.4071	-2.11349	69.8805	143.304
10.4138	-2.06293	-1.53501	0.565719		10.4138	-2.06293	69.8295	143.295
10.4204	-2.01325	-1.58401	0.578719		10.4204	-2.01325	69.7805	143.308
10.4271	-1.99984	-1.62534	0.653065		10.4271	-1.99984	69.7391	143.382
10.4337	-1.98695	-1.63307	0.79866		10.4337	-1.98695	69.7314	143.528
10.4404	-1.93863	-1.58528	1.00543		10.4404	-1.93863	69.7792	143.734
10.4471	-1.86455	-1.57109	1.22238		10.4471	-1.86455	69.7934	143.951
10.4537	-1.79625	-1.6268	1.42374		10.4537	-1.79625	69.7377	144.153
10.4604	-1.74222	-1.73155	1.56146		10.4604	-1.74222	69.6329	144.29
10.4671	-1.68033	-1.82491	1.62719		10.4671	-1.68033	69.5396	144.356
10.4738	-1.61512	-1.89909	1.63309		10.4738	-1.61512	69.4654	144.362
10.4804	-1.55868	-1.98672	1.61236		10.4804	-1.55868	69.3778	144.341
10.4871	-1.49181	-2.05143	1.58543		10.4871	-1.49181	69.313	144.314
10.4938	-1.42258	-2.07173	1.57634		10.4938	-1.42258	69.2927	144.305
10.5004	-1.38635	-2.0334	1.64551		10.5004	-1.38635	69.3311	144.374
10.5071	-1.36246	-1.97783	1.79946		10.5071	-1.36246	69.3866	144.528
10.5137	-1.32676	-1.91814	1.98283		10.5137	-1.32676	69.4463	144.712
10.5204	-1.24821	-1.83716	2.14762		10.5204	-1.24821	69.5273	144.877
10.5271	-1.14913	-1.73044	2.29209		10.5271	-1.14913	69.634	145.021
10.5337	-1.03156	-1.6356	2.40367		10.5337	-1.03156	69.7289	145.133
10.5404	-0.869738	-1.59042	2.47522		10.5404	-0.869738	69.7741	145.204
10.5471	-0.715342	-1.57941	2.49646		10.5471	-0.715342	69.7851	145.225
10.5538	-0.58324	-1.56816	2.51718		10.5538	-0.58324	69.7963	145.246
10.5604	-0.496585	-1.55397	2.57957		10.5604	-0.496585	69.8105	145.309
10.5671	-0.46418	-1.54617	2.65924		10.5671	-0.46418	69.8183	145.388
10.5738	-0.458066	-1.5097	2.75427		10.5738	-0.458066	69.8548	145.483
10.5804	-0.458811	-1.44554	2.83879		10.5804	-0.458811	69.9189	145.568
10.5871	-0.446623	-1.39424	2.90668		10.5871	-0.446623	69.9702	145.636
10.5938	-0.460889	-1.36391	2.94449		10.5938	-0.460889	70.0006	145.673
10.6004	-0.514891	-1.30073	2.96353		10.6004	-0.514891	70.0637	145.692
10.6071	-0.550447	-1.16874	3.01414		10.6071	-0.550447	70.1957	145.743
10.6137	-0.546415	-1.02338	3.09249		10.6137	-0.546415	70.3411	145.821
10.6204	-0.504979	-0.889942	3.19076		10.6204	-0.504979	70.4745	145.92
10.6271	-0.428769	-0.738182	3.35068		10.6271	-0.428769	70.6263	146.08
10.6337	-0.298229	-0.549884	3.56573		10.6337	-0.298229	70.8146	146.295
10.6404	-0.104671	-0.370762	3.7768		10.6404	-0.104671	70.9937	146.506
10.6471	0.0995421	-0.244932	3.91856		10.6471	0.0995421	71.1195	146.648
10.6538	0.277992	-0.120819	4.03282		10.6538	0.277992	71.2437	146.762
10.6604	0.433697	0.0581846	4.15838		10.6604	0.433697	71.4227	146.887
10.6671	0.545656	0.291917	4.25466		10.6671	0.545656	71.6564	146.984
10.6738	0.590682	0.469342	4.30449		10.6738	0.590682	71.8338	147.033
10.6804	0.520802	0.564402	4.31936		10.6804	0.520802	71.9289	147.048
10.6871	0.393542	0.619286	4.34657		10.6871	0.393542	71.9838	147.076
10.6937	0.298536	0.696037	4.38338		10.6937	0.298536	72.0605	147.112
10.7004	0.239944	0.801621	4.42391		10.7004	0.239944	72.1661	147.153
10.7071	0.248549	0.884344	4.46719		10.7071	0.248549	72.2488	147.196
10.7137	0.251409	0.965885	4.45889		10.7137	0.251409	72.3304	147.188
10.7204	0.306994	1.07908	4.40385		10.7204	0.306994	72.4436	147.133
10.7271	0.393759	1.28024	4.29713		10.7271	0.393759	72.6447	147.026
10.7338	0.492633	1.49376	4.17477		10.7338	0.492633	72.8582	146.904
10.7404	0.570323	1.62308	4.07005		10.7404	0.570323	72.9876	146.799
10.7471	0.617497	1.64859	4.01467		10.7471	0.617497	73.0131	146.744
10.7538	0.739746	1.64757	4.05723		10.7538	0.739746	73.012	146.786
10.7604	0.945527	1.65032	4.17914		10.7604	0.945527	73.0148	146.908
10.7671	1.18141	1.5956	4.34976		10.7671	1.18141	72.9601	147.079
10.7737	1.32828	1.50434	4.46369		10.7737	1.32828	72.8688	147.193
10.7804	1.4124	1.44918	4.5101		10.7804	1.4124	72.8137	147.239
10.7871	1.45908	1.48659	4.49491		10.7871	1.45908	72.8511	147.224
10.7937	1.47503	1.52562	4.45501		10.7937	1.47503	72.8901	147.184
10.8004	1.40537	1.4798	4.37124		10.8004	1.40537	72.8443	147.1
10.8071	1.25372	1.34975	4.23616		10.8071	1.25372	72.7142	146.965
10.8138	1.09626	1.16156	4.12778		10.8138	1.09626	72.526	146.857
10.8204	0.975502	0.966093	4.0571		10.8204	0.975502	72.3306	146.786
10.8271	0.889724	0.717775	4.01934		10.8271	0.889724	72.0822	146.748
10.8338	0.813631	0.465627	3.95363		10.8338	0.813631	71.8301	146.683
10.8404	0.727675	0.283831	3.85008		10.8404	0.727675	71.6483	146.579
10.8471	0.673204	0.211069	3.73513		10.8471	0.673204	71.5755	146.464
10.8537	0.741702	0.120277	3.66098		10.8537	0.741702	71.4848	146.39
10.8604	1.18118	-0.252346	3.71725		10.8604	1.18118	71.1121	146.446
10.8671	2.60194	-0.926719	4.06615		10.8671	2.60194	70.4378	146.795
10.8737	5.74578	-1.75088	4.78166		10.8737	5.74578	69.6136	147.511
10.8804	10.8451	-2.41761	5.69906		10.8804	10.8451	68.9469	148.428
10.8871	17.1142	-2.74594	6.42177		10.8871	17.1142	68.6185	149.151
10.8938	23.0664	-2.6049	6.54919		10.8938	23.0664	68.7596	149.278
10.9004	27.2864	-1.91957	5.82448		10.9004	27.2864	69.4449	148.553
10.9071	28.7719	-0.787916	4.15106		10.9071	28.7719	70.5766	146.88
10.9138	27.0519	0.546911	1.70324		10.9138	27.0519	71.9114	144.432
10.9204	22.4494	1.68871	-1.08994		10.9204	22.4494	73.0532	141.639
10.9271	16.1723	2.41046	-3.68569		10.9271	16.1723	73.7749	139.043
10.9337	9.89193	2.67257	-5.65516		10.9337	9.89193	74.037	137.074
10.9404	4.88689	2.57657	-6.84476		10.9404	4.88689	73.941	135.884
10.9471	1.59272	2.24258	-7.40177		10.9471	1.59272	73.6071	135.327
10.9537	-0.251371	1.73027	-7.59531		10.9537	-0.251371	73.0947	135.134
10.9604	-1.183	1.12961	-7.65246		10.9604	-1.183	72.4941	135.076
10.9671	-1.63232	0.470874	-7.69153		10.9671	-1.63232	71.8353	135.037
10.9738	-1.84801	-0.202533	-7.78228		10.9738	-1.84801	71.1619	134.947
10.9804	-1.95826	-0.844295	-7.91847		10.9804	-1.95826	70.5202	134.81
10.9871	-2.04463	-1.4254	-8.01128		10.9871	-2.04463	69.9391	134.718
10.9938	-2.16833	-1.94887	-8.03946		10.9938	-2.16833	69.4156	134.689
11.0004	-2.3108	-2.44757	-8.03064		11.0004	-2.3108	68.9169	134.698
11.0071	-2.4439	-2.89986	-7.97313		11.0071	-2.4439	68.4646	134.756
11.0137	-2.5565	-3.29942	-7.84889		11.0137	-2.5565	68.0651	134.88
11.0204	-2.67577	-3.65011	-7.69057		11.0204	-2.67577	67.7144	135.038
11.0271	-2.77548	-3.94899	-7.56299		11.0271	-2.77548	67.4155	135.166
11.0337	-2.80827	-4.16363	-7.46113		11.0337	-2.80827	67.2008	135.268
11.0404	-2.77529	-4.27806	-7.32003		11.0404	-2.77529	67.0864	135.409
11.0471	-2.71463	-4.33165	-7.14708		11.0471	-2.71463	67.0328	135.582
11.0538	-2.68805	-4.37495	-6.9763		11.0538	-2.68805	66.9895	135.753
11.0604	-2.69719	-4.42058	-6.80804		11.0604	-2.69719	66.9439	135.921
11.0671	-2.74898	-4.50745	-6.64874		11.0671	-2.74898	66.857	136.08
11.0738	-2.83787	-4.62664	-6.52421		11.0738	-2.83787	66.7378	136.205
11.0804	-2.88821	-4.72616	-6.41611		11.0804	-2.88821	66.6383	136.313
11.0871	-2.87169	-4.78927	-6.28357		11.0871	-2.87169	66.5752	136.445
11.0938	-2.76976	-4.81704	-6.10823		11.0938	-2.76976	66.5474	136.621
11.1004	-2.62197	-4.84688	-5.91426		11.1004	-2.62197	66.5176	136.815
11.1071	-2.44542	-4.82555	-5.71175		11.1071	-2.44542	66.5389	137.017
11.1137	-2.23823	-4.73348	-5.44572		11.1137	-2.23823	66.631	137.283
11.1204	-2.04742	-4.58902	-5.12633		11.1204	-2.04742	66.7755	137.603
11.1271	-1.86869	-4.41995	-4.81722		11.1271	-1.86869	66.9445	137.912
11.1337	-1.7275	-4.23972	-4.56814		11.1337	-1.7275	67.1248	138.161
11.1404	-1.60549	-4.04403	-4.3966		11.1404	-1.60549	67.3204	138.332
11.1471	-1.48579	-3.84523	-4.22611		11.1471	-1.48579	67.5192	138.503
11.1538	-1.34107	-3.66059	-4.02719		11.1538	-1.34107	67.7039	138.702
11.1604	-1.17454	-3.52637	-3.83101		11.1604	-1.17454	67.8381	138.898
11.1671	-1.0115	-3.42692	-3.64951		11.1671	-1.0115	67.9376	139.079
11.1738	-0.846886	-3.32938	-3.46078		11.1738	-0.846886	68.0351	139.268
11.1804	-0.666	-3.22253	-3.18165		11.1804	-0.666	68.1419	139.547
11.1871	-0.492865	-3.12106	-2.85279		11.1871	-0.492865	68.2434	139.876
11.1937	-0.367177	-3.01971	-2.55412		11.1937	-0.367177	68.3448	140.175
11.2004	-0.308367	-2.89046	-2.31667		11.2004	-0.308367	68.474	140.412
11.2071	-0.296768	-2.71892	-2.08534		11.2071	-0.296768	68.6456	140.644
11.2137	-0.293275	-2.5245	-1.81529		11.2137	-0.293275	68.84	140.914
11.2204	-0.249931	-2.30985	-1.53509		11.2204	-0.249931	69.0546	141.194
11.2271	-0.149014	-2.0809	-1.27118		11.2271	-0.149014	69.2836	141.458
11.2338	-0.0156758	-1.85733	-0.994121		11.2338	-0.0156758	69.5071	141.735
11.2404	0.133894	-1.67409	-0.681021		11.2404	0.133894	69.6904	142.048
11.2471	0.276965	-1.54573	-0.357016		11.2471	0.276965	69.8187	142.372
11.2538	0.404062	-1.4278	-0.0724253		11.2538	0.404062	69.9367	142.657
11.2604	0.478682	-1.3046	0.146059		11.2604	0.478682	70.0599	142.875
11.2671	0.494325	-1.17059	0.3195		11.2671	0.494325	70.1939	143.048
11.2737	0.486712	-1.02579	0.458841		11.2737	0.486712	70.3387	143.188
11.2804	0.471506	-0.829809	0.606447		11.2804	0.471506	70.5347	143.335
11.2871	0.476448	-0.584191	0.776133		11.2871	0.476448	70.7803	143.505
11.2937	0.506283	-0.366925	0.974359		11.2937	0.506283	70.9975	143.703
11.3004	0.546006	-0.210291	1.16782		11.3004	0.546006	71.1542	143.897
11.3071	0.59206	-0.0925296	1.33964		11.3071	0.59206	71.2719	144.069
11.3138	0.643077	0.0220029	1.50339		11.3138	0.643077	71.3865	144.232
11.3204	0.699792	0.127415	1.64884		11.3204	0.699792	71.4919	144.378
11.3271	0.736243	0.236916	1.76499		11.3271	0.736243	71.6014	144.494
11.3338	0.738492	0.402917	1.87955		11.3338	0.738492	71.7674	144.608
11.3404	0.755389	0.666533	2.03335		11.3404	0.755389	72.031	144.762
11.3471	0.802154	0.977079	2.22602		11.3471	0.802154	72.3416	144.955
11.3537	0.851816	1.24581	2.3983		11.3537	0.851816	72.6103	145.127
11.3604	0.888268	1.4373	2.54563		11.3604	0.888268	72.8018	145.275
11.3671	0.923179	1.53265	2.68824		11.3671	0.923179	72.8971	145.417
11.3737	0.941774	1.55008	2.8048		11.3737	0.941774	72.9146	145.534
11.3804	0.908575	1.48666	2.88215		11.3804	0.908575	72.8511	145.611
11.3871	0.809149	1.39046	2.92402		11.3871	0.809149	72.7549	145.653
11.3938	0.688707	1.33212	2.95687		11.3938	0.688707	72.6966	145.686
11.4004	0.568905	1.34809	2.98343		11.4004	0.568905	72.7126	145.712
11.4071	0.456626	1.47088	3.01165		11.4071	0.456626	72.8354	145.741
11.4138	0.378274	1.64759	3.05937		11.4138	0.378274	73.0121	145.788
11.4204	0.34283	1.83738	3.13236		11.4204	0.34283	73.2018	145.861
11.4271	0.360633	2.01517	3.23894		11.4271	0.360633	73.3796	145.968
11.4337	0.392042	2.16222	3.38262		11.4337	0.392042	73.5267	146.112
11.4404	0.419261	2.24477	3.52301		11.4404	0.419261	73.6092	146.252
11.4471	0.4116	2.22647	3.6008		11.4471	0.4116	73.5909	146.33
11.4537	0.372496	2.17585	3.59342		11.4537	0.372496	73.5403	146.322
11.4604	0.29605	2.14093	3.53924		11.4604	0.29605	73.5054	146.268
11.4671	0.207811	2.13497	3.46221		11.4671	0.207811	73.4994	146.191
11.4738	0.122726	2.12998	3.37728		11.4738	0.122726	73.4945	146.106
11.4804	0.0753356	2.13323	3.30192		11.4804	0.0753356	73.4977	146.031
11.4871	0.0908407	2.15457	3.2457		11.4871	0.0908407	73.519	145.975
11.4938	0.128439	2.16034	3.20367		11.4938	0.128439	73.5248	145.933
11.5004	0.158396	2.10002	3.12857		11.5004	0.158396	73.4645	145.858
11.5071	0.153436	1.98434	2.99514		11.5071	0.153436	73.3488	145.724
11.5137	0.163463	1.86595	2.82025		11.5137	0.163463	73.2304	145.549
11.5204	0.160661	1.7863	2.62317		11.5204	0.160661	73.1508	145.352
11.5271	0.125686	1.76177	2.44907		11.5271	0.125686	73.1262	145.178
11.5337	0.0820392	1.77672	2.31038		11.5337	0.0820392	73.1412	145.039
11.5404	0.0752471	1.85086	2.23497		11.5404	0.0752471	73.2153	144.964
11.5471	0.0992894	1.92687	2.20987		11.5471	0.0992894	73.2913	144.939
11.5538	0.0972229	1.97502	2.17654		11.5538	0.0972229	73.3395	144.905
11.5604	0.0847061	1.97696	2.11633		11.5604	0.0847061	73.3414	144.845
11.5671	0.0848451	1.95478	2.01949		11.5671	0.0848451	73.3193	144.748
11.5738	0.0821135	1.90328	1.90393		11.5738	0.0821135	73.2677	144.633
11.5804	0.0446955	1.82927	1.75227		11.5804	0.0446955	73.1937	144.481
11.5871	0.0237799	1.78892	1.60215		11.5871	0.0237799	73.1534	144.331
11.5938	0.0459054	1.79411	1.50565		11.5938	0.0459054	73.1586	144.235
11.6004	0.10271	1.83123	1.49003		11.6004	0.10271	73.1957	144.219
11.6071	0.165376	1.83033	1.51973		11.6071	0.165376	73.1948	144.249
11.6137	0.22514	1.80805	1.53167		11.6137	0.22514	73.1725	144.261
11.6204	0.30086	1.79014	1.53167		11.6204	0.30086	73.1546	144.261
11.6271	0.365941	1.76368	1.51718		11.6271	0.365941	73.1282	144.246
11.6337	0.429658	1.73333	1.47877		11.6337	0.429658	73.0978	144.208
11.6404	0.470402	1.68317	1.38443		11.6404	0.470402	73.0476	144.113
11.6471	0.472115	1.64931	1.25954		11.6471	0.472115	73.0138	143.988
11.6538	0.450763	1.6341	1.14825		11.6538	0.450763	72.9986	143.877
11.6604	0.431147	1.6105	1.06377		11.6604	0.431147	72.975	143.793
11.6671	0.41859	1.58923	0.981355		11.6671	0.41859	72.9537	143.71
11.6738	0.400346	1.58151	0.905433		11.6738	0.400346	72.946	143.634
11.6804	0.397704	1.59604	0.858045		11.6804	0.397704	72.9605	143.587
11.6871	0.420577	1.60668	0.843887		11.6871	0.420577	72.9712	143.573
11.6937	0.446737	1.57685	0.831478		11.6937	0.446737	72.9413	143.56
11.7004	0.432348	1.52716	0.769697		11.7004	0.432348	72.8916	143.499
11.7071	0.375815	1.47991	0.65552		11.7071	0.375815	72.8444	143.384
11.7137	0.333781	1.43552	0.53086		11.7137	0.333781	72.8	143.26
11.7204	0.295516	1.38202	0.412437		11.7204	0.295516	72.7465	143.141
11.7271	0.254037	1.30793	0.278511		11.7271	0.254037	72.6724	143.007
11.7338	0.225149	1.23681	0.122789		11.7338	0.225149	72.6013	142.852
11.7404	0.236897	1.1705	-0.0165086		11.7404	0.236897	72.535	142.712
11.7471	0.29603	1.10043	-0.096991		11.7471	0.29603	72.4649	142.632
11.7538	0.344651	1.0102	-0.137517		11.7538	0.344651	72.3747	142.591
11.7604	0.396783	0.914114	-0.151879		11.7604	0.396783	72.2786	142.577
11.7671	0.442774	0.853925	-0.135478		11.7671	0.442774	72.2184	142.593
11.7737	0.483452	0.843868	-0.0823819		11.7737	0.483452	72.2083	142.647
11.7804	0.526515	0.888442	0.00485089		11.7804	0.526515	72.2529	142.734
11.7871	0.581474	0.944749	0.0895983		11.7871	0.581474	72.3092	142.819
11.7937	0.603131	0.987234	0.132291		11.7937	0.603131	72.3517	142.861
11.8004	0.560142	0.98995	0.118781		11.8004	0.560142	72.3544	142.848
11.8071	0.497116	0.947685	0.0463243		11.8071	0.497116	72.3122	142.775
11.8138	0.449873	0.870573	-0.0493205		11.8138	0.449873	72.235	142.68
11.8204	0.397977	0.750924	-0.152418		11.8204	0.397977	72.1154	142.577
11.8271	0.298965	0.623393	-0.228259		11.8271	0.298965	71.9879	142.501
11.8338	0.205991	0.528023	-0.246991		11.8338	0.205991	71.8925	142.482
11.8404	0.178674	0.481096	-0.232476		11.8404	0.178674	71.8456	142.496
11.8471	0.206261	0.467522	-0.206732		11.8471	0.206261	71.832	142.522
11.8537	0.236363	0.460448	-0.176419		11.8537	0.236363	71.8249	142.553
11.8604	0.221301	0.471638	-0.123986		11.8604	0.221301	71.8361	142.605
11.8671	0.188211	0.487738	-0.079606		11.8671	0.188211	71.8522	142.649
11.8737	0.149155	0.470866	-0.10086		11.8737	0.149155	71.8353	142.628
11.8804	0.0766888	0.406838	-0.156545		11.8804	0.0766888	71.7713	142.572
11.8871	-0.0414912	0.290805	-0.195399		11.8871	-0.0414912	71.6553	142.534
11.8938	-0.169709	0.145505	-0.205909		11.8938	-0.169709	71.51	142.523
11.9004	-0.239214	-0.0134531	-0.221747		11.9004	-0.239214	71.351	142.507
11.9071	-0.257871	-0.162965	-0.254491		11.9071	-0.257871	71.2015	142.474
11.9138	-0.234269	-0.292132	-0.250642		11.9138	-0.234269	71.0723	142.478
11.9204	-0.189718	-0.400939	-0.203947		11.9204	-0.189718	70.9635	142.525
11.9271	-0.128253	-0.45945	-0.141524		11.9271	-0.128253	70.905	142.587
11.9337	-0.0636392	-0.461656	-0.0991885		11.9337	-0.0636392	70.9028	142.63
11.9404	-0.00853383	-0.459835	-0.0781518		11.9404	-0.00853383	70.9046	142.651
11.9471	0.0400455	-0.491497	-0.0589674		11.9471	0.0400455	70.873	142.67
11.9537	0.054702	-0.55011	-0.0499648		11.9537	0.054702	70.8144	142.679
11.9604	0.0583669	-0.595027	-0.0682475		11.9604	0.0583669	70.7694	142.661
11.9671	0.0520676	-0.64653	-0.1264		11.9671	0.0520676	70.7179	142.603
11.9738	0.0368351	-0.704471	-0.181469		11.9738	0.0368351	70.66	142.547
11.9804	0.0301537	-0.758084	-0.190257		11.9804	0.0301537	70.6064	142.539
11.9871	0.0366388	-0.785466	-0.153103		11.9871	0.0366388	70.579	142.576
11.9938	0.0760065	-0.785955	-0.0873963		11.9938	0.0760065	70.5785	142.642
12.0004	0.12272	-0.77879	0.0142737		12.0004	0.12272	70.5857	142.743
12.0071	0.1878	-0.757407	0.167512		12.0071	0.1878	70.6071	142.896
12.0137	0.263235	-0.732204	0.329332		12.0137	0.263235	70.6323	143.058
12.0204	0.326805	-0.699785	0.435772		12.0204	0.326805	70.6647	143.165
12.0271	0.351251	-0.688152	0.482991		12.0271	0.351251	70.6763	143.212
12.0337	0.320584	-0.716693	0.486223		12.0337	0.320584	70.6478	143.215
12.0404	0.256364	-0.794824	0.464154		12.0404	0.256364	70.5697	143.193
12.0471	0.224934	-0.900972	0.437801		12.0471	0.224934	70.4635	143.167
12.0538	0.255846	-1.00814	0.442623		12.0538	0.255846	70.3563	143.172
12.0604	0.321195	-1.10332	0.514045		12.0604	0.321195	70.2612	143.243
12.0671	0.379504	-1.16934	0.650586		12.0671	0.379504	70.1951	143.38
12.0738	0.435685	-1.1927	0.833267		12.0738	0.435685	70.1718	143.562
12.0804	0.510367	-1.17249	0.994698		12.0804	0.510367	70.192	143.724
12.0871	0.551157	-1.1256	1.08834		12.0871	0.551157	70.2389	143.817
12.0938	0.544203	-1.06053	1.13109		12.0938	0.544203	70.3039	143.86
12.1004	0.493185	-1.01245	1.1425		12.1004	0.493185	70.352	143.871
12.1071	0.450209	-1.0112	1.13944		12.1071	0.450209	70.3533	143.868
12.1137	0.424843	-1.05847	1.11965		12.1137	0.424843	70.306	143.849
12.1204	0.414669	-1.08628	1.13366		12.1204	0.414669	70.2782	143.863
12.1271	0.419057	-1.07281	1.21432		12.1271	0.419057	70.2917	143.943
12.1337	0.421083	-1.05451	1.29794		12.1337	0.421083	70.31	144.027
12.1404	0.43992	-1.03232	1.34655		12.1404	0.43992	70.3322	144.075
12.1471	0.463594	-0.97328	1.34827		12.1471	0.463594	70.3912	144.077
12.1538	0.50004	-0.847083	1.34359		12.1538	0.50004	70.5174	144.073
12.1604	0.533971	-0.684713	1.34257		12.1604	0.533971	70.6798	144.072
12.1671	0.568565	-0.504279	1.3304		12.1671	0.568565	70.8602	144.059
12.1738	0.636598	-0.317957	1.35541		12.1738	0.636598	71.0465	144.084
12.1804	0.736485	-0.162845	1.43687		12.1804	0.736485	71.2016	144.166
12.1871	0.852922	-0.0497903	1.557		12.1871	0.852922	71.3147	144.286
12.1937	0.948798	0.0317888	1.69214		12.1937	0.948798	71.3963	144.421
12.2004	1.02831	0.0974702	1.82057		12.2004	1.02831	71.4619	144.55
12.2071	1.11218	0.156197	1.94378		12.2071	1.11218	71.5207	144.673
12.2137	1.19876	0.249445	2.04764		12.2137	1.19876	71.6139	144.777
12.2204	1.27929	0.438449	2.16224		12.2204	1.27929	71.8029	144.891
12.2271	1.34845	0.72131	2.30486		12.2271	1.34845	72.0858	145.034
12.2338	1.43708	1.08331	2.47492		12.2338	1.43708	72.4478	145.204
12.2404	1.57772	1.48323	2.6898		12.2404	1.57772	72.8477	145.419
12.2471	1.74001	1.90141	2.99397		12.2471	1.74001	73.2659	145.723
12.2538	1.88418	2.29128	3.40765		12.2538	1.88418	73.6558	146.137
12.2604	2.00412	2.65611	3.89143		12.2604	2.00412	74.0206	146.62
12.2671	2.15223	3.01152	4.44883		12.2671	2.15223	74.376	147.178
12.2737	2.32116	3.34417	5.09075		12.2737	2.32116	74.7086	147.82
12.2804	2.45668	3.65355	5.81087		12.2804	2.45668	75.018	148.54
12.2871	2.55843	3.93727	6.6006		12.2871	2.55843	75.3017	149.33
12.2937	2.65861	4.23466	7.45644		12.2937	2.65861	75.5991	150.185
12.3004	2.76029	4.50003	8.38338		12.3004	2.76029	75.8645	151.112
12.3071	2.82801	4.70066	9.32604		12.3071	2.82801	76.0651	152.055
12.3138	2.85534	4.80771	10.2747		12.3138	2.85534	76.1722	153.004
12.3204	2.84815	4.83142	11.242		12.3204	2.84815	76.1959	153.971
12.3271	2.81467	4.79066	12.2227		12.3271	2.81467	76.1551	154.952
12.3338	2.74736	4.67705	13.1574		12.3338	2.74736	76.0415	155.886
12.3404	2.66258	4.49662	14.0071		12.3404	2.66258	75.8611	156.736
12.3471	2.55567	4.2609	14.7674		12.3471	2.55567	75.6254	157.496
12.3537	2.40735	3.98144	15.4044		12.3537	2.40735	75.3459	158.133
12.3604	2.22898	3.67447	15.8756		12.3604	2.22898	75.0389	158.605
12.3671	2.03278	3.3485	16.1306		12.3671	2.03278	74.713	158.86
12.3737	1.85916	2.99764	16.1703		12.3737	1.85916	74.3621	158.899
12.3804	1.70347	2.61673	15.9779		12.3804	1.70347	73.9812	158.707
12.3871	1.545	2.19771	15.5236		12.3871	1.545	73.5622	158.253
12.3938	1.39317	1.791	14.8018		12.3938	1.39317	73.1555	157.531
12.4004	1.25563	1.42189	13.8212		12.4004	1.25563	72.7864	156.55
12.4071	1.12937	1.07743	12.6236		12.4071	1.12937	72.4419	155.353
12.4138	0.975758	0.749789	11.2467		12.4138	0.975758	72.1143	153.976
12.4204	0.808245	0.468019	9.74581		12.4204	0.808245	71.8325	152.475
12.4271	0.690664	0.286782	8.24964		12.4271	0.690664	71.6513	150.979
12.4337	0.640971	0.202244	6.854		12.4337	0.640971	71.5667	149.583
12.4404	0.635426	0.173358	5.61265		12.4404	0.635426	71.5378	148.342
12.4471	0.627497	0.164951	4.52299		12.4471	0.627497	71.5294	147.252
12.4537	0.598255	0.1491	3.58269		12.4537	0.598255	71.5136	146.312
12.4604	0.535337	0.145294	2.80249		12.4604	0.535337	71.5098	145.531
12.4671	0.420694	0.155024	2.15213		12.4671	0.420694	71.5195	144.881
12.4738	0.287388	0.167637	1.63102		12.4738	0.287388	71.5321	144.36
12.4804	0.158316	0.143122	1.23		12.4804	0.158316	71.5076	143.959
12.4871	0.0374334	0.0731654	0.921544		12.4871	0.0374334	71.4376	143.65
12.4938	-0.0713834	-0.00670462	0.683161		12.4938	-0.0713834	71.3578	143.412
12.5004	-0.167184	-0.0810368	0.484003		12.5004	-0.167184	71.2834	143.213
12.5071	-0.210272	-0.136665	0.355627		12.5071	-0.210272	71.2278	143.085
12.5137	-0.224439	-0.185185	0.28186		12.5137	-0.224439	71.1793	143.011
12.5204	-0.23586	-0.20988	0.248663		12.5204	-0.23586	71.1546	142.978
12.5271	-0.255294	-0.199357	0.244716		12.5271	-0.255294	71.1651	142.974
12.5337	-0.272003	-0.142419	0.276353		12.5337	-0.272003	71.2221	143.005
12.5404	-0.26134	-0.0561041	0.373266		12.5404	-0.26134	71.3084	143.102
12.5471	-0.248367	0.0225738	0.483652		12.5471	-0.248367	71.387	143.213
12.5538	-0.246534	0.0797282	0.568972		12.5538	-0.246534	71.4442	143.298
12.5604	-0.267212	0.118244	0.584285		12.5604	-0.267212	71.4827	143.313
12.5671	-0.282917	0.140096	0.56205		12.5671	-0.282917	71.5046	143.291
12.5738	-0.300979	0.134007	0.514929		12.5738	-0.300979	71.4985	143.244
12.5804	-0.340896	0.106479	0.460147		12.5804	-0.340896	71.471	143.189
12.5871	-0.421248	0.0685488	0.396677		12.5871	-0.421248	71.433	143.126
12.5938	-0.530775	0.0311863	0.324002		12.5938	-0.530775	71.3957	143.053
12.6004	-0.617174	-0.00350551	0.275153		12.6004	-0.617174	71.361	143.004
12.6071	-0.665629	-0.0422802	0.243525		12.6071	-0.665629	71.3222	142.972
12.6137	-0.680872	-0.0780336	0.2334		12.6137	-0.680872	71.2864	142.962
12.6204	-0.670066	-0.113214	0.207734		12.6204	-0.670066	71.2513	142.937
12.6271	-0.646243	-0.130753	0.18089		12.6271	-0.646243	71.2337	142.91
12.6337	-0.623482	-0.172491	0.14831		12.6337	-0.623482	71.192	142.877
12.6404	-0.658512	-0.242921	0.0780452		12.6404	-0.658512	71.1216	142.807
12.6471	-0.738702	-0.298585	-0.0227025		12.6471	-0.738702	71.0659	142.706
12.6538	-0.828983	-0.305841	-0.117083		12.6538	-0.828983	71.0586	142.612
12.6604	-0.905988	-0.249153	-0.14649		12.6604	-0.905988	71.1153	142.582
12.6671	-0.972717	-0.209242	-0.124788		12.6671	-0.972717	71.1552	142.604
12.6738	-1.02498	-0.161548	-0.0775862		12.6738	-1.02498	71.2029	142.651
12.6804	-1.0347	-0.109685	0.00407924		12.6804	-1.0347	71.2548	142.733
12.6871	-1.02775	-0.0455057	0.11815		12.6871	-1.02775	71.319	142.847
12.6937	-1.00939	0.00494247	0.234892		12.6937	-1.00939	71.3694	142.964
12.7004	-0.992052	-0.00333634	0.293521		12.7004	-0.992052	71.3611	143.022
12.7071	-0.940018	-0.0229045	0.312763		12.7071	-0.940018	71.3416	143.042
12.7137	-0.884116	-0.0346561	0.32774		12.7137	-0.884116	71.3298	143.057
12.7204	-0.859237	-0.0188346	0.351187		12.7204	-0.859237	71.3456	143.08
12.7271	-0.855392	-0.0145046	0.365873		12.7271	-0.855392	71.35	143.095
12.7338	-0.846455	-0.032827	0.363443		12.7338	-0.846455	71.3316	143.092
12.7404	-0.843855	-0.0704255	0.351784		12.7404	-0.843855	71.294	143.081
12.7471	-0.896874	-0.112836	0.298259		12.7471	-0.896874	71.2516	143.027
12.7538	-0.976502	-0.150309	0.21731		12.7538	-0.976502	71.2142	142.946
12.7604	-1.02322	-0.154605	0.140453		12.7604	-1.02322	71.2099	142.869
12.7671	-1.0184	-0.139333	0.0846948		12.7671	-1.0184	71.2251	142.814
12.7737	-1.01111	-0.129838	0.0375909		12.7737	-1.01111	71.2346	142.767
12.7804	-0.999387	-0.128178	0.00516043		12.7804	-0.999387	71.2363	142.734
12.7871	-0.971125	-0.134411	0.0166923		12.7871	-0.971125	71.2301	142.746
12.7937	-0.910746	-0.147304	0.0695608		12.7937	-0.910746	71.2172	142.799
12.8004	-0.849384	-0.180956	0.141148		12.8004	-0.849384	71.1835	142.87
12.8071	-0.812605	-0.21512	0.212089		12.8071	-0.812605	71.1494	142.941
12.8138	-0.79421	-0.229318	0.28237		12.8138	-0.79421	71.1352	143.011
12.8204	-0.779864	-0.211148	0.35904		12.8204	-0.779864	71.1533	143.088
12.8271	-0.751864	-0.183815	0.430147		12.8271	-0.751864	71.1807	143.159
12.8338	-0.73885	-0.188972	0.455319		12.8338	-0.73885	71.1755	143.184
12.8404	-0.742566	-0.226746	0.42205		12.8404	-0.742566	71.1377	143.151
12.8471	-0.751779	-0.267335	0.385669		12.8471	-0.751779	71.0971	143.115
12.8537	-0.755983	-0.282982	0.394878		12.8537	-0.755983	71.0815	143.124
12.8604	-0.769643	-0.28138	0.431649		12.8604	-0.769643	71.0831	143.161
12.8671	-0.791359	-0.258767	0.466482		12.8671	-0.791359	71.1057	143.195
12.8737	-0.787346	-0.177096	0.532419		12.8737	-0.787346	71.1874	143.261
12.8804	-0.728939	-0.0517982	0.656378		12.8804	-0.728939	71.3127	143.385
12.8871	-0.62703	0.0860273	0.791746		12.8871	-0.62703	71.4505	143.521
12.8938	-0.527452	0.17984	0.90081		12.8938	-0.527452	71.5443	143.63
12.9004	-0.461728	0.249049	0.996688		12.9004	-0.461728	71.6135	143.726
12.9071	-0.407779	0.310757	1.13234		12.9071	-0.407779	71.6752	143.861
12.9138	-0.354702	0.364897	1.29224		12.9138	-0.354702	71.7294	144.021
12.9204	-0.30964	0.406431	1.46443		12.9204	-0.30964	71.7709	144.193
12.9271	-0.281045	0.439184	1.63278		12.9271	-0.281045	71.8037	144.362
12.9337	-0.251844	0.506942	1.78051		12.9337	-0.251844	71.8714	144.509
12.9404	-0.187286	0.592496	1.89596		12.9404	-0.187286	71.957	144.625
12.9471	-0.106112	0.676554	1.98532		12.9471	-0.106112	72.041	144.714
12.9537	-0.0146914	0.769895	2.08711		12.9537	-0.0146914	72.1344	144.816
12.9604	0.0640282	0.884222	2.20835		12.9604	0.0640282	72.2487	144.937
12.9671	0.13848	1.01895	2.36196		12.9671	0.13848	72.3834	145.091
12.9738	0.235515	1.15182	2.56498		12.9738	0.235515	72.5163	145.294
12.9804	0.351553	1.27996	2.82726		12.9804	0.351553	72.6444	145.556
12.9871	0.479759	1.39783	3.10317		12.9871	0.479759	72.7623	145.832
12.9938	0.565443	1.47192	3.37525		12.9938	0.565443	72.8364	146.104
13.0004	0.618493	1.55209	3.67931		13.0004	0.618493	72.9166	146.408
13.0071	0.684667	1.69182	4.05637		13.0071	0.684667	73.0563	146.785
13.0137	0.789683	1.90555	4.51379		13.0137	0.789683	73.27	147.243
13.0204	0.922453	2.16525	5.04074		13.0204	0.922453	73.5297	147.77
13.0271	1.0652	2.47467	5.69695		13.0271	1.0652	73.8391	148.426
13.0337	1.25354	2.87878	6.52966		13.0337	1.25354	74.2433	149.259
13.0404	1.50871	3.37436	7.57672		13.0404	1.50871	74.7388	150.306
13.0471	1.81873	3.94675	8.89136		13.0471	1.81873	75.3112	151.62
13.0538	2.17156	4.60788	10.5247		13.0538	2.17156	75.9724	153.254
13.0604	2.58957	5.40427	12.5159		13.0604	2.58957	76.7687	155.245
13.0671	3.07916	6.32059	14.8348		13.0671	3.07916	77.6851	157.564
13.0738	3.59143	7.27591	17.3651		13.0738	3.59143	78.6404	160.094
13.0804	4.05099	8.15563	19.8692		13.0804	4.05099	79.5201	162.598
13.0871	4.39355	8.83997	22.0057		13.0871	4.39355	80.2044	164.735
13.0938	4.57746	9.19318	23.4321		13.0938	4.57746	80.5577	166.161
13.1004	4.56113	9.11771	23.8414		13.1004	4.56113	80.4822	166.57
13.1071	4.34517	8.62029	23.0736		13.1071	4.34517	79.9848	165.803
13.1137	3.97525	7.77741	21.1864		13.1137	3.97525	79.1419	163.915
13.1204	3.51697	6.69224	18.4392		13.1204	3.51697	78.0567	161.168
13.1271	3.02937	5.46234	15.2258		13.1271	3.02937	76.8268	157.955
13.1337	2.53604	4.26375	11.9625		13.1337	2.53604	75.6282	154.691
13.1404	2.07726	3.24754	9.04723		13.1404	2.07726	74.612	151.776
13.1471	1.67923	2.48435	6.70065		13.1471	1.67923	73.8488	149.43
13.1538	1.36977	1.95036	4.96338		13.1538	1.36977	73.3148	147.692
13.1604	1.13744	1.60151	3.75919		13.1604	1.13744	72.966	146.488
13.1671	0.972125	1.41164	2.97985		13.1671	0.972125	72.7761	145.709
13.1738	0.886987	1.32685	2.51333		13.1738	0.886987	72.6913	145.242
13.1804	0.861708	1.289	2.23648		13.1804	0.861708	72.6535	144.965
13.1871	0.858543	1.26454	2.07765		13.1871	0.858543	72.629	144.807
13.1937	0.867091	1.26354	2.02716		13.1937	0.867091	72.628	144.756
13.2004	0.908969	1.27701	2.07873		13.2004	0.908969	72.6415	144.808
13.2071	0.980882	1.28551	2.17528		13.2071	0.980882	72.65	144.904
13.2137	1.01819	1.28219	2.24978		13.2137	1.01819	72.6467	144.979
13.2204	1.01712	1.27796	2.28191		13.2204	1.01712	72.6424	145.011
13.2271	1.03647	1.2739	2.29263		13.2271	1.03647	72.6384	145.022
13.2338	1.08255	1.25016	2.27248		13.2338	1.08255	72.6146	145.001
13.2404	1.11737	1.21183	2.19936		13.2404	1.11737	72.5763	144.928
13.2471	1.10515	1.16041	2.06322		13.2471	1.10515	72.5249	144.792
13.2538	1.07443	1.08622	1.90091		13.2538	1.07443	72.4507	144.63
13.2604	1.04383	0.982869	1.7413		13.2604	1.04383	72.3473	144.47
13.2671	0.987989	0.842189	1.59064		13.2671	0.987989	72.2067	144.32
13.2737	0.884883	0.670438	1.42341		13.2737	0.884883	72.0349	144.152
[truncated: 4,758 more rows]

## Sheet: Figure 2B
Panel B: Dry reaction chromatograms of DA:HA at 1:4 molar ratio
HA: Glycolic acid (GA), Lactic acid (LA), Malic acid (MA), Phenyllactic acid (PLA)
							min	-39.9933	-55.4769	-6.90703	-97.8736
							max	69.0665	117.755	519.646	2149.54
							delta	109.06	173.232	526.553	2247.41
							F		0.2	0.4	0.6
														Scale: x 7.5
Overlay							Stack
RT [min]	DA:GA 1:4	DA:LA 1:4	DA:MA 1:4	DA:PLA 1:4			RT [min]	DA:GA 1:4	DA:LA 1:4	DA:MA 1:4	DA:PLA 1:4
0.000416667	-0.0243187	0.000314864	0.00870061	0.200464			0.000416667	-0.0243187	103.929	207.867	311.988
0.00708333	-0.0162125	0.032233	-0.0429704	0.194722			0.00708333	-0.0162125	103.961	207.815	311.982
0.01375	-0.0157356	0.0460312	-0.0831973	0.192795			0.01375	-0.0157356	103.975	207.775	311.98
0.0204167	-0.0333786	0.0122305	-0.0985686	0.164865			0.0204167	-0.0333786	103.941	207.76	311.952
0.0270833	-0.0658035	-0.0496435	-0.120744	0.106448			0.0270833	-0.0658035	103.879	207.738	311.894
0.03375	-0.0920296	-0.119148	-0.147644	0.0645023			0.03375	-0.0920296	103.81	207.711	311.852
0.0404167	-0.106812	-0.183393	-0.1657	0.0610397			0.0404167	-0.106812	103.746	207.693	311.848
0.0470833	-0.157833	-0.258327	-0.179154	0.0635323			0.0470833	-0.157833	103.671	207.679	311.851
0.05375	-0.240803	-0.307612	-0.203408	0.042132			0.05375	-0.240803	103.622	207.655	311.83
0.0604167	-0.32711	-0.292677	-0.221748	0.0068788			0.0604167	-0.32711	103.636	207.637	311.794
0.0670833	-0.353336	-0.238208	-0.210921	-0.022782			0.0670833	-0.353336	103.691	207.647	311.765
0.07375	-0.327587	-0.185419	-0.172522	-0.0210706			0.07375	-0.327587	103.744	207.686	311.766
0.0804167	-0.300407	-0.151889	-0.114551	0.00585533			0.0804167	-0.300407	103.777	207.744	311.793
0.0870833	-0.265121	-0.116387	-0.0433204	0.0411626			0.0870833	-0.265121	103.813	207.815	311.829
0.09375	-0.230312	-0.0855213	0.0322436	0.0874861			0.09375	-0.230312	103.844	207.891	311.875
0.100417	-0.201225	-0.0565077	0.0867156	0.142302			0.100417	-0.201225	103.873	207.945	311.93
0.107083	-0.191689	-0.0146278	0.103621	0.225621			0.107083	-0.191689	103.915	207.962	312.013
0.11375	-0.231743	0.022816	0.0650338	0.275171			0.11375	-0.231743	103.952	207.923	312.063
0.120417	-0.308514	0.0156859	-0.0342514	0.250406			0.120417	-0.308514	103.945	207.824	312.038
0.127083	-0.386238	-0.0318195	-0.165918	0.175942			0.127083	-0.386238	103.897	207.692	311.963
0.13375	-0.423431	-0.0613832	-0.284475	0.102829			0.13375	-0.423431	103.868	207.574	311.89
0.140417	-0.394821	-0.0624257	-0.351314	0.0963486			0.140417	-0.394821	103.867	207.507	311.884
0.147083	-0.342846	-0.0388083	-0.352453	0.151311			0.147083	-0.342846	103.89	207.506	311.939
0.15375	-0.271797	0.000449202	-0.28699	0.237984			0.15375	-0.271797	103.93	207.571	312.025
0.160417	-0.184536	0.0507643	-0.192964	0.312683			0.160417	-0.184536	103.98	207.665	312.1
0.167083	-0.123501	0.0742093	-0.110043	0.343995			0.167083	-0.123501	104.003	207.748	312.131
0.17375	-0.123978	0.0361528	-0.0714214	0.332445			0.17375	-0.123978	103.965	207.787	312.12
0.180417	-0.178337	-0.0300479	-0.0819237	0.267177			0.180417	-0.178337	103.899	207.776	312.055
0.187083	-0.256062	-0.0947259	-0.115947	0.151068			0.187083	-0.256062	103.834	207.742	311.938
0.19375	-0.319958	-0.146592	-0.150361	0.0377897			0.19375	-0.319958	103.783	207.708	311.825
0.200417	-0.387192	-0.186851	-0.162073	-0.0255241			0.200417	-0.387192	103.742	207.696	311.762
0.207083	-0.422001	-0.183493	-0.148245	-0.0383456			0.207083	-0.422001	103.746	207.71	311.749
0.21375	-0.422001	-0.145692	-0.118686	-0.0318378			0.21375	-0.422001	103.783	207.74	311.756
0.220417	-0.425816	-0.125778	-0.094871	-0.0324775			0.220417	-0.425816	103.803	207.763	311.755
0.227083	-0.444412	-0.16976	-0.118882	-0.0670087			0.227083	-0.444412	103.759	207.739	311.72
0.23375	-0.478745	-0.235731	-0.199643	-0.136916			0.23375	-0.478745	103.693	207.659	311.65
0.240417	-0.464916	-0.256265	-0.295504	-0.188419			0.240417	-0.464916	103.673	207.563	311.599
0.247083	-0.426292	-0.214421	-0.362308	-0.174197			0.247083	-0.426292	103.715	207.496	311.613
0.25375	-0.368118	-0.15149	-0.382569	-0.114429			0.25375	-0.368118	103.778	207.476	311.673
0.260417	-0.281334	-0.0830581	-0.372251	-0.0522714			0.260417	-0.281334	103.846	207.486	311.735
0.267083	-0.198364	-0.0038074	-0.342899	0.00206165			0.267083	-0.198364	103.925	207.515	311.789
0.27375	-0.141144	0.0691093	-0.286365	0.0485671			0.27375	-0.141144	103.998	207.572	311.836
0.280417	-0.146389	0.104647	-0.229049	0.0668244			0.280417	-0.146389	104.034	207.629	311.854
0.287083	-0.183582	0.0700785	-0.194475	0.0644419			0.287083	-0.183582	103.999	207.664	311.852
0.29375	-0.244617	-0.0106206	-0.207418	0.0492868			0.29375	-0.244617	103.919	207.651	311.837
0.300417	-0.323772	-0.0800704	-0.255121	0.00898885			0.300417	-0.323772	103.849	207.603	311.796
0.307083	-0.39053	-0.112418	-0.304035	-0.0542781			0.307083	-0.39053	103.817	207.554	311.733
0.31375	-0.412941	-0.115506	-0.320713	-0.105647			0.31375	-0.412941	103.814	207.538	311.682
0.320417	-0.372887	-0.120487	-0.278189	-0.115531			0.320417	-0.372887	103.809	207.58	311.672
0.327083	-0.296593	-0.108394	-0.202926	-0.12048			0.327083	-0.296593	103.821	207.655	311.667
0.33375	-0.212669	-0.0626813	-0.0967606	-0.122411			0.33375	-0.212669	103.866	207.762	311.665
0.340417	-0.173569	-0.0255884	0.0089976	-0.0801207			0.340417	-0.173569	103.904	207.867	311.707
0.347083	-0.159264	-0.00562825	0.11073	0.0172091			0.347083	-0.159264	103.924	207.969	311.805
0.35375	-0.160694	0.000749199	0.168928	0.133649			0.35375	-0.160694	103.93	208.027	311.921
0.360417	-0.172138	0.0335691	0.16585	0.208014			0.360417	-0.172138	103.963	208.024	311.995
0.367083	-0.200272	0.0615237	0.119193	0.223676			0.367083	-0.200272	103.991	207.977	312.011
0.37375	-0.219822	0.0515089	0.0548967	0.189207			0.37375	-0.219822	103.981	207.913	311.977
0.380417	-0.19455	0.0119967	0.000708746	0.142122			0.380417	-0.19455	103.941	207.859	311.93
0.387083	-0.154972	-0.0219583	-0.0431236	0.105796			0.387083	-0.154972	103.907	207.815	311.893
0.39375	-0.13113	-0.0302709	-0.0780954	0.0655913			0.39375	-0.13113	103.899	207.78	311.853
0.400417	-0.129223	-0.0519474	-0.111042	0.0177557			0.400417	-0.129223	103.877	207.747	311.805
0.407083	-0.137329	-0.092453	-0.125602	-0.00589016			0.407083	-0.137329	103.837	207.733	311.782
0.41375	-0.174522	-0.119505	-0.140079	-0.000429095			0.41375	-0.174522	103.81	207.718	311.787
0.420417	-0.225544	-0.114588	-0.159705	-0.000357898			0.420417	-0.225544	103.815	207.699	311.787
0.427083	-0.255585	-0.0968123	-0.182655	0.00404476			0.427083	-0.255585	103.832	207.676	311.791
0.43375	-0.263214	-0.0876015	-0.185835	0.0307158			0.43375	-0.263214	103.842	207.672	311.818
0.440417	-0.272274	-0.0768191	-0.178049	0.0575532			0.440417	-0.272274	103.852	207.68	311.845
0.447083	-0.282764	-0.0465141	-0.174837	0.0549183			0.447083	-0.282764	103.883	207.683	311.842
0.45375	-0.268936	0.0109462	-0.174517	0.0488826			0.45375	-0.268936	103.94	207.684	311.836
0.460417	-0.228882	0.0694165	-0.159349	0.0645581			0.460417	-0.228882	103.999	207.699	311.852
0.467083	-0.19598	0.108482	-0.123873	0.0568408			0.467083	-0.19598	104.038	207.734	311.844
0.47375	-0.166416	0.105852	-0.0749804	0.0220556			0.47375	-0.166416	104.035	207.783	311.809
0.480417	-0.121117	0.10156	-0.0148093	0.0176341			0.480417	-0.121117	104.031	207.843	311.805
0.487083	-0.0696182	0.100521	0.0415918	0.0609886			0.487083	-0.0696182	104.03	207.9	311.848
0.49375	-0.00762939	0.0803658	0.0878476	0.106964			0.49375	-0.00762939	104.01	207.946	311.894
0.500417	0.0424385	0.044453	0.111364	0.148192			0.500417	0.0424385	103.974	207.97	311.936
0.507083	0.0834465	0.0115415	0.0772269	0.203712			0.507083	0.0834465	103.941	207.935	311.991
0.51375	0.0991821	0.0126917	-0.0137065	0.242005			0.51375	0.0991821	103.942	207.845	312.029
0.520417	0.0891685	0.0405907	-0.11923	0.237999			0.520417	0.0891685	103.97	207.739	312.025
0.527083	0.0653267	0.0788742	-0.197734	0.21379			0.527083	0.0653267	104.008	207.661	312.001
0.53375	-0.00143051	0.107351	-0.251867	0.188197			0.53375	-0.00143051	104.036	207.606	311.976
0.540417	-0.0963211	0.114489	-0.31442	0.124201			0.540417	-0.0963211	104.044	207.544	311.912
0.547083	-0.198364	0.0983154	-0.350337	0.032418			0.547083	-0.198364	104.027	207.508	311.82
0.55375	-0.259399	0.0745852	-0.351428	-0.0273858			0.55375	-0.259399	104.004	207.507	311.76
0.560417	-0.294685	0.041031	-0.320174	-0.0442727			0.560417	-0.294685	103.97	207.538	311.743
0.567083	-0.335693	0.00330694	-0.300478	-0.0731621			0.567083	-0.335693	103.932	207.558	311.714
0.57375	-0.358105	-0.0322116	-0.292651	-0.111288			0.57375	-0.358105	103.897	207.566	311.676
0.580417	-0.350952	-0.0545336	-0.264412	-0.100778			0.580417	-0.350952	103.875	207.594	311.687
0.587083	-0.319481	-0.051654	-0.219413	-0.0448781			0.587083	-0.319481	103.877	207.639	311.743
0.59375	-0.299931	-0.0524482	-0.168611	0.0118087			0.59375	-0.299931	103.877	207.69	311.799
0.600417	-0.273228	-0.0661264	-0.125388	0.0504432			0.600417	-0.273228	103.863	207.733	311.838
0.607083	-0.203609	-0.065814	-0.0836719	0.105329			0.607083	-0.203609	103.863	207.775	311.893
0.61375	-0.137329	-0.0248953	-0.0503561	0.170744			0.61375	-0.137329	103.904	207.808	311.958
0.620417	-0.100136	0.0426413	-0.0426434	0.195637			0.620417	-0.100136	103.972	207.816	311.983
0.627083	-0.0967979	0.0909	-0.0497888	0.169417			0.627083	-0.0967979	104.02	207.808	311.957
0.63375	-0.0982285	0.110318	-0.0530418	0.132254			0.63375	-0.0982285	104.039	207.805	311.92
0.640417	-0.118732	0.104291	-0.0849556	0.10846			0.640417	-0.118732	104.033	207.773	311.896
0.647083	-0.172138	0.0720279	-0.155955	0.0789526			0.647083	-0.172138	104.001	207.702	311.866
0.65375	-0.2141	0.0319005	-0.227117	0.0418726			0.65375	-0.2141	103.961	207.631	311.829
0.660417	-0.244141	-0.00482314	-0.256961	0.0172418			0.660417	-0.244141	103.924	207.601	311.805
0.667083	-0.263691	-0.037694	-0.237582	0.0108329			0.667083	-0.263691	103.891	207.621	311.798
0.67375	-0.308037	-0.056218	-0.201612	-0.00447585			0.67375	-0.308037	103.873	207.657	311.783
0.680417	-0.339508	-0.0669945	-0.146543	-0.027389			0.680417	-0.339508	103.862	207.712	311.76
0.687083	-0.353813	-0.0732563	-0.0781968	-0.0351665			0.687083	-0.353813	103.856	207.78	311.752
0.69375	-0.349045	-0.114983	-0.020308	-0.0408373			0.69375	-0.349045	103.814	207.838	311.747
0.700417	-0.311852	-0.174811	0.00320199	-0.0394866			0.700417	-0.311852	103.754	207.861	311.748
0.707083	-0.253677	-0.214588	-0.00641081	-0.0222129			0.707083	-0.253677	103.715	207.852	311.765
0.71375	-0.180721	-0.23396	-0.0453738	0.0169688			0.71375	-0.180721	103.695	207.813	311.804
0.720417	-0.134945	-0.235069	-0.0920844	0.0474119			0.720417	-0.134945	103.694	207.766	311.835
0.727083	-0.103951	-0.214392	-0.122934	0.0447464			0.727083	-0.103951	103.715	207.735	311.832
0.73375	-0.109673	-0.166737	-0.143938	0.0293949			0.73375	-0.109673	103.762	207.714	311.817
0.740417	-0.158787	-0.109831	-0.151946	-0.00214105			0.740417	-0.158787	103.819	207.706	311.785
0.747083	-0.241756	-0.0911594	-0.172203	-0.0568097			0.747083	-0.241756	103.838	207.686	311.731
0.75375	-0.330448	-0.0937052	-0.195862	-0.151229			0.75375	-0.330448	103.835	207.662	311.636
0.760417	-0.387192	-0.0993418	-0.222585	-0.246886			0.760417	-0.387192	103.83	207.636	311.541
0.767083	-0.435352	-0.112941	-0.251644	-0.305564			0.767083	-0.435352	103.816	207.607	311.482
0.77375	-0.455379	-0.141742	-0.293341	-0.327091			0.77375	-0.455379	103.787	207.565	311.46
0.780417	-0.440121	-0.177561	-0.352618	-0.299527			0.780417	-0.440121	103.752	207.506	311.488
0.787083	-0.384331	-0.172248	-0.396508	-0.235267			0.787083	-0.384331	103.757	207.462	311.552
0.79375	-0.335217	-0.143519	-0.409972	-0.138323			0.79375	-0.335217	103.786	207.448	311.649
0.800417	-0.322819	-0.117134	-0.388537	-0.0425876			0.800417	-0.322819	103.812	207.47	311.745
0.807083	-0.309944	-0.12221	-0.349781	0.0353558			0.807083	-0.309944	103.807	207.508	311.823
0.81375	-0.277042	-0.14719	-0.290044	0.108619			0.81375	-0.277042	103.782	207.568	311.896
0.820417	-0.234604	-0.168053	-0.217356	0.162195			0.820417	-0.234604	103.761	207.641	311.95
0.827083	-0.216484	-0.179401	-0.15872	0.178996			0.827083	-0.216484	103.75	207.7	311.966
0.83375	-0.195503	-0.177881	-0.121232	0.165912			0.83375	-0.195503	103.751	207.737	311.953
0.840417	-0.175953	-0.178825	-0.117725	0.13129			0.840417	-0.175953	103.75	207.741	311.919
0.847083	-0.167847	-0.16319	-0.139729	0.090482			0.847083	-0.167847	103.766	207.719	311.878
0.85375	-0.169754	-0.114573	-0.146128	0.0638347			0.85375	-0.169754	103.815	207.712	311.851
0.860417	-0.15831	-0.0321156	-0.111279	0.0706874			0.860417	-0.15831	103.897	207.747	311.858
0.867083	-0.119209	0.0582112	-0.0381338	0.136296			0.867083	-0.119209	103.987	207.82	311.924
0.87375	-0.0867844	0.133697	0.0251789	0.235515			0.87375	-0.0867844	104.063	207.883	312.023
0.880417	-0.0567436	0.176352	0.0663977	0.339796			0.880417	-0.0567436	104.105	207.925	312.127
0.887083	-0.0214577	0.183168	0.10123	0.422517			0.887083	-0.0214577	104.112	207.959	312.21
0.89375	-0.0305176	0.160182	0.0986542	0.457142			0.89375	-0.0305176	104.089	207.957	312.245
0.900417	-0.0815392	0.0882701	0.0140836	0.432253			0.900417	-0.0815392	104.017	207.872	312.22
0.907083	-0.159264	-0.00438302	-0.133983	0.359789			0.907083	-0.159264	103.925	207.724	312.147
0.91375	-0.202656	-0.0871833	-0.266881	0.257386			0.91375	-0.202656	103.842	207.591	312.045
0.920417	-0.223637	-0.133165	-0.332798	0.15942			0.920417	-0.223637	103.796	207.525	311.947
0.927083	-0.257015	-0.162181	-0.362132	0.0720926			0.927083	-0.257015	103.767	207.496	311.859
0.93375	-0.252724	-0.190718	-0.364871	0.0086922			0.93375	-0.252724	103.738	207.493	311.796
0.940417	-0.209332	-0.172914	-0.298004	-0.0123789			0.940417	-0.209332	103.756	207.56	311.775
0.947083	-0.138283	-0.122831	-0.165505	-0.00865155			0.947083	-0.138283	103.806	207.693	311.779
0.95375	-0.101089	-0.0869019	-0.0387364	0.0170752			0.95375	-0.101089	103.842	207.82	311.804
0.960417	-0.106812	-0.0682156	0.00437974	0.0335229			0.960417	-0.106812	103.861	207.863	311.821
0.967083	-0.112534	-0.0352489	-0.00341675	0.047405			0.967083	-0.112534	103.894	207.855	311.835
0.97375	-0.110626	0.0106717	0.00100079	0.0511518			0.97375	-0.110626	103.94	207.859	311.839
0.980417	-0.108719	0.00280751	0.0154562	0.0320268			0.980417	-0.108719	103.932	207.874	311.819
0.987083	-0.124454	-0.0591128	0.0165894	0.00632655			0.987083	-0.124454	103.87	207.875	311.794
0.99375	-0.145912	-0.121243	0.0214866	-0.0132684			0.99375	-0.145912	103.808	207.88	311.774
1.00042	-0.161171	-0.148676	0.0713975	-0.00337258			1.00042	-0.161171	103.78	207.93	311.784
1.00708	-0.180244	-0.161651	0.134893	0.0221608			1.00708	-0.180244	103.767	207.993	311.81
1.01375	-0.212669	-0.170332	0.149112	0.0473808			1.01375	-0.212669	103.759	208.007	311.835
1.02042	-0.256062	-0.148051	0.0965387	0.0697556			1.02042	-0.256062	103.781	207.955	311.857
1.02708	-0.28944	-0.100923	0.0146566	0.0770759			1.02708	-0.28944	103.828	207.873	311.864
1.03375	-0.299454	-0.0509611	-0.0657379	0.0778778			1.03375	-0.299454	103.878	207.793	311.865
1.04042	-0.268459	-0.0327187	-0.136092	0.0716708			1.04042	-0.268459	103.896	207.722	311.859
1.04708	-0.216961	-0.0214643	-0.171756	0.0832826			1.04708	-0.216961	103.908	207.687	311.871
1.05375	-0.175953	-0.00460277	-0.168931	0.114154			1.05375	-0.175953	103.925	207.689	311.902
1.06042	-0.166416	0.0102807	-0.130923	0.152394			1.06042	-0.166416	103.939	207.727	311.94
1.06708	-0.197411	0.000286681	-0.10623	0.188676			1.06708	-0.197411	103.929	207.752	311.976
1.07375	-0.256062	-0.0420577	-0.117636	0.203619			1.07375	-0.256062	103.887	207.741	311.991
1.08042	-0.319481	-0.0942594	-0.157002	0.210678			1.08042	-0.319481	103.835	207.701	311.998
1.08708	-0.364304	-0.14187	-0.203205	0.203583			1.08708	-0.364304	103.787	207.655	311.991
1.09375	-0.388622	-0.176736	-0.231166	0.181284			1.09375	-0.388622	103.752	207.627	311.969
1.10042	-0.384331	-0.201823	-0.24489	0.141808			1.10042	-0.384331	103.727	207.613	311.929
1.10708	-0.340462	-0.211319	-0.221378	0.102634			1.10708	-0.340462	103.718	207.637	311.89
1.11375	-0.25034	-0.199068	-0.166127	0.0790342			1.11375	-0.25034	103.73	207.692	311.866
1.12042	-0.155926	-0.190666	-0.101777	0.0701416			1.12042	-0.155926	103.738	207.756	311.858
1.12708	-0.0538826	-0.183098	-0.0377647	0.0669115			1.12708	-0.0538826	103.746	207.821	311.854
1.13375	0.0486374	-0.144363	0.0122965	0.0767302			1.13375	0.0486374	103.785	207.871	311.864
1.14042	0.130653	-0.0822663	0.0499227	0.106907			1.14042	0.130653	103.847	207.908	311.894
1.14708	0.171661	-0.0157313	0.0683033	0.14585			1.14708	0.171661	103.913	207.927	311.933
1.15375	0.181198	0.0520293	0.0831777	0.184862			1.15375	0.181198	103.981	207.941	311.972
1.16042	0.197411	0.155538	0.112841	0.212505			1.16042	0.197411	104.085	207.971	312
1.16708	0.195503	0.273214	0.133182	0.243892			1.16708	0.195503	104.202	207.991	312.031
1.17375	0.177383	0.320921	0.139903	0.284504			1.17375	0.177383	104.25	207.998	312.072
1.18042	0.150681	0.296832	0.1284	0.319104			1.18042	0.150681	104.226	207.987	312.107
1.18708	0.132084	0.239272	0.0916276	0.329744			1.18708	0.132084	104.168	207.95	312.117
1.19375	0.108719	0.198924	0.0408233	0.302851			1.19375	0.108719	104.128	207.899	312.09
1.20042	0.04673	0.17432	-0.00658128	0.26143			1.20042	0.04673	104.103	207.852	312.049
1.20708	-0.0281334	0.143572	-0.0256078	0.209072			1.20708	-0.0281334	104.073	207.833	311.996
1.21375	-0.100613	0.105234	-0.0272886	0.14773			1.21375	-0.100613	104.034	207.831	311.935
1.22042	-0.134945	0.0739723	-0.0158197	0.0867225			1.22042	-0.134945	104.003	207.842	311.874
1.22708	-0.124454	0.0983461	0.0354297	0.0497097			1.22708	-0.124454	104.027	207.894	311.837
1.23375	-0.0786781	0.148176	0.121984	0.0651228			1.23375	-0.0786781	104.077	207.98	311.853
1.24042	-0.0133514	0.187847	0.215737	0.117101			1.24042	-0.0133514	104.117	208.074	311.905
1.24708	0.023365	0.198642	0.280361	0.175362			1.24708	0.023365	104.128	208.139	311.963
1.25375	0.0228882	0.228995	0.312959	0.223806			1.25375	0.0228882	104.158	208.171	312.011
1.26042	-0.0143051	0.27583	0.32083	0.247837			1.26042	-0.0143051	104.205	208.179	312.035
1.26708	-0.0734329	0.261684	0.300947	0.234553			1.26708	-0.0734329	104.191	208.159	312.022
1.27375	-0.146389	0.184231	0.254839	0.198335			1.27375	-0.146389	104.113	208.113	311.986
1.28042	-0.222683	0.0888948	0.188903	0.157223			1.28042	-0.222683	104.018	208.047	311.945
1.28708	-0.25177	0.0484298	0.115913	0.149579			1.28708	-0.25177	103.978	207.974	311.937
1.29375	-0.236034	0.0498206	0.0525831	0.144702			1.29375	-0.236034	103.979	207.911	311.932
1.30042	-0.184536	0.0627916	0.014608	0.141654			1.30042	-0.184536	103.992	207.873	311.929
1.30708	-0.14782	0.0922119	0.00589862	0.139467			1.30708	-0.14782	104.021	207.864	311.927
1.31375	-0.118256	0.12739	0.0181631	0.13583			1.31375	-0.118256	104.057	207.876	311.923
1.32042	-0.108719	0.15055	0.0496989	0.113245			1.32042	-0.108719	104.08	207.908	311.901
1.32708	-0.143051	0.104042	0.0673335	0.0316604			1.32708	-0.143051	104.033	207.926	311.819
1.33375	-0.221729	-0.00219329	0.0540546	-0.0669044			1.33375	-0.221729	103.927	207.912	311.721
1.34042	-0.342369	-0.13145	0.0005009	-0.139106			1.34042	-0.342369	103.798	207.859	311.648
1.34708	-0.453472	-0.2372	-0.0711588	-0.163004			1.34708	-0.453472	103.692	207.787	311.624
1.35375	-0.537872	-0.311983	-0.16018	-0.164908			1.35375	-0.537872	103.617	207.698	311.622
1.36042	-0.561714	-0.336964	-0.272409	-0.147081			1.36042	-0.561714	103.592	207.586	311.64
1.36708	-0.517368	-0.280444	-0.350659	-0.105711			1.36708	-0.517368	103.649	207.508	311.682
1.37375	-0.423908	-0.17271	-0.361261	-0.0565586			1.37375	-0.423908	103.756	207.497	311.731
1.38042	-0.30756	-0.0611313	-0.291043	-0.0177665			1.38042	-0.30756	103.868	207.567	311.77
1.38708	-0.213623	0.0167168	-0.192022	0.014154			1.38708	-0.213623	103.946	207.666	311.802
1.39375	-0.169277	0.065367	-0.113413	0.0366284			1.39375	-0.169277	103.995	207.745	311.824
1.40042	-0.17643	0.0847815	-0.0588457	0.0389553			1.40042	-0.17643	104.014	207.799	311.826
1.40708	-0.225544	0.0877697	-0.0200527	0.0325262			1.40708	-0.225544	104.017	207.838	311.82
1.41375	-0.277519	0.0822968	0.00626511	0.0227416			1.41375	-0.277519	104.011	207.865	311.81
1.42042	-0.321865	0.080701	-0.0207094	0.00522672			1.42042	-0.321865	104.01	207.838	311.793
1.42708	-0.335693	0.0616016	-0.0895021	-0.00672599			1.42708	-0.335693	103.991	207.769	311.781
1.43375	-0.324249	0.055059	-0.132707	-0.00116391			1.43375	-0.324249	103.984	207.726	311.786
1.44042	-0.267982	0.0480091	-0.114901	0.0276739			1.44042	-0.267982	103.977	207.743	311.815
1.44708	-0.161171	0.0213576	-0.0464933	0.0822092			1.44708	-0.161171	103.95	207.812	311.87
1.45375	-0.0300407	0.00338398	0.0288753	0.175459			1.45375	-0.0300407	103.933	207.887	311.963
1.46042	0.0853539	0.023845	0.132032	0.289563			1.46042	0.0853539	103.953	207.99	312.077
1.46708	0.16737	0.0911149	0.237676	0.363145			1.46708	0.16737	104.02	208.096	312.151
1.47375	0.233173	0.152362	0.319329	0.395567			1.47375	0.233173	104.081	208.178	312.183
1.48042	0.255108	0.196515	0.344069	0.392929			1.48042	0.255108	104.126	208.202	312.18
1.48708	0.216007	0.229116	0.320492	0.364246			1.48708	0.216007	104.158	208.179	312.152
1.49375	0.149727	0.242038	0.282754	0.314012			1.49375	0.149727	104.171	208.141	312.101
1.50042	0.0844002	0.22793	0.236843	0.261071			1.50042	0.0844002	104.157	208.095	312.048
1.50708	0.0209808	0.202014	0.197086	0.2241			1.50708	0.0209808	104.131	208.055	312.012
1.51375	-0.0433922	0.170177	0.15943	0.19921			1.51375	-0.0433922	104.099	208.018	311.987
1.52042	-0.0700951	0.157542	0.141678	0.198856			1.52042	-0.0700951	104.087	208	311.986
1.52708	-0.0653267	0.173141	0.138166	0.211692			1.52708	-0.0653267	104.102	207.996	311.999
1.53375	-0.079155	0.177403	0.1306	0.21451			1.53375	-0.079155	104.107	207.989	312.002
1.54042	-0.109196	0.159794	0.10744	0.202341			1.54042	-0.109196	104.089	207.966	311.99
1.54708	-0.107288	0.129321	0.0912199	0.220638			1.54708	-0.107288	104.058	207.949	312.008
1.55375	-0.0910759	0.12483	0.100003	0.250054			1.55375	-0.0910759	104.054	207.958	312.037
1.56042	-0.0910759	0.107726	0.0966223	0.268861			1.56042	-0.0910759	104.037	207.955	312.056
1.56708	-0.106812	0.0686802	0.0572365	0.273773			1.56708	-0.106812	103.998	207.916	312.061
1.57375	-0.111103	0.0543824	-0.00804493	0.274687			1.57375	-0.111103	103.984	207.85	312.062
1.58042	-0.101566	0.0873178	-0.0586897	0.285552			1.58042	-0.101566	104.016	207.8	312.073
1.58708	-0.109673	0.13743	-0.0893545	0.266163			1.58708	-0.109673	104.067	207.769	312.054
1.59375	-0.105858	0.16744	-0.103934	0.248375			1.59375	-0.105858	104.097	207.754	312.036
1.60042	-0.107288	0.196124	-0.086459	0.236674			1.60042	-0.107288	104.125	207.772	312.024
1.60708	-0.113964	0.235415	-0.0574264	0.228848			1.60708	-0.113964	104.165	207.801	312.016
1.61375	-0.127316	0.254553	-0.0379721	0.218806			1.61375	-0.127316	104.184	207.82	312.006
1.62042	-0.123024	0.231382	-0.0351786	0.219953			1.62042	-0.123024	104.161	207.823	312.007
1.62708	-0.106812	0.200667	-0.0359275	0.241148			1.62708	-0.106812	104.13	207.822	312.029
1.63375	-0.0872612	0.188777	-0.0479244	0.259344			1.63375	-0.0872612	104.118	207.81	312.047
1.64042	-0.0662804	0.184949	-0.0806274	0.249906			1.64042	-0.0662804	104.114	207.778	312.037
1.64708	-0.0348091	0.166913	-0.108224	0.231445			1.64708	-0.0348091	104.096	207.75	312.019
1.65375	0.000476837	0.156929	-0.115201	0.232357			1.65375	0.000476837	104.086	207.743	312.02
1.66042	0.0252724	0.186047	-0.114993	0.248519			1.66042	0.0252724	104.115	207.743	312.036
1.66708	0.0419617	0.232325	-0.100215	0.286053			1.66708	0.0419617	104.161	207.758	312.073
1.67375	0.0405312	0.259213	-0.0606876	0.317469			1.67375	0.0405312	104.188	207.798	312.105
1.68042	0.0443459	0.268045	-0.0110425	0.342852			1.68042	0.0443459	104.197	207.847	312.13
1.68708	0.0591278	0.269778	0.0223571	0.339305			1.68708	0.0591278	104.199	207.881	312.127
1.69375	0.0805855	0.263151	0.0182218	0.304375			1.69375	0.0805855	104.192	207.876	312.092
1.70042	0.0777245	0.220702	-0.00200252	0.237567			1.70042	0.0777245	104.15	207.856	312.025
1.70708	0.0653267	0.163365	-0.0552534	0.141252			1.70708	0.0653267	104.092	207.803	311.929
1.71375	0.0619888	0.121395	-0.133174	0.0536357			1.71375	0.0619888	104.051	207.725	311.841
1.72042	0.0777245	0.0952547	-0.201075	0.0115944			1.72042	0.0777245	104.024	207.657	311.799
1.72708	0.101566	0.0836781	-0.215303	0.0348979			1.72708	0.101566	104.013	207.643	311.822
1.73375	0.116825	0.0765504	-0.163464	0.0879683			1.73375	0.116825	104.006	207.695	311.875
1.74042	0.131607	0.0654096	-0.119304	0.12809			1.74042	0.131607	103.995	207.739	311.915
1.74708	0.133038	0.0485234	-0.119017	0.130279			1.74708	0.133038	103.978	207.739	311.918
1.75375	0.144958	0.045	-0.140517	0.122045			1.75375	0.144958	103.974	207.718	311.909
1.76042	0.144482	0.0728236	-0.14449	0.100573			1.76042	0.144482	104.002	207.714	311.888
1.76708	0.0920296	0.0992638	-0.138561	0.0564754			1.76708	0.0920296	104.028	207.72	311.844
1.77375	-0.000953674	0.0972966	-0.141002	-0.0151129			1.77375	-0.000953674	104.026	207.717	311.772
1.78042	-0.067234	0.0987841	-0.117794	-0.0606754			1.78042	-0.067234	104.028	207.74	311.727
1.78708	-0.0600815	0.142121	-0.0250766	-0.0429848			1.78708	-0.0600815	104.071	207.833	311.744
1.79375	-0.0290871	0.205309	0.111877	0.00693867			1.79375	-0.0290871	104.134	207.97	311.794
1.80042	-0.0114441	0.250621	0.224302	0.0776095			1.80042	-0.0114441	104.18	208.083	311.865
1.80708	0.014782	0.275608	0.283051	0.161962			1.80708	0.014782	104.205	208.141	311.949
1.81375	0.0634193	0.311792	0.304198	0.278496			1.81375	0.0634193	104.241	208.162	312.066
1.82042	0.0929832	0.37239	0.330191	0.409607			1.82042	0.0929832	104.302	208.188	312.197
1.82708	0.0562668	0.405586	0.353873	0.524822			1.82708	0.0562668	104.335	208.212	312.312
1.83375	-0.026226	0.389659	0.353454	0.609548			1.83375	-0.026226	104.319	208.212	312.397
1.84042	-0.0925064	0.359375	0.328865	0.658424			1.84042	-0.0925064	104.289	208.187	312.446
1.84708	-0.128269	0.354425	0.311681	0.678483			1.84708	-0.128269	104.284	208.17	312.466
1.85375	-0.118732	0.390493	0.329327	0.687764			1.85375	-0.118732	104.32	208.188	312.475
1.86042	-0.099659	0.427622	0.366996	0.673427			1.86042	-0.099659	104.357	208.225	312.461
1.86708	-0.0572205	0.44684	0.386598	0.649468			1.86708	-0.0572205	104.376	208.245	312.437
1.87375	-0.0195503	0.464908	0.373776	0.642946			1.87375	-0.0195503	104.394	208.232	312.43
1.88042	0.00762939	0.486151	0.3473	0.6777			1.88042	0.00762939	104.415	208.206	312.465
1.88708	0.023365	0.52564	0.326767	0.754021			1.88708	0.023365	104.455	208.185	312.541
1.89375	0.0286102	0.566183	0.310132	0.827371			1.89375	0.0286102	104.495	208.168	312.615
1.90042	0.0228882	0.582294	0.27337	0.883567			1.90042	0.0228882	104.511	208.132	312.671
1.90708	-0.0143051	0.566124	0.222861	0.907998			1.90708	-0.0143051	104.495	208.081	312.695
1.91375	-0.0543594	0.501649	0.171798	0.8788			1.91375	-0.0543594	104.431	208.03	312.666
1.92042	-0.0896454	0.404805	0.121537	0.788154			1.92042	-0.0896454	104.334	207.98	312.576
1.92708	-0.0987053	0.293385	0.0618598	0.655974			1.92708	-0.0987053	104.223	207.92	312.443
1.93375	-0.105858	0.171992	-0.00322324	0.526674			1.93375	-0.105858	104.101	207.855	312.314
1.94042	-0.10252	0.0557749	-0.0698346	0.403514			1.94042	-0.10252	103.985	207.788	312.191
1.94708	-0.0953674	-0.0210174	-0.133206	0.279779			1.94708	-0.0953674	103.908	207.725	312.067
1.95375	-0.0901222	-0.0324286	-0.183459	0.179496			1.95375	-0.0901222	103.897	207.675	311.967
1.96042	-0.0805855	0.000843943	-0.210441	0.130406			1.96042	-0.0805855	103.93	207.648	311.918
1.96708	-0.0896454	0.0147105	-0.22098	0.112363			1.96708	-0.0896454	103.944	207.637	311.9
1.97375	-0.0910759	-0.00719754	-0.242124	0.0982867			1.97375	-0.0910759	103.922	207.616	311.886
1.98042	-0.0724792	-0.0107522	-0.242131	0.105559			1.98042	-0.0724792	103.918	207.616	311.893
1.98708	-0.0224113	0.0158684	-0.198177	0.186888			1.98708	-0.0224113	103.945	207.66	311.974
1.99375	0.0252724	0.0644231	-0.10513	0.334572			1.99375	0.0252724	103.994	207.753	312.122
2.00042	0.0524521	0.105093	0.00680935	0.497464			2.00042	0.0524521	104.034	207.865	312.285
2.00708	0.0824928	0.164811	0.115118	0.660721			2.00708	0.0824928	104.094	207.973	312.448
2.01375	0.124454	0.286936	0.227265	0.857667			2.01375	0.124454	104.216	208.086	312.645
2.02042	0.170231	0.472879	0.327738	1.12504			2.02042	0.170231	104.402	208.186	312.912
2.02708	0.191689	0.733382	0.389941	1.4443			2.02708	0.191689	104.663	208.248	313.232
2.03375	0.244617	1.08534	0.410027	1.8507			2.03375	0.244617	105.014	208.268	313.638
2.04042	0.353336	1.5697	0.452879	2.38958			2.04042	0.353336	105.499	208.311	314.177
2.04708	0.520229	2.16834	0.56905	3.092			2.04708	0.520229	106.097	208.427	314.879
2.05375	0.683784	2.79862	0.72127	3.86786			2.05375	0.683784	106.728	208.58	315.655
2.06042	0.827789	3.38851	0.854424	4.59434			2.06042	0.827789	107.318	208.713	316.382
2.06708	0.930786	3.83519	0.96018	5.14923			2.06708	0.930786	107.764	208.818	316.937
2.07375	0.952244	4.0378	1.04731	5.42248			2.07375	0.952244	107.967	208.906	317.21
2.08042	0.874043	3.94862	1.08126	5.34234			2.08042	0.874043	107.878	208.94	317.13
2.08708	0.697136	3.60082	1.00315	4.89908			2.08708	0.697136	107.53	208.861	316.686
2.09375	0.485897	3.08886	0.839435	4.21031			2.09375	0.485897	107.018	208.698	315.998
2.10042	0.267982	2.49344	0.653502	3.42783			2.10042	0.267982	106.423	208.512	315.215
2.10708	0.104427	1.91784	0.494166	2.66734			2.10708	0.104427	105.847	208.352	314.455
2.11375	0.0143051	1.45147	0.380867	1.99691			2.11375	0.0143051	105.381	208.239	313.784
2.12042	0	1.10306	0.292664	1.48594			2.12042	0	105.032	208.151	313.273
2.12708	0.0286102	0.869072	0.258821	1.16674			2.12708	0.0286102	104.798	208.117	312.954
2.13375	0.0710487	0.706348	0.271154	0.966745			2.13375	0.0710487	104.635	208.129	312.754
2.14042	0.116348	0.561387	0.303203	0.8002			2.14042	0.116348	104.491	208.161	312.588
2.14708	0.171185	0.426378	0.326231	0.67081			2.14708	0.171185	104.356	208.185	312.458
2.15375	0.216007	0.311723	0.316231	0.608806			2.15375	0.216007	104.241	208.175	312.396
2.16042	0.209808	0.256667	0.275589	0.599117			2.16042	0.209808	104.186	208.134	312.387
2.16708	0.154495	0.219483	0.194013	0.57589			2.16708	0.154495	104.149	208.052	312.363
2.17375	0.0929832	0.181142	0.0915689	0.554369			2.17375	0.0929832	104.11	207.95	312.342
2.18042	0.038147	0.156331	0.00612523	0.542993			2.18042	0.038147	104.085	207.864	312.33
2.18708	-0.0376701	0.133214	-0.0689203	0.523102			2.18708	-0.0376701	104.062	207.789	312.311
2.19375	-0.140667	0.0955455	-0.141254	0.457376			2.19375	-0.140667	104.025	207.717	312.245
2.20042	-0.222206	0.0427553	-0.204405	0.352431			2.20042	-0.222206	103.972	207.654	312.14
2.20708	-0.257969	0.0050507	-0.25017	0.24526			2.20708	-0.257969	103.934	207.608	312.033
2.21375	-0.266075	-0.0224288	-0.266936	0.147288			2.21375	-0.266075	103.907	207.591	311.935
2.22042	-0.251293	-0.045892	-0.264536	0.0678157			2.22042	-0.251293	103.883	207.594	311.855
2.22708	-0.238419	-0.0789582	-0.234371	-0.00151365			2.22708	-0.238419	103.85	207.624	311.786
2.23375	-0.208855	-0.102474	-0.18418	-0.0674768			2.23375	-0.208855	103.827	207.674	311.72
2.24042	-0.174522	-0.125654	-0.118076	-0.125277			2.24042	-0.174522	103.803	207.74	311.662
2.24708	-0.145912	-0.16346	-0.0494698	-0.177339			2.24708	-0.145912	103.766	207.809	311.61
2.25375	-0.169754	-0.206154	-0.0081593	-0.20801			2.25375	-0.169754	103.723	207.85	311.579
2.26042	-0.249863	-0.259887	-0.017119	-0.208696			2.26042	-0.249863	103.669	207.841	311.579
2.26708	-0.334263	-0.299563	-0.0640322	-0.119109			2.26708	-0.334263	103.63	207.794	311.668
2.27375	-0.3829	-0.324825	-0.0914094	0.181585			2.27375	-0.3829	103.604	207.767	311.969
2.28042	-0.418186	-0.330838	-0.0558592	0.800153			2.28042	-0.418186	103.598	207.802	312.588
2.28708	-0.452995	-0.32524	0.0270008	1.85096			2.28708	-0.452995	103.604	207.885	313.638
2.29375	-0.459671	-0.302422	0.117359	3.3869			2.29375	-0.459671	103.627	207.976	315.174
2.30042	-0.416279	-0.233328	0.184741	5.43027			2.30042	-0.416279	103.696	208.043	317.218
2.30708	-0.350952	-0.133026	0.244818	7.86585			2.30708	-0.350952	103.796	208.103	319.653
2.31375	-0.329494	-0.0287356	0.279385	10.4072			2.31375	-0.329494	103.9	208.138	322.195
2.32042	-0.33617	0.0364406	0.23029	12.6475			2.32042	-0.33617	103.966	208.089	324.435
2.32708	-0.352859	0.0616755	0.10394	14.2105			2.32708	-0.352859	103.991	207.962	325.998
2.33375	-0.370026	0.0450313	-0.0447503	14.8689			2.33375	-0.370026	103.974	207.814	326.656
2.34042	-0.398159	-0.0121747	-0.137967	14.5653			2.34042	-0.398159	103.917	207.72	326.353
2.34708	-0.422955	-0.0798702	-0.206009	13.3864			2.34708	-0.422955	103.849	207.652	325.174
2.35375	-0.41008	-0.151608	-0.291497	11.5696			2.35375	-0.41008	103.778	207.567	323.357
2.36042	-0.377178	-0.208016	-0.394382	9.45836			2.36042	-0.377178	103.721	207.464	321.246
2.36708	-0.335217	-0.231395	-0.478387	7.38546			2.36708	-0.335217	103.698	207.38	319.173
2.37375	-0.295162	-0.207656	-0.503677	5.58484			2.37375	-0.295162	103.721	207.355	317.372
2.38042	-0.292778	-0.163458	-0.499791	4.11976			2.38042	-0.292778	103.766	207.358	315.907
2.38708	-0.317574	-0.134634	-0.48269	2.98394			2.38708	-0.317574	103.795	207.376	314.771
2.39375	-0.337124	-0.122219	-0.455024	2.14273			2.39375	-0.337124	103.807	207.403	313.93
2.40042	-0.301361	-0.102443	-0.363965	1.57831			2.40042	-0.301361	103.827	207.494	313.366
2.40708	-0.234604	-0.0693879	-0.214569	1.23132			2.40708	-0.234604	103.86	207.644	313.019
2.41375	-0.183582	-0.0344127	-0.0867011	1.00541			2.41375	-0.183582	103.895	207.772	312.793
2.42042	-0.123501	-0.0238493	-0.0273295	0.856812			2.42042	-0.123501	103.905	207.831	312.644
2.42708	-0.0529289	-0.0253252	-0.0230265	0.770193			2.42708	-0.0529289	103.904	207.835	312.558
2.43375	-0.0123978	-0.0265846	-0.0230618	0.729352			2.43375	-0.0123978	103.903	207.835	312.517
2.44042	-0.0476837	-0.0446768	-0.0546459	0.683382			2.44042	-0.0476837	103.884	207.804	312.471
2.44708	-0.12207	-0.0847248	-0.12468	0.591516			2.44708	-0.12207	103.844	207.734	312.379
2.45375	-0.166416	-0.122856	-0.168633	0.501621			2.45375	-0.166416	103.806	207.69	312.289
2.46042	-0.174046	-0.100488	-0.154891	0.455067			2.46042	-0.174046	103.829	207.703	312.242
2.46708	-0.18692	-0.0604428	-0.091814	0.437914			2.46708	-0.18692	103.869	207.766	312.225
2.47375	-0.197411	-0.0504835	-0.0404515	0.401876			2.47375	-0.197411	103.879	207.818	312.189
2.48042	-0.182152	-0.0673385	-0.00251911	0.347924			2.48042	-0.182152	103.862	207.856	312.135
2.48708	-0.150204	-0.0737833	0.0306066	0.334324			2.48708	-0.150204	103.855	207.889	312.122
2.49375	-0.122547	-0.0657337	0.0288541	0.354225			2.49375	-0.122547	103.863	207.887	312.142
2.50042	-0.114441	-0.0797024	-0.00175931	0.342222			2.50042	-0.114441	103.849	207.857	312.13
2.50708	-0.105858	-0.107422	-0.0763062	0.274766			2.50708	-0.105858	103.822	207.782	312.062
2.51375	-0.109673	-0.136542	-0.15674	0.190114			2.51375	-0.109673	103.793	207.702	311.978
2.52042	-0.137329	-0.165414	-0.213379	0.131069			2.52042	-0.137329	103.764	207.645	311.918
2.52708	-0.163078	-0.189962	-0.230299	0.0929971			2.52708	-0.163078	103.739	207.628	311.88
2.53375	-0.184536	-0.224455	-0.207628	0.0361614			2.53375	-0.184536	103.705	207.651	311.824
2.54042	-0.181675	-0.288008	-0.183968	-0.0102611			2.54042	-0.181675	103.641	207.674	311.777
2.54708	-0.169277	-0.360077	-0.138669	-0.00710795			2.54708	-0.169277	103.569	207.72	311.78
2.55375	-0.151634	-0.396531	-0.0793547	0.0581445			2.55375	-0.151634	103.533	207.779	311.846
2.56042	-0.162601	-0.360806	-0.0366331	0.131592			2.56042	-0.162601	103.568	207.822	311.919
2.56708	-0.211716	-0.310095	-0.0643166	0.153246			2.56708	-0.211716	103.619	207.794	311.941
2.57375	-0.249386	-0.275218	-0.14165	0.155214			2.57375	-0.249386	103.654	207.717	311.943
2.58042	-0.283241	-0.223029	-0.21368	0.158557			2.58042	-0.283241	103.706	207.645	311.946
2.58708	-0.331402	-0.144034	-0.280036	0.145463			2.58708	-0.331402	103.785	207.578	311.933
2.59375	-0.400543	-0.0872686	-0.353951	0.108054			2.59375	-0.400543	103.842	207.504	311.895
2.60042	-0.443459	-0.089804	-0.442732	0.0705993			2.60042	-0.443459	103.839	207.416	311.858
2.60708	-0.448227	-0.125749	-0.498495	0.0558343			2.60708	-0.448227	103.803	207.36	311.843
2.61375	-0.455856	-0.143357	-0.539281	0.0344188			2.61375	-0.455856	103.786	207.319	311.822
2.62042	-0.449181	-0.147831	-0.566995	-0.00689089			2.62042	-0.449181	103.781	207.291	311.781
2.62708	-0.397682	-0.177588	-0.568449	-0.0521525			2.62708	-0.397682	103.752	207.29	311.735
2.63375	-0.279427	-0.210329	-0.55213	-0.0863301			2.63375	-0.279427	103.719	207.306	311.701
2.64042	-0.061512	-0.237257	-0.517223	-0.115102			2.64042	-0.061512	103.692	207.341	311.672
2.64708	0.310898	-0.242584	-0.481493	-0.135139			2.64708	0.310898	103.687	207.377	311.652
2.65375	0.885487	-0.244499	-0.411521	-0.124391			2.65375	0.885487	103.685	207.447	311.663
2.66042	1.62745	-0.267691	-0.338091	-0.0906308			2.66042	1.62745	103.661	207.52	311.697
2.66708	2.4581	-0.290139	-0.308596	-0.0441033			2.66708	2.4581	103.639	207.55	311.743
2.67375	3.25871	-0.30098	-0.300015	-0.00568313			2.67375	3.25871	103.628	207.558	311.782
2.68042	3.92485	-0.31059	-0.280735	-0.0106711			2.68042	3.92485	103.619	207.578	311.777
2.68708	4.64678	-0.424668	-0.243012	-0.282359			2.68708	4.64678	103.504	207.615	311.505
2.69375	6.31046	-1.16663	-0.264104	-1.88233			2.69375	6.31046	102.763	207.594	309.905
2.70042	10.3998	-3.91257	-0.455079	-7.47081			2.70042	10.3998	100.017	207.403	304.317
2.70708	17.6682	-10.5967	-0.839123	-20.4376			2.70708	17.6682	93.3325	207.019	291.35
2.71375	26.6528	-21.8544	-1.19943	-41.3079			2.71375	26.6528	82.0748	206.659	270.48
2.72042	34.452	-35.4687	-1.36281	-65.2712			2.72042	34.452	68.4604	206.495	246.516
2.72708	38.6019	-47.4321	-1.70923	-85.2911			2.72708	38.6019	56.497	206.149	226.496
2.73375	37.7893	-54.5714	-2.31474	-96.7372			2.73375	37.7893	49.3578	205.544	215.05
2.74042	30.962	-55.4769	-3.09596	-97.8736			2.74042	30.962	48.4522	204.762	213.914
2.74708	18.0316	-49.2665	-3.68814	-87.1388			2.74708	18.0316	54.6626	204.17	224.649
2.75375	1.36995	-36.1469	-4.01005	-64.7145			2.75375	1.36995	67.7822	203.848	247.073
2.76042	-14.9822	-18.6967	-3.98982	-35.6424			2.76042	-14.9822	85.2324	203.868	276.145
2.76708	-27.8659	-1.72921	-3.23097	-8.12911			2.76708	-27.8659	102.2	204.627	303.658
2.77375	-36.2153	11.1551	-2.02612	12.5125			2.77375	-36.2153	115.084	205.832	324.3
2.78042	-39.9933	19.2217	-0.653978	25.8008			2.78042	-39.9933	123.151	207.204	337.588
2.78708	-39.7334	23.4453	0.671365	33.1244			2.78708	-39.7334	127.374	208.53	344.912
2.79375	-36.3588	24.8631	1.71049	35.2681			2.79375	-36.3588	128.792	209.569	347.056
2.80042	-31.2171	24.1162	2.19186	32.6959			2.80042	-31.2171	128.045	210.05	344.483
2.80708	-25.4998	22.3126	2.07374	27.0392			2.80708	-25.4998	126.242	209.932	338.827
2.81375	-20.0815	20.6211	1.85105	20.2973			2.81375	-20.0815	124.55	209.709	332.085
2.82042	-15.5282	20.0356	2.52861	14.1953			2.82042	-15.5282	123.965	210.387	325.983
2.82708	-11.8804	21.2762	7.20329	9.95864			2.82708	-11.8804	125.205	215.062	321.746
2.83375	-8.96025	25.6592	23.4856	9.33306			2.83375	-8.96025	129.588	231.344	321.12
2.84042	-6.40583	35.1281	61.5171	14.7058			2.84042	-6.40583	139.057	269.375	326.493
2.84708	-3.97491	50.7451	127.296	27.2338			2.84708	-3.97491	154.674	335.155	339.021
2.85375	-1.57976	70.9456	216.981	45.1303			2.85375	-1.57976	174.875	424.839	356.918
2.86042	0.712872	91.7158	317.685	64.1225			2.86042	0.712872	195.645	525.544	375.91
2.86708	2.70033	108.522	412.556	79.6342			2.86708	2.70033	212.451	620.414	391.422
2.87375	4.22096	117.755	484.527	88.2807			2.87375	4.22096	221.685	692.386	400.068
2.88042	5.14412	117.043	519.646	87.8852			2.88042	5.14412	220.972	727.504	399.673
2.88708	5.46789	105.976	511.974	78.167			2.88708	5.46789	209.905	719.832	389.954
2.89375	5.31101	86.9243	467.128	61.5137			2.89375	5.31101	190.853	674.986	373.301
2.90042	4.87804	64.6088	399.729	42.5082			2.90042	4.87804	168.538	607.587	354.296
2.90708	4.38929	43.7885	325.828	25.582			2.90708	4.38929	147.718	533.686	337.369
2.91375	3.96538	27.2058	256.945	12.8986			2.91375	3.96538	131.135	464.803	324.686
2.92042	3.62635	15.4381	198.84	4.49129			2.92042	3.62635	119.367	406.698	316.279
2.92708	3.3474	7.84287	153.345	-0.530121			2.92708	3.3474	111.772	361.203	311.257
2.93375	3.11136	3.46602	120.51	-2.97594			2.93375	3.11136	107.395	328.368	308.811
2.94042	2.91014	1.35478	99.7964	-3.5169			2.94042	2.91014	105.284	307.655	308.271
2.94708	2.73228	0.621935	90.6136	-2.87189			2.94708	2.73228	104.551	298.472	308.916
2.95375	2.57683	0.595615	92.4036	-1.71161			2.95375	2.57683	104.525	300.262	310.076
2.96042	2.44904	0.836185	104.415	-0.533321			2.96042	2.44904	104.765	312.273	311.254
2.96708	2.35415	1.10008	125.443	0.409275			2.96708	2.35415	105.029	333.301	312.197
2.97375	2.27833	1.29093	153.717	1.04099			2.97375	2.27833	105.22	361.576	312.828
2.98042	2.21539	1.36778	187.014	1.40047			2.98042	2.21539	105.297	394.872	313.188
2.98708	2.15721	1.36491	222.811	1.56812			2.98708	2.15721	105.294	430.669	313.356
2.99375	2.09951	1.31673	258.552	1.62111			2.99375	2.09951	105.246	466.41	313.409
3.00042	2.04372	1.23762	291.994	1.60951			3.00042	2.04372	105.167	499.852	313.397
3.00708	2.00176	1.13326	321.535	1.55487			3.00708	2.00176	105.062	529.394	313.342
3.01375	1.98841	1.03055	346.349	1.49643			3.01375	1.98841	104.96	554.207	313.284
3.02042	1.9927	0.960004	366.279	1.45306			3.02042	1.9927	104.889	574.138	313.24
3.02708	1.99175	0.90819	381.714	1.4097			3.02708	1.99175	104.837	589.573	313.197
3.03375	1.98126	0.84358	393.412	1.34737			3.03375	1.98126	104.773	601.27	313.135
3.04042	1.97124	0.774894	402.241	1.27638			3.04042	1.97124	104.704	610.099	313.064
3.04708	1.97363	0.726002	408.943	1.22111			3.04708	1.97363	104.655	616.801	313.009
3.05375	1.97172	0.692325	413.955	1.18981			3.05375	1.97172	104.621	621.813	312.977
3.06042	1.9474	0.641116	417.47	1.15721			3.06042	1.9474	104.57	625.328	312.945
3.06708	1.91641	0.572794	419.456	1.11693			3.06708	1.91641	104.502	627.315	312.904
3.07375	1.88303	0.509677	419.722	1.08131			3.07375	1.88303	104.439	627.581	312.869
3.08042	1.85013	0.455722	417.991	1.04277			3.08042	1.85013	104.385	625.849	312.83
3.08708	1.8096	0.414143	413.966	1.00063			3.08708	1.8096	104.343	621.825	312.788
3.09375	1.76811	0.380526	407.478	0.926878			3.09375	1.76811	104.31	615.336	312.714
3.10042	1.75953	0.36699	398.393	0.835006			3.10042	1.75953	104.296	606.251	312.622
3.10708	1.77526	0.372297	386.735	0.751001			3.10708	1.77526	104.301	594.593	312.538
3.11375	1.8158	0.381036	372.636	0.690754			3.11375	1.8158	104.31	580.494	312.478
3.12042	1.8568	0.385304	356.379	0.65537			3.12042	1.8568	104.314	564.237	312.443
3.12708	1.89447	0.357424	338.32	0.623176			3.12708	1.89447	104.287	546.178	312.411
3.13375	1.93739	0.316345	318.839	0.618204			3.13375	1.93739	104.245	526.697	312.406
3.14042	1.97935	0.27389	298.378	0.640084			3.14042	1.97935	104.203	506.236	312.427
3.14708	2.02942	0.248391	277.351	0.677545			3.14708	2.02942	104.178	485.209	312.465
3.15375	2.08426	0.244384	256.145	0.707455			3.15375	2.08426	104.174	464.004	312.495
3.16042	2.1553	0.257469	235.073	0.734277			3.16042	2.1553	104.187	442.932	312.522
3.16708	2.23827	0.297388	214.405	0.765338			3.16708	2.23827	104.227	422.263	312.553
3.17375	2.30932	0.341964	194.364	0.780081			3.17375	2.30932	104.271	402.222	312.567
3.18042	2.35558	0.377026	175.123	0.765932			3.18042	2.35558	104.306	382.981	312.553
3.18708	2.35653	0.379175	156.807	0.71656			3.18708	2.35653	104.308	364.665	312.504
3.19375	2.30408	0.341395	139.523	0.650943			3.19375	2.30408	104.271	347.381	312.438
3.20042	2.21157	0.268183	123.339	0.565201			3.20042	2.21157	104.197	331.197	312.353
3.20708	2.11811	0.168741	108.336	0.475156			3.20708	2.11811	104.098	316.194	312.263
3.21375	2.0647	0.0745475	94.5553	0.398975			3.21375	2.0647	104.004	302.414	312.186
3.22042	2.04515	0.012809	82.0472	0.35493			3.22042	2.04515	103.942	289.905	312.142
3.22708	2.07376	-0.0140733	70.8318	0.350042			3.22708	2.07376	103.915	278.69	312.137
3.23375	2.14005	-0.0105969	60.8877	0.366614			3.23375	2.14005	103.919	268.746	312.154
3.24042	2.22206	0.0198096	52.1724	0.396731			3.24042	2.22206	103.949	260.031	312.184
3.24708	2.27118	0.0797824	44.607	0.421811			3.24708	2.27118	104.009	252.465	312.209
3.25375	2.28596	0.149622	38.1238	0.433831			3.25375	2.28596	104.079	245.982	312.221
3.26042	2.28071	0.198213	32.6072	0.431723			3.26042	2.28071	104.127	240.465	312.219
3.26708	2.25973	0.233832	27.9334	0.423299			3.26708	2.25973	104.163	235.792	312.211
3.27375	2.21968	0.262625	23.9947	0.416729			3.27375	2.21968	104.192	231.853	312.204
3.28042	2.17581	0.27439	20.7047	0.408215			3.28042	2.17581	104.204	228.563	312.196
3.28708	2.14672	0.265235	17.9875	0.38579			3.28708	2.14672	104.194	225.846	312.173
3.29375	2.10238	0.240472	15.7375	0.353774			3.29375	2.10238	104.17	223.596	312.141
3.30042	2.03085	0.225028	13.8883	0.324982			3.30042	2.03085	104.154	221.747	312.112
3.30708	1.92213	0.207365	12.3662	0.294442			3.30708	1.92213	104.136	220.224	312.082
3.31375	1.81627	0.191403	11.1096	0.262653			3.31375	1.81627	104.121	218.968	312.05
3.32042	1.71709	0.198979	10.0704	0.238606			3.32042	1.71709	104.128	217.929	312.026
3.32708	1.62935	0.215455	9.20006	0.240913			3.32708	1.62935	104.145	217.058	312.028
3.33375	1.55306	0.22795	8.4666	0.259823			3.33375	1.55306	104.157	216.325	312.047
3.34042	1.50299	0.216257	7.81737	0.264859			3.34042	1.50299	104.145	215.676	312.052
3.34708	1.4801	0.188823	7.24163	0.260534			3.34708	1.4801	104.118	215.1	312.048
3.35375	1.45912	0.157974	6.73382	0.254078			3.35375	1.45912	104.087	214.592	312.041
3.36042	1.42193	0.117839	6.29151	0.253801			3.36042	1.42193	104.047	214.15	312.041
3.36708	1.3628	0.0714138	5.89975	0.238151			3.36708	1.3628	104.001	213.758	312.026
3.37375	1.30367	0.0323127	5.54148	0.207783			3.37375	1.30367	103.961	213.4	311.995
3.38042	1.24502	0.0266403	5.2273	0.185975			3.38042	1.24502	103.956	213.086	311.973
3.38708	1.20401	0.0619797	4.97231	0.18572			3.38708	1.20401	103.991	212.831	311.973
3.39375	1.17731	0.106626	4.78462	0.211605			3.39375	1.17731	104.036	212.643	311.999
3.40042	1.15824	0.129606	4.62272	0.236785			3.40042	1.15824	104.059	212.481	312.024
3.40708	1.15061	0.131722	4.45544	0.256204			3.40708	1.15061	104.061	212.314	312.044
3.41375	1.15538	0.112106	4.29383	0.270735			3.41375	1.15538	104.041	212.152	312.058
3.42042	1.1487	0.0763887	4.14482	0.2741			3.42042	1.1487	104.006	212.003	312.062
3.42708	1.10388	0.0251271	3.97773	0.261119			3.42708	1.10388	103.954	211.836	312.049
3.43375	1.02091	-0.0170533	3.76421	0.232584			3.43375	1.02091	103.912	211.622	312.02
3.44042	0.934601	-0.0174602	3.5426	0.211489			3.44042	0.934601	103.912	211.401	311.999
3.44708	0.859737	0.0130206	3.34989	0.199058			3.44708	0.859737	103.942	211.208	311.986
3.45375	0.770569	0.0349159	3.17367	0.162325			3.45375	0.770569	103.964	211.032	311.95
3.46042	0.676155	-0.00577182	2.99612	0.100085			3.46042	0.676155	103.923	210.854	311.887
3.46708	0.615597	-0.0738947	2.83998	0.0414766			3.46708	0.615597	103.855	210.698	311.829
3.47375	0.598431	-0.134795	2.72865	-0.00406202			3.47375	0.598431	103.794	210.587	311.783
3.48042	0.585079	-0.191554	2.63816	-0.0414954			3.48042	0.585079	103.738	210.496	311.746
3.48708	0.566006	-0.227368	2.56951	-0.050539			3.48708	0.566006	103.702	210.428	311.737
3.49375	0.57745	-0.208029	2.5388	0.00283705			3.49375	0.57745	103.721	210.397	311.79
3.50042	0.634193	-0.12526	2.55168	0.106325			3.50042	0.634193	103.804	210.41	311.894
3.50708	0.686169	-0.0256516	2.57674	0.207941			3.50708	0.686169	103.903	210.435	311.995
3.51375	0.711441	0.0528543	2.58769	0.275505			3.51375	0.711441	103.982	210.446	312.063
3.52042	0.730038	0.111511	2.58671	0.305354			3.52042	0.730038	104.041	210.445	312.093
3.52708	0.721931	0.117582	2.55977	0.275138			3.52708	0.721931	104.047	210.418	312.063
3.53375	0.658512	0.060933	2.49509	0.195122			3.53375	0.658512	103.99	210.353	311.983
3.54042	0.54884	-0.00681372	2.38686	0.107385			3.54042	0.54884	103.922	210.245	311.895
3.54708	0.455379	-0.0568094	2.26354	0.0496468			3.54708	0.455379	103.872	210.122	311.837
3.55375	0.396729	-0.0978163	2.16074	0.0376267			3.55375	0.396729	103.831	210.019	311.825
3.56042	0.349045	-0.14718	2.09047	0.0468265			3.56042	0.349045	103.782	209.949	311.834
3.56708	0.339508	-0.179054	2.0391	0.0797719			3.56708	0.339508	103.75	209.897	311.867
3.57375	0.38147	-0.168194	1.99363	0.125048			3.57375	0.38147	103.761	209.852	311.912
3.58042	0.432491	-0.145285	1.95683	0.157233			3.58042	0.432491	103.784	209.815	311.945
3.58708	0.445843	-0.129927	1.93267	0.160811			3.58708	0.445843	103.799	209.791	311.948
3.59375	0.431061	-0.105089	1.89889	0.145195			3.59375	0.431061	103.824	209.757	311.933
3.60042	0.42963	-0.0436675	1.87448	0.148572			3.60042	0.42963	103.885	209.733	311.936
3.60708	0.412941	0.0412452	1.8728	0.169322			3.60708	0.412941	103.97	209.731	311.957
3.61375	0.369072	0.107946	1.87263	0.181515			3.61375	0.369072	104.037	209.731	311.969
3.62042	0.309467	0.138441	1.83848	0.172581			3.62042	0.309467	104.068	209.697	311.96
3.62708	0.243187	0.142069	1.75558	0.152833			3.62708	0.243187	104.071	209.614	311.94
3.63375	0.188351	0.122796	1.66178	0.116482			3.63375	0.188351	104.052	209.52	311.904
3.64042	0.155926	0.0598133	1.55379	0.0758197			3.64042	0.155926	103.989	209.412	311.863
3.64708	0.150681	-0.0297269	1.43172	0.0351504			3.64708	0.150681	103.899	209.29	311.823
3.65375	0.142097	-0.114732	1.32422	0.0254121			3.65375	0.142097	103.814	209.182	311.813
3.66042	0.119209	-0.167497	1.28224	0.0375828			3.66042	0.119209	103.762	209.141	311.825
3.66708	0.117302	-0.199795	1.31092	0.0451087			3.66708	0.117302	103.729	209.169	311.833
3.67375	0.126839	-0.216673	1.36619	0.060858			3.67375	0.126839	103.712	209.224	311.848
3.68042	0.126362	-0.209617	1.40652	0.0751929			3.68042	0.126362	103.72	209.265	311.863
3.68708	0.107765	-0.170379	1.42918	0.114803			3.68708	0.107765	103.759	209.287	311.902
3.69375	0.0824928	-0.126672	1.45624	0.158574			3.69375	0.0824928	103.802	209.315	311.946
3.70042	0.0758171	-0.101042	1.47996	0.204213			3.70042	0.0758171	103.828	209.338	311.992
3.70708	0.0638962	-0.0705828	1.50111	0.253866			3.70708	0.0638962	103.859	209.359	312.041
3.71375	0.0400543	-0.0331427	1.50501	0.287474			3.71375	0.0400543	103.896	209.363	312.075
3.72042	0.00333786	0.00311308	1.48706	0.299887			3.72042	0.00333786	103.932	209.345	312.087
3.72708	-0.00810623	0.00910384	1.4612	0.2796			3.72708	-0.00810623	103.938	209.319	312.067
3.73375	0.0309944	0.0158433	1.42457	0.242658			3.73375	0.0309944	103.945	209.283	312.03
3.74042	0.087738	0.0384359	1.40031	0.20891			3.74042	0.087738	103.968	209.259	311.996
3.74708	0.140667	0.0469754	1.36996	0.17271			3.74708	0.140667	103.976	209.228	311.96
3.75375	0.169277	0.0222913	1.34758	0.143515			3.75375	0.169277	103.951	209.206	311.931
3.76042	0.199795	-0.0262015	1.34409	0.120254			3.76042	0.199795	103.903	209.202	311.908
3.76708	0.187874	-0.0761322	1.33886	0.0821703			3.76708	0.187874	103.853	209.197	311.87
3.77375	0.121593	-0.138263	1.30871	0.0302554			3.77375	0.121593	103.791	209.167	311.818
3.78042	0.0305176	-0.214025	1.23756	-0.0360625			3.78042	0.0305176	103.715	209.096	311.751
3.78708	-0.0238419	-0.26571	1.17041	-0.0866168			3.78708	-0.0238419	103.663	209.029	311.701
3.79375	-0.0138283	-0.276103	1.12552	-0.124412			3.79375	-0.0138283	103.653	208.984	311.663
3.80042	-0.0104904	-0.260464	1.09251	-0.155644			3.80042	-0.0104904	103.669	208.951	311.632
3.80708	-0.00476837	-0.226495	1.06292	-0.157764			3.80708	-0.00476837	103.703	208.921	311.63
3.81375	0.0200272	-0.171911	1.06415	-0.128733			3.81375	0.0200272	103.757	208.922	311.659
3.82042	0.0858307	-0.0897864	1.09842	-0.068234			3.82042	0.0858307	103.839	208.957	311.719
3.82708	0.13876	-0.00221627	1.14959	-0.00827764			3.82708	0.13876	103.927	209.008	311.779
3.83375	0.135422	0.0572458	1.17899	0.0314449			3.83375	0.135422	103.986	209.037	311.819
3.84042	0.0886917	0.0794741	1.18846	0.025455			3.84042	0.0886917	104.009	209.047	311.813
3.84708	0.0314713	0.0444465	1.17608	-0.044431			3.84708	0.0314713	103.974	209.034	311.743
3.85375	-0.0319481	-0.0258936	1.13431	-0.153838			3.85375	-0.0319481	103.903	208.993	311.634
3.86042	-0.0920296	-0.115896	1.09011	-0.252758			3.86042	-0.0920296	103.813	208.948	311.535
3.86708	-0.145912	-0.20299	1.06882	-0.302488			3.86708	-0.145912	103.726	208.927	311.485
3.87375	-0.17643	-0.271223	1.09618	-0.303481			3.87375	-0.17643	103.658	208.954	311.484
3.88042	-0.149727	-0.292668	1.15784	-0.247783			3.88042	-0.149727	103.636	209.016	311.54
3.88708	-0.101566	-0.255918	1.22892	-0.165527			3.88708	-0.101566	103.673	209.087	311.622
3.89375	-0.0543594	-0.193921	1.29279	-0.0803325			3.89375	-0.0543594	103.735	209.151	311.707
3.90042	-0.0324249	-0.106143	1.34481	-0.0111614			3.90042	-0.0324249	103.823	209.203	311.776
3.90708	-0.0104904	-0.000803709	1.38728	0.0323625			3.90708	-0.0104904	103.928	209.246	311.82
3.91375	0.0162125	0.114802	1.40156	0.0583071			3.91375	0.0162125	104.044	209.26	311.846
3.92042	0.0119209	0.195897	1.39593	0.0569413			3.92042	0.0119209	104.125	209.254	311.844
3.92708	-0.00715256	0.235953	1.39839	0.0640457			3.92708	-0.00715256	104.165	209.257	311.851
3.93375	0.0109673	0.269845	1.43708	0.0775387			3.93375	0.0109673	104.199	209.295	311.865
3.94042	0.0696182	0.286231	1.5025	0.0808097			3.94042	0.0696182	104.215	209.361	311.868
3.94708	0.11158	0.267142	1.5545	0.0760288			3.94708	0.11158	104.196	209.413	311.863
3.95375	0.0925064	0.199213	1.57919	0.0412689			3.95375	0.0925064	104.128	209.437	311.829
3.96042	0.0386238	0.115574	1.54754	-0.0136898			3.96042	0.0386238	104.045	209.406	311.774
3.96708	-0.023365	0.0756807	1.48647	-0.0716626			3.96708	-0.023365	104.005	209.345	311.716
3.97375	-0.108242	0.0691277	1.41802	-0.104801			3.97375	-0.108242	103.998	209.276	311.683
3.98042	-0.214577	0.0698012	1.3614	-0.122806			3.98042	-0.214577	103.999	209.22	311.665
3.98708	-0.323772	0.0493711	1.29257	-0.16156			3.98708	-0.323772	103.979	209.151	311.626
3.99375	-0.39196	0.0275982	1.19842	-0.210893			3.99375	-0.39196	103.957	209.057	311.577
4.00042	-0.432014	0.0216065	1.12591	-0.252165			4.00042	-0.432014	103.951	208.984	311.535
4.00708	-0.460625	-0.0069743	1.07785	-0.291557			4.00708	-0.460625	103.922	208.936	311.496
4.01375	-0.487328	-0.0597112	1.04133	-0.335977			4.01375	-0.487328	103.869	208.9	311.451
4.02042	-0.499725	-0.0973583	0.988881	-0.364891			4.02042	-0.499725	103.832	208.847	311.423
4.02708	-0.467777	-0.0945087	0.935447	-0.371221			4.02708	-0.467777	103.835	208.794	311.416
4.03375	-0.413895	-0.0561388	0.919078	-0.353634			4.03375	-0.413895	103.873	208.777	311.434
4.04042	-0.347614	-0.0100461	0.941579	-0.319549			4.04042	-0.347614	103.919	208.8	311.468
4.04708	-0.283241	0.0567475	0.999692	-0.2712			4.04708	-0.283241	103.986	208.858	311.516
4.05375	-0.218868	0.137137	1.07364	-0.214759			4.05375	-0.218868	104.066	208.932	311.573
4.06042	-0.17643	0.196437	1.1404	-0.172277			4.06042	-0.17643	104.126	208.999	311.615
4.06708	-0.154495	0.223577	1.2062	-0.12446			4.06708	-0.154495	104.153	209.064	311.663
4.07375	-0.144958	0.238248	1.27978	-0.0550871			4.07375	-0.144958	104.167	209.138	311.732
4.08042	-0.123501	0.255255	1.35702	0.0338469			4.08042	-0.123501	104.184	209.215	311.821
4.08708	-0.113487	0.270716	1.40807	0.121929			4.08708	-0.113487	104.2	209.266	311.909
4.09375	-0.13113	0.271771	1.39367	0.155331			4.09375	-0.13113	104.201	209.252	311.943
4.10042	-0.178814	0.246076	1.33159	0.143693			4.10042	-0.178814	104.175	209.19	311.931
4.10708	-0.243664	0.206332	1.25583	0.0936053			4.10708	-0.243664	104.135	209.114	311.881
4.11375	-0.290871	0.174926	1.20731	0.047716			4.11375	-0.290871	104.104	209.066	311.835
4.12042	-0.331879	0.181085	1.18419	0.0077093			4.12042	-0.331879	104.11	209.042	311.795
4.12708	-0.367165	0.212666	1.17122	-0.0310725			4.12708	-0.367165	104.142	209.029	311.756
4.13375	-0.401497	0.235175	1.18245	-0.0453083			4.13375	-0.401497	104.164	209.041	311.742
4.14042	-0.420094	0.262474	1.21041	-0.0427342			4.14042	-0.420094	104.192	209.069	311.745
4.14708	-0.423908	0.30627	1.23488	-0.0289781			4.14708	-0.423908	104.235	209.093	311.758
4.15375	-0.431061	0.337756	1.20776	-0.0432215			4.15375	-0.431061	104.267	209.066	311.744
4.16042	-0.452042	0.346248	1.14563	-0.0837876			4.16042	-0.452042	104.275	209.004	311.704
4.16708	-0.47493	0.326408	1.09316	-0.121748			4.16708	-0.47493	104.256	208.951	311.666
4.17375	-0.482082	0.322063	1.06694	-0.144372			4.17375	-0.482082	104.251	208.925	311.643
4.18042	-0.458241	0.339613	1.07378	-0.15604			4.18042	-0.458241	104.269	208.932	311.631
4.18708	-0.4282	0.373716	1.10266	-0.189176			4.18708	-0.4282	104.303	208.961	311.598
4.19375	-0.399113	0.425215	1.17271	-0.240755			4.19375	-0.399113	104.354	209.031	311.547
4.20042	-0.354767	0.474558	1.27647	-0.271			4.20042	-0.354767	104.404	209.135	311.516
4.20708	-0.28038	0.511128	1.38303	-0.264466			4.20708	-0.28038	104.44	209.241	311.523
4.21375	-0.204086	0.522054	1.463	-0.241539			4.21375	-0.204086	104.451	209.321	311.546
4.22042	-0.153542	0.510793	1.49845	-0.202647			4.22042	-0.153542	104.44	209.357	311.585
4.22708	-0.114918	0.498736	1.51816	-0.119439			4.22708	-0.114918	104.428	209.376	311.668
4.23375	-0.0901222	0.489789	1.53303	-0.00808583			4.23375	-0.0901222	104.419	209.391	311.779
4.24042	-0.0977516	0.462588	1.53061	0.0676565			4.24042	-0.0977516	104.392	209.389	311.855
4.24708	-0.148773	0.423359	1.49644	0.0696561			4.24708	-0.148773	104.352	209.355	311.857
4.25375	-0.216484	0.365133	1.43568	0.034046			4.25375	-0.216484	104.294	209.294	311.821
4.26042	-0.276566	0.31268	1.38605	-0.0167589			4.26042	-0.276566	104.242	209.244	311.771
4.26708	-0.321865	0.25913	1.34674	-0.081494			4.26708	-0.321865	104.188	209.205	311.706
4.27375	-0.339508	0.217929	1.30976	-0.147014			4.27375	-0.339508	104.147	209.168	311.64
4.28042	-0.313759	0.191092	1.2733	-0.183026			4.28042	-0.313759	104.12	209.132	311.604
4.28708	-0.26226	0.162286	1.27791	-0.165275			4.28708	-0.26226	104.091	209.136	311.622
4.29375	-0.212669	0.142092	1.33584	-0.110694			4.29375	-0.212669	104.071	209.194	311.677
4.30042	-0.184059	0.108614	1.41415	-0.036356			4.30042	-0.184059	104.038	209.272	311.751
4.30708	-0.189781	0.0656487	1.45511	0.0285807			4.30708	-0.189781	103.995	209.313	311.816
4.31375	-0.210285	-0.00164867	1.44239	0.0733456			4.31375	-0.210285	103.927	209.301	311.861
4.32042	-0.226021	-0.0632906	1.41411	0.0935791			4.32042	-0.226021	103.866	209.272	311.881
4.32708	-0.225067	-0.101179	1.37087	0.0833746			4.32708	-0.225067	103.828	209.229	311.871
4.33375	-0.202179	-0.128117	1.28913	0.0324166			4.33375	-0.202179	103.801	209.147	311.82
4.34042	-0.173569	-0.137441	1.19107	-0.0502182			4.34042	-0.173569	103.792	209.049	311.737
4.34708	-0.139713	-0.131668	1.13238	-0.117258			4.34708	-0.139713	103.797	208.991	311.67
4.35375	-0.114441	-0.10729	1.14056	-0.145153			4.35375	-0.114441	103.822	208.999	311.642
4.36042	-0.0977516	-0.0893982	1.16858	-0.130642			4.36042	-0.0977516	103.84	209.027	311.657
4.36708	-0.0476837	-0.0566632	1.20827	-0.0914228			4.36708	-0.0476837	103.872	209.067	311.696
4.37375	0.0114441	0.0111479	1.30692	-0.0141824			4.37375	0.0114441	103.94	209.165	311.773
4.38042	0.0362396	0.0914881	1.42995	0.0792574			4.38042	0.0362396	104.021	209.288	311.867
4.38708	0.00429153	0.14299	1.51542	0.135236			4.38708	0.00429153	104.072	209.374	311.923
4.39375	-0.0348091	0.156214	1.53064	0.130874			4.39375	-0.0348091	104.085	209.389	311.918
4.40042	-0.0724792	0.158445	1.52301	0.0765179			4.40042	-0.0724792	104.088	209.381	311.864
4.40708	-0.136375	0.154888	1.50641	0.0227703			4.40708	-0.136375	104.084	209.365	311.81
4.41375	-0.231266	0.128536	1.46053	-0.0346428			4.41375	-0.231266	104.058	209.319	311.753
4.42042	-0.314236	0.0685051	1.38743	-0.10317			4.42042	-0.314236	103.998	209.246	311.684
4.42708	-0.358582	0.00102485	1.32965	-0.171365			4.42708	-0.358582	103.93	209.188	311.616
4.43375	-0.375271	-0.0506467	1.29661	-0.21948			4.43375	-0.375271	103.878	209.155	311.568
4.44042	-0.360489	-0.0686938	1.28315	-0.236418			4.44042	-0.360489	103.86	209.141	311.551
4.44708	-0.351429	-0.0873097	1.28374	-0.26358			4.44708	-0.351429	103.842	209.142	311.524
4.45375	-0.359535	-0.125225	1.30266	-0.301512			4.45375	-0.359535	103.804	209.161	311.486
4.46042	-0.351906	-0.158987	1.34594	-0.332046			4.46042	-0.351906	103.77	209.204	311.455
4.46708	-0.309467	-0.13772	1.40925	-0.323035			4.46708	-0.309467	103.791	209.268	311.464
4.47375	-0.284195	-0.0541317	1.48238	-0.29952			4.47375	-0.284195	103.875	209.341	311.488
4.48042	-0.293255	0.0373663	1.5409	-0.289217			4.48042	-0.293255	103.967	209.399	311.498
4.48708	-0.28801	0.133276	1.58449	-0.268397			4.48708	-0.28801	104.062	209.443	311.519
4.49375	-0.243664	0.244026	1.61093	-0.23813			4.49375	-0.243664	104.173	209.469	311.549
4.50042	-0.208855	0.346293	1.60432	-0.207365			4.50042	-0.208855	104.275	209.463	311.58
4.50708	-0.207424	0.378267	1.54324	-0.198			4.50708	-0.207424	104.307	209.402	311.589
4.51375	-0.222683	0.325686	1.46066	-0.191256			4.51375	-0.222683	104.255	209.319	311.596
4.52042	-0.264168	0.241416	1.39053	-0.165933			4.52042	-0.264168	104.171	209.249	311.621
4.52708	-0.359535	0.154686	1.33453	-0.145831			4.52708	-0.359535	104.084	209.193	311.642
4.53375	-0.458241	0.0511296	1.29441	-0.132695			4.53375	-0.458241	103.98	209.153	311.655
4.54042	-0.52166	-0.0249984	1.29746	-0.134206			4.54042	-0.52166	103.904	209.156	311.653
4.54708	-0.541687	-0.0518529	1.3424	-0.135521			4.54708	-0.541687	103.877	209.201	311.652
4.55375	-0.528812	-0.0199887	1.40401	-0.124603			4.55375	-0.528812	103.909	209.262	311.663
4.56042	-0.493526	0.0224778	1.45343	-0.0966092			4.56042	-0.493526	103.952	209.312	311.691
4.56708	-0.428677	0.0394252	1.49193	-0.0675524			4.56708	-0.428677	103.969	209.35	311.72
4.57375	-0.359058	0.0660102	1.51969	-0.0364498			4.57375	-0.359058	103.995	209.378	311.751
4.58042	-0.290394	0.0893911	1.52707	-0.00706716			4.58042	-0.290394	104.019	209.385	311.78
4.58708	-0.272274	0.0953361	1.51837	-0.00312			4.58708	-0.272274	104.024	209.377	311.784
4.59375	-0.315189	0.0331184	1.46742	-0.0684485			4.59375	-0.315189	103.962	209.326	311.719
4.60042	-0.384331	-0.0757705	1.39047	-0.193004			4.60042	-0.384331	103.853	209.249	311.594
4.60708	-0.42963	-0.15596	1.32356	-0.308646			4.60708	-0.42963	103.773	209.182	311.479
4.61375	-0.466824	-0.19538	1.28452	-0.389239			4.61375	-0.466824	103.734	209.143	311.398
4.62042	-0.531673	-0.229951	1.23441	-0.432691			4.62042	-0.531673	103.699	209.093	311.355
4.62708	-0.597954	-0.27163	1.15454	-0.460664			4.62708	-0.597954	103.658	209.013	311.327
4.63375	-0.636578	-0.283473	1.10779	-0.438923			4.63375	-0.636578	103.646	208.966	311.348
4.64042	-0.650406	-0.266739	1.11801	-0.388171			4.64042	-0.650406	103.662	208.976	311.399
4.64708	-0.664234	-0.279786	1.14105	-0.351456			4.64708	-0.664234	103.649	208.999	311.436
4.65375	-0.676155	-0.327466	1.11772	-0.36897			4.65375	-0.676155	103.602	208.976	311.418
4.66042	-0.658035	-0.365704	1.07826	-0.434515			4.66042	-0.658035	103.563	208.937	311.353
4.66708	-0.601768	-0.361036	1.07213	-0.490827			4.66708	-0.601768	103.568	208.93	311.297
4.67375	-0.524521	-0.324669	1.0802	-0.523096			4.67375	-0.524521	103.604	208.938	311.264
4.68042	-0.460625	-0.261234	1.06181	-0.52061			4.68042	-0.460625	103.668	208.92	311.267
4.68708	-0.434399	-0.180811	1.01356	-0.497262			4.68708	-0.434399	103.748	208.872	311.29
4.69375	-0.430107	-0.102341	0.984076	-0.459226			4.69375	-0.430107	103.827	208.842	311.328
4.70042	-0.405312	-0.0321817	0.998291	-0.386937			4.70042	-0.405312	103.897	208.857	311.4
4.70708	-0.348568	0.0340192	1.06172	-0.273013			4.70708	-0.348568	103.963	208.92	311.514
4.71375	-0.281334	0.0827718	1.15937	-0.150959			4.71375	-0.281334	104.012	209.018	311.636
4.72042	-0.198841	0.0860587	1.26998	-0.0599046			4.72042	-0.198841	104.015	209.128	311.727
4.72708	-0.099659	0.0764355	1.38073	0.00852841			4.72708	-0.099659	104.006	209.239	311.796
4.73375	-0.0143051	0.0765857	1.46156	0.0674064			4.73375	-0.0143051	104.006	209.32	311.855
4.74042	-0.0038147	0.0804234	1.47586	0.0790283			4.74042	-0.0038147	104.01	209.334	311.866
4.74708	-0.0414848	0.0527844	1.41174	0.0171804			4.74708	-0.0414848	103.982	209.27	311.805
4.75375	-0.0767708	-0.00434953	1.30037	-0.0868509			4.75375	-0.0767708	103.925	209.159	311.701
4.76042	-0.103474	-0.0544905	1.18352	-0.188006			4.76042	-0.103474	103.875	209.042	311.599
4.76708	-0.150681	-0.0941798	1.07776	-0.300097			4.76708	-0.150681	103.835	208.936	311.487
4.77375	-0.204563	-0.12255	1.00448	-0.411952			4.77375	-0.204563	103.807	208.863	311.375
4.78042	-0.226974	-0.158873	1.00162	-0.488458			4.78042	-0.226974	103.77	208.86	311.299
4.78708	-0.243187	-0.198394	1.05778	-0.51672			4.78708	-0.243187	103.731	208.916	311.271
4.79375	-0.271797	-0.218794	1.12893	-0.51585			4.79375	-0.271797	103.71	208.987	311.272
4.80042	-0.309467	-0.224505	1.18543	-0.506493			4.80042	-0.309467	103.705	209.044	311.281
4.80708	-0.319958	-0.233442	1.22303	-0.469526			4.80708	-0.319958	103.696	209.081	311.318
4.81375	-0.307083	-0.239178	1.271	-0.395628			4.81375	-0.307083	103.69	209.129	311.392
4.82042	-0.296593	-0.206151	1.32264	-0.306468			4.82042	-0.296593	103.723	209.181	311.481
4.82708	-0.271797	-0.134895	1.37731	-0.224214			4.82708	-0.271797	103.794	209.236	311.563
4.83375	-0.225544	-0.0576884	1.43622	-0.157623			4.83375	-0.225544	103.871	209.294	311.63
4.84042	-0.17786	-0.00573956	1.49457	-0.0978191			4.84042	-0.17786	103.923	209.353	311.69
4.84708	-0.173569	0.0357476	1.5342	-0.0388192			4.84708	-0.173569	103.965	209.392	311.749
4.85375	-0.218868	0.0414039	1.50443	-0.0194056			4.85375	-0.218868	103.971	209.363	311.768
4.86042	-0.252724	-0.00567643	1.41052	-0.0460323			4.86042	-0.252724	103.923	209.269	311.741
4.86708	-0.288963	-0.0921702	1.28112	-0.11644			4.86708	-0.288963	103.837	209.139	311.671
4.87375	-0.320911	-0.192046	1.15117	-0.207996			4.87375	-0.320911	103.737	209.009	311.579
4.88042	-0.323772	-0.25523	1.05227	-0.295337			4.88042	-0.323772	103.674	208.911	311.492
4.88708	-0.258923	-0.294153	1.01488	-0.366895			4.88708	-0.258923	103.635	208.873	311.421
4.89375	-0.15974	-0.305403	1.04873	-0.394996			4.89375	-0.15974	103.624	208.907	311.392
4.90042	-0.1297	-0.328572	1.09649	-0.392985			4.90042	-0.1297	103.601	208.955	311.394
4.90708	-0.138283	-0.368969	1.12074	-0.385004			4.90708	-0.138283	103.56	208.979	311.402
4.91375	-0.176907	-0.402477	1.13522	-0.384043			4.91375	-0.176907	103.527	208.993	311.403
4.92042	-0.222683	-0.428908	1.14659	-0.378635			4.92042	-0.222683	103.5	209.005	311.409
4.92708	-0.281811	-0.447175	1.15927	-0.361064			4.92708	-0.281811	103.482	209.018	311.426
4.93375	-0.311375	-0.45309	1.15022	-0.341509			4.93375	-0.311375	103.476	209.008	311.446
4.94042	-0.263214	-0.407107	1.17734	-0.31086			4.94042	-0.263214	103.522	209.036	311.477
4.94708	-0.199795	-0.289774	1.25802	-0.229049			4.94708	-0.199795	103.639	209.116	311.558
4.95375	-0.149727	-0.145898	1.34321	-0.0959596			4.95375	-0.149727	103.783	209.201	311.691
4.96042	-0.141144	-0.0299014	1.37955	0.0259605			4.96042	-0.141144	103.899	209.238	311.813
4.96708	-0.161648	0.0440966	1.32932	0.0739275			4.96708	-0.161648	103.973	209.188	311.861
4.97375	-0.225067	0.0721365	1.26	0.053111			4.97375	-0.225067	104.001	209.118	311.841
4.98042	-0.315189	0.063368	1.1834	-0.016534			4.98042	-0.315189	103.993	209.042	311.771
4.98708	-0.366688	0.0135849	1.12084	-0.108777			4.98708	-0.366688	103.943	208.979	311.679
4.99375	-0.384808	-0.0479776	1.09877	-0.187615			4.99375	-0.384808	103.881	208.957	311.6
5.00042	-0.387192	-0.0835082	1.13037	-0.235767			5.00042	-0.387192	103.846	208.989	311.552
5.00708	-0.396252	-0.0805224	1.2197	-0.234328			5.00708	-0.396252	103.849	209.078	311.553
5.01375	-0.398159	-0.0472177	1.32406	-0.226823			5.01375	-0.398159	103.882	209.182	311.561
5.02042	-0.397682	-0.0114547	1.40696	-0.217674			5.02042	-0.397682	103.918	209.265	311.57
5.02708	-0.423431	-0.01086	1.44456	-0.223002			5.02708	-0.423431	103.918	209.303	311.564
5.03375	-0.458241	-0.0651147	1.40847	-0.257831			5.03375	-0.458241	103.864	209.267	311.53
5.04042	-0.481129	-0.166195	1.3326	-0.312699			5.04042	-0.481129	103.763	209.191	311.475
5.04708	-0.492573	-0.267543	1.25783	-0.374727			5.04708	-0.492573	103.662	209.116	311.413
5.05375	-0.49305	-0.345666	1.21361	-0.40306			5.05375	-0.49305	103.583	209.072	311.384
5.06042	-0.476837	-0.39117	1.204	-0.389986			5.06042	-0.476837	103.538	209.062	311.397
5.06708	-0.452995	-0.383368	1.21227	-0.333276			5.06708	-0.452995	103.546	209.071	311.454
5.07375	-0.44632	-0.319173	1.24129	-0.251739			5.07375	-0.44632	103.61	209.1	311.536
5.08042	-0.463963	-0.228842	1.28569	-0.155237			5.08042	-0.463963	103.7	209.144	311.632
5.08708	-0.485897	-0.166087	1.32556	-0.0605445			5.08708	-0.485897	103.763	209.184	311.727
5.09375	-0.506878	-0.152576	1.33618	0.00384298			5.09375	-0.506878	103.777	209.194	311.791
5.10042	-0.525951	-0.164455	1.31227	0.0379296			5.10042	-0.525951	103.765	209.171	311.825
5.10708	-0.55027	-0.185894	1.29045	0.0442143			5.10708	-0.55027	103.743	209.149	311.832
5.11375	-0.554562	-0.209414	1.2931	0.0316311			5.11375	-0.554562	103.72	209.151	311.819
5.12042	-0.551701	-0.221296	1.30629	-0.0176842			5.12042	-0.551701	103.708	209.165	311.77
5.12708	-0.52309	-0.220199	1.32438	-0.0986399			5.12708	-0.52309	103.709	209.183	311.689
5.13375	-0.491619	-0.185473	1.35853	-0.156913			5.13375	-0.491619	103.744	209.217	311.63
5.14042	-0.476837	-0.151026	1.41499	-0.190092			5.14042	-0.476837	103.778	209.273	311.597
5.14708	-0.472069	-0.132601	1.46456	-0.228985			5.14708	-0.472069	103.797	209.323	311.558
5.15375	-0.491142	-0.144686	1.49315	-0.28498			5.15375	-0.491142	103.784	209.351	311.502
5.16042	-0.510693	-0.190674	1.49031	-0.337774			5.16042	-0.510693	103.738	209.349	311.45
5.16708	-0.555992	-0.249426	1.47838	-0.361709			5.16708	-0.555992	103.68	209.337	311.426
5.17375	-0.596523	-0.315221	1.46958	-0.383663			5.17375	-0.596523	103.614	209.328	311.404
5.18042	-0.632763	-0.366293	1.46485	-0.412945			5.18042	-0.632763	103.563	209.323	311.374
5.18708	-0.662327	-0.413903	1.45524	-0.441027			5.18708	-0.662327	103.515	209.314	311.346
5.19375	-0.662327	-0.435537	1.45397	-0.45158			5.19375	-0.662327	103.494	209.312	311.336
5.20042	-0.627518	-0.411915	1.48948	-0.426937			5.20042	-0.627518	103.517	209.348	311.36
5.20708	-0.584602	-0.364765	1.51357	-0.406892			5.20708	-0.584602	103.564	209.372	311.381
5.21375	-0.56982	-0.342356	1.49465	-0.423954			5.21375	-0.56982	103.587	209.353	311.363
5.22042	-0.580788	-0.342498	1.46543	-0.473819			5.22042	-0.580788	103.587	209.324	311.314
5.22708	-0.583649	-0.325575	1.46249	-0.5179			5.22708	-0.583649	103.604	209.321	311.27
5.23375	-0.57888	-0.290109	1.47618	-0.550899			5.23375	-0.57888	103.639	209.334	311.237
5.24042	-0.577927	-0.281591	1.47547	-0.583528			5.24042	-0.577927	103.648	209.334	311.204
5.24708	-0.557423	-0.279615	1.49813	-0.578876			5.24708	-0.557423	103.65	209.356	311.209
5.25375	-0.522137	-0.240507	1.56222	-0.516709			5.25375	-0.522137	103.689	209.42	311.271
5.26042	-0.490189	-0.199879	1.60844	-0.451083			5.26042	-0.490189	103.729	209.467	311.336
5.26708	-0.500202	-0.193166	1.6239	-0.427987			5.26708	-0.500202	103.736	209.482	311.359
5.27375	-0.567436	-0.214467	1.63096	-0.447254			5.27375	-0.567436	103.715	209.489	311.34
5.28042	-0.668049	-0.216098	1.65805	-0.464834			5.28042	-0.668049	103.713	209.516	311.323
5.28708	-0.775814	-0.226446	1.71078	-0.488237			5.28708	-0.775814	103.703	209.569	311.299
5.29375	-0.862598	-0.285	1.77499	-0.504988			5.29375	-0.862598	103.644	209.633	311.282
5.30042	-0.912189	-0.350503	1.86089	-0.482393			5.30042	-0.912189	103.579	209.719	311.305
5.30708	-0.914097	-0.39089	1.95858	-0.422389			5.30708	-0.914097	103.538	209.817	311.365
5.31375	-0.864983	-0.405306	2.0626	-0.354305			5.31375	-0.864983	103.524	209.921	311.433
5.32042	-0.76437	-0.393998	2.17409	-0.317126			5.32042	-0.76437	103.535	210.032	311.47
5.32708	-0.638485	-0.331893	2.26998	-0.283386			5.32708	-0.638485	103.597	210.128	311.504
5.33375	-0.507832	-0.210841	2.3409	-0.245106			5.33375	-0.507832	103.718	210.199	311.542
5.34042	-0.412464	-0.0888066	2.40932	-0.220722			5.34042	-0.412464	103.84	210.268	311.567
5.34708	-0.358105	-0.0057659	2.47373	-0.215942			5.34708	-0.358105	103.923	210.332	311.571
5.35375	-0.319958	0.0487014	2.53157	-0.204586			5.35375	-0.319958	103.978	210.39	311.583
5.36042	-0.301838	0.0965933	2.57408	-0.150947			5.36042	-0.301838	104.026	210.432	311.636
5.36708	-0.322342	0.136073	2.61447	-0.0859371			5.36708	-0.322342	104.065	210.473	311.701
5.37375	-0.370502	0.150822	2.6736	-0.0343561			5.37375	-0.370502	104.08	210.532	311.753
5.38042	-0.405312	0.16184	2.73056	-0.00779247			5.38042	-0.405312	104.091	210.589	311.78
5.38708	-0.402451	0.196508	2.79074	0.016132			5.38708	-0.402451	104.126	210.649	311.804
5.39375	-0.386238	0.222954	2.84097	0.0396322			5.39375	-0.386238	104.152	210.699	311.827
5.40042	-0.384331	0.191806	2.88485	0.0160803			5.40042	-0.384331	104.121	210.743	311.803
5.40708	-0.388145	0.09683	2.91726	-0.0599048			5.40708	-0.388145	104.026	210.776	311.727
5.41375	-0.393867	-0.00456411	2.95012	-0.166428			5.41375	-0.393867	103.925	210.808	311.621
5.42042	-0.379086	-0.0589618	2.99014	-0.226424			5.42042	-0.379086	103.87	210.848	311.561
5.42708	-0.366211	-0.0866106	3.03133	-0.240442			5.42708	-0.366211	103.843	210.89	311.547
5.43375	-0.39053	-0.114205	3.05714	-0.253865			5.43375	-0.39053	103.815	210.915	311.534
5.44042	-0.439644	-0.153254	3.04714	-0.266752			5.44042	-0.439644	103.776	210.905	311.521
5.44708	-0.504017	-0.189346	3.00303	-0.268164			5.44708	-0.504017	103.74	210.861	311.519
5.45375	-0.564098	-0.214054	2.912	-0.266183			5.45375	-0.564098	103.715	210.77	311.521
5.46042	-0.64373	-0.241399	2.78979	-0.295494			5.46042	-0.64373	103.688	210.648	311.492
5.46708	-0.730038	-0.268556	2.66998	-0.346437			5.46708	-0.730038	103.661	210.528	311.441
5.47375	-0.778198	-0.288493	2.56122	-0.38223			5.47375	-0.778198	103.641	210.419	311.405
5.48042	-0.772476	-0.26819	2.48083	-0.390568			5.48042	-0.772476	103.661	210.339	311.397
5.48708	-0.704288	-0.198925	2.451	-0.374948			5.48708	-0.704288	103.73	210.309	311.412
5.49375	-0.612259	-0.107332	2.47313	-0.319562			5.49375	-0.612259	103.822	210.331	311.468
5.50042	-0.512123	-0.0339097	2.52691	-0.237687			5.50042	-0.512123	103.895	210.385	311.55
5.50708	-0.43869	-0.00939151	2.55651	-0.164128			5.50708	-0.43869	103.92	210.415	311.623
5.51375	-0.40102	-0.0233748	2.54225	-0.121741			5.51375	-0.40102	103.906	210.401	311.666
5.52042	-0.395775	-0.0591883	2.47777	-0.100716			5.52042	-0.395775	103.87	210.336	311.687
5.52708	-0.407219	-0.0850231	2.36574	-0.0497571			5.52708	-0.407219	103.844	210.224	311.738
5.53375	-0.415802	-0.0841716	2.24644	0.0139502			5.53375	-0.415802	103.845	210.105	311.801
5.54042	-0.4282	-0.082039	2.11589	0.0495693			5.54042	-0.4282	103.847	209.974	311.837
5.54708	-0.432014	-0.0799686	1.99881	0.038753			5.54708	-0.432014	103.849	209.857	311.826
5.55375	-0.427723	-0.0595617	1.94196	0.00923868			5.55375	-0.427723	103.87	209.8	311.797
5.56042	-0.432968	-0.00271079	1.94716	-0.0120947			5.56042	-0.432968	103.926	209.805	311.775
5.56708	-0.486851	0.0434329	1.96784	-0.0551036			5.56708	-0.486851	103.973	209.826	311.732
5.57375	-0.571251	0.0335508	1.94136	-0.1196			5.57375	-0.571251	103.963	209.8	311.668
5.58042	-0.649929	0.0100151	1.9103	-0.15925			5.58042	-0.649929	103.939	209.769	311.628
5.58708	-0.698566	0.000897475	1.88706	-0.164246			5.58708	-0.698566	103.93	209.745	311.623
5.59375	-0.715256	-0.012859	1.84044	-0.154046			5.59375	-0.715256	103.916	209.699	311.633
5.60042	-0.699997	-0.051379	1.76804	-0.14617			5.60042	-0.699997	103.878	209.626	311.641
5.60708	-0.655651	-0.0825578	1.72092	-0.144606			5.60708	-0.655651	103.847	209.579	311.643
5.61375	-0.610352	-0.0896733	1.71225	-0.15282			5.61375	-0.610352	103.839	209.571	311.635
5.62042	-0.577927	-0.0869419	1.70317	-0.180718			5.62042	-0.577927	103.842	209.561	311.607
5.62708	-0.568867	-0.0823434	1.69649	-0.193571			5.62708	-0.568867	103.847	209.555	311.594
5.63375	-0.587463	-0.0668081	1.70169	-0.175587			5.63375	-0.587463	103.862	209.56	311.612
5.64042	-0.63324	-0.0738994	1.70385	-0.172744			5.64042	-0.63324	103.855	209.562	311.615
5.64708	-0.672817	-0.144022	1.66262	-0.203937			5.64708	-0.672817	103.785	209.521	311.583
5.65375	-0.696182	-0.228501	1.62036	-0.256526			5.65375	-0.696182	103.701	209.479	311.531
5.66042	-0.722408	-0.303847	1.59675	-0.309007			5.66042	-0.722408	103.625	209.455	311.478
5.66708	-0.753403	-0.361763	1.573	-0.35745			5.66708	-0.753403	103.567	209.431	311.43
5.67375	-0.766754	-0.415119	1.5432	-0.401502			5.67375	-0.766754	103.514	209.401	311.386
5.68042	-0.739574	-0.419328	1.55187	-0.400932			5.68042	-0.739574	103.51	209.41	311.386
5.68708	-0.700951	-0.368194	1.61252	-0.372387			5.68708	-0.700951	103.561	209.471	311.415
5.69375	-0.654697	-0.317557	1.67459	-0.339147			5.69375	-0.654697	103.612	209.533	311.448
5.70042	-0.609398	-0.316263	1.72177	-0.31611			5.70042	-0.609398	103.613	209.58	311.471
5.70708	-0.541687	-0.359914	1.76896	-0.301945			5.70708	-0.541687	103.569	209.627	311.485
5.71375	-0.489235	-0.403096	1.82964	-0.293925			5.71375	-0.489235	103.526	209.688	311.493
5.72042	-0.483036	-0.43573	1.85759	-0.330938			5.72042	-0.483036	103.493	209.716	311.456
5.72708	-0.519276	-0.45824	1.85604	-0.382384			5.72708	-0.519276	103.471	209.714	311.405
5.73375	-0.573158	-0.487662	1.83547	-0.428324			5.73375	-0.573158	103.441	209.694	311.359
5.74042	-0.59557	-0.491823	1.81183	-0.453747			5.74042	-0.59557	103.437	209.67	311.334
5.74708	-0.610352	-0.453672	1.78965	-0.463418			5.74708	-0.610352	103.475	209.648	311.324
5.75375	-0.630379	-0.378349	1.76596	-0.469739			5.75375	-0.630379	103.551	209.624	311.318
5.76042	-0.644684	-0.325968	1.74493	-0.461111			5.76042	-0.644684	103.603	209.603	311.326
5.76708	-0.627518	-0.311967	1.7243	-0.455872			5.76708	-0.627518	103.617	209.583	311.332
5.77375	-0.587463	-0.322881	1.71351	-0.46399			5.77375	-0.587463	103.606	209.572	311.323
5.78042	-0.564098	-0.329698	1.71846	-0.484276			5.78042	-0.564098	103.599	209.577	311.303
5.78708	-0.566006	-0.323238	1.72028	-0.500282			5.78708	-0.566006	103.606	209.579	311.287
5.79375	-0.556946	-0.327308	1.71812	-0.488485			5.79375	-0.556946	103.602	209.576	311.299
5.80042	-0.543118	-0.352392	1.72073	-0.457281			5.80042	-0.543118	103.577	209.579	311.33
5.80708	-0.529289	-0.396318	1.7288	-0.420046			5.80708	-0.529289	103.533	209.587	311.367
5.81375	-0.513554	-0.401296	1.73796	-0.370119			5.81375	-0.513554	103.528	209.596	311.417
5.82042	-0.488758	-0.345123	1.74202	-0.303428			5.82042	-0.488758	103.584	209.6	311.484
5.82708	-0.457764	-0.283858	1.75281	-0.243077			5.82708	-0.457764	103.645	209.611	311.544
5.83375	-0.452995	-0.260772	1.78663	-0.218334			5.83375	-0.452995	103.668	209.645	311.569
5.84042	-0.459671	-0.249259	1.84386	-0.197688			5.84042	-0.459671	103.68	209.702	311.59
5.84708	-0.49305	-0.199203	1.92533	-0.142719			5.84708	-0.49305	103.73	209.784	311.645
5.85375	-0.538826	-0.158091	2.01581	-0.0615699			5.85375	-0.538826	103.771	209.874	311.726
5.86042	-0.588417	-0.174556	2.07153	-0.00691876			5.86042	-0.588417	103.755	209.93	311.78
5.86708	-0.613213	-0.210267	2.09695	0.00903223			5.86708	-0.613213	103.719	209.955	311.796
5.87375	-0.588894	-0.201083	2.11017	0.027178			5.87375	-0.588894	103.728	209.968	311.815
5.88042	-0.534058	-0.152764	2.14611	0.0558346			5.88042	-0.534058	103.776	210.004	311.843
5.88708	-0.465393	-0.108289	2.17638	0.0693965			5.88708	-0.465393	103.821	210.035	311.857
5.89375	-0.411034	-0.0823374	2.17151	0.0495977			5.89375	-0.411034	103.847	210.03	311.837
5.90042	-0.365257	-0.0848341	2.16362	5.99279e-06			5.90042	-0.365257	103.844	210.022	311.787
5.90708	-0.358582	-0.121065	2.17874	-0.0486329			5.90708	-0.358582	103.808	210.037	311.739
5.91375	-0.402451	-0.179194	2.19612	-0.0985989			5.91375	-0.402451	103.75	210.054	311.689
5.92042	-0.477791	-0.214081	2.18108	-0.168869			5.92042	-0.477791	103.715	210.039	311.619
5.92708	-0.536442	-0.24163	2.13566	-0.259772			5.92708	-0.536442	103.688	209.994	311.528
5.93375	-0.565052	-0.269551	2.10522	-0.328915			5.93375	-0.565052	103.66	209.963	311.458
5.94042	-0.587463	-0.291453	2.11299	-0.330677			5.94042	-0.587463	103.638	209.971	311.457
5.94708	-0.605106	-0.306223	2.12748	-0.309859			5.94708	-0.605106	103.623	209.986	311.478
5.95375	-0.602722	-0.332651	2.12469	-0.321193			5.95375	-0.602722	103.596	209.983	311.466
5.96042	-0.585556	-0.38569	2.11017	-0.355704			5.96042	-0.585556	103.543	209.968	311.432
5.96708	-0.580311	-0.435209	2.12145	-0.380198			5.96708	-0.580311	103.494	209.98	311.407
5.97375	-0.596046	-0.462695	2.16182	-0.393762			5.97375	-0.596046	103.466	210.02	311.394
5.98042	-0.624657	-0.486729	2.18464	-0.42109			5.98042	-0.624657	103.442	210.043	311.366
5.98708	-0.650883	-0.491031	2.1833	-0.439666			5.98708	-0.650883	103.438	210.042	311.348
5.99375	-0.680447	-0.464272	2.19913	-0.440035			5.99375	-0.680447	103.465	210.057	311.347
6.00042	-0.70715	-0.413888	2.24491	-0.4375			6.00042	-0.70715	103.515	210.103	311.35
6.00708	-0.72813	-0.365239	2.29902	-0.453643			6.00708	-0.72813	103.564	210.157	311.334
6.01375	-0.748634	-0.344825	2.32433	-0.501296			6.01375	-0.748634	103.584	210.183	311.286
6.02042	-0.758171	-0.342593	2.34223	-0.568834			6.02042	-0.758171	103.587	210.2	311.219
6.02708	-0.754833	-0.364987	2.39181	-0.636136			6.02708	-0.754833	103.564	210.25	311.151
6.03375	-0.72813	-0.404762	2.45854	-0.681464			6.03375	-0.72813	103.524	210.317	311.106
6.04042	-0.690937	-0.455396	2.5343	-0.695373			6.04042	-0.690937	103.474	210.393	311.092
6.04708	-0.659466	-0.511371	2.58709	-0.696879			6.04708	-0.659466	103.418	210.445	311.091
6.05375	-0.623226	-0.552866	2.63404	-0.678036			6.05375	-0.623226	103.376	210.492	311.109
6.06042	-0.586987	-0.549305	2.68724	-0.633981			6.06042	-0.586987	103.38	210.546	311.153
6.06708	-0.561237	-0.510482	2.71583	-0.582975			6.06708	-0.561237	103.419	210.574	311.204
6.07375	-0.565529	-0.455933	2.7017	-0.550425			6.07375	-0.565529	103.473	210.56	311.237
6.08042	-0.605583	-0.41037	2.64427	-0.554866			6.08042	-0.605583	103.519	210.503	311.233
6.08708	-0.655651	-0.384517	2.59303	-0.568524			6.08708	-0.655651	103.545	210.451	311.219
6.09375	-0.706196	-0.379925	2.56577	-0.575064			6.09375	-0.706196	103.549	210.424	311.212
6.10042	-0.722408	-0.405608	2.56387	-0.560998			6.10042	-0.722408	103.524	210.422	311.226
6.10708	-0.693798	-0.427551	2.60474	-0.532046			6.10708	-0.693798	103.502	210.463	311.255
6.11375	-0.650883	-0.457389	2.67848	-0.509089			6.11375	-0.650883	103.472	210.537	311.278
6.12042	-0.613689	-0.49324	2.76191	-0.500766			6.12042	-0.613689	103.436	210.62	311.287
6.12708	-0.598431	-0.521891	2.82977	-0.51004			6.12708	-0.598431	103.407	210.688	311.277
6.13375	-0.58651	-0.530387	2.87765	-0.520099			6.13375	-0.58651	103.399	210.736	311.267
6.14042	-0.605106	-0.52512	2.89647	-0.539265			6.14042	-0.605106	103.404	210.755	311.248
6.14708	-0.654697	-0.546	2.90082	-0.55727			6.14708	-0.654697	103.383	210.759	311.23
6.15375	-0.70858	-0.583184	2.90482	-0.56704			6.15375	-0.70858	103.346	210.763	311.22
6.16042	-0.741959	-0.638127	2.90526	-0.56936			6.16042	-0.741959	103.291	210.764	311.218
6.16708	-0.75388	-0.672215	2.89777	-0.575563			6.16708	-0.75388	103.257	210.756	311.212
6.17375	-0.755787	-0.667729	2.91021	-0.575658			6.17375	-0.755787	103.261	210.768	311.212
6.18042	-0.747681	-0.613592	2.96053	-0.558915			6.18042	-0.747681	103.316	210.819	311.228
6.18708	-0.727654	-0.545541	3.00834	-0.535447			6.18708	-0.727654	103.384	210.867	311.252
6.19375	-0.702381	-0.473192	3.05835	-0.514086			6.19375	-0.702381	103.456	210.917	311.273
6.20042	-0.66328	-0.384394	3.1545	-0.47044			6.20042	-0.66328	103.545	211.013	311.317
6.20708	-0.590801	-0.301743	3.31596	-0.384573			6.20708	-0.590801	103.627	211.174	311.403
6.21375	-0.524521	-0.255745	3.47912	-0.296538			6.21375	-0.524521	103.673	211.337	311.491
6.22042	-0.497341	-0.27865	3.5947	-0.250972			6.22042	-0.497341	103.65	211.453	311.536
6.22708	-0.529289	-0.320386	3.67425	-0.242893			6.22708	-0.529289	103.609	211.533	311.545
6.23375	-0.56982	-0.349749	3.70827	-0.245648			6.23375	-0.56982	103.579	211.567	311.542
6.24042	-0.602722	-0.343063	3.69433	-0.264484			6.24042	-0.602722	103.586	211.553	311.523
6.24708	-0.649929	-0.324745	3.65189	-0.310276			6.24708	-0.649929	103.604	211.51	311.477
6.25375	-0.692844	-0.318085	3.6254	-0.369361			6.25375	-0.692844	103.611	211.484	311.418
6.26042	-0.697613	-0.290958	3.6357	-0.414766			6.26042	-0.697613	103.638	211.494	311.373
6.26708	-0.638485	-0.228132	3.6631	-0.442618			6.26708	-0.638485	103.701	211.521	311.345
6.27375	-0.567913	-0.145233	3.71719	-0.436837			6.27375	-0.567913	103.784	211.575	311.351
6.28042	-0.516891	-0.0964916	3.79872	-0.388663			6.28042	-0.516891	103.833	211.657	311.399
6.28708	-0.498772	-0.109947	3.90469	-0.324437			6.28708	-0.498772	103.819	211.763	311.463
6.29375	-0.479221	-0.138722	4.01953	-0.278102			6.29375	-0.479221	103.79	211.878	311.509
6.30042	-0.445843	-0.167186	4.13954	-0.250945			6.30042	-0.445843	103.762	211.998	311.536
6.30708	-0.400066	-0.196105	4.27057	-0.224274			6.30708	-0.400066	103.733	212.129	311.563
6.31375	-0.355244	-0.248293	4.40544	-0.202777			6.31375	-0.355244	103.681	212.264	311.585
6.32042	-0.342369	-0.332053	4.52797	-0.211305			6.32042	-0.342369	103.597	212.386	311.576
6.32708	-0.361443	-0.412607	4.60666	-0.229659			6.32708	-0.361443	103.517	212.465	311.558
6.33375	-0.419617	-0.471647	4.6412	-0.225256			6.33375	-0.419617	103.457	212.499	311.562
6.34042	-0.488281	-0.509482	4.65174	-0.195803			6.34042	-0.488281	103.42	212.51	311.592
6.34708	-0.549793	-0.535216	4.66395	-0.180596			6.34708	-0.549793	103.394	212.522	311.607
6.35375	-0.584602	-0.545541	4.66592	-0.212918			6.35375	-0.584602	103.384	212.524	311.574
6.36042	-0.566006	-0.517888	4.64658	-0.250965			6.36042	-0.566006	103.411	212.505	311.536
6.36708	-0.482082	-0.450299	4.63969	-0.260095			6.36708	-0.482082	103.479	212.498	311.527
6.37375	-0.377178	-0.395437	4.68731	-0.258313			6.37375	-0.377178	103.534	212.546	311.529
6.38042	-0.295639	-0.367096	4.78564	-0.276207			6.38042	-0.295639	103.562	212.644	311.511
6.38708	-0.272274	-0.366591	4.89593	-0.303601			6.38708	-0.272274	103.563	212.754	311.484
6.39375	-0.28944	-0.379319	5.01458	-0.294045			6.39375	-0.28944	103.55	212.873	311.493
6.40042	-0.343323	-0.405575	5.15809	-0.259031			6.40042	-0.343323	103.524	213.016	311.528
6.40708	-0.391483	-0.458385	5.30957	-0.237346			6.40708	-0.391483	103.471	213.168	311.55
6.41375	-0.412464	-0.504106	5.43742	-0.237705			6.41375	-0.412464	103.425	213.296	311.55
6.42042	-0.430584	-0.536819	5.51585	-0.262149			6.42042	-0.430584	103.392	213.374	311.525
6.42708	-0.468254	-0.558356	5.55658	-0.306801			6.42708	-0.468254	103.371	213.415	311.481
6.43375	-0.516415	-0.580121	5.5879	-0.37761			6.43375	-0.516415	103.349	213.446	311.41
6.44042	-0.540733	-0.593503	5.64349	-0.450393			6.44042	-0.540733	103.336	213.502	311.337
6.44708	-0.571251	-0.571038	5.73238	-0.504237			6.44708	-0.571251	103.358	213.591	311.283
6.45375	-0.605583	-0.518836	5.82808	-0.553638			6.45375	-0.605583	103.41	213.686	311.234
6.46042	-0.618935	-0.441046	5.95224	-0.575188			6.46042	-0.618935	103.488	213.811	311.212
6.46708	-0.602245	-0.358147	6.13338	-0.552914			6.46708	-0.602245	103.571	213.992	311.234
6.47375	-0.591755	-0.292372	6.35594	-0.491549			6.47375	-0.591755	103.637	214.214	311.296
6.48042	-0.593185	-0.263992	6.55928	-0.439147			6.48042	-0.593185	103.665	214.418	311.348
6.48708	-0.581264	-0.279545	6.72038	-0.433348			6.48708	-0.581264	103.65	214.579	311.354
6.49375	-0.528812	-0.313966	6.87261	-0.439398			6.49375	-0.528812	103.615	214.731	311.348
6.50042	-0.469685	-0.354909	7.03481	-0.439381			6.50042	-0.469685	103.574	214.893	311.348
6.50708	-0.421524	-0.397314	7.19547	-0.42332			6.50708	-0.421524	103.532	215.054	311.364
6.51375	-0.383377	-0.440094	7.34596	-0.391546			6.51375	-0.383377	103.489	215.204	311.396
6.52042	-0.344753	-0.45817	7.49502	-0.330034			6.52042	-0.344753	103.471	215.353	311.457
6.52708	-0.310898	-0.423327	7.6622	-0.233597			6.52708	-0.310898	103.506	215.52	311.554
6.53375	-0.319004	-0.356626	7.84168	-0.134376			6.53375	-0.319004	103.573	215.7	311.653
6.54042	-0.338078	-0.306204	8.02472	-0.0660464			6.54042	-0.338078	103.623	215.883	311.721
6.54708	-0.324249	-0.279485	8.21113	-0.0279102			6.54708	-0.324249	103.65	216.069	311.759
6.55375	-0.282288	-0.236692	8.41649	-0.021238			6.55375	-0.282288	103.692	216.275	311.766
6.56042	-0.294209	-0.189623	8.63289	-0.0625099			6.56042	-0.294209	103.74	216.491	311.725
6.56708	-0.361443	-0.184454	8.82316	-0.144022			6.56708	-0.361443	103.745	216.681	311.643
6.57375	-0.406742	-0.219934	9.01822	-0.204626			6.57375	-0.406742	103.709	216.876	311.583
6.58042	-0.41151	-0.237625	9.23611	-0.201352			6.58042	-0.41151	103.692	217.094	311.586
6.58708	-0.423431	-0.231928	9.48045	-0.158525			6.58708	-0.423431	103.697	217.339	311.629
6.59375	-0.447273	-0.228952	9.71319	-0.129447			6.59375	-0.447273	103.7	217.571	311.658
6.60042	-0.435829	-0.240592	9.94059	-0.120019			6.60042	-0.435829	103.689	217.799	311.667
6.60708	-0.393867	-0.25443	10.2082	-0.0956075			6.60708	-0.393867	103.675	218.066	311.692
6.61375	-0.365734	-0.254254	10.5017	-0.0678096			6.61375	-0.365734	103.675	218.36	311.72
6.62042	-0.340462	-0.260665	10.8121	-0.0467448			6.62042	-0.340462	103.668	218.67	311.741
6.62708	-0.300884	-0.27192	11.1305	-0.0373999			6.62708	-0.300884	103.657	218.989	311.75
6.63375	-0.28801	-0.305036	11.4395	-0.0281768			6.63375	-0.28801	103.624	219.298	311.759
6.64042	-0.308514	-0.331314	11.7086	-0.0196704			6.64042	-0.308514	103.598	219.567	311.768
6.64708	-0.363827	-0.312299	11.9453	-0.0294625			6.64708	-0.363827	103.617	219.804	311.758
6.65375	-0.440598	-0.275739	12.1867	-0.0668473			6.65375	-0.440598	103.653	220.045	311.721
6.66042	-0.546932	-0.25136	12.4461	-0.120751			6.66042	-0.546932	103.678	220.304	311.667
6.66708	-0.666142	-0.236655	12.7118	-0.188121			6.66708	-0.666142	103.692	220.57	311.599
6.67375	-0.729561	-0.207369	12.983	-0.247951			6.67375	-0.729561	103.722	220.841	311.539
6.68042	-0.726223	-0.172281	13.3015	-0.280941			6.68042	-0.726223	103.757	221.16	311.506
6.68708	-0.684738	-0.17044	13.6639	-0.308273			6.68708	-0.684738	103.759	221.522	311.479
6.69375	-0.63324	-0.205446	14.0451	-0.319531			6.69375	-0.63324	103.724	221.903	311.468
6.70042	-0.595093	-0.231901	14.415	-0.317511			6.70042	-0.595093	103.697	222.273	311.47
6.70708	-0.56076	-0.242361	14.7806	-0.308864			6.70708	-0.56076	103.687	222.639	311.479
6.71375	-0.545025	-0.228958	15.1897	-0.29956			6.71375	-0.545025	103.7	223.048	311.488
6.72042	-0.563622	-0.228442	15.6447	-0.306011			6.72042	-0.563622	103.701	223.503	311.481
6.72708	-0.584126	-0.247651	16.1248	-0.275465			6.72708	-0.584126	103.681	223.983	311.512
6.73375	-0.610352	-0.252065	16.6195	-0.232181			6.73375	-0.610352	103.677	224.478	311.555
6.74042	-0.62561	-0.265594	17.1483	-0.205197			6.74042	-0.62561	103.664	225.007	311.582
6.74708	-0.65279	-0.283228	17.7294	-0.190026			6.74708	-0.65279	103.646	225.588	311.597
6.75375	-0.683784	-0.31937	18.3319	-0.16874			6.75375	-0.683784	103.61	226.19	311.619
6.76042	-0.665665	-0.317085	18.9505	-0.116058			6.76042	-0.665665	103.612	226.809	311.671
6.76708	-0.590324	-0.254583	19.6101	-0.077784			6.76708	-0.590324	103.675	227.468	311.71
6.77375	-0.482082	-0.16933	20.3164	-0.0638753			6.77375	-0.482082	103.76	228.175	311.724
6.78042	-0.403404	-0.0838904	21.0456	-0.0510837			6.78042	-0.403404	103.845	228.904	311.736
6.78708	-0.379562	-0.0137361	21.7681	-0.0305208			6.78708	-0.379562	103.915	229.626	311.757
6.79375	-0.403881	0.0299362	22.4994	-0.0309941			6.79375	-0.403881	103.959	230.358	311.756
6.80042	-0.455379	0.0111136	23.2583	-0.0625898			6.80042	-0.455379	103.94	231.117	311.725
6.80708	-0.529766	-0.0690465	24.0427	-0.0972007			6.80708	-0.529766	103.86	231.901	311.69
6.81375	-0.613689	-0.15047	24.8446	-0.113155			6.81375	-0.613689	103.779	232.703	311.674
6.82042	-0.690937	-0.193255	25.6711	-0.158604			6.82042	-0.690937	103.736	233.529	311.629
6.82708	-0.729561	-0.221106	26.5393	-0.241899			6.82708	-0.729561	103.708	234.398	311.546
6.83375	-0.723362	-0.238465	27.4765	-0.297745			6.83375	-0.723362	103.691	235.335	311.49
6.84042	-0.707626	-0.245242	28.4703	-0.299649			6.84042	-0.707626	103.684	236.329	311.488
6.84708	-0.695705	-0.234522	29.5107	-0.277809			6.84708	-0.695705	103.695	237.369	311.51
6.85375	-0.671387	-0.246589	30.5983	-0.280683			6.85375	-0.671387	103.683	238.457	311.507
6.86042	-0.596046	-0.263335	31.7701	-0.267812			6.86042	-0.596046	103.666	239.628	311.52
6.86708	-0.510693	-0.24893	33.0635	-0.215937			6.86708	-0.510693	103.68	240.922	311.571
6.87375	-0.431061	-0.216183	34.4481	-0.159169			6.87375	-0.431061	103.713	242.306	311.628
6.88042	-0.371933	-0.184356	35.9116	-0.12678			6.88042	-0.371933	103.745	243.77	311.661
6.88708	-0.31805	-0.171914	37.4677	-0.11472			6.88708	-0.31805	103.757	245.326	311.673
6.89375	-0.294209	-0.163197	39.1514	-0.0822577			6.89375	-0.294209	103.766	247.01	311.705
6.90042	-0.310898	-0.185147	40.9387	-0.0424434			6.90042	-0.310898	103.744	248.797	311.745
6.90708	-0.321388	-0.253399	42.7647	-0.0182779			6.90708	-0.321388	103.676	250.623	311.769
6.91375	-0.334263	-0.328676	44.6324	-0.0265459			6.91375	-0.334263	103.6	252.491	311.761
6.92042	-0.346661	-0.372645	46.5795	-0.0534634			6.92042	-0.346661	103.556	254.438	311.734
6.92708	-0.386238	-0.375892	48.6452	-0.0484702			6.92708	-0.386238	103.553	256.503	311.739
6.93375	-0.435352	-0.35127	50.8039	-0.0234132			6.93375	-0.435352	103.578	258.662	311.764
6.94042	-0.44775	-0.306304	53.0531	0.0173234			6.94042	-0.44775	103.623	260.911	311.805
6.94708	-0.433445	-0.22196	55.4553	0.0699339			6.94708	-0.433445	103.707	263.314	311.857
6.95375	-0.400066	-0.129491	57.9869	0.115161			6.95375	-0.400066	103.8	265.845	311.903
6.96042	-0.373363	-0.060215	60.5955	0.124134			6.96042	-0.373363	103.869	268.454	311.912
6.96708	-0.330448	-0.0107986	63.2123	0.0901338			6.96708	-0.330448	103.918	271.071	311.878
6.97375	-0.260353	0.0201436	65.8585	0.052175			6.97375	-0.260353	103.949	273.717	311.84
6.98042	-0.239372	0.0327471	68.5089	0.00779668			6.98042	-0.239372	103.962	276.367	311.795
6.98708	-0.286579	-0.0181576	71.048	-0.070048			6.98708	-0.286579	103.911	278.906	311.717
6.99375	-0.360966	-0.0900017	73.4568	-0.143457			6.99375	-0.360966	103.839	281.315	311.644
7.00042	-0.424385	-0.142599	75.7207	-0.152151			7.00042	-0.424385	103.787	283.579	311.635
7.00708	-0.481129	-0.184696	77.7957	-0.14018			7.00708	-0.481129	103.744	285.654	311.647
7.01375	-0.535965	-0.225736	79.5473	-0.147779			7.01375	-0.535965	103.703	287.406	311.64
7.02042	-0.556469	-0.253935	80.8756	-0.184104			7.02042	-0.556469	103.675	288.734	311.603
7.02708	-0.52309	-0.230089	81.7237	-0.186326			7.02708	-0.52309	103.699	289.582	311.601
7.03375	-0.498295	-0.199303	81.9869	-0.175685			7.03375	-0.498295	103.73	289.845	311.612
7.04042	-0.471115	-0.204521	81.5816	-0.176631			7.04042	-0.471115	103.725	289.44	311.611
7.04708	-0.458241	-0.233112	80.4779	-0.187515			7.04708	-0.458241	103.696	288.336	311.6
7.05375	-0.447273	-0.252105	78.6697	-0.192795			7.05375	-0.447273	103.677	286.528	311.595
7.06042	-0.453949	-0.251913	76.1657	-0.170258			7.06042	-0.453949	103.677	284.024	311.617
7.06708	-0.441074	-0.262408	73.0108	-0.127138			7.06708	-0.441074	103.667	280.869	311.66
7.07375	-0.388622	-0.263671	69.2827	-0.0570614			7.07375	-0.388622	103.665	277.141	311.73
7.08042	-0.333309	-0.252978	65.0417	-0.0217883			7.08042	-0.333309	103.676	272.9	311.766
7.08708	-0.286579	-0.214406	60.3639	0.01125			7.08708	-0.286579	103.715	268.222	311.799
7.09375	-0.26989	-0.152722	55.3842	0.0637975			7.09375	-0.26989	103.776	263.242	311.851
7.10042	-0.271797	-0.0911372	50.2398	0.122706			7.10042	-0.271797	103.838	258.098	311.91
7.10708	-0.331402	-0.0507628	45.0394	0.123366			7.10708	-0.331402	103.878	252.898	311.911
7.11375	-0.407219	-0.0662891	39.9052	0.0519778			7.11375	-0.407219	103.863	247.763	311.839
7.12042	-0.473976	-0.104411	34.9942	-0.0161138			7.12042	-0.473976	103.825	242.852	311.771
7.12708	-0.533104	-0.172926	30.4239	-0.0786162			7.12708	-0.533104	103.756	238.282	311.709
7.13375	-0.591755	-0.264104	26.2316	-0.157896			7.13375	-0.591755	103.665	234.09	311.63
7.14042	-0.629425	-0.358177	22.432	-0.242955			7.14042	-0.629425	103.571	230.29	311.544
7.14708	-0.611305	-0.404751	19.0811	-0.292465			7.14708	-0.611305	103.524	226.939	311.495
7.15375	-0.573635	-0.388451	16.1849	-0.277964			7.15375	-0.573635	103.541	224.043	311.509
7.16042	-0.541687	-0.335738	13.7152	-0.230027			7.16042	-0.541687	103.593	221.573	311.557
7.16708	-0.507832	-0.265353	11.6227	-0.17564			7.16708	-0.507832	103.664	219.481	311.612
7.17375	-0.463009	-0.207352	9.88385	-0.137732			7.17375	-0.463009	103.722	217.742	311.65
7.18042	-0.446796	-0.17758	8.4606	-0.124454			7.18042	-0.446796	103.752	216.319	311.663
7.18708	-0.500679	-0.224822	7.25179	-0.138103			7.18708	-0.500679	103.704	215.11	311.649
7.19375	-0.573635	-0.304129	6.23637	-0.167483			7.19375	-0.573635	103.625	214.095	311.62
7.20042	-0.60606	-0.3676	5.39868	-0.189568			7.20042	-0.60606	103.562	213.257	311.598
7.20708	-0.589848	-0.388649	4.72257	-0.183848			7.20708	-0.589848	103.54	212.581	311.604
7.21375	-0.555038	-0.371854	4.16671	-0.147667			7.21375	-0.555038	103.557	212.025	311.64
7.22042	-0.496387	-0.366604	3.70694	-0.105533			7.22042	-0.496387	103.563	211.565	311.682
7.22708	-0.397205	-0.341789	3.39961	-0.0503352			7.22708	-0.397205	103.587	211.258	311.737
7.23375	-0.283718	-0.294672	3.23367	0.00701064			7.23375	-0.283718	103.634	211.092	311.794
7.24042	-0.210762	-0.2209	3.14284	0.0498502			7.24042	-0.210762	103.708	211.001	311.837
7.24708	-0.195503	-0.163268	3.05375	0.0493317			7.24708	-0.195503	103.766	210.912	311.837
7.25375	-0.217915	-0.134346	2.95873	0.0172831			7.25375	-0.217915	103.795	210.817	311.805
7.26042	-0.252724	-0.0940156	2.87721	-0.00906951			7.26042	-0.252724	103.835	210.735	311.778
7.26708	-0.268459	-0.0419626	2.77471	-0.0138258			7.26708	-0.268459	103.887	210.633	311.774
7.27375	-0.277996	-0.0200145	2.62706	-0.0155424			7.27375	-0.277996	103.909	210.485	311.772
7.28042	-0.278473	-0.069206	2.47914	-0.0238776			7.28042	-0.278473	103.86	210.337	311.764
7.28708	-0.290871	-0.153785	2.38972	-0.0339762			7.28708	-0.290871	103.775	210.248	311.753
7.29375	-0.312805	-0.266444	2.32172	-0.0636857			7.29375	-0.312805	103.663	210.18	311.724
7.30042	-0.331402	-0.37913	2.25288	-0.0970279			7.30042	-0.331402	103.55	210.111	311.69
7.30708	-0.370979	-0.460088	2.1981	-0.132696			7.30708	-0.370979	103.469	210.056	311.655
7.31375	-0.42057	-0.46744	2.18836	-0.169332			7.31375	-0.42057	103.462	210.047	311.618
7.32042	-0.460625	-0.410355	2.2138	-0.21354			7.32042	-0.460625	103.519	210.072	311.574
7.32708	-0.4673	-0.342695	2.2412	-0.236961			7.32708	-0.4673	103.586	210.099	311.55
7.33375	-0.469685	-0.290141	2.27872	-0.19878			7.33375	-0.469685	103.639	210.137	311.589
7.34042	-0.499725	-0.279606	2.29984	-0.141426			7.34042	-0.499725	103.65	210.158	311.646
7.34708	-0.53072	-0.298187	2.29821	-0.0980294			7.34708	-0.53072	103.631	210.156	311.689
7.35375	-0.553131	-0.340494	2.29544	-0.0716027			7.35375	-0.553131	103.589	210.154	311.716
7.36042	-0.585556	-0.383059	2.28953	-0.0677227			7.36042	-0.585556	103.546	210.148	311.72
7.36708	-0.622749	-0.414993	2.27956	-0.105644			7.36708	-0.622749	103.514	210.138	311.682
7.37375	-0.630856	-0.414819	2.28327	-0.179911			7.37375	-0.630856	103.514	210.142	311.607
7.38042	-0.588417	-0.365558	2.33956	-0.230087			7.38042	-0.588417	103.564	210.198	311.557
7.38708	-0.524998	-0.300638	2.45387	-0.228224			7.38708	-0.524998	103.628	210.312	311.559
7.39375	-0.491142	-0.244179	2.559	-0.20017			7.39375	-0.491142	103.685	210.417	311.587
7.40042	-0.466824	-0.225642	2.62935	-0.1556			7.40042	-0.466824	103.703	210.488	311.632
7.40708	-0.443459	-0.217802	2.7018	-0.0940535			7.40708	-0.443459	103.711	210.56	311.693
7.41375	-0.409603	-0.212594	2.78483	-0.0475334			7.41375	-0.409603	103.717	210.643	311.74
7.42042	-0.390053	-0.215338	2.87032	-0.0514709			7.42042	-0.390053	103.714	210.729	311.736
7.42708	-0.393391	-0.239441	2.9395	-0.107404			7.42708	-0.393391	103.69	210.798	311.68
7.43375	-0.38147	-0.288162	2.98418	-0.172642			7.43375	-0.38147	103.641	210.842	311.615
7.44042	-0.374794	-0.321978	3.03246	-0.214463			7.44042	-0.374794	103.607	210.891	311.573
7.44708	-0.405312	-0.338159	3.05861	-0.23729			7.44708	-0.405312	103.591	210.917	311.55
7.45375	-0.47636	-0.34799	3.09818	-0.251629			7.45375	-0.47636	103.581	210.956	311.536
7.46042	-0.54884	-0.365205	3.16238	-0.251883			7.46042	-0.54884	103.564	211.021	311.536
7.46708	-0.604153	-0.39687	3.24451	-0.233077			7.46708	-0.604153	103.532	211.103	311.554
7.47375	-0.666618	-0.428368	3.34867	-0.201848			7.47375	-0.666618	103.501	211.207	311.586
7.48042	-0.714779	-0.466207	3.44197	-0.175489			7.48042	-0.714779	103.463	211.3	311.612
7.48708	-0.706196	-0.489077	3.54505	-0.14798			7.48708	-0.706196	103.44	211.403	311.639
7.49375	-0.630379	-0.48306	3.6444	-0.0842567			7.49375	-0.630379	103.446	211.503	311.703
7.50042	-0.53978	-0.436793	3.74952	0.00247117			7.50042	-0.53978	103.492	211.608	311.79
7.50708	-0.466347	-0.352861	3.85082	0.0831417			7.50708	-0.466347	103.576	211.709	311.871
7.51375	-0.41914	-0.253074	3.95923	0.133121			7.51375	-0.41914	103.676	211.818	311.921
7.52042	-0.403404	-0.181036	4.06737	0.149652			7.52042	-0.403404	103.748	211.926	311.937
7.52708	-0.435829	-0.159622	4.15242	0.133782			7.52708	-0.435829	103.77	212.011	311.921
7.53375	-0.504494	-0.174037	4.18368	0.0812138			7.53375	-0.504494	103.755	212.042	311.869
7.54042	-0.581264	-0.195185	4.15173	-0.00143063			7.54042	-0.581264	103.734	212.01	311.786
7.54708	-0.64373	-0.23388	4.05943	-0.119342			7.54708	-0.64373	103.695	211.918	311.668
7.55375	-0.65279	-0.289202	3.9049	-0.245264			7.55375	-0.65279	103.64	211.763	311.542
7.56042	-0.592709	-0.304779	3.73221	-0.321503			7.56042	-0.592709	103.624	211.59	311.466
7.56708	-0.480175	-0.270614	3.56341	-0.32365			7.56708	-0.480175	103.659	211.422	311.464
7.57375	-0.390053	-0.214848	3.40739	-0.289681			7.57375	-0.390053	103.714	211.266	311.498
7.58042	-0.346184	-0.21212	3.21995	-0.270644			7.58042	-0.346184	103.717	211.078	311.517
7.58708	-0.322342	-0.226016	3.03576	-0.24386			7.58708	-0.322342	103.703	210.894	311.544
7.59375	-0.319481	-0.228966	2.88588	-0.182461			7.59375	-0.319481	103.7	210.744	311.605
7.60042	-0.355721	-0.242175	2.73685	-0.126091			7.60042	-0.355721	103.687	210.595	311.661
7.60708	-0.436783	-0.279418	2.53366	-0.110233			7.60708	-0.436783	103.65	210.392	311.677
7.61375	-0.518322	-0.338315	2.25493	-0.134704			7.61375	-0.518322	103.591	210.113	311.653
7.62042	-0.563622	-0.352539	1.97865	-0.16027			7.62042	-0.563622	103.577	209.837	311.627
7.62708	-0.586987	-0.331236	1.73671	-0.172954			7.62708	-0.586987	103.598	209.595	311.614
7.63375	-0.60463	-0.323908	1.51865	-0.206101			7.63375	-0.60463	103.605	209.377	311.581
7.64042	-0.632286	-0.328307	1.3131	-0.263319			7.64042	-0.632286	103.601	209.171	311.524
7.64708	-0.639915	-0.326075	1.15908	-0.312734			7.64708	-0.639915	103.603	209.017	311.475
7.65375	-0.592709	-0.268864	1.08451	-0.315381			7.65375	-0.592709	103.66	208.943	311.472
7.66042	-0.517845	-0.195078	1.05325	-0.253909			7.66042	-0.517845	103.734	208.912	311.533
7.66708	-0.458717	-0.140698	1.0184	-0.183437			7.66708	-0.458717	103.788	208.877	311.604
7.67375	-0.433922	-0.0829211	0.970883	-0.0939823			7.67375	-0.433922	103.846	208.829	311.693
7.68042	-0.42057	-0.0237126	0.934135	0.00381527			7.68042	-0.42057	103.905	208.792	311.791
7.68708	-0.416279	0.0264614	0.894732	0.0856079			7.68708	-0.416279	103.956	208.753	311.873
7.69375	-0.437737	0.0200918	0.839838	0.130205			7.69375	-0.437737	103.949	208.698	311.918
7.70042	-0.459671	-0.0270813	0.776505	0.13258			7.70042	-0.459671	103.902	208.635	311.92
7.70708	-0.465393	-0.0792995	0.697643	0.116803			7.70708	-0.465393	103.85	208.556	311.904
7.71375	-0.455379	-0.101194	0.615349	0.0729485			7.71375	-0.455379	103.828	208.474	311.86
7.72042	-0.450611	-0.109958	0.529957	0.00850867			7.72042	-0.450611	103.819	208.388	311.796
7.72708	-0.438213	-0.111132	0.473898	-0.0395775			7.72708	-0.438213	103.818	208.332	311.748
7.73375	-0.416279	-0.0917253	0.477009	-0.0605736			7.73375	-0.416279	103.837	208.335	311.727
7.74042	-0.386715	-0.0345134	0.524352	-0.0763713			7.74042	-0.386715	103.895	208.383	311.711
7.74708	-0.337124	0.0500989	0.603161	-0.0746365			7.74708	-0.337124	103.979	208.461	311.713
7.75375	-0.270367	0.0843923	0.651653	-0.0669919			7.75375	-0.270367	104.014	208.51	311.72
7.76042	-0.220299	0.060869	0.644929	-0.0440904			7.76042	-0.220299	103.99	208.503	311.743
7.76708	-0.220776	-0.0016336	0.59719	-0.0254927			7.76708	-0.220776	103.928	208.455	311.762
7.77375	-0.268936	-0.0669261	0.535156	-0.00548829			7.77375	-0.268936	103.862	208.393	311.782
7.78042	-0.344276	-0.128756	0.468197	0.0222603			7.78042	-0.344276	103.8	208.326	311.81
7.78708	-0.449181	-0.180757	0.392276	0.0278172			7.78708	-0.449181	103.748	208.251	311.815
7.79375	-0.562668	-0.184605	0.343639	0.0189164			7.79375	-0.562668	103.745	208.202	311.806
7.80042	-0.627041	-0.151145	0.359547	0.00178527			7.80042	-0.627041	103.778	208.218	311.789
7.80708	-0.608921	-0.0933701	0.433413	0.00759351			7.80708	-0.608921	103.836	208.292	311.795
7.81375	-0.540257	-0.0503826	0.508533	0.0327588			7.81375	-0.540257	103.879	208.367	311.82
7.82042	-0.477791	-0.0379198	0.567341	0.0512772			7.82042	-0.477791	103.891	208.426	311.839
7.82708	-0.407219	-0.0580314	0.61936	0.0709092			7.82708	-0.407219	103.871	208.478	311.858
7.83375	-0.334263	-0.0668121	0.673672	0.106327			7.83375	-0.334263	103.862	208.532	311.894
7.84042	-0.273705	-0.0409841	0.710932	0.148316			7.84042	-0.273705	103.888	208.569	311.936
7.84708	-0.271797	-0.0238128	0.709922	0.155922			7.84708	-0.271797	103.905	208.568	311.943
7.85375	-0.318527	-0.0370394	0.67508	0.0962299			7.85375	-0.318527	103.892	208.533	311.884
7.86042	-0.369072	-0.0724992	0.609498	0.00549746			7.86042	-0.369072	103.857	208.468	311.793
7.86708	-0.421524	-0.0901674	0.539023	-0.0751967			7.86708	-0.421524	103.839	208.397	311.712
7.87375	-0.46587	-0.120776	0.479955	-0.137755			7.87375	-0.46587	103.808	208.338	311.65
7.88042	-0.49305	-0.180522	0.443153	-0.184749			7.88042	-0.49305	103.749	208.301	311.603
7.88708	-0.479698	-0.237508	0.435767	-0.216253			7.88708	-0.479698	103.692	208.294	311.571
7.89375	-0.445366	-0.269861	0.458058	-0.203956			7.89375	-0.445366	103.659	208.316	311.583
7.90042	-0.425339	-0.284991	0.498118	-0.162558			7.90042	-0.425339	103.644	208.356	311.625
7.90708	-0.433445	-0.315782	0.518639	-0.130098			7.90708	-0.433445	103.613	208.377	311.657
7.91375	-0.422001	-0.351044	0.520215	-0.107902			7.91375	-0.422001	103.578	208.378	311.68
7.92042	-0.395775	-0.344249	0.521937	-0.0675444			7.92042	-0.395775	103.585	208.38	311.72
7.92708	-0.379086	-0.299847	0.526468	-0.010869			7.92708	-0.379086	103.629	208.385	311.777
7.93375	-0.381947	-0.248866	0.50964	0.0232938			7.93375	-0.381947	103.68	208.368	311.811
7.94042	-0.36335	-0.211751	0.475581	0.0267461			7.94042	-0.36335	103.717	208.334	311.814
7.94708	-0.31805	-0.18535	0.4517	0.0277442			7.94708	-0.31805	103.744	208.31	311.815
7.95375	-0.311375	-0.158061	0.454514	0.013736			7.95375	-0.311375	103.771	208.313	311.801
7.96042	-0.353336	-0.162953	0.470001	-0.0364121			7.96042	-0.353336	103.766	208.328	311.751
7.96708	-0.406742	-0.198878	0.460364	-0.112458			7.96708	-0.406742	103.73	208.319	311.675
7.97375	-0.449181	-0.235445	0.43199	-0.185611			7.97375	-0.449181	103.694	208.29	311.602
7.98042	-0.509262	-0.251469	0.407147	-0.221494			7.98042	-0.509262	103.678	208.265	311.566
7.98708	-0.580311	-0.256723	0.411171	-0.22819			7.98708	-0.580311	103.672	208.269	311.559
7.99375	-0.624657	-0.280413	0.422471	-0.229836			7.99375	-0.624657	103.649	208.281	311.558
8.00042	-0.649452	-0.324196	0.423347	-0.251122			8.00042	-0.649452	103.605	208.282	311.536
8.00708	-0.6814	-0.366284	0.429651	-0.290517			8.00708	-0.6814	103.563	208.288	311.497
8.01375	-0.708103	-0.406692	0.446983	-0.319019			8.01375	-0.708103	103.522	208.305	311.468
8.02042	-0.721455	-0.449302	0.471355	-0.372816			8.02042	-0.721455	103.48	208.33	311.415
8.02708	-0.721455	-0.495394	0.48784	-0.438405			8.02708	-0.721455	103.434	208.346	311.349
8.03375	-0.733376	-0.520665	0.503004	-0.477798			8.03375	-0.733376	103.408	208.361	311.31
8.04042	-0.730991	-0.50398	0.514343	-0.462409			8.04042	-0.730991	103.425	208.373	311.325
8.04708	-0.69952	-0.454324	0.518518	-0.422563			8.04708	-0.69952	103.475	208.377	311.365
8.05375	-0.662804	-0.385447	0.521569	-0.386754			8.05375	-0.662804	103.544	208.38	311.401
8.06042	-0.627518	-0.325611	0.530049	-0.33419			8.06042	-0.627518	103.604	208.388	311.453
8.06708	-0.608921	-0.263725	0.539953	-0.283387			8.06708	-0.608921	103.665	208.398	311.504
8.07375	-0.589371	-0.207292	0.533898	-0.248335			8.07375	-0.589371	103.722	208.392	311.539
8.08042	-0.567913	-0.164252	0.521098	-0.255569			8.08042	-0.567913	103.765	208.379	311.532
8.08708	-0.557423	-0.148087	0.516	-0.288894			8.08708	-0.557423	103.781	208.374	311.499
8.09375	-0.550747	-0.167229	0.517911	-0.349131			8.09375	-0.550747	103.762	208.376	311.438
8.10042	-0.542641	-0.188349	0.509551	-0.400836			8.10042	-0.542641	103.741	208.368	311.387
8.10708	-0.504017	-0.204476	0.507725	-0.404862			8.10708	-0.504017	103.725	208.366	311.383
8.11375	-0.444412	-0.199018	0.528549	-0.364978			8.11375	-0.444412	103.73	208.387	311.422
8.12042	-0.378609	-0.17424	0.577385	-0.30826			8.12042	-0.378609	103.755	208.436	311.479
8.12708	-0.313759	-0.14544	0.630725	-0.27454			8.12708	-0.313759	103.784	208.489	311.513
8.13375	-0.26083	-0.112962	0.670383	-0.249678			8.13375	-0.26083	103.816	208.529	311.538
8.14042	-0.229836	-0.0874862	0.706613	-0.228451			8.14042	-0.229836	103.842	208.565	311.559
8.14708	-0.246048	-0.0703115	0.713717	-0.213958			8.14708	-0.246048	103.859	208.572	311.573
8.15375	-0.297546	-0.0863221	0.718451	-0.215056			8.15375	-0.297546	103.843	208.577	311.572
8.16042	-0.361443	-0.124835	0.724777	-0.213717			8.16042	-0.361443	103.804	208.583	311.574
8.16708	-0.4282	-0.161974	0.737723	-0.17848			8.16708	-0.4282	103.767	208.596	311.609
8.17375	-0.4673	-0.186552	0.748473	-0.125268			8.17375	-0.4673	103.743	208.607	311.662
8.18042	-0.474453	-0.212178	0.755232	-0.0669272			8.18042	-0.474453	103.717	208.614	311.72
8.18708	-0.455856	-0.231582	0.790651	-0.0208981			8.18708	-0.455856	103.698	208.649	311.767
8.19375	-0.431538	-0.222615	0.82213	0.0175927			8.19375	-0.431538	103.707	208.68	311.805
8.20042	-0.433445	-0.211908	0.817544	0.0480051			8.20042	-0.433445	103.717	208.676	311.835
8.20708	-0.442505	-0.237191	0.76545	0.0633489			8.20708	-0.442505	103.692	208.624	311.851
8.21375	-0.466824	-0.284462	0.725026	0.0763571			8.21375	-0.466824	103.645	208.583	311.864
8.22042	-0.49448	-0.316025	0.730003	0.0579909			8.22042	-0.49448	103.613	208.588	311.845
8.22708	-0.515938	-0.323703	0.767861	0.000165925			8.22708	-0.515938	103.605	208.626	311.788
8.23375	-0.52309	-0.324688	0.810138	-0.0833368			8.23375	-0.52309	103.604	208.668	311.704
8.24042	-0.531673	-0.338385	0.850486	-0.16783			8.24042	-0.531673	103.591	208.709	311.62
8.24708	-0.537872	-0.342204	0.907895	-0.217776			8.24708	-0.537872	103.587	208.766	311.57
8.25375	-0.549316	-0.331495	0.966873	-0.23594			8.25375	-0.549316	103.598	208.825	311.551
8.26042	-0.573158	-0.316521	0.989343	-0.221838			8.26042	-0.573158	103.613	208.848	311.566
8.26708	-0.608444	-0.312877	0.953458	-0.189826			8.26708	-0.608444	103.616	208.812	311.598
8.27375	-0.670433	-0.319535	0.896476	-0.164735			8.27375	-0.670433	103.61	208.755	311.623
8.28042	-0.720501	-0.327723	0.85995	-0.170375			8.28042	-0.720501	103.601	208.718	311.617
8.28708	-0.776291	-0.352233	0.846777	-0.235199			8.28708	-0.776291	103.577	208.705	311.552
8.29375	-0.810623	-0.382312	0.85059	-0.332075			8.29375	-0.810623	103.547	208.709	311.455
8.30042	-0.825882	-0.384416	0.882298	-0.4174			8.30042	-0.825882	103.545	208.741	311.37
8.30708	-0.836372	-0.367633	0.936731	-0.483293			8.30708	-0.836372	103.562	208.795	311.304
8.31375	-0.82016	-0.372519	0.993768	-0.519209			8.31375	-0.82016	103.557	208.852	311.268
8.32042	-0.782967	-0.384341	1.05253	-0.503468			8.32042	-0.782967	103.545	208.911	311.284
8.32708	-0.701427	-0.34228	1.11719	-0.408267			8.32708	-0.701427	103.587	208.975	311.379
8.33375	-0.641346	-0.254045	1.18011	-0.274934			8.33375	-0.641346	103.675	209.038	311.512
8.34042	-0.612259	-0.188777	1.21943	-0.163894			8.34042	-0.612259	103.74	209.078	311.624
8.34708	-0.596523	-0.158861	1.24527	-0.080164			8.34708	-0.596523	103.77	209.104	311.707
8.35375	-0.566483	-0.118511	1.27843	-0.0279744			8.35375	-0.566483	103.811	209.137	311.759
8.36042	-0.529289	-0.0581826	1.31777	0.00063038			8.36042	-0.529289	103.871	209.176	311.788
8.36708	-0.526905	-0.0111659	1.37034	-0.0118517			8.36708	-0.526905	103.918	209.229	311.776
8.37375	-0.513077	0.012466	1.43444	-0.0417084			8.37375	-0.513077	103.942	209.293	311.746
8.38042	-0.483036	0.0236762	1.52253	-0.0737038			8.38042	-0.483036	103.953	209.381	311.714
8.38708	-0.441074	0.0146063	1.63417	-0.0877748			8.38708	-0.441074	103.944	209.492	311.7
8.39375	-0.427246	-0.01906	1.76053	-0.0490344			8.39375	-0.427246	103.91	209.619	311.738
8.40042	-0.44775	-0.0760343	1.87523	0.0211907			8.40042	-0.44775	103.853	209.733	311.809
8.40708	-0.463963	-0.139045	1.95595	0.0846829			8.40708	-0.463963	103.79	209.814	311.872
8.41375	-0.45681	-0.210156	2.02427	0.109412			8.41375	-0.45681	103.719	209.883	311.897
8.42042	-0.421524	-0.266911	2.10208	0.117544			8.42042	-0.421524	103.662	209.96	311.905
8.42708	-0.373363	-0.277262	2.18597	0.127374			8.42708	-0.373363	103.652	210.044	311.915
8.43375	-0.320435	-0.257414	2.2575	0.128394			8.43375	-0.320435	103.672	210.116	311.916
8.44042	-0.272274	-0.22703	2.33121	0.103748			8.44042	-0.272274	103.702	210.189	311.891
8.44708	-0.269413	-0.216857	2.40876	0.0613986			8.44708	-0.269413	103.712	210.267	311.849
8.45375	-0.332355	-0.232499	2.45727	0.0131413			8.45375	-0.332355	103.697	210.316	311.801
8.46042	-0.418186	-0.262101	2.4774	-0.0273362			8.46042	-0.418186	103.667	210.336	311.76
8.46708	-0.477791	-0.299237	2.49476	-0.0763244			8.46708	-0.477791	103.63	210.353	311.711
8.47375	-0.510693	-0.30787	2.52577	-0.171122			8.47375	-0.510693	103.621	210.384	311.616
8.48042	-0.542164	-0.290036	2.55824	-0.289145			8.48042	-0.542164	103.639	210.417	311.498
8.48708	-0.538826	-0.265776	2.60571	-0.36911			8.48708	-0.538826	103.663	210.464	311.418
8.49375	-0.501633	-0.240847	2.72038	-0.384566			8.49375	-0.501633	103.688	210.579	311.403
8.50042	-0.460148	-0.237891	2.88001	-0.378978			8.50042	-0.460148	103.691	210.738	311.408
8.50708	-0.431538	-0.226201	3.06614	-0.387934			8.50708	-0.431538	103.703	210.924	311.399
8.51375	-0.412941	-0.211928	3.27084	-0.357713			8.51375	-0.412941	103.717	211.129	311.43
8.52042	-0.377178	-0.195817	3.49964	-0.279676			8.52042	-0.377178	103.733	211.358	311.508
8.52708	-0.360966	-0.1936	3.75105	-0.212181			8.52708	-0.360966	103.736	211.609	311.575
8.53375	-0.361919	-0.205147	3.97377	-0.206481			8.53375	-0.361919	103.724	211.832	311.581
8.54042	-0.364304	-0.205341	4.16175	-0.235185			8.54042	-0.364304	103.724	212.02	311.552
8.54708	-0.370502	-0.196232	4.31878	-0.225402			8.54708	-0.370502	103.733	212.177	311.562
8.55375	-0.405312	-0.196892	4.45718	-0.213494			8.55375	-0.405312	103.732	212.315	311.574
8.56042	-0.465393	-0.226984	4.57455	-0.230141			8.56042	-0.465393	103.702	212.433	311.557
8.56708	-0.51403	-0.245532	4.66897	-0.259964			8.56708	-0.51403	103.684	212.527	311.527
8.57375	-0.543118	-0.249003	4.77159	-0.27867			8.57375	-0.543118	103.68	212.63	311.509
8.58042	-0.591755	-0.267887	4.90817	-0.294478			8.58042	-0.591755	103.661	212.766	311.493
8.58708	-0.66328	-0.340023	5.06155	-0.334461			8.58708	-0.66328	103.589	212.92	311.453
8.59375	-0.710487	-0.410114	5.21911	-0.353826			8.59375	-0.710487	103.519	213.077	311.434
8.60042	-0.730515	-0.440345	5.40635	-0.338945			8.60042	-0.730515	103.489	213.265	311.448
8.60708	-0.752926	-0.444206	5.60216	-0.323882			8.60708	-0.752926	103.485	213.46	311.464
8.61375	-0.77343	-0.43864	5.76229	-0.314212			8.61375	-0.77343	103.49	213.621	311.473
8.62042	-0.764847	-0.401224	5.85766	-0.290685			8.62042	-0.764847	103.528	213.716	311.497
8.62708	-0.725269	-0.342736	5.90518	-0.264915			8.62708	-0.725269	103.586	213.763	311.522
8.63375	-0.686646	-0.328064	5.94038	-0.27527			8.63375	-0.686646	103.601	213.799	311.512
8.64042	-0.652313	-0.363355	5.95788	-0.306052			8.64042	-0.652313	103.566	213.816	311.481
8.64708	-0.589848	-0.395259	5.99088	-0.312804			8.64708	-0.589848	103.534	213.849	311.475
8.65375	-0.543118	-0.3899	6.02609	-0.297856			8.65375	-0.543118	103.539	213.884	311.49
8.66042	-0.534534	-0.382912	6.04031	-0.297999			8.66042	-0.534534	103.546	213.899	311.489
8.66708	-0.575066	-0.391253	5.99699	-0.315869			8.66708	-0.575066	103.538	213.855	311.472
8.67375	-0.621319	-0.406757	5.89209	-0.336424			8.67375	-0.621319	103.522	213.75	311.451
8.68042	-0.63324	-0.393764	5.75604	-0.344116			8.68042	-0.63324	103.535	213.614	311.443
8.68708	-0.6423	-0.356797	5.59372	-0.360539			8.68708	-0.6423	103.572	213.452	311.427
8.69375	-0.62561	-0.3111	5.42534	-0.391746			8.69375	-0.62561	103.618	213.284	311.396
8.70042	-0.601292	-0.253784	5.26478	-0.414379			8.70042	-0.601292	103.675	213.123	311.373
8.70708	-0.565052	-0.186625	5.12174	-0.429443			8.70708	-0.565052	103.743	212.98	311.358
8.71375	-0.537395	-0.0999439	4.97912	-0.422794			8.71375	-0.537395	103.829	212.837	311.365
8.72042	-0.58794	-0.0437132	4.76326	-0.426148			8.72042	-0.58794	103.885	212.622	311.361
8.72708	-0.676632	-0.0491069	4.44947	-0.419422			8.72708	-0.676632	103.88	212.308	311.368
8.73375	-0.784874	-0.0883544	4.08201	-0.379757			8.73375	-0.784874	103.841	211.94	311.408
8.74042	-0.841618	-0.129931	3.73125	-0.312513			8.74042	-0.841618	103.799	211.59	311.475
8.74708	-0.856876	-0.156833	3.42671	-0.233673			8.74708	-0.856876	103.772	211.285	311.554
8.75375	-0.845909	-0.198443	3.1338	-0.184183			8.75375	-0.845909	103.731	210.992	311.603
8.76042	-0.787258	-0.239143	2.87258	-0.159247			8.76042	-0.787258	103.69	210.731	311.628
8.76708	-0.684261	-0.265813	2.64907	-0.133235			8.76708	-0.684261	103.663	210.507	311.654
8.77375	-0.558376	-0.274391	2.4565	-0.0965148			8.77375	-0.558376	103.655	210.315	311.691
8.78042	-0.473499	-0.284452	2.26394	-0.0548318			8.78042	-0.473499	103.645	210.122	311.733
8.78708	-0.430584	-0.291542	2.06872	-0.0144221			8.78708	-0.430584	103.638	209.927	311.773
8.79375	-0.386238	-0.278273	1.8866	0.0289384			8.79375	-0.386238	103.651	209.745	311.816
8.80042	-0.313759	-0.245585	1.72138	0.0673189			8.80042	-0.313759	103.684	209.58	311.855
8.80708	-0.257015	-0.20859	1.5656	0.0742059			8.80708	-0.257015	103.721	209.424	311.862
8.81375	-0.239849	-0.18662	1.4291	0.063654			8.81375	-0.239849	103.743	209.287	311.851
8.82042	-0.255108	-0.181497	1.28539	0.0414438			8.82042	-0.255108	103.748	209.144	311.829
8.82708	-0.271797	-0.193183	1.12199	0.00958144			8.82708	-0.271797	103.736	208.98	311.797
8.83375	-0.306129	-0.215647	0.9529	-0.0201755			8.83375	-0.306129	103.713	208.811	311.767
8.84042	-0.365257	-0.246677	0.802695	-0.0339024			8.84042	-0.365257	103.682	208.661	311.754
8.84708	-0.434399	-0.275493	0.693407	-0.0423651			8.84708	-0.434399	103.654	208.552	311.745
8.85375	-0.472546	-0.319261	0.611239	-0.0881359			8.85375	-0.472546	103.61	208.47	311.699
8.86042	-0.467777	-0.375455	0.578701	-0.137594			8.86042	-0.467777	103.554	208.437	311.65
8.86708	-0.443459	-0.428057	0.594796	-0.143556			8.86708	-0.443459	103.501	208.453	311.644
8.87375	-0.452995	-0.454744	0.648686	-0.122963			8.87375	-0.452995	103.474	208.507	311.664
8.88042	-0.510693	-0.468336	0.689973	-0.140765			8.88042	-0.510693	103.461	208.548	311.647
8.88708	-0.591755	-0.491505	0.695079	-0.174817			8.88708	-0.591755	103.438	208.553	311.613
8.89375	-0.670433	-0.5058	0.65548	-0.176902			8.89375	-0.670433	103.423	208.514	311.611
8.90042	-0.734329	-0.509316	0.570078	-0.165649			8.90042	-0.734329	103.42	208.428	311.622
8.90708	-0.740528	-0.477314	0.486112	-0.189398			8.90708	-0.740528	103.452	208.344	311.598
8.91375	-0.69046	-0.420031	0.427891	-0.229771			8.91375	-0.69046	103.509	208.286	311.558
8.92042	-0.628471	-0.353646	0.408137	-0.24802			8.92042	-0.628471	103.575	208.266	311.539
8.92708	-0.573158	-0.305185	0.408511	-0.262812			8.92708	-0.573158	103.624	208.267	311.525
8.93375	-0.519276	-0.28416	0.424385	-0.283195			8.93375	-0.519276	103.645	208.283	311.504
8.94042	-0.450134	-0.263792	0.472139	-0.291383			8.94042	-0.450134	103.665	208.33	311.496
8.94708	-0.439644	-0.259327	0.505016	-0.27112			8.94708	-0.439644	103.67	208.363	311.516
8.95375	-0.475883	-0.299658	0.481983	-0.248712			8.95375	-0.475883	103.629	208.34	311.539
8.96042	-0.512123	-0.352926	0.42355	-0.202757			8.96042	-0.512123	103.576	208.282	311.585
8.96708	-0.540733	-0.368537	0.368623	-0.130518			8.96708	-0.540733	103.561	208.227	311.657
8.97375	-0.591278	-0.350221	0.338299	-0.0644172			8.97375	-0.591278	103.579	208.197	311.723
8.98042	-0.673294	-0.339007	0.30456	-0.0483537			8.98042	-0.673294	103.59	208.163	311.739
8.98708	-0.73576	-0.356812	0.272592	-0.0617174			8.98708	-0.73576	103.572	208.131	311.726
8.99375	-0.757217	-0.360384	0.265181	-0.0700905			8.99375	-0.757217	103.569	208.123	311.717
9.00042	-0.742912	-0.353202	0.281819	-0.0860159			9.00042	-0.742912	103.576	208.14	311.701
9.00708	-0.700474	-0.330371	0.310593	-0.124451			9.00708	-0.700474	103.599	208.169	311.663
9.01375	-0.612259	-0.300139	0.341957	-0.166965			9.01375	-0.612259	103.629	208.2	311.62
9.02042	-0.497341	-0.248892	0.384637	-0.168657			9.02042	-0.497341	103.68	208.243	311.619
9.02708	-0.388622	-0.1757	0.438012	-0.147972			9.02708	-0.388622	103.753	208.296	311.639
9.03375	-0.317574	-0.105924	0.497164	-0.132292			9.03375	-0.317574	103.823	208.355	311.655
9.04042	-0.288963	-0.0518627	0.545285	-0.12717			9.04042	-0.288963	103.877	208.404	311.66
9.04708	-0.296116	-0.0244411	0.56513	-0.119458			9.04708	-0.296116	103.905	208.423	311.668
9.05375	-0.344276	-0.0085756	0.544368	-0.111718			9.05375	-0.344276	103.921	208.403	311.676
9.06042	-0.414848	-0.00987352	0.506822	-0.1125			9.06042	-0.414848	103.919	208.365	311.675
9.06708	-0.488758	-0.0384856	0.488779	-0.126411			9.06708	-0.488758	103.891	208.347	311.661
9.07375	-0.511169	-0.0987119	0.504564	-0.117731			9.07375	-0.511169	103.83	208.363	311.67
9.08042	-0.496387	-0.169796	0.555738	-0.0820662			9.08042	-0.496387	103.759	208.414	311.705
9.08708	-0.453472	-0.243618	0.609853	-0.0354057			9.08708	-0.453472	103.686	208.468	311.752
9.09375	-0.41151	-0.301975	0.658053	0.00207723			9.09375	-0.41151	103.627	208.516	311.789
9.10042	-0.380039	-0.339206	0.684556	0.0020613			9.10042	-0.380039	103.59	208.543	311.789
9.10708	-0.360966	-0.354185	0.681335	-0.0147881			9.10708	-0.360966	103.575	208.54	311.773
9.11375	-0.389099	-0.334071	0.659518	-0.0557505			9.11375	-0.389099	103.595	208.518	311.732
9.12042	-0.455379	-0.307	0.608406	-0.119076			9.12042	-0.455379	103.622	208.467	311.668
9.12708	-0.53215	-0.29467	0.560896	-0.198836			9.12708	-0.53215	103.634	208.419	311.589
9.13375	-0.579834	-0.30569	0.536309	-0.255185			9.13375	-0.579834	103.623	208.395	311.532
9.14042	-0.592709	-0.307657	0.5346	-0.26738			9.14042	-0.592709	103.621	208.393	311.52
9.14708	-0.583172	-0.281811	0.543026	-0.260751			9.14708	-0.583172	103.647	208.401	311.527
9.15375	-0.575066	-0.259059	0.539515	-0.268116			9.15375	-0.575066	103.67	208.398	311.519
9.16042	-0.547886	-0.254289	0.540164	-0.276081			9.16042	-0.547886	103.675	208.398	311.511
9.16708	-0.5126	-0.246126	0.538043	-0.264455			9.16708	-0.5126	103.683	208.396	311.523
9.17375	-0.484943	-0.238807	0.510823	-0.245878			9.17375	-0.484943	103.69	208.369	311.542
9.18042	-0.480175	-0.249964	0.468849	-0.228393			9.18042	-0.480175	103.679	208.327	311.559
9.18708	-0.479221	-0.274734	0.432634	-0.195161			9.18708	-0.479221	103.654	208.291	311.592
9.19375	-0.442505	-0.292432	0.422763	-0.141188			9.19375	-0.442505	103.637	208.281	311.646
9.20042	-0.403404	-0.278199	0.42313	-0.0925003			9.20042	-0.403404	103.651	208.281	311.695
9.20708	-0.404358	-0.263254	0.423712	-0.0808578			9.20708	-0.404358	103.666	208.282	311.707
9.21375	-0.452042	-0.273627	0.43037	-0.105887			9.21375	-0.452042	103.656	208.289	311.682
9.22042	-0.509739	-0.306137	0.446241	-0.156629			9.22042	-0.509739	103.623	208.305	311.631
9.22708	-0.576973	-0.354137	0.47952	-0.21651			9.22708	-0.576973	103.575	208.338	311.571
9.23375	-0.673294	-0.414423	0.507217	-0.273817			9.23375	-0.673294	103.515	208.365	311.514
9.24042	-0.775814	-0.493252	0.500106	-0.335502			9.24042	-0.775814	103.436	208.358	311.452
9.24708	-0.818729	-0.543639	0.47934	-0.37246			9.24708	-0.818729	103.385	208.338	311.415
9.25375	-0.80061	-0.515065	0.476024	-0.376395			9.25375	-0.80061	103.414	208.334	311.411
9.26042	-0.769615	-0.426067	0.502745	-0.364903			9.26042	-0.769615	103.503	208.361	311.423
9.26708	-0.739098	-0.327472	0.509142	-0.364452			9.26708	-0.739098	103.602	208.367	311.423
9.27375	-0.667572	-0.229782	0.477603	-0.363305			9.27375	-0.667572	103.699	208.336	311.424
9.28042	-0.557899	-0.133164	0.448693	-0.315956			9.28042	-0.557899	103.796	208.307	311.471
9.28708	-0.459671	-0.0653415	0.425277	-0.251305			9.28708	-0.459671	103.864	208.284	311.536
9.29375	-0.418186	-0.0522578	0.406415	-0.211001			9.29375	-0.418186	103.877	208.265	311.576
9.30042	-0.402927	-0.0907532	0.361147	-0.211856			9.30042	-0.402927	103.838	208.219	311.576
9.30708	-0.40102	-0.12866	0.32832	-0.227793			9.30708	-0.40102	103.8	208.187	311.56
9.31375	-0.412464	-0.144861	0.341916	-0.238947			9.31375	-0.412464	103.784	208.2	311.548
9.32042	-0.447273	-0.137598	0.394069	-0.239592			9.32042	-0.447273	103.792	208.252	311.548
9.32708	-0.519276	-0.138836	0.45372	-0.235781			9.32708	-0.519276	103.79	208.312	311.552
9.33375	-0.586033	-0.182306	0.478813	-0.261302			9.33375	-0.586033	103.747	208.337	311.526
9.34042	-0.635624	-0.250545	0.491286	-0.289967			9.34042	-0.635624	103.679	208.35	311.497
9.34708	-0.65279	-0.332536	0.483239	-0.313548			9.34708	-0.65279	103.597	208.342	311.474
9.35375	-0.666142	-0.430462	0.45522	-0.312549			9.35375	-0.666142	103.499	208.313	311.475
9.36042	-0.699997	-0.530351	0.421254	-0.329583			9.36042	-0.699997	103.399	208.28	311.458
9.36708	-0.713825	-0.583688	0.424016	-0.344354			9.36708	-0.713825	103.345	208.282	311.443
9.37375	-0.692844	-0.532282	0.498414	-0.290798			9.37375	-0.692844	103.397	208.357	311.497
9.38042	-0.644684	-0.420348	0.591338	-0.182938			9.38042	-0.644684	103.509	208.45	311.604
9.38708	-0.618458	-0.322769	0.661761	-0.0762848			9.38708	-0.618458	103.606	208.52	311.711
9.39375	-0.621319	-0.27487	0.683616	-0.0285401			9.39375	-0.621319	103.654	208.542	311.759
9.40042	-0.596523	-0.241399	0.696835	0.009379			9.40042	-0.596523	103.688	208.555	311.797
9.40708	-0.532627	-0.196243	0.687514	0.0479791			9.40708	-0.532627	103.733	208.546	311.835
9.41375	-0.452518	-0.169602	0.640554	0.0801682			9.41375	-0.452518	103.76	208.499	311.868
9.42042	-0.413895	-0.180019	0.58774	0.0928625			9.42042	-0.413895	103.749	208.446	311.88
9.42708	-0.402451	-0.20784	0.558128	0.102014			9.42708	-0.402451	103.721	208.416	311.889
9.43375	-0.407696	-0.207029	0.589373	0.124717			9.43375	-0.407696	103.722	208.448	311.912
9.44042	-0.440598	-0.221038	0.615731	0.108106			9.44042	-0.440598	103.708	208.474	311.896
9.44708	-0.511646	-0.274638	0.625285	0.0607981			9.44708	-0.511646	103.654	208.484	311.848
9.45375	-0.589848	-0.35142	0.632016	0.00915518			9.45375	-0.589848	103.578	208.49	311.797
9.46042	-0.627518	-0.410025	0.656432	-0.0229307			9.46042	-0.627518	103.519	208.515	311.764
9.46708	-0.607491	-0.429858	0.69753	-0.0487711			9.46708	-0.607491	103.499	208.556	311.739
9.47375	-0.53978	-0.425108	0.715713	-0.0905577			9.47375	-0.53978	103.504	208.574	311.697
9.48042	-0.462055	-0.388741	0.723677	-0.126664			9.48042	-0.462055	103.54	208.582	311.661
9.48708	-0.392437	-0.347151	0.744632	-0.142321			9.48708	-0.392437	103.582	208.603	311.645
9.49375	-0.371456	-0.319863	0.772723	-0.14366			9.49375	-0.371456	103.609	208.631	311.644
9.50042	-0.392437	-0.307583	0.770286	-0.141642			9.50042	-0.392437	103.622	208.629	311.646
9.50708	-0.452995	-0.301443	0.732376	-0.147052			9.50708	-0.452995	103.628	208.591	311.64
9.51375	-0.518322	-0.293452	0.685485	-0.151143			9.51375	-0.518322	103.636	208.544	311.636
9.52042	-0.558376	-0.267456	0.657622	-0.139369			9.52042	-0.558376	103.662	208.516	311.648
9.52708	-0.582695	-0.221181	0.62991	-0.125979			9.52708	-0.582695	103.708	208.488	311.661
9.53375	-0.575542	-0.184212	0.576972	-0.138961			9.53375	-0.575542	103.745	208.435	311.648
9.54042	-0.549316	-0.177175	0.520663	-0.158824			9.54042	-0.549316	103.752	208.379	311.629
9.54708	-0.516415	-0.190582	0.495112	-0.151925			9.54708	-0.516415	103.739	208.353	311.635
9.55375	-0.51403	-0.214437	0.482809	-0.138099			9.55375	-0.51403	103.715	208.341	311.649
9.56042	-0.538826	-0.259542	0.459888	-0.148549			9.56042	-0.538826	103.67	208.318	311.639
9.56708	-0.570774	-0.326068	0.424296	-0.205827			9.56708	-0.570774	103.603	208.283	311.582
9.57375	-0.589848	-0.37865	0.430085	-0.269541			9.57375	-0.589848	103.55	208.288	311.518
9.58042	-0.623226	-0.369203	0.479555	-0.288939			9.58042	-0.623226	103.56	208.338	311.498
9.58708	-0.656128	-0.306537	0.535893	-0.26628			9.58708	-0.656128	103.623	208.394	311.521
9.59375	-0.662804	-0.220737	0.603823	-0.203692			9.59375	-0.662804	103.708	208.462	311.584
9.60042	-0.647068	-0.158253	0.669705	-0.141201			9.60042	-0.647068	103.771	208.528	311.646
9.60708	-0.611782	-0.129902	0.71092	-0.0663096			9.60708	-0.611782	103.799	208.569	311.721
9.61375	-0.578403	-0.132695	0.703708	0.00539045			9.61375	-0.578403	103.796	208.562	311.793
9.62042	-0.532627	-0.164724	0.67279	0.0255417			9.62042	-0.532627	103.764	208.531	311.813
9.62708	-0.500679	-0.217821	0.63738	-0.00311658			9.62708	-0.500679	103.711	208.496	311.784
9.63375	-0.496387	-0.290079	0.584632	-0.0535368			9.63375	-0.496387	103.639	208.443	311.734
9.64042	-0.499725	-0.362838	0.522362	-0.0740941			9.64042	-0.499725	103.566	208.381	311.713
9.64708	-0.474453	-0.409858	0.497487	-0.0768708			9.64708	-0.474453	103.519	208.356	311.711
9.65375	-0.415802	-0.400666	0.521919	-0.0688745			9.65375	-0.415802	103.528	208.38	311.719
9.66042	-0.355244	-0.365561	0.555612	-0.064195			9.66042	-0.355244	103.564	208.414	311.723
9.66708	-0.335217	-0.339652	0.565506	-0.0856206			9.66708	-0.335217	103.589	208.424	311.702
9.67375	-0.358105	-0.346267	0.538844	-0.138369			9.67375	-0.358105	103.583	208.397	311.649
9.68042	-0.415802	-0.361673	0.489192	-0.21335			9.68042	-0.415802	103.567	208.347	311.574
9.68708	-0.502586	-0.372	0.437265	-0.272586			9.68708	-0.502586	103.557	208.296	311.515
9.69375	-0.612259	-0.396547	0.389044	-0.300889			9.69375	-0.612259	103.533	208.247	311.487
9.70042	-0.700951	-0.432534	0.359089	-0.289187			9.70042	-0.700951	103.497	208.217	311.498
9.70708	-0.723839	-0.45933	0.331397	-0.240389			9.70708	-0.723839	103.47	208.19	311.547
9.71375	-0.676155	-0.448698	0.339772	-0.161609			9.71375	-0.676155	103.48	208.198	311.626
9.72042	-0.595093	-0.406452	0.400171	-0.0669196			9.72042	-0.595093	103.523	208.258	311.72
9.72708	-0.527382	-0.362441	0.476552	0.00187928			9.72708	-0.527382	103.567	208.335	311.789
9.73375	-0.489235	-0.352096	0.522177	0.000639317			9.73375	-0.489235	103.577	208.38	311.788
9.74042	-0.477791	-0.381619	0.5286	-0.0629575			9.74042	-0.477791	103.548	208.387	311.724
9.74708	-0.47493	-0.420401	0.535603	-0.143931			9.74708	-0.47493	103.509	208.394	311.643
9.75375	-0.477791	-0.456706	0.531177	-0.208095			9.75375	-0.477791	103.472	208.389	311.579
9.76042	-0.499725	-0.485786	0.511655	-0.246427			9.76042	-0.499725	103.443	208.37	311.541
9.76708	-0.533104	-0.53288	0.493154	-0.244352			9.76708	-0.533104	103.396	208.351	311.543
9.77375	-0.547409	-0.584509	0.513115	-0.195625			9.77375	-0.547409	103.345	208.371	311.592
9.78042	-0.555038	-0.614413	0.554347	-0.136729			9.78042	-0.555038	103.315	208.413	311.651
9.78708	-0.56982	-0.642313	0.587762	-0.0962217			9.78708	-0.56982	103.287	208.446	311.691
9.79375	-0.586987	-0.680217	0.614248	-0.0825872			9.79375	-0.586987	103.249	208.473	311.705
9.80042	-0.593662	-0.745307	0.63956	-0.0779891			9.80042	-0.593662	103.184	208.498	311.709
9.80708	-0.595093	-0.797115	0.655324	-0.107401			9.80708	-0.595093	103.132	208.514	311.68
9.81375	-0.629425	-0.82876	0.629466	-0.173584			9.81375	-0.629425	103.1	208.488	311.614
9.82042	-0.677109	-0.874009	0.561391	-0.258096			9.82042	-0.677109	103.055	208.42	311.529
9.82708	-0.729084	-0.941237	0.483516	-0.355694			9.82708	-0.729084	102.988	208.342	311.432
9.83375	-0.752926	-1.01994	0.423531	-0.441137			9.83375	-0.752926	102.909	208.282	311.346
9.84042	-0.74625	-1.06107	0.390721	-0.506067			9.84042	-0.74625	102.868	208.249	311.281
9.84708	-0.725746	-1.08304	0.378921	-0.519045			9.84708	-0.725746	102.846	208.237	311.268
9.85375	-0.70858	-1.10576	0.40183	-0.502265			9.85375	-0.70858	102.823	208.26	311.285
9.86042	-0.692844	-1.12296	0.470782	-0.476904			9.86042	-0.692844	102.806	208.329	311.311
9.86708	-0.664234	-1.12792	0.569249	-0.425412			9.86708	-0.664234	102.801	208.428	311.362
9.87375	-0.655174	-1.12182	0.678545	-0.375155			9.87375	-0.655174	102.807	208.537	311.412
9.88042	-0.669479	-1.14179	0.769347	-0.364217			9.88042	-0.669479	102.787	208.628	311.423
9.88708	-0.699043	-1.18049	0.827799	-0.401227			9.88708	-0.699043	102.749	208.686	311.386
9.89375	-0.714302	-1.21339	0.826596	-0.421778			9.89375	-0.714302	102.716	208.685	311.366
9.90042	-0.723839	-1.22543	0.775759	-0.382426			9.90042	-0.723839	102.704	208.634	311.405
9.90708	-0.734806	-1.21937	0.704518	-0.313396			9.90708	-0.734806	102.71	208.563	311.474
9.91375	-0.727654	-1.20294	0.64854	-0.229727			9.91375	-0.727654	102.726	208.507	311.558
9.92042	-0.697613	-1.18774	0.625018	-0.121837			9.92042	-0.697613	102.741	208.483	311.666
9.92708	-0.645161	-1.17056	0.633003	0.00772822			9.92708	-0.645161	102.759	208.491	311.795
9.93375	-0.581741	-1.16598	0.694955	0.130239			9.93375	-0.581741	102.763	208.553	311.918
9.94042	-0.53072	-1.19105	0.795997	0.207169			9.94042	-0.53072	102.738	208.654	311.995
9.94708	-0.491142	-1.24844	0.902164	0.220366			9.94708	-0.491142	102.681	208.76	312.008
9.95375	-0.462055	-1.31804	0.971809	0.193692			9.95375	-0.462055	102.611	208.83	311.981
9.96042	-0.469685	-1.37113	0.999118	0.144901			9.96042	-0.469685	102.558	208.857	311.932
9.96708	-0.492573	-1.41505	0.992787	0.105911			9.96708	-0.492573	102.514	208.851	311.893
9.97375	-0.506401	-1.40943	0.986184	0.0833474			9.97375	-0.506401	102.52	208.844	311.871
9.98042	-0.50354	-1.36572	0.982386	0.066459			9.98042	-0.50354	102.563	208.841	311.854
9.98708	-0.511646	-1.32035	0.98637	0.0695092			9.98708	-0.511646	102.609	208.845	311.857
9.99375	-0.553131	-1.2951	0.999401	0.0669686			9.99375	-0.553131	102.634	208.858	311.854
10.0004	-0.564575	-1.28176	1.04534	0.0796427			10.0004	-0.564575	102.647	208.904	311.867
10.0071	-0.557899	-1.23005	1.13683	0.0913331			10.0071	-0.557899	102.699	208.995	311.879
10.0137	-0.544071	-1.20831	1.2197	0.0966546			10.0137	-0.544071	102.721	209.078	311.884
10.0204	-0.525951	-1.20876	1.28629	0.111506			10.0204	-0.525951	102.72	209.145	311.899
10.0271	-0.498772	-1.20172	1.32888	0.139379			10.0271	-0.498772	102.727	209.187	311.927
10.0337	-0.489235	-1.19383	1.34271	0.178074			10.0337	-0.489235	102.735	209.201	311.965
10.0404	-0.527382	-1.21621	1.28861	0.186677			10.0404	-0.527382	102.713	209.147	311.974
10.0471	-0.588417	-1.29707	1.18112	0.158911			10.0471	-0.588417	102.632	209.039	311.946
10.0538	-0.649929	-1.36545	1.05952	0.0999384			10.0538	-0.649929	102.564	208.918	311.887
10.0604	-0.69809	-1.40901	0.940321	0.0274609			10.0604	-0.69809	102.52	208.799	311.815
10.0671	-0.735283	-1.42932	0.838463	-0.0305229			10.0671	-0.735283	102.5	208.697	311.757
10.0738	-0.735283	-1.42068	0.77283	-0.0529984			10.0738	-0.735283	102.508	208.631	311.734
10.0804	-0.703335	-1.37798	0.763558	-0.0557667			10.0804	-0.703335	102.551	208.622	311.732
10.0871	-0.658512	-1.3327	0.78237	-0.0620438			10.0871	-0.658512	102.596	208.641	311.725
10.0938	-0.653267	-1.31725	0.798534	-0.0841038			10.0938	-0.653267	102.612	208.657	311.703
10.1004	-0.68903	-1.32542	0.788823	-0.106244			10.1004	-0.68903	102.604	208.647	311.681
10.1071	-0.724792	-1.3443	0.764638	-0.115109			10.1071	-0.724792	102.585	208.623	311.672
10.1137	-0.752926	-1.39905	0.751044	-0.128387			10.1137	-0.752926	102.53	208.609	311.659
10.1204	-0.79155	-1.48234	0.750968	-0.156656			10.1204	-0.79155	102.447	208.609	311.631
10.1271	-0.862122	-1.55503	0.743619	-0.198822			10.1271	-0.862122	102.374	208.602	311.589
10.1337	-0.909328	-1.5996	0.710591	-0.22968			10.1337	-0.909328	102.33	208.569	311.558
10.1404	-0.931263	-1.60967	0.660232	-0.260125			10.1404	-0.931263	102.319	208.519	311.527
10.1471	-0.961781	-1.60849	0.609993	-0.31363			10.1471	-0.961781	102.321	208.468	311.474
10.1538	-1.01805	-1.57392	0.551454	-0.389597			10.1538	-1.01805	102.355	208.41	311.398
10.1604	-1.06096	-1.51696	0.488762	-0.449255			10.1604	-1.06096	102.412	208.347	311.338
10.1671	-1.09196	-1.45943	0.441639	-0.497741			10.1671	-1.09196	102.47	208.3	311.29
10.1738	-1.10722	-1.41154	0.416221	-0.543799			10.1738	-1.10722	102.518	208.274	311.244
10.1804	-1.11055	-1.3819	0.404241	-0.57592			10.1804	-1.11055	102.547	208.263	311.211
10.1871	-1.07813	-1.32457	0.384242	-0.58511			10.1871	-1.07813	102.605	208.243	311.202
10.1937	-1.01805	-1.22291	0.352917	-0.569854			10.1937	-1.01805	102.706	208.211	311.218
10.2004	-0.980377	-1.10535	0.295162	-0.581854			10.2004	-0.980377	102.824	208.153	311.206
10.2071	-0.941753	-1.03751	0.200912	-0.613431			10.2071	-0.941753	102.892	208.059	311.174
10.2137	-0.906467	-1.03369	0.102841	-0.629318			10.2137	-0.906467	102.895	207.961	311.158
10.2204	-0.843525	-1.0459	0.0554457	-0.594516			10.2204	-0.843525	102.883	207.914	311.193
10.2271	-0.795841	-1.04068	0.0611062	-0.535968			10.2271	-0.795841	102.888	207.919	311.251
10.2338	-0.771999	-1.04141	0.0718329	-0.476077			10.2338	-0.771999	102.888	207.93	311.311
10.2404	-0.772476	-1.04495	0.0618768	-0.395545			10.2404	-0.772476	102.884	207.92	311.392
10.2471	-0.778675	-1.01593	0.013916	-0.273639			10.2471	-0.778675	102.913	207.872	311.514
10.2538	-0.795364	-0.941865	-0.0504292	-0.166979			10.2538	-0.795364	102.987	207.808	311.62
10.2604	-0.839233	-0.850521	-0.150648	-0.167063			10.2604	-0.839233	103.079	207.708	311.62
10.2671	-0.901222	-0.792919	-0.28935	-0.255891			10.2671	-0.901222	103.136	207.569	311.532
10.2737	-0.934601	-0.757417	-0.428746	-0.370756			10.2737	-0.934601	103.172	207.43	311.417
10.2804	-0.903606	-0.712723	-0.526295	-0.458159			10.2804	-0.903606	103.216	207.332	311.329
10.2871	-0.842094	-0.655692	-0.567016	-0.55178			10.2871	-0.842094	103.273	207.291	311.236
10.2937	-0.799179	-0.59781	-0.613825	-0.689936			10.2937	-0.799179	103.331	207.244	311.097
10.3004	-0.788212	-0.573688	-0.682189	-0.838847			10.3004	-0.788212	103.355	207.176	310.949
10.3071	-0.769138	-0.54887	-0.744507	-0.942144			10.3071	-0.769138	103.38	207.114	310.845
10.3138	-0.746727	-0.478591	-0.803375	-0.993426			10.3138	-0.746727	103.451	207.055	310.794
10.3204	-0.718594	-0.363768	-0.87691	-1.00647			10.3204	-0.718594	103.565	206.981	310.781
10.3271	-0.683784	-0.202884	-0.944195	-0.989858			10.3271	-0.683784	103.726	206.914	310.798
10.3338	-0.6423	-0.0276335	-0.982432	-0.942094			10.3338	-0.6423	103.902	206.876	310.845
10.3404	-0.61655	0.159276	-1.01249	-0.891865			10.3404	-0.61655	104.088	206.846	310.896
10.3471	-0.627518	0.297815	-1.07741	-0.881462			10.3471	-0.627518	104.227	206.781	310.906
10.3537	-0.673294	0.356914	-1.18272	-0.947397			10.3537	-0.673294	104.286	206.676	310.84
10.3604	-0.751495	0.373223	-1.3371	-1.12203			10.3604	-0.751495	104.302	206.521	310.665
10.3671	-0.868797	0.387555	-1.53097	-1.33901			10.3671	-0.868797	104.317	206.327	310.448
10.3737	-0.9799	0.421764	-1.72213	-1.5056			10.3737	-0.9799	104.351	206.136	310.282
10.3804	-1.05572	0.46098	-1.89988	-1.57583			10.3804	-1.05572	104.39	205.958	310.212
10.3871	-1.0829	0.499838	-2.06766	-1.62537			10.3871	-1.0829	104.429	205.791	310.162
10.3938	-1.06478	0.546378	-2.21539	-1.65959			10.3938	-1.06478	104.476	205.643	310.128
10.4004	-1.01662	0.57052	-2.31478	-1.6541			10.4004	-1.01662	104.5	205.543	310.133
10.4071	-0.937939	0.574772	-2.37326	-1.61913			10.4071	-0.937939	104.504	205.485	310.168
10.4138	-0.869274	0.565719	-2.4383	-1.60023			10.4138	-0.869274	104.495	205.42	310.187
10.4204	-0.811577	0.578719	-2.49542	-1.62105			10.4204	-0.811577	104.508	205.363	310.166
10.4271	-0.751495	0.653065	-2.52705	-1.65463			10.4271	-0.751495	104.582	205.331	310.133
10.4337	-0.668526	0.79866	-2.55905	-1.7084			10.4337	-0.668526	104.728	205.299	310.079
10.4404	-0.575542	1.00543	-2.58886	-1.75619			10.4404	-0.575542	104.935	205.269	310.031
10.4471	-0.5126	1.22238	-2.61778	-1.78616			10.4471	-0.5126	105.152	205.24	310.001
10.4537	-0.500202	1.42374	-2.64028	-1.8222			10.4537	-0.500202	105.353	205.218	309.965
10.4604	-0.529766	1.56146	-2.67122	-1.8784			10.4604	-0.529766	105.491	205.187	309.909
10.4671	-0.566483	1.62719	-2.71167	-1.89863			10.4671	-0.566483	105.556	205.147	309.889
10.4738	-0.612736	1.63309	-2.72635	-1.83867			10.4738	-0.612736	105.562	205.132	309.949
10.4804	-0.669003	1.61236	-2.73084	-1.74306			10.4804	-0.669003	105.541	205.127	310.044
10.4871	-0.714302	1.58543	-2.74611	-1.67099			10.4871	-0.714302	105.515	205.112	310.116
10.4938	-0.694275	1.57634	-2.78436	-1.61326			10.4938	-0.694275	105.505	205.074	310.174
10.5004	-0.600338	1.64551	-2.83625	-1.5496			10.5004	-0.600338	105.575	205.022	310.238
10.5071	-0.495434	1.79946	-2.88489	-1.50365			10.5071	-0.495434	105.729	204.973	310.284
10.5137	-0.416756	1.98283	-2.93539	-1.48876			10.5137	-0.416756	105.912	204.923	310.299
10.5204	-0.355244	2.14762	-2.96899	-1.48945			10.5204	-0.355244	106.077	204.889	310.298
10.5271	-0.302315	2.29209	-2.97913	-1.52078			10.5271	-0.302315	106.221	204.879	310.267
10.5337	-0.280857	2.40367	-2.95659	-1.57631			10.5337	-0.280857	106.333	204.902	310.211
10.5404	-0.319958	2.47522	-2.91606	-1.63858			10.5404	-0.319958	106.404	204.942	310.149
10.5471	-0.407219	2.49646	-2.88335	-1.69137			10.5471	-0.407219	106.426	204.975	310.096
10.5538	-0.513554	2.51718	-2.84912	-1.74821			10.5538	-0.513554	106.446	205.009	310.039
10.5604	-0.637531	2.57957	-2.83706	-1.811			10.5604	-0.637531	106.509	205.021	309.976
10.5671	-0.729084	2.65924	-2.85	-1.82348			10.5671	-0.729084	106.588	205.008	309.964
10.5738	-0.757694	2.75427	-2.87924	-1.7695			10.5738	-0.757694	106.683	204.979	310.018
10.5804	-0.734329	2.83879	-2.89526	-1.6826			10.5804	-0.734329	106.768	204.963	310.105
10.5871	-0.710011	2.90668	-2.88588	-1.61701			10.5871	-0.710011	106.836	204.972	310.17
10.5938	-0.69809	2.94449	-2.90871	-1.57547			10.5938	-0.69809	106.874	204.95	310.212
10.6004	-0.646591	2.96353	-2.93169	-1.53861			10.6004	-0.646591	106.893	204.927	310.249
10.6071	-0.567913	3.01414	-2.92968	-1.50416			10.6071	-0.567913	106.943	204.929	310.283
10.6137	-0.511646	3.09249	-2.89767	-1.47667			10.6137	-0.511646	107.022	204.961	310.311
10.6204	-0.49305	3.19076	-2.88633	-1.41905			10.6204	-0.49305	107.12	204.972	310.368
10.6271	-0.445843	3.35068	-2.88302	-1.29429			10.6271	-0.445843	107.28	204.975	310.493
10.6337	-0.389576	3.56573	-2.79069	-1.12445			10.6337	-0.389576	107.495	205.068	310.663
10.6404	-0.349522	3.7768	-2.60981	-0.967263			10.6404	-0.349522	107.706	205.248	310.82
10.6471	-0.334263	3.91856	-2.37736	-0.838506			10.6471	-0.334263	107.848	205.481	310.949
10.6538	-0.291348	4.03282	-2.11947	-0.714126			10.6538	-0.291348	107.962	205.739	311.073
10.6604	-0.216007	4.15838	-1.80742	-0.613911			10.6604	-0.216007	108.088	206.051	311.173
10.6671	-0.154495	4.25466	-1.46735	-0.553038			10.6671	-0.154495	108.184	206.391	311.234
10.6738	-0.123978	4.30449	-1.20688	-0.516596			10.6738	-0.123978	108.234	206.651	311.271
10.6804	-0.0910759	4.31936	-1.07301	-0.475597			10.6804	-0.0910759	108.248	206.785	311.312
10.6871	-0.0648499	4.34657	-1.02291	-0.399877			10.6871	-0.0648499	108.276	206.835	311.388
10.6937	-0.0452995	4.38338	-1.0128	-0.351024			10.6937	-0.0452995	108.313	206.845	311.436
10.7004	-0.0400543	4.42391	-1.01259	-0.318185			10.7004	-0.0400543	108.353	206.846	311.469
10.7071	-0.084877	4.46719	-1.04016	-0.351415			10.7071	-0.084877	108.396	206.818	311.436
10.7137	-0.149727	4.45889	-1.08727	-0.451164			10.7137	-0.149727	108.388	206.771	311.336
10.7204	-0.244617	4.40385	-1.12378	-0.575721			10.7204	-0.244617	108.333	206.734	311.212
10.7271	-0.303745	4.29713	-1.10024	-0.677668			10.7271	-0.303745	108.226	206.758	311.11
10.7338	-0.370979	4.17477	-0.992999	-0.681315			10.7338	-0.370979	108.104	206.865	311.106
10.7404	-0.447273	4.07005	-0.881729	-0.609984			10.7404	-0.447273	107.999	206.977	311.177
10.7471	-0.486374	4.01467	-0.766282	-0.423312			10.7471	-0.486374	107.944	207.092	311.364
10.7538	-0.425339	4.05723	-0.640272	-0.160531			10.7538	-0.425339	107.986	207.218	311.627
10.7604	-0.340462	4.17914	-0.476541	0.122004			10.7604	-0.340462	108.108	207.382	311.909
10.7671	-0.351906	4.34976	-0.393734	0.291322			10.7671	-0.351906	108.279	207.465	312.079
10.7737	-0.453949	4.46369	-0.41516	0.315903			10.7737	-0.453949	108.393	207.443	312.103
10.7804	-0.55933	4.5101	-0.453272	0.250568			10.7804	-0.55933	108.439	207.405	312.038
10.7871	-0.636101	4.49491	-0.452014	0.17156			10.7871	-0.636101	108.424	207.406	311.959
10.7937	-0.767708	4.45501	-0.394186	0.120203			10.7937	-0.767708	108.384	207.464	311.908
10.8004	-0.963688	4.37124	-0.378784	0.0454931			10.8004	-0.963688	108.3	207.479	311.833
10.8071	-1.17397	4.23616	-0.386216	-0.0158693			10.8071	-1.17397	108.165	207.472	311.772
10.8138	-1.3504	4.12778	-0.422593	-0.0603709			10.8138	-1.3504	108.057	207.436	311.727
10.8204	-1.55783	4.0571	-0.484383	-0.0664663			10.8204	-1.55783	107.986	207.374	311.721
10.8271	-1.83058	4.01934	-0.579142	-0.0928369			10.8271	-1.83058	107.948	207.279	311.695
10.8338	-2.11191	3.95363	-0.711629	-0.169052			10.8338	-2.11191	107.883	207.147	311.618
10.8404	-2.28977	3.85008	-0.84682	-0.251617			10.8404	-2.28977	107.779	207.011	311.536
10.8471	-2.37131	3.73513	-0.933774	-0.295611			10.8471	-2.37131	107.664	206.924	311.492
10.8537	-2.45762	3.66098	-0.90166	-0.251699			10.8537	-2.45762	107.59	206.957	311.536
10.8604	-2.52008	3.71725	-0.518947	-0.108794			10.8604	-2.52008	107.646	207.339	311.679
10.8671	-2.45905	4.06615	0.596612	0.227792			10.8671	-2.45905	107.995	208.455	312.015
10.8737	-2.28071	4.78166	2.7898	0.840315			10.8737	-2.28071	108.711	210.648	312.628
10.8804	-2.06804	5.69906	6.05134	1.77859			10.8804	-2.06804	109.628	213.91	313.566
10.8871	-1.89877	6.42177	9.93638	2.91734			10.8871	-1.89877	110.351	217.795	314.705
10.8938	-1.76716	6.54919	13.7783	4.03115			10.8938	-1.76716	110.478	221.637	315.819
10.9004	-1.73903	5.82448	16.8824	4.87937			10.9004	-1.73903	109.754	224.741	316.667
10.9071	-1.86825	4.15106	18.7081	5.31971			10.9071	-1.86825	108.08	226.566	317.107
10.9138	-2.14577	1.70324	19.0238	5.34667			10.9138	-2.14577	105.632	226.882	317.134
10.9204	-2.5506	-1.08994	18.0167	4.98016			10.9204	-2.5506	102.839	225.875	316.768
10.9271	-2.95162	-3.68569	16.2133	4.3676			10.9271	-2.95162	100.243	224.072	316.155
10.9337	-3.2649	-5.65516	14.2862	3.67006			10.9337	-3.2649	98.274	222.144	315.457
10.9404	-3.44229	-6.84476	12.6781	3.04923			10.9404	-3.44229	97.0844	220.536	314.837
10.9471	-3.54958	-7.40177	11.4921	2.56039			10.9471	-3.54958	96.5274	219.35	314.348
10.9537	-3.64113	-7.59531	10.6284	2.17089			10.9537	-3.64113	96.3338	218.487	313.958
10.9604	-3.72171	-7.65246	9.97608	1.83781			10.9604	-3.72171	96.2767	217.834	313.625
10.9671	-3.80611	-7.69153	9.47539	1.49579			10.9671	-3.80611	96.2376	217.334	313.283
10.9738	-3.91102	-7.78228	9.04129	1.15646			10.9738	-3.91102	96.1469	216.9	312.944
10.9804	-4.0102	-7.91847	8.64801	0.852713			10.9804	-4.0102	96.0107	216.506	312.64
10.9871	-4.09412	-8.01128	8.32316	0.609334			10.9871	-4.09412	95.9178	216.181	312.397
10.9938	-4.16946	-8.03946	8.06167	0.392901			10.9938	-4.16946	95.8897	215.92	312.18
11.0004	-4.22716	-8.03064	7.84669	0.178503			11.0004	-4.22716	95.8985	215.705	311.966
11.0071	-4.24099	-7.97313	7.64452	-0.0126517			11.0071	-4.24099	95.956	215.503	311.775
11.0137	-4.19903	-7.84889	7.47066	-0.14847			11.0137	-4.19903	96.0802	215.329	311.639
11.0204	-4.14085	-7.69057	7.33631	-0.240465			11.0204	-4.14085	96.2386	215.195	311.547
11.0271	-4.06361	-7.56299	7.27776	-0.343976			11.0271	-4.06361	96.3661	215.136	311.443
11.0337	-3.93677	-7.46113	7.29482	-0.443004			11.0337	-3.93677	96.468	215.153	311.344
11.0404	-3.77464	-7.32003	7.36393	-0.49456			11.0404	-3.77464	96.6091	215.222	311.293
11.0471	-3.63445	-7.14708	7.49554	-0.486624			11.0471	-3.63445	96.7821	215.354	311.301
11.0538	-3.52383	-6.9763	7.68425	-0.494936			11.0538	-3.52383	96.9528	215.543	311.292
11.0604	-3.42417	-6.80804	7.89852	-0.54735			11.0604	-3.42417	97.1211	215.757	311.24
11.0671	-3.34215	-6.64874	8.08257	-0.612785			11.0671	-3.34215	97.2804	215.941	311.175
11.0738	-3.28779	-6.52421	8.19179	-0.688739			11.0738	-3.28779	97.4049	216.05	311.099
11.0804	-3.22008	-6.41611	8.26921	-0.794944			11.0804	-3.22008	97.513	216.127	310.992
11.0871	-3.12757	-6.28357	8.3433	-0.933805			11.0871	-3.12757	97.6456	216.202	310.854
11.0938	-3.0179	-6.10823	8.41379	-1.04075			11.0938	-3.0179	97.8209	216.272	310.747
11.1004	-2.93589	-5.91426	8.51649	-1.08845			11.1004	-2.93589	98.0149	216.375	310.699
11.1071	-2.85673	-5.71175	8.63426	-1.10499			11.1071	-2.85673	98.2174	216.493	310.682
11.1137	-2.75612	-5.44572	8.81441	-1.07849			11.1137	-2.75612	98.4834	216.673	310.709
11.1204	-2.62308	-5.12633	9.03953	-0.988582			11.1204	-2.62308	98.8028	216.898	310.799
11.1271	-2.49052	-4.81722	9.30772	-0.846886			11.1271	-2.49052	99.1119	217.166	310.941
11.1337	-2.38132	-4.56814	9.59544	-0.717099			11.1337	-2.38132	99.361	217.454	311.07
11.1404	-2.24495	-4.3966	9.83484	-0.644791			11.1404	-2.24495	99.5325	217.693	311.143
11.1471	-2.05946	-4.22611	10.0261	-0.587496			11.1471	-2.05946	99.703	217.884	311.2
11.1538	-1.86348	-4.02719	10.1857	-0.563376			11.1538	-1.86348	99.9019	218.044	311.224
11.1604	-1.7066	-3.83101	10.3021	-0.571623			11.1604	-1.7066	100.098	218.16	311.216
11.1671	-1.55783	-3.64951	10.3368	-0.587471			11.1671	-1.55783	100.28	218.195	311.2
11.1738	-1.38569	-3.46078	10.3058	-0.581186			11.1738	-1.38569	100.468	218.164	311.206
11.1804	-1.22452	-3.18165	10.2947	-0.538865			11.1804	-1.22452	100.747	218.153	311.249
11.1871	-1.10006	-2.85279	10.3326	-0.494139			11.1871	-1.10006	101.076	218.191	311.293
11.1937	-1.00374	-2.55412	10.4092	-0.435493			11.1937	-1.00374	101.375	218.267	311.352
11.2004	-0.915527	-2.31667	10.4915	-0.39938			11.2004	-0.915527	101.612	218.35	311.388
11.2071	-0.826359	-2.08534	10.5736	-0.403383			11.2071	-0.826359	101.844	218.432	311.384
11.2137	-0.737667	-1.81529	10.6774	-0.390194			11.2137	-0.737667	102.114	218.536	311.397
11.2204	-0.617504	-1.53509	10.8268	-0.324525			11.2204	-0.617504	102.394	218.685	311.463
11.2271	-0.49305	-1.27118	11.0236	-0.21778			11.2271	-0.49305	102.658	218.882	311.57
11.2338	-0.395298	-0.994121	11.2024	-0.113283			11.2338	-0.395298	102.935	219.061	311.674
11.2404	-0.341892	-0.681021	11.3089	-0.0175239			11.2404	-0.341892	103.248	219.167	311.77
11.2471	-0.300884	-0.357016	11.3457	0.0799465			11.2471	-0.300884	103.572	219.204	311.867
11.2538	-0.245094	-0.0724253	11.3089	0.161656			11.2538	-0.245094	103.857	219.167	311.949
11.2604	-0.191689	0.146059	11.1832	0.211705			11.2604	-0.191689	104.075	219.041	311.999
11.2671	-0.144958	0.3195	10.984	0.228807			11.2671	-0.144958	104.249	218.842	312.016
11.2737	-0.0762939	0.458841	10.7654	0.224186			11.2737	-0.0762939	104.388	218.624	312.012
11.2804	0.026226	0.606447	10.6073	0.235914			11.2804	0.026226	104.536	218.466	312.023
11.2871	0.123978	0.776133	10.5164	0.281932			11.2871	0.123978	104.705	218.375	312.069
11.2937	0.164986	0.974359	10.4711	0.321295			11.2937	0.164986	104.903	218.329	312.109
11.3004	0.157833	1.16782	10.3987	0.332565			11.3004	0.157833	105.097	218.257	312.12
11.3071	0.154495	1.33964	10.2709	0.329307			11.3071	0.154495	105.269	218.129	312.117
11.3138	0.190735	1.50339	10.114	0.3551			11.3138	0.190735	105.433	217.972	312.143
11.3204	0.249863	1.64884	9.92411	0.397974			11.3204	0.249863	105.578	217.782	312.185
11.3271	0.326633	1.76499	9.68311	0.418717			11.3271	0.326633	105.694	217.541	312.206
11.3338	0.436783	1.87955	9.39349	0.445064			11.3338	0.436783	105.809	217.252	312.232
11.3404	0.56982	2.03335	9.1145	0.491362			11.3404	0.56982	105.962	216.973	312.279
11.3471	0.685215	2.22602	8.86922	0.565233			11.3471	0.685215	106.155	216.727	312.353
11.3537	0.75531	2.3983	8.63756	0.632924			11.3537	0.75531	106.327	216.496	312.42
11.3604	0.824928	2.54563	8.41851	0.713118			11.3604	0.824928	106.475	216.277	312.501
11.3671	0.872135	2.68824	8.19201	0.796064			11.3671	0.872135	106.617	216.05	312.583
11.3737	0.885963	2.8048	7.92138	0.839361			11.3737	0.885963	106.734	215.78	312.627
11.3804	0.854492	2.88215	7.59143	0.816485			11.3804	0.854492	106.811	215.45	312.604
11.3871	0.810146	2.92402	7.18903	0.734766			11.3871	0.810146	106.853	215.047	312.522
11.3938	0.757694	2.95687	6.70274	0.651503			11.3938	0.757694	106.886	214.561	312.439
11.4004	0.698566	2.98343	6.14404	0.611036			11.4004	0.698566	106.913	214.002	312.398
11.4071	0.684261	3.01165	5.61065	0.640589			11.4071	0.684261	106.941	213.469	312.428
11.4138	0.731468	3.05937	5.13748	0.73233			11.4138	0.731468	106.989	212.996	312.52
11.4204	0.833988	3.13236	4.69636	0.863739			11.4204	0.833988	107.061	212.555	312.651
11.4271	0.977993	3.23894	4.27337	1.0285			11.4271	0.977993	107.168	212.132	312.816
11.4337	1.14679	3.38262	3.90026	1.17919			11.4337	1.14679	107.312	211.759	312.967
11.4404	1.31655	3.52301	3.57767	1.23525			11.4404	1.31655	107.452	211.436	313.023
11.4471	1.44053	3.6008	3.24364	1.17456			11.4471	1.44053	107.53	211.102	312.962
11.4537	1.51777	3.59342	2.91365	1.06396			11.4537	1.51777	107.523	210.772	312.851
11.4604	1.57309	3.53924	2.61998	0.992384			11.4604	1.57309	107.468	210.478	312.78
11.4671	1.61839	3.46221	2.37028	0.959393			11.4671	1.61839	107.391	210.229	312.747
11.4738	1.67322	3.37728	2.1473	0.95874			11.4738	1.67322	107.306	210.006	312.746
11.4804	1.73283	3.30192	1.93943	1.00185			11.4804	1.73283	107.231	209.798	312.789
11.4871	1.78576	3.2457	1.74784	1.09763			11.4871	1.78576	107.175	209.606	312.885
11.4938	1.79577	3.20367	1.54067	1.19639			11.4938	1.79577	107.133	209.399	312.984
11.5004	1.74809	3.12857	1.32932	1.23666			11.5004	1.74809	107.058	209.188	313.024
11.5071	1.647	2.99514	1.149	1.22898			11.5071	1.647	106.924	209.007	313.016
11.5137	1.47963	2.82025	1.01039	1.21251			11.5137	1.47963	106.749	208.869	313
11.5204	1.24884	2.62317	0.896893	1.20146			11.5204	1.24884	106.552	208.755	312.989
11.5271	1.01519	2.44907	0.820835	1.20145			11.5271	1.01519	106.378	208.679	312.989
11.5337	0.822544	2.31038	0.814567	1.21786			11.5337	0.822544	106.24	208.673	313.005
11.5404	0.689507	2.23497	0.852569	1.25498			11.5404	0.689507	106.164	208.711	313.042
11.5471	0.562191	2.20987	0.887684	1.29758			11.5471	0.562191	106.139	208.746	313.085
11.5538	0.444889	2.17654	0.909096	1.31796			11.5538	0.444889	106.106	208.767	313.105
11.5604	0.344276	2.11633	0.962182	1.33306			11.5604	0.344276	106.045	208.82	313.12
11.5671	0.245094	2.01949	1.03083	1.34345			11.5671	0.245094	105.949	208.889	313.131
11.5738	0.141621	1.90393	1.07517	1.34852			11.5738	0.141621	105.833	208.933	313.136
11.5804	0.043869	1.75227	1.09294	1.35551			11.5804	0.043869	105.681	208.951	313.143
11.5871	-0.0209808	1.60215	1.13892	1.38295			11.5871	-0.0209808	105.531	208.997	313.17
11.5938	-0.0691414	1.50565	1.2545	1.44957			11.5938	-0.0691414	105.435	209.113	313.237
11.6004	-0.108719	1.49003	1.43087	1.53172			11.6004	-0.108719	105.419	209.289	313.319
11.6071	-0.14019	1.51973	1.67088	1.58972			11.6071	-0.14019	105.449	209.529	313.377
11.6137	-0.145912	1.53167	1.9991	1.61324			11.6137	-0.145912	105.461	209.857	313.401
11.6204	-0.139713	1.53167	2.42483	1.62466			11.6204	-0.139713	105.461	210.283	313.412
11.6271	-0.157833	1.51718	2.92692	1.61037			11.6271	-0.157833	105.446	210.785	313.398
11.6337	-0.207424	1.47877	3.4578	1.55788			11.6337	-0.207424	105.408	211.316	313.345
11.6404	-0.27895	1.38443	4.01676	1.47166			11.6404	-0.27895	105.314	211.875	313.259
11.6471	-0.356674	1.25954	4.63128	1.40326			11.6471	-0.356674	105.189	212.49	313.191
11.6538	-0.472069	1.14825	5.32374	1.38798			11.6538	-0.472069	105.077	213.182	313.175
11.6604	-0.635624	1.06377	6.09577	1.39196			11.6604	-0.635624	104.993	213.954	313.179
11.6671	-0.806332	0.981355	6.93884	1.40922			11.6671	-0.806332	104.91	214.797	313.197
11.6738	-0.931263	0.905433	7.86143	1.43452			11.6738	-0.931263	104.835	215.72	313.222
11.6804	-1.01805	0.858045	8.87014	1.48396			11.6804	-1.01805	104.787	216.728	313.271
11.6871	-1.09196	0.843887	9.97456	1.53506			11.6871	-1.09196	104.773	217.833	313.322
11.6937	-1.14441	0.831478	11.1606	1.54674			11.6937	-1.14441	104.761	219.019	313.334
11.7004	-1.17683	0.769697	12.3898	1.4893			11.7004	-1.17683	104.699	220.248	313.277
11.7071	-1.18113	0.65552	13.6425	1.40148			11.7071	-1.18113	104.585	221.501	313.189
11.7137	-1.1754	0.53086	14.9321	1.32807			11.7137	-1.1754	104.46	222.79	313.115
11.7204	-1.16587	0.412437	16.2671	1.25308			11.7204	-1.16587	104.342	224.125	313.04
11.7271	-1.16634	0.278511	17.6265	1.16342			11.7271	-1.16634	104.208	225.485	312.951
11.7338	-1.19591	0.122789	18.9873	1.06859			11.7338	-1.19591	104.052	226.846	312.856
11.7404	-1.2126	-0.0165086	20.3593	1.03146			11.7404	-1.2126	103.913	228.218	312.819
11.7471	-1.20878	-0.096991	21.7608	1.02828			11.7471	-1.20878	103.832	229.619	312.816
11.7538	-1.19638	-0.137517	23.1498	1.0278			11.7538	-1.19638	103.792	231.008	312.815
11.7604	-1.18685	-0.151879	24.4886	1.02744			11.7604	-1.18685	103.777	232.347	312.815
11.7671	-1.17254	-0.135478	25.7595	1.03022			11.7671	-1.17254	103.794	233.618	312.818
11.7737	-1.12486	-0.0823819	26.9842	1.03218			11.7737	-1.12486	103.847	234.842	312.82
11.7804	-1.04713	0.00485089	28.2044	1.02922			11.7804	-1.04713	103.934	236.063	312.817
11.7871	-0.974178	0.0895983	29.402	1.03703			11.7871	-0.974178	104.019	237.26	312.824
11.7937	-0.931263	0.132291	30.5848	1.02137			11.7937	-0.931263	104.061	238.443	312.809
11.8004	-0.927925	0.118781	31.7546	0.968161			11.8004	-0.927925	104.048	239.613	312.756
11.8071	-0.936985	0.0463243	32.9325	0.89329			11.8071	-0.936985	103.975	240.791	312.681
11.8138	-0.956059	-0.0493205	34.1308	0.842901			11.8138	-0.956059	103.88	241.989	312.63
11.8204	-0.999451	-0.152418	35.3361	0.804676			11.8204	-0.999451	103.777	243.194	312.592
11.8271	-1.04427	-0.228259	36.5891	0.760104			11.8271	-1.04427	103.701	244.447	312.548
11.8338	-1.06859	-0.246991	37.9361	0.754881			11.8338	-1.06859	103.682	245.794	312.542
11.8404	-1.05476	-0.232476	39.3614	0.790566			11.8404	-1.05476	103.697	247.22	312.578
11.8471	-1.02663	-0.206732	40.8354	0.837433			11.8471	-1.02663	103.722	248.694	312.625
11.8537	-0.998497	-0.176419	42.36	0.855945			11.8537	-0.998497	103.753	250.218	312.643
11.8604	-0.965118	-0.123986	43.9758	0.868976			11.8604	-0.965118	103.805	251.834	312.656
11.8671	-0.947475	-0.079606	45.6881	0.881538			11.8671	-0.947475	103.85	253.546	312.669
11.8737	-0.946045	-0.10086	47.454	0.849329			11.8737	-0.946045	103.828	255.312	312.637
11.8804	-0.952244	-0.156545	49.29	0.773702			11.8804	-0.952244	103.773	257.148	312.561
11.8871	-0.971794	-0.195399	51.2106	0.695545			11.8871	-0.971794	103.734	259.069	312.483
11.8938	-1.00422	-0.205909	53.2027	0.636059			11.8938	-1.00422	103.723	261.061	312.423
11.9004	-1.04713	-0.221747	55.2424	0.581758			11.9004	-1.04713	103.707	263.101	312.369
11.9071	-1.05715	-0.254491	57.3136	0.528635			11.9071	-1.05715	103.675	265.172	312.316
11.9138	-1.03235	-0.250642	59.4292	0.508797			11.9138	-1.03235	103.678	267.288	312.296
11.9204	-1.00279	-0.203947	61.5608	0.524911			11.9204	-1.00279	103.725	269.419	312.312
11.9271	-0.973701	-0.141524	63.6638	0.546857			11.9271	-0.973701	103.788	271.522	312.334
11.9337	-0.932217	-0.0991885	65.6111	0.578562			11.9337	-0.932217	103.83	273.469	312.366
11.9404	-0.894547	-0.0781518	67.2205	0.613298			11.9404	-0.894547	103.851	275.079	312.401
11.9471	-0.881195	-0.0589674	68.3008	0.658054			11.9471	-0.881195	103.87	276.159	312.445
11.9537	-0.894547	-0.0499648	68.7233	0.680492			11.9537	-0.894547	103.879	276.582	312.468
11.9604	-0.899315	-0.0682475	68.4601	0.662208			11.9604	-0.899315	103.861	276.318	312.45
11.9671	-0.884533	-0.1264	67.5268	0.613216			11.9671	-0.884533	103.803	275.385	312.401
11.9738	-0.86832	-0.181469	66.017	0.548281			11.9738	-0.86832	103.748	273.875	312.336
11.9804	-0.860214	-0.190257	64.0999	0.492239			11.9804	-0.860214	103.739	271.958	312.28
11.9871	-0.837326	-0.153103	61.978	0.444643			11.9871	-0.837326	103.776	269.836	312.232
11.9938	-0.782013	-0.0873963	59.7979	0.434032			11.9938	-0.782013	103.842	267.656	312.221
12.0004	-0.6814	0.0142737	57.5791	0.468115			12.0004	-0.6814	103.943	265.437	312.256
12.0071	-0.562668	0.167512	55.3164	0.526461			12.0071	-0.562668	104.097	263.175	312.314
12.0137	-0.445366	0.329332	52.9714	0.566174			12.0137	-0.445366	104.258	260.83	312.354
12.0204	-0.342369	0.435772	50.4224	0.573586			12.0204	-0.342369	104.365	258.281	312.361
12.0271	-0.281334	0.482991	47.4994	0.555467			12.0271	-0.281334	104.412	255.358	312.343
12.0337	-0.25034	0.486223	44.0945	0.486237			12.0337	-0.25034	104.415	251.953	312.274
12.0404	-0.245094	0.464154	40.2849	0.371817			12.0404	-0.245094	104.393	248.143	312.159
12.0471	-0.235081	0.437801	36.2682	0.262331			12.0471	-0.235081	104.367	244.127	312.05
12.0538	-0.205517	0.442623	32.3516	0.213461			12.0538	-0.205517	104.372	240.21	312.001
12.0604	-0.136852	0.514045	28.8434	0.221936			12.0604	-0.136852	104.443	236.702	312.009
12.0671	-0.017643	0.650586	25.9924	0.246975			12.0671	-0.017643	104.58	233.851	312.034
12.0738	0.104427	0.833267	23.8489	0.274972			12.0738	0.104427	104.762	231.707	312.062
12.0804	0.174522	0.994698	22.2377	0.304146			12.0804	0.174522	104.924	230.096	312.092
12.0871	0.183582	1.08834	20.837	0.317436			12.0871	0.183582	105.017	228.695	312.105
12.0938	0.171185	1.13109	19.336	0.307515			12.0938	0.171185	105.06	227.194	312.095
12.1004	0.136375	1.1425	17.5691	0.276132			12.1004	0.136375	105.072	225.427	312.064
12.1071	0.0600815	1.13944	15.5222	0.230476			12.1071	0.0600815	105.069	223.38	312.018
12.1137	-0.0386238	1.11965	13.3032	0.186748			12.1137	-0.0386238	105.049	221.161	311.974
12.1204	-0.105858	1.13366	11.1479	0.15427			12.1204	-0.105858	105.063	219.006	311.942
12.1271	-0.120163	1.21432	9.32714	0.140392			12.1271	-0.120163	105.143	217.185	311.928
12.1337	-0.122547	1.29794	7.98765	0.123382			12.1337	-0.122547	105.227	215.846	311.911
12.1404	-0.130653	1.34655	7.12634	0.0972937			12.1404	-0.130653	105.276	214.985	311.885
12.1471	-0.142097	1.34827	6.65187	0.081746			12.1471	-0.142097	105.277	214.51	311.869
12.1538	-0.144958	1.34359	6.51823	0.0824756			12.1538	-0.144958	105.273	214.377	311.87
12.1604	-0.154972	1.34257	6.65432	0.0872712			12.1604	-0.154972	105.272	214.513	311.875
12.1671	-0.174522	1.3304	6.95383	0.106647			12.1671	-0.174522	105.26	214.812	311.894
12.1738	-0.198364	1.35541	7.34765	0.145157			12.1738	-0.198364	105.285	215.206	311.933
12.1804	-0.248432	1.43687	7.78912	0.172967			12.1804	-0.248432	105.366	215.647	311.96
12.1871	-0.317574	1.557	8.29334	0.155982			12.1871	-0.317574	105.486	216.152	311.943
12.1937	-0.383854	1.69214	8.85738	0.120326			12.1937	-0.383854	105.621	216.716	311.908
12.2004	-0.422001	1.82057	9.43898	0.0975835			12.2004	-0.422001	105.75	217.297	311.885
12.2071	-0.466824	1.94378	10.0213	0.0551253			12.2071	-0.466824	105.873	217.88	311.843
12.2137	-0.531197	2.04764	10.5927	-0.00273502			12.2137	-0.531197	105.977	218.451	311.785
12.2204	-0.582218	2.16224	11.2042	-0.0376566			12.2204	-0.582218	106.091	219.062	311.75
12.2271	-0.605583	2.30486	11.8532	-0.0215701			12.2271	-0.605583	106.234	219.711	311.766
12.2338	-0.612259	2.47492	12.5208	0.00415826			12.2338	-0.612259	106.404	220.379	311.792
12.2404	-0.627041	2.6898	13.2166	0.00823119			12.2404	-0.627041	106.619	221.075	311.796
12.2471	-0.615597	2.99397	13.958	0.0300053			12.2471	-0.615597	106.923	221.816	311.817
12.2538	-0.574112	3.40765	14.7135	0.0691642			12.2538	-0.574112	107.337	222.572	311.857
12.2604	-0.508785	3.89143	15.4135	0.108006			12.2604	-0.508785	107.821	223.272	311.895
12.2671	-0.443935	4.44883	15.9753	0.123188			12.2671	-0.443935	108.378	223.834	311.911
12.2737	-0.41151	5.09075	16.3218	0.138272			12.2737	-0.41151	109.02	224.18	311.926
12.2804	-0.401974	5.81087	16.4069	0.189294			12.2804	-0.401974	109.74	224.265	311.977
12.2871	-0.407696	6.6006	16.2565	0.247151			12.2871	-0.407696	110.53	224.115	312.035
12.2937	-0.39959	7.45644	15.9866	0.299614			12.2937	-0.39959	111.386	223.845	312.087
12.3004	-0.379086	8.38338	15.6997	0.330522			12.3004	-0.379086	112.313	223.558	312.118
12.3071	-0.339508	9.32604	15.5253	0.354021			12.3071	-0.339508	113.255	223.384	312.141
12.3138	-0.282764	10.2747	15.6534	0.386287			12.3138	-0.282764	114.204	223.512	312.174
12.3204	-0.213146	11.242	16.2822	0.432688			12.3204	-0.213146	115.171	224.141	312.22
12.3271	-0.173092	12.2227	17.554	0.492645			12.3271	-0.173092	116.152	225.412	312.28
12.3338	-0.175953	13.1574	19.4794	0.517352			12.3338	-0.175953	117.087	227.338	312.305
12.3404	-0.205994	14.0071	21.984	0.512634			12.3404	-0.205994	117.936	229.842	312.3
12.3471	-0.249863	14.7674	24.8435	0.512514			12.3471	-0.249863	118.697	232.702	312.3
12.3537	-0.270844	15.4044	27.722	0.532217			12.3537	-0.270844	119.333	235.58	312.32
12.3604	-0.272274	15.8756	30.2375	0.539567			12.3604	-0.272274	119.805	238.096	312.327
12.3671	-0.234127	16.1306	32.0298	0.545493			12.3671	-0.234127	120.06	239.888	312.333
12.3737	-0.17643	16.1703	32.8656	0.596915			12.3737	-0.17643	120.099	240.724	312.384
12.3804	-0.135899	15.9779	32.6486	0.672518			12.3804	-0.135899	119.907	240.507	312.46
12.3871	-0.135899	15.5236	31.4483	0.707494			12.3871	-0.135899	119.453	239.307	312.495
12.3938	-0.183105	14.8018	29.4525	0.684587			12.3938	-0.183105	118.731	237.311	312.472
12.4004	-0.277042	13.8212	26.8797	0.6528			12.4004	-0.277042	117.75	234.738	312.44
12.4071	-0.407696	12.6236	23.9609	0.618249			12.4071	-0.407696	116.553	231.819	312.406
12.4138	-0.567436	11.2467	20.9143	0.564654			12.4138	-0.567436	115.176	228.773	312.352
12.4204	-0.697613	9.74581	17.9458	0.506644			12.4204	-0.697613	113.675	225.804	312.294
12.4271	-0.753403	8.24964	15.2435	0.482389			12.4271	-0.753403	112.179	223.102	312.27
12.4337	-0.751019	6.854	12.8776	0.506388			12.4337	-0.751019	110.783	220.736	312.294
12.4404	-0.713348	5.61265	10.8872	0.542413			12.4404	-0.713348	109.542	218.746	312.33
12.4471	-0.660896	4.52299	9.24906	0.55561			12.4471	-0.660896	108.452	217.107	312.343
12.4537	-0.582695	3.58269	7.9052	0.547841			12.4537	-0.582695	107.512	215.763	312.335
12.4604	-0.509739	2.80249	6.76199	0.536212			12.4604	-0.509739	106.732	214.62	312.324
12.4671	-0.473022	2.15213	5.73842	0.537434			12.4671	-0.473022	106.081	213.597	312.325
12.4738	-0.462055	1.63102	4.82966	0.534728			12.4738	-0.462055	105.56	212.688	312.322
12.4804	-0.488281	1.23	4.02441	0.517349			12.4804	-0.488281	105.159	211.883	312.305
12.4871	-0.55933	0.921544	3.32236	0.489123			12.4871	-0.55933	104.851	211.181	312.277
12.4938	-0.67091	0.683161	2.73344	0.477322			12.4938	-0.67091	104.612	210.592	312.265
12.5004	-0.777245	0.484003	2.27952	0.474504			12.5004	-0.777245	104.413	210.138	312.262
12.5071	-0.859737	0.355627	1.98128	0.472918			12.5071	-0.859737	104.285	209.84	312.26
12.5137	-0.9408	0.28186	1.82241	0.466624			12.5137	-0.9408	104.211	209.681	312.254
12.5204	-0.991344	0.248663	1.78804	0.460965			12.5204	-0.991344	104.178	209.646	312.248
12.5271	-1.00136	0.244716	1.87455	0.455246			12.5271	-1.00136	104.174	209.733	312.243
12.5337	-0.981331	0.276353	2.09145	0.431866			12.5337	-0.981331	104.205	209.95	312.219
12.5404	-0.967026	0.373266	2.46439	0.419738			12.5404	-0.967026	104.302	210.323	312.207
12.5471	-0.955105	0.483652	2.9846	0.436567			12.5471	-0.955105	104.413	210.843	312.224
12.5538	-0.943661	0.568972	3.61111	0.472014			12.5538	-0.943661	104.498	211.469	312.259
12.5604	-0.9408	0.584285	4.30273	0.500265			12.5604	-0.9408	104.513	212.161	312.288
12.5671	-0.959396	0.56205	5.00419	0.518702			12.5671	-0.959396	104.491	212.862	312.306
12.5738	-0.982761	0.514929	5.67843	0.521515			12.5738	-0.982761	104.444	213.537	312.309
12.5804	-1.01709	0.460147	6.28966	0.502383			12.5804	-1.01709	104.389	214.148	312.29
12.5871	-1.08051	0.396677	6.83095	0.442294			12.5871	-1.08051	104.326	214.689	312.23
12.5938	-1.16014	0.324002	7.36011	0.371107			12.5938	-1.16014	104.253	215.218	312.159
12.6004	-1.23358	0.275153	7.99289	0.322553			12.6004	-1.23358	104.204	215.851	312.11
12.6071	-1.28794	0.243525	8.85978	0.307061			12.6071	-1.28794	104.173	216.718	312.094
12.6137	-1.32942	0.2334	10.0446	0.320485			12.6137	-1.32942	104.163	217.903	312.108
12.6204	-1.34897	0.207734	11.6045	0.35373			12.6204	-1.34897	104.137	219.463	312.141
12.6271	-1.33514	0.18089	13.5505	0.392762			12.6271	-1.33514	104.11	221.409	312.18
12.6337	-1.33324	0.14831	15.7508	0.387418			12.6337	-1.33324	104.077	223.609	312.175
12.6404	-1.36137	0.0780452	17.9332	0.309564			12.6404	-1.36137	104.007	225.791	312.097
12.6471	-1.40142	-0.0227025	19.8085	0.20532			12.6471	-1.40142	103.906	227.667	311.993
12.6538	-1.43671	-0.117083	21.1609	0.137077			12.6538	-1.43671	103.812	229.019	311.924
12.6604	-1.47867	-0.14649	21.8653	0.0969322			12.6604	-1.47867	103.783	229.724	311.884
12.6671	-1.54543	-0.124788	21.8971	0.0611212			12.6671	-1.54543	103.804	229.755	311.849
12.6738	-1.59121	-0.0775862	21.3791	0.0460285			12.6738	-1.59121	103.852	229.237	311.833
12.6804	-1.62554	0.00407924	20.5738	0.0804978			12.6804	-1.62554	103.933	228.432	311.868
12.6871	-1.65462	0.11815	19.767	0.118404			12.6871	-1.65462	104.047	227.625	311.906
12.6937	-1.68753	0.234892	19.2036	0.101155			12.6937	-1.68753	104.164	227.062	311.889
12.7004	-1.69182	0.293521	19.0072	0.0414064			12.7004	-1.69182	104.223	226.865	311.829
12.7071	-1.66512	0.312763	19.2831	-0.0156747			12.7071	-1.66512	104.242	227.141	311.772
12.7137	-1.65367	0.32774	20.1269	-0.0587489			12.7137	-1.65367	104.257	227.985	311.729
12.7204	-1.65367	0.351187	21.6292	-0.117783			12.7204	-1.65367	104.28	229.487	311.67
12.7271	-1.66368	0.365873	23.9374	-0.169904			12.7271	-1.66368	104.295	231.796	311.618
12.7338	-1.66321	0.363443	27.2986	-0.193509			12.7338	-1.66321	104.293	235.157	311.594
12.7404	-1.69039	0.351784	32.1338	-0.219632			12.7404	-1.69039	104.281	239.992	311.568
12.7471	-1.73473	0.298259	38.9782	-0.276189			12.7471	-1.73473	104.227	246.836	311.511
12.7538	-1.74236	0.21731	48.4683	-0.343878			12.7538	-1.74236	104.146	256.327	311.444
12.7604	-1.69563	0.140453	61.1304	-0.357279			12.7604	-1.69563	104.07	268.989	311.43
12.7671	-1.63555	0.0846948	76.9838	-0.346892			12.7671	-1.63555	104.014	284.842	311.441
12.7737	-1.60694	0.0375909	95.1435	-0.36139			12.7737	-1.60694	103.967	303.002	311.426
12.7804	-1.59836	0.00516043	113.756	-0.379542			12.7804	-1.59836	103.934	321.614	311.408
12.7871	-1.5831	0.0166923	130.203	-0.367311			12.7871	-1.5831	103.946	338.061	311.42
12.7937	-1.57595	0.0695608	141.71	-0.317902			12.7937	-1.57595	103.999	349.568	311.47
12.8004	-1.56069	0.141148	146.118	-0.269777			12.8004	-1.56069	104.07	353.976	311.518
12.8071	-1.51682	0.212089	142.552	-0.232476			12.8071	-1.51682	104.141	350.411	311.555
12.8138	-1.42717	0.28237	131.744	-0.188089			12.8138	-1.42717	104.212	339.603	311.599
12.8204	-1.29461	0.35904	115.756	-0.136728			12.8204	-1.29461	104.288	323.614	311.651
12.8271	-1.1673	0.430147	97.429	-0.0826173			12.8271	-1.1673	104.359	305.287	311.705
12.8338	-1.06239	0.455319	79.5087	-0.0576837			12.8338	-1.06239	104.384	287.367	311.73
12.8404	-1.02043	0.42205	63.9614	-0.0779097			12.8404	-1.02043	104.351	271.82	311.709
12.8471	-1.00422	0.385669	51.6797	-0.10753			12.8471	-1.00422	104.315	259.538	311.68
12.8537	-0.985146	0.394878	42.5942	-0.11134			12.8537	-0.985146	104.324	250.452	311.676
12.8604	-0.936508	0.431649	36.071	-0.0897097			12.8604	-0.936508	104.361	243.929	311.698
12.8671	-0.837803	0.466482	31.3146	-0.0693602			12.8671	-0.837803	104.396	239.173	311.718
12.8737	-0.687122	0.532419	27.7049	-0.0467848			12.8737	-0.687122	104.462	235.563	311.741
12.8804	-0.481606	0.656378	24.8553	-0.0137979			12.8804	-0.481606	104.586	232.714	311.774
12.8871	-0.264168	0.791746	22.5866	0.0204338			12.8871	-0.264168	104.721	230.445	311.808
12.8938	-0.079155	0.90081	20.8372	0.0195172			12.8938	-0.079155	104.83	228.695	311.807
12.9004	0.0977516	0.996688	19.6129	-0.00370546			12.9004	0.0977516	104.926	227.471	311.784
12.9071	0.305176	1.13234	18.9107	-0.00949281			12.9071	0.305176	105.061	226.769	311.778
12.9138	0.557899	1.29224	18.6416	0.0233302			12.9138	0.557899	105.221	226.5	311.811
12.9204	0.833035	1.46443	18.7083	0.0818609			12.9204	0.833035	105.394	226.567	311.869
12.9271	1.09911	1.63278	19.0048	0.132326			12.9271	1.09911	105.562	226.863	311.92
12.9337	1.36185	1.78051	19.4676	0.189695			12.9337	1.36185	105.71	227.326	311.977
12.9404	1.54495	1.89596	20.0362	0.26019			12.9404	1.54495	105.825	227.894	312.048
12.9471	1.59025	1.98532	20.6255	0.32282			12.9471	1.59025	105.914	228.484	312.11
12.9537	1.48773	2.08711	21.1422	0.357176			12.9537	1.48773	106.016	229	312.145
12.9604	1.28794	2.20835	21.477	0.380275			12.9604	1.28794	106.137	229.335	312.168
12.9671	1.04284	2.36196	21.5674	0.428576			12.9671	1.04284	106.291	229.426	312.216
12.9738	0.769138	2.56498	21.386	0.493022			12.9738	0.769138	106.494	229.244	312.28
12.9804	0.506401	2.82726	20.9429	0.550451			12.9804	0.506401	106.756	228.801	312.338
12.9871	0.264168	3.10317	20.3065	0.568745			12.9871	0.264168	107.032	228.165	312.356
12.9938	0.0605583	3.37525	19.6302	0.563386			12.9938	0.0605583	107.304	227.488	312.351
13.0004	-0.0824928	3.67931	19.1026	0.569714			13.0004	-0.0824928	107.608	226.961	312.357
13.0071	-0.137806	4.05637	18.8523	0.593855			13.0071	-0.137806	107.986	226.711	312.381
13.0137	-0.13876	4.51379	18.8739	0.626783			13.0137	-0.13876	108.443	226.732	312.414
13.0204	-0.113487	5.04074	19.0627	0.637965			13.0204	-0.113487	108.97	226.921	312.425
13.0271	-0.061512	5.69695	19.2883	0.658316			13.0271	-0.061512	109.626	227.147	312.446
13.0337	0.0157356	6.52966	19.4092	0.69095			13.0337	0.0157356	110.459	227.267	312.478
13.0404	0.100613	7.57672	19.3025	0.711551			13.0404	0.100613	111.506	227.161	312.499
13.0471	0.157356	8.89136	18.9022	0.717137			13.0471	0.157356	112.82	226.761	312.505
13.0538	0.213146	10.5247	18.2093	0.718854			13.0538	0.213146	114.454	226.068	312.506
13.0604	0.281334	12.5159	17.326	0.75023			13.0604	0.281334	116.445	225.184	312.538
13.0671	0.359535	14.8348	16.3593	0.773216			13.0671	0.359535	118.764	224.218	312.561
13.0738	0.422478	17.3651	15.3816	0.772422			13.0738	0.422478	121.294	223.24	312.56
13.0804	0.472069	19.8692	14.4518	0.752071			13.0804	0.472069	123.798	222.31	312.539
13.0871	0.515938	22.0057	13.5996	0.730965			13.0871	0.515938	125.935	221.458	312.518
13.0938	0.554562	23.4321	12.8746	0.713968			13.0938	0.554562	127.361	220.733	312.501
13.1004	0.588417	23.8414	12.2598	0.692619			13.1004	0.588417	127.771	220.118	312.48
13.1071	0.64373	23.0736	11.7503	0.70985			13.1071	0.64373	127.003	219.609	312.497
13.1137	0.736713	21.1864	11.3724	0.789912			13.1137	0.736713	125.116	219.231	312.577
13.1204	0.831127	18.4392	11.1415	0.900439			13.1204	0.831127	122.368	219	312.688
13.1271	0.896931	15.2258	11.066	0.973015			13.1271	0.896931	119.155	218.924	312.76
13.1337	0.929832	11.9625	11.1732	0.994718			13.1337	0.929832	115.892	219.031	312.782
13.1404	0.957012	9.04723	11.5258	1.00897			13.1404	0.957012	112.976	219.384	312.796
13.1471	0.983238	6.70065	12.1316	1.03311			13.1471	0.983238	110.63	219.99	312.821
13.1538	0.994682	4.96338	12.9168	1.04419			13.1538	0.994682	108.893	220.775	312.832
13.1604	0.992775	3.75919	13.7514	1.02839			13.1604	0.992775	107.688	221.61	312.816
13.1671	0.99802	2.97985	14.5216	1.01994			13.1671	0.99802	106.909	222.38	312.807
13.1738	1.01709	2.51333	15.1503	1.03229			13.1738	1.01709	106.442	223.009	312.82
13.1804	1.03331	2.23648	15.6111	1.04408			13.1804	1.03331	106.166	223.469	312.831
13.1871	1.02949	2.07765	15.9639	1.0506			13.1871	1.02949	106.007	223.822	312.838
13.1937	1.02568	2.02716	16.3407	1.06369			13.1937	1.02568	105.956	224.199	312.851
13.2004	1.02854	2.07873	16.9304	1.08589			13.2004	1.02854	106.008	224.789	312.873
13.2071	1.02282	2.17528	17.8453	1.08552			13.2071	1.02282	106.104	225.704	312.873
13.2137	1.00231	2.24978	19.0933	1.06351			13.2137	1.00231	106.179	226.952	312.851
13.2204	0.987053	2.28191	20.635	1.04584			13.2204	0.987053	106.211	228.493	312.833
13.2271	0.994682	2.29263	22.3903	1.03977			13.2271	0.994682	106.222	230.249	312.827
13.2338	1.01423	2.27248	24.2509	1.02372			13.2338	1.01423	106.202	232.109	312.811
13.2404	1.04618	2.19936	26.0758	1.00843			13.2404	1.04618	106.128	233.934	312.796
13.2471	1.07813	2.06322	27.7634	1.02084			13.2471	1.07813	105.992	235.622	312.808
13.2538	1.09863	1.90091	29.2515	1.05178			13.2538	1.09863	105.83	237.11	312.839
13.2604	1.09148	1.7413	30.5042	1.08004			13.2604	1.09148	105.67	238.363	312.867
13.2671	1.04189	1.59064	31.5311	1.07603			13.2671	1.04189	105.52	239.389	312.863
[truncated: 4,759 more rows]

## Sheet: Figure 2C
Panel C: HPLC chromatograms: Dry reaction_DA:LA 200:800 (umol:umol)
Obtained with optimized HPLC method
RT [min]	DA:LA 1:4
0.00583333	0.449231
0.0125	0.487901
0.0191667	0.491607
0.0258333	0.442338
0.0325	0.344021
0.0391667	0.253076
0.0458333	0.157047
0.0525	0.0697077
0.0591667	0.0271998
0.0658333	0.0290621
0.0725	0.0437527
0.0791667	0.0379461
0.0858333	0.00806009
0.0925	-0.0656831
0.0991667	-0.16109
0.105833	-0.237714
0.1125	-0.276223
0.119167	-0.282719
0.125833	-0.292907
0.1325	-0.316073
0.139167	-0.371177
0.145833	-0.445309
0.1525	-0.52079
0.159167	-0.640852
0.165833	-0.757284
0.1725	-0.829595
0.179167	-0.833123
0.185833	-0.826928
0.1925	-0.846961
0.199167	-0.864489
0.205833	-0.861344
0.2125	-0.822982
0.219167	-0.796001
0.225833	-0.794176
0.2325	-0.820448
0.239167	-0.834446
0.245833	-0.863243
0.2525	-0.953653
0.259167	-1.06836
0.265833	-1.16127
0.2725	-1.21684
0.279167	-1.30744
0.285833	-1.39467
0.2925	-1.44358
0.299167	-1.43704
0.305833	-1.38196
0.3125	-1.27721
0.319167	-1.13636
0.325833	-1.02955
0.3325	-0.989769
0.339167	-1.02033
0.345833	-1.11164
0.3525	-1.25048
0.359167	-1.3699
0.365833	-1.42697
0.3725	-1.43012
0.379167	-1.40635
0.385833	-1.39334
0.3925	-1.40212
0.399167	-1.4164
0.405833	-1.44092
0.4125	-1.45902
0.419167	-1.50532
0.425833	-1.53639
0.4325	-1.5373
0.439167	-1.53756
0.445833	-1.54343
0.4525	-1.55288
0.459167	-1.53354
0.465833	-1.50853
0.4725	-1.4841
0.479167	-1.44097
0.485833	-1.39199
0.4925	-1.36452
0.499167	-1.36646
0.505833	-1.36348
0.5125	-1.37444
0.519167	-1.42528
0.525833	-1.50183
0.5325	-1.56281
0.539167	-1.58722
0.545833	-1.59913
0.5525	-1.58393
0.559167	-1.53849
0.565833	-1.47421
0.5725	-1.39562
0.579167	-1.32777
0.585833	-1.28853
0.5925	-1.29073
0.599167	-1.2988
0.605833	-1.26893
0.6125	-1.20172
0.619167	-1.098
0.625833	-1.02167
0.6325	-0.985536
0.639167	-0.988702
0.645833	-0.975886
0.6525	-0.95738
0.659167	-0.988654
0.665833	-1.05663
0.6725	-1.12943
0.679167	-1.18794
0.685833	-1.30266
0.6925	-1.44944
0.699167	-1.54734
0.705833	-1.54977
0.7125	-1.51274
0.719167	-1.484
0.725833	-1.44952
0.7325	-1.4334
0.739167	-1.44746
0.745833	-1.49187
0.7525	-1.49576
0.759167	-1.48142
0.765833	-1.49084
0.7725	-1.51108
0.779167	-1.51289
0.785833	-1.45229
0.7925	-1.40335
0.799167	-1.36867
0.805833	-1.33968
0.8125	-1.32275
0.819167	-1.33229
0.825833	-1.39012
0.8325	-1.44523
0.839167	-1.48206
0.845833	-1.48533
0.8525	-1.4517
0.859167	-1.42024
0.865833	-1.42171
0.8725	-1.41683
0.879167	-1.38214
0.885833	-1.34952
0.8925	-1.34737
0.899167	-1.33241
0.905833	-1.26682
0.9125	-1.22518
0.919167	-1.23173
0.925833	-1.23944
0.9325	-1.19283
0.939167	-1.11596
0.945833	-1.07511
0.9525	-1.05272
0.959167	-1.03266
0.965833	-1.00766
0.9725	-0.985814
0.979167	-0.986682
0.985833	-0.945541
0.9925	-0.842261
0.999167	-0.677985
1.00583	-0.490291
1.0125	-0.31876
1.01917	-0.156991
1.02583	-0.0421147
1.0325	0.00446146
1.03917	0.0198715
1.04583	0.0345996
1.0525	0.0757704
1.05917	0.145869
1.06583	0.237775
1.0725	0.351919
1.07917	0.462753
1.08583	0.59694
1.0925	0.764742
1.09917	0.946657
1.10583	1.11238
1.1125	1.24848
1.11917	1.35114
1.12583	1.3938
1.1325	1.31681
1.13917	1.1487
1.14583	0.950607
1.1525	0.792161
1.15917	0.689982
1.16583	0.68906
1.1725	0.828286
1.17917	1.10325
1.18583	1.49917
1.1925	1.95328
1.19917	2.38014
1.20583	2.65324
1.2125	2.72186
1.21917	2.58363
1.22583	2.23965
1.2325	1.74665
1.23917	1.21178
1.24583	0.718002
1.2525	0.325777
1.25917	0.0362146
1.26583	-0.146552
1.2725	-0.244488
1.27917	-0.309126
1.28583	-0.320371
1.2925	-0.324574
1.29917	-0.33475
1.30583	-0.34213
1.3125	-0.343778
1.31917	-0.341194
1.32583	-0.40576
1.3325	-0.494168
1.33917	-0.577815
1.34583	-0.643138
1.3525	-0.692853
1.35917	-0.722974
1.36583	-0.72776
1.3725	-0.701064
1.37917	-0.561149
1.38583	-0.175697
1.3925	0.631308
1.39917	2.09152
1.40583	4.40128
1.4125	7.4974
1.41917	10.9626
1.42583	14.1715
1.4325	16.4743
1.43917	17.3969
1.44583	16.8191
1.4525	15.0724
1.45917	12.6797
1.46583	10.1292
1.4725	7.8393
1.47917	6.16764
1.48583	5.22926
1.4925	4.85699
1.49917	5.23561
1.50583	7.15067
1.5125	11.3475
1.51917	17.3979
1.52583	23.857
1.5325	29.4503
1.53917	33.6239
1.54583	36.11
1.5525	36.6879
1.55917	35.7961
1.56583	34.5512
1.5725	33.769
1.57917	33.2244
1.58583	32.1023
1.5925	29.863
1.59917	26.4916
1.60583	22.3392
1.6125	17.9536
1.61917	13.8919
1.62583	10.5387
1.6325	7.99133
1.63917	6.17545
1.64583	4.93876
1.6525	4.12537
1.65917	3.59861
1.66583	3.2673
1.6725	3.0416
1.67917	2.86981
1.68583	2.74772
1.6925	2.67433
1.69917	2.6276
1.70583	2.56077
1.7125	2.48798
1.71917	2.4191
1.72583	2.30258
1.7325	2.1067
1.73917	1.84291
1.74583	1.59644
1.7525	1.41857
1.75917	1.3274
1.76583	1.29599
1.7725	1.28883
1.77917	1.29085
1.78583	1.26138
1.7925	1.16666
1.79917	0.969227
1.80583	0.709977
1.8125	0.424263
1.81917	0.187576
1.82583	0.0123464
1.8325	-0.0873063
1.83917	-0.13385
1.84583	-0.124495
1.8525	-0.0975122
1.85917	-0.146991
1.86583	-0.272995
1.8725	-0.468599
1.87917	-0.664327
1.88583	-0.854587
1.8925	-0.996814
1.89917	-1.02993
1.90583	-1.01415
1.9125	-0.987291
1.91917	-0.981034
1.92583	-0.982893
1.9325	-0.989694
1.93917	-1.05027
1.94583	-1.11499
1.9525	-1.14523
1.95917	-1.12794
1.96583	-1.0803
1.9725	-1.03883
1.97917	-0.989301
1.98583	-0.918808
1.9925	-0.851972
1.99917	-0.828345
2.00583	-0.839233
2.0125	-0.83897
2.01917	-0.811449
2.02583	-0.78734
2.0325	-0.7619
2.03917	-0.705802
2.04583	-0.63516
2.0525	-0.579384
2.05917	-0.518786
2.06583	-0.429798
2.0725	-0.317359
2.07917	-0.206862
2.08583	-0.0806583
2.0925	0.0621148
2.09917	0.192068
2.10583	0.311813
2.1125	0.427363
2.11917	0.56479
2.12583	0.68881
2.1325	0.804721
2.13917	0.918175
2.14583	1.02251
2.1525	1.11589
2.15917	1.2103
2.16583	1.31974
2.1725	1.41866
2.17917	1.48289
2.18583	1.51688
2.1925	1.56027
2.19917	1.64047
2.20583	1.76009
2.2125	1.89293
2.21917	1.98279
2.22583	2.02755
2.2325	2.05666
2.23917	2.05728
2.24583	2.01354
2.2525	1.94385
2.25917	1.95787
2.26583	2.03059
2.2725	2.09434
2.27917	2.11689
2.28583	2.1656
2.2925	2.23817
2.29917	2.25149
2.30583	2.17377
2.3125	2.0344
2.31917	1.88481
2.32583	1.7183
2.3325	1.54782
2.33917	1.43099
2.34583	1.40773
2.3525	1.45313
2.35917	1.50684
2.36583	1.53454
2.3725	1.53738
2.37917	1.50364
2.38583	1.44955
2.3925	1.42054
2.39917	1.44432
2.40583	1.49735
2.4125	1.54972
2.41917	1.58452
2.42583	1.60058
2.4325	1.59329
2.43917	1.5711
2.44583	1.56499
2.4525	1.58615
2.45917	1.63143
2.46583	1.68076
2.4725	1.66895
2.47917	1.58643
2.48583	1.45611
2.4925	1.32214
2.49917	1.20235
2.50583	1.09109
2.5125	1.04814
2.51917	1.09356
2.52583	1.20667
2.5325	1.32487
2.53917	1.41578
2.54583	1.50644
2.5525	1.6069
2.55917	1.7014
2.56583	1.74873
2.5725	1.78594
2.57917	1.86982
2.58583	1.98289
2.5925	2.08751
2.59917	2.18859
2.60583	2.31591
2.6125	2.46184
2.61917	2.61959
2.62583	2.80116
2.6325	3.00336
2.63917	3.19723
2.64583	3.41543
2.6525	3.66987
2.65917	3.94564
2.66583	4.20497
2.6725	4.4494
2.67917	4.71608
2.68583	5.03842
2.6925	5.4296
2.69917	5.82974
2.70583	6.20637
2.7125	6.52365
2.71917	6.76945
2.72583	6.83231
2.7325	6.69623
2.73917	6.41608
2.74583	6.04495
2.7525	5.58021
2.75917	5.00439
2.76583	4.39918
2.7725	3.79778
2.77917	3.19494
2.78583	2.605
2.7925	2.11878
2.79917	1.77428
2.80583	1.54568
2.8125	1.37888
2.81917	1.24596
2.82583	1.13873
2.8325	1.02894
2.83917	0.915427
2.84583	0.782297
2.8525	0.658942
2.85917	0.562395
2.86583	0.483465
2.8725	0.395275
2.87917	0.339078
2.88583	0.336677
2.8925	0.356491
2.89917	0.380411
2.90583	0.40765
2.9125	0.464612
2.91917	0.496483
2.92583	0.485749
2.9325	0.4595
2.93917	0.437113
2.94583	0.424646
2.9525	0.370816
2.95917	0.288619
2.96583	0.212817
2.9725	0.168035
2.97917	0.156553
2.98583	0.168323
2.9925	0.220594
2.99917	0.284428
3.00583	0.367463
3.0125	0.457381
3.01917	0.578574
3.02583	0.6801
3.0325	0.769184
3.03917	0.844284
3.04583	0.888699
3.0525	0.890817
3.05917	0.847956
3.06583	0.823298
3.0725	0.832212
3.07917	0.891367
3.08583	0.927494
3.0925	0.920244
3.09917	0.884332
3.10583	0.874179
3.1125	0.883005
3.11917	0.887005
3.12583	0.931171
3.1325	1.01431
3.13917	1.11453
3.14583	1.17052
3.1525	1.15323
3.15917	1.04906
3.16583	0.894793
3.1725	0.791
3.17917	0.750384
3.18583	0.75281
3.1925	0.807756
3.19917	0.94701
3.20583	1.12768
3.2125	1.22958
3.21917	1.2183
3.22583	1.14163
3.2325	1.04742
3.23917	0.927124
3.24583	0.786556
3.2525	0.669935
3.25917	0.617056
3.26583	0.607303
3.2725	0.606864
3.27917	0.642085
3.28583	0.704067
3.2925	0.773957
3.29917	0.818331
3.30583	0.828757
3.3125	0.825145
3.31917	0.795005
3.32583	0.773369
3.3325	0.76218
3.33917	0.780645
3.34583	0.846865
3.3525	0.93266
3.35917	1.00737
3.36583	1.04098
3.3725	1.07984
3.37917	1.13247
3.38583	1.17154
3.3925	1.24513
3.39917	1.38662
3.40583	1.56844
3.4125	1.70112
3.41917	1.78807
3.42583	1.87252
3.4325	1.90833
3.43917	1.89566
3.44583	1.89791
3.4525	1.99299
3.45917	2.15298
3.46583	2.33396
3.4725	2.54355
3.47917	2.76432
3.48583	2.94697
3.4925	3.04258
3.49917	3.07354
3.50583	3.02196
3.5125	2.92007
3.51917	2.79379
3.52583	2.6775
3.5325	2.55979
3.53917	2.41554
3.54583	2.27978
3.5525	2.15893
3.55917	2.01672
3.56583	1.87102
3.5725	1.74826
3.57917	1.63876
3.58583	1.51758
3.5925	1.36599
3.59917	1.23585
3.60583	1.09872
3.6125	0.94729
3.61917	0.809508
3.62583	0.728352
3.6325	0.687574
3.63917	0.647822
3.64583	0.603591
3.6525	0.563395
3.65917	0.523022
3.66583	0.461327
3.6725	0.433976
3.67917	0.462811
3.68583	0.512568
3.6925	0.536432
3.69917	0.525135
3.70583	0.504315
3.7125	0.413065
3.71917	0.233435
3.72583	0.0538253
3.7325	-0.0234422
3.73917	0.0299949
3.74583	0.148893
3.7525	0.287109
3.75917	0.434421
3.76583	0.543154
3.7725	0.603901
3.77917	0.592362
3.78583	0.543936
3.7925	0.50287
3.79917	0.492888
3.80583	0.524646
3.8125	0.541562
3.81917	0.524527
3.82583	0.471413
3.8325	0.422552
3.83917	0.409969
3.84583	0.411654
3.8525	0.427955
3.85917	0.486426
3.86583	0.592991
3.8725	0.679486
3.87917	0.673445
3.88583	0.615593
3.8925	0.583793
3.89917	0.593397
3.90583	0.595985
3.9125	0.631687
3.91917	0.708602
3.92583	0.780039
3.9325	0.775168
3.93917	0.687546
3.94583	0.617591
3.9525	0.551673
3.95917	0.50789
3.96583	0.499858
3.9725	0.531017
3.97917	0.583238
3.98583	0.611188
3.9925	0.628841
3.99917	0.660403
4.00583	0.679103
4.0125	0.6723
4.01917	0.64216
4.02583	0.648626
4.0325	0.712084
4.03917	0.774048
4.04583	0.831643
4.0525	0.917775
4.05917	1.03616
4.06583	1.09132
4.0725	1.05771
4.07917	1.01042
4.08583	1.0115
4.0925	1.02132
4.09917	1.00697
4.10583	1.02208
4.1125	1.0949
4.11917	1.15906
4.12583	1.17938
4.1325	1.19306
4.13917	1.22473
4.14583	1.2515
4.1525	1.24564
4.15917	1.25402
4.16583	1.26969
4.1725	1.24431
4.17917	1.18938
4.18583	1.11492
4.1925	1.04646
4.19917	0.965186
4.20583	0.897575
4.2125	0.876617
4.21917	0.859138
4.22583	0.805453
4.2325	0.708348
4.23917	0.595227
4.24583	0.481262
4.2525	0.315609
4.25917	0.135393
4.26583	-0.0103491
4.2725	-0.0948609
4.27917	-0.120108
4.28583	-0.139452
4.2925	-0.12614
4.29917	-0.11987
4.30583	-0.132339
4.3125	-0.154044
4.31917	-0.186603
4.32583	-0.233061
4.3325	-0.304483
4.33917	-0.335454
4.34583	-0.32084
4.3525	-0.313585
4.35917	-0.370787
4.36583	-0.465553
4.3725	-0.536557
4.37917	-0.584266
4.38583	-0.602156
4.3925	-0.629474
4.39917	-0.644946
4.40583	-0.638497
4.4125	-0.605986
4.41917	-0.573392
4.42583	-0.591196
4.4325	-0.625339
4.43917	-0.64697
4.44583	-0.615013
4.4525	-0.540889
4.45917	-0.467289
4.46583	-0.387283
4.4725	-0.323066
4.47917	-0.29375
4.48583	-0.350384
4.4925	-0.471588
4.49917	-0.590938
4.50583	-0.675132
4.5125	-0.718014
4.51917	-0.732096
4.52583	-0.711861
4.5325	-0.676619
4.53917	-0.656638
4.54583	-0.646501
4.5525	-0.640446
4.55917	-0.608485
4.56583	-0.577522
4.5725	-0.583049
4.57917	-0.62786
4.58583	-0.694251
4.5925	-0.744738
4.59917	-0.782406
4.60583	-0.832788
4.6125	-0.908308
4.61917	-0.998131
4.62583	-1.06752
4.6325	-1.09067
4.63917	-1.07844
4.64583	-1.01999
4.6525	-0.892115
4.65917	-0.716427
4.66583	-0.53224
4.6725	-0.41812
4.67917	-0.387299
4.68583	-0.394092
4.6925	-0.405074
4.69917	-0.393381
4.70583	-0.380312
4.7125	-0.341811
4.71917	-0.253369
4.72583	-0.125548
4.7325	0.011678
4.73917	0.169994
4.74583	0.339975
4.7525	0.527307
4.75917	0.687835
4.76583	0.822263
4.7725	0.9447
4.77917	1.02489
4.78583	1.05325
4.7925	1.00422
4.79917	0.933092
4.80583	0.865916
4.8125	0.825477
4.81917	0.816562
4.82583	0.849536
4.8325	0.922414
4.83917	0.982583
4.84583	1.0327
4.8525	1.07927
4.85917	1.13667
4.86583	1.183
4.8725	1.19909
4.87917	1.20481
4.88583	1.22127
4.8925	1.23642
4.89917	1.24455
4.90583	1.23944
4.9125	1.25002
4.91917	1.30405
4.92583	1.34152
4.9325	1.31039
4.93917	1.19302
4.94583	1.08381
4.9525	1.04907
4.95917	1.05313
4.96583	1.05269
4.9725	1.0435
4.97917	1.07909
4.98583	1.14006
4.9925	1.18586
4.99917	1.17888
5.00583	1.13474
5.0125	1.06597
5.01917	0.967319
5.02583	0.814948
5.0325	0.609692
5.03917	0.41834
5.04583	0.288114
5.0525	0.227096
5.05917	0.230742
5.06583	0.276708
5.0725	0.315608
5.07917	0.280922
5.08583	0.18859
5.0925	0.0995454
5.09917	0.0139006
5.10583	-0.0733702
5.1125	-0.141453
5.11917	-0.159968
5.12583	-0.146349
5.1325	-0.133016
5.13917	-0.154586
5.14583	-0.194267
5.1525	-0.244453
5.15917	-0.265601
5.16583	-0.283047
5.1725	-0.306682
5.17917	-0.314605
5.18583	-0.32101
5.1925	-0.350597
5.19917	-0.399192
5.20583	-0.406874
5.2125	-0.389887
5.21917	-0.367255
5.22583	-0.3288
5.2325	-0.226908
5.23917	-0.105462
5.24583	-0.0127319
5.2525	0.0590545
5.25917	0.10894
5.26583	0.129282
5.2725	0.141579
5.27917	0.168819
5.28583	0.21553
5.2925	0.274992
5.29917	0.376897
5.30583	0.512223
5.3125	0.585039
5.31917	0.589581
5.32583	0.589689
5.3325	0.643317
5.33917	0.705236
5.34583	0.727479
5.3525	0.757144
5.35917	0.827981
5.36583	0.931508
5.3725	0.995635
5.37917	0.998618
5.38583	0.981754
5.3925	0.973371
5.39917	0.96674
5.40583	0.919996
5.4125	0.867615
5.41917	0.846084
5.42583	0.859046
5.4325	0.891772
5.43917	0.933627
5.44583	0.963733
5.4525	0.949764
5.45917	0.884287
5.46583	0.801076
5.4725	0.714497
5.47917	0.641864
5.48583	0.57172
5.4925	0.5126
5.49917	0.484491
5.50583	0.450155
5.5125	0.380362
5.51917	0.268166
5.52583	0.161186
5.5325	0.0880276
5.53917	0.0101814
5.54583	-0.0740988
5.5525	-0.148455
5.55917	-0.19426
5.56583	-0.222506
5.5725	-0.267913
5.57917	-0.308236
5.58583	-0.332028
5.5925	-0.357487
5.59917	-0.430395
5.60583	-0.527983
5.6125	-0.631058
5.61917	-0.753722
5.62583	-0.87547
5.6325	-0.97313
5.63917	-1.04096
5.64583	-1.14314
5.6525	-1.26847
5.65917	-1.35598
5.66583	-1.40819
5.6725	-1.46566
5.67917	-1.54329
5.68583	-1.59664
5.6925	-1.61859
5.69917	-1.63621
5.70583	-1.67687
5.7125	-1.69317
5.71917	-1.65409
5.72583	-1.55962
5.7325	-1.43732
5.73917	-1.31622
5.74583	-1.18196
5.7525	-1.07458
5.75917	-0.982564
5.76583	-0.895417
5.7725	-0.794681
5.77917	-0.678841
5.78583	-0.53091
5.7925	-0.322999
5.79917	-0.0568192
5.80583	0.197846
5.8125	0.425863
5.81917	0.612155
5.82583	0.764389
5.8325	0.890919
5.83917	0.992596
5.84583	1.08975
5.8525	1.19435
5.85917	1.33163
5.86583	1.49071
5.8725	1.64944
5.87917	1.80504
5.88583	1.95674
5.8925	2.11455
5.89917	2.25449
5.90583	2.38346
5.9125	2.4678
5.91917	2.47665
5.92583	2.41194
5.9325	2.26614
5.93917	2.11974
5.94583	1.99047
5.9525	1.88758
5.95917	1.76345
5.96583	1.62575
5.9725	1.51199
5.97917	1.43259
5.98583	1.37602
5.9925	1.38762
5.99917	1.51771
6.00583	1.74268
6.0125	1.98156
6.01917	2.16839
6.02583	2.29055
6.0325	2.32865
6.03917	2.28337
6.04583	2.22787
6.0525	2.22734
6.05917	2.28762
6.06583	2.35287
6.0725	2.40383
6.07917	2.45476
6.08583	2.48843
6.0925	2.48731
6.09917	2.45067
6.10583	2.43068
6.1125	2.4144
6.11917	2.37477
6.12583	2.28737
6.1325	2.17612
6.13917	2.04749
6.14583	1.91694
6.1525	1.7782
6.15917	1.64405
6.16583	1.50113
6.1725	1.356
6.17917	1.22558
6.18583	1.06706
6.1925	0.879413
6.19917	0.703478
6.20583	0.575629
6.2125	0.453502
6.21917	0.290429
6.22583	0.126032
6.2325	0.0375368
6.23917	0.00752827
6.24583	-0.00693252
6.2525	-0.0426347
6.25917	-0.0703332
6.26583	-0.0863491
6.2725	-0.090516
6.27917	-0.108952
6.28583	-0.144264
6.2925	-0.161327
6.29917	-0.1602
6.30583	-0.155428
6.3125	-0.205808
6.31917	-0.28179
6.32583	-0.343002
6.3325	-0.39663
6.33917	-0.439168
6.34583	-0.457324
6.3525	-0.385504
6.35917	-0.259186
6.36583	-0.130862
6.3725	0.00612427
6.37917	0.198287
6.38583	0.499849
6.3925	0.949276
6.39917	1.70935
6.40583	2.96052
6.4125	4.83906
6.41917	7.30847
6.42583	10.2181
6.4325	13.3172
6.43917	16.3508
6.44583	19.1458
6.4525	21.66
6.45917	24.0729
6.46583	26.6808
6.4725	29.6636
6.47917	32.7075
6.48583	35.0058
6.4925	35.6907
6.49917	34.2475
6.50583	30.7053
6.5125	25.5558
6.51917	19.6544
6.52583	14.0464
6.5325	9.57571
6.53917	6.59557
6.54583	4.87687
6.5525	3.92046
6.55917	3.28866
6.56583	2.77881
6.5725	2.35531
6.57917	2.01038
6.58583	1.74442
6.5925	1.59337
6.59917	1.54051
6.60583	1.54507
6.6125	1.57144
6.61917	1.59311
6.62583	1.61073
6.6325	1.55912
6.63917	1.50081
6.64583	1.48368
6.6525	1.51447
6.65917	1.54485
6.66583	1.54608
6.6725	1.5495
6.67917	1.54947
6.68583	1.52904
6.6925	1.49008
6.69917	1.45909
6.70583	1.43482
6.7125	1.41341
6.71917	1.3564
6.72583	1.25673
6.7325	1.12042
6.73917	0.997052
6.74583	0.919748
6.7525	0.920619
6.75917	1.03852
6.76583	1.24637
6.7725	1.47383
6.77917	1.65339
6.78583	1.75441
6.7925	1.75468
6.79917	1.61858
6.80583	1.39369
6.8125	1.15994
6.81917	0.960706
6.82583	0.814027
6.8325	0.723646
6.83917	0.702974
6.84583	0.728919
6.8525	0.811462
6.85917	1.03401
6.86583	1.47647
6.8725	2.15147
6.87917	2.98504
6.88583	3.84443
6.8925	4.53862
6.89917	4.88231
6.90583	4.80385
6.9125	4.36332
6.91917	3.71625
6.92583	3.01616
6.9325	2.40175
6.93917	1.94886
6.94583	1.63922
6.9525	1.41471
6.95917	1.21725
6.96583	1.04533
6.9725	0.917207
6.97917	0.83802
6.98583	0.816716
6.9925	0.826243
6.99917	0.825968
7.00583	0.794506
7.0125	0.756799
7.01917	0.813974
7.02583	1.19525
7.0325	2.55443
7.03917	6.09778
7.04583	12.9098
7.0525	22.7639
7.05917	33.6641
7.06583	42.8676
7.0725	48.2427
7.07917	48.6695
7.08583	44.0088
7.0925	35.3796
7.09917	25.2413
7.10583	16.315
7.1125	10.1647
7.11917	6.73598
7.12583	5.109
7.1325	4.3797
7.13917	4.00812
7.14583	3.79144
7.1525	3.63386
7.15917	3.5308
7.16583	3.45241
7.1725	3.37461
7.17917	3.28004
7.18583	3.17352
7.1925	3.11571
7.19917	3.14879
7.20583	3.28249
7.2125	3.47045
7.21917	3.63424
7.22583	3.70154
7.2325	3.64898
7.23917	3.4869
7.24583	3.2598
7.2525	3.01341
7.25917	2.82017
7.26583	2.70828
7.2725	2.64817
7.27917	2.57232
7.28583	2.45933
7.2925	2.36157
7.29917	2.33497
7.30583	2.44656
7.3125	2.73231
7.31917	3.18464
7.32583	3.70733
7.3325	4.19408
7.33917	4.62124
7.34583	5.0416
7.3525	5.58429
7.35917	6.44755
7.36583	7.84974
7.3725	9.97648
7.37917	13.1734
7.38583	18.0086
7.3925	24.712
7.39917	32.3572
7.40583	39.0711
7.4125	43.1589
7.41917	43.8383
7.42583	41.0386
7.4325	35.2633
7.43917	27.8852
7.44583	20.852
7.4525	15.6476
7.45917	12.5192
7.46583	10.8085
7.4725	9.70927
7.47917	8.73311
7.48583	7.72926
7.4925	6.75753
7.49917	5.93799
7.50583	5.31421
7.5125	4.86064
7.51917	4.54201
7.52583	4.40215
7.5325	4.4936
7.53917	4.78729
7.54583	5.16418
7.5525	5.46322
7.55917	5.54791
7.56583	5.32682
7.5725	4.81869
7.57917	4.1671
7.58583	3.56669
7.5925	3.14286
7.59917	2.937
7.60583	2.9307
7.6125	3.10389
7.61917	3.43626
7.62583	3.93704
7.6325	4.79846
7.63917	6.53341
7.64583	9.7724
7.6525	14.6253
7.65917	20.2346
7.66583	25.2136
7.6725	28.4113
7.67917	29.195
7.68583	27.3327
7.6925	23.1565
7.69917	17.8051
7.70583	12.7864
7.7125	9.14977
7.71917	7.10217
7.72583	6.31468
7.7325	6.37025
7.73917	6.93959
7.74583	7.81588
7.7525	8.84377
7.75917	9.86482
7.76583	10.7279
7.7725	11.3532
7.77917	11.7308
7.78583	11.8234
7.7925	11.5573
7.79917	10.9101
7.80583	9.97502
7.8125	8.89033
7.81917	7.78458
7.82583	6.81777
7.8325	6.1647
7.83917	5.97439
7.84583	6.38997
7.8525	7.68188
7.85917	10.0872
7.86583	13.3822
7.8725	16.7848
7.87917	19.3855
7.88583	20.611
7.8925	20.22
7.89917	18.2276
7.90583	15.0488
7.9125	11.5319
7.91917	8.54857
7.92583	6.51948
7.9325	5.33514
7.93917	4.65357
7.94583	4.21852
7.9525	3.93344
7.95917	3.82112
7.96583	3.90425
7.9725	4.17958
7.97917	4.61919
7.98583	5.18185
7.9925	5.86295
7.99917	6.67864
8.00583	7.63761
8.0125	8.67794
8.01917	9.69783
8.02583	10.6766
8.0325	11.7437
8.03917	13.0418
8.04583	14.4882
8.0525	15.7377
8.05917	16.4226
8.06583	16.3285
8.0725	15.3646
8.07917	13.5485
8.08583	11.1434
8.0925	8.67384
8.09917	6.66389
8.10583	5.33828
8.1125	4.59719
8.11917	4.19806
8.12583	3.92785
8.1325	3.67526
8.13917	3.42749
8.14583	3.22256
8.1525	3.11681
8.15917	3.15929
8.16583	3.39678
8.1725	3.87152
8.17917	4.6735
8.18583	5.98244
8.1925	7.93236
8.19917	10.3976
8.20583	12.8976
8.2125	14.8279
8.21917	15.7327
8.22583	15.4305
8.2325	13.9931
8.23917	11.7744
8.24583	9.35531
8.2525	7.31926
8.25917	5.97301
8.26583	5.27544
8.2725	4.98607
8.27917	4.84336
8.28583	4.67977
8.2925	4.45495
8.29917	4.20437
8.30583	3.96915
8.3125	3.78654
8.31917	3.71278
8.32583	3.86942
8.3325	4.39529
8.33917	5.35164
8.34583	6.62947
8.3525	7.97741
8.35917	9.11722
8.36583	9.80202
8.3725	9.85444
8.37917	9.2259
8.38583	8.07219
8.3925	6.69621
8.39917	5.38943
8.40583	4.33394
8.4125	3.59462
8.41917	3.15891
8.42583	2.96183
8.4325	2.92055
8.43917	2.97126
8.44583	3.08125
8.4525	3.26166
8.45917	3.5756
8.46583	4.07057
8.4725	4.69294
8.47917	5.30571
8.48583	5.78588
8.4925	6.08462
8.49917	6.17503
8.50583	6.05534
8.5125	5.79274
8.51917	5.49704
8.52583	5.23168
8.5325	4.95957
8.53917	4.61813
8.54583	4.17814
8.5525	3.67021
8.55917	3.16741
8.56583	2.7453
8.5725	2.46139
8.57917	2.3631
8.58583	2.47974
8.5925	2.78828
8.59917	3.19637
8.60583	3.5824
8.6125	3.86093
8.61917	3.98727
8.62583	3.95545
8.6325	3.79413
8.63917	3.58322
8.64583	3.42429
8.6525	3.39378
8.65917	3.50541
8.66583	3.68502
8.6725	3.8308
8.67917	3.86463
8.68583	3.77087
8.6925	3.56374
8.69917	3.28156
8.70583	3.0003
8.7125	2.80758
8.71917	2.75011
8.72583	2.79139
8.7325	2.8646
8.73917	2.90473
8.74583	2.86646
8.7525	2.72896
8.75917	2.5127
8.76583	2.27851
8.7725	2.0872
8.77917	1.96838
8.78583	1.92244
8.7925	1.93142
8.79917	1.97763
8.80583	2.03904
8.8125	2.0918
8.81917	2.11274
8.82583	2.0948
8.8325	2.05682
8.83917	2.01915
8.84583	1.98825
8.8525	1.9604
8.85917	1.92627
8.86583	1.88096
8.8725	1.80818
8.87917	1.70193
8.88583	1.5702
8.8925	1.44433
8.89917	1.36804
8.90583	1.35606
8.9125	1.39368
8.91917	1.44984
8.92583	1.50199
8.9325	1.52674
8.93917	1.50744
8.94583	1.44642
8.9525	1.37248
8.95917	1.30809
8.96583	1.26213
8.9725	1.23552
8.97917	1.2227
8.98583	1.20719
8.9925	1.17388
8.99917	1.10615
9.00583	1.01021
9.0125	0.901962
9.01917	0.803477
9.02583	0.723347
9.0325	0.657333
9.03917	0.609925
9.04583	0.576194
9.0525	0.566002
9.05917	0.577455
9.06583	0.60141
9.0725	0.634138
9.07917	0.670956
9.08583	0.717231
9.0925	0.771557
9.09917	0.841394
9.10583	0.937227
9.1125	1.04649
9.11917	1.14629
9.12583	1.20975
9.1325	1.22429
9.13917	1.17239
9.14583	1.0568
9.1525	0.909149
9.15917	0.77501
9.16583	0.668004
9.1725	0.582402
9.17917	0.514183
9.18583	0.458336
9.1925	0.41114
9.19917	0.369447
9.20583	0.341719
9.2125	0.332831
9.21917	0.336463
9.22583	0.351464
9.2325	0.373605
9.23917	0.407901
9.24583	0.447043
9.2525	0.492347
9.25917	0.549701
9.26583	0.611501
9.2725	0.661418
9.27917	0.680292
9.28583	0.671643
9.2925	0.637018
9.29917	0.581479
9.30583	0.516567
9.3125	0.483208
9.31917	0.582568
9.32583	1.03417
9.3325	2.31174
9.33917	5.10423
9.34583	9.96918
9.3525	16.8157
9.35917	24.6601
9.36583	31.9085
9.3725	36.9348
9.37917	38.5902
9.38583	36.5246
9.3925	31.3165
9.39917	24.3551
9.40583	17.3305
9.4125	11.5525
9.41917	7.54403
9.42583	5.11656
9.4325	3.76607
9.43917	3.0105
9.44583	2.52491
9.4525	2.15162
9.45917	1.83089
9.46583	1.55109
9.4725	1.31005
9.47917	1.10367
9.48583	0.936555
9.4925	0.803079
9.49917	0.699723
9.50583	0.617806
9.5125	0.547882
9.51917	0.479223
9.52583	0.409186
9.5325	0.348129
9.53917	0.302142
9.54583	0.271994
9.5525	0.251992
9.55917	0.244234
9.56583	0.242052
9.5725	0.238868
9.57917	0.228455
9.58583	0.210389
9.5925	0.192562
9.59917	0.180563
9.60583	0.167361
9.6125	0.145719
9.61917	0.118423
9.62583	0.0898593
9.6325	0.0608825
9.63917	0.0274528
9.64583	0.0033342
9.6525	-0.00208906
9.65917	0.00350688
9.66583	0.0165783
9.6725	0.0298194
9.67917	0.0463786
9.68583	0.0625705
9.6925	0.0761735
9.69917	0.0933843
9.70583	0.1046
9.7125	0.0980587
9.71917	0.0748015
9.72583	0.0380599
9.7325	-0.00366098
9.73917	-0.0452808
9.74583	-0.0802867
9.7525	-0.0984513
9.75917	-0.105468
9.76583	-0.11011
9.7725	-0.114961
9.77917	-0.122699
9.78583	-0.126313
9.7925	-0.124862
9.79917	-0.120326
9.80583	-0.11814
9.8125	-0.114627
9.81917	-0.0887066
9.82583	0.0178213
9.8325	0.379579
9.83917	1.39961
9.84583	3.6765
9.8525	7.69577
9.85917	13.4306
9.86583	20.2072
9.8725	26.9037
9.87917	32.2615
9.88583	35.1951
9.8925	35.1018
9.89917	32.1254
9.90583	27.1333
9.9125	21.3447
9.91917	15.8388
9.92583	11.2605
9.9325	7.81204
9.93917	5.40681
9.94583	3.8162
9.9525	2.79134
9.95917	2.1267
9.96583	1.67385
9.9725	1.34177
9.97917	1.07528
9.98583	0.852218
9.9925	0.666447
9.99917	0.506219
10.0058	0.377886
10.0125	0.288789
10.0192	0.240404
10.0258	0.218662
10.0325	0.202724
10.0392	0.189848
10.0458	0.172324
10.0525	0.143335
10.0592	0.0990055
10.0658	0.0479878
10.0725	0.00172924
10.0792	-0.0359502
10.0858	-0.0622976
10.0925	-0.0786841
10.0992	-0.0910628
10.1058	-0.105704
10.1125	-0.117779
10.1192	-0.126081
10.1258	-0.131657
10.1325	-0.134301
10.1392	-0.126624
10.1458	-0.105726
10.1525	-0.082445
10.1592	-0.0641587
10.1658	-0.048628
10.1725	-0.0375222
10.1792	-0.0327499
10.1858	-0.032668
10.1925	-0.0289123
10.1992	-0.0221978
10.2058	-0.0216216
10.2125	-0.0294999
10.2192	-0.0416568
10.2258	-0.0546629
10.2325	-0.071378
10.2392	-0.0879892
10.2458	-0.0991608
10.2525	-0.103539
10.2592	-0.105708
10.2658	-0.104008
10.2725	-0.0968464
10.2792	-0.0769785
10.2858	-0.028831
10.2925	0.0713805
10.2992	0.237759
10.3058	0.462399
10.3125	0.748271
10.3192	1.15965
10.3258	1.89674
10.3325	3.33293
10.3392	5.91932
10.3458	9.92918
10.3525	15.1839
10.3592	21.0238
10.3658	26.5046
10.3725	30.6457
10.3792	32.6646
10.3858	32.2069
10.3925	29.5042
10.3992	25.2937
10.4058	20.4855
10.4125	15.8395
10.4192	11.8094
10.4258	8.57626
10.4325	6.13732
10.4392	4.39024
10.4458	3.17881
10.4525	2.34941
10.4592	1.77675
10.4658	1.36902
10.4725	1.07571
10.4792	0.852498
10.4858	0.684473
10.4925	0.560325
10.4992	0.487342
10.5058	0.491679
10.5125	0.600777
10.5192	0.831806
10.5258	1.15919
10.5325	1.51024
10.5392	1.7703
10.5458	1.80067
10.5525	1.50727
10.5592	0.900406
10.5658	0.101474
10.5725	-0.718312
10.5792	-1.38283
10.5858	-1.76013
10.5925	-1.80265
10.5992	-1.56296
10.6058	-1.17327
10.6125	-0.759348
10.6192	-0.41211
10.6258	-0.171469
10.6325	-0.0358946
10.6392	0.0193843
10.6458	0.0272685
10.6525	0.0101291
10.6592	-0.0167398
10.6658	-0.0333596
10.6725	-0.0332034
10.6792	-0.0155407
10.6858	0.0110457
10.6925	0.041748
10.6992	0.0822093
10.7058	0.122912
10.7125	0.161718
10.7192	0.197513
10.7258	0.234408
10.7325	0.264416
10.7392	0.28349
10.7458	0.305147
10.7525	0.343619
10.7592	0.400589
10.7658	0.470337
10.7725	0.550417
10.7792	0.632334
10.7858	0.703197
10.7925	0.744653
10.7992	0.752293
10.8058	0.721295
10.8125	0.66352
10.8192	0.58837
10.8258	0.509376
10.8325	0.44973
10.8392	0.456944
10.8458	0.643084
10.8525	1.20492
10.8592	2.45003
10.8658	4.68397
10.8725	8.0273
10.8792	12.2777
10.8858	16.9048
10.8925	21.1937
10.8992	24.4052
10.9058	25.9756
10.9125	25.6814
10.9192	23.7148
10.9258	20.5921
10.9325	16.948
10.9392	13.3367
10.9458	10.119
10.9525	7.46368
10.9592	5.39581
10.9658	3.87217
10.9725	2.80188
10.9792	2.07829
10.9858	1.59773
10.9925	1.27719
10.9992	1.05906
11.0058	0.910475
11.0125	0.805021
11.0192	0.721366
11.0258	0.643211
11.0325	0.564701
11.0392	0.479978
11.0458	0.384233
11.0525	0.276509
11.0592	0.17102
11.0658	0.0868728
11.0725	0.0357434
11.0792	0.0261259
11.0858	0.0554677
11.0925	0.116905
11.0992	0.195985
11.1058	0.27377
11.1125	0.340773
11.1192	0.387926
11.1258	0.415822
11.1325	0.428002
11.1392	0.43294
11.1458	0.437712
11.1525	0.446542
11.1592	0.463242
11.1658	0.483305
11.1725	0.498229
11.1792	0.506446
11.1858	0.502858
11.1925	0.478413
11.1992	0.427837
11.2058	0.357645
11.2125	0.273964
11.2192	0.182186
11.2258	0.0954189
11.2325	0.0233825
11.2392	-0.0208222
11.2458	-0.0353024
11.2525	-0.0169006
11.2592	0.0194016
11.2658	0.0630242
11.2725	0.108089
11.2792	0.144729
11.2858	0.173658
11.2925	0.225351
11.2992	0.377993
11.3058	0.755269
11.3125	1.53089
11.3192	2.89962
11.3258	4.99462
11.3325	7.77677
11.3392	10.9739
11.3458	14.1375
11.3525	16.761
11.3592	18.4031
11.3658	18.7966
11.3725	17.926
11.3792	16.0406
11.3858	13.5571
11.3925	10.9
11.3992	8.39737
11.4058	6.25057
11.4125	4.53895
11.4192	3.25577
11.4258	2.33592
11.4325	1.69445
11.4392	1.26166
11.4458	0.975605
11.4525	0.787131
11.4592	0.657143
11.4658	0.575742
11.4725	0.54231
11.4792	0.547395
11.4858	0.571498
11.4925	0.607246
11.4992	0.650374
11.5058	0.687632
11.5125	0.70677
11.5192	0.697637
11.5258	0.667376
11.5325	0.622015
11.5392	0.564159
11.5458	0.502458
11.5525	0.446489
11.5592	0.418047
11.5658	0.424469
11.5725	0.460142
11.5792	0.515854
11.5858	0.588971
11.5925	0.670883
11.5992	0.740526
11.6058	0.777955
11.6125	0.778378
11.6192	0.745309
11.6258	0.686468
11.6325	0.611661
11.6392	0.532501
11.6458	0.45366
11.6525	0.385032
11.6592	0.335776
11.6658	0.311149
11.6725	0.309157
11.6792	0.337938
11.6858	0.424595
11.6925	0.604103
11.6992	0.929209
11.7058	1.48525
11.7125	2.38615
11.7192	3.71683
11.7258	5.47954
11.7325	7.55811
11.7392	9.70917
11.7458	11.6145
11.7525	12.9634
11.7592	13.5371
11.7658	13.2587
11.7725	12.212
11.7792	10.6201
11.7858	8.76927
11.7925	6.92776
11.7992	5.28253
11.8058	3.93103
11.8125	2.89842
11.8192	2.16297
11.8258	1.67349
11.8325	1.36246
11.8392	1.17288
11.8458	1.06357
11.8525	1.00124
11.8592	0.961234
11.8658	0.918711
11.8725	0.86543
11.8792	0.801594
11.8858	0.734319
11.8925	0.673877
11.8992	0.620579
11.9058	0.588747
11.9125	0.581157
11.9192	0.587885
11.9258	0.593055
11.9325	0.594471
11.9392	0.600365
11.9458	0.607184
11.9525	0.603963
11.9592	0.581556
11.9658	0.54518
11.9725	0.501502
11.9792	0.449905
11.9858	0.387428
11.9925	0.324012
11.9992	0.269675
12.0058	0.224066
12.0125	0.180109
12.0192	0.138535
12.0258	0.108226
12.0325	0.0902666
12.0392	0.0936366
12.0458	0.136408
12.0525	0.2462
12.0592	0.462038
12.0658	0.844287
12.0725	1.46232
12.0792	2.36775
12.0858	3.55705
12.0925	4.95008
12.0992	6.39117
12.1058	7.67644
12.1125	8.59943
12.1192	9.00586
12.1258	8.83286
12.1325	8.13447
12.1392	7.05663
12.1458	5.78986
12.1525	4.52182
12.1592	3.38756
12.1658	2.4621
12.1725	1.76463
12.1792	1.27556
12.1858	0.948519
12.1925	0.731432
12.1992	0.588364
12.2058	0.495417
12.2125	0.427949
12.2192	0.366769
12.2258	0.310846
12.2325	0.268399
12.2392	0.24152
12.2458	0.22219
12.2525	0.213587
12.2592	0.218868
12.2658	0.235713
12.2725	0.255499
12.2792	0.268711
12.2858	0.277538
12.2925	0.281909
12.2992	0.280698
12.3058	0.276251
12.3125	0.271795
12.3192	0.271314
12.3258	0.275158
12.3325	0.285355
12.3392	0.306979
12.3458	0.335979
12.3525	0.365696
12.3592	0.38844
12.3658	0.411663
12.3725	0.442645
12.3792	0.490645
12.3858	0.573174
12.3925	0.724474
12.3992	0.993042
12.4058	1.42138
12.4125	2.03837
12.4192	2.83685
12.4258	3.77042
12.4325	4.73898
12.4392	5.61835
12.4458	6.28021
12.4525	6.61471
12.4592	6.56761
12.4658	6.15844
12.4725	5.48282
12.4792	4.65853
12.4858	3.8014
12.4925	3.01149
12.4992	2.35614
12.5058	1.8546
12.5125	1.49115
12.5192	1.23234
12.5258	1.04645
12.5325	0.909488
12.5392	0.806011
12.5458	0.730911
12.5525	0.675936
12.5592	0.636829
12.5658	0.609735
12.5725	0.59778
12.5792	0.595228
12.5858	0.591575
12.5925	0.581163
12.5992	0.569717
12.6058	0.556173
12.6125	0.534933
12.6192	0.501921
12.6258	0.469352
12.6325	0.44902
12.6392	0.439274
12.6458	0.436798
12.6525	0.440778
12.6592	0.455864
12.6658	0.478291
12.6725	0.504667
12.6792	0.530903
12.6858	0.562365
12.6925	0.622202
12.6992	0.732501
12.7058	0.913465
12.7125	1.18538
12.7192	1.57983
12.7258	2.10604
12.7325	2.71927
12.7392	3.34041
12.7458	3.88197
12.7525	4.26268
12.7592	4.41652
12.7658	4.31705
12.7725	3.98948
12.7792	3.4987
12.7858	2.92848
12.7925	2.3605
12.7992	1.85091
12.8058	1.42799
12.8125	1.09798
12.8192	0.860949
12.8258	0.701601
12.8325	0.601109
12.8392	0.537084
12.8458	0.496484
12.8525	0.473568
12.8592	0.461077
12.8658	0.448342
12.8725	0.425253
12.8792	0.395633
12.8858	0.360417
12.8925	0.323781
12.8992	0.285376
12.9058	0.245552
12.9125	0.20886
12.9192	0.178918
12.9258	0.152999
12.9325	0.126405
12.9392	0.0953589
12.9458	0.0679025
12.9525	0.0488897
12.9592	0.0409513
12.9658	0.0420725
12.9725	0.060365
12.9792	0.11015
12.9858	0.212531
12.9925	0.385197
12.9992	0.63989
13.0058	0.977077
13.0125	1.36638
13.0192	1.75381
13.0258	2.07155
13.0325	2.26877
13.0392	2.30662
13.0458	2.17287
13.0525	1.89242
13.0592	1.51771
13.0658	1.10567
13.0725	0.701785
13.0792	0.346259
13.0858	0.0636278
13.0925	-0.143163
13.0992	-0.283113
13.1058	-0.371955
13.1125	-0.427301
13.1192	-0.466114
13.1258	-0.493376
13.1325	-0.518474
13.1392	-0.551249
13.1458	-0.593561
13.1525	-0.638503
13.1592	-0.680475
13.1658	-0.720367
13.1725	-0.752293
13.1792	-0.772906
13.1858	-0.781358
13.1925	-0.779195
13.1992	-0.773287
13.2058	-0.765386
13.2125	-0.755035
13.2192	-0.735593
13.2258	-0.703989
13.2325	-0.651656
13.2392	-0.571705
13.2458	-0.451303
13.2525	-0.286184
13.2592	-0.0750258
13.2658	0.183043
13.2725	0.466609
13.2792	0.737677
13.2858	0.951985
13.2925	1.07796
13.2992	1.09259
13.3058	0.989929
13.3125	0.793026
[truncated: 1,903 more rows]

## Sheet: Figure 2D
Panel D: MS sepctrum of DA-LA conjugation product
Spectrum was extracted from LC-MS choromatogram (negative mode) of DA:LA 200:800 (umol:umol)
Sample Name		DA:LA 200:800_85_A
Signal Name		MS1 -TIC SCAN ESI Frag=70V Gain=1.0
Peak Retention Time		29.105
m/z	Abundance %
62.1	0.04
81	0.05
89	0.11
91.3	0.19
116.8	0.07
171.3	0.35
242.2	0.06
243.3	25.07
244.3	3.79
245.2	0.43
246.1	0.06
279.3	0.3
280.4	0.06
281.3	0.04
289.3	3.05
290.4	0.52
291.1	0.07
297.3	0.05
301.1	0.11
325.2	0.06
339.2	0.05
341.2	0.18
343.3	1.96
344	0.34
344.3	0.35
345.2	0.14
373.3	0.05
403.3	0.16
405.1	0.04
430.7	0.05
431.2	0.04
431.6	0.04
443.3	0.1
475.3	0.06
476.2	0.05
485.3	0.09
486.4	0.4
487.5	100
488.5	32.18
489.6	5.74
490.6	1.1
491.6	0.17
503.4	0.07
509.5	0.25
510.7	0.07
531.3	0.05
545.5	0.52
546.7	0.13
547.4	0.13
548.5	0.09
557.3	0.04
559.4	0.06
560.8	0.05
570.2	0.04
571.8	0.28
572.5	0.12
575.6	0.04
589.6	0.12
601.4	0.05
601.8	0.04
603.4	0.05
603.7	0.06
617.2	0.1
617.6	0.14
618.4	0.1
619.4	0.19
645.4	0.07
661.7	0.1
662.7	0.05
689.6	0.05
690.4	0.04
691.7	0.07
703.4	0.04
709.3	0.06
718.4	0.05
729.2	0.09
761.8	0.07
764.7	0.04
775.6	0.06
787.7	0.06
821.4	0.08
833.6	0.05
835.5	0.27
836.4	0.16
836.9	0.06
907.6	0.14
908.4	0.06
1023.6	0.06
1041	0.06
1041.8	0.05
1065.6	0.04
1067.5	0.1
1068.7	0.07
1095.7	0.1
1096.7	0.06
1239.8	0.04
1313.9	0.3
1314.9	0.24
1315.8	0.1
1316.6	0.04
