# Supplementary material for: Hydroxy acid conjugation to lipids increases structural and hydrolytic stability
Source: Nat Commun. 2026 Jul 27;17:6973. doi: 10.1038/s41467-026-75192-5 (PMC13408983; doi:10.1038/s41467-026-75192-5)
Supplement: Supplementary file 4 — Source data for Figure 3 [file 41467_2026_75192_MOESM4_ESM.xlsx]

## Sheet: Figure 3B
Panel B: Turbidity results obtained for DA-LA mixture of fresh monomers and reaction products
Turbidity is represented by the absorbance of the sample at 400 nm
Measurements were recorded for at least 3 independent preparations. For DA:LA 1:2 reaction products and DA:LA 1:4 fresh monomers 5 independent preparaions were made
For selected samples technical duplicates were recorded.
Sample	Ratio	# prep.	Meas. 1	Meas. 2	Meas. 3	Meas. 4	Meas. 5	Meas. 6	Meas. 7	Meas. 8	Meas. 9	Meas. 10	Average	SD	RSD
Reaction products	DA:LA 1:1	3	0.735	0.734	0.674	0.683	0.587	0.596					0.668167	0.0645768	9.66478
	DA:LA 1:2	5	0.301	0.298	0.444	0.446	0.341	0.346	0.309	0.309	0.331	0.336	0.3461	0.0547935	15.8317
	DA:LA 1:4	3	0.145	0.139	0.258	0.26	0.145	0.161					0.184667	0.0580437	31.4316
Fresh monomers	DA:LA 1:1	3	0.489	0.493	0.776	0.853	0.727						0.6676	0.167358	25.0686
	DA:LA 1:2	4	0.731	0.749	0.753	0.761	0.947	0.9085	0.818				0.809643	0.0857772	10.5944
	DA:LA 1:4	5	0.419	0.485	1.458	1.477	0.8255	0.465	1.1065				0.890857	0.462729	51.9421
DA control		3	0.6975	0.727	0.6605								0.695	0.0333204	4.7943
Summary											Statistics: t-test
Sample	Fresh monomers			Reaction products							DA control vs fresh DA:LA 1:1				DA control vs fresh DA:LA 1:2				DA control vs fresh DA:LA 1:4				Reaction products 1:1 vs 2:1
	Average	SD	RSD	Average	SD	RSD
DA control	0.695	0.0333204	4.7943									Variable 1	Variable 2			Variable 1	Variable 2			Variable 1	Variable 2			Variable 1	Variable 2
DA:LA 1:1	0.6676	0.167358	25.0686	0.668167	0.0645768	9.66478					Mean	0.695	0.6676		Mean	0.695	0.809643		Mean	0.695	0.890857		Mean	0.668167	0.3461
DA:LA 1:2	0.809643	0.0857772	10.5944	0.3461	0.0547935	15.8317					Variance	0.00111025	0.0280088		Variance	0.00111025	0.00735773		Variance	0.00111025	0.214119		Variance	0.00417017	0.00300232
DA:LA 1:4	0.890857	0.462729	51.9421	0.184667	0.0580437	31.4316					Observations	3	5		Observations	3	7		Observations	3	7		Observations	6	10
											Pooled Variance	0.0190426			Pooled Variance	0.00579586			Pooled Variance	0.160866			Pooled Variance	0.00341941
											Hypothesized Mean Difference	0			Hypothesized Mean Difference	0			Hypothesized Mean Difference	0			Hypothesized Mean Difference	0
											df	6			df	8			df	8			df	14
											t Stat	0.271887			t Stat	-2.18222			t Stat	-0.707646			t Stat	10.6656
											P(T<=t) one-tail	0.397411			P(T<=t) one-tail	0.0303263			P(T<=t) one-tail	0.249629			P(T<=t) one-tail	2.09054e-08
											t Critical one-tail	1.94318			t Critical one-tail	1.85955			t Critical one-tail	1.85955			t Critical one-tail	1.76131
											P(T<=t) two-tail	0.794823			P(T<=t) two-tail	0.0606525			P(T<=t) two-tail	0.499258			P(T<=t) two-tail	4.18107e-08
											t Critical two-tail	2.44691			t Critical two-tail	2.306			t Critical two-tail	2.306			t Critical two-tail	2.14479
											DA control vs reaction product DA:LA 1:1				DA control vs reaction product DA:LA 1:2				DA control vs reaction product DA:LA 1:4				Reaction products 1:1 vs 4:1
												Variable 1	Variable 2			Variable 1	Variable 2			Variable 1	Variable 2			Variable 1	Variable 2
											Mean	0.695	0.668167		Mean	0.695	0.3461		Mean	0.695	0.184667		Mean	0.668167	0.184667
											Variance	0.00111025	0.00417017		Variance	0.00111025	0.00300232		Variance	0.00111025	0.00336907		Variance	0.00417017	0.00336907
											Observations	3	6		Observations	3	10		Observations	3	6		Observations	6	6
											Pooled Variance	0.0032959			Pooled Variance	0.00265831			Pooled Variance	0.00272369			Pooled Variance	0.00376962
											Hypothesized Mean Difference	0			Hypothesized Mean Difference	0			Hypothesized Mean Difference	0			Hypothesized Mean Difference	0
											df	7			df	11			df	7			df	10
											t Stat	0.661001			t Stat	10.2799			t Stat	13.829			t Stat	13.6398
											P(T<=t) one-tail	0.264879			P(T<=t) one-tail	2.80356e-07			P(T<=t) one-tail	1.22074e-06			P(T<=t) one-tail	4.34248e-08
											t Critical one-tail	1.89458			t Critical one-tail	1.79588			t Critical one-tail	1.89458			t Critical one-tail	1.81246
											P(T<=t) two-tail	0.529758			P(T<=t) two-tail	5.60712e-07			P(T<=t) two-tail	2.44149e-06			P(T<=t) two-tail	8.68496e-08
											t Critical two-tail	2.36462			t Critical two-tail	2.20099			t Critical two-tail	2.36462			t Critical two-tail	2.22814
											DA:LA 1:1 fresh vs reaction				DA:LA 1:2 fresh vs reaction				DA:LA 1:4 fresh vs reaction				Reaction products 2:1 vs 4:1
												Variable 1	Variable 2			Variable 1	Variable 2			Variable 1	Variable 2			Variable 1	Variable 2
											Mean	0.668167	0.6676		Mean	0.3461	0.809643		Mean	0.184667	0.890857		Mean	0.3461	0.184667
											Variance	0.00417017	0.0280088		Variance	0.00300232	0.00735773		Variance	0.00336907	0.214119		Variance	0.00300232	0.00336907
											Observations	6	5		Observations	10	7		Observations	6	7		Observations	10	6
											Pooled Variance	0.0147651			Pooled Variance	0.00474448			Pooled Variance	0.118323			Pooled Variance	0.0031333
											Hypothesized Mean Difference	0			Hypothesized Mean Difference	0			Hypothesized Mean Difference	0			Hypothesized Mean Difference	0
											df	9			df	15			df	11			df	14
											t Stat	0.00770147			t Stat	-13.6559			t Stat	-3.69011			t Stat	5.5848
											P(T<=t) one-tail	0.497012			P(T<=t) one-tail	3.62484e-10			P(T<=t) one-tail	0.00178123			P(T<=t) one-tail	3.36277e-05
											t Critical one-tail	1.83311			t Critical one-tail	1.75305			t Critical one-tail	1.79588			t Critical one-tail	1.76131
											P(T<=t) two-tail	0.994023			P(T<=t) two-tail	7.24968e-10			P(T<=t) two-tail	0.00356246			P(T<=t) two-tail	6.72554e-05
											t Critical two-tail	2.26216			t Critical two-tail	2.13145			t Critical two-tail	2.20099			t Critical two-tail	2.14479
DA:LA 1:1	0.735	0.734	0.674	0.683	0.587	0.596
DA:LA 1:2	0.2995	0.309	0.445	0.331	0.3435	0.336
DA:LA 1:4	0.145	0.139	0.258	0.26	0.145	0.161
