# Supplementary material for: Hydroxy acid conjugation to lipids increases structural and hydrolytic stability
Source: Nat Commun. 2026 Jul 27;17:6973. doi: 10.1038/s41467-026-75192-5 (PMC13408983; doi:10.1038/s41467-026-75192-5)
Supplement: Supplementary file 5 — Source data for Figure 4 [file 41467_2026_75192_MOESM5_ESM.xlsx]

## Sheet: Figure 4E,F
Panels E,F: DLS measurements: Size distributions for DA:LA at 1:4 molar ratio- Reaction products vs fresh monomers
DA concentration was 25mM, LA concentration was 200mM
For reaction products concentrations refer to the itnitial timepoint prior to reaction initiation
Representative batch A						Representative batch B						Representative batch C						Average					SD
	Fresh monomers		Reaction products				Fresh monomers		Reaction products				Fresh monomers		Reaction products				Fresh monomers		Reaction products		Fresh monomers		Reaction products
Size (nm)	Intensity	Number	Intensity	Number		Size (nm)	Intensity	Number	Intensity	Number		Size (nm)	Intensity	Number	Intensity	Number		Size (nm)	Intensity	Number	Intensity	Number	Intensity	Number	Intensity	Number
0.4	0	0	0	0		0.4	0	0	0	0		0.4	0	0	0	0		0.4	0	0	0	0	0	0	0	0
0.463	0	0	0	0		0.463	0	0	0	0		0.463	0	0	0	0		0.463	0	0	0	0	0	0	0	0
0.536	0	0	0	0		0.536	0	0	0	0		0.536	0	0	0	0		0.536	0	0	0	0	0	0	0	0
0.621	0	0	0	0		0.621	0	0	0	0		0.621	0	0	0	0		0.621	0	0	0	0	0	0	0	0
0.719	0	0	0	0		0.719	0	0	0	0		0.719	0	0	0	0		0.719	0	0	0	0	0	0	0	0
0.833	0	0	0	0		0.833	0	0	0	0		0.833	0	0	0	0		0.833	0	0	0	0	0	0	0	0
0.965	0	0	0	0		0.965	0	0	0	0		0.965	0	0	0	0		0.965	0	0	0	0	0	0	0	0
1.12	0	0	0	0		1.12	0	0	0	0		1.12	0	0	0	0		1.12	0	0	0	0	0	0	0	0
1.29	0	0	0	0		1.29	0	0	0	0		1.29	0	0	0	0		1.29	0	0	0	0	0	0	0	0
1.5	0	0	0	0		1.5	0	0	0	0		1.5	0	0	0	0		1.5	0	0	0	0	0	0	0	0
1.74	0	0	0	0		1.74	0	0	0	0		1.74	0	0	0	0		1.74	0	0	0	0	0	0	0	0
2.01	0	0	0	0		2.01	0	0	0	0		2.01	0	0	0	0		2.01	0	0	0	0	0	0	0	0
2.33	0	0	0	0		2.33	0	0	0	0		2.33	0	0	0	0		2.33	0	0	0	0	0	0	0	0
2.7	0	0	0	0		2.7	0	0	0	0		2.7	0	0	0	0		2.7	0	0	0	0	0	0	0	0
3.12	0	0	0	1.316		3.12	0	0	0	0		3.12	0	0	0	0		3.12	0	0	0	0.438667	0	0	0	0.759793
3.62	0	0	0.1112	6.964		3.62	0	0	0	5.69		3.62	0	0	0	5.402		3.62	0	0	0.0370667	6.01867	0	0	0.0642013	0.83125
4.19	0	0	0.8042	18.768		4.19	0	0	1.1842	21.08		4.19	0	0	0.77	20.4		4.19	0	0	0.919467	20.0827	0	0	0.229903	1.18822
4.85	0	0	3.064	28.68		4.85	0	0	4.738	31.52		4.85	0	0	3.228	31.18		4.85	0	0	3.67667	30.46	0	0	0.922792	1.55087
5.61	0	0	5.402	25.38		5.61	0	0	7.54	25.14		5.61	0	0	5.32	25.5		5.61	0	0	6.08733	25.34	0	0	1.25871	0.183303
6.5	0	0	5.526	13.43		6.5	0	0	7.124	12.12		6.5	0	0	5.22	12.64		6.5	0	0	5.95667	12.73	0	0	1.02245	0.659621
7.53	0	0	3.35	4.458		7.53	0	0	3.924	3.734		7.53	0	0	3.022	4.054		7.53	0	0	3.432	4.082	0	0	0.456557	0.362811
8.72	0	0	1.1026	0.8964		8.72	0	0	0.8132	0.6728		8.72	0	0	0.6284	0.7626		8.72	0	0	0.848067	0.777267	0	0	0.239015	0.112519
10.1	0	0	0.16872	0.09678		10.1	0	0	0	0.047826		10.1	0	0	0	0.05678		10.1	0	0	0.05624	0.0671287	0	0	0.0974105	0.0260662
11.7	0	0	0.001192	0.0048732		11.7	0	0	0	0		11.7	0	0	0	0		11.7	0	0	0.000397333	0.0016244	0	0	0.000688202	0.00281354
13.5	0	0	0	1.426e-05		13.5	0	0	0	0		13.5	0	0	0	0		13.5	0	0	0	4.75333e-06	0	0	0	8.23301e-06
15.7	0	0	0	0		15.7	0	0	0	0		15.7	0	0	0	0		15.7	0	0	0	0	0	0	0	0
18.2	0	0	0	0		18.2	0	0	0	0		18.2	0	0	0	0		18.2	0	0	0	0	0	0	0	0
21	0	0.626	0	0		21	0	0.736	0	0		21	0	0	0	0		21	0	0.454	0	0	0	0.397004	0	0
24.4	0.00272	3.46	0	0		24.4	0.00456	3.38	0	0		24.4	0	0.822	0	0		24.4	0.00242667	2.554	0	0	0.00229411	1.50049	0	0
28.2	0.023	6.34	0	0		28.2	0.0284	5.96	0	0		28.2	0.0362	4.708	0	0		28.2	0.0292	5.66933	0	0	0.00663626	0.853945	0	0
32.7	0.032	6.09	0	0		32.7	0.0496	5.28	0	0		32.7	0.279	12.04	0	0		32.7	0.1202	7.80333	0	0	0.137806	3.69135	0	0
37.8	0.04108	5.528	0	0		37.8	0.0482	2.66	0	0		37.8	0.8382	19.234	0	0		37.8	0.30916	9.14067	0	0	0.458176	8.85793	0	0
43.8	0.08718	6.348	0	0		43.8	0.025	1.683	0	0		43.8	1.4868	22.08	0	0		43.8	0.532993	10.037	0	0	0.826606	10.6872	0	0
50.7	0.18468	8.76	0	0		50.7	0.04908	4.4918	0	0		50.7	1.786	18.936	0	2.08e-07		50.7	0.673253	10.7293	0	6.93333e-08	0.966049	7.42073	0	1.20089e-07
58.8	0.5164	12.834	0	0		58.8	0.29474	10.271	0	1.394e-07		58.8	1.5492	12.168	0.179	6e-07		58.8	0.78678	11.7577	0.0596667	2.46467e-07	0.669512	1.32986	0.103346	3.14002e-07
68.1	1.1004	14.49	0	0		68.1	0.9358	14.8246	0.4448	4.4812e-07		68.1	1.0817	6.0638	0.37	6.8122e-07		68.1	1.0393	11.7928	0.2716	3.76447e-07	0.09012	4.96428	0.238167	3.4622e-07
78.8	1.845	12.094	0	0		78.8	1.95	15.0424	1.149	5.844e-07		78.8	0.788	2.45699	0.467	4.766e-07		78.8	1.52767	9.86446	0.538667	3.53667e-07	0.642718	6.58227	0.577843	3.10991e-07
91.3	2.678	8.344	0	0		91.3	3.216	11.9976	1.596	4.4234e-07		91.3	0.4604	0.8102	0.9154	3.47e-07		91.3	2.11813	7.0506	0.837133	2.63113e-07	1.46062	5.70475	0.800873	2.32796e-07
106	3.568	5.2254	0	0		106	4.594	8.2866	1.8518	2.5668e-07		106	0.1872	0.20436	1.606	2.7582e-07		106	2.78307	4.57212	1.1526	1.775e-07	2.30588	4.08053	1.00572	1.54017e-07
122	4.51	3.1722	0	0		122	5.95	5.2978	2.3298	1.4388e-07		122	0.0368	0.035	2.068	1.856e-07		122	3.49893	2.835	1.46593	1.09827e-07	3.08353	2.64755	1.27627	9.73733e-08
142	5.506	1.9582	0	0		142	7.176	3.3194	2.592	8.088e-08		142	0	0.00282	1.858	9.84e-08		142	4.22733	1.76014	1.48333	5.976e-08	3.75499	1.66714	1.336	5.24898e-08
164	6.506	1.296	0	0		164	8.166	2.141	2.206	4.114e-08		164	0	0	1.1818	4.114e-08		164	4.89067	1.14567	1.12927	2.74267e-08	4.316	1.07839	1.10394	2.37522e-08
190	7.448	0.93	0	0		190	8.84	1.4644	1.306	1.7296e-08		190	0	0.0039358	0.5066	1.3758e-08		190	5.42933	0.799445	0.6042	1.03513e-08	4.75317	0.738933	0.658448	9.13739e-09
220	8.216	0.6946	0	0		220	9.156	1.0244	0.432	5.24e-09		220	1.1574	0.019302	0.1528	3.514e-09		220	6.17647	0.579434	0.194933	2.918e-09	4.37198	0.51235	0.21906	2.67036e-09
255	8.744	0.51782	0	0		255	9.066	0.70968	0	8.1e-10		255	4.96	0.04412	0	5.16e-10		255	7.59	0.423873	0	4.42e-10	2.28333	0.342581	0	4.10039e-10
295	8.884	0.38368	0	0		295	8.588	0.48778	0	0		295	10.39	0.06608	0	3.36e-10		295	9.28733	0.312513	0	1.12e-10	0.966338	0.219673	0	1.9399e-10
342	8.632	0.28216	0	0		342	7.756	0.33298	0	0		342	15.32	0.07614	0.368	2.4034e-09		342	10.5693	0.230427	0.122667	8.01133e-10	4.13745	0.136011	0.212465	1.3876e-09
396	7.958	0.20642	0	0		396	6.65	0.22694	0	7.92e-10		396	17.78	0.07358	2.4316	7.0356e-09		396	10.796	0.16898	0.810533	2.6092e-09	6.08358	0.0832535	1.40388	3.85377e-09
459	6.918	0.15006	0	0		459	5.368	0.15388	1.53	3.61252e-09		459	16.86	0.06234	5.2476	1.24644e-08		459	9.71533	0.122093	2.2592	5.35897e-09	6.23581	0.0517831	2.69873	6.4131e-09
531	5.63	0.10702	0	0		531	4.036	0.102798	4.6278	8.18e-09		531	12.92	0.046576	7.6494	1.6374e-08		531	7.52867	0.0854647	4.0924	8.18467e-09	4.73657	0.0337447	3.8527	8.187e-09
615	4.226	0.07308	0	1.552e-09		615	2.778	0.065696	8.672	1.26e-08		615	7.668	0.029592	8.82	1.7964e-08		615	4.89067	0.0561227	5.83067	1.07053e-08	2.51184	0.023271	5.05005	8.36844e-09
712	2.874	0.045226	3.274	6.8324e-09		712	1.7082	0.03778	11.61	1.4052e-08		712	3.145	0.0150358	9.11	1.702e-08		712	2.57573	0.0326806	7.998	1.26348e-08	0.763427	0.0157278	4.27781	5.23957e-09
825	1.7254	0.023298	10.17	1.3064e-08		825	0.8996	0.0178786	11.94	1.1354e-08		825	0.848	0.00537146	9.398	1.3776e-08		825	1.15767	0.015516	10.5027	1.27313e-08	0.492348	0.00919383	1.30324	1.2448e-09
955	0.8872	0.009659	16.264	1.4908e-08		955	0.3862	0.00653124	9.842	6.9e-09		955	0.1062	0.001108	9.24	9.5e-09		955	0.459867	0.00576608	11.782	1.0436e-08	0.395677	0.00432655	3.89318	4.08523e-09
1110	0.39438	0.0035004	17.88	1.194e-08		1110	0.13088	0.0019058	6.888	3.4292e-09		1110	0	9.16e-05	7.742	5.672e-09		1110	0.175087	0.0018326	10.8367	7.01373e-09	0.200872	0.00170558	6.11463	4.41119e-09
1280	0.18162	0.00127274	14.788	7.446e-09		1280	0.0442	0.00047138	4.058	1.4672e-09		1280	0	0	5.498	2.998e-09		1280	0.0752733	0.000581373	8.11467	3.9704e-09	0.0947134	0.00064346	5.82395	3.10575e-09
1480	0.084	0.000479922	9.638	3.81e-09		1480	0.00834	9.76e-05	1.45	4.938e-10		1480	0	0	3.212	1.396e-09		1480	0.03078	0.000192507	4.76667	1.89993e-09	0.0462781	0.000253647	4.30971	1.71457e-09
1720	0.0314	0.000154	5.536	1.574e-09		1720	0	1.09764e-05	0.1156	9.578e-11		1720	0	0	1.444	5.244e-10		1720	0.0104667	5.49921e-05	2.3652	7.31393e-10	0.0181288	8.59188e-05	2.82518	7.60538e-10
1990	0.00624	3.4e-05	2.274	4.928e-10		1990	0.00242	1.74e-06	0	4.94e-12		1990	0	0	0.3234	1.344e-10		1990	0.00288667	1.19133e-05	0.8658	2.10713e-10	0.00314607	1.91474e-05	1.23021	2.52724e-10
2300	0	3.76e-06	0.61474	1.05e-10		2300	0.02092	1.024e-05	0	0		2300	0	0	0	1.678e-11		2300	0.00697333	4.66667e-06	0.204913	4.05933e-11	0.0120782	5.17986e-06	0.35492	5.64053e-11
2670	0	4.42e-07	0.0572	1.5034e-11		2670	0.06772	2.885e-05	0	0		2670	0	0	0	0		2670	0.0225733	9.764e-06	0.0190667	5.01133e-12	0.0390982	1.65304e-05	0.0330244	8.67988e-12
3090	0.00768	2.04e-06	0	9.2e-13		3090	0.143722	5.3076e-05	0	0		3090	0	0	0	0		3090	0.0504673	1.8372e-05	0	3.06667e-13	0.0808522	3.00718e-05	0	5.31162e-13
3580	0.03	4.938e-06	0	0		3580	0.26002	7.196e-05	0	0		3580	0	0	0	0		3580	0.0966733	2.56327e-05	0	0	0.142255	4.01965e-05	0	0
4150	0.08334	8.4e-06	0	0		4150	0.4054	7.402e-05	0	0		4150	0	1.774e-07	0	1.204e-12		4150	0.162913	2.75325e-05	0	4.01333e-13	0.214094	4.04688e-05	0	6.9513e-13
4800	0.1682	1.092e-05	0	0		4800	0.547	6.376e-05	0	0		4800	0.026	1.684e-06	0.321	6.236e-12		4800	0.247067	2.54547e-05	0.107	2.07867e-12	0.269305	3.34933e-05	0.185329	3.60036e-12
5560	0.2602	8.8e-06	0	0		5560	0.648	4.0994e-05	0	0		5560	0.316	2.84e-06	1.652	8.832e-12		5560	0.408067	1.75447e-05	0.550667	2.944e-12	0.209653	2.05252e-05	0.953783	5.09916e-12
6440	0	2.956e-06	0	0		6440	0	1.248e-05	0	0		6440	0	1.328e-06	0	3.822e-12		6440	0	5.588e-06	0	1.274e-12	0	6.0239e-06	0	2.20663e-12
7460	0	0	0	0		7460	0	0	0	0		7460	0	0	0	0		7460	0	0	0	0	0	0	0	0
8630	0	0	0	0		8630	0	0	0	0		8630	0	0	0	0		8630	0	0	0	0	0	0	0	0
