# Supplementary material for: Hydroxy acid conjugation to lipids increases structural and hydrolytic stability
Source: Nat Commun. 2026 Jul 27;17:6973. doi: 10.1038/s41467-026-75192-5 (PMC13408983; doi:10.1038/s41467-026-75192-5)
Supplement: Supplementary file 6 — Source data for Figure 5 [file 41467_2026_75192_MOESM6_ESM.xlsx]

## Sheet: Figure 5
Figure 5: Critical aggregation concentration obtained for DA-LA different mixtures
Sample	A	B	CAC [mM]	SD
DA control	10.9	10.4	10.65	0.353553
F, DA:LA 1:2	10.3	9.3	9.8	0.707107
F, DA:LA 1:4	9.4	9.1	9.25	0.212132	*
RP, DA:LA 1:1	3.8	4.7	4.25	0.636396	**
RP, DA:LA 1:2	2.1	2.4	2.25	0.212132	***
RP, DA:LA 1:4	0.92	1.2	1.06	0.19799	***
LA 100 + DA	10	10.4	10.2	0.282843
LA 200 + DA	9.6	10.1	9.85	0.353553
Statistics: t-test
DA control vs fresh DA:LA 1:2				DA control vs fresh DA:LA 1:4				DA control vs reaction products DA:LA 1:1				DA control vs reaction products DA:LA 1:2				DA control vs reaction products DA:LA 1:4				DA control vs LA 100 reaction products				DA control vs LA 200 reaction products
	Variable 1	Variable 2			Variable 1	Variable 2			Variable 1	Variable 2			Variable 1	Variable 2			Variable 1	Variable 2			Variable 1	Variable 2			Variable 1	Variable 2
Mean	10.65	9.8		Mean	10.65	9.25		Mean	10.65	4.25		Mean	10.65	2.25		Mean	10.65	1.06		Mean	10.65	10.2		Mean	10.65	9.85
Variance	0.125	0.5		Variance	0.125	0.045		Variance	0.125	0.405		Variance	0.125	0.045		Variance	0.125	0.0392		Variance	0.125	0.08		Variance	0.125	0.125
Observations	2	2		Observations	2	2		Observations	2	2		Observations	2	2		Observations	2	2		Observations	2	2		Observations	2	2
Pooled Variance	0.3125			Pooled Variance	0.085			Pooled Variance	0.265			Pooled Variance	0.085			Pooled Variance	0.0821			Pooled Variance	0.1025			Pooled Variance	0.125
Hypothesized Mean Difference	0			Hypothesized Mean Difference	0			Hypothesized Mean Difference	0			Hypothesized Mean Difference	0			Hypothesized Mean Difference	0			Hypothesized Mean Difference	0			Hypothesized Mean Difference	0
df	2			df	2			df	2			df	2			df	2			df	2			df	2
t Stat	1.52053			t Stat	4.80196			t Stat	12.4325			t Stat	28.8118			t Stat	33.4693			t Stat	1.40556			t Stat	2.26274
P(T<=t) one-tail	0.133879			P(T<=t) one-tail	0.0203679	*		P(T<=t) one-tail	0.0032038	**		P(T<=t) one-tail	0.000601238	***		P(T<=t) one-tail	0.000445754	***		P(T<=t) one-tail	0.147533			P(T<=t) one-tail	0.0760008
t Critical one-tail	2.91999			t Critical one-tail	2.91999			t Critical one-tail	2.91999			t Critical one-tail	2.91999			t Critical one-tail	2.91999			t Critical one-tail	2.91999			t Critical one-tail	2.91999
P(T<=t) two-tail	0.267758			P(T<=t) two-tail	0.0407358			P(T<=t) two-tail	0.00640761			P(T<=t) two-tail	0.00120248			P(T<=t) two-tail	0.000891507			P(T<=t) two-tail	0.295066			P(T<=t) two-tail	0.152002
t Critical two-tail	4.30265			t Critical two-tail	4.30265			t Critical two-tail	4.30265			t Critical two-tail	4.30265			t Critical two-tail	4.30265			t Critical two-tail	4.30265			t Critical two-tail	4.30265
