# Supplementary material for: Hydroxy acid conjugation to lipids increases structural and hydrolytic stability
Source: Nat Commun. 2026 Jul 27;17:6973. doi: 10.1038/s41467-026-75192-5 (PMC13408983; doi:10.1038/s41467-026-75192-5)
Supplement: Supplementary file 7 — Source data for Figure 6 [file 41467_2026_75192_MOESM7_ESM.xlsx]

## Sheet: Summary
Figure 6: Calcein leakage assay: DA conrol, DA:LA 1:4 fresh monomers and DA:LA 1:4 reaction products
5 min intervals
	Batch A			Batch B			Batch C			Average			SD
Time (hr)	DA control	Reaction products	Fresh monomers	DA control	Reaction products	Fresh monomers	DA control	Reaction products	Fresh monomers	DA control	Reaction products	Fresh monomers	DA control	Reaction products	Fresh monomers
0	100	100	100	100	100	100	100	100	100	100	100	100	0	0	0
0.0833333	100.525	102.127	101.444	101.271	103.672	101.12	100.493	101.088	100.366	100.763	102.296	100.977	0.440297	1.30025	0.553225
0.166667	101.221	101.149	102.792	102.291	105.288	102.666	100.516	101.702	100.791	101.343	102.713	102.083	0.893278	2.24717	1.12089
0.25	101.302	103.29	103.359	102.975	106.021	103.285	100.718	100.738	100.879	101.665	103.35	102.508	1.1715	2.64207	1.41101
0.333333	101.618	103.967	103.654	103.404	106.506	103.503	100.682	100.443	101.104	101.902	103.639	102.754	1.38285	3.04443	1.43058
0.416667	101.903	103.176	104.498	103.193	106.95	104.08	100.575	100.974	101.133	101.89	103.7	103.237	1.30894	3.02254	1.83393
0.5	101.554	103.751	104.257	104.216	109.145	104.988	100.609	100.379	100.979	102.126	104.425	103.408	1.87045	4.4215	2.13549
0.583333	101.804	103.743	104.015	104.414	109.398	105.312	100.472	99.9143	101.278	102.23	104.352	103.535	2.00525	4.77103	2.05956
0.666667	101.888	103.196	104.609	104.504	111.366	105.949	100.553	99.4231	101.344	102.315	104.662	103.967	2.00995	6.10508	2.36888
0.75	101.76	102.517	104.496	104.599	111.222	106.052	100.311	99.5034	101.354	102.223	104.414	103.967	2.18123	6.08534	2.39331
0.833333	101.998	103.205	105.147	104.797	110.545	106.61	100.382	98.6072	100.983	102.392	104.119	104.247	2.23369	6.02099	2.91992
0.916667	101.661	101.187	105.056	104.563	111.286	106.309	100.183	97.7951	101.164	102.136	103.423	104.176	2.22826	7.01803	2.68308
1	101.305	102.018	104.701	104.952	111.345	106.588	100.171	97.6507	101.333	102.143	103.671	104.207	2.49825	6.99549	2.66214
1.08333	101.286	101.585	105.381	104.401	110.207	106.317	99.8573	96.5976	100.951	101.848	102.796	104.216	2.32318	6.88495	2.86645
1.16667	101.516	100.892	104.784	104.511	110.678	106.642	99.532	96.628	100.968	101.853	102.733	104.131	2.5068	7.20375	2.89283
1.25	101.357	100.879	105.52	104.483	112.117	106.481	99.575	96.0824	100.857	101.805	103.026	104.286	2.48462	8.23031	3.00832
1.33333	101.274	100.176	104.386	104.615	110.432	106.176	99.6962	95.8934	100.43	101.862	102.167	103.664	2.51168	7.47094	2.94
1.41667	101.178	100.671	105.145	104.497	111.355	106.496	99.0606	95.0341	100.516	101.578	102.353	104.052	2.74005	8.28932	3.13603
1.5	101.064	98.711	104.743	104.463	111.439	106.013	99.2241	95.5237	100.586	101.584	101.891	103.781	2.65798	8.42092	2.83861
1.58333	101.173	99.5993	104.792	104.239	110.089	105.987	99.3207	94.9124	100.961	101.577	101.533	103.914	2.48403	7.77079	2.62571
1.66667	101.187	99.0409	104.873	104.248	109.946	106.06	99.3648	94.7646	100.926	101.6	101.251	103.953	2.4675	7.8283	2.68791
1.75	100.699	98.4925	104.312	104.123	110.064	105.534	98.8653	95.6003	100.661	101.229	101.386	103.502	2.66883	7.65346	2.53525
1.83333	100.451	96.9248	104.453	104.304	110.036	106.321	98.5938	93.0829	100.477	101.116	100.015	103.75	2.91261	8.88894	2.98441
1.91667	100.651	97.1889	104.825	104.106	110.321	105.806	98.4607	93.8938	100.227	101.073	100.468	103.619	2.84593	8.69034	2.97832
2	100.832	96.0502	104.822	103.948	109.789	105.917	98.4277	92.8898	99.6875	101.069	99.5762	103.476	2.7678	8.98419	3.32601
2.08333	100.394	97.1741	104.787	103.554	109.488	105.655	98.5759	92.8582	99.9389	100.841	99.8399	103.46	2.51882	8.62925	3.08024
2.16667	100.498	96.9135	103.961	103.785	108.594	105.527	98.3573	91.8918	99.8763	100.88	99.1332	103.122	2.73376	8.56954	2.91759
2.25	99.9452	97.0803	104.51	103.784	108.659	105.575	98.0505	92.1051	100.113	100.593	99.2814	103.399	2.92101	8.49353	2.89559
2.33333	99.8697	95.4575	103.737	103.845	108.842	104.85	98.1676	91.9213	99.9146	100.627	98.7403	102.834	2.91342	8.92526	2.58872
2.41667	99.9937	95.1818	103.887	103.554	107.508	104.886	98.4273	91.5664	99.6453	100.658	98.0856	102.806	2.62719	8.35831	2.78256
2.5	99.5168	93.682	104.119	103.469	108.905	105.03	97.8935	90.9926	99.6618	100.293	97.8599	102.937	2.86749	9.65942	2.87277
2.58333	99.6096	95.5112	103.685	102.972	108.03	105.091	97.675	90.4234	99.534	100.086	97.9883	102.77	2.68054	9.06112	2.88916
2.66667	99.6093	93.725	103.491	103.315	108.007	104.602	97.8498	90.6467	99.4219	100.258	97.4595	102.505	2.78979	9.26308	2.72721
2.75	99.3457	94.6684	103.345	103.046	107.801	104.643	97.8107	90.1878	99.6852	100.067	97.5523	102.557	2.69105	9.15376	2.57073
2.83333	99.2872	94.3224	103.682	103.55	107.153	104.674	97.174	89.5311	99.6026	100.004	97.0021	102.653	3.24775	9.11137	2.68789
2.91667	99.1806	93.5771	103.678	103.379	106.338	104.377	97.2817	89.0209	99.1	99.947	96.3119	102.385	3.11993	8.97653	2.86619
3	99.118	93.5995	103.157	102.895	106.904	104.582	97.1609	89.5444	99.3917	99.7247	96.6826	102.377	2.91493	9.08105	2.68176
3.08333	99.0984	92.7045	103.677	102.859	107.382	104.142	97.5738	88.4799	99.4114	99.8437	96.1889	102.41	2.72026	9.92124	2.60719
3.16667	99.0463	92.6781	103.049	103.369	105.565	104.477	96.8752	88.3119	99.2033	99.7635	95.5183	102.243	3.30583	8.97034	2.72751
3.25	99.0252	92.5272	103.118	102.994	106.703	103.947	97.0194	88.0797	98.7773	99.6795	95.7698	101.947	3.04053	9.72563	2.77649
3.33333	98.9044	92.0174	102.706	102.953	104.929	103.968	96.9695	87.4757	99.1986	99.6091	94.8074	101.958	3.05356	9.05504	2.47142
3.41667	98.5974	92.2928	102.638	102.885	105.925	103.46	97.0391	87.2799	98.8924	99.5072	95.1659	101.663	3.02745	9.64886	2.43458
3.5	98.6123	90.0879	102.748	102.817	105.149	103.886	96.781	87.1161	99.3301	99.4033	94.1176	101.988	3.09461	9.6681	2.37138
3.58333	98.8858	90.5983	102.806	102.628	105.009	103.433	96.6863	86.6816	98.912	99.4	94.0963	101.717	3.0039	9.65144	2.44935
3.66667	98.6966	91.4073	102.741	102.567	104.799	103.237	96.3129	87.1713	98.6349	99.1923	94.4592	101.538	3.1566	9.20154	2.52594
3.75	98.3954	91.0676	102.959	102.624	104.306	103.313	96.515	86.2647	98.7177	99.178	93.8793	101.663	3.12856	9.34341	2.55693
3.83333	98.6487	91.165	102.656	102.65	104.327	103.314	96.3677	86.1596	98.597	99.2221	93.8839	101.522	3.18016	9.38384	2.55465
3.91667	98.5092	90.2792	102.533	102.329	103.615	103.189	96.2578	85.6442	98.8632	99.032	93.1796	101.528	3.06926	9.33004	2.33108
4	98.2993	90.8975	102.413	102.453	104.519	103.379	96.0619	85.7347	98.1039	98.9382	93.717	101.299	3.24322	9.70427	2.80858
4.08333	98.1656	90.0081	102.66	102.537	103.305	102.815	95.9288	85.2066	98.1762	98.8771	92.8399	101.217	3.36107	9.37562	2.63464
4.16667	98.0585	88.0724	102.193	102.421	103.628	102.519	96.0495	85.3607	98.5503	98.8429	92.3538	101.087	3.25724	9.85758	2.20308
4.25	97.6583	88.5857	102.242	102.198	103.085	102.989	95.6462	84.7152	98.1018	98.5008	92.1285	101.111	3.35617	9.68371	2.63244
4.33333	97.9789	90.3721	102.764	102.1	103.284	102.48	95.6335	85.0867	98.1385	98.5707	92.9142	101.127	3.2735	9.36104	2.59236
4.41667	97.5842	88.3241	101.807	102.158	103.947	102.59	95.6092	85.2406	98.1375	98.4504	92.5039	100.845	3.35911	10.0293	2.37714
4.5	97.902	88.3018	102.193	101.865	102.291	102.292	95.9028	84.1286	98.3752	98.5568	91.5738	100.954	3.03477	9.51304	2.23352
4.58333	97.6343	87.5658	102.114	102.099	103.03	102.673	95.562	83.3036	98.1663	98.4316	91.2999	100.984	3.34045	10.38	2.45646
4.66667	97.3111	88.3743	101.945	101.939	101.202	102.342	95.2191	83.8398	98.3343	98.1562	91.1387	100.874	3.43851	9.00513	2.20831
4.75	97.4714	87.4143	101.532	101.903	102.035	102.054	95.3163	82.9022	98.2657	98.2303	90.7837	100.617	3.35839	10.0014	2.05304
4.83333	97.6153	88.081	101.757	102.019	102.193	102.063	95.4792	83.0015	98.1555	98.3712	91.0917	100.658	3.33489	9.94352	2.17287
4.91667	97.6501	88.3803	102.241	101.686	102.099	102.04	95.2897	82.8193	97.8491	98.2085	91.0995	100.71	3.23435	9.92329	2.47958
5	97.6334	87.5089	101.761	101.579	101.738	101.962	95.3437	83.4024	98.1581	98.1853	90.8832	100.627	3.15392	9.62236	2.14037
5.08333	97.2359	87.8541	101.741	101.699	101.347	102.369	95.1562	82.699	97.932	98.0304	90.6333	100.681	3.34305	9.6295	2.40098
5.16667	97.4286	86.1342	101.405	101.965	101.597	102.155	95.0357	82.5383	98.2189	98.143	90.0899	100.593	3.51931	10.1266	2.09012
5.25	97.4261	86.5971	101.68	101.615	100.639	101.895	94.7698	82.427	97.8794	97.937	89.8879	100.485	3.45117	9.54174	2.25877
5.33333	96.7636	87.528	101.39	101.704	101.363	101.717	94.7107	82.1061	97.418	97.7262	90.3324	100.175	3.59468	9.93006	2.39317
5.41667	96.7793	85.4203	100.903	101.703	101.163	101.92	94.7759	81.5305	97.5718	97.7527	89.3711	100.132	3.56462	10.3952	2.27439
5.5	97.202	86.4504	100.79	101.454	101.199	101.818	94.5855	81.6939	97.8443	97.7473	89.7812	100.151	3.46678	10.1703	2.06257
5.58333	97.0092	86.2351	101.064	101.077	100.17	101.802	94.5544	80.9696	97.636	97.5468	89.1251	100.167	3.29425	9.9213	2.22318
5.66667	96.7149	85.566	101.062	101.498	101	101.502	94.4497	80.2939	97.6612	97.5541	88.9534	100.075	3.59807	10.7609	2.10225
5.75	96.5166	85.3045	100.804	101.522	100.005	101.606	94.8671	80.8685	97.6408	97.6352	88.726	100.017	3.4656	10.0165	2.09674
5.83333	96.6408	83.9559	100.548	101.758	100.424	100.968	94.329	81.4755	97.6588	97.5758	88.6183	99.725	3.80156	10.2986	1.80163
5.91667	96.9519	85.6481	100.824	101.076	100.673	101.416	94.6602	80.9929	97.5998	97.5627	89.1048	99.9463	3.2513	10.2856	2.05355
6	96.7232	85.4835	100.775	101.594	100.195	101.341	94.2978	81.3928	97.9079	97.5384	89.0238	100.008	3.71581	9.8884	1.84057
6.08333	96.5397	84.7613	100.295	101.192	100.37	101.056	94.515	80.2895	97.3913	97.4155	88.4737	99.5811	3.42345	10.5426	1.93416
6.16667	96.6647	85.4575	100.747	100.964	99.9214	101.004	94.5344	79.7159	97.2184	97.3877	88.3649	99.6563	3.27531	10.4118	2.11519
6.25	96.6508	84.6812	100.539	101.238	98.5227	100.916	94.392	80.72	97.5561	97.427	87.9746	99.6704	3.48847	9.34713	1.84061
6.33333	96.5483	86.9532	100.569	101.28	99.3363	100.887	94.1205	79.7486	97.2233	97.3162	88.6794	99.5597	3.64089	9.90731	2.02965
6.41667	96.5541	84.3966	100.073	100.946	99.402	100.703	94.0471	80.03	97.0598	97.1826	87.9429	99.2785	3.49237	10.1613	1.94714
6.5	96.5238	83.744	100.649	101.119	99.3141	100.766	94.2739	78.5103	97.2931	97.3055	87.1895	99.5696	3.48884	10.8214	1.97242
6.58333	96.5487	85.031	100.619	100.851	99.125	100.793	94.0713	79.4456	97.3762	97.157	87.8672	99.5959	3.43058	10.1416	1.92426
6.66667	96.2884	83.858	100.275	100.737	98.212	100.395	94.3018	78.8335	97.2111	97.1091	86.9678	99.2936	3.29526	10.0566	1.8045
6.75	96.152	83.1451	100.644	100.932	98.45	100.595	94.0106	79.0204	97.3253	97.0314	86.8718	99.5213	3.54333	10.2369	1.90199
6.83333	96.432	84.9268	100.207	100.71	98.8357	100.874	93.9605	78.4042	97.1624	97.0341	87.3889	99.4144	3.41467	10.4359	1.97862
6.91667	96.0699	83.438	99.8254	100.791	97.9574	100.366	93.9905	78.9472	97.1731	96.9504	86.7809	99.1214	3.48464	9.9362	1.70874
7	96.1925	83.6403	100.167	100.604	98.8099	100.056	93.7799	78.2384	96.9517	96.8589	86.8962	99.0581	3.46071	10.6653	1.82508
7.08333	96.0739	83.5358	99.918	100.4	98.2491	100.479	93.9443	78.3205	97.2215	96.8062	86.7018	99.2061	3.2898	10.3346	1.74144
7.16667	95.5967	82.7703	99.8837	100.877	97.9267	100.17	93.8714	78.9698	96.7919	96.7817	86.5556	98.9487	3.64996	10.0293	1.87332
7.25	95.9497	81.8053	100.051	100.981	98.3619	100.041	93.8277	78.3958	96.9248	96.9194	86.1877	99.0055	3.67381	10.6801	1.8019
7.33333	96.0375	84.3224	99.6827	100.854	98.6247	100.165	93.4157	78.1792	97.1899	96.7692	87.0421	99.0125	3.77289	10.4906	1.59676
7.41667	95.503	82.4765	99.4608	100.523	97.3453	99.8048	93.5929	78.0559	96.7192	96.5397	85.9593	98.6616	3.5796	10.1053	1.69095
7.5	95.3964	82.6406	99.9638	100.453	96.8338	100.025	93.4336	78.1145	97.0885	96.4277	85.863	99.0259	3.62161	9.76686	1.67814
7.58333	95.4141	82.6541	99.3775	100.345	97.504	100.168	93.5961	77.581	96.7879	96.4517	85.9131	98.7777	3.49193	10.3536	1.76792
7.66667	95.5925	82.0155	99.5482	100.184	97.3147	99.8765	93.2583	76.972	96.805	96.3449	85.4341	98.7432	3.52351	10.5935	1.6866
7.75	95.4678	82.2862	99.7078	100.063	97.1129	99.9646	93.4572	77.641	97.0163	96.3295	85.68	98.8962	3.38635	10.1699	1.63309
7.83333	95.9078	82.7929	99.1385	100.41	97.3466	99.6261	93.4615	77.8235	96.7886	96.5932	85.9877	98.5177	3.5248	10.1461	1.51719
7.91667	95.4061	82.5591	99.1945	100.312	97.25	99.5778	93.1899	77.2586	96.6944	96.3027	85.6892	98.4889	3.64474	10.3567	1.56588
8	95.2441	80.9214	99.0778	100.214	97.0362	99.3556	93.3442	76.4556	96.6103	96.2676	84.8044	98.3479	3.54765	10.8258	1.51118
8.08333	95.3856	82.302	99.0664	99.9566	95.9324	99.4021	93.1718	76.7272	96.4404	96.1713	84.9872	98.303	3.46	9.88013	1.62172
8.16667	95.1158	79.8344	98.8768	100.32	96.0143	99.3726	92.956	76.605	96.6651	96.1307	84.1512	98.3048	3.78561	10.3998	1.44153
8.25	95.2979	81.3268	99.1917	100.325	96.1677	99.2382	93.204	76.7552	96.8381	96.2757	84.7499	98.4226	3.6599	10.1489	1.37244
8.33333	95.1246	80.3402	99.3042	99.9463	96.9973	99.0564	93.2315	75.8092	96.4096	96.1008	84.3822	98.2567	3.46223	11.1574	1.60442
8.41667	95.0396	80.9744	98.7214	99.7594	96.1956	98.9304	92.9936	76.4565	96.3953	95.9309	84.5421	98.0157	3.46982	10.3419	1.4072
8.5	95.0529	80.912	98.7919	99.6973	96.9787	98.9392	92.6748	75.9701	96.3017	95.8084	84.6203	98.011	3.57166	10.9843	1.48209
8.58333	95.0794	79.8584	99.0108	99.9336	96.7074	98.854	92.7725	76.2489	96.4847	95.9285	84.2716	98.1165	3.65531	10.9199	1.41536
8.66667	94.5196	80.8845	98.7147	99.7544	95.5214	98.9819	92.8672	75.7248	96.122	95.7137	84.0436	97.9395	3.59551	10.2694	1.57971
8.75	94.6173	78.8798	98.9122	99.7876	95.3862	98.78	92.51	75.3485	96.3728	95.6383	83.2048	98.0217	3.74466	10.6961	1.42949
8.83333	94.5925	80.578	98.422	99.6136	95.4835	98.6738	92.7364	75.3685	96.2501	95.6475	83.81	97.782	3.5579	10.4397	1.33256
8.91667	95.1507	80.8028	98.3451	99.6494	95.1128	98.7769	92.9313	74.5965	96.385	95.9105	83.5041	97.8357	3.42289	10.5215	1.27469
9	94.7746	80.2947	98.3117	99.659	95.5657	98.8233	92.5504	75.3804	96.1936	95.6613	83.747	97.7762	3.63632	10.5262	1.39421
9.08333	94.6467	79.5872	98.6948	99.3779	95.1538	98.2921	92.5242	75.4312	96.3902	95.5163	83.3907	97.7924	3.5086	10.3969	1.23087
9.16667	94.6326	79.1652	98.6199	99.4401	95.1327	98.85	92.6	75.5515	95.8589	95.5576	83.2831	97.7763	3.51262	10.4199	1.66446
9.25	94.2717	78.9993	97.9183	99.7377	95.5755	98.2839	92.4553	73.7733	96.5179	95.4882	82.7827	97.5734	3.79057	11.3829	0.932145
9.33333	94.2231	79.1656	98.4753	99.5542	95.9117	98.5506	92.7049	75.0275	96.1632	95.494	83.3683	97.7297	3.59716	11.0582	1.35716
9.41667	94.1052	79.4168	97.8654	99.0432	94.9184	98.4708	92.4558	75.5462	96.0793	95.2014	83.2938	97.4718	3.42781	10.2515	1.24342
9.5	94.1774	77.9161	98.172	99.4728	94.7634	98.6567	92.3012	74.9043	96.0871	95.3171	82.5279	97.6386	3.71914	10.7027	1.36533
9.58333	93.963	78.8229	97.7543	99.1667	94.3589	98.1471	92.5254	74.1829	95.8673	95.2184	82.4549	97.2562	3.49411	10.567	1.21882
9.66667	94.3169	78.4758	98.2215	98.8713	94.7391	98.1966	92.2636	74.6882	96.0441	95.1506	82.6344	97.4874	3.38182	10.6527	1.25
9.75	94.0557	76.9054	97.6595	99.1583	94.7122	98.3184	92.38	73.3384	96.2828	95.198	81.652	97.4202	3.53058	11.4502	1.03869
9.83333	93.7801	78.0654	97.7388	98.7612	94.5316	97.6917	92.3647	74.7206	95.952	94.9687	82.4392	97.1275	3.35984	10.6051	1.01827
9.91667	94.1704	77.1094	98.1156	99.2935	94.3646	98.344	92.1683	74.0765	96.0537	95.2107	81.8501	97.5044	3.67475	10.9434	1.26155
10	94.6015	78.264	97.4298	98.7583	94.196	98.373	91.9297	74.1708	95.9372	95.0965	82.2102	97.2466	3.44112	10.5798	1.2282
10.0833	93.9681	79.3065	97.6541	98.8403	93.9659	97.7067	91.9483	74.0912	96.137	94.9189	82.4545	97.1659	3.54303	10.3046	0.891456
10.1667	93.8542	78.4673	97.5681	98.4504	93.7531	98.1928	92.181	73.3616	96.0158	94.8285	81.8607	97.2589	3.24629	10.6108	1.12096
10.25	93.7384	79.454	97.5753	99.0571	94.6648	98.3389	91.7203	72.5922	95.9608	94.8386	82.237	97.2916	3.79013	11.2964	1.21413
10.3333	93.9283	78.6937	97.373	98.8519	93.8819	98.1692	92.1037	73.1648	95.7159	94.9613	81.9134	97.086	3.49064	10.7273	1.25156
10.4167	94.0622	77.701	97.6533	98.9976	94.4804	97.8853	91.5281	72.5053	95.9059	94.8626	81.5622	97.1482	3.7985	11.4851	1.08208
10.5	94.2431	75.8709	97.6184	98.7714	93.8984	97.7875	91.9839	73.0067	95.9716	94.9995	80.9253	97.1258	3.45641	11.3259	1.00315
10.5833	93.9189	77.1834	97.4369	98.8523	94.2126	98.0521	91.9545	72.6646	96.0591	94.9086	81.3535	97.1827	3.55378	11.3631	1.02053
10.6667	93.7096	77.0951	97.405	98.5877	94.4183	97.9895	91.7982	73.1813	95.8045	94.6985	81.5649	97.0663	3.50111	11.3021	1.13118
10.75	93.5862	76.267	97.497	98.5245	94.5348	97.8355	91.6892	73.4015	95.6219	94.6	81.4011	96.9848	3.5286	11.464	1.1924
10.8333	93.626	76.7009	97.4557	98.8633	93.6426	97.6877	91.9455	72.2234	95.8847	94.8116	80.8556	97.0094	3.60809	11.2978	0.980863
10.9167	93.5835	77.6335	97.1483	98.792	94.2356	97.585	92.0022	72.6312	95.6972	94.7926	81.5001	96.8101	3.55271	11.3093	0.988307
11	93.56	76.6768	97.3818	98.5748	94.4012	97.789	91.9434	71.6045	96.0662	94.6928	80.8941	97.079	3.45775	11.9692	0.900414
11.0833	93.498	77.0964	97.2458	98.5712	94.1428	97.7408	91.8696	71.9685	95.7121	94.6463	81.0692	96.8996	3.49525	11.6087	1.0577
11.1667	93.6243	76.4987	97.0704	98.4451	94.4371	97.8246	91.7074	71.312	95.5545	94.5923	80.7493	96.8165	3.47156	12.1344	1.15617
11.25	93.8067	77.7928	96.9911	98.8299	93.8831	98.021	91.2874	71.7358	95.6271	94.6413	81.1372	96.8797	3.83987	11.4461	1.20087
11.3333	93.6076	76.8037	97.0136	98.3417	94.0291	97.6012	91.4526	72.1041	95.5286	94.4673	80.979	96.7145	3.52408	11.5434	1.06821
11.4167	93.1595	76.0301	96.9795	98.5023	94.4666	97.5091	91.694	72.295	95.4184	94.4519	80.9306	96.6357	3.58346	11.8704	1.08693
11.5	93.2374	76.5844	96.9622	98.3889	93.988	97.2214	91.5769	71.3705	95.8129	94.4011	80.6476	96.6655	3.55193	11.8435	0.749655
11.5833	93.7333	76.5953	96.7123	98.3451	94.086	97.5269	91.4333	72.1064	95.6863	94.5039	80.9292	96.6418	3.51974	11.613	0.922304
11.6667	93.1524	75.802	96.6988	98.4113	93.3506	97.7846	91.3788	71.7863	95.4979	94.3142	80.313	96.6604	3.65737	11.4681	1.14383
11.75	92.985	75.2541	96.5475	98.774	94.3098	97.4663	91.6943	71.3056	95.7374	94.4844	80.2899	96.5837	3.77048	12.3011	0.865015
11.8333	92.789	74.7496	96.4361	98.732	93.9392	97.8873	91.5319	72.6707	95.6213	94.351	80.4532	96.6482	3.84584	11.7254	1.1478
11.9167	93.1728	74.9389	96.4852	98.5528	93.8951	97.3826	91.2994	70.7938	95.6143	94.3417	79.8759	96.494	3.7653	12.3166	0.884178
12	92.9314	75.9494	96.1848	98.623	93.5706	97.8625	91.2547	70.6884	95.4122	94.2697	80.0694	96.4865	3.86218	11.9846	1.25271
12.0833	93.32	74.8397	96.3262	98.7396	93.8799	97.3537	91.1193	71.5035	95.3422	94.3929	80.0744	96.3407	3.92183	12.0717	1.00583
12.1667	93.0515	76.8244	96.4982	98.5871	94.5615	97.6994	91.3106	70.7265	95.5596	94.3164	80.7042	96.5857	3.79962	12.3821	1.07259
12.25	92.9175	75.664	96.5269	98.0834	93.3404	97.1506	91.108	70.7017	95.4852	94.0363	79.902	96.3876	3.61979	11.8995	0.841371
12.3333	93.083	74.9498	96.3304	97.7575	93.2455	97.7105	91.3828	70.8559	95.2627	94.0744	79.6838	96.4345	3.30094	11.9218	1.22721
12.4167	92.7531	76.2383	96.3655	97.9575	92.9384	96.8088	91.1892	70.9718	95.4093	93.9666	80.0495	96.1945	3.54357	11.4685	0.715208
12.5	92.9525	74.8454	95.9074	98.2652	92.8586	96.7618	91.1047	70.6743	95.6187	94.1075	79.4594	96.096	3.71736	11.7899	0.594405
12.5833	92.7986	74.5047	96.2024	98.0427	93.0791	97.3264	91.0679	70.8585	95.1784	93.9697	79.4808	96.2358	3.63186	11.9168	1.0744
12.6667	92.7203	73.3337	96.2172	97.9598	92.7095	97.6293	91.3382	70.4914	95.541	94.0061	78.8449	96.4625	3.49307	12.091	1.06553
12.75	92.8038	75.3587	96.156	97.9184	92.8618	97.1411	91.006	70.2041	95.432	93.9094	79.4749	96.243	3.58641	11.8765	0.857859
12.8333	92.9052	75.7115	95.9192	97.5277	93.0448	97.0165	91.1402	70.4915	95.4729	93.8577	79.7492	96.1362	3.29856	11.8064	0.794334
12.9167	92.5275	74.3835	96.2059	97.956	92.1348	96.9632	91.1153	71.3171	95.5738	93.8663	79.2785	96.2476	3.6115	11.239	0.695653
13	92.6567	75.2722	95.9601	97.7304	92.9741	96.7706	91.2242	70.0054	95.3798	93.8704	79.4172	96.0368	3.4187	12.0323	0.698547
13.0833	92.6037	74.0824	95.8593	97.6447	92.7046	96.8861	91.0924	69.5975	95.2858	93.7803	78.7948	96.0104	3.43097	12.2531	0.810816
13.1667	92.6645	75.3003	95.9417	97.8245	92.4724	96.9126	90.9902	70.4554	95.5204	93.8264	79.4093	96.1249	3.56221	11.5694	0.713939
13.25	92.4556	73.2983	95.87	97.5952	92.5935	96.6349	91.5066	69.2757	95.5404	93.8525	78.3892	96.0151	3.27583	12.4647	0.561485
13.3333	92.7624	75.0444	95.8152	97.8248	92.9007	96.442	91.2702	70.8109	95.6102	93.9525	79.5853	95.9558	3.43554	11.7241	0.433342
13.4167	92.7122	74.5058	95.8854	98.1001	92.8082	96.4443	90.9132	69.6378	95.325	93.9085	78.9839	95.8849	3.73983	12.2171	0.559631
13.5	92.4142	73.4329	95.4908	97.6907	91.8058	96.8827	90.9403	70.1714	95.7312	93.6817	78.47	96.0349	3.5492	11.6636	0.743944
13.5833	92.7262	74.9775	95.5965	97.7831	92.4065	96.9479	90.9314	70.1178	95.3136	93.8136	79.1672	95.9527	3.55291	11.7201	0.873396
13.6667	92.6353	75.3009	95.6693	97.579	92.5984	96.8614	90.6194	70.1599	95.3474	93.6112	79.353	95.9594	3.58095	11.7553	0.797578
13.75	92.2328	74.5481	95.2788	97.738	91.864	97.1119	91.0722	69.7089	95.5559	93.681	78.707	95.9822	3.56105	11.6484	0.988122
13.8333	92.6399	73.4751	95.6298	97.3516	92.4341	96.7918	90.7436	68.8313	95.3572	93.5783	78.2468	95.9263	3.4025	12.504	0.761893
13.9167	92.5051	73.7293	95.9444	97.2234	91.6867	96.4245	90.7759	69.9719	95.3472	93.5014	78.4626	95.9054	3.33726	11.6055	0.539739
14	92.1045	75.1258	95.476	97.6353	93.1553	96.4525	90.9755	69.9661	95.1803	93.5718	79.4157	95.7029	3.56407	12.1752	0.665783
14.0833	92.3296	74.3856	95.5912	97.6325	92.3239	95.9014	90.6743	68.6187	95.2424	93.5455	78.4428	95.5783	3.63493	12.3624	0.329674
14.1667	92.2417	73.1958	95.3412	97.2506	92.2364	95.4625	90.6757	68.7104	95.2206	93.3893	78.0475	95.3414	3.4344	12.4909	0.120948
14.25	92.2345	74.1587	95.4848	97.0922	91.7907	95.7241	90.9353	69.1725	95.2691	93.4207	78.374	95.4927	3.24534	11.8837	0.227597
14.3333	92.3802	74.5341	95.4934	97.2294	92.6323	95.7371	90.3656	68.7817	94.9409	93.3251	78.6494	95.3904	3.52813	12.4465	0.407982
14.4167	92.1204	73.3445	95.645	97.0798	91.7662	96.6205	90.6357	68.6931	95.1959	93.2786	77.9346	95.8205	3.37458	12.2022	0.728358
14.5	92.2348	73.4627	96.0875	97.2373	91.723	96.168	90.6424	68.5588	95.1639	93.3715	77.9148	95.8065	3.44126	12.207	0.557957
14.5833	92.0655	72.4873	95.2998	97.0528	91.3442	96.0212	90.5957	68.4453	95.1556	93.238	77.4256	95.4922	3.38446	12.2221	0.463757
14.6667	91.7999	73.5386	94.9067	97.093	91.5247	96.1782	90.5676	69.3254	95.1233	93.1535	78.1296	95.4027	3.46691	11.7903	0.680262
14.75	92.0371	73.1438	95.2389	97.1844	92.2764	96.3855	90.7189	68.7036	95.0223	93.3135	78.0413	95.5489	3.41647	12.5263	0.732552
14.8333	91.9436	73.2312	95.0718	97.3195	91.8669	96.2029	90.5522	68.0897	95.2267	93.2717	77.7293	95.5005	3.57381	12.5105	0.613201
14.9167	92.0327	72.2539	94.7809	97.1565	91.7108	96.6306	90.2251	68.0307	95.0757	93.1381	77.3318	95.4957	3.59548	12.6303	0.993794
15	91.9982	72.5949	95.0168	96.9812	91.889	96.2955	90.4031	67.7351	94.8719	93.1275	77.4063	95.3948	3.43139	12.7756	0.783449
15.0833	91.9219	72.913	94.8698	97.1404	92.4704	96.3337	90.6228	68.4465	95.1036	93.2284	77.9433	95.4357	3.44964	12.7775	0.786423
15.1667	91.9098	72.4579	95.1887	96.795	91.7995	96.4882	90.5769	67.8801	95.2939	93.0939	77.3792	95.6569	3.27384	12.6964	0.721796
15.25	91.8294	71.4698	94.8332	96.8843	91.5148	96.0621	90.512	67.5606	94.9874	93.0753	76.8484	95.2943	3.36388	12.851	0.669446
15.3333	91.7491	70.8673	95.1241	96.83	90.7989	96.3291	90.1644	67.9832	95.1824	92.9145	76.5498	95.5452	3.48229	12.424	0.679519
15.4167	91.7548	71.6289	94.7996	96.9076	91.8621	96.2084	90.4864	68.3815	94.9306	93.0496	77.2908	95.3129	3.40075	12.7231	0.778323
15.5	91.9887	71.949	95.0238	96.6175	91.2754	96.3692	90.5221	68.4403	94.7776	93.0428	77.2216	95.3902	3.18146	12.2968	0.856709
15.5833	91.6733	71.1015	95.0779	96.8884	91.2753	96.0743	90.3838	67.3119	95.294	92.9819	76.5629	95.4821	3.44408	12.8814	0.524117
15.6667	91.8202	72.8673	94.4459	96.7943	91.4411	96.4052	90.2945	66.7924	94.9952	92.9697	77.0336	95.2821	3.39895	12.8417	1.01067
15.75	91.6571	71.5314	94.7216	96.9487	91.2378	96.3855	90.3177	67.2479	95.2472	92.9745	76.6724	95.4514	3.5063	12.7945	0.850522
15.8333	91.6339	71.3406	94.556	96.5281	91.4255	96.2432	90.2744	66.5327	94.767	92.8121	76.4329	95.1887	3.28911	13.2046	0.919263
15.9167	91.8026	71.8934	94.5024	96.7425	91.2243	96.4258	90.1184	67.5782	94.8598	92.8878	76.8986	95.2627	3.44281	12.5926	1.02307
16	91.3525	71.2555	94.6324	96.8426	91.7177	96.2545	90.223	66.8973	94.6892	92.806	76.6235	95.192	3.54111	13.2523	0.920574
16.0833	91.3139	72.0636	94.6962	96.4278	91.2367	95.9732	89.6672	67.2509	94.7249	92.4696	76.8504	95.1314	3.52537	12.6892	0.729165
16.1667	91.2714	72.1282	94.9996	96.2223	91.3275	95.6952	90.0979	66.6073	94.9705	92.5305	76.6877	95.2218	3.25055	12.9755	0.410223
16.25	91.3749	69.8732	94.5161	96.6362	90.6529	95.7099	89.8542	66.3352	94.7964	92.6218	75.6204	95.0075	3.55877	13.1382	0.624272
16.3333	91.3723	71.7446	94.235	96.6792	92.2929	96.4524	90.1892	66.5066	94.6696	92.7469	76.848	95.119	3.45646	13.6296	1.17504
16.4167	91.4007	71.3569	94.3183	96.6523	91.1378	96.1337	89.9327	67.7471	94.641	92.6619	76.7473	95.031	3.53289	12.5926	0.968476
16.5	91.3411	70.2298	94.1008	96.1445	90.3041	95.8397	89.4859	67.0606	95.0251	92.3238	75.8648	94.9885	3.43636	12.6048	0.86999
16.5833	91.594	71.766	94.3201	96.3869	91.2993	96.3824	89.9414	67.464	95.1241	92.6408	76.8431	95.2755	3.34783	12.7029	1.03948
16.6667	91.1169	71.2709	94.2711	96.325	91.2946	96.4492	90.5618	66.4496	94.6204	92.6679	76.3384	95.1136	3.17929	13.1749	1.16982
16.75	91.0365	71.4135	94.2959	96.1832	90.6623	95.917	90.0338	67.0435	94.6861	92.4178	76.3731	94.9663	3.29921	12.5662	0.846135
16.8333	90.9128	71.019	94.0071	96.5981	91.0926	95.8559	89.6371	66.926	94.6035	92.3826	76.3459	94.8222	3.70598	12.9339	0.943609
16.9167	90.9648	71.2605	93.8778	96.2851	90.2217	95.9469	90.1459	67.3258	94.5713	92.4653	76.2693	94.7987	3.33328	12.2422	1.05308
17	90.6891	70.7855	94.0238	96.3493	90.0549	95.4459	89.7916	66.213	94.5819	92.2766	75.6845	94.6839	3.55543	12.6534	0.716526
17.0833	90.9361	69.823	94.1801	96.4196	90.7883	95.9367	89.5572	66.6618	94.8292	92.3043	75.7577	94.982	3.63004	13.1125	0.88821
17.1667	90.9846	69.5982	94.1111	96.2446	91.3032	96.1344	89.4168	66.7823	94.5721	92.2153	75.8946	94.9392	3.57641	13.4184	1.06039
17.25	90.7685	71.6829	94.0111	96.1614	90.2678	95.6694	89.8311	65.9715	94.8187	92.2537	75.9741	94.8331	3.41649	12.7039	0.829253
17.3333	90.6707	71.1052	93.7231	95.9263	90.4039	95.943	89.7711	66.7159	94.6453	92.1227	76.075	94.7705	3.32463	12.6017	1.11527
17.4167	90.9315	70.6144	93.8655	95.8259	91.0012	95.3854	89.8146	66.0169	94.773	92.1906	75.8775	94.6746	3.19735	13.2977	0.764719
17.5	91.0405	70.2137	94.2983	96.3338	90.9367	95.8336	89.7634	65.8828	94.8987	92.3792	75.6778	95.0102	3.48377	13.3909	0.773676
17.5833	91.0033	69.4163	93.4027	96.0524	90.4135	95.4077	89.8732	64.9415	94.9187	92.3096	74.9237	94.5763	3.29025	13.5998	1.04542
17.6667	91.0439	71.082	93.8477	96.1439	90.4106	96.0781	89.7541	65.6988	94.8331	92.314	75.7304	94.9196	3.37896	12.9952	1.11772
17.75	90.7623	70.054	93.674	95.6342	89.6676	95.7105	89.6163	66.1199	94.5373	92.0043	75.2805	94.6406	3.19542	12.6139	1.02218
17.8333	90.6072	69.3546	93.3439	95.7788	89.7407	95.8855	89.69	65.4582	94.486	92.0253	74.8512	94.5718	3.2828	13.041	1.27296
17.9167	90.6165	68.7876	93.9799	95.9102	91.641	95.8633	89.6552	65.626	94.7024	92.0607	75.3515	94.8485	3.3683	14.1954	0.950144
18	90.7053	69.6474	94.0094	95.7586	90.99	96.0636	89.4698	66.2083	94.7704	91.9779	75.6152	94.9478	3.33194	13.4255	1.03852
18.0833	90.6526	70.046	93.3825	95.6717	90.1613	95.7539	89.5486	64.6507	94.8603	91.9576	74.9527	94.6656	3.26351	13.4445	1.1976
18.1667	90.7088	70.1882	93.2713	96.1293	90.5202	95.864	89.3408	64.5706	94.522	92.0596	75.093	94.5525	3.59018	13.6524	1.29662
18.25	90.8008	69.7598	93.7051	96.1284	89.868	95.7884	89.429	64.9045	94.4151	92.1194	74.8441	94.6362	3.53903	13.2356	1.0591
18.3333	91.1136	69.3807	93.7904	95.8475	89.9554	95.3121	89.4302	65.4251	94.8474	92.1304	74.9204	94.6499	3.3273	13.17	0.779798
18.4167	90.5829	69.8225	93.4612	95.7532	90.2367	95.7497	89.7458	65.6654	94.6584	92.0273	75.2415	94.6231	3.25377	13.1515	1.14465
18.5	90.481	70.0682	93.7143	95.4269	90.1554	95.5575	89.5741	65.783	94.4508	91.8273	75.3355	94.5742	3.15014	13.012	0.927809
18.5833	90.6418	69.0314	93.7438	95.4208	89.7815	95.527	89.4058	64.8587	94.7604	91.8228	74.5572	94.6771	3.1767	13.3487	0.894516
18.6667	90.6121	70.1569	93.6427	95.6242	88.5406	95.2583	89.1451	65.2017	94.6792	91.7938	74.6331	94.5267	3.39735	12.2965	0.818529
18.75	90.6565	70.2495	93.7906	95.4898	89.766	95.638	89.5299	65.085	95.0145	91.892	75.0335	94.8143	3.16625	13.0174	0.939781
18.8333	90.6953	70.8908	93.603	95.7088	89.5549	95.7483	89.5293	65.2875	94.6498	91.9778	75.2444	94.667	3.28331	12.706	1.07276
18.9167	90.6949	69.2673	94.0778	95.5584	89.8546	95.7459	89.5181	65.699	94.4662	91.9238	74.9403	94.7633	3.20216	13.0388	0.872822
19	90.282	69.6484	93.7019	95.511	89.5893	95.4511	89.6645	65.2693	94.78	91.8192	74.8357	94.6444	3.21208	12.9633	0.882459
19.0833	90.3347	70.0345	93.4871	95.258	89.1933	95.7919	89.3182	64.6941	94.5448	91.637	74.6406	94.6079	3.17679	12.8828	1.15368
19.1667	90.5628	69.779	93.4033	95.103	88.5316	95.578	89.2669	64.2049	94.4336	91.6442	74.1719	94.4716	3.06468	12.7444	1.08784
19.25	90.8389	70.0005	93.5794	95.3976	89.1342	95.4188	89.5372	63.9636	94.2666	91.9246	74.3661	94.4216	3.07733	13.1409	0.929462
19.3333	90.3377	69.1872	94.1062	95.091	87.9645	95.7317	89.3393	64.4289	94.5612	91.5893	73.8602	94.7997	3.07335	12.4442	0.838585
19.4167	90.4824	70.2517	93.5969	95.2291	89.7349	95.2945	89.6279	64.1352	94.5895	91.7798	74.7073	94.4936	3.01761	13.3688	0.852848
19.5	90.7838	68.7339	93.5753	95.4279	88.8436	95.4782	89.0249	65.5462	94.7374	91.7455	74.3746	94.597	3.30806	12.6315	0.959171
19.5833	90.2867	69.2007	93.5625	94.8071	88.5892	95.7452	89.1599	64.8419	94.4038	91.4179	74.2106	94.5705	2.98875	12.6415	1.10087
19.6667	90.5122	68.908	93.4108	94.8858	88.6826	95.0092	89.3383	63.8438	94.3444	91.5787	73.8115	94.2548	2.92349	13.1254	0.802958
19.75	90.4045	71.0589	93.4317	95.2385	89.093	95.5251	88.9033	64.3386	94.5051	91.5154	74.8302	94.4873	3.31049	12.8008	1.04681
19.8333	90.0068	68.9258	93.2688	95.0858	89.118	95.322	88.924	63.7564	94.1932	91.3389	73.9334	94.2613	3.2898	13.4018	1.02832
19.9167	90.3804	69.3186	93.7571	95.5253	88.5573	95.4435	89.2375	64.1905	94.5872	91.7144	74.0221	94.5959	3.34944	12.8463	0.843247
20	90.4058	69.3267	93.0204	94.7293	88.3031	95.3601	88.9861	63.4897	94.1693	91.3737	73.7065	94.1832	2.99147	12.9735	1.16991
20.0833	90.1636	69.3823	93.1898	94.9487	88.3032	94.9416	89.1459	63.8886	94.3	91.4194	73.858	94.1438	3.09854	12.8079	0.88626
20.1667	90.2367	68.8594	93.4802	95	89.2447	95.3147	88.6122	64.8104	94.3607	91.283	74.3049	94.3852	3.31994	13.0957	0.917487
20.25	89.808	68.5893	92.6616	94.9109	88.2464	95.0353	89.0817	64.1987	94.2033	91.2669	73.6781	93.9667	3.17668	12.8061	1.20442
20.3333	90.0473	69.4311	93.4026	94.4613	88.873	94.7071	88.9072	63.9057	94.2987	91.1386	74.07	94.1361	2.93347	13.1141	0.667297
20.4167	90.0052	68.3903	93.3215	94.6499	88.7959	95.197	88.8766	63.7927	94.3871	91.1772	73.6596	94.3019	3.05992	13.3084	0.940671
20.5	90.2653	67.4843	93.5806	94.6109	88.2551	95.2804	88.8534	63.1376	94.2217	91.2432	72.959	94.3609	3.00069	13.4239	0.858378
20.5833	89.9882	68.4454	92.8903	94.5529	88.6827	95.2214	88.888	63.453	94.3014	91.1431	73.527	94.1377	3.00382	13.3605	1.1741
20.6667	90.4165	68.7839	93.0328	94.4596	87.9319	95.2669	89.0041	63.9468	94.0722	91.2934	73.5542	94.124	2.83149	12.6842	1.11796
20.75	89.941	67.4105	92.8636	94.6969	87.3695	95.1841	88.4157	63.1304	94.3278	91.0179	72.6368	94.1252	3.27611	12.9371	1.17345
20.8333	90.0694	68.5477	93.4065	94.3982	88.3318	95.5608	88.7271	63.0577	94.189	91.0649	73.3124	94.3854	2.96372	13.2937	1.0905
20.9167	89.7594	68.0853	92.9899	94.3759	88.0478	94.847	88.9241	62.8039	94.1084	91.0198	72.979	93.9818	2.93636	13.3145	0.934967
21	90.2409	69.8894	93.2329	94.6739	88.007	95.2624	88.5227	63.6601	94.0656	91.1458	73.8521	94.187	3.17389	12.648	1.02018
21.0833	89.8142	69.5003	93.5441	94.3533	87.8194	94.9797	88.9365	62.9215	93.7587	91.0347	73.4137	94.0942	2.90738	12.9021	0.774338
21.1667	89.9592	68.3735	93.1938	94.2784	88.2664	94.8559	88.6426	62.6286	93.9695	90.9601	73.0895	94.0064	2.9482	13.4538	0.831685
21.25	89.8456	67.4928	92.7341	94.6908	88.5399	94.8322	88.9334	63.1015	93.934	91.1566	73.0447	93.8334	3.09451	13.5977	1.05265
21.3333	89.8653	67.9622	92.6245	94.1348	86.4649	94.5476	88.4687	62.5536	93.9299	90.823	72.3269	93.7007	2.95194	12.539	0.98181
21.4167	89.4751	68.0222	93.0336	94.0666	88.1368	94.9252	88.9981	62.068	93.9452	90.8466	72.7423	93.968	2.79879	13.6604	0.946016
21.5	89.8236	70.0279	92.6304	94.3077	88.1417	95.1527	88.4005	62.5742	93.759	90.8439	73.5813	93.8474	3.08293	13.149	1.26345
21.5833	89.8298	66.9113	92.7336	94.0361	88.7297	95.0523	88.5193	62.3064	94.158	90.7951	72.6492	93.9813	2.88229	14.1152	1.16942
21.6667	89.8911	67.7041	92.7264	94.0444	88.0217	95.2129	88.5405	61.8043	93.8445	90.8253	72.51	93.928	2.86841	13.7536	1.24533
21.75	89.8409	69.0553	92.8486	93.7911	88.2308	95.4391	88.2417	61.999	93.8273	90.6246	73.095	94.0384	2.85646	13.5745	1.30804
21.8333	89.7254	67.5178	92.3936	93.9647	88.0403	94.7263	88.7237	62.1704	93.7788	90.8046	72.5762	93.6329	2.78219	13.6566	1.1732
21.9167	89.8374	68.6987	92.4294	94.4116	87.7422	95.1334	88.7161	62.7518	93.8145	90.9883	73.0642	93.7924	3.01716	13.0546	1.35215
22	89.8183	68.3747	92.8431	93.6932	87.9546	95.0998	88.7192	61.4538	93.8931	90.7436	72.5944	93.9453	2.6129	13.7451	1.12928
22.0833	89.6043	68.7455	92.5976	93.6738	87.593	95.296	88.5091	61.8444	93.7357	90.5957	72.7276	93.8764	2.72133	13.3282	1.35468
22.1667	89.5369	67.2508	92.9983	93.8097	87.876	94.8579	88.367	63.0468	93.6079	90.5712	72.7245	93.8214	2.86501	13.2888	0.947997
22.25	89.5926	67.9395	93.1462	94.103	88.5928	95.1527	88.3543	61.2402	93.6346	90.6833	72.5908	93.9778	3.02556	14.2572	1.04636
22.3333	89.7345	68.6423	92.7722	93.7396	87.523	94.9273	88.0838	61.0174	93.8223	90.5193	72.3943	93.8406	2.90838	13.6453	1.07768
22.4167	89.7384	69.05	93.124	93.9441	87.5796	95.1978	88.193	62.3798	93.8782	90.6252	73.0031	94.0667	2.97634	13.0567	1.04969
22.5	89.7552	67.4877	93.1431	93.6301	88.402	94.8142	88.4657	61.6248	93.875	90.617	72.5048	93.9441	2.6879	14.076	0.837727
22.5833	89.738	68.9195	92.8101	93.9088	86.9952	94.913	88.265	61.6917	93.5816	90.6373	72.5355	93.7682	2.92742	13.0336	1.06383
22.6667	89.7013	67.7282	92.7458	93.9002	88.3043	94.6997	88.0291	61.508	93.4343	90.5436	72.5135	93.6266	3.02479	14.0244	0.991061
22.75	89.3519	67.7006	92.6841	93.5599	88.4886	95.0645	88.0793	60.731	93.695	90.3304	72.3067	93.8145	2.8683	14.4407	1.19467
22.8333	89.4111	67.1066	92.3812	93.7406	87.4454	95.3125	88.3059	61.1574	94.0294	90.4859	71.9031	93.9077	2.87238	13.7848	1.46944
22.9167	89.5446	68.0489	92.9531	93.7525	87.7377	95.214	88.3465	61.0963	93.3681	90.5478	72.2943	93.8451	2.83921	13.8188	1.20355
23	89.5693	67.6575	92.7559	93.4519	87.6875	94.9662	88.126	59.6061	93.694	90.3824	71.6504	93.8053	2.75447	14.4602	1.10936
23.0833	89.2398	68.2838	92.6753	94.1571	88.1125	95.4582	88.031	60.7641	93.6579	90.476	72.3868	93.9305	3.24476	14.1283	1.41135
23.1667	89.3754	67.9368	92.8344	93.8409	87.768	95.2039	87.9285	60.2614	93.7444	90.3816	71.9887	93.9276	3.08195	14.1939	1.1953
23.25	89.568	67.8734	92.9775	93.7279	87.8552	95.0427	88.1954	60.9569	93.827	90.4971	72.2285	93.9491	2.8809	13.968	1.03799
23.3333	89.6805	67.927	93.0309	93.8453	88.3719	95.0233	88.3667	61.1759	93.5806	90.6309	72.4916	93.8783	2.86028	14.1609	1.02903
23.4167	89.3402	67.4043	92.8386	93.9481	87.5462	94.9424	88.0111	61.3242	93.4049	90.4331	72.0916	93.7286	3.11574	13.725	1.08861
23.5	89.6442	66.2476	93.0677	93.1771	88.052	94.7291	87.9679	60.9382	93.613	90.2631	71.7459	93.8033	2.65918	14.3689	0.846888
23.5833	89.2935	68.1057	92.4766	93.3557	87.5726	94.987	87.9441	59.8071	93.302	90.1978	71.8285	93.5885	2.8169	14.2522	1.27952
23.6667	89.1556	66.8356	92.3998	93.5558	87.3393	94.7469	88.0494	62.7564	93.7111	90.2536	72.3104	93.6193	2.91279	13.1742	1.1762
23.75	89.4925	67.7372	92.7193	93.2728	87.8733	95.1093	87.9035	61.0424	93.4401	90.2229	72.2177	93.7562	2.75812	13.9653	1.22597
23.8333	89.7744	68.259	92.7364	93.8472	87.7419	94.6949	87.8381	60.7341	93.5784	90.4866	72.245	93.6699	3.06722	13.9381	0.982445
23.9167	89.7825	67.6608	92.7331	93.6069	85.9926	94.9963	87.8369	59.9993	93.5976	90.4088	71.2176	93.7757	2.93551	13.3567	1.14209
24	89.5935	67.9358	92.4587	93.4927	86.9572	94.8994	87.9703	59.8252	93.5231	90.3522	71.5727	93.6271	2.83827	13.9268	1.22365
24.0833	89.2816	66.36	92.1497	93.7955	86.7955	95.128	87.7477	59.9075	93.1978	90.2749	71.021	93.4919	3.14392	14.0369	1.51077
24.1667	89.4953	67.7313	92.9408	93.3378	86.5642	94.8943	88.2693	60.9277	93.5962	90.3675	71.7411	93.8104	2.64438	13.2803	0.994173
24.25	89.439	68.5668	92.498	93.718	87.553	94.7141	87.9305	59.7871	93.6059	90.3625	71.969	93.606	3.00228	14.1922	1.10806
24.3333	89.3749	67.3599	92.6756	93.6409	87.4587	95.1135	88.1209	60.1869	93.73	90.3789	71.6685	93.8397	2.89373	14.1372	1.22266
24.4167	89.3602	68.3163	92.177	93.1743	86.6575	95.0238	87.7322	60.3275	93.2631	90.0889	71.7671	93.488	2.79327	13.4999	1.43666
24.5	89.384	66.7686	92.285	92.8743	86.0523	95.0383	87.7319	60.6723	93.3945	89.9968	71.1644	93.5726	2.6254	13.2487	1.38524
24.5833	89.1723	66.9572	92.3743	93.4529	87.2878	94.8428	87.7971	60.6843	93.5144	90.1408	71.6431	93.5772	2.94968	13.907	1.2354
24.6667	88.9144	66.8987	92.3656	93.4485	86.7995	94.8728	87.8369	60.351	93.4349	90.0666	71.3497	93.5578	2.97797	13.7746	1.25811
24.75	89.3312	67.3466	92.7729	93.1201	85.1471	94.9179	87.9312	59.9726	93.5356	90.1275	70.8221	93.7421	2.68454	12.9421	1.08732
24.8333	89.1693	66.5623	92.6342	92.9783	86.0986	94.997	87.8381	59.9166	93.445	89.9953	70.8592	93.6921	2.6678	13.6096	1.20062
24.9167	88.9293	67.2185	92.5386	93.268	87.2814	94.7282	87.6887	60.4744	93.3702	89.962	71.6581	93.5456	2.92948	13.944	1.10531
25	89.1303	66.5748	92.5634	93.3982	86.5083	94.5627	87.7475	59.6107	93.5436	90.092	70.898	93.5565	2.94553	13.9602	0.999694
25.0833	89.1839	67.2016	92.5785	92.9283	85.6099	94.8161	87.5803	59.5009	93.3768	89.8975	70.7708	93.5905	2.74446	13.4154	1.13402
25.1667	89.0399	66.6211	92.0895	93.1306	85.9501	94.4275	87.703	60.0272	93.4181	89.9578	70.8661	93.3117	2.82783	13.4727	1.17258
25.25	89.2038	67.4461	92.6697	93.2276	85.9065	94.846	87.5092	59.8474	93.3447	89.9802	71.0667	93.6201	2.93723	13.4015	1.11398
25.3333	89.141	68.4982	92.4363	92.72	86.6451	94.6678	87.4888	59.7161	93.4285	89.7833	71.6198	93.5109	2.67411	13.7332	1.11801
25.4167	89.1673	65.5821	92.6954	93.206	86.426	94.8597	87.524	58.7849	93.3682	89.9658	70.2643	93.6411	2.92395	14.4031	1.10765
25.5	88.9238	66.9929	92.9347	92.8688	86.9871	94.6765	87.7549	59.8879	93.3846	89.8492	71.2893	93.6653	2.6796	14.0512	0.904177
25.5833	89.135	65.8689	92.676	93.3456	86.8311	95.0014	87.6148	59.7786	93.7382	90.0318	70.8262	93.8052	2.96877	14.1912	1.16417
25.6667	88.8376	67.6475	91.9141	92.6066	86.4512	94.6887	87.381	60.2136	93.3086	89.6084	71.4375	93.3038	2.69672	13.5231	1.38731
25.75	88.9696	66.5406	92.3441	92.9142	86.777	94.9006	87.6902	59.6804	93.2881	89.858	70.9993	93.5109	2.72295	14.0878	1.29275
25.8333	88.8771	66.1453	91.69	92.8011	86.9224	94.5999	87.3693	59.0704	93.2093	89.6825	70.7127	93.1664	2.804	14.4769	1.45542
25.9167	88.6619	66.9821	92.3182	92.8232	86.7195	94.2492	87.8365	59.1576	93.1086	89.7739	70.9531	93.2253	2.67281	14.2036	0.970737
26	88.8691	66.389	92.5972	92.7241	84.5799	94.7901	87.3696	58.9963	93.2966	89.6543	69.9884	93.5613	2.76223	13.1661	1.12018
26.0833	89.0189	66.5274	91.9491	92.9098	85.9566	94.6232	87.5478	58.1789	93.2642	89.8255	70.221	93.2789	2.77051	14.2524	1.3371
26.1667	88.6766	66.7711	92.5198	92.8781	84.9959	94.7092	87.3699	59.2445	93.1021	89.6415	70.3372	93.4437	2.87806	13.2409	1.13397
26.25	88.5188	67.1122	92.6568	92.6188	85.6975	95.4179	87.3626	58.8487	93.2134	89.5001	70.5528	93.7627	2.76209	13.7511	1.46021
26.3333	88.492	65.9027	92.2706	92.6431	85.8428	94.4982	87.1843	57.8567	92.9438	89.4398	69.8674	93.2375	2.85014	14.4082	1.14248
26.4167	88.8615	65.7968	92.2661	92.4649	85.1892	94.9451	87.4871	58.6014	93.1219	89.6045	69.8625	93.4444	2.57071	13.7522	1.36829
26.5	88.6037	66.1212	91.8807	92.5712	85.4961	94.4339	87.1601	58.1602	93.3787	89.445	69.9258	93.2311	2.80192	14.0595	1.28294
26.5833	88.8104	67.4385	92.1274	92.1764	85.0616	94.3628	87.5755	58.7151	92.9596	89.5208	70.4051	93.1499	2.3813	13.4215	1.12979
26.6667	88.9313	66.4923	92.1811	92.4015	84.7801	94.7126	87.5812	58.4594	93.3551	89.638	69.9106	93.4163	2.48664	13.4892	1.26684
26.75	88.7377	66.4923	91.9484	92.4666	85.8562	94.3182	87.2287	58.9896	93.2298	89.4777	70.446	93.1655	2.69625	13.8628	1.18621
26.8333	88.8032	66.7105	92.0028	92.2499	85.0094	94.6391	87.0398	58.5849	93.2482	89.3643	70.1016	93.2967	2.64999	13.5347	1.31883
26.9167	88.5196	65.2608	92.0711	91.9365	84.4362	94.7572	87.5641	59.1773	92.9767	89.3401	69.6247	93.2683	2.29874	13.1828	1.3666
27	88.1963	65.2459	92.2072	91.9587	85.2618	94.4401	87.4079	58.6622	92.9259	89.1877	69.7233	93.1911	2.43198	13.8535	1.13983
27.0833	88.8234	66.1357	92.3401	91.7326	85.5596	94.4472	87.3222	58.8812	93.2744	89.2927	70.1922	93.3539	2.24232	13.794	1.05578
27.1667	88.3896	65.8367	91.9649	92.2299	84.1486	94.2874	87.3837	58.7415	93.0713	89.3344	69.5756	93.1079	2.55755	13.1097	1.16171
27.25	88.5096	66.565	92.4702	91.9494	84.5779	94.4003	87.6189	58.1761	93.0712	89.3593	69.773	93.3139	2.28687	13.4901	0.987671
27.3333	88.1565	65.4282	92.2962	92.3423	84.1059	94.4786	87.4529	58.286	93.1798	89.3172	69.2734	93.3182	2.64333	13.3325	1.09773
27.4167	88.4335	66.3453	92.0081	91.8377	84.7568	94.441	87.0231	57.5237	92.9074	89.0981	69.542	93.1188	2.47517	13.8951	1.23014
27.5	88.2254	65.7768	92.4378	92.0091	83.9418	94.1734	87.3309	58.8202	93.1216	89.1885	69.5129	93.2443	2.48331	12.9709	0.874236
27.5833	88.0837	66.0149	91.88	92.0965	83.361	94.6486	87.2037	58.3941	93.2967	89.1279	69.2566	93.2751	2.60823	12.7953	1.38443
27.6667	88.1771	65.1047	91.503	91.7986	82.8886	94.4826	87.4024	58.4145	93.1175	89.1261	68.8026	93.0344	2.34671	12.6491	1.49151
27.75	88.0992	66.0676	91.721	92.2244	84.5242	94.1202	87.1131	58.4992	93.6153	89.1455	69.697	93.1522	2.71153	13.3867	1.26491
27.8333	88.3292	64.5136	91.4532	91.7157	84.4163	94.3372	87.0528	57.4204	92.9214	89.0326	68.7834	92.9039	2.40971	13.9953	1.44208
27.9167	88.0889	66.3687	91.9506	91.8651	83.4431	94.3405	87.3975	57.9362	92.9467	89.1171	69.2493	93.0793	2.40476	12.9952	1.20041
28	88.0446	65.1392	91.8427	91.9273	84.2846	93.65	86.6336	57.8685	93.0266	88.8685	69.0974	92.8398	2.74132	13.6456	0.918037
28.0833	88.2364	63.5637	92.0199	92.0197	83.7391	94.7381	87.2129	59.0272	92.8267	89.1563	68.7767	93.1949	2.53203	13.1549	1.39599
28.1667	88.3586	65.3974	91.691	92.1234	84.4955	94.2468	86.8608	57.31	92.7071	89.1143	69.0676	92.8816	2.71149	13.9594	1.28686
28.25	88.0794	65.3419	91.6975	91.6284	83.5735	93.9854	86.9686	58.2554	92.9748	88.8921	69.057	92.8859	2.43391	13.0615	1.14655
28.3333	87.9886	64.2001	91.4701	91.9721	83.4656	94.2491	86.9526	57.4652	93.0049	88.9711	68.377	92.908	2.65009	13.4941	1.39207
28.4167	88.1806	64.5263	91.6925	91.7299	83.5184	94.5055	86.9479	58.4363	92.9016	88.9528	68.827	93.0332	2.48276	13.0825	1.41112
28.5	88.2801	63.9799	91.775	91.9698	85.267	94.497	86.9915	57.3755	92.891	89.0805	68.8741	93.0543	2.58384	14.5756	1.36836
28.5833	88.0074	65.4645	92.1241	91.8073	84.1024	94.3523	87.2113	57.43	92.7748	89.0087	68.999	93.0837	2.45613	13.683	1.14576
28.6667	88.0176	64.9732	91.8594	91.7957	83.3956	94.4265	87.112	57.1254	93.1172	88.9751	68.498	93.1344	2.4843	13.4852	1.28368
28.75	87.7892	65.8049	91.8358	92.2989	83.8496	94.2883	87.3704	58.2839	92.9145	89.1529	69.3128	93.0128	2.73262	13.1389	1.22921
28.8333	87.82	63.8962	91.4808	92.2091	84.0447	94.0136	86.6195	56.6269	92.9995	88.8829	68.1893	92.8313	2.94245	14.2041	1.27478
28.9167	87.9327	64.0864	91.6534	91.8903	83.1102	94.329	86.787	57.5873	92.9187	88.87	68.2613	92.967	2.67767	13.2638	1.33842
29	87.824	65.5784	91.4308	91.8512	84.2203	94.0787	87.0029	57.374	93.0652	88.8927	69.0576	92.8582	2.59481	13.7571	1.33605
29.0833	87.9363	64.2473	91.9291	91.6134	82.9457	94.0995	86.9958	57.1761	92.7423	88.8485	68.123	92.9236	2.4402	13.3148	1.0965
29.1667	87.9555	66.3491	91.8856	91.6415	83.4575	94.1146	87.0185	57.0177	93.0268	88.8719	68.9414	93.009	2.44394	13.4092	1.1146
29.25	87.6285	65.2137	91.5584	91.7502	83.4869	94.2012	86.8828	57.0167	92.9921	88.7538	68.5725	92.9172	2.62157	13.551	1.32299
29.3333	87.9208	63.685	92.0191	91.3153	83.4428	94.0385	86.8607	57.4331	92.9141	88.6989	68.187	92.9906	2.32704	13.5767	1.01185
29.4167	87.7411	64.1592	91.9747	91.315	83.7276	93.9342	86.7103	58.6109	92.9577	88.5888	68.8326	92.9555	2.41658	13.1944	0.979791
29.5	87.7707	63.9749	91.5077	91.011	83.5058	93.8196	87.0749	57.2288	92.9421	88.6188	68.2365	92.7565	2.10067	13.647	1.16705
29.5833	87.9023	66.6493	91.6463	91.4979	83.954	94.2468	87.1792	57.1568	92.7793	88.8598	69.2533	92.8908	2.31308	13.5871	1.30386
29.6667	87.6596	63.556	91.5921	91.1945	83.5534	93.9202	86.9814	56.8506	92.8596	88.6118	67.9866	92.7906	2.2622	13.8918	1.16557
29.75	87.8168	65.43	92.11	91.1549	83.3825	94.1997	86.4074	56.9832	92.7561	88.4597	68.5986	93.022	2.43819	13.4819	1.0699
29.8333	87.6429	65.8611	92.2084	91.2097	83.2403	94.3383	86.7445	57.8648	92.8351	88.5324	68.9887	93.1273	2.36174	12.9736	1.09459
29.9167	87.7721	65.0018	91.9407	91.2975	83.2953	94.1608	86.498	56.9469	92.7323	88.5225	68.4147	92.9446	2.48621	13.5017	1.1252
30	88.0105	66.1089	91.8686	91.118	82.8569	94.4968	86.8674	57.0879	92.8042	88.6653	68.6845	93.0565	2.19967	13.0761	1.33212
30.0833	87.9898	65.7308	91.6625	91.36	83.4767	94.1965	86.5958	56.3965	92.6951	88.6485	68.5347	92.8513	2.44944	13.7561	1.2742
30.1667	87.9961	64.4485	92.4505	90.7737	83.8206	94.1726	86.7713	57.082	92.7701	88.5137	68.4504	93.1311	2.05078	13.8112	0.916068
30.25	87.7553	64.5476	91.9757	90.9595	82.81	94.3263	86.6906	56.8171	92.6014	88.4685	68.0582	92.9678	2.22203	13.3473	1.21734
30.3333	87.5875	66.3096	91.8661	91.2477	82.7416	94.5564	86.7075	56.6393	92.6332	88.5142	68.5635	93.0186	2.40777	13.1963	1.38596
30.4167	87.8722	64.8627	91.7542	91.3182	84.0749	94.3442	87.0013	56.9839	93.1798	88.7306	68.6405	93.0927	2.28288	13.935	1.29718
30.5	87.3137	64.9661	91.7107	90.926	82.7964	94.2164	86.4434	57.8068	92.7189	88.2277	68.5231	92.882	2.37697	12.8689	1.26078
30.5833	87.8608	63.8941	91.9817	90.9706	82.9679	94.5051	86.7017	56.7371	92.5723	88.511	67.8664	93.0197	2.20747	13.5591	1.31986
30.6667	87.5274	63.9739	91.8184	90.9638	83.5911	94.3356	86.65	56.5995	93.0609	88.3804	68.0548	93.0716	2.27992	13.9509	1.2586
30.75	87.8865	64.4872	91.912	90.8913	82.629	94.4062	86.5769	55.512	92.63	88.4516	67.5427	92.9827	2.212	13.8143	1.284
30.8333	87.6429	63.8242	91.6488	91.3077	83.5394	94.1759	86.4917	57.2065	92.9221	88.4808	68.19	92.9156	2.51494	13.6986	1.26353
30.9167	87.6322	62.6757	91.4822	91.1882	83.3627	94.6025	86.4932	56.732	92.3336	88.4378	67.5901	92.8061	2.44898	13.979	1.61288
31	87.4361	64.5764	91.8223	91.1388	83.5226	94.2826	86.4704	56.5607	92.403	88.3484	68.2199	92.836	2.46425	13.8453	1.28598
31.0833	87.737	63.3316	91.8569	90.7243	82.7222	94.2796	86.3619	55.8014	92.5782	88.2744	67.2851	92.9049	2.2303	13.889	1.244
31.1667	87.2425	64.3787	91.6893	90.9971	83.9461	94.912	86.5381	57.2535	92.8865	88.2592	68.5261	93.1626	2.39705	13.8212	1.62901
31.25	87.7397	64.5883	91.5436	91.0333	83.1517	94.5245	86.3275	56.7143	92.5591	88.3668	68.1515	92.8757	2.41477	13.5741	1.51544
31.3333	87.2727	63.7246	91.806	90.895	83.9037	94.6431	86.0721	57.2181	92.5671	88.0799	68.2822	93.0054	2.51073	13.9143	1.46846
31.4167	87.3603	64.3078	91.8955	90.9503	83.9832	94.4143	86.2597	55.6037	92.938	88.1901	67.9649	93.0826	2.45291	14.5389	1.26561
31.5	87.7303	64.9333	91.8245	91.1078	83.4253	94.5671	86.3628	55.9202	92.6097	88.4003	68.0929	93.0004	2.44241	14.0221	1.41242
31.5833	87.4915	64.2113	91.1862	91.0374	83.5614	94.5613	86.5479	55.8256	92.6608	88.359	67.8661	92.8028	2.36711	14.2245	1.69206
31.6667	87.4484	64.1842	91.6999	90.8473	83.6084	94.3449	86.4641	55.7881	92.719	88.2533	67.8602	92.9212	2.29978	14.2698	1.33404
31.75	87.5045	64.0801	91.2292	90.8806	83.9104	94.5805	86.1632	55.958	92.8147	88.1828	67.9828	92.8748	2.43073	14.3791	1.67645
31.8333	87.2735	64.3385	91.7196	90.7534	82.8894	94.6173	86.377	56.0927	92.6271	88.1346	67.7735	92.988	2.31178	13.7246	1.48214
31.9167	87.201	63.9273	91.6649	91.0095	83.3941	94.7428	86.4059	56.1332	92.3005	88.2054	67.8182	92.9027	2.46069	14.0407	1.62494
32	87.0484	65.0115	91.2755	90.8437	83.1961	94.9274	86.405	56.1234	92.362	88.099	68.1103	92.855	2.39859	13.7998	1.8752
32.0833	87.3121	63.8132	91.4417	90.8385	84.6468	94.6488	86.175	55.6604	92.5268	88.1085	68.0401	92.8724	2.43163	14.9483	1.63125
32.1667	87.0437	64.3291	91.1826	90.629	83.3901	94.269	86.0881	55.7468	92.5566	87.9203	67.822	92.6694	2.39402	14.1488	1.54628
32.25	87.3056	64.6084	91.2951	91.313	84.0188	94.6478	86.6006	55.4471	92.5653	88.4064	68.0247	92.8361	2.54174	14.589	1.69266
32.3333	86.9329	63.9679	91.2615	91.2298	83.7671	94.7937	86.3432	55.7258	92.5519	88.1687	67.8202	92.869	2.66741	14.4121	1.78735
32.4167	87.1749	64.0662	91.0483	91.1629	83.606	94.7618	86.1356	55.9068	92.6374	88.1578	67.8597	92.8159	2.65387	14.2339	1.86317
32.5	87.2054	64.5752	91.0397	90.9983	82.2654	94.48	85.7913	56.8282	92.5406	87.9983	67.8896	92.6867	2.69253	13.0385	1.72482
32.5833	87.1347	63.181	91.1216	90.9943	83.6989	94.8965	86.2275	54.5241	92.6521	88.1188	67.1347	92.8901	2.53119	14.9839	1.89862
32.6667	86.9396	62.9797	91.0945	90.6475	83.7059	94.8237	86.2946	56.1003	92.4934	87.9606	67.5953	92.8039	2.3492	14.3699	1.88389
32.75	86.8861	63.5131	90.8087	90.5012	83.4948	94.8304	86.0642	55.0435	92.2247	87.8172	67.3505	92.6212	2.36052	14.6087	2.03996
32.8333	87.088	63.2763	90.772	90.2658	84.0742	94.4976	86.3325	55.7385	92.475	87.8955	67.6963	92.5815	2.08727	14.6759	1.86505
32.9167	86.9326	62.7947	91.5151	90.3314	83.1741	94.6468	86.2186	55.4425	92.5761	87.8275	67.1371	92.9127	2.19758	14.3667	1.59275
33	86.6729	63.5241	90.8127	90.1537	83.7459	94.5693	86.1972	56.0259	92.7364	87.6746	67.7653	92.7061	2.16008	14.3384	1.87849
33.0833	86.6152	62.6812	90.7597	90.2649	83.0457	94.6339	85.9437	55.6969	92.3783	87.608	67.1413	92.5906	2.32538	14.2094	1.9458
33.1667	86.6521	62.5756	91.2852	90.6146	82.7443	94.9804	86.105	56.0118	92.2307	87.7905	67.1106	92.8321	2.46093	13.9313	1.91963
33.25	86.6388	63.4546	91.0305	90.2802	82.9591	94.7373	85.9853	54.8113	92.7089	87.6348	67.075	92.8255	2.3142	14.4189	1.85615
33.3333	86.6242	63.855	91.1213	90.3344	82.0196	94.3427	86.1026	55.0402	92.5169	87.6871	66.9716	92.6603	2.30745	13.7571	1.61548
33.4167	87.1522	62.9494	91.3488	90.2896	82.3089	94.6456	86.3327	55.7291	92.0531	87.9248	66.9958	92.6825	2.08851	13.7442	1.73622
33.5	86.4337	61.5189	90.6486	90.6235	81.4858	94.568	85.8548	55.3161	92.2312	87.6373	66.1069	92.4826	2.60224	13.6749	1.97178
33.5833	86.7425	62.7271	90.8078	90.7726	82.6174	94.8326	85.6989	55.3288	92.2364	87.738	66.8911	92.6256	2.67938	14.1128	2.04042
33.6667	86.603	61.5802	90.6944	90.3347	83.1082	94.8877	86.0863	54.209	92.1902	87.6747	66.2992	92.5907	2.31808	15.0164	2.12516
33.75	86.6958	62.1124	90.976	90.2652	83.1341	94.862	86.0574	54.9442	92.5897	87.6728	66.7302	92.8092	2.26766	14.6513	1.9523
33.8333	86.6482	63.0741	90.5913	89.8432	82.84	94.5048	86.1628	55.8683	92.4465	87.5514	67.2608	92.5142	1.99954	13.9648	1.95761
33.9167	86.5584	60.9925	90.6332	90.534	82.8936	94.6254	85.9324	55.4733	91.9133	87.6749	66.4531	92.3906	2.49568	14.5028	2.03844
34	86.7383	62.9971	90.486	89.9437	82.4736	94.4348	85.932	55.4094	92.3629	87.538	66.9601	92.4279	2.12205	13.9605	1.97521
34.0833	86.8614	61.9189	91.0037	90.0284	82.0502	94.8859	85.9055	54.9046	92.2374	87.5985	66.2913	92.709	2.15804	14.0911	1.98361
34.1667	86.5251	61.7334	90.8297	90.0898	82.7572	94.9569	86.1641	55.7594	92.232	87.593	66.75	92.6728	2.16982	14.1808	2.09864
34.25	86.5134	61.952	90.7557	89.9106	81.6915	94.4957	85.9301	56.127	92.1807	87.4514	66.5902	92.4774	2.1496	13.3985	1.88758
34.3333	86.5707	62.7749	90.7988	90.0767	82.9871	95.0821	85.9829	54.2805	92.3808	87.5435	66.6808	92.7539	2.21347	14.7465	2.16588
34.4167	86.557	62.8857	90.7498	90.0384	82.759	94.6653	85.8583	55.814	92.2028	87.4846	67.1529	92.5393	2.23914	13.9701	1.97934
34.5	86.1886	62.973	90.2693	90.0223	82.4578	94.7611	85.6498	53.6797	92.4241	87.2869	66.3702	92.4848	2.38418	14.6868	2.24648
34.5833	86.5115	63.3615	90.7394	89.9931	82.1721	94.9521	85.7925	55.102	92.0806	87.4324	66.8785	92.5907	2.24662	13.8736	2.15221
34.6667	86.2044	61.1317	90.962	90.2258	81.7668	94.4522	85.7808	55.0656	92.0542	87.4037	65.9881	92.4895	2.45316	13.9974	1.78532
34.75	86.4078	62.7524	90.9211	89.8558	82.2086	94.6681	85.7004	54.9582	92.405	87.3213	66.6397	92.6647	2.22324	14.0349	1.88696
34.8333	86.0474	61.8673	90.6946	90.1187	82.1341	94.8017	86.0314	55.1503	92.216	87.3992	66.3839	92.5708	2.35515	14.0475	2.07639
34.9167	86.1066	61.6867	90.1981	89.6783	81.674	94.9773	85.807	54.3295	92.3306	87.1973	65.8967	92.502	2.15387	14.15	2.39424
35	86.2768	61.8897	90.5752	89.977	81.4293	94.7333	85.885	54.2479	92.3753	87.3796	65.8556	92.5612	2.25792	14.018	2.08527
35.0833	86.0369	62.7931	90.8737	90.3661	81.4736	94.5252	85.7597	54.639	92.1564	87.3876	66.3019	92.5184	2.58321	13.7571	1.85248
35.1667	86.0185	61.5287	90.6191	90.3671	81.9916	95.0137	85.9405	55.0083	92.0194	87.442	66.1762	92.5507	2.53351	14.0792	2.24493
35.25	86.3022	62.5586	90.8469	90.1376	81.8247	94.6568	85.4534	54.893	91.8719	87.2977	66.4254	92.4585	2.49577	13.876	1.97157
35.3333	86.1608	61.0918	90.4977	89.9886	81.8786	94.8085	85.8918	54.4358	92.2843	87.3471	65.8021	92.5302	2.29161	14.3149	2.16588
35.4167	86.1434	61.3435	90.7689	89.7601	81.8415	94.9812	85.6547	54.8442	92.188	87.186	66.0097	92.6461	2.24253	14.0905	2.14318
35.5	86.5169	63.3075	90.3869	89.6216	80.4908	94.6375	85.7164	53.2836	92.0776	87.285	65.694	92.3673	2.06276	13.7597	2.1401
35.5833	86.1302	60.5372	90.2059	89.9632	81.7804	94.9765	85.9321	55.222	92.3448	87.3418	65.8465	92.5091	2.27236	14.0527	2.38952
35.6667	86.1115	61.0255	90.776	89.3227	81.6145	94.4352	85.7244	54.8232	92.1224	87.0529	65.8211	92.4445	1.97523	14.0247	1.85077
35.75	85.8802	61.2205	90.0005	89.7885	82.107	94.9296	85.8025	54.6636	92.5908	87.1571	65.9971	92.5069	2.2792	14.3317	2.46562
35.8333	85.9709	61.4614	90.4158	90.0109	81.6972	94.7427	85.8012	54.5187	92.1339	87.261	65.8924	92.4308	2.38295	14.1206	2.17867
35.9167	86.0451	61.9877	90.5586	89.7812	81.7634	95.1988	85.4086	54.4901	92.1711	87.0783	66.0804	92.6428	2.36233	14.0897	2.35579
36	86.0499	60.6	90.2554	89.888	82.8658	95.1344	85.5237	54.5235	92.2174	87.1539	65.9964	92.5357	2.38242	14.9219	2.45506
36.0833	86.2201	60.6393	90.5871	89.706	83.1714	95.1004	85.8188	54.3442	92.1353	87.2483	66.0516	92.6076	2.13786	15.1566	2.29342
36.1667	86.2002	59.7508	90.5136	89.7516	81.7707	94.865	85.4651	54.3706	92.3442	87.139	65.2974	92.5742	2.29225	14.5178	2.18477
36.25	86.1737	61.1705	90.4538	89.884	81.3908	95.2107	85.4838	53.513	92.224	87.1805	65.3581	92.6295	2.36652	14.4029	2.40426
36.3333	85.9952	60.8141	90.8199	89.6907	81.1893	94.7212	85.6622	53.8125	92.105	87.116	65.272	92.5487	2.23592	14.2224	1.98817
36.4167	86.0688	59.7497	90.2178	89.7227	81.407	94.9401	85.2282	54.4477	92.1791	87.0066	65.2015	92.4457	2.38949	14.2826	2.37242
36.5	86.1152	60.2665	90.1618	89.7644	82.6433	94.8591	85.6095	54.2671	92.2142	87.1631	65.7256	92.4117	2.26701	14.955	2.35488
36.5833	85.9922	61.4926	90.7675	89.3802	82.2411	95.1421	85.6836	54.4293	92.4438	87.0187	66.0544	92.7845	2.05096	14.4562	2.20711
36.6667	86.0778	61.2686	90.4186	89.8184	82.1298	95.0883	85.4629	53.8062	92.219	87.1197	65.7349	92.5753	2.35725	14.6805	2.35516
36.75	85.4506	60.5872	90.7099	89.7473	82.0157	95.224	85.6961	54.1471	92.5118	86.9647	65.5833	92.8152	2.41297	14.5906	2.2723
36.8333	85.8296	61.3118	90.5212	89.7864	81.2085	94.7449	85.7997	54.216	92.1364	87.1386	65.5788	92.4675	2.29315	13.993	2.13123
36.9167	85.5932	59.9781	90.3051	89.7978	81.0979	95.0029	85.5623	54.4263	92.5809	86.9844	65.1674	92.6296	2.43649	14.0727	2.34927
37	85.9858	59.6242	90.0137	89.4675	81.7327	94.7961	85.8447	54.5487	92.2603	87.0993	65.3019	92.3567	2.0521	14.454	2.39263
37.0833	85.7287	60.2328	90.3454	89.6394	81.2096	94.6183	85.8318	53.9812	92.402	87.0666	65.1412	92.4553	2.2287	14.2624	2.13696
37.1667	85.6047	62.3513	89.6714	89.3199	81.8526	94.7814	85.6112	53.8142	92.5193	86.8453	66.006	92.324	2.1431	14.372	2.5606
37.25	85.6047	61.3403	90.5954	89.4034	81.7068	94.8295	85.5518	55.0665	92.5168	86.8533	66.0378	92.6472	2.20862	13.9275	2.12005
37.3333	85.4793	60.4507	90.1674	89.5031	81.342	94.8389	85.6824	54.6773	92.3238	86.8883	65.49	92.4434	2.26682	14.0284	2.33804
37.4167	85.6022	59.4654	90.334	89.4773	81.5829	94.9267	85.8048	54.403	92.3654	86.9614	65.1504	92.542	2.18115	14.4543	2.30147
37.5	85.689	60.0771	90.2994	89.4985	81.3339	94.5125	85.865	53.9404	92.0079	87.0175	65.1171	92.2733	2.15038	14.3754	2.11901
37.5833	85.805	60.7281	90.2244	89.7702	81.9262	95.0162	86.0965	54.1635	92.1776	87.2239	65.6059	92.4727	2.20996	14.5098	2.40945
37.6667	85.5971	61.5625	89.8347	89.3933	81.8288	95.0375	85.5391	54.147	92.1099	86.8432	65.8461	92.3273	2.20863	14.3294	2.6082
37.75	85.3351	60.6719	90.0654	89.3378	81.6843	95.2469	85.3023	53.87	92.0624	86.6584	65.4087	92.4582	2.32047	14.4996	2.61334
37.8333	85.6095	60.9647	90.3085	89.266	81.6554	95.0857	85.4666	54.9483	91.9028	86.7807	65.8561	92.4323	2.15352	14.0094	2.43221
37.9167	85.3957	60.4628	90.1917	89.5258	81.7878	95.093	85.8173	53.3138	92.1727	86.9129	65.1882	92.4858	2.2726	14.8135	2.4656
38	85.6267	61.6503	89.9633	89.3701	81.4129	94.8947	85.4538	53.4812	92.3919	86.8169	65.5148	92.4166	2.21288	14.3613	2.46578
38.0833	85.6034	60.5577	89.9003	89.5796	81.6153	95.3507	85.7598	53.0345	92.5718	86.9809	65.0692	92.6076	2.25186	14.8148	2.72538
38.1667	85.5553	60.7492	90.1115	89.4921	82.0919	95.1271	85.5115	54.5536	92.2838	86.853	65.7982	92.5075	2.28564	14.4467	2.51525
38.25	85.72	60.6891	90.1054	89.5207	80.7855	94.869	85.5131	53.5363	92.1518	86.9179	65.0036	92.3754	2.25643	14.1277	2.38967
38.3333	85.784	61.4783	89.8931	89.6564	81.4654	95.0024	85.5195	53.428	92.1797	86.9866	65.4572	92.3584	2.31589	14.436	2.55931
38.4167	85.4494	61.8653	89.9102	89.5231	81.5585	95.0514	85.7092	53.7116	92.1126	86.8939	65.7118	92.3581	2.28063	14.3164	2.57936
38.5	85.4459	59.978	90.204	89.4037	81.342	94.7523	85.5145	53.6674	92.3213	86.788	64.9958	92.4259	2.26549	14.5036	2.27593
38.5833	85.1617	60.3579	89.8737	88.9991	81.883	95.216	85.6057	54.4571	92.3042	86.5888	65.566	92.4646	2.0991	14.4357	2.67476
38.6667	85.3214	59.5422	90.0883	89.4887	81.072	94.8698	85.205	54.0567	92.4742	86.6717	64.8903	92.4774	2.44032	14.2797	2.39074
38.75	85.5572	59.8539	90.397	89.126	81.2379	94.966	85.2133	54.5474	91.9722	86.6322	65.213	92.4451	2.16658	14.1292	2.32093
38.8333	85.3128	59.6245	90.3958	89.1438	81.1841	95.0469	85.5769	53.3897	92.1745	86.6778	64.7328	92.5391	2.1397	14.5843	2.34691
38.9167	85.2275	60.565	90.4141	89.2197	81.4326	95.395	85.5389	53.6311	92.1083	86.662	65.2096	92.6392	2.22044	14.471	2.53252
39	85.6894	60.6091	90.358	89.4345	81.8057	95.0876	85.5687	53.5708	92.0733	86.8975	65.3285	92.5063	2.19789	14.6972	2.39434
39.0833	85.1004	60.1499	90.2686	89.5085	81.2542	95.0656	85.247	53.3201	92.4608	86.6186	64.908	92.5983	2.50374	14.5622	2.40145
39.1667	85.1674	60.6116	90.3158	89.4049	81.4783	95.0795	85.4812	53.0306	92.2694	86.6845	65.0402	92.5549	2.36113	14.7318	2.39466
39.25	84.933	60.4234	90.0825	88.9677	81.2522	95.2092	85.4399	51.6248	92.3668	86.4468	64.4335	92.5528	2.19777	15.2154	2.56844
39.3333	85.1862	60.7626	89.9362	89.1031	81.5005	94.9882	85.3521	54.8158	92.0786	86.5471	65.693	92.3343	2.21511	14.0089	2.53571
39.4167	85.3168	59.5653	90.3125	88.8696	81.1534	94.8952	85.2952	53.6182	92.0088	86.4938	64.779	92.4055	2.05745	14.4891	2.31699
39.5	85.2449	59.2541	90.461	89.3572	81.607	95.4604	85.3739	53.3212	92.2062	86.6587	64.7274	92.7092	2.33791	14.9161	2.53736
39.5833	85.2987	60.6803	90.4459	89.4846	80.6349	95.3642	85.5652	52.9357	92.2111	86.7828	64.7503	92.6737	2.34356	14.2911	2.49158
39.6667	85.4144	60.828	89.7598	89.4039	80.5742	94.7499	85.2204	53.6214	92.0262	86.6796	65.0078	92.1786	2.36131	13.9541	2.49855
39.75	85.5109	58.4814	90.1617	89.0858	80.9818	95.3606	85.1919	53.2231	92.3964	86.5962	64.2288	92.6396	2.16192	14.7448	2.60795
39.8333	85.1842	58.7518	90.2785	88.8385	81.4919	95.1067	84.4553	52.4869	92.1383	86.1594	64.2435	92.5078	2.34864	15.2624	2.4352
39.9167	85.2958	62.0475	90.704	88.6272	80.1394	95.3421	84.6821	53.5382	91.8885	86.2017	65.2417	92.6449	2.12283	13.5852	2.40975
40	85.3746	61.5132	90.1074	88.7523	80.4313	95.3309	84.8773	53.0278	92.2894	86.3348	64.9908	92.5759	2.10839	14.0288	2.62355
40.0833	85.1719	59.5534	90.3817	89.2499	81.9467	95.3464	84.125	52.1631	92.3	86.1823	64.5544	92.676	2.70775	15.5088	2.50359
40.1667	84.9265	60.0311	90.049	88.9248	80.2828	94.9456	84.3358	52.6014	91.966	86.0624	64.3051	92.3202	2.49649	14.3271	2.46748
40.25	85.1453	60.0911	90.2523	88.7411	80.2149	95.3416	84.6735	52.5289	91.9379	86.1866	64.2783	92.5106	2.22477	14.3101	2.59257
40.3333	85.3499	60.0166	89.9129	88.947	80.6717	95.7867	85.4006	51.8137	91.9688	86.5658	64.1673	92.5561	2.06228	14.87	2.98061
40.4167	84.9068	60.7182	89.9089	89.1822	81.5999	95.6453	85.391	51.937	92.2094	86.4934	64.7517	92.5879	2.3412	15.2373	2.88683
40.5	85.085	60.0356	90.3302	89.1802	81.433	95.4004	85.1218	52.2137	92.4472	86.4624	64.5608	92.7259	2.35383	15.1261	2.54656
40.5833	85.0295	60.1183	89.7711	89.4298	81.1184	95.3312	84.8095	53.154	92.0787	86.4229	64.7969	92.3937	2.60634	14.5575	2.79339
40.6667	84.9057	59.8793	89.927	89.124	81.4326	95.3784	84.4798	52.7929	92.2235	86.1698	64.7016	92.5096	2.56724	14.9164	2.73691
40.75	84.7088	61.1783	89.7432	89.2523	80.6083	95.7114	84.2952	50.8984	92.0203	86.0854	64.2283	92.4916	2.7504	15.088	3.01188
40.8333	85.0278	59.6368	89.9335	88.9664	80.2666	95.561	84.7948	52.6207	92.5095	86.263	64.1747	92.668	2.34408	14.3708	2.81708
40.9167	85.198	60.1654	90.062	89.0456	80.8275	95.5573	85.343	52.8001	91.9774	86.5289	64.5977	92.5322	2.18079	14.5299	2.78933
41	85.0382	59.4929	90.2247	88.7683	81.5865	95.5521	85.38	52.7656	92.1289	86.3955	64.615	92.6352	2.06201	15.0777	2.69953
41.0833	85.2993	60.6075	90.1215	89.2545	81.8426	95.6969	84.4607	52.5948	92.3599	86.3382	65.015	92.7261	2.56021	15.1138	2.8057
41.1667	85.0056	59.5969	90.3083	88.4998	80.7994	95.314	84.5956	52.1345	92.6242	86.0337	64.1769	92.7488	2.14557	14.8712	2.50514
41.25	84.9297	59.6724	89.8615	88.8045	80.7647	95.2659	84.2554	52.1576	92.0573	85.9966	64.1982	92.3949	2.45504	14.8308	2.71798
41.3333	85.0947	59.9812	89.7865	89.2878	81.2131	95.9971	84.3801	53.2543	92.3081	86.2542	64.8162	92.6972	2.65136	14.593	3.12356
41.4167	85.1609	59.8923	89.852	88.4447	80.7013	95.6296	84.4462	52.2094	92.0844	86.0173	64.2677	92.522	2.13238	14.7413	2.91354
41.5	85.2406	60.8062	90.0818	88.9457	81.0293	95.8039	84.6639	52.6342	92.368	86.2834	64.8233	92.7512	2.32361	14.6175	2.88026
41.5833	84.6899	59.7888	90.0798	88.2317	80.6503	95.4883	84.2367	52.4845	92.142	85.7195	64.3079	92.57	2.18746	14.6166	2.72953
41.6667	85.1205	59.1844	89.6693	88.5661	80.7774	95.4521	85.1171	53.0323	92.0216	86.2679	64.3314	92.381	1.99032	14.5711	2.90813
41.75	85.0788	59.0787	90.601	88.5689	81.4319	95.7818	85.6253	52.1144	92.0826	86.4243	64.2083	92.8218	1.87727	15.3171	2.66833
41.8333	85.3581	57.9307	90.0131	88.6653	81.0499	95.5303	85.6336	51.1892	92.2614	86.5523	63.3899	92.6016	1.83505	15.661	2.77427
41.9167	84.5413	60.607	90.1357	89.2146	80.1696	95.4836	84.5427	52.2438	92.0458	86.0995	64.3401	92.555	2.6977	14.3323	2.71008
42	84.7353	60.2467	90.4642	88.6465	80.8363	95.2141	84.6164	52.0788	92.3443	85.9994	64.3873	92.6742	2.29324	14.8192	2.39205
42.0833	85.0436	58.6944	90.4289	88.6605	79.9896	95.2912	85.4206	52.4802	91.9146	86.3749	63.7214	92.5449	1.98833	14.4272	2.49168
42.1667	85.1428	59.7911	90.2851	88.5454	80.7464	95.6908	85.424	52.9597	92.083	86.3708	64.499	92.6863	1.88853	14.4792	2.75289
42.25	84.9692	60.1577	90.18	88.5573	81.4621	95.6184	85.6566	51.4684	92.0431	86.3944	64.3628	92.6138	1.90444	15.4327	2.76373
42.3333	85.0069	59.45	90.44	88.6575	81.2406	95.797	84.9032	53.8969	92.3095	86.1892	64.8625	92.8488	2.13824	14.453	2.71893
42.4167	84.9361	60.5906	90.2081	89.3161	82.0458	96.098	84.3471	52.096	91.9931	86.1998	64.9108	92.7664	2.71482	15.4352	3.02013
42.5	84.5737	60.3345	89.9172	88.8895	81.3432	95.6839	84.8041	52.578	92.0631	86.0891	64.7519	92.5547	2.42797	14.8827	2.91462
42.5833	85.0115	59.4429	90.0756	88.8018	81.1392	95.783	85.3412	52.2439	92.25	86.3848	64.2754	92.7029	2.09964	15.0415	2.88052
42.6667	84.8313	60.1774	89.7645	89.3205	82.259	95.8577	85.1336	51.5715	92.1488	86.4285	64.6693	92.5903	2.5091	15.8292	3.07052
42.75	84.8413	59.6407	89.9017	89.3165	82.198	95.9299	85.1533	50.8624	92.2519	86.437	64.2337	92.6945	2.49857	16.1649	3.03838
42.8333	84.6952	59.2274	90.3006	89.6382	82.8599	96.1279	85.5086	50.9241	92.1208	86.614	64.3371	92.8497	2.65044	16.5697	2.98126
42.9167	84.6316	58.5331	89.8418	89.1782	82.384	96.803	85.4201	52.2446	92.2491	86.41	64.3873	92.9646	2.42959	15.8997	3.53532
43	84.6996	59.0505	90.1121	89.3772	82.7829	96.366	85.046	52.7563	92.0805	86.3743	64.8632	92.8529	2.60639	15.8348	3.19766
43.0833	84.8378	61.4773	90.1943	90.0023	83.3894	96.4411	84.9637	51.4872	91.9548	86.6012	65.4513	92.8634	2.94605	16.3182	3.221
43.1667	84.3477	58.3946	89.9489	89.8784	82.2651	96.3691	84.692	51.8262	92.0567	86.306	64.162	92.7915	3.09852	16.0181	3.27258
43.25	84.8347	59.3722	89.8948	89.0221	82.3163	96.2676	84.6739	51.5452	92.0088	86.1769	64.4113	92.7237	2.46531	15.9925	3.24601
43.3333	84.4659	59.959	89.8719	89.6463	82.6653	96.3159	84.5725	51.7246	92.0606	86.2282	64.783	92.7495	2.96058	16.0245	3.2768
43.4167	84.3321	58.8058	90.0213	89.4238	83.2426	96.2982	84.4939	51.6301	92.0813	86.0833	64.5595	92.8003	2.8941	16.573	3.19959
43.5	84.5822	59.4021	90.653	89.4655	81.5457	96.3098	84.1858	51.8395	91.9041	86.0778	64.2625	92.9556	2.94049	15.438	2.97137
43.5833	84.8026	59.2934	89.5788	88.9538	81.6518	96.4818	83.9444	51.3711	91.9103	85.9003	64.1054	92.657	2.67902	15.7034	3.51152
43.6667	84.7173	59.3406	90.0145	89.1787	81.5483	96.026	84.457	52.1342	91.9325	86.1176	64.341	92.6577	2.65412	15.3314	3.07067
43.75	84.3928	60.0534	90.0167	89.142	81.9374	96.163	84.6512	52.0264	91.8918	86.062	64.6724	92.6905	2.67049	15.4812	3.15005
43.8333	84.7439	57.9018	90.0045	89.3936	80.9484	96.356	84.4989	50.8367	91.9119	86.2121	63.2289	92.7575	2.75795	15.7468	3.25909
43.9167	84.4698	59.5944	89.9629	89.0909	80.967	96.3125	84.6217	51.4251	91.9085	86.0608	63.9955	92.728	2.62523	15.2548	3.25317
44	84.6876	60.5923	90.5135	88.9605	81.0997	96.0778	85.2978	50.7019	91.6454	86.3153	64.1313	92.7455	2.31103	15.5049	2.94078
44.0833	84.3436	59.4237	89.9271	89.2828	81.1125	96.2659	84.9407	52.2269	91.8201	86.189	64.2544	92.671	2.69585	15.0365	3.25395
44.1667	84.2704	59.0902	89.9071	89.1887	81.4365	96.1079	84.8089	50.998	91.9329	86.0894	63.8416	92.6493	2.6976	15.7657	3.16187
44.25	84.6036	59.0595	90.1943	89.1013	82.0814	96.2778	84.9131	51.1854	92.1947	86.206	64.1088	92.8889	2.51215	16.055	3.10063
44.3333	84.2953	58.9844	89.8836	88.5437	81.1319	96.0674	85.1366	52.4278	92.0913	85.9919	64.1813	92.6808	2.24967	15.0412	3.13376
44.4167	84.4679	58.821	90.1015	89.2915	80.8202	96.2856	85.2078	51.0252	91.9859	86.3224	63.5555	92.791	2.59783	15.4514	3.16966
44.5	84.0103	60.698	90.0038	88.9036	81.795	96.1667	84.7567	51.6529	92.2222	85.8902	64.7153	92.7976	2.63621	15.4674	3.12151
44.5833	84.534	59.087	89.9059	88.9694	81.6806	95.9549	85.1816	51.9416	91.9319	86.2283	64.2364	92.5976	2.39584	15.5238	3.07894
44.6667	84.4174	59.7042	90.023	89.0822	81.8807	96.0968	85.138	52.0969	91.9283	86.2125	64.5606	92.6827	2.51119	15.4744	3.10637
44.75	84.509	59.0299	90.3692	88.8244	80.4705	96.3139	84.8603	51.5287	91.9036	86.0646	63.6764	92.8622	2.39654	15.02	3.08612
44.8333	84.4486	59.8426	89.8728	88.7796	81.3186	96.4811	84.9116	51.6425	92.0469	86.0466	64.2679	92.8003	2.37816	15.325	3.36799
44.9167	84.4223	58.7305	90.1079	88.7946	80.7316	96.1535	84.8839	51.5652	92.0394	86.0336	63.6758	92.767	2.40223	15.1991	3.08778
45	84.6173	58.9568	90.0668	88.5975	81.0488	95.8232	84.9165	51.593	91.6378	86.0438	63.8662	92.5093	2.21664	15.3293	2.97549
45.0833	84.2789	59.474	90.2846	88.4654	81.2468	95.9894	84.9776	51.449	92.053	85.9073	64.0566	92.7757	2.24278	15.4184	2.92022
45.1667	84.6108	58.8415	90.2512	88.2158	81.1029	95.6431	85.2241	51.8335	91.6758	86.0169	63.9259	92.5234	1.92882	15.2828	2.79405
45.25	84.0531	58.4415	90.1873	88.6324	81.0481	96.2774	84.929	51.7814	92.0646	85.8715	63.757	92.8431	2.43078	15.3403	3.11883
45.3333	84.3921	59.2131	90.454	88.2057	80.6644	95.7162	84.5504	52.3483	92.0855	85.716	64.0752	92.7519	2.15752	14.7709	2.69367
45.4167	83.9351	58.8606	89.9134	88.4935	80.3551	95.7653	85.2048	50.2632	91.9482	85.8778	63.1596	92.5423	2.35253	15.4997	2.97083
45.5	84.0725	58.8096	90.4108	88.468	81.3323	96.269	84.7906	50.9937	92.3466	85.777	63.7119	93.0088	2.35796	15.7522	2.98471
45.5833	84.1916	58.046	90.0638	88.1554	79.9194	95.915	84.9918	50.7223	92.1556	85.7796	62.8959	92.7115	2.09608	15.1907	2.96496
45.6667	84.6521	58.2617	90.1517	88.6167	81.2006	96.1489	84.8074	51.6745	92.0395	86.0254	63.7123	92.7801	2.24548	15.4994	3.06642
45.75	84.1671	58.5192	90.221	88.4586	80.5335	96.0776	85.0213	50.704	91.8986	85.8823	63.2522	92.7324	2.27164	15.4678	3.01604
45.8333	84.1104	58.1749	90.1578	88.1456	81.0743	96.2725	85.0439	51.305	91.9531	85.7666	63.5181	92.7945	2.11249	15.5873	3.14298
45.9167	84.3443	57.7145	90.2095	88.7981	80.6006	95.986	85.0772	51.6437	91.9087	86.0732	63.3196	92.7014	2.38812	15.2705	2.9687
46	84.1946	59.716	89.9666	88.1976	80.2902	96.1919	84.527	50.1907	91.9899	85.6398	63.399	92.7161	2.22142	15.384	3.17555
46.0833	84.1937	59.253	89.7748	88.5774	80.4863	95.9285	84.6247	51.2512	92.2381	85.7986	63.6635	92.6471	2.41612	15.1083	3.09719
46.1667	84.4233	58.9834	90.3061	88.4463	80.2399	95.9868	85.3237	50.6615	91.8878	86.0644	63.2949	92.7269	2.11131	15.2533	2.93187
46.25	84.2397	58.3629	89.6671	88.4025	80.7586	96.019	84.7851	51.4011	91.6928	85.8091	63.5076	92.4596	2.26244	15.34	3.24468
46.3333	84.0652	59.0654	90.1558	88.4818	81.772	96.1679	84.7871	50.3362	91.9512	85.778	63.7245	92.7583	2.36919	16.2276	3.08625
46.4167	84.0081	58.1873	90.2189	88.5605	79.0624	95.8891	85.1556	50.4866	91.8792	85.9081	62.5787	92.6624	2.36767	14.7854	2.9151
46.5	84.3948	58.9418	89.9807	88.1259	79.9927	96.0139	85.0685	50.1291	91.6112	85.8631	63.0212	92.5353	1.98841	15.344	3.12096
46.5833	84.1038	59.704	90.0932	87.9129	81.4015	96.4989	84.9311	50.2689	91.7722	85.6493	63.7915	92.7881	2.00352	15.9638	3.3215
46.6667	84.127	58.9036	90.0404	88.3513	80.3969	95.9785	84.4315	51.6057	91.9635	85.6366	63.6354	92.6608	2.35595	14.9675	3.02986
46.75	84.1486	58.9261	90.5429	87.5968	80.9742	96.0429	84.5324	50.6762	91.6969	85.4259	63.5255	92.7609	1.88979	15.6639	2.90031
46.8333	84.2051	59.6263	90.2833	88.4256	79.4433	95.9245	84.8485	50.0859	91.8542	85.8264	63.0518	92.6873	2.27384	14.9755	2.91146
46.9167	83.9945	59.6758	90.3821	87.8413	80.4391	96.1607	84.5985	50.7173	91.8191	85.4781	63.6107	92.7873	2.06879	15.2466	3.00853
47	84.2521	59.392	90.4564	88.013	81.065	96.342	84.7915	50.4567	92.0262	85.6855	63.6379	92.9415	2.03362	15.7397	3.04772
47.0833	84.2092	58.766	90.3297	88.3954	81.0741	96.1372	85.0192	50.0561	91.7823	85.8746	63.2987	92.7497	2.22035	15.9981	3.02222
47.1667	84.0645	58.7326	89.9147	87.9417	80.6502	96.0854	84.527	50.6311	91.7801	85.511	63.338	92.5934	2.11768	15.5304	3.16473
47.25	84.1087	58.6884	90.5091	87.9709	80.4798	96.0328	84.7681	50.0826	91.7132	85.6159	63.0836	92.7517	2.06597	15.668	2.90462
47.3333	84.2709	59.9807	90.6101	88.1235	80.665	96.2142	84.7254	51.1251	91.9774	85.7066	63.9236	92.9339	2.10538	15.1595	2.92194
47.4167	84.4008	60.1013	89.9215	88.4122	81.4633	95.8702	84.5676	51.7379	92.0732	85.7935	64.4342	92.6216	2.26935	15.3291	3.01202
47.5	84.4237	58.6722	90.4857	88.1454	80.2065	96.4656	84.32	50.0236	92.1281	85.6297	62.9674	93.0265	2.17929	15.5431	3.08951
47.5833	84.2265	57.7439	90.3763	88.1611	80.383	95.6104	84.4266	50.1611	91.97	85.6047	62.7627	92.6522	2.21615	15.7236	2.68292
47.6667	84.0013	59.1814	90.6517	88.1128	80.1782	96.1342	84.6124	49.4325	91.8825	85.5755	62.9307	92.8895	2.2185	15.712	2.8766
47.75	83.792	57.6165	90.8706	87.8804	81.1914	96.0927	84.716	50.7273	91.9634	85.4628	63.1784	92.9755	2.14409	15.9755	2.75425
47.8333	83.9356	59.4735	90.4949	87.925	79.82	96.0313	85.0162	50.6575	91.8548	85.6256	63.317	92.7937	2.06335	14.9564	2.88512
47.9167	84.0778	59.3003	90.5192	87.8199	80.15	95.7371	84.3609	50.5508	91.8741	85.4195	63.3337	92.7101	2.08359	15.2062	2.70753
48	84.1955	58.8455	90.6757	88.0552	79.0108	95.887	83.5727	49.9946	91.6934	85.2745	62.6169	92.752	2.42824	14.8712	2.76223
30 min intervals
	Batch A			Batch B			Batch C			Average			SD
Time (hr)	DA control	Reaction products	Fresh monomers	DA control	Reaction products	Fresh monomers	DA control	Reaction products	Fresh monomers	DA control	Reaction products	Fresh monomers	DA control	Reaction products	Fresh monomers
0	100	100	100	100	100	100	100	100	100	100	100	100	0	0	0
0.5	101.554	103.751	104.257	104.216	109.145	104.988	100.609	100.379	100.979	102.126	104.425	103.408	1.87045	4.4215	2.13549
1	101.305	102.018	104.701	104.952	111.345	106.588	100.171	97.6507	101.333	102.143	103.671	104.207	2.49825	6.99549	2.66214
1.5	101.064	98.711	104.743	104.463	111.439	106.013	99.2241	95.5237	100.586	101.584	101.891	103.781	2.65798	8.42092	2.83861
2	100.832	96.0502	104.822	103.948	109.789	105.917	98.4277	92.8898	99.6875	101.069	99.5762	103.476	2.7678	8.98419	3.32601
2.5	99.5168	93.682	104.119	103.469	108.905	105.03	97.8935	90.9926	99.6618	100.293	97.8599	102.937	2.86749	9.65942	2.87277
3	99.118	93.5995	103.157	102.895	106.904	104.582	97.1609	89.5444	99.3917	99.7247	96.6826	102.377	2.91493	9.08105	2.68176
3.5	98.6123	90.0879	102.748	102.817	105.149	103.886	96.781	87.1161	99.3301	99.4033	94.1176	101.988	3.09461	9.6681	2.37138
4	98.2993	90.8975	102.413	102.453	104.519	103.379	96.0619	85.7347	98.1039	98.9382	93.717	101.299	3.24322	9.70427	2.80858
4.5	97.902	88.3018	102.193	101.865	102.291	102.292	95.9028	84.1286	98.3752	98.5568	91.5738	100.954	3.03477	9.51304	2.23352
5	97.6334	87.5089	101.761	101.579	101.738	101.962	95.3437	83.4024	98.1581	98.1853	90.8832	100.627	3.15392	9.62236	2.14037
5.5	97.202	86.4504	100.79	101.454	101.199	101.818	94.5855	81.6939	97.8443	97.7473	89.7812	100.151	3.46678	10.1703	2.06257
6	96.7232	85.4835	100.775	101.594	100.195	101.341	94.2978	81.3928	97.9079	97.5384	89.0238	100.008	3.71581	9.8884	1.84057
6.5	96.5238	83.744	100.649	101.119	99.3141	100.766	94.2739	78.5103	97.2931	97.3055	87.1895	99.5696	3.48884	10.8214	1.97242
7	96.1925	83.6403	100.167	100.604	98.8099	100.056	93.7799	78.2384	96.9517	96.8589	86.8962	99.0581	3.46071	10.6653	1.82508
7.5	95.3964	82.6406	99.9638	100.453	96.8338	100.025	93.4336	78.1145	97.0885	96.4277	85.863	99.0259	3.62161	9.76686	1.67814
8	95.2441	80.9214	99.0778	100.214	97.0362	99.3556	93.3442	76.4556	96.6103	96.2676	84.8044	98.3479	3.54765	10.8258	1.51118
8.5	95.0529	80.912	98.7919	99.6973	96.9787	98.9392	92.6748	75.9701	96.3017	95.8084	84.6203	98.011	3.57166	10.9843	1.48209
9	94.7746	80.2947	98.3117	99.659	95.5657	98.8233	92.5504	75.3804	96.1936	95.6613	83.747	97.7762	3.63632	10.5262	1.39421
9.5	94.1774	77.9161	98.172	99.4728	94.7634	98.6567	92.3012	74.9043	96.0871	95.3171	82.5279	97.6386	3.71914	10.7027	1.36533
10	94.6015	78.264	97.4298	98.7583	94.196	98.373	91.9297	74.1708	95.9372	95.0965	82.2102	97.2466	3.44112	10.5798	1.2282
10.5	94.2431	75.8709	97.6184	98.7714	93.8984	97.7875	91.9839	73.0067	95.9716	94.9995	80.9253	97.1258	3.45641	11.3259	1.00315
11	93.56	76.6768	97.3818	98.5748	94.4012	97.789	91.9434	71.6045	96.0662	94.6928	80.8941	97.079	3.45775	11.9692	0.900414
11.5	93.2374	76.5844	96.9622	98.3889	93.988	97.2214	91.5769	71.3705	95.8129	94.4011	80.6476	96.6655	3.55193	11.8435	0.749655
12	92.9314	75.9494	96.1848	98.623	93.5706	97.8625	91.2547	70.6884	95.4122	94.2697	80.0694	96.4865	3.86218	11.9846	1.25271
12.5	92.9525	74.8454	95.9074	98.2652	92.8586	96.7618	91.1047	70.6743	95.6187	94.1075	79.4594	96.096	3.71736	11.7899	0.594405
13	92.6567	75.2722	95.9601	97.7304	92.9741	96.7706	91.2242	70.0054	95.3798	93.8704	79.4172	96.0368	3.4187	12.0323	0.698547
13.5	92.4142	73.4329	95.4908	97.6907	91.8058	96.8827	90.9403	70.1714	95.7312	93.6817	78.47	96.0349	3.5492	11.6636	0.743944
14	92.1045	75.1258	95.476	97.6353	93.1553	96.4525	90.9755	69.9661	95.1803	93.5718	79.4157	95.7029	3.56407	12.1752	0.665783
14.5	92.2348	73.4627	96.0875	97.2373	91.723	96.168	90.6424	68.5588	95.1639	93.3715	77.9148	95.8065	3.44126	12.207	0.557957
15	91.9982	72.5949	95.0168	96.9812	91.889	96.2955	90.4031	67.7351	94.8719	93.1275	77.4063	95.3948	3.43139	12.7756	0.783449
15.5	91.9887	71.949	95.0238	96.6175	91.2754	96.3692	90.5221	68.4403	94.7776	93.0428	77.2216	95.3902	3.18146	12.2968	0.856709
16	91.3525	71.2555	94.6324	96.8426	91.7177	96.2545	90.223	66.8973	94.6892	92.806	76.6235	95.192	3.54111	13.2523	0.920574
16.5	91.3411	70.2298	94.1008	96.1445	90.3041	95.8397	89.4859	67.0606	95.0251	92.3238	75.8648	94.9885	3.43636	12.6048	0.86999
17	90.6891	70.7855	94.0238	96.3493	90.0549	95.4459	89.7916	66.213	94.5819	92.2766	75.6845	94.6839	3.55543	12.6534	0.716526
17.5	91.0405	70.2137	94.2983	96.3338	90.9367	95.8336	89.7634	65.8828	94.8987	92.3792	75.6778	95.0102	3.48377	13.3909	0.773676
18	90.7053	69.6474	94.0094	95.7586	90.99	96.0636	89.4698	66.2083	94.7704	91.9779	75.6152	94.9478	3.33194	13.4255	1.03852
18.5	90.481	70.0682	93.7143	95.4269	90.1554	95.5575	89.5741	65.783	94.4508	91.8273	75.3355	94.5742	3.15014	13.012	0.927809
19	90.282	69.6484	93.7019	95.511	89.5893	95.4511	89.6645	65.2693	94.78	91.8192	74.8357	94.6444	3.21208	12.9633	0.882459
19.5	90.7838	68.7339	93.5753	95.4279	88.8436	95.4782	89.0249	65.5462	94.7374	91.7455	74.3746	94.597	3.30806	12.6315	0.959171
20	90.4058	69.3267	93.0204	94.7293	88.3031	95.3601	88.9861	63.4897	94.1693	91.3737	73.7065	94.1832	2.99147	12.9735	1.16991
20.5	90.2653	67.4843	93.5806	94.6109	88.2551	95.2804	88.8534	63.1376	94.2217	91.2432	72.959	94.3609	3.00069	13.4239	0.858378
21	90.2409	69.8894	93.2329	94.6739	88.007	95.2624	88.5227	63.6601	94.0656	91.1458	73.8521	94.187	3.17389	12.648	1.02018
21.5	89.8236	70.0279	92.6304	94.3077	88.1417	95.1527	88.4005	62.5742	93.759	90.8439	73.5813	93.8474	3.08293	13.149	1.26345
22	89.8183	68.3747	92.8431	93.6932	87.9546	95.0998	88.7192	61.4538	93.8931	90.7436	72.5944	93.9453	2.6129	13.7451	1.12928
22.5	89.7552	67.4877	93.1431	93.6301	88.402	94.8142	88.4657	61.6248	93.875	90.617	72.5048	93.9441	2.6879	14.076	0.837727
23	89.5693	67.6575	92.7559	93.4519	87.6875	94.9662	88.126	59.6061	93.694	90.3824	71.6504	93.8053	2.75447	14.4602	1.10936
23.5	89.6442	66.2476	93.0677	93.1771	88.052	94.7291	87.9679	60.9382	93.613	90.2631	71.7459	93.8033	2.65918	14.3689	0.846888
24	89.5935	67.9358	92.4587	93.4927	86.9572	94.8994	87.9703	59.8252	93.5231	90.3522	71.5727	93.6271	2.83827	13.9268	1.22365
24.5	89.384	66.7686	92.285	92.8743	86.0523	95.0383	87.7319	60.6723	93.3945	89.9968	71.1644	93.5726	2.6254	13.2487	1.38524
25	89.1303	66.5748	92.5634	93.3982	86.5083	94.5627	87.7475	59.6107	93.5436	90.092	70.898	93.5565	2.94553	13.9602	0.999694
25.5	88.9238	66.9929	92.9347	92.8688	86.9871	94.6765	87.7549	59.8879	93.3846	89.8492	71.2893	93.6653	2.6796	14.0512	0.904177
26	88.8691	66.389	92.5972	92.7241	84.5799	94.7901	87.3696	58.9963	93.2966	89.6543	69.9884	93.5613	2.76223	13.1661	1.12018
26.5	88.6037	66.1212	91.8807	92.5712	85.4961	94.4339	87.1601	58.1602	93.3787	89.445	69.9258	93.2311	2.80192	14.0595	1.28294
27	88.1963	65.2459	92.2072	91.9587	85.2618	94.4401	87.4079	58.6622	92.9259	89.1877	69.7233	93.1911	2.43198	13.8535	1.13983
27.5	88.2254	65.7768	92.4378	92.0091	83.9418	94.1734	87.3309	58.8202	93.1216	89.1885	69.5129	93.2443	2.48331	12.9709	0.874236
28	88.0446	65.1392	91.8427	91.9273	84.2846	93.65	86.6336	57.8685	93.0266	88.8685	69.0974	92.8398	2.74132	13.6456	0.918037
28.5	88.2801	63.9799	91.775	91.9698	85.267	94.497	86.9915	57.3755	92.891	89.0805	68.8741	93.0543	2.58384	14.5756	1.36836
29	87.824	65.5784	91.4308	91.8512	84.2203	94.0787	87.0029	57.374	93.0652	88.8927	69.0576	92.8582	2.59481	13.7571	1.33605
29.5	87.7707	63.9749	91.5077	91.011	83.5058	93.8196	87.0749	57.2288	92.9421	88.6188	68.2365	92.7565	2.10067	13.647	1.16705
30	88.0105	66.1089	91.8686	91.118	82.8569	94.4968	86.8674	57.0879	92.8042	88.6653	68.6845	93.0565	2.19967	13.0761	1.33212
30.5	87.3137	64.9661	91.7107	90.926	82.7964	94.2164	86.4434	57.8068	92.7189	88.2277	68.5231	92.882	2.37697	12.8689	1.26078
31	87.4361	64.5764	91.8223	91.1388	83.5226	94.2826	86.4704	56.5607	92.403	88.3484	68.2199	92.836	2.46425	13.8453	1.28598
31.5	87.7303	64.9333	91.8245	91.1078	83.4253	94.5671	86.3628	55.9202	92.6097	88.4003	68.0929	93.0004	2.44241	14.0221	1.41242
32	87.0484	65.0115	91.2755	90.8437	83.1961	94.9274	86.405	56.1234	92.362	88.099	68.1103	92.855	2.39859	13.7998	1.8752
32.5	87.2054	64.5752	91.0397	90.9983	82.2654	94.48	85.7913	56.8282	92.5406	87.9983	67.8896	92.6867	2.69253	13.0385	1.72482
33	86.6729	63.5241	90.8127	90.1537	83.7459	94.5693	86.1972	56.0259	92.7364	87.6746	67.7653	92.7061	2.16008	14.3384	1.87849
33.5	86.4337	61.5189	90.6486	90.6235	81.4858	94.568	85.8548	55.3161	92.2312	87.6373	66.1069	92.4826	2.60224	13.6749	1.97178
34	86.7383	62.9971	90.486	89.9437	82.4736	94.4348	85.932	55.4094	92.3629	87.538	66.9601	92.4279	2.12205	13.9605	1.97521
34.5	86.1886	62.973	90.2693	90.0223	82.4578	94.7611	85.6498	53.6797	92.4241	87.2869	66.3702	92.4848	2.38418	14.6868	2.24648
35	86.2768	61.8897	90.5752	89.977	81.4293	94.7333	85.885	54.2479	92.3753	87.3796	65.8556	92.5612	2.25792	14.018	2.08527
35.5	86.5169	63.3075	90.3869	89.6216	80.4908	94.6375	85.7164	53.2836	92.0776	87.285	65.694	92.3673	2.06276	13.7597	2.1401
36	86.0499	60.6	90.2554	89.888	82.8658	95.1344	85.5237	54.5235	92.2174	87.1539	65.9964	92.5357	2.38242	14.9219	2.45506
36.5	86.1152	60.2665	90.1618	89.7644	82.6433	94.8591	85.6095	54.2671	92.2142	87.1631	65.7256	92.4117	2.26701	14.955	2.35488
37	85.9858	59.6242	90.0137	89.4675	81.7327	94.7961	85.8447	54.5487	92.2603	87.0993	65.3019	92.3567	2.0521	14.454	2.39263
37.5	85.689	60.0771	90.2994	89.4985	81.3339	94.5125	85.865	53.9404	92.0079	87.0175	65.1171	92.2733	2.15038	14.3754	2.11901
38	85.6267	61.6503	89.9633	89.3701	81.4129	94.8947	85.4538	53.4812	92.3919	86.8169	65.5148	92.4166	2.21288	14.3613	2.46578
38.5	85.4459	59.978	90.204	89.4037	81.342	94.7523	85.5145	53.6674	92.3213	86.788	64.9958	92.4259	2.26549	14.5036	2.27593
39	85.6894	60.6091	90.358	89.4345	81.8057	95.0876	85.5687	53.5708	92.0733	86.8975	65.3285	92.5063	2.19789	14.6972	2.39434
39.5	85.2449	59.2541	90.461	89.3572	81.607	95.4604	85.3739	53.3212	92.2062	86.6587	64.7274	92.7092	2.33791	14.9161	2.53736
40	85.3746	61.5132	90.1074	88.7523	80.4313	95.3309	84.8773	53.0278	92.2894	86.3348	64.9908	92.5759	2.10839	14.0288	2.62355
40.5	85.085	60.0356	90.3302	89.1802	81.433	95.4004	85.1218	52.2137	92.4472	86.4624	64.5608	92.7259	2.35383	15.1261	2.54656
41	85.0382	59.4929	90.2247	88.7683	81.5865	95.5521	85.38	52.7656	92.1289	86.3955	64.615	92.6352	2.06201	15.0777	2.69953
41.5	85.2406	60.8062	90.0818	88.9457	81.0293	95.8039	84.6639	52.6342	92.368	86.2834	64.8233	92.7512	2.32361	14.6175	2.88026
42	84.7353	60.2467	90.4642	88.6465	80.8363	95.2141	84.6164	52.0788	92.3443	85.9994	64.3873	92.6742	2.29324	14.8192	2.39205
42.5	84.5737	60.3345	89.9172	88.8895	81.3432	95.6839	84.8041	52.578	92.0631	86.0891	64.7519	92.5547	2.42797	14.8827	2.91462
43	84.6996	59.0505	90.1121	89.3772	82.7829	96.366	85.046	52.7563	92.0805	86.3743	64.8632	92.8529	2.60639	15.8348	3.19766
43.5	84.5822	59.4021	90.653	89.4655	81.5457	96.3098	84.1858	51.8395	91.9041	86.0778	64.2625	92.9556	2.94049	15.438	2.97137
44	84.6876	60.5923	90.5135	88.9605	81.0997	96.0778	85.2978	50.7019	91.6454	86.3153	64.1313	92.7455	2.31103	15.5049	2.94078
44.5	84.0103	60.698	90.0038	88.9036	81.795	96.1667	84.7567	51.6529	92.2222	85.8902	64.7153	92.7976	2.63621	15.4674	3.12151
45	84.6173	58.9568	90.0668	88.5975	81.0488	95.8232	84.9165	51.593	91.6378	86.0438	63.8662	92.5093	2.21664	15.3293	2.97549
45.5	84.0725	58.8096	90.4108	88.468	81.3323	96.269	84.7906	50.9937	92.3466	85.777	63.7119	93.0088	2.35796	15.7522	2.98471
46	84.1946	59.716	89.9666	88.1976	80.2902	96.1919	84.527	50.1907	91.9899	85.6398	63.399	92.7161	2.22142	15.384	3.17555
46.5	84.3948	58.9418	89.9807	88.1259	79.9927	96.0139	85.0685	50.1291	91.6112	85.8631	63.0212	92.5353	1.98841	15.344	3.12096
47	84.2521	59.392	90.4564	88.013	81.065	96.342	84.7915	50.4567	92.0262	85.6855	63.6379	92.9415	2.03362	15.7397	3.04772
47.5	84.4237	58.6722	90.4857	88.1454	80.2065	96.4656	84.32	50.0236	92.1281	85.6297	62.9674	93.0265	2.17929	15.5431	3.08951
48	84.1955	58.8455	90.6757	88.0552	79.0108	95.887	83.5727	49.9946	91.6934	85.2745	62.6169	92.752	2.42824	14.8712	2.76223
