# Supplementary material for: Hydroxy acid conjugation to lipids increases structural and hydrolytic stability
Source: Nat Commun. 2026 Jul 27;17:6973. doi: 10.1038/s41467-026-75192-5 (PMC13408983; doi:10.1038/s41467-026-75192-5)
Supplement: Supplementary file 8 — Source data for Figure 7 [file 41467_2026_75192_MOESM8_ESM.xlsx]

## Sheet: Figure 7A
Panel A: HPLC chromatograms: DA:LA 1:4 reaction products upon incobation at 40 °C for up to 72 hr
Overlay
RT [min]	t0	1hr	2hr	3hr	4hr	6hr	8hr	12hr	16hr	20hr	24hr	48hr	72hr
0.00583333	0.0600347	0.0644275	0.0469152	0.0406669	0.0239776	0.0196772	0.0567436	-0.0234118	-0.0535898	0.00150006	-0.088168	-0.0119247	-0.0429191
0.0125	0.0543637	0.0527622	0.030338	0.0193889	0.0150974	0.0131164	0.0424385	-0.031467	-0.0624798	-0.0105459	-0.105408	-0.0265141	-0.0541706
0.0191667	0.0510949	0.0463421	0.0151913	0.00907824	0.0114624	0.0132313	0.020504	-0.0390273	-0.0756977	-0.0213182	-0.10739	-0.0363351	-0.0577928
0.0258333	0.0474633	0.0382691	0.00108084	0.00236722	0.00236722	0.00537988	0.0038147	-0.0450431	-0.0872348	-0.0264395	-0.10374	-0.0411875	-0.0602609
0.0325	0.0468143	0.0282876	-0.00217905	0.00015688	-0.00508833	-0.00380106	0.000476837	-0.0504605	-0.097116	-0.023616	-0.0945096	-0.0381234	-0.0524286
0.0391667	0.0478796	0.0171874	0.00258014	0.0014174	-0.0105035	-0.012587	0.00190735	-0.0575014	-0.102105	-0.0174625	-0.0840959	-0.0339489	-0.0420552
0.0458333	0.0534527	0.0123646	0.00582461	0.00709328	-0.0196096	-0.0229198	0	-0.0614651	-0.104793	-0.0126811	-0.0744158	-0.0338627	-0.0381542
0.0525	0.0580249	0.0134262	0.00793682	0.0145264	-0.0350647	-0.0383305	-0.00476837	-0.0640454	-0.107572	-0.0118488	-0.0713592	-0.0364227	-0.044529
0.0591667	0.0575045	0.0190622	0.00939284	0.0201705	-0.057554	-0.0567825	-0.0109673	-0.0674268	-0.116277	-0.0135131	-0.077075	-0.0375564	-0.0513846
0.0658333	0.054853	0.0208486	0.0067567	0.0206543	-0.0747131	-0.0671708	-0.0185966	-0.0758004	-0.131112	-0.0204997	-0.0934904	-0.0416898	-0.0564717
0.0725	0.052521	0.020074	-0.00402357	0.0183487	-0.0832176	-0.0725072	-0.0309944	-0.0824239	-0.140568	-0.0299508	-0.113117	-0.0526179	-0.0664462
0.0791667	0.0508896	0.0168096	-0.0149411	0.0158638	-0.0847488	-0.0705309	-0.0433922	-0.0840553	-0.140982	-0.0415638	-0.133906	-0.0695473	-0.0776535
0.0858333	0.0517741	0.0141161	-0.0181397	0.0130575	-0.0789721	-0.0633246	-0.0457764	-0.079833	-0.133579	-0.0510909	-0.150615	-0.0853748	-0.0801296
0.0925	0.0549375	0.0100671	-0.0171818	0.00559036	-0.066412	-0.0483793	-0.041008	-0.0800074	-0.125387	-0.061274	-0.16336	-0.0946913	-0.075141
0.0991667	0.0654076	0.00201927	-0.0171283	-0.00642406	-0.0464784	-0.0302438	-0.0319481	-0.0843192	-0.116365	-0.0746777	-0.170014	-0.100823	-0.0741196
0.105833	0.0798396	-0.00637525	-0.0180636	-0.0179254	-0.0284158	-0.0155241	-0.026226	-0.0918218	-0.111323	-0.0880647	-0.170125	-0.103087	-0.0768608
0.1125	0.0906873	-0.0127677	-0.0203012	-0.0313006	-0.0189028	-0.00868964	-0.0290871	-0.106723	-0.117214	-0.104423	-0.170413	-0.109103	-0.0819231
0.119167	0.0923031	-0.016621	-0.0301167	-0.0492166	-0.0244211	-0.0163702	-0.0414848	-0.128472	-0.131537	-0.121242	-0.170035	-0.123291	-0.0937269
0.125833	0.0870035	-0.0214728	-0.0516732	-0.0693457	-0.0402586	-0.0351145	-0.061512	-0.15523	-0.15108	-0.13632	-0.170815	-0.145743	-0.116179
0.1325	0.0831143	-0.0299323	-0.073671	-0.0841111	-0.0555009	-0.0584934	-0.0844002	-0.180577	-0.172153	-0.147822	-0.173064	-0.171507	-0.147665
0.139167	0.0791718	-0.0381354	-0.0857094	-0.0926482	-0.0683295	-0.0837415	-0.111103	-0.205977	-0.194348	-0.159186	-0.182476	-0.195307	-0.178618
0.145833	0.0684184	-0.0455271	-0.0853337	-0.100801	-0.0807743	-0.111936	-0.141621	-0.231989	-0.213006	-0.176225	-0.200346	-0.219173	-0.206298
0.1525	0.0560336	-0.0527937	-0.0837658	-0.111492	-0.0981409	-0.141198	-0.168324	-0.252003	-0.22444	-0.192925	-0.220876	-0.239377	-0.231748
0.159167	0.0511453	-0.0570765	-0.0837383	-0.12089	-0.112784	-0.162708	-0.184536	-0.262137	-0.234275	-0.202995	-0.235598	-0.24901	-0.252825
0.165833	0.0522779	-0.0606246	-0.0839541	-0.124786	-0.123355	-0.175928	-0.19455	-0.265296	-0.242525	-0.210163	-0.246291	-0.248553	-0.270964
0.1725	0.0523562	-0.0587527	-0.081551	-0.123628	-0.132211	-0.184426	-0.202179	-0.262833	-0.243843	-0.215781	-0.25643	-0.246463	-0.283656
0.179167	0.049703	-0.0527072	-0.0819294	-0.12057	-0.140121	-0.190567	-0.206947	-0.260718	-0.24295	-0.222787	-0.267127	-0.246361	-0.296429
0.185833	0.0483781	-0.0478533	-0.0890048	-0.116756	-0.146797	-0.196413	-0.202656	-0.259659	-0.246089	-0.23109	-0.275352	-0.251197	-0.308417
0.1925	0.0483461	-0.0463562	-0.0946498	-0.111017	-0.147257	-0.199401	-0.196934	-0.262552	-0.252832	-0.242161	-0.286292	-0.254934	-0.316923
0.199167	0.0484528	-0.0470392	-0.0944428	-0.104575	-0.146537	-0.199542	-0.19598	-0.267213	-0.257848	-0.2561	-0.301161	-0.25899	-0.319072
0.205833	0.0459569	-0.0436099	-0.085487	-0.101715	-0.147968	-0.195694	-0.198841	-0.27257	-0.260972	-0.266565	-0.31492	-0.261798	-0.313297
0.2125	0.0366355	-0.044147	-0.0821882	-0.108438	-0.154214	-0.191119	-0.203133	-0.281892	-0.271012	-0.279211	-0.326559	-0.27012	-0.309221
0.219167	0.022736	-0.050105	-0.0883203	-0.127527	-0.16615	-0.189187	-0.206947	-0.286254	-0.284977	-0.289897	-0.334113	-0.285523	-0.30555
0.225833	0.0124681	-0.0591765	-0.0976436	-0.148356	-0.178874	-0.184188	-0.21553	-0.283648	-0.294518	-0.295829	-0.339074	-0.303762	-0.307577
0.2325	0.00877089	-0.0645182	-0.102846	-0.166415	-0.18978	-0.177432	-0.226498	-0.271133	-0.301475	-0.292253	-0.338277	-0.317461	-0.31603
0.239167	0.00463886	-0.0670034	-0.108476	-0.180181	-0.194486	-0.175281	-0.241756	-0.266205	-0.312613	-0.290858	-0.33416	-0.329714	-0.331144
0.245833	-0.00417037	-0.0723872	-0.122905	-0.196418	-0.199756	-0.184248	-0.258923	-0.270722	-0.330682	-0.299085	-0.332956	-0.343848	-0.353385
0.2525	-0.0109272	-0.0775658	-0.140473	-0.208358	-0.205974	-0.202155	-0.272274	-0.279863	-0.345579	-0.310158	-0.336162	-0.355903	-0.370208
0.259167	-0.00696545	-0.0733325	-0.148269	-0.205704	-0.208565	-0.217949	-0.272751	-0.284962	-0.349121	-0.315982	-0.336804	-0.356157	-0.376661
0.265833	0.00258989	-0.0598764	-0.145154	-0.189459	-0.202811	-0.225602	-0.26226	-0.291142	-0.349134	-0.318934	-0.335923	-0.348646	-0.371057
0.2725	0.010425	-0.0489831	-0.141474	-0.170687	-0.191191	-0.229151	-0.253677	-0.306672	-0.35157	-0.328289	-0.342791	-0.346034	-0.361769
0.279167	0.0184412	-0.0486588	-0.136447	-0.156568	-0.181364	-0.232537	-0.247002	-0.321067	-0.352693	-0.335201	-0.357474	-0.34892	-0.355596
0.285833	0.0306805	-0.0560582	-0.126139	-0.146415	-0.16978	-0.236163	-0.237942	-0.330762	-0.343916	-0.335582	-0.373489	-0.35172	-0.353151
0.2925	0.0478724	-0.0574787	-0.108923	-0.139908	-0.156121	-0.235193	-0.22459	-0.327398	-0.325334	-0.325686	-0.378828	-0.34816	-0.351021
0.299167	0.0592508	-0.0568503	-0.0973284	-0.136685	-0.142884	-0.232133	-0.222206	-0.32508	-0.31021	-0.318738	-0.382582	-0.345602	-0.356093
0.305833	0.0631518	-0.0627063	-0.0974432	-0.141441	-0.138103	-0.234315	-0.235081	-0.32547	-0.302861	-0.316978	-0.385508	-0.346221	-0.366725
0.3125	0.0646924	-0.0723425	-0.106376	-0.14985	-0.143174	-0.241933	-0.252724	-0.323453	-0.301651	-0.317973	-0.385579	-0.348187	-0.378228
0.319167	0.068807	-0.0752114	-0.117384	-0.156538	-0.150815	-0.247963	-0.262737	-0.319815	-0.302497	-0.323318	-0.376831	-0.348049	-0.381428
0.325833	0.0686303	-0.0673116	-0.128161	-0.155293	-0.158154	-0.246383	-0.266552	-0.317131	-0.306707	-0.330647	-0.366208	-0.35063	-0.383532
0.3325	0.0595566	-0.0653582	-0.138138	-0.148249	-0.167322	-0.242562	-0.277519	-0.325251	-0.321034	-0.346882	-0.371437	-0.362975	-0.391108
0.339167	0.044686	-0.0762799	-0.143913	-0.145277	-0.180086	-0.243527	-0.294685	-0.338214	-0.34358	-0.367049	-0.388947	-0.384135	-0.401778
0.345833	0.0345086	-0.0900382	-0.142211	-0.146517	-0.19277	-0.251265	-0.306129	-0.352683	-0.363929	-0.383737	-0.408803	-0.406268	-0.411513
0.3525	0.0261296	-0.0960052	-0.135202	-0.147598	-0.199096	-0.258567	-0.308514	-0.370122	-0.377845	-0.396055	-0.424285	-0.423474	-0.42109
0.359167	0.0137262	-0.0974659	-0.12772	-0.145108	-0.202805	-0.265491	-0.30899	-0.390155	-0.389307	-0.405151	-0.437161	-0.438315	-0.433546
0.365833	0.00368822	-0.100708	-0.121788	-0.143354	-0.205343	-0.274133	-0.317097	-0.412114	-0.40318	-0.412365	-0.4481	-0.449149	-0.442951
0.3725	-0.00201449	-0.105049	-0.119484	-0.15012	-0.207341	-0.286128	-0.329494	-0.433075	-0.416491	-0.415164	-0.451933	-0.455887	-0.448258
0.379167	-0.00101891	-0.107073	-0.123997	-0.162831	-0.210038	-0.29844	-0.339508	-0.452107	-0.42499	-0.415036	-0.453404	-0.460809	-0.454133
0.385833	0.00278732	-0.103274	-0.132662	-0.177319	-0.215943	-0.307329	-0.346661	-0.465467	-0.429782	-0.418421	-0.461509	-0.464656	-0.464656
0.3925	0.0107794	-0.0981998	-0.143073	-0.18897	-0.227117	-0.314558	-0.352859	-0.469396	-0.434785	-0.424502	-0.476659	-0.468075	-0.477135
0.399167	0.020616	-0.0952976	-0.15303	-0.198943	-0.239474	-0.322201	-0.361443	-0.469096	-0.442768	-0.432185	-0.496034	-0.472158	-0.491708
0.405833	0.0263616	-0.100469	-0.16176	-0.211572	-0.254964	-0.331487	-0.370026	-0.469072	-0.451281	-0.443014	-0.511292	-0.482031	-0.505873
0.4125	0.0293491	-0.107577	-0.167425	-0.221488	-0.272987	-0.341753	-0.378609	-0.470376	-0.458667	-0.457444	-0.520488	-0.496922	-0.519333
0.419167	0.02944	-0.112592	-0.16933	-0.229351	-0.291816	-0.350836	-0.389099	-0.473623	-0.468971	-0.474803	-0.530588	-0.514888	-0.533008
0.425833	0.0247181	-0.114692	-0.169778	-0.233429	-0.309246	-0.363327	-0.40102	-0.478822	-0.479853	-0.488513	-0.539227	-0.530896	-0.548062
0.4325	0.0186846	-0.11554	-0.169416	-0.237963	-0.322363	-0.377484	-0.412941	-0.488193	-0.485225	-0.498451	-0.549861	-0.544706	-0.563303
0.439167	0.0164235	-0.116045	-0.167712	-0.244126	-0.32948	-0.38673	-0.418186	-0.498561	-0.481665	-0.503399	-0.557638	-0.549708	-0.570689
0.445833	0.0191186	-0.113238	-0.166041	-0.251373	-0.327667	-0.390194	-0.415802	-0.506833	-0.477239	-0.507266	-0.567974	-0.547264	-0.573967
0.4525	0.0193879	-0.109249	-0.169486	-0.261306	-0.31948	-0.389488	-0.411034	-0.51467	-0.476696	-0.513121	-0.579205	-0.542098	-0.580722
0.459167	0.0181787	-0.108064	-0.176721	-0.269851	-0.309905	-0.385526	-0.408649	-0.526369	-0.479123	-0.519633	-0.587543	-0.541171	-0.591715
0.465833	0.0147247	-0.114724	-0.186056	-0.278888	-0.299869	-0.379914	-0.412941	-0.542698	-0.486485	-0.527545	-0.591693	-0.549056	-0.600078
0.4725	0.00838415	-0.126837	-0.19946	-0.287921	-0.291259	-0.375487	-0.419617	-0.55333	-0.502526	-0.53614	-0.588715	-0.563018	-0.601642
0.479167	-0.00359024	-0.141276	-0.214309	-0.298788	-0.290205	-0.378556	-0.431538	-0.558152	-0.529782	-0.550038	-0.590537	-0.583492	-0.604949
0.485833	-0.0172818	-0.152207	-0.224248	-0.304801	-0.300032	-0.389085	-0.449181	-0.560876	-0.55574	-0.562518	-0.59974	-0.602679	-0.610786
0.4925	-0.0280158	-0.160438	-0.226286	-0.305338	-0.32012	-0.400487	-0.468731	-0.566842	-0.572902	-0.56893	-0.615692	-0.619188	-0.615374
0.499167	-0.0355372	-0.165699	-0.222697	-0.305885	-0.340694	-0.414259	-0.484467	-0.570548	-0.580821	-0.570596	-0.629658	-0.627522	-0.617031
0.505833	-0.0427785	-0.171141	-0.222637	-0.312326	-0.356672	-0.429725	-0.498295	-0.572068	-0.590053	-0.573229	-0.643394	-0.636687	-0.62429
0.5125	-0.0459524	-0.175297	-0.225503	-0.324708	-0.372392	-0.447209	-0.507832	-0.573811	-0.597807	-0.576958	-0.658791	-0.647109	-0.638526
0.519167	-0.0389902	-0.175246	-0.229238	-0.33362	-0.385595	-0.45786	-0.512123	-0.579247	-0.599628	-0.57756	-0.67053	-0.654997	-0.655474
0.525833	-0.0246714	-0.175905	-0.231701	-0.334717	-0.393845	-0.455824	-0.510693	-0.586862	-0.601532	-0.581405	-0.677243	-0.659098	-0.671973
0.5325	-0.0135398	-0.180315	-0.236872	-0.330813	-0.398047	-0.451619	-0.512123	-0.590513	-0.61123	-0.595729	-0.680762	-0.664697	-0.690923
0.539167	-0.00737658	-0.186141	-0.245341	-0.329317	-0.405611	-0.45293	-0.517368	-0.590548	-0.627469	-0.613349	-0.688786	-0.675089	-0.712283
0.545833	0.0019523	-0.183633	-0.250783	-0.325416	-0.416491	-0.458066	-0.517368	-0.585034	-0.635999	-0.626873	-0.694783	-0.679531	-0.728646
0.5525	0.012856	-0.173145	-0.250567	-0.313271	-0.424374	-0.457045	-0.513554	-0.58176	-0.640449	-0.637168	-0.699521	-0.679593	-0.739675
0.559167	0.0168887	-0.16614	-0.253253	-0.30236	-0.427291	-0.453661	-0.510216	-0.581065	-0.646204	-0.652701	-0.705454	-0.685192	-0.750042
0.565833	0.0140656	-0.166087	-0.262461	-0.302522	-0.424592	-0.456073	-0.510216	-0.582935	-0.652301	-0.671109	-0.710232	-0.700329	-0.759457
0.5725	0.0117476	-0.165928	-0.270841	-0.311839	-0.41579	-0.46007	-0.507355	-0.589067	-0.656957	-0.685753	-0.712704	-0.715088	-0.766587
0.579167	0.00977811	-0.170013	-0.277107	-0.321288	-0.407119	-0.462307	-0.506401	-0.602481	-0.665662	-0.699759	-0.717406	-0.724825	-0.772508
0.585833	0.00720753	-0.179096	-0.283958	-0.329336	-0.408014	-0.464449	-0.509739	-0.623171	-0.678924	-0.713236	-0.726298	-0.731403	-0.78147
0.5925	4.27071e-05	-0.195065	-0.294198	-0.338947	-0.418579	-0.470518	-0.520229	-0.643687	-0.695605	-0.728436	-0.737217	-0.739127	-0.793009
0.599167	-0.00661712	-0.209099	-0.300486	-0.348975	-0.431944	-0.484691	-0.535011	-0.663222	-0.709905	-0.740385	-0.743937	-0.747547	-0.799046
0.605833	-0.0113739	-0.218532	-0.303001	-0.354539	-0.444661	-0.504798	-0.551224	-0.6799	-0.722255	-0.747907	-0.752507	-0.757387	-0.804117
0.6125	-0.00445344	-0.226862	-0.307663	-0.355897	-0.456033	-0.526544	-0.563145	-0.690622	-0.729868	-0.748593	-0.759899	-0.76975	-0.805036
0.619167	0.010516	-0.2313	-0.312796	-0.356048	-0.461906	-0.538899	-0.569344	-0.694249	-0.732365	-0.744727	-0.763435	-0.782042	-0.803023
0.625833	0.0247818	-0.230806	-0.313858	-0.363092	-0.457029	-0.544417	-0.577927	-0.695719	-0.734367	-0.743461	-0.76532	-0.792065	-0.798741
0.6325	0.0332068	-0.226515	-0.312926	-0.376537	-0.44997	-0.546573	-0.594616	-0.701599	-0.735635	-0.746314	-0.768976	-0.797632	-0.795725
0.639167	0.0388858	-0.220115	-0.313384	-0.391408	-0.449582	-0.548145	-0.617504	-0.706888	-0.739047	-0.750699	-0.77798	-0.798773	-0.795912
0.645833	0.0437437	-0.212249	-0.313809	-0.406256	-0.456323	-0.549677	-0.641346	-0.711566	-0.745063	-0.754711	-0.789509	-0.796697	-0.79765
0.6525	0.0442738	-0.200056	-0.308074	-0.418453	-0.466614	-0.549776	-0.656605	-0.715328	-0.754978	-0.757434	-0.799107	-0.789831	-0.802705
0.659167	0.0395498	-0.185851	-0.299181	-0.423926	-0.475901	-0.551511	-0.663757	-0.721959	-0.767757	-0.76205	-0.803437	-0.783279	-0.809029
0.665833	0.0315815	-0.172404	-0.294171	-0.421578	-0.486428	-0.551774	-0.659943	-0.726113	-0.77463	-0.764964	-0.802139	-0.781393	-0.814771
0.6725	0.0273245	-0.160682	-0.290393	-0.414855	-0.492102	-0.55168	-0.647545	-0.724171	-0.776008	-0.7692	-0.801237	-0.785977	-0.820309
0.679167	0.0281476	-0.156029	-0.2883	-0.412066	-0.491221	-0.548298	-0.632286	-0.721917	-0.776752	-0.77438	-0.801588	-0.794091	-0.827469
0.685833	0.0296148	-0.15871	-0.287233	-0.412693	-0.484695	-0.546003	-0.616074	-0.723788	-0.783382	-0.785795	-0.80261	-0.808371	-0.842227
0.6925	0.0244541	-0.172604	-0.29718	-0.418133	-0.482029	-0.547441	-0.612259	-0.735148	-0.79701	-0.803567	-0.809814	-0.832251	-0.867537
0.699167	0.0147413	-0.190691	-0.314738	-0.430305	-0.485618	-0.560749	-0.617504	-0.749629	-0.807856	-0.822701	-0.82347	-0.859705	-0.896898
0.705833	0.00753998	-0.210463	-0.331257	-0.443003	-0.493071	-0.583403	-0.632286	-0.769228	-0.816041	-0.838531	-0.841045	-0.886034	-0.923228
0.7125	0.00186408	-0.228274	-0.342573	-0.453037	-0.505012	-0.608769	-0.646114	-0.79207	-0.825492	-0.847471	-0.859217	-0.909152	-0.944438
0.719167	-0.00724771	-0.242936	-0.350495	-0.458088	-0.517693	-0.634847	-0.658512	-0.811195	-0.839428	-0.858603	-0.878721	-0.927124	-0.967655
0.725833	-0.0232977	-0.256602	-0.3614	-0.462743	-0.53093	-0.658434	-0.677109	-0.826768	-0.855765	-0.873294	-0.898881	-0.93989	-0.991389
0.7325	-0.0368703	-0.264128	-0.372705	-0.466847	-0.540756	-0.679563	-0.696182	-0.836049	-0.869097	-0.887354	-0.913458	-0.948196	-1.00542
0.739167	-0.0472213	-0.266932	-0.383579	-0.472014	-0.547355	-0.691502	-0.713825	-0.843539	-0.883122	-0.89933	-0.923133	-0.956865	-1.01122
0.745833	-0.058024	-0.269796	-0.391196	-0.481985	-0.552557	-0.697615	-0.726223	-0.846236	-0.897573	-0.910274	-0.929494	-0.965607	-1.01615
0.7525	-0.0645083	-0.273224	-0.394227	-0.493663	-0.554222	-0.699804	-0.734329	-0.845568	-0.90911	-0.917328	-0.932069	-0.971606	-1.02358
0.759167	-0.0657968	-0.274643	-0.390913	-0.507109	-0.554793	-0.697129	-0.739098	-0.849717	-0.918847	-0.917402	-0.932695	-0.977482	-1.02564
0.765833	-0.0606183	-0.272642	-0.381338	-0.518697	-0.55446	-0.696609	-0.741482	-0.859797	-0.924719	-0.915263	-0.935984	-0.982637	-1.02841
0.7725	-0.0558409	-0.270146	-0.368561	-0.531322	-0.557072	-0.701729	-0.743389	-0.870756	-0.928492	-0.9166	-0.940737	-0.985788	-1.03824
0.779167	-0.0471948	-0.268513	-0.354403	-0.536592	-0.55948	-0.709196	-0.742435	-0.876415	-0.930766	-0.918365	-0.942246	-0.983789	-1.05341
0.785833	-0.037286	-0.26442	-0.342946	-0.530254	-0.559818	-0.711418	-0.741482	-0.881288	-0.939087	-0.918695	-0.945008	-0.982478	-1.07022
0.7925	-0.0312899	-0.25956	-0.339006	-0.521569	-0.56067	-0.713301	-0.744343	-0.888643	-0.952373	-0.919797	-0.951964	-0.984117	-1.08425
0.799167	-0.0295502	-0.257571	-0.343071	-0.518303	-0.564557	-0.717957	-0.752926	-0.893102	-0.962713	-0.927904	-0.965138	-0.991464	-1.09637
0.805833	-0.0330766	-0.25659	-0.351668	-0.521724	-0.57513	-0.723349	-0.767231	-0.893768	-0.97073	-0.941849	-0.979742	-1.00559	-1.10191
0.8125	-0.0413445	-0.258894	-0.365733	-0.525105	-0.590908	-0.728447	-0.785828	-0.89679	-0.981531	-0.957556	-1.00007	-1.02819	-1.10449
0.819167	-0.0533021	-0.264008	-0.383071	-0.532192	-0.60944	-0.737127	-0.809193	-0.90541	-0.990184	-0.971007	-1.02578	-1.05185	-1.10859
0.825833	-0.0637354	-0.272713	-0.394216	-0.544289	-0.627735	-0.747266	-0.833035	-0.914413	-0.995783	-0.989407	-1.05063	-1.07107	-1.11828
0.8325	-0.0692694	-0.284674	-0.397084	-0.556111	-0.645757	-0.758432	-0.850201	-0.920424	-0.996831	-1.01028	-1.07083	-1.08748	-1.13373
0.839167	-0.0725118	-0.293166	-0.396066	-0.559964	-0.660099	-0.769092	-0.854492	-0.926527	-0.996178	-1.02434	-1.08477	-1.09804	-1.15478
0.845833	-0.0760121	-0.299123	-0.401982	-0.558511	-0.66866	-0.778318	-0.849724	-0.936226	-0.998373	-1.02854	-1.09888	-1.10226	-1.17712
0.8525	-0.0709339	-0.295963	-0.409218	-0.560001	-0.671104	-0.782581	-0.83971	-0.944023	-0.996358	-1.02771	-1.10781	-1.09857	-1.19013
0.859167	-0.0590129	-0.289793	-0.415086	-0.563269	-0.668174	-0.777254	-0.83065	-0.949745	-0.996362	-1.03488	-1.11496	-1.09243	-1.19161
0.865833	-0.0501177	-0.288441	-0.424905	-0.570536	-0.664473	-0.77442	-0.825882	-0.958016	-1.001	-1.044	-1.12626	-1.08954	-1.18777
0.8725	-0.0522933	-0.294779	-0.443791	-0.579123	-0.662093	-0.775643	-0.829697	-0.968774	-1.00964	-1.05052	-1.14172	-1.09275	-1.1824
0.879167	-0.0620226	-0.308944	-0.468253	-0.589994	-0.661996	-0.77956	-0.844479	-0.979457	-1.02289	-1.05919	-1.15583	-1.10145	-1.17536
0.885833	-0.0684236	-0.324589	-0.489092	-0.601263	-0.66802	-0.783636	-0.864983	-0.99015	-1.03951	-1.07554	-1.16565	-1.1131	-1.16937
0.8925	-0.073263	-0.34142	-0.503056	-0.612739	-0.683788	-0.791622	-0.885487	-0.998804	-1.05919	-1.09429	-1.177	-1.12836	-1.16936
0.899167	-0.0797659	-0.354276	-0.506729	-0.622836	-0.704375	-0.80275	-0.898838	-1.00435	-1.07552	-1.1071	-1.18813	-1.14706	-1.17711
0.905833	-0.0896634	-0.357569	-0.505779	-0.622943	-0.721171	-0.812984	-0.909328	-1.00614	-1.08627	-1.11776	-1.19589	-1.16578	-1.182
0.9125	-0.0978084	-0.353192	-0.503763	-0.618598	-0.732085	-0.821188	-0.920296	-1.01047	-1.09637	-1.13267	-1.20205	-1.18333	-1.18809
0.919167	-0.102548	-0.347011	-0.505625	-0.61462	-0.743843	-0.828037	-0.932693	-1.0176	-1.10583	-1.14685	-1.21018	-1.2005	-1.19668
0.925833	-0.104236	-0.342832	-0.506221	-0.615116	-0.755306	-0.835001	-0.939846	-1.02072	-1.11063	-1.15046	-1.21801	-1.21986	-1.2108
0.9325	-0.105956	-0.334411	-0.504721	-0.611041	-0.758384	-0.837884	-0.941753	-1.02053	-1.11027	-1.14613	-1.22108	-1.23456	-1.22168
0.939167	-0.107207	-0.32567	-0.506185	-0.598691	-0.753187	-0.840101	-0.943661	-1.02226	-1.11281	-1.1438	-1.21987	-1.24285	-1.22854
0.945833	-0.105147	-0.324026	-0.517011	-0.589508	-0.750679	-0.843893	-0.950813	-1.03021	-1.12392	-1.14896	-1.22285	-1.25221	-1.2441
0.9525	-0.100721	-0.330018	-0.532113	-0.592015	-0.75414	-0.854039	-0.957489	-1.03389	-1.13507	-1.15136	-1.22296	-1.26206	-1.26492
0.959167	-0.0938487	-0.332578	-0.538714	-0.601698	-0.759054	-0.866264	-0.959873	-1.03369	-1.1428	-1.15033	-1.21888	-1.27105	-1.28393
0.965833	-0.0919903	-0.329677	-0.539264	-0.611089	-0.760816	-0.876045	-0.964165	-1.03565	-1.15006	-1.15195	-1.21837	-1.27437	-1.29726
0.9725	-0.0973633	-0.330213	-0.53984	-0.621741	-0.763839	-0.881581	-0.97084	-1.04102	-1.1589	-1.15613	-1.22873	-1.27619	-1.311
0.979167	-0.107342	-0.336917	-0.542651	-0.637251	-0.767905	-0.883	-0.977516	-1.0429	-1.16692	-1.16028	-1.24591	-1.27859	-1.32818
0.985833	-0.121638	-0.34084	-0.540567	-0.653995	-0.770343	-0.881845	-0.978947	-1.04479	-1.17741	-1.16841	-1.26263	-1.28352	-1.34074
0.9925	-0.135179	-0.334613	-0.534414	-0.670911	-0.773431	-0.881893	-0.983238	-1.05547	-1.19639	-1.18807	-1.27771	-1.29622	-1.34867
0.999167	-0.146313	-0.329279	-0.532736	-0.687162	-0.777284	-0.886515	-0.991821	-1.07471	-1.22151	-1.21381	-1.29136	-1.31262	-1.35219
1.00583	-0.15062	-0.333002	-0.537725	-0.701444	-0.781553	-0.896172	-1.0047	-1.0919	-1.2449	-1.23578	-1.30421	-1.32821	-1.35539
1.0125	-0.152262	-0.344931	-0.548435	-0.71155	-0.786414	-0.908615	-1.01709	-1.10784	-1.26299	-1.25556	-1.31595	-1.34242	-1.36149
1.01917	-0.157287	-0.361695	-0.561835	-0.722048	-0.796911	-0.924384	-1.03235	-1.13051	-1.28208	-1.27821	-1.33522	-1.36363	-1.37317
1.02583	-0.162129	-0.383858	-0.577014	-0.737784	-0.815985	-0.945805	-1.04713	-1.15776	-1.29891	-1.29796	-1.36041	-1.39047	-1.38761
1.0325	-0.165716	-0.414875	-0.593981	-0.751474	-0.839689	-0.969425	-1.05858	-1.18376	-1.30892	-1.3096	-1.38827	-1.41254	-1.40491
1.03917	-0.163519	-0.447328	-0.605583	-0.757495	-0.862399	-0.989334	-1.06764	-1.20064	-1.30931	-1.31451	-1.41385	-1.4215	-1.42436
1.04583	-0.16389	-0.473415	-0.613945	-0.758234	-0.880781	-1.00021	-1.07765	-1.21484	-1.31196	-1.32134	-1.43542	-1.42244	-1.44342
1.0525	-0.166866	-0.485283	-0.61885	-0.760291	-0.897621	-1.0098	-1.09196	-1.22926	-1.31693	-1.32875	-1.45101	-1.42073	-1.46173
1.05917	-0.167829	-0.482002	-0.620938	-0.761056	-0.908398	-1.01915	-1.1034	-1.23785	-1.31267	-1.33359	-1.4534	-1.41462	-1.47232
1.06583	-0.163099	-0.46657	-0.619106	-0.755649	-0.908714	-1.02452	-1.11437	-1.23884	-1.30225	-1.33417	-1.44619	-1.40532	-1.47732
1.0725	-0.15309	-0.443542	-0.611156	-0.744017	-0.898989	-1.02131	-1.12391	-1.23074	-1.29135	-1.33244	-1.43242	-1.39728	-1.4731
1.07917	-0.147718	-0.420493	-0.605111	-0.732217	-0.887666	-1.00973	-1.13201	-1.22775	-1.29156	-1.33489	-1.42014	-1.39722	-1.47066
1.08583	-0.148019	-0.401507	-0.602931	-0.728712	-0.8813	-1.00295	-1.13726	-1.2333	-1.29599	-1.33962	-1.41221	-1.40657	-1.47475
1.0925	-0.148348	-0.390012	-0.60425	-0.73284	-0.880183	-1.00276	-1.14155	-1.24507	-1.30284	-1.34823	-1.40711	-1.42477	-1.47961
1.09917	-0.143165	-0.389186	-0.60667	-0.745964	-0.884723	-1.00452	-1.14679	-1.25467	-1.31486	-1.35454	-1.40178	-1.44858	-1.48434
1.10583	-0.134201	-0.390011	-0.60706	-0.758863	-0.892377	-1.00082	-1.15061	-1.25811	-1.32843	-1.35823	-1.39551	-1.46609	-1.48707
1.1125	-0.131747	-0.391397	-0.609068	-0.770393	-0.901047	-0.994661	-1.15395	-1.26328	-1.34398	-1.36077	-1.40317	-1.47597	-1.49982
1.11917	-0.133509	-0.391525	-0.610911	-0.780652	-0.905107	-0.994153	-1.15633	-1.26504	-1.35469	-1.36232	-1.4186	-1.47825	-1.51402
1.12583	-0.133955	-0.393927	-0.609938	-0.785388	-0.906504	-0.994211	-1.16205	-1.26311	-1.36367	-1.37221	-1.43626	-1.47969	-1.52404
1.1325	-0.128229	-0.39832	-0.609758	-0.788306	-0.908946	-0.993541	-1.16825	-1.25404	-1.37084	-1.3875	-1.44916	-1.48414	-1.53326
1.13917	-0.124674	-0.403362	-0.611886	-0.786715	-0.915461	-0.997438	-1.17588	-1.24953	-1.37518	-1.40692	-1.46226	-1.4909	-1.54669
1.14583	-0.131982	-0.41419	-0.620022	-0.790633	-0.925578	-1.01094	-1.18637	-1.25923	-1.37738	-1.42877	-1.48354	-1.50148	-1.56681
1.1525	-0.143583	-0.427677	-0.631865	-0.798492	-0.935821	-1.03242	-1.19352	-1.27798	-1.37819	-1.44885	-1.50153	-1.5125	-1.58784
1.15917	-0.154112	-0.442627	-0.643908	-0.808941	-0.950085	-1.05509	-1.19925	-1.29709	-1.38252	-1.46985	-1.51671	-1.53111	-1.60931
1.16583	-0.157073	-0.453182	-0.657198	-0.823793	-0.963029	-1.07698	-1.19734	-1.3115	-1.38748	-1.48155	-1.52518	-1.55198	-1.63113
1.1725	-0.156233	-0.457706	-0.664434	-0.835687	-0.968247	-1.09255	-1.18685	-1.32115	-1.38915	-1.48576	-1.53033	-1.5636	-1.64561
1.17917	-0.153937	-0.461476	-0.664652	-0.842161	-0.960893	-1.09884	-1.17683	-1.33125	-1.39318	-1.48994	-1.536	-1.56408	-1.65468
1.18583	-0.151436	-0.467072	-0.662546	-0.844392	-0.954065	-1.1056	-1.17731	-1.34305	-1.40296	-1.49912	-1.54422	-1.56551	-1.66088
1.1925	-0.149226	-0.476922	-0.667312	-0.849198	-0.958394	-1.1218	-1.18971	-1.35753	-1.41473	-1.51245	-1.55404	-1.57225	-1.66285
1.19917	-0.147196	-0.487681	-0.676273	-0.857628	-0.970162	-1.14288	-1.20687	-1.37124	-1.4221	-1.52349	-1.5613	-1.5783	-1.66318
1.20583	-0.147313	-0.497105	-0.685873	-0.864254	-0.984894	-1.16426	-1.22309	-1.38852	-1.42762	-1.53445	-1.5698	-1.58203	-1.66357
1.2125	-0.1551	-0.506466	-0.698222	-0.869058	-0.999711	-1.18545	-1.24168	-1.41347	-1.43982	-1.54674	-1.58726	-1.58875	-1.67172
1.21917	-0.165705	-0.510703	-0.71547	-0.874229	-1.01728	-1.20829	-1.25551	-1.43362	-1.45528	-1.55177	-1.60762	-1.59751	-1.68287
1.22583	-0.171046	-0.508171	-0.726752	-0.875521	-1.0262	-1.21908	-1.2598	-1.43752	-1.46837	-1.5445	-1.62042	-1.60164	-1.69129
1.2325	-0.169964	-0.504312	-0.724851	-0.872369	-1.02591	-1.21293	-1.25933	-1.43024	-1.47575	-1.53508	-1.62389	-1.60462	-1.70094
1.23917	-0.169138	-0.496436	-0.714531	-0.865961	-1.02141	-1.20007	-1.2598	-1.42417	-1.47889	-1.52933	-1.62427	-1.60863	-1.71067
1.24583	-0.17458	-0.489103	-0.701241	-0.859597	-1.01981	-1.19021	-1.26648	-1.42199	-1.47927	-1.52941	-1.62692	-1.61966	-1.71836
1.2525	-0.183215	-0.481759	-0.69412	-0.858345	-1.02476	-1.18902	-1.27554	-1.42251	-1.47889	-1.52907	-1.63067	-1.63274	-1.72334
1.25917	-0.186579	-0.47549	-0.689693	-0.859568	-1.03361	-1.19587	-1.28746	-1.42493	-1.47465	-1.53105	-1.63589	-1.64552	-1.72611
1.26583	-0.18393	-0.469882	-0.69109	-0.864911	-1.04277	-1.20503	-1.29986	-1.43324	-1.46932	-1.53732	-1.64185	-1.65579	-1.72874
1.2725	-0.175649	-0.459196	-0.693336	-0.868287	-1.04376	-1.21286	-1.30606	-1.43831	-1.46424	-1.54168	-1.64779	-1.66115	-1.72505
1.27917	-0.166248	-0.453547	-0.698789	-0.869719	-1.03709	-1.21525	-1.30939	-1.44083	-1.46785	-1.54447	-1.65623	-1.66777	-1.72023
1.28583	-0.15528	-0.452988	-0.708527	-0.871547	-1.0289	-1.21864	-1.30892	-1.44179	-1.47881	-1.54586	-1.66337	-1.67813	-1.72009
1.2925	-0.139282	-0.457804	-0.713648	-0.86951	-1.01876	-1.21906	-1.30701	-1.43819	-1.49119	-1.55472	-1.6651	-1.68763	-1.72435
1.29917	-0.133448	-0.468549	-0.717439	-0.868769	-1.01563	-1.21868	-1.30987	-1.4376	-1.50859	-1.57484	-1.66758	-1.69749	-1.73421
1.30583	-0.135639	-0.480596	-0.7239	-0.875816	-1.02316	-1.22434	-1.3175	-1.44027	-1.52824	-1.59906	-1.67493	-1.70879	-1.74789
1.3125	-0.141268	-0.492519	-0.737382	-0.894889	-1.03985	-1.23406	-1.32942	-1.45066	-1.54756	-1.61962	-1.6869	-1.72301	-1.76402
1.31917	-0.138433	-0.499588	-0.75097	-0.919606	-1.06027	-1.24344	-1.33991	-1.46356	-1.55953	-1.62973	-1.69498	-1.73291	-1.77773
1.32583	-0.130829	-0.501731	-0.758999	-0.934311	-1.07355	-1.24311	-1.35183	-1.47503	-1.56726	-1.63472	-1.70359	-1.73284	-1.78195
1.3325	-0.130907	-0.501748	-0.768827	-0.940547	-1.08408	-1.23823	-1.36948	-1.49085	-1.57691	-1.64056	-1.72016	-1.7336	-1.78605
1.33917	-0.129645	-0.498801	-0.776157	-0.940798	-1.08957	-1.23593	-1.38426	-1.50389	-1.58154	-1.64009	-1.7381	-1.73997	-1.7929
1.34583	-0.125046	-0.494516	-0.772394	-0.933757	-1.08491	-1.23322	-1.3938	-1.51073	-1.5795	-1.63633	-1.74795	-1.74842	-1.80039
1.3525	-0.125091	-0.489815	-0.759923	-0.922798	-1.07586	-1.22967	-1.39904	-1.51078	-1.57867	-1.63419	-1.75033	-1.75525	-1.80436
1.35917	-0.135583	-0.483259	-0.7494	-0.908539	-1.06733	-1.22815	-1.40572	-1.51173	-1.58298	-1.64377	-1.75321	-1.76165	-1.80933
1.36583	-0.1544	-0.47613	-0.747223	-0.904435	-1.06799	-1.233	-1.41478	-1.52054	-1.59244	-1.6629	-1.76152	-1.77321	-1.81851
1.3725	-0.16536	-0.471937	-0.745545	-0.907581	-1.07495	-1.24222	-1.42336	-1.53102	-1.6015	-1.68056	-1.77061	-1.78527	-1.82771
1.37917	-0.170213	-0.474056	-0.748834	-0.916369	-1.08231	-1.25371	-1.43385	-1.54255	-1.6112	-1.69464	-1.7791	-1.79684	-1.83546
1.38583	-0.172431	-0.480439	-0.761332	-0.929415	-1.09249	-1.27026	-1.44911	-1.55907	-1.62711	-1.70948	-1.78883	-1.80349	-1.8445
1.3925	-0.17695	-0.492437	-0.77987	-0.942947	-1.10507	-1.28881	-1.46914	-1.58171	-1.64851	-1.72865	-1.80621	-1.80799	-1.86092
1.39917	-0.182554	-0.506081	-0.794635	-0.954369	-1.11935	-1.30812	-1.48726	-1.60305	-1.66829	-1.74591	-1.82778	-1.81503	-1.88226
1.40583	-0.187941	-0.523196	-0.802972	-0.960952	-1.12737	-1.3238	-1.50061	-1.61655	-1.68382	-1.75536	-1.84622	-1.82288	-1.90299
1.4125	-0.192442	-0.537002	-0.809269	-0.965534	-1.12814	-1.33382	-1.50824	-1.62343	-1.6938	-1.7551	-1.85318	-1.83035	-1.92
1.41917	-0.198087	-0.545832	-0.80886	-0.968849	-1.12716	-1.33431	-1.50919	-1.62526	-1.70175	-1.75153	-1.8566	-1.83403	-1.93321
1.42583	-0.203775	-0.550247	-0.805798	-0.969781	-1.13	-1.32734	-1.49918	-1.62523	-1.70407	-1.7462	-1.86427	-1.83897	-1.94673
1.4325	-0.205633	-0.553706	-0.802672	-0.968159	-1.13648	-1.32245	-1.48439	-1.62422	-1.70683	-1.74556	-1.87576	-1.84771	-1.95881
1.43917	-0.203208	-0.559579	-0.804438	-0.96917	-1.14703	-1.32413	-1.47152	-1.62561	-1.7139	-1.74783	-1.88534	-1.85888	-1.96617
1.44583	-0.200294	-0.565424	-0.806553	-0.978027	-1.15779	-1.33258	-1.46484	-1.63176	-1.72333	-1.75004	-1.8892	-1.87239	-1.97109
1.4525	-0.197412	-0.569833	-0.805415	-0.992356	-1.16783	-1.34569	-1.46198	-1.63508	-1.73188	-1.75001	-1.89066	-1.88305	-1.9746
1.45917	-0.193852	-0.572545	-0.805786	-1.00677	-1.17414	-1.35998	-1.46723	-1.63962	-1.74004	-1.75417	-1.89329	-1.89132	-1.97858
1.46583	-0.195008	-0.578465	-0.81079	-1.01841	-1.18149	-1.37685	-1.48392	-1.64507	-1.7552	-1.76805	-1.90117	-1.90315	-1.98182
1.4725	-0.197739	-0.581622	-0.818858	-1.0274	-1.18809	-1.39133	-1.50204	-1.64971	-1.77018	-1.78002	-1.91225	-1.9202	-1.98028
1.47917	-0.196903	-0.576895	-0.824534	-1.03191	-1.19212	-1.39596	-1.51539	-1.64792	-1.77708	-1.78272	-1.92452	-1.93485	-1.97395
1.48583	-0.185789	-0.565148	-0.823702	-1.02546	-1.19331	-1.38828	-1.52302	-1.64014	-1.77397	-1.7781	-1.93662	-1.93911	-1.96677
1.4925	-0.173606	-0.555032	-0.821245	-1.01463	-1.19583	-1.37121	-1.52779	-1.6375	-1.77488	-1.78163	-1.95072	-1.93646	-1.96507
1.49917	-0.173821	-0.55291	-0.822679	-1.00721	-1.20271	-1.35876	-1.53255	-1.64391	-1.7877	-1.79035	-1.96433	-1.93505	-1.96891
1.50583	-0.182473	-0.558843	-0.830167	-1.00901	-1.20786	-1.35528	-1.53637	-1.6559	-1.80023	-1.79865	-1.97426	-1.93944	-1.97378
1.5125	-0.198422	-0.56693	-0.841745	-1.01466	-1.21255	-1.35886	-1.54448	-1.66994	-1.80735	-1.80651	-1.97836	-1.94645	-1.98079
1.51917	-0.219299	-0.578194	-0.852841	-1.02374	-1.21829	-1.37034	-1.55687	-1.68939	-1.81334	-1.82192	-1.98228	-1.95829	-1.99263
1.52583	-0.246646	-0.589017	-0.866224	-1.03956	-1.23029	-1.39373	-1.5707	-1.71435	-1.82176	-1.84429	-1.98829	-1.97412	-2.00702
1.5325	-0.274098	-0.596631	-0.879322	-1.0565	-1.24294	-1.42336	-1.58501	-1.73656	-1.82895	-1.86744	-1.99753	-1.99185	-2.02237
1.53917	-0.290205	-0.599201	-0.887599	-1.07027	-1.25099	-1.44813	-1.59407	-1.74742	-1.82634	-1.88949	-2.00524	-2.00541	-2.03354
1.54583	-0.29223	-0.594333	-0.883404	-1.07837	-1.25433	-1.4605	-1.59407	-1.74801	-1.81994	-1.90426	-2.00851	-2.01059	-2.04206
1.5525	-0.283885	-0.589669	-0.869194	-1.08705	-1.25633	-1.46167	-1.58739	-1.7473	-1.8161	-1.9135	-2.01063	-2.01038	-2.049
1.55917	-0.268499	-0.581664	-0.850068	-1.09221	-1.25671	-1.45774	-1.57785	-1.74431	-1.81016	-1.91225	-2.01031	-2.00405	-2.05221
1.56583	-0.248749	-0.575846	-0.832471	-1.09038	-1.25012	-1.4493	-1.57022	-1.73743	-1.80352	-1.90392	-2.01	-1.99973	-2.05361
1.5725	-0.222336	-0.566597	-0.817041	-1.08267	-1.23812	-1.44067	-1.55687	-1.7239	-1.79699	-1.8863	-2.00259	-1.99985	-2.04324
1.57917	-0.196886	-0.555831	-0.802424	-1.06876	-1.22897	-1.42965	-1.544	-1.71275	-1.7938	-1.86486	-1.99373	-2.00176	-2.02942
1.58583	-0.178775	-0.545804	-0.794335	-1.05315	-1.22672	-1.42096	-1.53875	-1.70942	-1.79477	-1.84772	-1.98705	-1.99984	-2.02035
1.5925	-0.170263	-0.537999	-0.797374	-1.03894	-1.22777	-1.41767	-1.54352	-1.71188	-1.8035	-1.84175	-1.98317	-1.99628	-2.02346
1.59917	-0.172055	-0.536279	-0.815676	-1.03565	-1.23115	-1.42226	-1.55401	-1.71891	-1.82184	-1.85325	-1.9866	-2.00078	-2.04083
1.60583	-0.179492	-0.542182	-0.841376	-1.04395	-1.2404	-1.43406	-1.56832	-1.72921	-1.84245	-1.87416	-2.00063	-2.01264	-2.06509
1.6125	-0.189614	-0.553585	-0.865864	-1.0604	-1.25399	-1.45004	-1.58834	-1.74506	-1.86075	-1.89966	-2.02433	-2.02763	-2.0963
1.61917	-0.19938	-0.565697	-0.883272	-1.08053	-1.26459	-1.46745	-1.60694	-1.75816	-1.87407	-1.9213	-2.0465	-2.04566	-2.12386
1.62583	-0.207931	-0.575687	-0.888774	-1.09904	-1.26688	-1.4826	-1.62029	-1.76099	-1.884	-1.93832	-2.06225	-2.06371	-2.14525
1.6325	-0.209028	-0.586919	-0.879542	-1.11336	-1.26166	-1.49049	-1.62792	-1.75493	-1.88671	-1.94839	-2.0693	-2.0797	-2.15313
1.63917	-0.205537	-0.602094	-0.861698	-1.1193	-1.25472	-1.49508	-1.62983	-1.75097	-1.88735	-1.95029	-2.07373	-2.09165	-2.15317
1.64583	-0.198447	-0.614991	-0.842919	-1.12003	-1.25021	-1.50157	-1.62649	-1.74912	-1.89037	-1.94962	-2.07466	-2.09842	-2.14658
1.6525	-0.196772	-0.631872	-0.831827	-1.11678	-1.24982	-1.50582	-1.62315	-1.75269	-1.89893	-1.95314	-2.07966	-2.10216	-2.14317
1.65917	-0.199224	-0.653076	-0.829333	-1.11672	-1.25739	-1.50668	-1.62458	-1.75944	-1.90716	-1.96143	-2.09007	-2.10276	-2.14758
1.66583	-0.200092	-0.670911	-0.83153	-1.1175	-1.26818	-1.50643	-1.6284	-1.76984	-1.91032	-1.96781	-2.10111	-2.10252	-2.15259
1.6725	-0.194647	-0.671011	-0.834067	-1.11717	-1.27882	-1.50888	-1.62935	-1.77584	-1.91134	-1.97007	-2.10799	-2.09898	-2.15382
1.67917	-0.184055	-0.659002	-0.833995	-1.11719	-1.28599	-1.51189	-1.62888	-1.77478	-1.90734	-1.96933	-2.10858	-2.0919	-2.15007
1.68583	-0.175004	-0.646103	-0.830156	-1.12007	-1.28601	-1.50727	-1.62745	-1.77145	-1.90164	-1.96745	-2.10428	-2.08472	-2.15005
1.6925	-0.167545	-0.631395	-0.824721	-1.12783	-1.28185	-1.50064	-1.62888	-1.7702	-1.90104	-1.96754	-2.0965	-2.08183	-2.15145
1.69917	-0.163012	-0.614907	-0.822227	-1.136	-1.2781	-1.50142	-1.63412	-1.77329	-1.90961	-1.9706	-2.08958	-2.08511	-2.15568
1.70583	-0.161903	-0.602602	-0.826346	-1.14708	-1.27821	-1.51138	-1.64175	-1.7822	-1.91933	-1.97877	-2.0888	-2.09352	-2.16314
1.7125	-0.168868	-0.605438	-0.840962	-1.16008	-1.28453	-1.52467	-1.6551	-1.79965	-1.92704	-1.99675	-2.0985	-2.10888	-2.17325
1.71917	-0.183841	-0.616815	-0.86182	-1.17227	-1.29863	-1.5367	-1.67274	-1.81653	-1.93649	-2.02499	-2.11453	-2.12819	-2.18302
1.72583	-0.200918	-0.633076	-0.88501	-1.18121	-1.32188	-1.54844	-1.69373	-1.82932	-1.95153	-2.0599	-2.13175	-2.14583	-2.18684
1.7325	-0.211531	-0.648926	-0.900932	-1.1866	-1.34967	-1.55884	-1.70612	-1.83564	-1.96227	-2.0846	-2.1445	-2.15583	-2.18778
1.73917	-0.21801	-0.662962	-0.909574	-1.18851	-1.36971	-1.56413	-1.71137	-1.84402	-1.96618	-2.0912	-2.15473	-2.15963	-2.18395
1.74583	-0.226041	-0.671776	-0.916264	-1.18264	-1.38196	-1.56772	-1.71375	-1.85253	-1.97033	-2.08907	-2.16339	-2.16185	-2.18188
1.7525	-0.235072	-0.678567	-0.921301	-1.17118	-1.3848	-1.57028	-1.71375	-1.86013	-1.97933	-2.08565	-2.17009	-2.1644	-2.1849
1.75917	-0.242916	-0.686327	-0.923243	-1.1576	-1.38171	-1.57208	-1.71423	-1.87084	-1.98689	-2.07811	-2.17557	-2.16468	-2.1952
1.76583	-0.24661	-0.689796	-0.916631	-1.14201	-1.36946	-1.57279	-1.70946	-1.88073	-1.98669	-2.06071	-2.17669	-2.16222	-2.20371
1.7725	-0.252521	-0.688746	-0.909334	-1.12621	-1.34937	-1.57112	-1.71041	-1.89093	-1.98563	-2.04458	-2.17888	-2.1648	-2.20915
1.77917	-0.257572	-0.684164	-0.907899	-1.11702	-1.33208	-1.57044	-1.71328	-1.89646	-1.98955	-2.04022	-2.18052	-2.17382	-2.21435
1.78583	-0.263034	-0.681493	-0.909584	-1.12204	-1.32565	-1.57402	-1.72043	-1.90097	-2.00093	-2.04653	-2.18696	-2.19136	-2.2214
1.7925	-0.269683	-0.679124	-0.913317	-1.13986	-1.3325	-1.58573	-1.72901	-1.90428	-2.01565	-2.0531	-2.19651	-2.20996	-2.23189
1.79917	-0.276789	-0.673578	-0.917042	-1.16144	-1.34645	-1.60226	-1.73712	-1.90471	-2.02701	-2.05823	-2.20658	-2.22594	-2.2431
1.80583	-0.283126	-0.664192	-0.924144	-1.17942	-1.36252	-1.61882	-1.74999	-1.90676	-2.03493	-2.06536	-2.21695	-2.23745	-2.26034
1.8125	-0.28804	-0.658442	-0.936418	-1.19444	-1.37993	-1.63709	-1.76477	-1.91405	-2.04188	-2.07672	-2.22776	-2.24725	-2.28111
1.81917	-0.293735	-0.658469	-0.949258	-1.20712	-1.3969	-1.65095	-1.78146	-1.92404	-2.04659	-2.08901	-2.23636	-2.25633	-2.30115
1.82583	-0.299781	-0.661271	-0.961473	-1.2139	-1.40702	-1.65269	-1.79768	-1.93342	-2.04818	-2.09712	-2.24079	-2.25878	-2.31409
1.8325	-0.300553	-0.660876	-0.967843	-1.21367	-1.41061	-1.64632	-1.80912	-1.93849	-2.04639	-2.09849	-2.23907	-2.25571	-2.32104
1.83917	-0.294352	-0.657176	-0.967262	-1.21156	-1.40659	-1.63847	-1.81341	-1.9423	-2.04688	-2.09759	-2.23766	-2.25113	-2.32456
1.84583	-0.288769	-0.657716	-0.963605	-1.21187	-1.39975	-1.63332	-1.81389	-1.94864	-2.05193	-2.09848	-2.23991	-2.25249	-2.32306
1.8525	-0.286459	-0.665078	-0.9592	-1.21616	-1.39498	-1.62862	-1.81723	-1.95634	-2.05922	-2.09915	-2.24507	-2.25927	-2.32126
1.85917	-0.28302	-0.674839	-0.954764	-1.21984	-1.39579	-1.62696	-1.81723	-1.96149	-2.06616	-2.09357	-2.24993	-2.26908	-2.31963
1.86583	-0.272006	-0.681282	-0.94869	-1.2199	-1.40015	-1.63317	-1.80817	-1.96525	-2.07037	-2.083	-2.24761	-2.2742	-2.31664
1.8725	-0.253648	-0.684006	-0.943327	-1.21567	-1.40593	-1.64311	-1.79577	-1.97312	-2.0723	-2.06993	-2.2388	-2.27771	-2.3087
1.87917	-0.234104	-0.681686	-0.940247	-1.2134	-1.41414	-1.65227	-1.79195	-1.98839	-2.07423	-2.05759	-2.22498	-2.27925	-2.29451
1.88583	-0.217768	-0.677611	-0.939072	-1.22026	-1.42959	-1.66284	-1.79958	-2.01068	-2.08159	-2.04808	-2.20934	-2.27902	-2.28188
1.8925	-0.20605	-0.669402	-0.939344	-1.23516	-1.45355	-1.68271	-1.81532	-2.03806	-2.09392	-2.04203	-2.19484	-2.27301	-2.26729
1.89917	-0.204408	-0.660512	-0.940184	-1.25243	-1.47988	-1.70931	-1.84059	-2.06836	-2.10971	-2.04617	-2.18504	-2.26529	-2.25194
1.90583	-0.216974	-0.656119	-0.942753	-1.27382	-1.50747	-1.73755	-1.87922	-2.09381	-2.1272	-2.05951	-2.18772	-2.26307	-2.23875
1.9125	-0.24274	-0.66318	-0.949652	-1.3005	-1.53367	-1.76247	-1.9269	-2.11433	-2.1463	-2.08052	-2.20009	-2.27056	-2.23099
1.91917	-0.275945	-0.686016	-0.961813	-1.33048	-1.56032	-1.78824	-1.97554	-2.1337	-2.16978	-2.10522	-2.2198	-2.28874	-2.23867
1.92583	-0.312316	-0.718009	-0.980907	-1.35995	-1.58645	-1.82035	-2.01511	-2.15195	-2.19626	-2.13374	-2.24541	-2.31342	-2.26097
1.9325	-0.346786	-0.752914	-1.00259	-1.38607	-1.60875	-1.85661	-2.04468	-2.16735	-2.22372	-2.16277	-2.27151	-2.34058	-2.29719
1.93917	-0.37295	-0.78584	-1.02771	-1.41278	-1.6326	-1.89103	-2.0647	-2.18064	-2.2498	-2.18779	-2.29634	-2.36774	-2.33437
1.94583	-0.381038	-0.813716	-1.0493	-1.43866	-1.65467	-1.92021	-2.07233	-2.1935	-2.27125	-2.2045	-2.31307	-2.38859	-2.36522
1.9525	-0.380263	-0.835102	-1.06731	-1.46003	-1.67365	-1.94128	-2.07043	-2.20941	-2.28972	-2.216	-2.32815	-2.40359	-2.39072
1.95917	-0.374751	-0.844526	-1.08143	-1.47602	-1.68917	-1.95247	-2.05803	-2.22202	-2.29825	-2.21951	-2.34082	-2.41235	-2.40759
1.96583	-0.368321	-0.840441	-1.09376	-1.4838	-1.70315	-1.95049	-2.04182	-2.22608	-2.29255	-2.21452	-2.34773	-2.41517	-2.40993
1.9725	-0.359497	-0.824954	-1.09998	-1.4793	-1.7139	-1.93763	-2.02417	-2.21725	-2.27395	-2.2014	-2.34797	-2.4128	-2.39754
1.97917	-0.347531	-0.806145	-1.09495	-1.46101	-1.71278	-1.91809	-2.00701	-2.201	-2.24718	-2.1875	-2.34088	-2.40604	-2.3822
1.98583	-0.332856	-0.786745	-1.08335	-1.43247	-1.70093	-1.89562	-1.99318	-2.18298	-2.21639	-2.17494	-2.32552	-2.3975	-2.36937
1.9925	-0.307179	-0.764583	-1.06428	-1.39979	-1.68065	-1.87076	-1.9803	-2.15874	-2.18029	-2.15274	-2.29493	-2.3805	-2.35428
1.99917	-0.266122	-0.731754	-1.03287	-1.36302	-1.6496	-1.83956	-1.95742	-2.11863	-2.13155	-2.11441	-2.24728	-2.34863	-2.32574
2.00583	-0.192134	-0.674332	-0.969555	-1.31052	-1.59185	-1.79162	-1.90163	-2.0456	-2.05081	-2.03934	-2.17488	-2.2894	-2.26747
2.0125	-0.0588252	-0.568011	-0.854396	-1.22246	-1.49187	-1.70887	-1.78385	-1.91658	-1.90868	-1.89984	-2.04882	-2.18107	-2.15294
2.01917	0.165	-0.375863	-0.665546	-1.0703	-1.32493	-1.56296	-1.56927	-1.69562	-1.66748	-1.64984	-1.8306	-1.98812	-1.94329
2.02583	0.527347	-0.0446958	-0.358792	-0.808325	-1.05294	-1.3156	-1.20783	-1.32993	-1.27322	-1.23749	-1.47053	-1.66303	-1.59008
2.0325	1.08561	0.487197	0.126937	-0.371687	-0.620119	-0.910888	-0.643253	-0.758796	-0.664074	-0.61849	-0.912059	-1.1516	-1.03478
2.03917	1.89742	1.26774	0.850264	0.300733	0.0346579	-0.292076	0.174522	0.0735149	0.211334	0.256102	-0.0964724	-0.397245	-0.22606
2.04583	3.00751	2.33401	1.85516	1.24944	0.96191	0.590722	1.28794	1.20983	1.39346	1.43399	1.02744	0.647141	0.880315
2.0525	4.45985	3.72874	3.18427	2.5117	2.20414	1.7787	2.74086	2.68983	2.92297	2.96249	2.49766	2.02442	2.32387
2.05917	6.29438	5.49125	4.88262	4.12694	3.80269	3.31431	4.57096	4.54677	4.83488	4.87359	4.34289	3.76823	4.13301
2.06583	8.53688	7.64753	6.97388	6.12727	5.7892	5.23509	6.80065	6.80262	7.15216	7.19266	6.58501	5.90445	6.33122
2.0725	11.2111	10.2219	9.47605	8.53067	8.18782	7.56024	9.4552	9.48302	9.90231	9.95159	9.24905	8.45794	8.94384
2.07917	14.3712	13.2724	12.4362	11.3758	11.0315	10.3208	12.5899	12.6441	13.1522	13.2156	12.3976	11.4781	12.0307
2.08583	18.1183	16.8973	15.9444	14.7466	14.3899	13.5841	16.2997	16.3879	17.0087	17.0841	16.1244	15.0533	15.6865
2.0925	22.5787	21.2125	20.1139	18.7574	18.3735	17.4548	20.7009	20.8315	21.5921	21.6694	20.5375	19.2945	20.0255
2.09917	27.8577	26.3305	25.0599	23.5299	23.1022	22.0482	25.9032	26.0825	27.0061	27.0734	25.7488	24.3148	25.1678
2.10583	34.0105	32.3192	30.8729	29.1558	28.6703	27.4593	31.9705	32.2014	33.2954	33.3476	31.8241	30.1985	31.1874
2.1125	40.997	39.1505	37.5485	35.6546	35.0991	33.7279	38.8603	39.1397	40.3915	40.4416	38.7288	36.942	38.0606
2.11917	48.6448	46.6681	44.9522	42.9236	42.2984	40.7855	46.4063	46.7179	48.0911	48.161	46.2896	44.4115	45.6236
2.12583	56.6719	54.6075	52.8299	50.7376	50.0548	48.4398	54.3404	54.6534	56.1052	56.2142	54.24	52.3461	53.6111
2.1325	64.7792	62.6748	60.8857	58.7978	58.0773	56.4056	62.3775	62.6683	64.165	64.3228	62.3017	60.4462	61.7304
2.13917	72.8385	70.6974	68.9123	66.8577	66.1195	64.4182	70.3802	70.647	72.1959	72.3996	70.3337	68.5236	69.8187
2.14583	81.0753	78.815	76.9823	74.9036	74.1559	72.4055	78.5413	78.8065	80.4907	80.7335	78.5221	76.6681	78.0414
2.1525	90.2006	87.6373	85.6233	83.3464	82.5677	80.6748	87.5216	87.815	89.8063	90.0935	87.5281	85.4303	87.0344
2.15917	101.264	98.128	95.7729	93.0463	92.1761	89.9763	98.2747	98.5922	101.124	101.529	98.3472	95.7915	97.8047
2.16583	115.151	111.122	108.367	105.007	103.932	101.244	111.506	111.769	115.033	115.774	111.8	108.77	111.228
2.1725	131.797	126.584	123.631	119.724	118.271	115.003	126.939	126.964	130.993	132.476	127.782	124.665	127.304
2.17917	149.583	143.045	140.418	136.449	134.391	130.656	142.85	142.389	146.973	149.744	144.718	142.351	144.555
2.18583	165.472	157.703	156.125	152.92	150.031	146.154	156.325	155.156	159.876	164.424	159.705	159.172	160.095
2.1925	175.852	167.206	167.366	165.838	161.969	158.406	164.117	162.139	166.479	173.042	169.324	171.602	170.447
2.19917	177.748	168.751	171.074	171.92	167.07	164.268	163.711	160.999	164.483	172.93	170.767	176.37	172.666
2.20583	169.741	160.992	165.492	168.954	163.302	161.581	154.153	150.939	153.265	163.082	162.713	171.501	165.285
2.2125	152.494	144.534	150.756	156.523	150.409	149.874	136.436	133.06	134.168	144.556	145.829	156.985	148.833
2.21917	128.65	121.858	128.971	136.238	130.1	130.597	113.297	110.116	110.204	120.242	122.673	134.884	125.783
2.22583	102.073	96.5962	103.651	111.342	105.611	106.786	88.4008	85.6758	85.1089	94.0062	96.9486	108.772	99.844
2.2325	76.6101	72.3746	78.5894	85.6959	80.7005	82.1417	65.1774	62.9959	62.1648	69.4489	72.319	82.6041	74.7711
2.23917	54.9814	51.7702	56.7095	62.5684	58.4709	59.8478	45.8822	44.1624	43.3667	48.9348	51.3709	59.5114	53.2796
2.24583	38.3505	35.886	39.4648	43.8489	40.6441	41.7808	31.3263	29.8886	29.29	33.3283	35.214	41.1365	36.5846
2.2525	26.5713	24.5906	26.9744	29.9925	27.543	28.4106	21.1945	19.8364	19.4897	22.3236	23.7227	27.6953	24.6192
2.25917	18.7741	17.0639	18.5324	20.4588	18.5752	19.2375	14.6179	13.1569	13.0526	15.032	16.0856	18.5092	16.5885
2.26583	13.9056	12.3165	13.1441	14.2769	12.783	13.3331	10.6301	8.92931	9.03093	10.4415	11.3081	12.5697	11.492
2.2725	11.0386	9.47456	9.8813	10.4675	9.22915	9.75488	8.40044	6.3775	6.64626	7.68943	8.50986	8.91362	8.43344
2.27917	9.46515	7.8799	8.0188	8.24548	7.16735	7.73603	7.3061	4.92518	5.32374	6.13284	7.00337	6.77463	6.71741
2.28583	8.66989	7.05544	7.03721	7.03877	6.0522	6.70875	6.88839	4.15186	4.64348	5.30673	6.28273	5.58995	5.83314
2.2925	8.29669	6.66411	6.56752	6.43407	5.49994	6.2594	6.82306	3.76626	4.32006	4.88864	5.99698	4.97158	5.41981
2.29917	8.11967	6.48564	6.36844	6.14674	5.24647	6.10428	6.89125	3.5797	4.17534	4.67275	5.91889	4.66209	5.24431
2.30583	7.99387	6.37888	6.27533	5.99701	5.12297	6.06182	6.95276	3.46916	4.09108	4.5289	5.89636	4.49172	5.15595
2.3125	7.82513	6.25643	6.17702	5.8744	5.0261	6.01619	6.92463	3.35478	3.98532	4.37356	5.8257	4.34763	5.05525
2.31917	7.56899	6.06265	6.01408	5.70983	4.89014	5.89565	6.7687	3.194	3.81351	4.15781	5.65031	4.16588	4.88209
2.32583	7.21994	5.78323	5.76568	5.46626	4.6809	5.66936	6.47593	2.97466	3.57079	3.87075	5.36326	3.92032	4.61555
2.3325	6.78545	5.42963	5.43368	5.1391	4.39142	5.34366	6.05869	2.69514	3.2597	3.51807	4.97758	3.60444	4.25962
2.33917	6.28391	5.02088	5.02645	4.74165	4.03403	4.9308	5.54705	2.36526	2.88943	3.1122	4.51403	3.22813	3.82942
2.34583	5.7389	4.57542	4.56817	4.29586	3.62733	4.45217	4.98152	2.00813	2.48374	2.6752	4.00053	2.80774	3.34895
2.3525	5.19439	4.11929	4.09173	3.82968	3.19501	3.93769	4.39835	1.65196	2.07329	2.23531	3.47031	2.3699	2.85007
2.35917	4.67714	3.678	3.62568	3.37209	2.76651	3.425	3.82137	1.31353	1.68113	1.81758	2.94998	1.94003	2.36012
2.36583	4.20211	3.27113	3.18683	2.93953	2.36446	2.93594	3.27396	0.999196	1.31568	1.43534	2.45465	1.53759	1.9038
2.3725	3.77256	2.90143	2.78517	2.53843	1.9996	2.48115	2.76899	0.718419	0.987787	1.09612	1.99396	1.17407	1.49069
2.37917	3.39355	2.56924	2.4297	2.17301	1.67042	2.06812	2.31314	0.474356	0.703734	0.798759	1.57664	0.851769	1.125
2.38583	3.06429	2.2742	2.11835	1.84754	1.37261	1.70309	1.89781	0.260961	0.461929	0.539484	1.20302	0.56975	0.801493
2.3925	2.77265	2.01259	1.8461	1.55958	1.10849	1.38388	1.52111	0.0708879	0.252933	0.312008	0.87235	0.323067	0.512848
2.39917	2.50847	1.78044	1.6026	1.30037	0.875028	1.10261	1.17922	-0.10078	0.0702999	0.111743	0.580066	0.100012	0.260707
2.40583	2.27093	1.57267	1.38244	1.06728	0.673411	0.856581	0.873566	-0.252489	-0.0862696	-0.0635338	0.325492	-0.102505	0.0410229
2.4125	2.06076	1.38767	1.183	0.86754	0.497038	0.641599	0.605106	-0.388271	-0.22386	-0.219639	0.105535	-0.282917	-0.150356
2.41917	1.87325	1.2201	1.00461	0.69825	0.342053	0.453135	0.370979	-0.509979	-0.34808	-0.354495	-0.0908192	-0.438029	-0.320727
2.42583	1.70422	1.07072	0.85083	0.553516	0.205902	0.284256	0.170231	-0.615112	-0.468279	-0.472166	-0.265171	-0.572142	-0.474391
2.4325	1.54451	0.938208	0.713227	0.421736	0.0860425	0.1314	-0.0114441	-0.707591	-0.587409	-0.584548	-0.428728	-0.696974	-0.61925
2.43917	1.39861	0.819785	0.58543	0.301675	-0.0240051	-0.009502	-0.173569	-0.78626	-0.700903	-0.691404	-0.578012	-0.814536	-0.760177
2.44583	1.26738	0.714743	0.470274	0.193069	-0.126412	-0.136919	-0.319958	-0.855019	-0.803603	-0.789415	-0.71619	-0.921838	-0.892751
2.4525	1.15077	0.619999	0.369277	0.090458	-0.221394	-0.251695	-0.451088	-0.913934	-0.896188	-0.875165	-0.846132	-1.01642	-1.01547
2.45917	1.04011	0.536168	0.275927	-0.00538044	-0.307218	-0.359723	-0.573635	-0.974055	-0.983054	-0.960166	-0.971504	-1.10834	-1.12551
2.46583	0.931978	0.456789	0.183122	-0.0948137	-0.388069	-0.464792	-0.684261	-1.03688	-1.06339	-1.05036	-1.09844	-1.20588	-1.22591
2.4725	0.832088	0.373069	0.0924644	-0.179482	-0.470829	-0.564834	-0.78249	-1.10339	-1.13681	-1.14071	-1.22028	-1.30463	-1.31369
2.47917	0.740308	0.286508	0.00662343	-0.263164	-0.553558	-0.656374	-0.873089	-1.17276	-1.21165	-1.23007	-1.33401	-1.40049	-1.39334
2.48583	0.653328	0.197455	-0.0789662	-0.343845	-0.6371	-0.745954	-0.96035	-1.24544	-1.29453	-1.32412	-1.43681	-1.49316	-1.4717
2.4925	0.566493	0.10901	-0.169904	-0.419535	-0.718035	-0.834463	-1.04666	-1.32083	-1.37854	-1.4234	-1.53116	-1.58674	-1.55098
2.49917	0.48617	0.0206142	-0.261151	-0.490089	-0.796695	-0.919437	-1.13058	-1.39352	-1.45667	-1.51839	-1.61532	-1.67579	-1.63144
2.50583	0.416655	-0.0592196	-0.344833	-0.555034	-0.867362	-0.996934	-1.20735	-1.45875	-1.52464	-1.59624	-1.68455	-1.75232	-1.70892
2.5125	0.358017	-0.119962	-0.414506	-0.607976	-0.926504	-1.06368	-1.27125	-1.51643	-1.58519	-1.66064	-1.74467	-1.81697	-1.77787
2.51917	0.306509	-0.168938	-0.473727	-0.654049	-0.977821	-1.12145	-1.32561	-1.56746	-1.63955	-1.71593	-1.80329	-1.87207	-1.83822
2.52583	0.259159	-0.210659	-0.522573	-0.701082	-1.02342	-1.17147	-1.37281	-1.60861	-1.68422	-1.76128	-1.85802	-1.92187	-1.88897
2.5325	0.210153	-0.248167	-0.56615	-0.749393	-1.06506	-1.21323	-1.41954	-1.64474	-1.72691	-1.80148	-1.90819	-1.96712	-1.93708
2.53917	0.154384	-0.280729	-0.610863	-0.801551	-1.10816	-1.25188	-1.46484	-1.68049	-1.77361	-1.8415	-1.95591	-2.0131	-1.98783
2.54583	0.0961764	-0.315409	-0.659702	-0.85312	-1.15544	-1.28954	-1.51396	-1.72153	-1.82613	-1.88832	-2.00594	-2.06061	-2.04249
2.5525	0.0362207	-0.358144	-0.713112	-0.911386	-1.20321	-1.33208	-1.56641	-1.76241	-1.88404	-1.94035	-2.05612	-2.10818	-2.10151
2.55917	-0.0254891	-0.404721	-0.763762	-0.970799	-1.24736	-1.3787	-1.62125	-1.80361	-1.93974	-1.99433	-2.10217	-2.1574	-2.16407
2.56583	-0.0855624	-0.447549	-0.811598	-1.02495	-1.28768	-1.42618	-1.66893	-1.84461	-1.99168	-2.04575	-2.14507	-2.20636	-2.2283
2.5725	-0.135421	-0.486281	-0.850834	-1.07126	-1.32923	-1.47563	-1.70565	-1.88875	-2.04132	-2.09041	-2.18914	-2.25529	-2.2858
2.57917	-0.170076	-0.522098	-0.8844	-1.11216	-1.36965	-1.52436	-1.73521	-1.93056	-2.08823	-2.12526	-2.23461	-2.30036	-2.32801
2.58583	-0.198163	-0.558968	-0.91335	-1.15327	-1.40504	-1.57483	-1.7643	-1.96818	-2.12963	-2.15375	-2.27853	-2.34062	-2.35445
2.5925	-0.225717	-0.595789	-0.943002	-1.19033	-1.43543	-1.62284	-1.79625	-2.00813	-2.1638	-2.17932	-2.31682	-2.37534	-2.37391
2.59917	-0.259699	-0.633957	-0.982112	-1.22617	-1.46697	-1.66607	-1.8363	-2.06024	-2.19885	-2.21066	-2.35817	-2.4081	-2.39713
2.60583	-0.296453	-0.672961	-1.02626	-1.26303	-1.50383	-1.70751	-1.88351	-2.11654	-2.23755	-2.24558	-2.40677	-2.44373	-2.428
2.6125	-0.33354	-0.715131	-1.07231	-1.3019	-1.54461	-1.74867	-1.93214	-2.16316	-2.27308	-2.28336	-2.45406	-2.48117	-2.46686
2.61917	-0.366928	-0.757236	-1.11285	-1.3362	-1.58225	-1.78821	-1.97697	-2.19608	-2.3027	-2.31876	-2.48794	-2.51622	-2.50906
2.62583	-0.400704	-0.793825	-1.14997	-1.36597	-1.61964	-1.81704	-2.01654	-2.22794	-2.33164	-2.35242	-2.51713	-2.55248	-2.55582
2.6325	-0.428484	-0.824653	-1.18604	-1.40085	-1.66263	-1.84111	-2.05564	-2.26288	-2.36951	-2.38889	-2.55224	-2.59447	-2.60591
2.63917	-0.448819	-0.852531	-1.2199	-1.44075	-1.70921	-1.86897	-2.09141	-2.2937	-2.40918	-2.42067	-2.59194	-2.63853	-2.65379
2.64583	-0.461493	-0.878291	-1.24737	-1.4773	-1.74862	-1.8995	-2.12193	-2.31877	-2.44071	-2.44719	-2.62502	-2.67252	-2.68873
2.6525	-0.471042	-0.900097	-1.26891	-1.50509	-1.77259	-1.92386	-2.14672	-2.34358	-2.46408	-2.46769	-2.64645	-2.69473	-2.70903
2.65917	-0.478576	-0.912781	-1.28233	-1.52637	-1.78433	-1.9367	-2.1615	-2.36637	-2.47772	-2.48506	-2.66324	-2.70655	-2.71466
2.66583	-0.48202	-0.919271	-1.28785	-1.53677	-1.78424	-1.93968	-2.16722	-2.37888	-2.48464	-2.49643	-2.67174	-2.70825	-2.71063
2.6725	-0.48685	-0.918635	-1.28392	-1.53344	-1.7771	-1.93837	-2.16722	-2.38228	-2.48103	-2.49734	-2.67606	-2.70358	-2.70215
2.67917	-0.492216	-0.918062	-1.27131	-1.52029	-1.76586	-1.9353	-2.16341	-2.38097	-2.47369	-2.49259	-2.67741	-2.69688	-2.69354
2.68583	-0.497048	-0.915412	-1.25752	-1.50637	-1.75671	-1.9351	-2.15435	-2.37579	-2.46339	-2.48725	-2.67503	-2.69204	-2.68393
2.6925	-0.503516	-0.912357	-1.24881	-1.49664	-1.74841	-1.93525	-2.14529	-2.36843	-2.4568	-2.48862	-2.67573	-2.69215	-2.67451
2.69917	-0.515169	-0.907327	-1.24984	-1.49365	-1.74208	-1.93796	-2.14672	-2.36911	-2.46407	-2.50221	-2.68378	-2.70127	-2.67219
2.70583	-0.577396	-0.93056	-1.27705	-1.51089	-1.75265	-1.95476	-2.19917	-2.42466	-2.5279	-2.58641	-2.73954	-2.75249	-2.70338
2.7125	-0.946495	-1.13395	-1.43704	-1.63143	-1.86746	-2.04352	-2.53105	-2.79662	-2.92892	-3.084	-3.05918	-3.00592	-2.9096
2.71917	-2.76263	-2.24132	-2.3256	-2.33068	-2.55909	-2.55579	-4.21238	-4.65472	-4.88535	-5.45141	-4.68899	-4.30545	-4.01411
2.72583	-9.09006	-6.43215	-5.95505	-5.40012	-5.59896	-4.9073	-10.2229	-11.139	-11.5492	-13.4008	-10.6721	-9.41349	-8.32487
2.7325	-24.783	-17.5823	-16.3427	-14.8068	-14.8855	-12.5377	-25.4207	-27.2091	-27.6856	-32.4787	-26.2355	-23.6696	-20.1553
2.73917	-53.633	-39.3467	-37.9373	-35.5699	-35.2814	-30.265	-53.7763	-56.6857	-56.7044	-66.5287	-56.0426	-52.7541	-43.8816
2.74583	-94.3173	-71.7034	-71.9012	-69.9692	-68.8515	-60.953	-94.1863	-98.0619	-96.7709	-113.175	-99.5483	-97.6797	-80.0444
2.7525	-139.364	-109.356	-113.515	-114.049	-111.512	-101.804	-139.169	-143.471	-140.17	-163.207	-149.045	-151.556	-123.087
2.75917	-178.696	-144.079	-153.889	-158.484	-154.085	-144.39	-178.373	-182.421	-177.034	-205.006	-193.141	-202.146	-163.613
2.76583	-203.991	-168.564	-184.263	-193.215	-186.813	-178.879	-203.096	-206.253	-199.395	-229.291	-221.901	-237.722	-192.874
2.7725	-210.141	-178.05	-198.503	-210.871	-202.66	-197.817	-207.984	-209.649	-202.513	-230.577	-228.975	-250.299	-205.019
2.77917	-195.723	-170.625	-193.627	-207.534	-197.981	-196.961	-191.433	-191.218	-185.403	-207.843	-212.137	-236.295	-197.486
2.78583	-164.332	-148.237	-170.737	-183.517	-173.364	-175.955	-157.022	-154.978	-152.122	-166.216	-174.772	-197.974	-171.986
2.7925	-124.781	-117.299	-136.164	-144.877	-135.007	-139.753	-113.849	-110.464	-111.688	-116.644	-126.613	-144.819	-135.523
2.79917	-87.1036	-86.0762	-99.3003	-102.029	-93.1369	-98.0992	-72.5393	-68.3634	-73.7567	-70.7908	-79.626	-90.3527	-97.798
2.80583	-57.276	-60.1315	-67.5954	-64.3289	-56.7658	-60.5542	-39.7024	-35.1021	-43.8311	-35.1971	-41.7949	-45.0578	-65.9442
2.8125	-35.9698	-40.6027	-43.5725	-35.8513	-29.6433	-31.8203	-16.2797	-11.509	-22.1994	-10.2878	-14.8385	-12.4645	-41.8682
2.81917	-20.9788	-25.8481	-25.9306	-15.7521	-10.7901	-11.601	0.038147	4.76758	-6.43158	6.70553	3.53467	9.20467	-23.8287
2.82583	-10.0124	-13.8952	-12.37	-1.40954	2.51626	2.65718	11.9481	16.4659	5.93408	18.8161	16.3783	23.374	-9.40953
2.8325	-1.36251	-3.35634	-1.00884	9.56625	12.731	13.4042	21.6451	25.8816	16.831	28.5291	26.3057	33.1717	3.25681
2.83917	6.25977	6.737	9.51281	19.0621	21.7348	22.683	30.9138	34.8252	27.6864	37.8387	35.4104	41.235	15.5692
2.84583	13.7782	17.0516	20.1815	28.5353	30.9653	32.0673	41.0852	44.6629	39.6024	48.2044	45.2615	49.6225	28.614
2.8525	21.7886	28.0573	31.6806	39.0071	41.4214	42.6568	52.9995	56.2754	53.2596	60.5499	56.8951	59.7166	43.1217
2.85917	30.5838	40.014	44.3991	51.0429	53.6651	55.0724	67.0161	70.0631	68.9288	75.2641	70.8133	72.2546	59.4682
2.86583	40.2385	52.9738	58.4415	64.8343	67.8632	69.5277	83.1056	86.0225	86.5417	92.293	87.0504	87.3975	77.6876
2.8725	50.6674	66.8229	73.6704	80.2557	83.8367	85.9068	100.969	103.849	105.764	111.28	105.317	104.902	97.5419
2.87917	61.8672	81.4404	89.8611	97.0122	101.251	103.863	120.281	123.251	126.318	131.921	125.258	124.357	118.71
2.88583	74.3498	97.0323	107.108	115.027	119.968	123.164	141.19	144.442	148.505	154.564	147.048	145.779	141.365
2.8925	89.1603	114.142	126.067	134.811	140.399	144.09	164.405	168.229	173.198	180.252	171.673	170.225	166.725
2.89917	106.99	132.919	147.412	157.081	163.048	167.164	190.224	194.946	200.694	209.501	200.046	199.24	196.398
2.90583	126.95	152.173	170.55	181.484	187.272	191.964	217.073	222.941	229.212	240.571	231.197	232.913	230.437
2.9125	146.32	169.264	192.896	205.604	210.47	216.12	241.214	248.31	254.72	269.159	261.414	268.247	265.836
2.91917	161.518	181.021	210.585	225.451	228.685	235.726	258.017	266.201	272.337	289.852	285.321	299.627	297.095
2.92583	169.277	184.756	219.859	236.901	238.042	246.743	263.539	272.438	277.915	297.904	297.75	320.81	318.141
2.9325	167.36	178.869	218.061	236.875	235.797	246.163	255.42	264.468	268.98	290.294	295.027	326.634	323.921
2.93917	155.229	163.393	204.248	224.003	220.97	232.672	233.554	242.116	245.517	266.643	275.869	314.173	311.589
2.94583	134.647	140.412	179.868	199.341	194.985	207.317	200.748	208.271	210.645	230.028	242.356	283.99	281.818
2.9525	109.373	113.666	148.795	166.625	161.774	173.765	162.27	168.401	170.027	186.462	199.885	240.739	239.31
2.95917	83.7698	87.2379	116.126	131.21	126.638	137.341	124.055	128.682	129.886	142.796	155.412	191.865	191.407
2.96583	61.1795	64.1585	86.2948	98.1209	94.3182	103.117	90.5929	93.8109	94.8488	104.284	114.879	144.778	145.309
2.9725	43.2016	45.8295	61.8284	70.4869	67.6258	74.3507	63.9849	66.0188	67.0376	73.4712	81.6292	104.479	105.837
2.97917	29.9534	32.2866	43.3327	49.3052	47.3226	52.1573	44.3139	45.4372	46.4971	50.5751	56.4567	72.9442	74.9031
2.98583	20.7465	22.8032	30.1843	34.0893	32.8004	36.1069	30.5529	31.0247	32.1377	34.5078	38.5301	49.9056	52.2478
2.9925	14.657	16.4194	21.2818	23.6936	22.8897	25.0547	21.3389	21.3842	22.5349	23.7594	26.3834	33.9741	36.5261
2.99917	10.7941	12.2342	15.4853	16.874	16.3667	17.7254	15.3775	15.1686	16.3298	16.8448	18.4839	23.46	26.0849
3.00583	8.40168	9.51357	11.8043	12.5237	12.1704	12.9844	11.5857	11.237	12.3853	12.4918	13.4864	16.7591	19.3559
3.0125	6.90764	7.72091	9.46741	9.7667	9.47344	9.9326	9.15241	8.72582	9.84737	9.7271	10.3327	12.5394	15.05
3.01917	5.93272	6.49855	7.93628	7.97551	7.6937	7.92486	7.5264	7.05281	8.14107	7.89342	8.27487	9.826	12.2293
3.02583	5.2472	5.62242	6.8722	6.74161	6.45741	6.5411	6.36673	5.85946	6.91273	6.59064	6.83954	7.98327	10.2873
3.0325	4.72082	4.95579	6.07297	5.82601	5.53848	5.52496	5.476	4.93969	5.96021	5.58592	5.75336	6.6375	8.86004
3.03917	4.28534	4.42219	5.42777	5.09674	4.8073	4.7247	4.74358	4.18091	5.17382	4.75351	4.87056	5.57684	7.73644
3.04583	3.90489	3.97708	4.87874	4.48337	4.19774	4.0601	4.11081	3.52962	4.49766	4.03421	4.1136	4.688	6.80039
3.0525	3.5658	3.59881	4.39674	3.94931	3.67179	3.49017	3.55339	2.96022	3.90765	3.40592	3.44985	3.91808	5.99565
3.05917	3.26398	3.27208	3.97107	3.47983	3.20851	2.9995	3.06129	2.45812	3.39174	2.85426	2.86618	3.24558	5.29598
3.06583	2.99573	2.98694	3.59459	3.06888	2.79613	2.57516	2.62403	2.01345	2.93681	2.36193	2.35196	2.65563	4.68409
3.0725	2.75805	2.73795	3.26048	2.70765	2.42965	2.20616	2.23446	1.61983	2.533	1.9203	1.90018	2.13568	4.14269
3.07917	2.5473	2.51983	2.96392	2.38837	2.10466	1.88268	1.89018	1.27176	2.17259	1.52853	1.49968	1.67647	3.66012
3.08583	2.36823	2.3315	2.703	2.10578	1.81729	1.59693	1.59025	0.963463	1.85263	1.18596	1.14854	1.27159	3.23044
3.0925	2.21888	2.16579	2.47455	1.85469	1.56716	1.34288	1.32608	0.689189	1.56681	0.885729	0.839153	0.915681	2.85021
3.09917	2.08824	2.01187	2.26984	1.62933	1.34561	1.11215	1.0829	0.438857	1.30506	0.614499	0.55974	0.596843	2.50991
3.10583	1.96712	1.86712	2.08174	1.41865	1.14351	0.895837	0.858784	0.209023	1.06287	0.36999	0.303714	0.306798	2.19889
3.1125	1.85697	1.73282	1.91015	1.22244	0.955409	0.692441	0.654697	-0.00222266	0.842102	0.152127	0.0691394	0.042896	1.91448
3.11917	1.75771	1.61114	1.75525	1.04217	0.78039	0.50516	0.469208	-0.193511	0.64361	-0.0459167	-0.143903	-0.1959	1.65709
3.12583	1.66906	1.50224	1.61801	0.881866	0.616744	0.339056	0.300407	-0.363697	0.466309	-0.230337	-0.335646	-0.408823	1.42605
3.1325	1.58493	1.40293	1.49402	0.743845	0.466325	0.193292	0.146866	-0.515541	0.304273	-0.404441	-0.508494	-0.599352	1.21454
3.13917	1.50576	1.31518	1.38147	0.624706	0.334789	0.0619813	0.0138283	-0.647156	0.155002	-0.560407	-0.663464	-0.771501	1.02188
3.14583	1.43431	1.23685	1.27736	0.52063	0.223561	-0.0544273	-0.103951	-0.76486	0.0154524	-0.699376	-0.804667	-0.927581	0.846254
3.1525	1.37155	1.16572	1.17852	0.427016	0.127085	-0.158947	-0.208855	-0.872442	-0.112929	-0.822811	-0.931691	-1.06899	0.686729
3.15917	1.31432	1.0984	1.08662	0.342849	0.0414876	-0.252647	-0.305176	-0.975927	-0.233134	-0.934957	-1.04519	-1.19598	0.541136
3.16583	1.25711	1.02839	0.998234	0.262829	-0.0366247	-0.339581	-0.397205	-1.07844	-0.35278	-1.03929	-1.15151	-1.31599	0.402051
3.1725	1.20351	0.960391	0.913863	0.180829	-0.11481	-0.421911	-0.484467	-1.17734	-0.469506	-1.13473	-1.25144	-1.43143	0.271836
3.17917	1.15682	0.8979	0.834799	0.101065	-0.195528	-0.495093	-0.566959	-1.2679	-0.577652	-1.2204	-1.34349	-1.53872	0.149763
3.18583	1.11483	0.845415	0.765451	0.0305126	-0.277524	-0.561611	-0.6423	-1.34994	-0.672151	-1.29876	-1.42598	-1.63416	0.0376281
3.1925	1.07169	0.79647	0.704703	-0.0292512	-0.354454	-0.622423	-0.711441	-1.42455	-0.75747	-1.37286	-1.50062	-1.71819	-0.0688082
3.19917	1.02861	0.749336	0.646727	-0.0861112	-0.425619	-0.679576	-0.77486	-1.49148	-0.838863	-1.44058	-1.56911	-1.79421	-0.170583
3.20583	0.988483	0.70523	0.590036	-0.140552	-0.491504	-0.731708	-0.83065	-1.55163	-0.912432	-1.50133	-1.63245	-1.86302	-0.266097
3.2125	0.953978	0.664171	0.536891	-0.190123	-0.550135	-0.781084	-0.883579	-1.60473	-0.978597	-1.55673	-1.69333	-1.9259	-0.356632
3.21917	0.924165	0.624892	0.491726	-0.236429	-0.60264	-0.830499	-0.937939	-1.65362	-1.03917	-1.61278	-1.75316	-1.98495	-0.440947
3.22583	0.898631	0.584633	0.449316	-0.281485	-0.649604	-0.88249	-0.990868	-1.70013	-1.09549	-1.66842	-1.80774	-2.03927	-0.519113
3.2325	0.875512	0.546275	0.405561	-0.324883	-0.693002	-0.93268	-1.04189	-1.74757	-1.14839	-1.72296	-1.85805	-2.08786	-0.592495
3.23917	0.853436	0.511907	0.359742	-0.364944	-0.735446	-0.980278	-1.08862	-1.79206	-1.19493	-1.77488	-1.90797	-2.13352	-0.663427
3.24583	0.834851	0.486693	0.318022	-0.400183	-0.774977	-1.02422	-1.13201	-1.82924	-1.23304	-1.81915	-1.95613	-2.17871	-0.730554
3.2525	0.819339	0.469552	0.283433	-0.429534	-0.806236	-1.06226	-1.16825	-1.85906	-1.26315	-1.85581	-1.99549	-2.2196	-0.787655
3.25917	0.797185	0.451059	0.249146	-0.454563	-0.834603	-1.09595	-1.20163	-1.88884	-1.29555	-1.88987	-2.02771	-2.25748	-0.842227
3.26583	0.770866	0.425729	0.212478	-0.482916	-0.869155	-1.13025	-1.23596	-1.9185	-1.33433	-1.92298	-2.05859	-2.29455	-0.902187
3.2725	0.750555	0.400424	0.178208	-0.513127	-0.908902	-1.16243	-1.26839	-1.94071	-1.37113	-1.95337	-2.08929	-2.33097	-0.961013
3.27917	0.740119	0.380086	0.152138	-0.540272	-0.94463	-1.18927	-1.297	-1.95687	-1.40443	-1.97998	-2.11464	-2.36242	-1.0144
3.28583	0.731727	0.360817	0.129647	-0.562831	-0.973387	-1.21209	-1.32418	-1.97719	-1.43982	-2.00615	-2.13678	-2.38767	-1.06111
3.2925	0.72028	0.341543	0.108588	-0.581167	-1.00221	-1.2338	-1.35231	-2.00246	-1.47745	-2.02987	-2.15676	-2.40868	-1.10835
3.29917	0.716182	0.331804	0.0942948	-0.592809	-1.02482	-1.25025	-1.37568	-2.02515	-1.50903	-2.04794	-2.17175	-2.42534	-1.15076
3.30583	0.717055	0.331477	0.0830064	-0.599474	-1.03578	-1.25579	-1.39666	-2.04431	-1.53448	-2.06302	-2.18313	-2.43996	-1.18635
3.3125	0.717451	0.330519	0.0683546	-0.605224	-1.03676	-1.2629	-1.41859	-2.06203	-1.55853	-2.07387	-2.19215	-2.45482	-1.21647
3.31917	0.707672	0.319898	0.0495621	-0.613629	-1.03897	-1.27775	-1.4472	-2.08326	-1.58665	-2.08503	-2.20477	-2.47421	-1.24301
3.32583	0.690505	0.299468	0.0312302	-0.625918	-1.05126	-1.30006	-1.4782	-2.09995	-1.61478	-2.09645	-2.21811	-2.49745	-1.27245
3.3325	0.675632	0.272445	0.0142439	-0.640098	-1.06973	-1.32148	-1.50633	-2.11243	-1.63929	-2.10869	-2.23091	-2.52016	-1.30327
3.33917	0.66074	0.242345	-0.00677192	-0.656301	-1.09356	-1.34006	-1.53255	-2.12447	-1.66143	-2.12186	-2.24366	-2.54247	-1.3375
3.34583	0.646358	0.215341	-0.0293572	-0.673518	-1.12031	-1.3595	-1.55449	-2.13313	-1.68162	-2.1326	-2.25408	-2.56132	-1.36828
3.3525	0.632971	0.193113	-0.0489329	-0.689444	-1.14864	-1.37463	-1.56927	-2.13745	-1.70505	-2.14126	-2.26357	-2.57393	-1.39567
3.35917	0.624737	0.175248	-0.0623972	-0.703359	-1.17304	-1.38568	-1.57738	-2.13377	-1.73108	-2.14839	-2.27443	-2.58221	-1.4235
3.36583	0.619483	0.163225	-0.0751965	-0.713797	-1.18968	-1.39587	-1.58548	-2.13234	-1.75448	-2.15991	-2.29018	-2.58859	-1.45181
3.3725	0.610519	0.153572	-0.0938309	-0.727957	-1.20384	-1.4146	-1.59788	-2.13654	-1.77238	-2.17671	-2.31218	-2.59728	-1.48291
3.37917	0.599088	0.144267	-0.113141	-0.744027	-1.21753	-1.43981	-1.61076	-2.14416	-1.78478	-2.19108	-2.33464	-2.60529	-1.51095
3.38583	0.586201	0.130639	-0.130223	-0.761659	-1.23373	-1.4657	-1.62458	-2.15943	-1.80052	-2.20581	-2.36035	-2.6169	-1.54116
3.3925	0.577782	0.116291	-0.144132	-0.779828	-1.25333	-1.49038	-1.63984	-2.17977	-1.81354	-2.21773	-2.38436	-2.63238	-1.57237
3.39917	0.574133	0.105335	-0.160291	-0.797364	-1.27229	-1.50978	-1.6551	-2.20249	-1.82418	-2.23058	-2.40216	-2.64539	-1.60207
3.40583	0.569433	0.0959774	-0.179593	-0.815241	-1.29255	-1.52054	-1.66988	-2.22483	-1.83693	-2.23948	-2.41131	-2.65297	-1.62777
3.4125	0.563405	0.0848006	-0.19647	-0.832317	-1.31106	-1.52419	-1.68276	-2.24612	-1.85617	-2.24811	-2.42057	-2.65727	-1.65258
3.41917	0.556875	0.0701817	-0.210805	-0.85206	-1.3289	-1.53033	-1.69802	-2.26695	-1.88017	-2.26382	-2.435	-2.66434	-1.68158
3.42583	0.551409	0.054595	-0.225783	-0.874976	-1.34609	-1.54297	-1.71423	-2.28339	-1.9016	-2.28405	-2.44861	-2.67019	-1.7146
3.4325	0.544041	0.0414542	-0.240102	-0.898088	-1.36253	-1.55915	-1.7314	-2.29409	-1.92444	-2.30852	-2.46079	-2.67498	-1.74658
3.43917	0.531869	0.027844	-0.25213	-0.918582	-1.37968	-1.57763	-1.74475	-2.3015	-1.94545	-2.32837	-2.47294	-2.68027	-1.77762
3.44583	0.519822	0.0145278	-0.263344	-0.935223	-1.39632	-1.59822	-1.75285	-2.30687	-1.96714	-2.34299	-2.48758	-2.69099	-1.80694
3.4525	0.513039	0.00282579	-0.278265	-0.949098	-1.41401	-1.61768	-1.75571	-2.30793	-1.98692	-2.34766	-2.49702	-2.69931	-1.83337
3.45917	0.509329	-0.00758796	-0.294937	-0.959298	-1.42898	-1.63014	-1.75953	-2.30926	-2.01057	-2.34644	-2.50668	-2.70607	-1.85444
3.46583	0.504061	-0.0189827	-0.311093	-0.965495	-1.44472	-1.64077	-1.76764	-2.31309	-2.03589	-2.34603	-2.52049	-2.70983	-1.86916
3.4725	0.498791	-0.0355855	-0.328077	-0.972367	-1.46351	-1.65327	-1.78146	-2.32218	-2.05787	-2.34563	-2.53477	-2.714	-1.88383
3.47917	0.498831	-0.0533147	-0.343937	-0.982026	-1.48366	-1.66576	-1.80387	-2.33454	-2.07591	-2.34741	-2.54338	-2.71506	-1.89681
3.48583	0.501461	-0.0637993	-0.355632	-0.991784	-1.49819	-1.67751	-1.83153	-2.34812	-2.08975	-2.35439	-2.54796	-2.71257	-1.91196
3.4925	0.49931	-0.0681448	-0.365586	-1.00205	-1.50464	-1.68862	-1.86443	-2.36267	-2.10642	-2.37172	-2.56151	-2.71467	-1.93075
3.49917	0.495111	-0.0731151	-0.378726	-1.01317	-1.50908	-1.70087	-1.894	-2.3702	-2.11767	-2.3881	-2.57733	-2.71634	-1.94815
3.50583	0.493002	-0.0762586	-0.389202	-1.02087	-1.50819	-1.70758	-1.91307	-2.3685	-2.12093	-2.39488	-2.58665	-2.71733	-1.96059
3.5125	0.494405	-0.073096	-0.393206	-1.02224	-1.49955	-1.70692	-1.9207	-2.35947	-2.12007	-2.39795	-2.5881	-2.71763	-1.96566
3.51917	0.491587	-0.0656516	-0.394184	-1.01849	-1.48626	-1.70156	-1.91975	-2.35084	-2.12381	-2.40166	-2.59006	-2.7222	-1.9707
3.52583	0.483541	-0.0662617	-0.400599	-1.01924	-1.48129	-1.69808	-1.91784	-2.34506	-2.13321	-2.40574	-2.59393	-2.72666	-1.97373
3.5325	0.475615	-0.076299	-0.412983	-1.02341	-1.48499	-1.69827	-1.91641	-2.34392	-2.14143	-2.40519	-2.59171	-2.72493	-1.97343
3.53917	0.469923	-0.0860575	-0.423599	-1.02928	-1.49038	-1.70134	-1.91736	-2.34532	-2.14712	-2.4042	-2.58318	-2.72192	-1.97519
3.54583	0.462318	-0.0936521	-0.435821	-1.03942	-1.4967	-1.70801	-1.92404	-2.35054	-2.15325	-2.40742	-2.57747	-2.72232	-1.98752
3.5525	0.455622	-0.0989602	-0.45134	-1.05329	-1.50628	-1.71879	-1.93214	-2.35343	-2.15617	-2.40802	-2.57461	-2.72197	-2.00766
3.55917	0.447933	-0.110622	-0.470772	-1.06665	-1.51869	-1.73091	-1.9412	-2.3573	-2.15961	-2.40959	-2.57596	-2.72303	-2.034
3.56583	0.441643	-0.126179	-0.488162	-1.08115	-1.53462	-1.74728	-1.95026	-2.36168	-2.1641	-2.41324	-2.584	-2.72759	-2.06383
3.5725	0.433024	-0.142161	-0.501394	-1.09729	-1.55458	-1.76633	-1.95932	-2.36887	-2.17417	-2.42425	-2.60015	-2.73774	-2.09782
3.57917	0.428629	-0.156943	-0.511164	-1.11421	-1.57579	-1.78588	-1.96457	-2.37708	-2.18675	-2.43498	-2.62005	-2.74658	-2.12908
3.58583	0.431684	-0.16684	-0.514558	-1.12175	-1.59048	-1.79952	-1.96457	-2.38499	-2.19594	-2.43691	-2.63364	-2.74586	-2.15077
3.5925	0.434487	-0.174244	-0.517918	-1.1226	-1.60277	-1.80471	-1.96743	-2.39936	-2.2094	-2.43705	-2.64597	-2.74031	-2.16477
3.59917	0.435957	-0.180071	-0.523343	-1.12995	-1.61538	-1.80727	-1.9784	-2.41648	-2.22457	-2.43788	-2.65697	-2.73234	-2.17062
3.60583	0.437763	-0.180982	-0.526789	-1.14048	-1.62161	-1.80231	-1.98889	-2.4285	-2.24	-2.43665	-2.66256	-2.72252	-2.17368
3.6125	0.44426	-0.176388	-0.524052	-1.14448	-1.61798	-1.79013	-1.9927	-2.42582	-2.24755	-2.4273	-2.65384	-2.70597	-2.17143
3.61917	0.44643	-0.167778	-0.518987	-1.14085	-1.60672	-1.77536	-1.99461	-2.41555	-2.25324	-2.4156	-2.63982	-2.68913	-2.16938
3.62583	0.438111	-0.161312	-0.521684	-1.14123	-1.59995	-1.76726	-1.9989	-2.4067	-2.26176	-2.40903	-2.62862	-2.67953	-2.16979
3.6325	0.425358	-0.15773	-0.529107	-1.14516	-1.59482	-1.76609	-1.99652	-2.39847	-2.26865	-2.40717	-2.62109	-2.67646	-2.17244
3.63917	0.416522	-0.153192	-0.533879	-1.14109	-1.58789	-1.7631	-1.97935	-2.38537	-2.26582	-2.40319	-2.61416	-2.67073	-2.1753
3.64583	0.414565	-0.14747	-0.535983	-1.13021	-1.57796	-1.76036	-1.95503	-2.37398	-2.25259	-2.3996	-2.60603	-2.6579	-2.17487
3.6525	0.412874	-0.143372	-0.540722	-1.12147	-1.57066	-1.76356	-1.93882	-2.3709	-2.23976	-2.40181	-2.5991	-2.6426	-2.17625
3.65917	0.411843	-0.142051	-0.549357	-1.12468	-1.57005	-1.76888	-1.93405	-2.37527	-2.23418	-2.40913	-2.58899	-2.63253	-2.18097
3.66583	0.411827	-0.143981	-0.55566	-1.13392	-1.57357	-1.77146	-1.93548	-2.37481	-2.23517	-2.41541	-2.57563	-2.6259	-2.1853
3.6725	0.411302	-0.14427	-0.554294	-1.14282	-1.57675	-1.76826	-1.93977	-2.36627	-2.24146	-2.41601	-2.56461	-2.61753	-2.18552
3.67917	0.411821	-0.141514	-0.549696	-1.14969	-1.57598	-1.76936	-1.94502	-2.35336	-2.24996	-2.41015	-2.55273	-2.60622	-2.18374
3.68583	0.410458	-0.135994	-0.545328	-1.1498	-1.57323	-1.77107	-1.95217	-2.34042	-2.25793	-2.40184	-2.53658	-2.59505	-2.18211
3.6925	0.414033	-0.128485	-0.543034	-1.1445	-1.5727	-1.7708	-1.95312	-2.32301	-2.25982	-2.38535	-2.51486	-2.58579	-2.17714
3.69917	0.42746	-0.119382	-0.536512	-1.12783	-1.56938	-1.76451	-1.93882	-2.29814	-2.24731	-2.35852	-2.49209	-2.56974	-2.16443
3.70583	0.446189	-0.109392	-0.530544	-1.10083	-1.55525	-1.74916	-1.9145	-2.27464	-2.22322	-2.33195	-2.47745	-2.54708	-2.15083
3.7125	0.46215	-0.105478	-0.532026	-1.0736	-1.53375	-1.73253	-1.89447	-2.25868	-2.19847	-2.31609	-2.46865	-2.5273	-2.1444
3.71917	0.464948	-0.112647	-0.541764	-1.05855	-1.51727	-1.72366	-1.88828	-2.25112	-2.18568	-2.31328	-2.46854	-2.51898	-2.148
3.72583	0.462881	-0.125022	-0.555455	-1.05813	-1.51065	-1.72364	-1.88494	-2.24222	-2.18409	-2.30661	-2.46981	-2.51591	-2.15161
3.7325	0.460266	-0.137258	-0.564735	-1.06498	-1.50415	-1.72047	-1.87826	-2.23434	-2.18456	-2.2978	-2.47149	-2.50983	-2.1522
3.73917	0.453508	-0.145768	-0.57055	-1.07688	-1.49841	-1.71192	-1.87445	-2.22918	-2.19	-2.29287	-2.47192	-2.50025	-2.15121
3.74583	0.43724	-0.154024	-0.576403	-1.09743	-1.50227	-1.71001	-1.88208	-2.23019	-2.2001	-2.29486	-2.47231	-2.49262	-2.15359
3.7525	0.41595	-0.16358	-0.581638	-1.12352	-1.51834	-1.71865	-1.89638	-2.23193	-2.20739	-2.29293	-2.472	-2.48612	-2.15853
3.75917	0.399944	-0.173709	-0.583263	-1.1438	-1.53528	-1.72752	-1.90878	-2.23077	-2.20697	-2.28229	-2.46791	-2.47832	-2.16361
3.76583	0.394872	-0.183811	-0.584923	-1.15278	-1.5414	-1.73096	-1.91641	-2.22296	-2.19805	-2.26701	-2.46142	-2.47003	-2.16533
3.7725	0.389791	-0.190467	-0.588667	-1.15217	-1.54079	-1.73031	-1.92261	-2.21136	-2.19104	-2.25266	-2.45871	-2.46109	-2.16068
3.77917	0.382512	-0.19333	-0.594741	-1.14513	-1.53661	-1.72961	-1.92165	-2.19718	-2.18651	-2.23726	-2.45762	-2.45042	-2.15335
3.78583	0.379705	-0.190111	-0.595375	-1.12998	-1.5248	-1.72287	-1.90926	-2.18043	-2.18496	-2.21801	-2.44908	-2.43005	-2.14252
3.7925	0.390688	-0.177343	-0.585642	-1.10329	-1.5024	-1.70785	-1.88494	-2.15896	-2.18304	-2.19273	-2.42431	-2.39731	-2.12122
3.79917	0.406474	-0.151993	-0.570082	-1.07013	-1.47497	-1.68832	-1.85871	-2.1365	-2.17821	-2.166	-2.39389	-2.35739	-2.08559
3.80583	0.414141	-0.122191	-0.553611	-1.04007	-1.45206	-1.67643	-1.83916	-2.11882	-2.17434	-2.14639	-2.3682	-2.32104	-2.04733
3.8125	0.4126	-0.101357	-0.540585	-1.02014	-1.43356	-1.67782	-1.82819	-2.10844	-2.16979	-2.13623	-2.34329	-2.29342	-2.0221
3.81917	0.409312	-0.0975858	-0.533382	-1.01226	-1.4252	-1.68684	-1.82486	-2.1041	-2.16681	-2.13889	-2.32472	-2.27533	-2.01164
3.82583	0.407623	-0.107753	-0.533156	-1.01396	-1.42737	-1.69845	-1.82438	-2.10483	-2.16542	-2.14871	-2.31493	-2.26805	-2.00913
3.8325	0.400439	-0.12612	-0.537286	-1.02611	-1.43905	-1.7109	-1.82295	-2.10963	-2.16212	-2.16065	-2.31916	-2.27199	-2.01259
3.83917	0.391066	-0.147573	-0.5439	-1.04403	-1.45267	-1.71948	-1.81627	-2.10899	-2.15559	-2.16731	-2.32266	-2.27881	-2.01941
3.84583	0.382301	-0.166021	-0.552556	-1.05902	-1.46242	-1.71547	-1.80578	-2.09868	-2.14068	-2.16544	-2.31961	-2.27748	-2.02666
3.8525	0.378774	-0.173633	-0.562131	-1.06391	-1.46874	-1.69467	-1.79052	-2.07646	-2.12152	-2.15125	-2.31323	-2.26492	-2.02364
3.85917	0.375671	-0.168587	-0.565851	-1.06019	-1.46789	-1.66688	-1.77431	-2.05048	-2.10007	-2.12193	-2.30392	-2.24531	-2.00737
3.86583	0.378259	-0.153987	-0.560068	-1.04895	-1.45855	-1.64113	-1.75762	-2.01689	-2.0763	-2.08272	-2.28888	-2.2195	-1.97726
3.8725	0.389226	-0.133102	-0.547998	-1.02913	-1.43873	-1.61557	-1.7457	-1.98161	-2.05057	-2.04176	-2.266	-2.1858	-1.94357
3.87917	0.402426	-0.111214	-0.534788	-1.00369	-1.41615	-1.58848	-1.73521	-1.9522	-2.02751	-2.00932	-2.24058	-2.14709	-1.91105
3.88583	0.412603	-0.0955871	-0.520351	-0.982439	-1.39395	-1.56479	-1.71995	-1.93344	-2.01385	-1.98551	-2.21549	-2.11309	-1.88135
3.8925	0.41705	-0.0897801	-0.501035	-0.969619	-1.37684	-1.54801	-1.70422	-1.91993	-2.01209	-1.97022	-2.19275	-2.09118	-1.86039
3.89917	0.420698	-0.0897189	-0.482248	-0.963499	-1.36309	-1.53777	-1.68991	-1.90388	-2.01004	-1.95926	-2.17207	-2.0771	-1.84631
3.90583	0.425976	-0.090188	-0.468738	-0.960206	-1.35121	-1.52743	-1.67847	-1.88621	-1.99899	-1.9491	-2.15063	-2.06084	-1.8353
3.9125	0.433293	-0.0882953	-0.461589	-0.9568	-1.3397	-1.51337	-1.66178	-1.86554	-1.98102	-1.93526	-2.12218	-2.03765	-1.8164
3.91917	0.447051	-0.0810871	-0.450709	-0.946219	-1.3234	-1.49652	-1.63794	-1.84129	-1.96211	-1.91217	-2.08876	-2.00568	-1.7911
3.92583	0.465541	-0.0668337	-0.433072	-0.92804	-1.30426	-1.47452	-1.61695	-1.81469	-1.94323	-1.88526	-2.05668	-1.9698	-1.76714
3.9325	0.486982	-0.0439288	-0.412074	-0.906535	-1.28085	-1.45006	-1.59597	-1.78896	-1.91514	-1.85148	-2.02616	-1.9283	-1.74042
3.93917	0.508339	-0.0159941	-0.389624	-0.880079	-1.25297	-1.42346	-1.56927	-1.76522	-1.8834	-1.81603	-1.99459	-1.8855	-1.70954
3.94583	0.525283	0.0103588	-0.36609	-0.848947	-1.22326	-1.40052	-1.53589	-1.74065	-1.85524	-1.77715	-1.96052	-1.84704	-1.67681
3.9525	0.538636	0.0326458	-0.34314	-0.815473	-1.1917	-1.37955	-1.50537	-1.71204	-1.83236	-1.73762	-1.92907	-1.81434	-1.64793
3.95917	0.546423	0.0466794	-0.327239	-0.7866	-1.16855	-1.35769	-1.48869	-1.68517	-1.81056	-1.70653	-1.90392	-1.79176	-1.62391
3.96583	0.556849	0.0573631	-0.316794	-0.76341	-1.15346	-1.34161	-1.47724	-1.66331	-1.78542	-1.68145	-1.88145	-1.77385	-1.59456
3.9725	0.566451	0.0639392	-0.305425	-0.742865	-1.14055	-1.329	-1.46389	-1.64274	-1.75952	-1.66118	-1.85432	-1.75488	-1.56081
3.97917	0.576466	0.0685776	-0.292951	-0.724057	-1.12222	-1.31482	-1.44958	-1.61889	-1.73522	-1.63597	-1.81953	-1.726	-1.52716
3.98583	0.582467	0.0753467	-0.279949	-0.711116	-1.09831	-1.29349	-1.43576	-1.59334	-1.71178	-1.61035	-1.78167	-1.6914	-1.49971
3.9925	0.588456	0.0831353	-0.263416	-0.700624	-1.0759	-1.27427	-1.41811	-1.57352	-1.68836	-1.58761	-1.74426	-1.65336	-1.47407
3.99917	0.591676	0.0916519	-0.243923	-0.6906	-1.05157	-1.25888	-1.39141	-1.55409	-1.66331	-1.56886	-1.71123	-1.6156	-1.44728
4.00583	0.592617	0.0988645	-0.226595	-0.676453	-1.02454	-1.24404	-1.35279	-1.52931	-1.63281	-1.54553	-1.67831	-1.57641	-1.41858
4.0125	0.593858	0.11122	-0.217789	-0.658922	-0.995092	-1.22358	-1.31321	-1.49612	-1.59888	-1.51612	-1.64763	-1.53534	-1.38657
4.01917	0.59418	0.125649	-0.215488	-0.63817	-0.973387	-1.20014	-1.27888	-1.46003	-1.56627	-1.48599	-1.62409	-1.49779	-1.34997
4.02583	0.597558	0.140797	-0.212804	-0.613052	-0.957805	-1.17534	-1.24836	-1.42423	-1.53424	-1.45583	-1.60934	-1.46264	-1.30385
4.0325	0.599471	0.158876	-0.205287	-0.587511	-0.940847	-1.14324	-1.2145	-1.38751	-1.50323	-1.42673	-1.59791	-1.42694	-1.25099
4.03917	0.604451	0.178903	-0.194121	-0.566943	-0.92171	-1.10984	-1.17922	-1.35297	-1.47275	-1.39265	-1.58045	-1.38557	-1.19674
4.04583	0.622264	0.202552	-0.174175	-0.547433	-0.896001	-1.07978	-1.14489	-1.3137	-1.43762	-1.35503	-1.55156	-1.335	-1.14093
4.0525	0.647114	0.223431	-0.146676	-0.521927	-0.862866	-1.05112	-1.11485	-1.2774	-1.40174	-1.31764	-1.51584	-1.28029	-1.08908
4.05917	0.674547	0.246265	-0.112278	-0.488568	-0.823785	-1.02272	-1.08004	-1.24282	-1.36408	-1.28458	-1.47275	-1.22687	-1.04233
4.06583	0.698282	0.268967	-0.0784167	-0.456589	-0.785607	-0.997153	-1.04332	-1.21336	-1.33044	-1.25582	-1.4283	-1.17786	-1.0062
4.0725	0.718378	0.285582	-0.0516958	-0.431084	-0.755334	-0.978032	-1.01233	-1.18611	-1.29882	-1.23029	-1.38591	-1.13453	-0.978127
4.07917	0.731105	0.29769	-0.0339792	-0.409848	-0.728853	-0.959063	-0.989437	-1.1586	-1.26673	-1.207	-1.34432	-1.09525	-0.95077
4.08583	0.725887	0.299853	-0.0254637	-0.392883	-0.705688	-0.933162	-0.975132	-1.14093	-1.24182	-1.18959	-1.30948	-1.06478	-0.924588
4.0925	0.714748	0.302646	-0.0180277	-0.380719	-0.688756	-0.906985	-0.954151	-1.12823	-1.21786	-1.16965	-1.27642	-1.0366	-0.894498
4.09917	0.702332	0.306723	-0.0101113	-0.368349	-0.670187	-0.878681	-0.927925	-1.11919	-1.19545	-1.14623	-1.24585	-1.00758	-0.861188
4.10583	0.697874	0.313939	-0.00177613	-0.351108	-0.648177	-0.851367	-0.896454	-1.10171	-1.16336	-1.11574	-1.21087	-0.979181	-0.823255
4.1125	0.706306	0.325502	0.00852847	-0.324733	-0.61608	-0.819141	-0.860691	-1.07516	-1.12414	-1.08059	-1.1712	-0.951942	-0.77742
4.11917	0.715883	0.334529	0.0194671	-0.294333	-0.58425	-0.785719	-0.828266	-1.04984	-1.08971	-1.04562	-1.13927	-0.927653	-0.739302
4.12583	0.724705	0.346411	0.0276427	-0.267668	-0.564738	-0.75926	-0.80061	-1.03006	-1.06305	-1.01498	-1.11858	-0.906644	-0.712571
4.1325	0.727339	0.352103	0.0244909	-0.248106	-0.55662	-0.741376	-0.788212	-1.01836	-1.04725	-0.994563	-1.10639	-0.894382	-0.696495
4.13917	0.732152	0.352892	0.0127353	-0.237967	-0.557448	-0.733463	-0.788689	-1.01212	-1.03382	-0.978715	-1.09452	-0.889357	-0.685271
4.14583	0.736506	0.348464	0.000118792	-0.232044	-0.559154	-0.725695	-0.797749	-1.01158	-1.02271	-0.968482	-1.07836	-0.88428	-0.673518
4.1525	0.736866	0.346585	-0.00914894	-0.230874	-0.560846	-0.719657	-0.808716	-1.01551	-1.01148	-0.959231	-1.05962	-0.874022	-0.666597
4.15917	0.740913	0.34615	-0.0145493	-0.228494	-0.557988	-0.711419	-0.808716	-1.01623	-0.995792	-0.953864	-1.03939	-0.859083	-0.659765
4.16583	0.746338	0.342899	-0.0199571	-0.223633	-0.548835	-0.699713	-0.802517	-1.01128	-0.978719	-0.953734	-1.02333	-0.843354	-0.657388
4.1725	0.752107	0.344442	-0.0190284	-0.21773	-0.536734	-0.6879	-0.789165	-0.999793	-0.958637	-0.95657	-1.01197	-0.828166	-0.656981
4.17917	0.74842	0.346848	-0.0143625	-0.209571	-0.522853	-0.677925	-0.77486	-0.988698	-0.943134	-0.96385	-1.00972	-0.813067	-0.659525
4.18583	0.737352	0.341802	-0.0141103	-0.205585	-0.513622	-0.674145	-0.764847	-0.9826	-0.941921	-0.978982	-1.02347	-0.800436	-0.669306
4.1925	0.716639	0.321938	-0.0195151	-0.208496	-0.51701	-0.680839	-0.762939	-0.986147	-0.961884	-1.002	-1.05091	-0.80006	-0.690864
4.19917	0.687417	0.295043	-0.0308821	-0.223047	-0.532991	-0.700697	-0.77486	-1.00011	-0.996428	-1.02655	-1.0841	-0.818965	-0.722167
4.20583	0.661845	0.272963	-0.0393084	-0.243939	-0.55293	-0.729044	-0.789165	-1.01758	-1.02661	-1.04228	-1.10956	-0.844602	-0.749235
4.2125	0.645772	0.252582	-0.0471142	-0.261099	-0.565798	-0.752744	-0.803471	-1.03746	-1.05159	-1.05185	-1.13258	-0.867948	-0.771627
4.21917	0.635262	0.234833	-0.0541948	-0.274802	-0.574733	-0.770263	-0.813484	-1.05322	-1.07931	-1.06438	-1.15452	-0.891978	-0.792795
4.22583	0.617036	0.220451	-0.0614362	-0.286836	-0.583428	-0.780499	-0.821114	-1.0724	-1.11003	-1.08135	-1.17491	-0.923374	-0.821331
4.2325	0.595116	0.213261	-0.0714951	-0.300183	-0.594392	-0.786087	-0.827789	-1.09146	-1.13241	-1.10038	-1.18875	-0.955844	-0.85094
4.23917	0.577245	0.205674	-0.0816372	-0.309705	-0.605821	-0.785565	-0.835896	-1.10837	-1.1391	-1.11832	-1.19713	-0.97952	-0.878908
4.24583	0.559481	0.190191	-0.0965666	-0.322849	-0.617057	-0.783788	-0.851154	-1.12328	-1.14555	-1.14162	-1.21038	-1.00449	-0.906742
4.2525	0.534041	0.163091	-0.11544	-0.347326	-0.637243	-0.788648	-0.870705	-1.1387	-1.16114	-1.17165	-1.22832	-1.0395	-0.942228
4.25917	0.507439	0.129067	-0.135141	-0.3802	-0.666779	-0.802128	-0.891209	-1.15768	-1.18094	-1.20276	-1.247	-1.08022	-0.985326
4.26583	0.488055	0.0946452	-0.15254	-0.410608	-0.698618	-0.824498	-0.912189	-1.17658	-1.20017	-1.22995	-1.26577	-1.11723	-1.02996
4.2725	0.473387	0.061903	-0.174618	-0.433959	-0.727214	-0.851073	-0.937462	-1.19554	-1.22378	-1.25773	-1.29163	-1.15245	-1.07521
4.27917	0.454407	0.0372679	-0.203425	-0.456468	-0.746862	-0.879207	-0.963211	-1.21071	-1.2584	-1.2875	-1.32225	-1.19151	-1.12332
4.28583	0.430506	0.0176663	-0.23421	-0.478661	-0.759995	-0.903636	-0.983238	-1.22364	-1.29806	-1.31474	-1.35171	-1.2314	-1.17704
4.2925	0.409018	0.0061236	-0.258436	-0.495595	-0.763101	-0.926546	-0.99659	-1.23464	-1.33106	-1.33687	-1.37365	-1.26019	-1.22824
4.29917	0.391537	-0.00153606	-0.283366	-0.508839	-0.760609	-0.941167	-1.01137	-1.25069	-1.35792	-1.35546	-1.39479	-1.27852	-1.27375
4.30583	0.375842	-0.00983564	-0.31389	-0.527809	-0.763367	-0.948643	-1.02758	-1.26782	-1.37787	-1.37254	-1.41916	-1.29645	-1.31361
4.3125	0.358689	-0.0150776	-0.340072	-0.552041	-0.774724	-0.954745	-1.04237	-1.28068	-1.39167	-1.38821	-1.44587	-1.32027	-1.34936
4.31917	0.339712	-0.0177363	-0.358706	-0.575641	-0.796893	-0.967045	-1.05476	-1.29345	-1.40006	-1.40557	-1.47219	-1.35163	-1.37928
4.32583	0.320975	-0.0193942	-0.372731	-0.593136	-0.824402	-0.983826	-1.07002	-1.31267	-1.41133	-1.428	-1.49831	-1.38711	-1.4057
4.3325	0.302264	-0.0255642	-0.393962	-0.609333	-0.855858	-0.998839	-1.09148	-1.34187	-1.42631	-1.45305	-1.53011	-1.42835	-1.43884
4.33917	0.283772	-0.0382731	-0.418382	-0.628679	-0.884264	-1.01725	-1.11198	-1.36751	-1.44136	-1.47563	-1.56074	-1.47501	-1.4793
4.34583	0.260949	-0.0556539	-0.439822	-0.644191	-0.90359	-1.04021	-1.13153	-1.38843	-1.45554	-1.49881	-1.58417	-1.5249	-1.52156
4.3525	0.235469	-0.0834877	-0.459531	-0.657539	-0.920276	-1.06523	-1.1487	-1.4101	-1.46833	-1.52462	-1.60301	-1.57293	-1.55958
4.35917	0.217297	-0.112922	-0.473577	-0.666153	-0.931751	-1.08546	-1.15824	-1.4297	-1.48036	-1.54339	-1.61917	-1.60757	-1.59279
4.36583	0.208689	-0.134734	-0.480907	-0.669461	-0.937444	-1.10048	-1.15919	-1.44069	-1.48565	-1.5549	-1.63249	-1.6279	-1.61884
4.3725	0.204572	-0.145501	-0.483171	-0.666283	-0.939511	-1.11248	-1.15824	-1.44338	-1.48439	-1.56308	-1.64081	-1.63946	-1.6366
4.37917	0.193261	-0.151774	-0.485958	-0.661093	-0.947195	-1.11774	-1.16539	-1.45135	-1.48653	-1.57895	-1.64955	-1.65121	-1.64835
4.38583	0.175908	-0.159572	-0.496052	-0.663801	-0.962778	-1.12447	-1.18637	-1.4687	-1.49926	-1.59752	-1.66697	-1.66775	-1.66489
4.3925	0.165023	-0.164126	-0.507508	-0.676325	-0.976255	-1.1393	-1.20831	-1.48722	-1.5196	-1.61254	-1.68708	-1.68383	-1.68717
4.39917	0.164974	-0.164046	-0.518883	-0.693035	-0.983906	-1.15522	-1.22738	-1.50586	-1.54022	-1.6256	-1.7085	-1.69996	-1.71188
4.40583	0.164601	-0.171195	-0.531023	-0.712271	-0.995035	-1.16407	-1.24836	-1.52817	-1.56578	-1.64014	-1.732	-1.72019	-1.74069
4.4125	0.154776	-0.191596	-0.544913	-0.736238	-1.01566	-1.17333	-1.27268	-1.55707	-1.60113	-1.66045	-1.76124	-1.74686	-1.7707
4.41917	0.139488	-0.215499	-0.556968	-0.765577	-1.04119	-1.19142	-1.29175	-1.58333	-1.63547	-1.67994	-1.79215	-1.76957	-1.80247
4.42583	0.133388	-0.227896	-0.560459	-0.79116	-1.0601	-1.21081	-1.29461	-1.59896	-1.65772	-1.6993	-1.81231	-1.7793	-1.82556
4.4325	0.128769	-0.230853	-0.560855	-0.809251	-1.07056	-1.21729	-1.29557	-1.60883	-1.67031	-1.72322	-1.82631	-1.7825	-1.84353
4.43917	0.115059	-0.239716	-0.565637	-0.823291	-1.08078	-1.22013	-1.3032	-1.61681	-1.68532	-1.74809	-1.83595	-1.79143	-1.86058
4.44583	0.0968497	-0.252686	-0.575202	-0.836925	-1.09013	-1.22815	-1.31178	-1.61786	-1.69454	-1.76596	-1.84443	-1.79947	-1.87434
4.4525	0.0838304	-0.260963	-0.582834	-0.845409	-1.0948	-1.23986	-1.31512	-1.6118	-1.69343	-1.77648	-1.85241	-1.80053	-1.88541
4.45917	0.0784229	-0.25879	-0.585477	-0.848392	-1.09778	-1.24679	-1.31702	-1.6072	-1.68902	-1.78326	-1.85896	-1.80501	-1.89466
4.46583	0.0695442	-0.258766	-0.591087	-0.85108	-1.10714	-1.25001	-1.3237	-1.61226	-1.68912	-1.78839	-1.86914	-1.82038	-1.90621
4.4725	0.0546037	-0.263528	-0.600577	-0.853792	-1.12511	-1.25253	-1.33467	-1.62243	-1.68895	-1.78839	-1.87899	-1.84071	-1.91891
4.47917	0.0368287	-0.265977	-0.609747	-0.855837	-1.14289	-1.25507	-1.34659	-1.63544	-1.68302	-1.79116	-1.88935	-1.85637	-1.93266
4.48583	0.0205991	-0.264908	-0.617535	-0.857629	-1.15756	-1.25939	-1.35899	-1.65072	-1.68066	-1.79929	-1.89695	-1.86812	-1.94823
4.4925	0.00776843	-0.263621	-0.620685	-0.85804	-1.16798	-1.26417	-1.36995	-1.66736	-1.68486	-1.81108	-1.89843	-1.88118	-1.96368
4.49917	-0.00298815	-0.272712	-0.625357	-0.856272	-1.17146	-1.26876	-1.37854	-1.67955	-1.69491	-1.81993	-1.89862	-1.89041	-1.97624
4.50583	-0.0113526	-0.285388	-0.629829	-0.854476	-1.1668	-1.27306	-1.37901	-1.68314	-1.70069	-1.81837	-1.90124	-1.89239	-1.98299
4.5125	-0.0164532	-0.296274	-0.637269	-0.858967	-1.15747	-1.28229	-1.37138	-1.68681	-1.70802	-1.81362	-1.90757	-1.89434	-1.98399
4.51917	-0.0178824	-0.306425	-0.648672	-0.867438	-1.15354	-1.29504	-1.36232	-1.69349	-1.71853	-1.80892	-1.91141	-1.90315	-1.98087
4.52583	-0.0218907	-0.320166	-0.662857	-0.879297	-1.15634	-1.30899	-1.36232	-1.70417	-1.7337	-1.81236	-1.91503	-1.92434	-1.97775
4.5325	-0.030415	-0.340668	-0.6817	-0.892019	-1.16095	-1.32358	-1.36995	-1.71413	-1.74691	-1.8202	-1.92031	-1.95003	-1.97864
4.53917	-0.0388063	-0.355609	-0.696836	-0.903974	-1.16385	-1.33845	-1.38092	-1.7168	-1.75369	-1.82538	-1.92623	-1.97664	-1.9838
4.54583	-0.0462833	-0.363664	-0.706722	-0.911407	-1.16842	-1.34871	-1.39523	-1.71903	-1.75958	-1.83588	-1.93019	-1.99866	-1.99294
4.5525	-0.0522946	-0.372815	-0.709766	-0.917389	-1.17393	-1.35426	-1.41287	-1.72075	-1.76731	-1.84581	-1.93086	-2.01611	-2.00514
4.55917	-0.0607076	-0.381914	-0.704607	-0.923254	-1.17598	-1.35686	-1.4286	-1.72344	-1.77698	-1.85102	-1.93103	-2.02443	-2.02395
4.56583	-0.0700392	-0.386317	-0.695258	-0.925877	-1.17288	-1.35857	-1.43766	-1.72466	-1.78563	-1.84849	-1.93028	-2.02377	-2.04809
4.5725	-0.0775869	-0.383807	-0.685123	-0.928236	-1.16904	-1.35821	-1.44005	-1.7284	-1.79025	-1.84257	-1.92752	-2.01664	-2.06766
4.57917	-0.0842912	-0.381321	-0.682063	-0.929413	-1.17022	-1.35607	-1.43719	-1.73653	-1.79603	-1.84027	-1.92605	-2.01221	-2.07325
4.58583	-0.0919829	-0.386896	-0.688016	-0.931003	-1.17705	-1.35855	-1.4348	-1.74565	-1.80236	-1.84095	-1.92838	-2.01346	-2.06925
4.5925	-0.102469	-0.394937	-0.698759	-0.930564	-1.18806	-1.36313	-1.43576	-1.75185	-1.80424	-1.84709	-1.93362	-2.01526	-2.06533
4.59917	-0.110509	-0.399452	-0.712575	-0.928867	-1.19828	-1.36637	-1.43528	-1.75274	-1.80269	-1.85549	-1.93607	-2.01318	-2.06038
4.60583	-0.115568	-0.400381	-0.728606	-0.92844	-1.20214	-1.36374	-1.4329	-1.74874	-1.79466	-1.86728	-1.94149	-2.00803	-2.0538
4.6125	-0.112413	-0.399851	-0.746143	-0.929196	-1.20147	-1.36099	-1.42813	-1.73843	-1.78264	-1.8769	-1.95275	-2.00065	-2.04356
4.61917	-0.103105	-0.401083	-0.758636	-0.926747	-1.19616	-1.3565	-1.42288	-1.72721	-1.76355	-1.88093	-1.95968	-1.99021	-2.0379
4.62583	-0.0900986	-0.397259	-0.76062	-0.917924	-1.18448	-1.35123	-1.41907	-1.71707	-1.74232	-1.87819	-1.95601	-1.97798	-2.03711
4.6325	-0.0788442	-0.389217	-0.751906	-0.904916	-1.17004	-1.34459	-1.41478	-1.71153	-1.72603	-1.8712	-1.94154	-1.96699	-2.03756
4.63917	-0.0696296	-0.383443	-0.740344	-0.894287	-1.16084	-1.33786	-1.4143	-1.71233	-1.71951	-1.86833	-1.9312	-1.96279	-2.03908
4.64583	-0.0589723	-0.376822	-0.72856	-0.88879	-1.15963	-1.33529	-1.41573	-1.71503	-1.72014	-1.86498	-1.92231	-1.96159	-2.03836
4.6525	-0.0472773	-0.367954	-0.717401	-0.88767	-1.16424	-1.33703	-1.42431	-1.71811	-1.72725	-1.85943	-1.91444	-1.96198	-2.04114
4.65917	-0.041464	-0.357916	-0.706594	-0.892915	-1.17187	-1.34359	-1.43766	-1.72184	-1.7395	-1.86019	-1.91027	-1.96312	-2.04561
4.66583	-0.046271	-0.360594	-0.704279	-0.905669	-1.18366	-1.34912	-1.45435	-1.73332	-1.76054	-1.87457	-1.92118	-1.9662	-2.05441
4.6725	-0.0558288	-0.379812	-0.714219	-0.92605	-1.19832	-1.35632	-1.472	-1.7486	-1.78534	-1.89739	-1.95116	-1.97425	-2.06628
4.67917	-0.0632125	-0.403004	-0.726263	-0.944965	-1.21009	-1.36332	-1.48821	-1.7598	-1.80202	-1.91289	-1.98241	-1.98483	-2.07686
4.68583	-0.0706362	-0.426967	-0.730783	-0.963908	-1.21949	-1.36572	-1.50204	-1.77008	-1.81162	-1.91895	-2.00979	-1.99755	-2.08338
4.6925	-0.0813245	-0.44669	-0.726728	-0.983557	-1.22484	-1.36443	-1.50871	-1.78077	-1.81588	-1.92445	-2.03062	-2.01153	-2.08687
4.69917	-0.0891588	-0.463479	-0.721443	-1.00285	-1.22792	-1.36213	-1.51587	-1.79576	-1.82245	-1.93257	-2.05326	-2.02798	-2.09426
4.70583	-0.0868711	-0.466668	-0.716974	-1.01695	-1.22819	-1.36607	-1.52302	-1.80492	-1.8241	-1.93962	-2.06559	-2.04784	-2.1022
4.7125	-0.0801504	-0.461655	-0.717123	-1.02244	-1.22891	-1.37376	-1.53255	-1.81012	-1.82927	-1.95288	-2.0728	-2.06964	-2.11542
4.71917	-0.0797414	-0.458591	-0.724367	-1.0305	-1.23745	-1.39369	-1.54018	-1.81686	-1.8418	-1.97739	-2.0818	-2.09512	-2.13375
4.72583	-0.0873224	-0.460568	-0.741576	-1.0395	-1.25551	-1.42495	-1.55067	-1.83112	-1.85933	-2.01202	-2.1009	-2.1238	-2.15718
4.7325	-0.0993593	-0.467702	-0.766604	-1.05077	-1.28203	-1.4609	-1.56689	-1.84935	-1.88242	-2.0471	-2.12174	-2.15314	-2.17984
4.73917	-0.114851	-0.475941	-0.791954	-1.06061	-1.31142	-1.49126	-1.58596	-1.86532	-1.90624	-2.07159	-2.13627	-2.17966	-2.19921
4.74583	-0.129852	-0.485383	-0.81426	-1.06671	-1.33612	-1.51165	-1.6036	-1.87603	-1.93053	-2.08468	-2.1437	-2.19417	-2.2142
4.7525	-0.141067	-0.496027	-0.83025	-1.06992	-1.35125	-1.52405	-1.62125	-1.88438	-1.94723	-2.0854	-2.14678	-2.19786	-2.2217
4.75917	-0.144805	-0.506425	-0.842169	-1.06822	-1.35862	-1.52643	-1.6408	-1.89098	-1.95807	-2.07857	-2.14688	-2.19317	-2.22178
4.76583	-0.1438	-0.516956	-0.848816	-1.06333	-1.36039	-1.52149	-1.65892	-1.89522	-1.96939	-2.06978	-2.14071	-2.18843	-2.22038
4.7725	-0.139032	-0.526152	-0.850191	-1.05313	-1.35736	-1.5126	-1.66941	-1.89713	-1.97991	-2.06318	-2.13216	-2.18674	-2.2225
4.77917	-0.136443	-0.535412	-0.848794	-1.04122	-1.35116	-1.5075	-1.67799	-1.90265	-1.99	-2.06496	-2.12999	-2.18814	-2.22963
4.78583	-0.136057	-0.541171	-0.846761	-1.03794	-1.34979	-1.51004	-1.68562	-1.91466	-1.99396	-2.07373	-2.13988	-2.198	-2.23996
4.7925	-0.135331	-0.537063	-0.844593	-1.04087	-1.35606	-1.51787	-1.68657	-1.92395	-1.99202	-2.08296	-2.15299	-2.20934	-2.24749
4.79917	-0.133606	-0.522725	-0.837877	-1.04081	-1.35886	-1.52205	-1.67799	-1.92508	-1.98286	-2.08592	-2.15854	-2.21391	-2.24824
4.80583	-0.132291	-0.506408	-0.831313	-1.0333	-1.35421	-1.51998	-1.66655	-1.91995	-1.97168	-2.08209	-2.15751	-2.21003	-2.24675
4.8125	-0.133034	-0.496449	-0.831826	-1.02524	-1.35044	-1.5178	-1.65987	-1.91545	-1.96314	-2.07854	-2.16151	-2.20977	-2.24887
4.81917	-0.132987	-0.491704	-0.839805	-1.02383	-1.35142	-1.5216	-1.65129	-1.91159	-1.95587	-2.07406	-2.17012	-2.2193	-2.25363
4.82583	-0.134866	-0.491417	-0.848399	-1.02657	-1.35463	-1.52705	-1.63841	-1.90346	-1.95107	-2.06592	-2.17303	-2.22959	-2.25248
4.8325	-0.1445	-0.494931	-0.854489	-1.03433	-1.35524	-1.52847	-1.63174	-1.89831	-1.9546	-2.05524	-2.17198	-2.24016	-2.25351
4.83917	-0.155941	-0.502038	-0.861475	-1.04781	-1.35442	-1.52884	-1.6346	-1.8983	-1.96555	-2.04519	-2.1715	-2.24771	-2.26154
4.84583	-0.159649	-0.506148	-0.865362	-1.06143	-1.35326	-1.53068	-1.6408	-1.90249	-1.97677	-2.04103	-2.17208	-2.25477	-2.27241
4.8525	-0.153047	-0.508132	-0.861936	-1.07148	-1.35043	-1.53212	-1.64366	-1.9059	-1.98595	-2.03736	-2.16959	-2.25656	-2.27659
4.85917	-0.135116	-0.50541	-0.849117	-1.07349	-1.34576	-1.52702	-1.64032	-1.90084	-1.98827	-2.03136	-2.15704	-2.24855	-2.27048
4.86583	-0.114815	-0.499841	-0.830639	-1.06445	-1.33434	-1.51224	-1.63412	-1.89342	-1.9877	-2.02664	-2.14155	-2.23646	-2.26412
4.8725	-0.0884237	-0.489135	-0.809965	-1.04539	-1.32052	-1.49668	-1.61886	-1.8799	-1.98026	-2.02054	-2.12363	-2.22082	-2.2542
4.87917	-0.0642123	-0.478773	-0.78688	-1.02161	-1.30342	-1.48243	-1.60313	-1.86523	-1.97093	-2.01369	-2.1116	-2.2113	-2.24277
4.88583	-0.0484868	-0.474896	-0.767632	-1.00315	-1.2883	-1.46851	-1.59073	-1.85427	-1.96284	-2.0037	-2.10777	-2.20644	-2.22789
4.8925	-0.0486976	-0.474423	-0.75115	-0.991303	-1.27407	-1.45328	-1.58119	-1.84828	-1.95184	-1.9963	-2.10282	-2.19966	-2.21444
4.89917	-0.0614538	-0.475697	-0.740813	-0.982759	-1.26266	-1.44283	-1.57833	-1.85007	-1.93968	-1.99498	-2.10341	-2.19245	-2.21104
4.90583	-0.0787506	-0.478368	-0.737349	-0.98049	-1.25944	-1.44663	-1.58262	-1.85688	-1.93043	-1.99688	-2.11237	-2.18558	-2.21657
4.9125	-0.102302	-0.489751	-0.744319	-0.987954	-1.26738	-1.4616	-1.59454	-1.87137	-1.93073	-2.00913	-2.13404	-2.18553	-2.22987
4.91917	-0.124291	-0.503398	-0.755268	-1.00118	-1.28347	-1.4805	-1.59836	-1.8862	-1.92941	-2.0217	-2.14972	-2.18192	-2.23819
4.92583	-0.145908	-0.513953	-0.763113	-1.01258	-1.29487	-1.49503	-1.59073	-1.89542	-1.92211	-2.03509	-2.15577	-2.17186	-2.24434
4.9325	-0.162344	-0.520901	-0.771761	-1.022	-1.29857	-1.50718	-1.57881	-1.89422	-1.91778	-2.04004	-2.15984	-2.16093	-2.24963
4.93917	-0.173129	-0.521507	-0.78211	-1.0307	-1.29678	-1.5114	-1.56403	-1.88307	-1.91791	-2.03856	-2.15907	-2.14984	-2.2495
4.94583	-0.176492	-0.518814	-0.790743	-1.03806	-1.29174	-1.50546	-1.55115	-1.86926	-1.92126	-2.03567	-2.14995	-2.1403	-2.24139
4.9525	-0.165995	-0.507568	-0.787498	-1.03953	-1.2789	-1.48914	-1.53542	-1.85114	-1.91698	-2.02335	-2.12996	-2.12583	-2.22596
4.95917	-0.145046	-0.489539	-0.776996	-1.03112	-1.25809	-1.46452	-1.51968	-1.82971	-1.9085	-2.00589	-2.11041	-2.11171	-2.20946
4.96583	-0.122507	-0.467577	-0.767528	-1.01475	-1.23791	-1.43955	-1.51062	-1.80765	-1.90253	-1.98932	-2.09577	-2.10661	-2.19339
4.9725	-0.108119	-0.451119	-0.762261	-0.999712	-1.22478	-1.42192	-1.50967	-1.79422	-1.89902	-1.98095	-2.08822	-2.10787	-2.17749
4.97917	-0.103559	-0.444185	-0.758263	-0.990426	-1.21931	-1.41584	-1.5173	-1.79109	-1.89942	-1.97867	-2.09037	-2.10924	-2.16408
4.98583	-0.103252	-0.444218	-0.756479	-0.987782	-1.21666	-1.42183	-1.52636	-1.79364	-1.90215	-1.97397	-2.10023	-2.10771	-2.15492
4.9925	-0.105929	-0.449086	-0.763879	-0.991102	-1.21665	-1.43497	-1.53828	-1.80108	-1.90942	-1.97294	-2.11234	-2.11039	-2.15331
4.99917	-0.113075	-0.459376	-0.775599	-1.00166	-1.22196	-1.4533	-1.55258	-1.81395	-1.91986	-1.97949	-2.12137	-2.11865	-2.16108
5.00583	-0.115495	-0.467744	-0.784515	-1.01615	-1.23358	-1.46784	-1.56546	-1.8302	-1.92325	-1.98765	-2.12322	-2.12261	-2.17315
5.0125	-0.107734	-0.468108	-0.782798	-1.02562	-1.24448	-1.476	-1.5707	-1.8439	-1.91536	-1.98964	-2.11572	-2.11927	-2.18126
5.01917	-0.0956606	-0.461264	-0.77477	-1.02673	-1.24512	-1.47739	-1.56736	-1.85042	-1.89889	-1.986	-2.09971	-2.10945	-2.1824
5.02583	-0.0953453	-0.454517	-0.763178	-1.0228	-1.23595	-1.47327	-1.56355	-1.8563	-1.88204	-1.98693	-2.0838	-2.10203	-2.18214
5.0325	-0.102636	-0.450339	-0.751531	-1.01752	-1.22972	-1.4705	-1.55973	-1.8574	-1.86849	-1.98737	-2.07462	-2.09727	-2.17928
5.03917	-0.110933	-0.448326	-0.744165	-1.0115	-1.23037	-1.4692	-1.5583	-1.85711	-1.86172	-1.98268	-2.07919	-2.09697	-2.17564
5.04583	-0.114825	-0.446598	-0.745869	-1.01132	-1.2402	-1.47566	-1.55687	-1.8548	-1.86425	-1.97669	-2.09484	-2.09893	-2.17332
5.0525	-0.115791	-0.448	-0.751531	-1.01549	-1.24962	-1.48164	-1.55306	-1.84766	-1.8719	-1.97291	-2.11104	-2.09842	-2.17281
5.05917	-0.108787	-0.452562	-0.756059	-1.01976	-1.25627	-1.47929	-1.54734	-1.83494	-1.87884	-1.96943	-2.11991	-2.09744	-2.1723
5.06583	-0.0908653	-0.456969	-0.756057	-1.01735	-1.25863	-1.46586	-1.53446	-1.81225	-1.8788	-1.96156	-2.11737	-2.0932	-2.16759
5.0725	-0.0712043	-0.459117	-0.752663	-1.00798	-1.25499	-1.44636	-1.52397	-1.78925	-1.87427	-1.95403	-2.10936	-2.08874	-2.16503
5.07917	-0.0531874	-0.459039	-0.745149	-0.99702	-1.24736	-1.42868	-1.51396	-1.7698	-1.86307	-1.95445	-2.09737	-2.08011	-2.16261
5.08583	-0.046908	-0.463095	-0.735673	-0.985107	-1.23259	-1.41406	-1.50967	-1.76448	-1.85289	-1.96469	-2.08887	-2.07377	-2.16294
5.0925	-0.0495814	-0.470272	-0.731824	-0.97684	-1.22432	-1.41038	-1.513	-1.77239	-1.84678	-1.9765	-2.09143	-2.0768	-2.16359
5.09917	-0.0602846	-0.478216	-0.734824	-0.972955	-1.22568	-1.41911	-1.52302	-1.78453	-1.84578	-1.98905	-2.10219	-2.08739	-2.1675
5.10583	-0.073164	-0.485212	-0.743866	-0.976751	-1.23758	-1.43616	-1.53446	-1.80027	-1.85387	-2.00283	-2.11741	-2.10097	-2.17249
5.1125	-0.0869904	-0.489624	-0.755187	-0.985482	-1.25108	-1.45561	-1.54209	-1.81839	-1.86533	-2.01623	-2.13317	-2.11117	-2.17125
5.11917	-0.107042	-0.494235	-0.767668	-0.996755	-1.25997	-1.47382	-1.54972	-1.84082	-1.87919	-2.02437	-2.14696	-2.11953	-2.1653
5.12583	-0.128765	-0.497649	-0.779136	-1.00995	-1.26649	-1.49385	-1.5583	-1.85682	-1.88782	-2.02322	-2.15908	-2.12977	-2.156
5.1325	-0.145171	-0.499946	-0.784689	-1.02159	-1.26669	-1.50962	-1.56116	-1.86083	-1.89155	-2.01714	-2.15984	-2.1376	-2.14619
5.13917	-0.148911	-0.497908	-0.783159	-1.02738	-1.26294	-1.51282	-1.55401	-1.86219	-1.89094	-2.0103	-2.15231	-2.14144	-2.13572
5.14583	-0.147569	-0.495743	-0.776959	-1.02866	-1.25754	-1.50834	-1.54352	-1.86847	-1.88873	-2.00866	-2.13887	-2.14349	-2.13347
5.1525	-0.143366	-0.499767	-0.771178	-1.02881	-1.25388	-1.50155	-1.53494	-1.87619	-1.88748	-2.01083	-2.12591	-2.1479	-2.1417
5.15917	-0.131921	-0.511155	-0.770514	-1.02796	-1.25207	-1.49617	-1.53065	-1.88001	-1.89033	-2.01604	-2.11732	-2.15782	-2.15591
5.16583	-0.113312	-0.525061	-0.775954	-1.02637	-1.25144	-1.48992	-1.52636	-1.87904	-1.89556	-2.01936	-2.10875	-2.17081	-2.17272
5.1725	-0.090295	-0.534393	-0.78542	-1.02587	-1.25141	-1.48465	-1.52206	-1.87843	-1.90148	-2.02178	-2.10266	-2.17877	-2.1926
5.17917	-0.0705241	-0.534137	-0.794465	-1.03036	-1.25065	-1.48403	-1.5192	-1.87583	-1.90629	-2.02353	-2.09955	-2.17637	-2.20879
5.18583	-0.0557867	-0.527947	-0.799921	-1.03618	-1.2498	-1.48654	-1.52159	-1.87444	-1.90878	-2.02706	-2.10764	-2.16832	-2.21314
5.1925	-0.049483	-0.51803	-0.802727	-1.04537	-1.25136	-1.4916	-1.52826	-1.87434	-1.90997	-2.03189	-2.12439	-2.16123	-2.20701
5.19917	-0.0460244	-0.504265	-0.797785	-1.05503	-1.25196	-1.49385	-1.53017	-1.87088	-1.90308	-2.03018	-2.13408	-2.15199	-2.1949
5.20583	-0.0503166	-0.490359	-0.789468	-1.05852	-1.2483	-1.49067	-1.52969	-1.86516	-1.89783	-2.03063	-2.13598	-2.1409	-2.18477
5.2125	-0.0615929	-0.481127	-0.781833	-1.05319	-1.24631	-1.48061	-1.53017	-1.85688	-1.89801	-2.03359	-2.13619	-2.13153	-2.17683
5.21917	-0.0804471	-0.486281	-0.783275	-1.04032	-1.24583	-1.47016	-1.53828	-1.84904	-1.90325	-2.03994	-2.14256	-2.13245	-2.17584
5.22583	-0.0953508	-0.501004	-0.794312	-1.02779	-1.24714	-1.46518	-1.54591	-1.83628	-1.90109	-2.03882	-2.14384	-2.13835	-2.17983
5.2325	-0.104364	-0.516741	-0.803299	-1.01502	-1.24438	-1.45888	-1.54877	-1.81955	-1.89151	-2.03121	-2.13441	-2.13765	-2.18057
5.23917	-0.115996	-0.532734	-0.810876	-1.00565	-1.2436	-1.45233	-1.55306	-1.81068	-1.88995	-2.02883	-2.12562	-2.13336	-2.18295
5.24583	-0.123041	-0.542518	-0.814582	-1.00408	-1.24918	-1.44959	-1.55735	-1.80771	-1.89402	-2.02943	-2.12142	-2.12985	-2.18278
5.2525	-0.119172	-0.537684	-0.812707	-1.00872	-1.25334	-1.4486	-1.55687	-1.80956	-1.89674	-2.02631	-2.11571	-2.12683	-2.1769
5.25917	-0.102255	-0.516352	-0.801014	-1.01408	-1.25012	-1.44249	-1.54495	-1.81458	-1.89396	-2.01677	-2.10266	-2.1155	-2.15985
5.26583	-0.0870232	-0.489242	-0.78094	-1.01286	-1.24222	-1.42433	-1.53542	-1.82557	-1.89833	-2.00975	-2.09216	-2.1023	-2.14188
5.2725	-0.0773366	-0.467051	-0.763473	-1.00473	-1.23457	-1.40881	-1.53255	-1.83877	-1.90943	-2.00489	-2.09227	-2.09776	-2.13734
5.27917	-0.0673171	-0.448447	-0.746203	-0.993886	-1.22897	-1.40035	-1.53399	-1.84163	-1.91276	-1.99724	-2.09514	-2.10012	-2.13922
5.28583	-0.0598156	-0.437197	-0.732415	-0.984327	-1.22179	-1.39937	-1.53065	-1.83937	-1.90063	-1.98909	-2.09503	-2.10502	-2.14221
5.2925	-0.060535	-0.438368	-0.722848	-0.981237	-1.21632	-1.40523	-1.52874	-1.83389	-1.88157	-1.98218	-2.09431	-2.11215	-2.14791
5.29917	-0.0711782	-0.447397	-0.720812	-0.983817	-1.21413	-1.41762	-1.52969	-1.82785	-1.86326	-1.97545	-2.09367	-2.1229	-2.15866
5.30583	-0.0861691	-0.456065	-0.728289	-0.991744	-1.21347	-1.43724	-1.52731	-1.81852	-1.84934	-1.9712	-2.09533	-2.13502	-2.16887
5.3125	-0.0943431	-0.457875	-0.738189	-1.00494	-1.21713	-1.45693	-1.51539	-1.80237	-1.839	-1.96669	-2.09385	-2.14159	-2.16972
5.31917	-0.0922168	-0.454747	-0.745825	-1.01628	-1.21751	-1.47019	-1.49632	-1.7869	-1.82808	-1.96081	-2.09026	-2.13775	-2.16683
5.32583	-0.0846547	-0.44995	-0.748379	-1.02446	-1.2171	-1.47222	-1.48344	-1.77457	-1.82157	-1.95443	-2.0845	-2.12632	-2.16065
5.3325	-0.0803548	-0.448192	-0.750311	-1.02792	-1.21531	-1.46789	-1.48249	-1.77646	-1.82538	-1.95635	-2.08119	-2.11416	-2.15708
5.33917	-0.0771572	-0.453651	-0.756079	-1.03517	-1.21542	-1.46317	-1.49393	-1.78805	-1.84278	-1.96615	-2.08528	-2.11118	-2.16172
5.34583	-0.0668142	-0.461749	-0.759744	-1.04181	-1.21777	-1.46246	-1.50633	-1.79773	-1.8569	-1.97135	-2.08799	-2.11575	-2.17011
5.3525	-0.0527009	-0.464565	-0.756856	-1.0385	-1.2135	-1.45588	-1.51443	-1.80222	-1.85586	-1.97244	-2.08733	-2.11459	-2.17181
5.35917	-0.0466707	-0.462411	-0.753846	-1.02825	-1.20897	-1.44385	-1.52016	-1.80525	-1.84956	-1.97497	-2.0853	-2.10862	-2.16489
5.36583	-0.0528056	-0.462074	-0.756506	-1.01874	-1.2047	-1.43332	-1.52922	-1.81281	-1.85515	-1.9838	-2.09107	-2.10356	-2.16507
5.3725	-0.0638123	-0.466527	-0.765142	-1.01368	-1.20823	-1.43298	-1.53971	-1.82048	-1.86807	-1.98812	-2.10626	-2.10307	-2.17508
5.37917	-0.0750616	-0.471409	-0.772007	-1.01003	-1.21316	-1.43963	-1.54495	-1.82553	-1.8715	-1.98564	-2.12076	-2.10147	-2.1854
5.38583	-0.0874849	-0.473852	-0.774209	-1.00307	-1.21622	-1.44508	-1.54877	-1.8308	-1.86489	-1.9834	-2.12553	-2.09539	-2.18981
5.3925	-0.100686	-0.47916	-0.775912	-0.997043	-1.21734	-1.44961	-1.55401	-1.8421	-1.86508	-1.98298	-2.12331	-2.09471	-2.19342
5.39917	-0.110819	-0.492421	-0.779298	-0.995638	-1.22023	-1.45908	-1.56069	-1.85557	-1.8772	-1.98704	-2.12506	-2.1001	-2.20071
5.40583	-0.112763	-0.508803	-0.784101	-0.998565	-1.22792	-1.47364	-1.56403	-1.85989	-1.88822	-1.98802	-2.13119	-2.10773	-2.20452
5.4125	-0.109416	-0.518017	-0.783097	-0.998808	-1.23103	-1.48078	-1.55926	-1.84939	-1.88917	-1.98807	-2.13075	-2.1113	-2.19809
5.41917	-0.105052	-0.516016	-0.775523	-0.994483	-1.2267	-1.47659	-1.5502	-1.82786	-1.8862	-1.98936	-2.12322	-2.1133	-2.18864
5.42583	-0.102984	-0.508518	-0.766451	-0.995017	-1.21961	-1.46741	-1.53828	-1.80482	-1.88685	-1.99084	-2.12006	-2.11463	-2.18186
5.4325	-0.103646	-0.506344	-0.759504	-1.00749	-1.21969	-1.46304	-1.52874	-1.78831	-1.89291	-1.99892	-2.12699	-2.11311	-2.18177
5.43917	-0.107709	-0.507869	-0.756163	-1.02625	-1.22652	-1.46692	-1.51968	-1.77569	-1.89625	-2.0044	-2.13483	-2.10811	-2.18535
5.44583	-0.115798	-0.504336	-0.751275	-1.03639	-1.23094	-1.47023	-1.51253	-1.76708	-1.89387	-2.00684	-2.13441	-2.09901	-2.19009
5.4525	-0.122181	-0.495615	-0.749545	-1.0379	-1.23436	-1.47323	-1.50728	-1.76727	-1.89232	-2.00879	-2.13565	-2.09341	-2.19593
5.45917	-0.12245	-0.48682	-0.752116	-1.03713	-1.24027	-1.4825	-1.5049	-1.77374	-1.89192	-2.01012	-2.13874	-2.093	-2.20268
5.46583	-0.120163	-0.484881	-0.762293	-1.03544	-1.24954	-1.49463	-1.50967	-1.78337	-1.89732	-2.0146	-2.14433	-2.09703	-2.21243
5.4725	-0.119976	-0.485914	-0.7767	-1.02971	-1.25383	-1.50578	-1.51587	-1.787	-1.90077	-2.01405	-2.1488	-2.10397	-2.21984
5.47917	-0.120376	-0.482873	-0.787397	-1.0175	-1.24591	-1.50457	-1.52302	-1.7874	-1.90444	-2.00907	-2.14985	-2.11296	-2.22168
5.48583	-0.117685	-0.475479	-0.791425	-1.00989	-1.2321	-1.49906	-1.52349	-1.78709	-1.90856	-2.0009	-2.14392	-2.121	-2.21542
5.4925	-0.109889	-0.463377	-0.785645	-1.00725	-1.21753	-1.49289	-1.51539	-1.7793	-1.91018	-1.98957	-2.12601	-2.11782	-2.20174
5.49917	-0.104514	-0.454971	-0.776251	-1.00539	-1.20853	-1.48436	-1.50299	-1.77344	-1.91179	-1.97906	-2.11085	-2.10703	-2.18523
5.50583	-0.0929149	-0.443689	-0.76149	-1.00246	-1.20559	-1.47506	-1.48678	-1.77138	-1.90722	-1.96391	-2.09863	-2.09267	-2.16515
5.5125	-0.0783054	-0.43036	-0.74497	-0.997219	-1.20131	-1.4608	-1.47057	-1.77585	-1.90042	-1.95301	-2.0918	-2.08208	-2.14645
5.51917	-0.0632595	-0.417307	-0.736018	-0.995718	-1.1998	-1.44961	-1.45817	-1.78226	-1.89321	-1.94697	-2.08872	-2.07309	-2.13508
5.52583	-0.0527102	-0.411914	-0.731628	-0.993426	-1.20085	-1.44045	-1.45483	-1.78887	-1.88835	-1.94733	-2.09548	-2.07119	-2.1308
5.5325	-0.0494744	-0.42128	-0.730881	-0.990418	-1.20452	-1.43126	-1.46103	-1.79947	-1.88421	-1.94938	-2.1163	-2.08072	-2.1265
5.53917	-0.0474531	-0.433214	-0.729586	-0.988248	-1.20426	-1.42325	-1.46627	-1.80317	-1.87638	-1.94578	-2.13504	-2.09095	-2.11574
5.54583	-0.0528117	-0.443856	-0.729467	-0.98558	-1.19491	-1.41485	-1.46818	-1.80042	-1.87374	-1.9404	-2.14494	-2.09767	-2.10626
5.5525	-0.0582762	-0.453278	-0.728848	-0.983571	-1.18575	-1.41674	-1.4739	-1.79492	-1.88087	-1.93776	-2.14282	-2.1012	-2.10644
5.55917	-0.0615154	-0.465546	-0.727239	-0.983431	-1.18513	-1.42389	-1.48487	-1.79291	-1.89212	-1.9432	-2.13244	-2.10883	-2.11455
5.56583	-0.0641447	-0.482324	-0.734891	-0.987099	-1.19119	-1.43258	-1.50108	-1.79554	-1.90117	-1.95675	-2.11977	-2.11479	-2.12957
5.5725	-0.0680825	-0.493904	-0.752335	-0.993198	-1.20253	-1.44155	-1.51491	-1.80234	-1.90667	-1.97096	-2.10678	-2.11625	-2.14867
5.57917	-0.0744373	-0.500103	-0.772363	-0.998455	-1.21589	-1.45113	-1.53399	-1.8106	-1.91366	-1.98477	-2.09995	-2.11704	-2.17188
5.58583	-0.0776363	-0.503668	-0.788304	-1.0056	-1.2321	-1.46556	-1.55878	-1.82143	-1.91907	-1.99904	-2.10101	-2.12158	-2.19454
5.5925	-0.0752524	-0.503123	-0.79948	-1.01068	-1.24672	-1.47531	-1.57642	-1.82811	-1.91525	-2.00521	-2.10481	-2.1248	-2.20682
5.59917	-0.0696119	-0.495353	-0.804087	-1.00246	-1.24804	-1.47765	-1.57928	-1.83105	-1.90351	-1.99979	-2.10999	-2.11796	-2.20666
5.60583	-0.0605088	-0.479417	-0.799133	-0.982947	-1.23949	-1.47332	-1.56832	-1.83291	-1.89295	-1.98638	-2.11245	-2.10598	-2.19611
5.6125	-0.0473391	-0.463168	-0.788167	-0.963069	-1.22819	-1.46709	-1.55592	-1.83309	-1.88855	-1.97406	-2.11513	-2.09769	-2.18352
5.61917	-0.0307868	-0.451262	-0.778601	-0.950082	-1.21997	-1.4602	-1.54018	-1.82894	-1.88405	-1.96778	-2.11403	-2.0899	-2.17383
5.62583	-0.0181614	-0.440621	-0.77081	-0.94094	-1.21751	-1.45308	-1.51777	-1.82204	-1.87646	-1.96573	-2.1076	-2.08099	-2.16873
5.6325	-0.0158203	-0.434849	-0.766073	-0.934045	-1.21872	-1.44896	-1.50013	-1.81779	-1.87275	-1.96827	-2.10328	-2.07523	-2.16726
5.63917	-0.0224886	-0.436206	-0.766774	-0.935466	-1.22634	-1.45301	-1.49679	-1.82112	-1.87653	-1.97631	-2.10756	-2.08274	-2.17048
5.64583	-0.0322762	-0.446833	-0.775049	-0.945087	-1.2393	-1.46241	-1.50585	-1.82709	-1.8856	-1.98513	-2.12113	-2.09975	-2.17795
5.6525	-0.0466844	-0.464594	-0.78665	-0.958554	-1.25229	-1.47766	-1.52016	-1.83673	-1.89772	-1.99495	-2.13819	-2.11975	-2.19033
5.65917	-0.0680768	-0.483312	-0.798709	-0.973869	-1.2614	-1.49566	-1.5378	-1.85192	-1.9095	-2.00616	-2.15254	-2.13849	-2.20429
5.66583	-0.0849146	-0.501346	-0.808861	-0.987429	-1.26399	-1.51249	-1.5583	-1.86638	-1.91741	-2.0118	-2.1643	-2.15296	-2.21876
5.6725	-0.0892298	-0.515592	-0.813976	-0.994805	-1.25802	-1.52251	-1.5707	-1.87308	-1.91889	-2.00998	-2.17191	-2.16051	-2.23061
5.67917	-0.0827641	-0.524133	-0.814038	-0.997474	-1.24734	-1.52121	-1.57166	-1.8709	-1.9179	-2.00208	-2.17362	-2.16081	-2.23901
5.68583	-0.0749949	-0.524546	-0.806774	-0.995938	-1.23769	-1.51643	-1.56593	-1.86552	-1.92	-1.99927	-2.16899	-2.15802	-2.24337
5.6925	-0.0673093	-0.518106	-0.79493	-0.987809	-1.23481	-1.50871	-1.5645	-1.86212	-1.92085	-1.99914	-2.16143	-2.1512	-2.24514
5.69917	-0.0599948	-0.514016	-0.784153	-0.975341	-1.23474	-1.49665	-1.56498	-1.86339	-1.92485	-1.99874	-2.15924	-2.14454	-2.24706
5.70583	-0.0599894	-0.518747	-0.783576	-0.966646	-1.23749	-1.48616	-1.56832	-1.87245	-1.93437	-2.00298	-2.16686	-2.14448	-2.24938
5.7125	-0.0663841	-0.52947	-0.794825	-0.97301	-1.25148	-1.48606	-1.57213	-1.88695	-1.94809	-2.01209	-2.17904	-2.1511	-2.25124
5.71917	-0.075767	-0.538388	-0.807223	-0.985832	-1.26669	-1.49243	-1.5769	-1.90205	-1.96064	-2.02301	-2.18871	-2.15675	-2.25164
5.72583	-0.079326	-0.544433	-0.817418	-0.997759	-1.27671	-1.49696	-1.58262	-1.91515	-1.96585	-2.0318	-2.19374	-2.15878	-2.25081
5.7325	-0.0808844	-0.548723	-0.822549	-1.00938	-1.27641	-1.49739	-1.58215	-1.92243	-1.96752	-2.03787	-2.19694	-2.16098	-2.24871
5.73917	-0.0797841	-0.549856	-0.821256	-1.0187	-1.27047	-1.4945	-1.57642	-1.91847	-1.96583	-2.0442	-2.19951	-2.16096	-2.24297
5.74583	-0.0819896	-0.551139	-0.815978	-1.02871	-1.26474	-1.4879	-1.57499	-1.91114	-1.97259	-2.05024	-2.20442	-2.16468	-2.24002
5.7525	-0.0840241	-0.549395	-0.805851	-1.03637	-1.25429	-1.47888	-1.57309	-1.9003	-1.97715	-2.04971	-2.20573	-2.17	-2.23389
5.75917	-0.0843971	-0.545992	-0.795852	-1.03708	-1.23783	-1.46707	-1.56689	-1.88827	-1.97506	-2.04897	-2.20442	-2.17821	-2.22494
5.76583	-0.0892597	-0.543378	-0.794529	-1.03716	-1.21883	-1.45674	-1.55783	-1.87311	-1.97239	-2.0488	-2.20338	-2.18793	-2.2175
5.7725	-0.098044	-0.543282	-0.800111	-1.03751	-1.20535	-1.4524	-1.55497	-1.859	-1.97518	-2.0494	-2.20509	-2.19815	-2.21293
5.77917	-0.111771	-0.543359	-0.808562	-1.03791	-1.20099	-1.45797	-1.5583	-1.85032	-1.984	-2.04662	-2.20563	-2.21011	-2.21011
5.78583	-0.123663	-0.536532	-0.808516	-1.03188	-1.20545	-1.47025	-1.56355	-1.846	-1.98732	-2.04187	-2.19855	-2.21633	-2.20631
5.7925	-0.136535	-0.528242	-0.804621	-1.02375	-1.22259	-1.48323	-1.57547	-1.85029	-1.98967	-2.03891	-2.19661	-2.21746	-2.21079
5.79917	-0.144936	-0.517871	-0.802018	-1.02075	-1.24486	-1.49638	-1.58978	-1.85678	-1.99217	-2.03553	-2.1968	-2.21111	-2.22113
5.80583	-0.149538	-0.509745	-0.798123	-1.02203	-1.26521	-1.50906	-1.60456	-1.86377	-1.99326	-2.03024	-2.2003	-2.20217	-2.23031
5.8125	-0.149301	-0.504725	-0.79569	-1.02406	-1.27916	-1.52075	-1.61219	-1.87021	-1.98945	-2.02381	-2.20054	-2.19595	-2.23601
5.81917	-0.141058	-0.500917	-0.795319	-1.0229	-1.28611	-1.52743	-1.61076	-1.87531	-1.97965	-2.01913	-2.19544	-2.19138	-2.2362
5.82583	-0.128289	-0.497046	-0.803525	-1.02107	-1.28619	-1.5274	-1.60074	-1.87685	-1.966	-2.01698	-2.18624	-2.18536	-2.23113
5.8325	-0.114442	-0.488939	-0.811645	-1.01567	-1.27603	-1.52385	-1.58405	-1.86682	-1.94649	-2.01426	-2.16773	-2.17562	-2.21806
5.83917	-0.109488	-0.488866	-0.813308	-1.01009	-1.26568	-1.51844	-1.57309	-1.85853	-1.92892	-2.01362	-2.15502	-2.17184	-2.20569
5.84583	-0.108143	-0.490526	-0.810401	-1.00826	-1.26146	-1.51896	-1.56593	-1.85289	-1.90954	-2.01197	-2.14492	-2.17198	-2.1982
5.8525	-0.104303	-0.487651	-0.802631	-1.01029	-1.25968	-1.51741	-1.5583	-1.84953	-1.89088	-2.00852	-2.14016	-2.17098	-2.19768
5.85917	-0.100673	-0.480638	-0.795064	-1.01664	-1.25268	-1.512	-1.5521	-1.84447	-1.87984	-2.00728	-2.13954	-2.16821	-2.20397
5.86583	-0.101478	-0.480992	-0.789032	-1.0281	-1.24602	-1.50483	-1.55497	-1.84623	-1.88477	-2.01583	-2.15397	-2.16962	-2.21492
5.8725	-0.103761	-0.488247	-0.788474	-1.04522	-1.24692	-1.49983	-1.56307	-1.85185	-1.90361	-2.02878	-2.17598	-2.17922	-2.22214
5.87917	-0.102451	-0.491694	-0.792932	-1.05487	-1.24799	-1.49018	-1.56879	-1.85292	-1.92197	-2.0425	-2.18968	-2.19208	-2.22116
5.88583	-0.0975049	-0.489959	-0.798195	-1.05533	-1.24654	-1.47876	-1.5707	-1.84988	-1.93594	-2.05538	-2.19083	-2.20299	-2.21539
5.8925	-0.0979259	-0.486298	-0.807093	-1.04965	-1.24659	-1.47386	-1.57738	-1.8503	-1.94393	-2.06759	-2.18373	-2.20844	-2.2051
5.89917	-0.0972188	-0.483074	-0.81577	-1.04532	-1.25323	-1.47837	-1.58548	-1.85436	-1.94536	-2.07401	-2.17441	-2.2092	-2.18965
5.90583	-0.0951946	-0.476909	-0.819833	-1.03826	-1.26238	-1.48548	-1.59359	-1.85615	-1.93419	-2.07136	-2.15977	-2.20754	-2.17559
5.9125	-0.0930273	-0.470622	-0.819808	-1.02751	-1.27212	-1.49233	-1.6017	-1.86066	-1.91699	-2.06537	-2.14288	-2.20396	-2.17582
5.91917	-0.0937746	-0.470257	-0.816674	-1.01876	-1.28626	-1.50424	-1.61123	-1.87572	-1.90656	-2.05615	-2.13402	-2.19901	-2.18948
5.92583	-0.0999034	-0.472175	-0.814045	-1.01756	-1.30557	-1.51433	-1.62077	-1.89663	-1.90543	-2.04536	-2.13597	-2.19181	-2.20659
5.9325	-0.105105	-0.469629	-0.807714	-1.02087	-1.32176	-1.51722	-1.62172	-1.91041	-1.90872	-2.03626	-2.14463	-2.18656	-2.22185
5.93917	-0.117136	-0.46161	-0.804996	-1.02207	-1.33297	-1.50959	-1.61982	-1.91767	-1.91226	-2.03512	-2.15499	-2.18746	-2.23991
5.94583	-0.130436	-0.452653	-0.810842	-1.02165	-1.3397	-1.50424	-1.61505	-1.91667	-1.91787	-2.04018	-2.16314	-2.19425	-2.25672
5.9525	-0.139678	-0.445786	-0.822211	-1.02107	-1.33959	-1.50063	-1.60837	-1.91303	-1.92442	-2.04878	-2.16771	-2.2	-2.26533
5.95917	-0.137444	-0.439215	-0.832985	-1.02345	-1.33149	-1.49935	-1.59931	-1.90365	-1.92426	-2.05643	-2.16424	-2.19952	-2.2658
5.96583	-0.125833	-0.433075	-0.83889	-1.02527	-1.31852	-1.49575	-1.58978	-1.89251	-1.91725	-2.06119	-2.15344	-2.19787	-2.26367
5.9725	-0.111378	-0.433035	-0.840707	-1.02418	-1.30265	-1.48795	-1.58167	-1.8814	-1.90741	-2.05883	-2.13785	-2.19368	-2.26282
5.97917	-0.0933211	-0.439677	-0.837974	-1.01603	-1.2864	-1.47543	-1.57785	-1.87288	-1.90232	-2.05099	-2.1197	-2.18224	-2.2571
5.98583	-0.0793262	-0.450226	-0.83102	-1.00648	-1.27303	-1.45915	-1.58119	-1.87033	-1.9058	-2.04048	-2.10556	-2.1658	-2.2502
5.9925	-0.0718335	-0.457782	-0.823548	-1.00293	-1.26614	-1.448	-1.58882	-1.8676	-1.91416	-2.02795	-2.10063	-2.15263	-2.24561
5.99917	-0.0708733	-0.457347	-0.817906	-1.00204	-1.25714	-1.43983	-1.59407	-1.85901	-1.92226	-2.01507	-2.10732	-2.14315	-2.24138
6.00583	-0.074375	-0.457899	-0.813887	-1.00118	-1.24341	-1.43031	-1.59407	-1.85107	-1.9288	-2.00607	-2.12005	-2.13406	-2.23419
6.0125	-0.0784674	-0.458498	-0.812724	-1.00021	-1.23434	-1.4258	-1.59216	-1.84992	-1.93984	-2.00689	-2.13503	-2.12675	-2.22737
6.01917	-0.0850126	-0.458141	-0.812136	-1.00485	-1.2323	-1.4307	-1.59073	-1.85217	-1.94955	-2.014	-2.14703	-2.12731	-2.2303
6.02583	-0.0899735	-0.451489	-0.808943	-1.00842	-1.23301	-1.43947	-1.5831	-1.84664	-1.94758	-2.02228	-2.15068	-2.13388	-2.2364
6.0325	-0.0965089	-0.442355	-0.802127	-1.00494	-1.23048	-1.44132	-1.57213	-1.8384	-1.93108	-2.0271	-2.147	-2.14253	-2.2398
6.03917	-0.1	-0.434006	-0.791904	-0.993518	-1.23146	-1.43599	-1.5564	-1.82997	-1.91139	-2.02908	-2.13639	-2.14608	-2.23573
6.04583	-0.105744	-0.426517	-0.787593	-0.97936	-1.23638	-1.42772	-1.54352	-1.82188	-1.90376	-2.03092	-2.12393	-2.14794	-2.23378
6.0525	-0.112199	-0.417717	-0.784329	-0.969631	-1.24095	-1.41849	-1.53351	-1.80592	-1.9	-2.02697	-2.1089	-2.14608	-2.23477
6.05917	-0.113797	-0.415016	-0.780615	-0.957032	-1.24266	-1.40674	-1.52731	-1.79083	-1.89655	-2.02375	-2.09875	-2.14047	-2.22868
6.06583	-0.108883	-0.424948	-0.778057	-0.948239	-1.24483	-1.39852	-1.52969	-1.79021	-1.8953	-2.02615	-2.09603	-2.13574	-2.22062
6.0725	-0.102026	-0.44506	-0.780146	-0.947555	-1.24939	-1.39694	-1.53208	-1.80243	-1.90066	-2.0361	-2.09764	-2.13507	-2.21375
6.07917	-0.106116	-0.465662	-0.784122	-0.954912	-1.2558	-1.40195	-1.5378	-1.81844	-1.91026	-2.04931	-2.10022	-2.14059	-2.21355
6.08583	-0.118907	-0.484138	-0.787825	-0.971109	-1.26818	-1.414	-1.54829	-1.83314	-1.92013	-2.06341	-2.11129	-2.15302	-2.22025
6.0925	-0.131527	-0.505199	-0.798237	-0.991233	-1.28735	-1.43616	-1.5645	-1.85243	-1.9315	-2.07971	-2.13488	-2.17421	-2.23572
6.09917	-0.139821	-0.522111	-0.814631	-1.01875	-1.3039	-1.46449	-1.57499	-1.87217	-1.94043	-2.09306	-2.15898	-2.20083	-2.2571
6.10583	-0.145828	-0.526379	-0.830123	-1.04383	-1.31133	-1.49035	-1.57261	-1.88247	-1.94766	-2.09674	-2.17203	-2.22333	-2.27292
6.1125	-0.146411	-0.515866	-0.838063	-1.05519	-1.30887	-1.50763	-1.56355	-1.87971	-1.95126	-2.09386	-2.17579	-2.23244	-2.27965
6.11917	-0.137266	-0.506047	-0.841305	-1.05253	-1.30477	-1.51643	-1.55973	-1.87868	-1.95633	-2.09548	-2.17872	-2.23365	-2.28181
6.12583	-0.120394	-0.499919	-0.841902	-1.04359	-1.30347	-1.52031	-1.5626	-1.88135	-1.9593	-2.09875	-2.17747	-2.23056	-2.2792
6.1325	-0.105059	-0.492588	-0.836868	-1.0333	-1.29985	-1.51721	-1.56355	-1.88128	-1.96107	-2.10046	-2.16945	-2.21906	-2.27056
6.13917	-0.0979737	-0.48384	-0.828497	-1.02061	-1.29908	-1.50744	-1.56355	-1.87801	-1.96311	-2.09639	-2.15986	-2.20264	-2.25843
6.14583	-0.0973028	-0.476433	-0.822424	-1.0098	-1.30211	-1.49297	-1.56498	-1.87543	-1.96513	-2.09252	-2.15673	-2.18549	-2.24939
6.1525	-0.103671	-0.471937	-0.819912	-1.00488	-1.30862	-1.47893	-1.57499	-1.87655	-1.96591	-2.09055	-2.16321	-2.17309	-2.24986
6.15917	-0.111466	-0.465069	-0.822124	-1.0078	-1.31202	-1.46893	-1.58262	-1.86909	-1.96097	-2.08287	-2.17255	-2.16451	-2.25654
6.16583	-0.112761	-0.454286	-0.822306	-1.00861	-1.30473	-1.4585	-1.57785	-1.8556	-1.94978	-2.06876	-2.17464	-2.15736	-2.25892
6.1725	-0.113262	-0.44647	-0.820896	-1.00077	-1.29307	-1.44484	-1.56975	-1.848	-1.94075	-2.05685	-2.17269	-2.1609	-2.25388
6.17917	-0.111192	-0.441694	-0.81701	-0.991483	-1.28331	-1.43576	-1.56069	-1.84306	-1.93231	-2.04396	-2.16617	-2.16867	-2.24162
6.18583	-0.105563	-0.437309	-0.805134	-0.977536	-1.27317	-1.43034	-1.55067	-1.83839	-1.92252	-2.03146	-2.1561	-2.17193	-2.22438
6.1925	-0.0998544	-0.436427	-0.79879	-0.964987	-1.26539	-1.42756	-1.54305	-1.83936	-1.9197	-2.02297	-2.1437	-2.17636	-2.20831
6.19917	-0.101966	-0.446343	-0.804872	-0.962087	-1.26488	-1.43058	-1.54543	-1.85387	-1.92869	-2.02645	-2.13397	-2.18849	-2.19755
6.20583	-0.116439	-0.465015	-0.822192	-0.972459	-1.2743	-1.4457	-1.56021	-1.87263	-1.94184	-2.0382	-2.13278	-2.20675	-2.19722
6.2125	-0.13062	-0.479494	-0.838882	-0.99048	-1.28564	-1.46649	-1.57499	-1.88061	-1.94443	-2.04205	-2.13669	-2.21979	-2.2031
6.21917	-0.135534	-0.477482	-0.845258	-1.00071	-1.28252	-1.47778	-1.58119	-1.8779	-1.93476	-2.03789	-2.13565	-2.22165	-2.20543
6.22583	-0.137593	-0.471342	-0.849318	-1.0047	-1.26791	-1.47345	-1.58548	-1.87948	-1.92887	-2.03549	-2.13026	-2.22159	-2.20728
6.2325	-0.141426	-0.467366	-0.856968	-1.01053	-1.25276	-1.46786	-1.59168	-1.88665	-1.92841	-2.03549	-2.12688	-2.22468	-2.21181
6.23917	-0.144686	-0.461903	-0.860835	-1.0132	-1.24781	-1.46259	-1.59645	-1.89468	-1.93017	-2.03146	-2.12601	-2.2298	-2.21836
6.24583	-0.147578	-0.455659	-0.861764	-1.00897	-1.25073	-1.45707	-1.6017	-1.90425	-1.93596	-2.02872	-2.12551	-2.23643	-2.22213
6.2525	-0.147353	-0.452154	-0.864444	-1.00223	-1.25925	-1.45582	-1.60789	-1.91499	-1.94315	-2.0319	-2.12146	-2.24419	-2.22178
6.25917	-0.145597	-0.456786	-0.868285	-0.996602	-1.27317	-1.46168	-1.61648	-1.92372	-1.95153	-2.04276	-2.11985	-2.25	-2.22139
6.26583	-0.143397	-0.464655	-0.868519	-0.997062	-1.29365	-1.47069	-1.62029	-1.92343	-1.95522	-2.04992	-2.12441	-2.25472	-2.22468
6.2725	-0.135288	-0.468002	-0.854675	-0.999324	-1.31499	-1.47081	-1.61505	-1.91198	-1.95092	-2.04944	-2.12775	-2.25043	-2.22707
6.27917	-0.121072	-0.464452	-0.833342	-0.998412	-1.32409	-1.46176	-1.60074	-1.89061	-1.93633	-2.04401	-2.12433	-2.2392	-2.22394
6.28583	-0.100393	-0.455062	-0.808025	-0.996872	-1.31683	-1.44644	-1.58215	-1.86278	-1.91501	-2.034	-2.11356	-2.22051	-2.21718
6.2925	-0.0891032	-0.443773	-0.784696	-0.990305	-1.29691	-1.42868	-1.56212	-1.83719	-1.89484	-2.02213	-2.10437	-2.20201	-2.20869
6.29917	-0.091339	-0.435638	-0.766555	-0.983693	-1.27599	-1.41321	-1.54543	-1.8213	-1.88358	-2.01071	-2.10118	-2.18831	-2.205
6.30583	-0.0967247	-0.431278	-0.758153	-0.977801	-1.26057	-1.40974	-1.53399	-1.81286	-1.87907	-2.00202	-2.10149	-2.17896	-2.2009
6.3125	-0.0972564	-0.428299	-0.758423	-0.971284	-1.24833	-1.41782	-1.52683	-1.80862	-1.87966	-1.99505	-2.09906	-2.17071	-2.19312
6.31917	-0.0963958	-0.426095	-0.763065	-0.967523	-1.23789	-1.43	-1.52254	-1.80633	-1.88462	-1.98866	-2.09515	-2.16411	-2.18414
6.32583	-0.0948835	-0.423698	-0.769039	-0.964433	-1.2348	-1.44326	-1.51968	-1.80768	-1.89498	-1.98803	-2.09193	-2.16193	-2.18005
6.3325	-0.0914156	-0.426255	-0.778217	-0.969645	-1.2443	-1.45933	-1.52349	-1.81566	-1.91232	-1.99754	-2.09489	-2.16735	-2.18976
6.33917	-0.0813411	-0.430646	-0.792562	-0.983248	-1.26601	-1.47909	-1.53351	-1.82513	-1.92649	-2.0121	-2.09827	-2.17842	-2.20751
6.34583	-0.0695597	-0.433917	-0.807985	-0.999216	-1.28484	-1.49021	-1.54734	-1.83433	-1.93152	-2.02248	-2.09859	-2.18767	-2.22677
6.3525	-0.0616042	-0.431668	-0.822196	-1.00847	-1.29267	-1.48875	-1.55449	-1.83544	-1.92612	-2.02013	-2.09655	-2.18962	-2.24064
6.35917	-0.0621584	-0.429701	-0.82662	-1.0076	-1.28989	-1.47947	-1.55592	-1.83552	-1.91819	-2.01472	-2.09984	-2.18722	-2.24778
6.36583	-0.0707168	-0.436242	-0.825644	-1.00328	-1.28414	-1.47181	-1.55401	-1.84169	-1.91239	-2.00978	-2.11366	-2.1865	-2.24992
6.3725	-0.0821393	-0.443644	-0.822037	-0.999221	-1.27865	-1.46533	-1.55115	-1.8493	-1.90999	-2.00313	-2.12515	-2.18545	-2.24458
6.37917	-0.0989837	-0.450287	-0.818621	-0.998683	-1.27143	-1.45827	-1.55067	-1.86042	-1.91697	-1.99928	-2.13262	-2.19049	-2.23913
6.38583	-0.11722	-0.45854	-0.812251	-1.00105	-1.26903	-1.45884	-1.5521	-1.87055	-1.92865	-2.00345	-2.13632	-2.20483	-2.23631
6.3925	-0.132002	-0.465597	-0.800496	-1.0052	-1.26651	-1.46694	-1.55449	-1.87961	-1.93626	-2.01675	-2.14298	-2.22089	-2.23234
6.39917	-0.135286	-0.465803	-0.793316	-1.0078	-1.2629	-1.47687	-1.55973	-1.8848	-1.93903	-2.0314	-2.1502	-2.23024	-2.23024
6.40583	-0.134761	-0.45828	-0.794921	-1.01184	-1.25598	-1.48385	-1.56784	-1.8838	-1.94035	-2.04411	-2.15357	-2.23084	-2.23275
6.4125	-0.133208	-0.446711	-0.800363	-1.01662	-1.25122	-1.48982	-1.57261	-1.87652	-1.93724	-2.05327	-2.15131	-2.22559	-2.23655
6.41917	-0.126345	-0.432937	-0.803765	-1.02046	-1.24696	-1.49456	-1.57118	-1.86585	-1.93019	-2.05938	-2.14482	-2.21246	-2.23296
6.42583	-0.114688	-0.419597	-0.80516	-1.01878	-1.24337	-1.49763	-1.56498	-1.85324	-1.92839	-2.0608	-2.1365	-2.19191	-2.22004
6.4325	-0.108014	-0.416598	-0.812418	-1.01632	-1.25045	-1.50184	-1.56641	-1.85133	-1.94315	-2.06311	-2.13028	-2.1812	-2.21458
6.43917	-0.108033	-0.423511	-0.821683	-1.01909	-1.27182	-1.51361	-1.56784	-1.85612	-1.96366	-2.06356	-2.1226	-2.18178	-2.21659
6.44583	-0.105946	-0.431693	-0.826576	-1.02347	-1.29718	-1.52449	-1.56689	-1.86166	-1.97952	-2.05827	-2.11372	-2.1849	-2.21494
6.4525	-0.099733	-0.439935	-0.826976	-1.02567	-1.31607	-1.53047	-1.56975	-1.86689	-1.99047	-2.05112	-2.11232	-2.18749	-2.20752
6.45917	-0.0946725	-0.45231	-0.827499	-1.02303	-1.33107	-1.53194	-1.57881	-1.87518	-1.99943	-2.04645	-2.11787	-2.19161	-2.2021
6.46583	-0.0937192	-0.466449	-0.828872	-1.02056	-1.34338	-1.53176	-1.5893	-1.88996	-2.00322	-2.04637	-2.12594	-2.1985	-2.20422
6.4725	-0.0947175	-0.475069	-0.831033	-1.01777	-1.3506	-1.53019	-1.59597	-1.90431	-2	-2.05184	-2.1307	-2.2024	-2.20717
6.47917	-0.102092	-0.482953	-0.832023	-1.01718	-1.35144	-1.52576	-1.60742	-1.9198	-1.99567	-2.06774	-2.13333	-2.21005	-2.21482
6.48583	-0.112054	-0.492972	-0.836598	-1.01948	-1.35469	-1.52994	-1.62172	-1.93596	-1.98886	-2.08896	-2.13717	-2.22193	-2.22813
6.4925	-0.11772	-0.495804	-0.842449	-1.01997	-1.35757	-1.53767	-1.62792	-1.94734	-1.97776	-2.09872	-2.13529	-2.23089	-2.24424
6.49917	-0.114867	-0.483108	-0.841114	-1.01531	-1.35386	-1.54254	-1.62029	-1.94783	-1.96302	-2.09265	-2.12864	-2.22975	-2.25407
6.50583	-0.10845	-0.461819	-0.832908	-1.00932	-1.33739	-1.53848	-1.60456	-1.93426	-1.95162	-2.08245	-2.12075	-2.22203	-2.26257
6.5125	-0.100658	-0.438517	-0.817839	-1.00634	-1.31438	-1.53139	-1.58501	-1.90835	-1.93986	-2.07341	-2.10948	-2.20942	-2.26855
6.51917	-0.0868265	-0.416655	-0.802818	-1.00493	-1.29103	-1.51983	-1.56355	-1.87592	-1.92699	-2.06104	-2.09662	-2.19571	-2.26676
6.52583	-0.0671034	-0.398256	-0.7896	-1.00614	-1.27174	-1.50034	-1.54448	-1.84904	-1.91761	-2.04963	-2.08299	-2.18474	-2.25817
6.5325	-0.0519137	-0.390453	-0.780749	-1.01257	-1.25671	-1.48025	-1.53685	-1.83719	-1.9168	-2.04603	-2.07577	-2.18547	-2.2508
6.53917	-0.0470517	-0.396325	-0.783269	-1.02545	-1.24766	-1.4648	-1.53732	-1.83567	-1.92231	-2.05236	-2.07632	-2.19422	-2.25048
6.54583	-0.0524986	-0.412875	-0.798205	-1.03726	-1.2485	-1.46049	-1.54448	-1.84159	-1.92796	-2.0582	-2.08327	-2.20769	-2.25156
6.5525	-0.0630281	-0.433156	-0.820987	-1.04336	-1.25889	-1.46318	-1.55497	-1.85069	-1.93469	-2.0616	-2.10228	-2.22358	-2.25409
6.55917	-0.0748204	-0.449252	-0.840727	-1.04044	-1.2717	-1.47468	-1.56689	-1.86248	-1.94158	-2.06454	-2.12434	-2.23692	-2.25838
6.56583	-0.0824738	-0.457085	-0.847545	-1.02982	-1.28207	-1.49082	-1.57785	-1.8668	-1.94589	-2.0669	-2.13954	-2.24317	-2.26749
6.5725	-0.0786024	-0.454032	-0.838677	-1.01323	-1.28884	-1.50171	-1.57881	-1.85673	-1.93769	-2.06298	-2.13581	-2.23547	-2.27028
6.57917	-0.0689207	-0.445087	-0.816727	-0.991852	-1.29321	-1.50209	-1.57404	-1.83846	-1.92265	-2.05499	-2.11833	-2.22058	-2.26492
6.58583	-0.0551039	-0.434541	-0.792305	-0.973641	-1.29312	-1.49497	-1.56927	-1.82226	-1.90836	-2.045	-2.09972	-2.20429	-2.25483
6.5925	-0.0393836	-0.424985	-0.771313	-0.965066	-1.2855	-1.48641	-1.56307	-1.81226	-1.89838	-2.03218	-2.08207	-2.18996	-2.24337
6.59917	-0.0255778	-0.416317	-0.755389	-0.964294	-1.27424	-1.47315	-1.55687	-1.80752	-1.89127	-2.02081	-2.06774	-2.17888	-2.2361
6.60583	-0.0235532	-0.411189	-0.750211	-0.964539	-1.26209	-1.45655	-1.55163	-1.80692	-1.88679	-2.01533	-2.05741	-2.16782	-2.22695
6.6125	-0.0389174	-0.411771	-0.758513	-0.964906	-1.25482	-1.442	-1.55258	-1.81514	-1.89414	-2.01942	-2.06206	-2.16207	-2.22263
6.61917	-0.0587118	-0.416113	-0.776499	-0.972965	-1.25811	-1.43948	-1.55973	-1.82825	-1.90699	-2.02817	-2.08181	-2.16511	-2.22137
6.62583	-0.0730016	-0.419463	-0.792652	-0.984155	-1.26978	-1.44697	-1.56593	-1.84207	-1.91983	-2.03908	-2.10757	-2.17369	-2.22662
6.6325	-0.0781255	-0.4193	-0.803701	-0.992523	-1.28721	-1.45451	-1.57261	-1.8553	-1.92769	-2.04823	-2.13343	-2.18077	-2.23465
6.63917	-0.0727386	-0.415937	-0.80892	-0.996787	-1.29958	-1.46018	-1.57738	-1.86517	-1.93456	-2.05068	-2.15408	-2.18281	-2.23478
6.64583	-0.0601347	-0.41029	-0.808034	-1.00109	-1.30531	-1.46536	-1.57976	-1.8683	-1.937	-2.04431	-2.16858	-2.18305	-2.22978
6.6525	-0.0458079	-0.404814	-0.799685	-1.00479	-1.30234	-1.47355	-1.57928	-1.86446	-1.9346	-2.0367	-2.17436	-2.18057	-2.22539
6.65917	-0.0392058	-0.403072	-0.788497	-1.00658	-1.29554	-1.4803	-1.57928	-1.86072	-1.93378	-2.03354	-2.17522	-2.18013	-2.23115
6.66583	-0.0376592	-0.4029	-0.779968	-1.00676	-1.29429	-1.48479	-1.58119	-1.85632	-1.93307	-2.0327	-2.17056	-2.18195	-2.23917
6.6725	-0.0390173	-0.402702	-0.774396	-1.00635	-1.29245	-1.48477	-1.58167	-1.84814	-1.93293	-2.03203	-2.15968	-2.1852	-2.23813
6.67917	-0.0456682	-0.406093	-0.773537	-1.0084	-1.29498	-1.48406	-1.5769	-1.84287	-1.93192	-2.03338	-2.14635	-2.19004	-2.23247
6.68583	-0.0513829	-0.413776	-0.77368	-1.01104	-1.29666	-1.48442	-1.56832	-1.84048	-1.9343	-2.03623	-2.13587	-2.19441	-2.22922
6.6925	-0.0517348	-0.423582	-0.776473	-1.00816	-1.30046	-1.48393	-1.56212	-1.84035	-1.93928	-2.04058	-2.13121	-2.20046	-2.22573
6.69917	-0.0455808	-0.430804	-0.781618	-0.998021	-1.30367	-1.48192	-1.56069	-1.83897	-1.94417	-2.04558	-2.13406	-2.2049	-2.21634
6.70583	-0.0409912	-0.439242	-0.79128	-0.987955	-1.30124	-1.47895	-1.56546	-1.83962	-1.94928	-2.05418	-2.13911	-2.21168	-2.20453
6.7125	-0.036823	-0.444637	-0.798766	-0.983694	-1.29555	-1.47815	-1.57166	-1.84213	-1.95192	-2.0641	-2.14043	-2.21745	-2.19933
6.71917	-0.0364839	-0.448484	-0.801188	-0.981825	-1.28748	-1.4806	-1.58167	-1.8456	-1.95362	-2.07499	-2.13981	-2.2221	-2.20446
6.72583	-0.0403282	-0.452166	-0.803239	-0.981707	-1.28641	-1.48779	-1.59168	-1.85374	-1.95367	-2.0865	-2.14311	-2.22429	-2.21285
6.7325	-0.048907	-0.454576	-0.808544	-0.98942	-1.28887	-1.49645	-1.59931	-1.86518	-1.9551	-2.09222	-2.15027	-2.22528	-2.22051
6.73917	-0.0555701	-0.448873	-0.815714	-1.00421	-1.29365	-1.5055	-1.6036	-1.87995	-1.95554	-2.09217	-2.15171	-2.22483	-2.2253
6.74583	-0.0574371	-0.436594	-0.820712	-1.01932	-1.30018	-1.51593	-1.60551	-1.89517	-1.95499	-2.08823	-2.15079	-2.21878	-2.22832
6.7525	-0.057814	-0.426841	-0.823091	-1.02616	-1.31036	-1.52863	-1.60933	-1.9089	-1.95669	-2.08267	-2.15279	-2.21149	-2.23152
6.75917	-0.0561811	-0.419306	-0.823224	-1.02723	-1.31905	-1.53725	-1.61266	-1.91918	-1.96152	-2.07776	-2.15776	-2.20223	-2.23465
6.76583	-0.0513338	-0.408687	-0.823579	-1.02625	-1.32237	-1.53833	-1.61457	-1.92244	-1.96567	-2.07233	-2.15929	-2.197	-2.23992
6.7725	-0.0421928	-0.399297	-0.823298	-1.02312	-1.32019	-1.53573	-1.61123	-1.91998	-1.96502	-2.06583	-2.15601	-2.19383	-2.24867
6.77917	-0.0280194	-0.396904	-0.820277	-1.01838	-1.31401	-1.53482	-1.59979	-1.90867	-1.95859	-2.0557	-2.15014	-2.18934	-2.2561
6.78583	-0.0136415	-0.399762	-0.807705	-1.01013	-1.30291	-1.531	-1.58358	-1.88761	-1.948	-2.04465	-2.13882	-2.18003	-2.25251
6.7925	-0.00533016	-0.404206	-0.791875	-1.00327	-1.29032	-1.52523	-1.57595	-1.86881	-1.94091	-2.03974	-2.12615	-2.16944	-2.24383
6.79917	-0.00282325	-0.405104	-0.782298	-1.00282	-1.28749	-1.52251	-1.57881	-1.85629	-1.93543	-2.03605	-2.11245	-2.16287	-2.23439
6.80583	-0.00511579	-0.402174	-0.780776	-1.00621	-1.2966	-1.52299	-1.58691	-1.84952	-1.93424	-2.02942	-2.10152	-2.16124	-2.22561
6.8125	-0.00408878	-0.392684	-0.778317	-1.00708	-1.30558	-1.52281	-1.59264	-1.84039	-1.93367	-2.01934	-2.0902	-2.15868	-2.21447
6.81917	-0.0106657	-0.385862	-0.774805	-1.00184	-1.30749	-1.51423	-1.60408	-1.83695	-1.93395	-2.01523	-2.08458	-2.15581	-2.20778
6.82583	-0.0231595	-0.383461	-0.778805	-0.997742	-1.30769	-1.51002	-1.61743	-1.84515	-1.93315	-2.01399	-2.08731	-2.15461	-2.21326
6.8325	-0.0353492	-0.379285	-0.788484	-0.990616	-1.30867	-1.50687	-1.61982	-1.85544	-1.92653	-2.01145	-2.09562	-2.15538	-2.22023
6.83917	-0.0413691	-0.372231	-0.796831	-0.978148	-1.30526	-1.50459	-1.61171	-1.86336	-1.92332	-2.00712	-2.10391	-2.15998	-2.2191
6.84583	-0.0424705	-0.366729	-0.799427	-0.965684	-1.29423	-1.50488	-1.60265	-1.86828	-1.92651	-2.00526	-2.10809	-2.16589	-2.21119
6.8525	-0.0454143	-0.368189	-0.804042	-0.959531	-1.28187	-1.5061	-1.60122	-1.8717	-1.93665	-2.00778	-2.11179	-2.17478	-2.20625
6.85917	-0.0444759	-0.370337	-0.810428	-0.963652	-1.27503	-1.50717	-1.59693	-1.87267	-1.94429	-2.00537	-2.10983	-2.18155	-2.20491
6.86583	-0.0366853	-0.365928	-0.811559	-0.970575	-1.26812	-1.50043	-1.58739	-1.86726	-1.94784	-1.99743	-2.09909	-2.18562	-2.19659
6.8725	-0.0272804	-0.362565	-0.811933	-0.979069	-1.25993	-1.492	-1.57833	-1.86501	-1.95666	-1.98776	-2.08844	-2.19114	-2.18637
6.87917	-0.0230645	-0.359544	-0.8131	-0.991574	-1.25145	-1.48861	-1.56784	-1.85889	-1.9635	-1.98134	-2.07932	-2.19046	-2.17663
6.88583	-0.0279461	-0.357262	-0.817566	-0.998025	-1.24455	-1.48564	-1.55449	-1.85089	-1.96086	-1.97404	-2.07729	-2.1828	-2.16659
6.8925	-0.0349043	-0.35513	-0.817774	-1.00165	-1.24817	-1.48702	-1.54448	-1.84832	-1.95001	-1.97019	-2.07799	-2.17237	-2.15664
6.89917	-0.03827	-0.356024	-0.815338	-1.00552	-1.25825	-1.4964	-1.54781	-1.85454	-1.94291	-1.97075	-2.08893	-2.16944	-2.14894
6.90583	-0.0360865	-0.364264	-0.817711	-1.01375	-1.27028	-1.51415	-1.56069	-1.8638	-1.94614	-1.97888	-2.1092	-2.17305	-2.15016
6.9125	-0.033188	-0.372983	-0.822254	-1.0226	-1.28391	-1.52857	-1.57452	-1.8671	-1.95084	-1.99117	-2.12975	-2.18039	-2.15702
6.91917	-0.0301695	-0.385266	-0.822846	-1.02667	-1.30085	-1.53321	-1.58548	-1.86981	-1.95479	-2.00447	-2.1461	-2.1918	-2.17035
6.92583	-0.0221852	-0.400597	-0.813854	-1.02806	-1.31607	-1.53343	-1.59502	-1.87088	-1.95694	-2.01579	-2.15407	-2.20412	-2.186
6.9325	-0.00603812	-0.412312	-0.801025	-1.02213	-1.31634	-1.52959	-1.59502	-1.86952	-1.95945	-2.0241	-2.15592	-2.20957	-2.19574
6.93917	0.00839975	-0.415766	-0.791012	-1.0079	-1.30497	-1.52033	-1.58501	-1.867	-1.96351	-2.03047	-2.15036	-2.20469	-2.19945
6.94583	0.00876256	-0.413042	-0.782276	-0.992786	-1.29367	-1.50949	-1.57213	-1.87093	-1.96755	-2.02937	-2.14071	-2.19853	-2.20568
6.9525	0.000801818	-0.410449	-0.771627	-0.983447	-1.28624	-1.50754	-1.56355	-1.88032	-1.97057	-2.01932	-2.13033	-2.19311	-2.21648
6.95917	-0.00242494	-0.406179	-0.758489	-0.976771	-1.27575	-1.51302	-1.55783	-1.88498	-1.96895	-2.00573	-2.11855	-2.18285	-2.22529
6.96583	0.00110171	-0.398285	-0.749101	-0.973733	-1.26556	-1.51656	-1.55449	-1.8886	-1.96955	-2.00283	-2.11352	-2.17142	-2.22911
6.9725	0.00218332	-0.391461	-0.749712	-0.975113	-1.26789	-1.51686	-1.55735	-1.89372	-1.97214	-2.01195	-2.11507	-2.1685	-2.23192
6.97917	-0.0027617	-0.386098	-0.754624	-0.978283	-1.27821	-1.51581	-1.56546	-1.90057	-1.97296	-2.02961	-2.11965	-2.17913	-2.23397
6.98583	-0.00837263	-0.385336	-0.759103	-0.979246	-1.29014	-1.51454	-1.57356	-1.90332	-1.97128	-2.05067	-2.12784	-2.19508	-2.23895
6.9925	-0.00833472	-0.387999	-0.765086	-0.9791	-1.29858	-1.50635	-1.5769	-1.89899	-1.96694	-2.06828	-2.13744	-2.20646	-2.23984
6.99917	-0.00598301	-0.395911	-0.776534	-0.981207	-1.30641	-1.4949	-1.58072	-1.89664	-1.96699	-2.08216	-2.14836	-2.21047	-2.23622
7.00583	-0.00501046	-0.404604	-0.790628	-0.980193	-1.31398	-1.48779	-1.58691	-1.89758	-1.96839	-2.08261	-2.15602	-2.20872	-2.23114
7.0125	-0.00735316	-0.413724	-0.802121	-0.972571	-1.32019	-1.48728	-1.59502	-1.9004	-1.97688	-2.071	-2.16272	-2.20688	-2.23215
7.01917	-0.00992414	-0.422114	-0.809684	-0.965809	-1.3282	-1.4942	-1.5974	-1.89963	-1.99012	-2.05054	-2.16729	-2.20357	-2.24076
7.02583	-0.00794638	-0.42733	-0.814198	-0.962644	-1.33553	-1.50059	-1.59454	-1.89622	-2.00146	-2.03089	-2.16502	-2.19279	-2.24429
7.0325	-0.00957281	-0.430056	-0.816337	-0.962875	-1.3391	-1.50387	-1.59454	-1.89928	-2.0109	-2.02145	-2.16148	-2.18101	-2.24729
7.03917	-0.0163448	-0.4283	-0.818014	-0.966021	-1.34129	-1.50414	-1.59693	-1.9051	-2.00918	-2.01504	-2.15756	-2.17865	-2.25304
7.04583	-0.0257191	-0.421967	-0.82089	-0.971745	-1.33796	-1.49923	-1.59693	-1.90827	-1.99787	-2.01162	-2.15054	-2.18288	-2.25726
7.0525	-0.0291386	-0.413103	-0.819294	-0.978257	-1.32682	-1.49129	-1.58739	-1.90454	-1.97514	-2.01043	-2.13854	-2.1801	-2.25258
7.05917	-0.0224197	-0.402526	-0.808006	-0.979374	-1.30648	-1.47779	-1.57404	-1.89687	-1.95125	-2.00899	-2.12146	-2.16592	-2.23697
7.06583	-0.0140393	-0.395187	-0.794273	-0.972687	-1.28454	-1.46355	-1.5645	-1.89325	-1.93686	-2.0048	-2.11075	-2.15263	-2.22273
7.0725	-0.00644092	-0.393128	-0.785296	-0.962419	-1.27189	-1.45762	-1.55735	-1.89186	-1.92929	-1.99485	-2.10165	-2.14859	-2.21344
7.07917	-0.000155946	-0.394308	-0.776156	-0.95005	-1.2619	-1.46007	-1.54829	-1.88843	-1.92816	-1.98552	-2.09363	-2.14698	-2.20992
7.08583	0.00523896	-0.394263	-0.762209	-0.941717	-1.24975	-1.46828	-1.53589	-1.88351	-1.92929	-1.97792	-2.08567	-2.14087	-2.21192
7.0925	0.00927447	-0.388059	-0.746826	-0.937933	-1.23357	-1.47294	-1.5254	-1.87948	-1.93032	-1.97262	-2.07831	-2.13268	-2.21613
7.09917	0.00604431	-0.384403	-0.742231	-0.940976	-1.2204	-1.47374	-1.52349	-1.87746	-1.93342	-1.97602	-2.07839	-2.13238	-2.22345
7.10583	-0.000737369	-0.383103	-0.747185	-0.951582	-1.21527	-1.47695	-1.53065	-1.87042	-1.93362	-1.98491	-2.08066	-2.14049	-2.23252
7.1125	-0.00634818	-0.38283	-0.754096	-0.964109	-1.21254	-1.48164	-1.54257	-1.85838	-1.93195	-1.99215	-2.08838	-2.14787	-2.24038
7.11917	-0.00391335	-0.381701	-0.760581	-0.972087	-1.21432	-1.48729	-1.55163	-1.84641	-1.92663	-1.99636	-2.09942	-2.15022	-2.24082
7.12583	0.00363227	-0.382363	-0.76952	-0.974089	-1.22252	-1.49152	-1.56355	-1.83887	-1.92345	-1.9985	-2.11411	-2.15316	-2.23422
7.1325	0.00937673	-0.386689	-0.779553	-0.973081	-1.23534	-1.49371	-1.57642	-1.83503	-1.92387	-1.99841	-2.12558	-2.16083	-2.22711
7.13917	0.0121467	-0.387628	-0.783048	-0.967933	-1.24974	-1.49548	-1.58739	-1.83178	-1.92259	-1.98905	-2.1264	-2.16916	-2.22114
7.14583	0.0176679	-0.380606	-0.771667	-0.955665	-1.25846	-1.49423	-1.58453	-1.82626	-1.91636	-1.97404	-2.11337	-2.16973	-2.20978
7.1525	0.0266865	-0.368551	-0.750466	-0.936897	-1.25972	-1.48623	-1.57309	-1.8244	-1.91024	-1.96271	-2.09711	-2.16812	-2.19482
7.15917	0.0342778	-0.357011	-0.725495	-0.921866	-1.2547	-1.47302	-1.5583	-1.82396	-1.9108	-1.95664	-2.08134	-2.16943	-2.17944
7.16583	0.0350563	-0.348931	-0.701809	-0.911746	-1.24362	-1.45556	-1.54305	-1.82365	-1.91593	-1.95147	-2.06878	-2.17171	-2.16933
7.1725	0.0317319	-0.345922	-0.688888	-0.90641	-1.23447	-1.44534	-1.53208	-1.82173	-1.92112	-1.94754	-2.06257	-2.17623	-2.16097
7.17917	0.0316219	-0.34536	-0.684696	-0.903492	-1.22631	-1.44084	-1.52063	-1.81421	-1.9209	-1.94512	-2.06298	-2.17571	-2.15186
7.18583	0.0317442	-0.349969	-0.691051	-0.902146	-1.21924	-1.43722	-1.51587	-1.80837	-1.9216	-1.95045	-2.07501	-2.17326	-2.14418
7.1925	0.0270978	-0.363261	-0.714348	-0.908764	-1.21966	-1.43716	-1.5173	-1.80729	-1.929	-1.96346	-2.09278	-2.17097	-2.14475
7.19917	0.0168926	-0.382081	-0.747986	-0.921333	-1.23032	-1.44147	-1.5254	-1.80939	-1.93507	-1.97826	-2.11354	-2.17281	-2.15326
7.20583	0.00946184	-0.396853	-0.775419	-0.939279	-1.24636	-1.44923	-1.53542	-1.8092	-1.93657	-1.98953	-2.12755	-2.17482	-2.16576
7.2125	0.00618423	-0.40295	-0.783544	-0.95385	-1.2595	-1.45025	-1.544	-1.8058	-1.93457	-1.99707	-2.13432	-2.17061	-2.17681
7.21917	-5.56444e-05	-0.407494	-0.782538	-0.963039	-1.26774	-1.44732	-1.55067	-1.81061	-1.93749	-2.00715	-2.1376	-2.16981	-2.18888
7.22583	-0.00536584	-0.407564	-0.78238	-0.971444	-1.27042	-1.44927	-1.54972	-1.81687	-1.94045	-2.01249	-2.13321	-2.17397	-2.1959
7.2325	-0.00236606	-0.391805	-0.769456	-0.974629	-1.26169	-1.45554	-1.54018	-1.81578	-1.93208	-2.004	-2.11523	-2.17171	-2.19413
7.23917	0.00597681	-0.362214	-0.742987	-0.965825	-1.24287	-1.46029	-1.52588	-1.806	-1.91972	-1.98433	-2.0888	-2.15442	-2.18732
7.24583	0.00804552	-0.337617	-0.721269	-0.946339	-1.22147	-1.46338	-1.51443	-1.79964	-1.91084	-1.96485	-2.06849	-2.13631	-2.18543
7.2525	0.00680092	-0.330376	-0.718535	-0.929447	-1.20697	-1.46909	-1.50394	-1.80756	-1.90758	-1.94989	-2.0615	-2.13011	-2.19401
7.25917	0.00881249	-0.334865	-0.726843	-0.923242	-1.20219	-1.47389	-1.49345	-1.82129	-1.89686	-1.93809	-2.06015	-2.13319	-2.20567
7.26583	0.0150121	-0.339795	-0.730685	-0.921328	-1.20218	-1.47291	-1.48964	-1.83416	-1.88163	-1.92768	-2.05589	-2.13345	-2.21547
7.2725	0.0133356	-0.34576	-0.732674	-0.918028	-1.2027	-1.46305	-1.48916	-1.84442	-1.87211	-1.92413	-2.05183	-2.13395	-2.22264
7.27917	0.00703685	-0.354406	-0.73552	-0.918308	-1.20393	-1.44592	-1.49012	-1.85406	-1.86895	-1.92962	-2.05028	-2.13956	-2.22635
7.28583	0.00614133	-0.360293	-0.732472	-0.922465	-1.20571	-1.42571	-1.48535	-1.85829	-1.8655	-1.94089	-2.04795	-2.1455	-2.22036
7.2925	0.00905913	-0.359991	-0.722336	-0.924432	-1.20338	-1.40878	-1.48249	-1.8568	-1.86491	-1.95646	-2.04467	-2.14573	-2.20581
7.29917	0.0108483	-0.353074	-0.709127	-0.91935	-1.19735	-1.39951	-1.4863	-1.8512	-1.86993	-1.9707	-2.04601	-2.14211	-2.19074
7.30583	0.00440138	-0.345169	-0.701916	-0.91432	-1.19232	-1.39675	-1.49345	-1.84906	-1.87805	-1.98097	-2.05625	-2.14301	-2.18116
7.3125	-0.000412599	-0.340616	-0.703137	-0.911647	-1.19489	-1.40153	-1.50681	-1.85245	-1.88719	-1.98724	-2.0743	-2.15216	-2.17982
7.31917	-0.000772502	-0.341915	-0.709514	-0.912539	-1.20436	-1.41447	-1.52016	-1.85567	-1.89077	-1.98737	-2.0892	-2.16263	-2.18314
7.32583	0.00135533	-0.34346	-0.720621	-0.913587	-1.21113	-1.42831	-1.53494	-1.85259	-1.89174	-1.98143	-2.09942	-2.16864	-2.18724
7.3325	0.00487246	-0.344562	-0.730071	-0.918082	-1.21372	-1.43595	-1.54305	-1.8443	-1.88854	-1.96902	-2.102	-2.16712	-2.18476
7.33917	0.00632129	-0.347987	-0.736031	-0.92475	-1.21085	-1.43008	-1.54066	-1.83379	-1.88755	-1.95848	-2.10154	-2.15962	-2.17583
7.34583	0.0111841	-0.353441	-0.735882	-0.929908	-1.20647	-1.41429	-1.53351	-1.81892	-1.88926	-1.95387	-2.10067	-2.14795	-2.16512
7.3525	0.0188803	-0.358015	-0.72986	-0.931926	-1.19752	-1.39429	-1.52302	-1.80025	-1.88819	-1.95371	-2.09694	-2.13691	-2.15646
7.35917	0.0288681	-0.360789	-0.72397	-0.927423	-1.18635	-1.37408	-1.51491	-1.78693	-1.88919	-1.95378	-2.09357	-2.13155	-2.1511
7.36583	0.036534	-0.360869	-0.718366	-0.921343	-1.17979	-1.35891	-1.50871	-1.78784	-1.8915	-1.9508	-2.08884	-2.13021	-2.14738
7.3725	0.0431837	-0.357519	-0.711269	-0.912456	-1.17519	-1.34682	-1.50061	-1.79407	-1.89347	-1.94567	-2.08501	-2.13117	-2.15024
7.37917	0.0525873	-0.352367	-0.706244	-0.905702	-1.17225	-1.34174	-1.49202	-1.79754	-1.89183	-1.93844	-2.08011	-2.12876	-2.16166
7.38583	0.0643405	-0.348062	-0.703854	-0.899048	-1.16894	-1.34658	-1.48344	-1.79819	-1.89026	-1.93228	-2.07279	-2.1262	-2.17913
7.3925	0.0717854	-0.345124	-0.702273	-0.89311	-1.1692	-1.36014	-1.47343	-1.80362	-1.89539	-1.92615	-2.06688	-2.12213	-2.19603
7.39917	0.0695194	-0.34337	-0.702794	-0.890461	-1.17466	-1.37707	-1.4596	-1.81256	-1.90037	-1.92237	-2.06697	-2.12179	-2.21096
7.40583	0.0670681	-0.338693	-0.706171	-0.887765	-1.17673	-1.39026	-1.44005	-1.81644	-1.89865	-1.92461	-2.06981	-2.11675	-2.2207
7.4125	0.0631605	-0.335316	-0.715394	-0.884248	-1.18084	-1.40081	-1.43194	-1.81844	-1.89545	-1.93335	-2.07492	-2.11171	-2.22567
7.41917	0.0595769	-0.330758	-0.723377	-0.87888	-1.18644	-1.41286	-1.43337	-1.81773	-1.88927	-1.94029	-2.07515	-2.10928	-2.22276
7.42583	0.0545953	-0.322939	-0.72201	-0.872498	-1.18673	-1.42434	-1.43957	-1.81699	-1.87968	-1.94283	-2.07207	-2.1079	-2.20899
7.4325	0.0519734	-0.310822	-0.716418	-0.865823	-1.17958	-1.43089	-1.44577	-1.8096	-1.86443	-1.94452	-2.06565	-2.10225	-2.18617
7.43917	0.0533178	-0.295011	-0.7065	-0.854374	-1.16861	-1.42713	-1.45292	-1.79681	-1.84937	-1.94581	-2.05558	-2.09124	-2.15847
7.44583	0.0532853	-0.283282	-0.694286	-0.843495	-1.16202	-1.41523	-1.45912	-1.78111	-1.83987	-1.94391	-2.04884	-2.08509	-2.13658
7.4525	0.0585157	-0.273377	-0.677965	-0.832724	-1.15459	-1.39945	-1.46008	-1.76634	-1.83563	-1.93927	-2.04408	-2.08336	-2.12342
7.45917	0.0654536	-0.265101	-0.662401	-0.824264	-1.14661	-1.3825	-1.45817	-1.76369	-1.84035	-1.93561	-2.04482	-2.08203	-2.12017
7.46583	0.073063	-0.259674	-0.658065	-0.819938	-1.14371	-1.36712	-1.45817	-1.76801	-1.84657	-1.92847	-2.0505	-2.0827	-2.12323
7.4725	0.0810433	-0.259469	-0.660709	-0.818383	-1.14359	-1.35423	-1.45769	-1.7729	-1.84971	-1.91843	-2.05326	-2.08534	-2.12587
7.47917	0.0871022	-0.267015	-0.663266	-0.822107	-1.14207	-1.34583	-1.46294	-1.77495	-1.85378	-1.91307	-2.05405	-2.09028	-2.13033
7.48583	0.0935912	-0.277101	-0.663098	-0.833219	-1.13983	-1.34865	-1.47295	-1.77799	-1.8599	-1.91179	-2.04769	-2.09312	-2.13651
7.4925	0.0936589	-0.285579	-0.662055	-0.848665	-1.13715	-1.36239	-1.48678	-1.78317	-1.86496	-1.91048	-2.04103	-2.09718	-2.14391
7.49917	0.0940197	-0.287684	-0.662462	-0.862051	-1.13576	-1.38091	-1.49345	-1.77566	-1.85758	-1.90706	-2.0333	-2.10206	-2.14784
7.50583	0.0974441	-0.283289	-0.660516	-0.866049	-1.13069	-1.39767	-1.48869	-1.76031	-1.84455	-1.90685	-2.02721	-2.10403	-2.14885
7.5125	0.106373	-0.277229	-0.656595	-0.865335	-1.1276	-1.41031	-1.48153	-1.74757	-1.83385	-1.91252	-2.02565	-2.10408	-2.15224
7.51917	0.114645	-0.27256	-0.652141	-0.86454	-1.12632	-1.42376	-1.47629	-1.74264	-1.82829	-1.92302	-2.02917	-2.10678	-2.15828
7.52583	0.117824	-0.273823	-0.654947	-0.859704	-1.13102	-1.43412	-1.47963	-1.74375	-1.82905	-1.9382	-2.04186	-2.11445	-2.16405
7.5325	0.12003	-0.281551	-0.66532	-0.852758	-1.1422	-1.44224	-1.48678	-1.74726	-1.83516	-1.95502	-2.05649	-2.12257	-2.1674
7.53917	0.119796	-0.299346	-0.679359	-0.852541	-1.15533	-1.44739	-1.49918	-1.76514	-1.84943	-1.97045	-2.07245	-2.13197	-2.17155
7.54583	0.11758	-0.323037	-0.691679	-0.862314	-1.16797	-1.4525	-1.51491	-1.79215	-1.86147	-1.98178	-2.08308	-2.14045	-2.18003
7.5525	0.111914	-0.342178	-0.700227	-0.872473	-1.17097	-1.45356	-1.5192	-1.81594	-1.86611	-1.98204	-2.0855	-2.14146	-2.18533
7.55917	0.109086	-0.348568	-0.704045	-0.873285	-1.16511	-1.44277	-1.50871	-1.82687	-1.85986	-1.97055	-2.07983	-2.12839	-2.18418
7.56583	0.112395	-0.343195	-0.700423	-0.870948	-1.15037	-1.42461	-1.4863	-1.82452	-1.84656	-1.95202	-2.06692	-2.10771	-2.1778
7.5725	0.12317	-0.327032	-0.684489	-0.867762	-1.12716	-1.40276	-1.46055	-1.80993	-1.82647	-1.93121	-2.04911	-2.08286	-2.16488
7.57917	0.137059	-0.305306	-0.658746	-0.85432	-1.10085	-1.37649	-1.43528	-1.78793	-1.8068	-1.91341	-2.0301	-2.05931	-2.15182
7.58583	0.150491	-0.281522	-0.633016	-0.834572	-1.08205	-1.34721	-1.41478	-1.76782	-1.79715	-1.90329	-2.01259	-2.04342	-2.14165
7.5925	0.158832	-0.26646	-0.615799	-0.820578	-1.07664	-1.32236	-1.41478	-1.76187	-1.80001	-1.90828	-2.00566	-2.04242	-2.14398
7.59917	0.160067	-0.262699	-0.611197	-0.820522	-1.08374	-1.31658	-1.43099	-1.76922	-1.8137	-1.91921	-2.0078	-2.0559	-2.15699
7.60583	0.159006	-0.26115	-0.612104	-0.824392	-1.09333	-1.32758	-1.4472	-1.78172	-1.82826	-1.92345	-2.01154	-2.06914	-2.16928
7.6125	0.148679	-0.260164	-0.618231	-0.822447	-1.1033	-1.34347	-1.46055	-1.80063	-1.84556	-1.92342	-2.0198	-2.08404	-2.18226
7.61917	0.131076	-0.261365	-0.630325	-0.825505	-1.11828	-1.36376	-1.47629	-1.81967	-1.8641	-1.92717	-2.02988	-2.10205	-2.19598
7.62583	0.109909	-0.272447	-0.649298	-0.835953	-1.13636	-1.38801	-1.4987	-1.83463	-1.88445	-1.93902	-2.04824	-2.11944	-2.211
7.6325	0.0976124	-0.286307	-0.672308	-0.853382	-1.1557	-1.41945	-1.51777	-1.8393	-1.9028	-1.94718	-2.06499	-2.12702	-2.22239
7.63917	0.101031	-0.291548	-0.686365	-0.869666	-1.1696	-1.44076	-1.52302	-1.83254	-1.91079	-1.94801	-2.07274	-2.12295	-2.22165
7.64583	0.1114	-0.291115	-0.687853	-0.881723	-1.17688	-1.444	-1.52063	-1.8217	-1.90816	-1.95024	-2.07546	-2.11759	-2.21439
7.6525	0.126146	-0.28768	-0.680975	-0.891396	-1.18084	-1.43297	-1.50728	-1.80457	-1.8944	-1.95321	-2.07066	-2.10983	-2.20138
7.65917	0.143313	-0.276204	-0.667994	-0.889756	-1.17586	-1.41166	-1.48439	-1.78215	-1.87389	-1.94748	-2.05969	-2.09547	-2.18416
7.66583	0.159758	-0.251348	-0.649519	-0.873543	-1.16012	-1.38256	-1.45149	-1.7557	-1.84819	-1.92925	-2.03659	-2.07717	-2.16443
7.6725	0.165439	-0.21866	-0.627539	-0.846979	-1.13547	-1.34752	-1.41954	-1.73523	-1.82353	-1.91093	-2.01038	-2.06517	-2.14527
7.67917	0.154738	-0.198793	-0.612948	-0.821468	-1.11377	-1.31841	-1.39904	-1.72877	-1.81009	-1.90384	-1.99488	-2.06502	-2.13607
7.68583	0.141981	-0.196213	-0.610039	-0.806142	-1.10464	-1.30525	-1.38807	-1.73151	-1.80937	-1.90584	-1.99165	-2.06871	-2.13213
7.6925	0.134196	-0.202339	-0.616443	-0.798403	-1.10215	-1.30662	-1.38474	-1.74073	-1.81682	-1.91199	-1.99482	-2.06938	-2.13327
7.69917	0.13118	-0.210048	-0.623348	-0.80405	-1.1016	-1.32243	-1.38569	-1.75137	-1.82477	-1.9163	-2.0004	-2.06887	-2.13562
7.70583	0.126854	-0.222201	-0.629369	-0.821958	-1.1052	-1.34551	-1.39475	-1.76619	-1.8353	-1.92062	-2.01083	-2.0685	-2.13669
7.7125	0.126629	-0.241007	-0.632047	-0.842215	-1.11497	-1.36696	-1.4081	-1.77595	-1.84147	-1.91698	-2.02204	-2.06653	-2.13328
7.71917	0.134761	-0.257024	-0.632382	-0.849923	-1.12601	-1.37832	-1.42288	-1.77926	-1.84097	-1.91033	-2.02734	-2.06219	-2.12704
7.72583	0.134519	-0.27061	-0.63386	-0.847518	-1.1341	-1.38604	-1.44196	-1.78332	-1.8386	-1.90772	-2.02662	-2.06506	-2.12991
7.7325	0.123315	-0.288972	-0.638636	-0.848244	-1.14484	-1.39797	-1.4658	-1.79405	-1.83954	-1.91128	-2.02353	-2.07937	-2.14183
7.73917	0.106194	-0.313712	-0.645435	-0.851218	-1.16307	-1.41129	-1.49059	-1.81021	-1.84944	-1.9225	-2.02163	-2.1007	-2.15696
7.74583	0.0988668	-0.336063	-0.649065	-0.854609	-1.18315	-1.41904	-1.50728	-1.81802	-1.8598	-1.93446	-2.01955	-2.12	-2.17006
7.7525	0.101534	-0.344557	-0.649863	-0.85869	-1.19343	-1.42069	-1.51253	-1.81583	-1.86639	-1.94793	-2.01459	-2.1326	-2.1798
7.75917	0.109804	-0.341301	-0.647253	-0.865861	-1.19488	-1.42149	-1.50919	-1.80756	-1.86703	-1.95605	-2.00856	-2.13813	-2.18486
7.76583	0.12279	-0.329694	-0.643104	-0.87634	-1.19296	-1.41803	-1.50394	-1.79886	-1.86442	-1.95905	-2.00724	-2.13998	-2.18194
7.7725	0.139492	-0.310744	-0.632962	-0.882229	-1.19122	-1.41043	-1.49584	-1.78741	-1.86154	-1.95953	-2.01395	-2.13731	-2.17211
7.77917	0.15503	-0.288765	-0.62011	-0.885772	-1.18904	-1.40045	-1.49012	-1.77664	-1.85623	-1.96111	-2.02902	-2.13473	-2.16429
7.78583	0.161377	-0.273982	-0.614442	-0.889288	-1.18827	-1.39749	-1.48535	-1.77363	-1.85069	-1.96783	-2.04681	-2.13585	-2.16255
7.7925	0.15966	-0.270209	-0.617804	-0.895934	-1.19443	-1.40168	-1.48344	-1.78488	-1.85221	-1.97724	-2.06607	-2.14749	-2.16752
7.79917	0.147723	-0.27336	-0.624872	-0.90437	-1.2043	-1.40944	-1.48535	-1.80493	-1.86223	-1.9882	-2.08749	-2.16723	-2.17772
7.80583	0.129738	-0.280451	-0.634266	-0.9079	-1.21165	-1.4194	-1.49393	-1.82291	-1.87675	-1.99543	-2.10431	-2.18733	-2.19019
7.8125	0.108007	-0.288631	-0.647692	-0.907447	-1.21453	-1.42602	-1.50585	-1.8351	-1.8873	-2.00003	-2.11261	-2.20378	-2.19806
7.81917	0.089257	-0.295771	-0.664306	-0.903908	-1.21433	-1.4261	-1.51491	-1.84146	-1.89189	-2	-2.10721	-2.21409	-2.19835
7.82583	0.0791629	-0.29598	-0.673264	-0.899164	-1.21292	-1.42096	-1.51587	-1.84344	-1.89014	-1.99165	-2.09568	-2.21324	-2.19226
7.8325	0.0798756	-0.290619	-0.670331	-0.893052	-1.20824	-1.41507	-1.50776	-1.83796	-1.88349	-1.97623	-2.08306	-2.1958	-2.18484
7.83917	0.0898406	-0.284832	-0.661755	-0.889466	-1.20179	-1.40854	-1.49393	-1.82752	-1.87788	-1.95543	-2.07206	-2.17047	-2.18001
7.84583	0.103499	-0.279097	-0.650802	-0.891952	-1.19713	-1.39784	-1.47104	-1.81863	-1.8725	-1.93258	-2.06474	-2.14885	-2.17746
7.8525	0.119629	-0.277347	-0.637678	-0.896002	-1.19593	-1.3866	-1.44482	-1.8149	-1.87027	-1.90753	-2.06083	-2.13648	-2.17749
7.85917	0.136115	-0.27354	-0.627367	-0.896453	-1.19591	-1.38164	-1.42431	-1.81272	-1.86832	-1.8858	-2.05827	-2.12588	-2.17356
7.86583	0.143725	-0.277374	-0.62563	-0.892159	-1.19209	-1.37878	-1.41954	-1.81417	-1.87123	-1.87682	-2.05874	-2.12021	-2.16742
7.8725	0.135663	-0.292187	-0.634639	-0.887674	-1.18999	-1.37796	-1.43194	-1.82223	-1.87923	-1.88235	-2.06449	-2.12499	-2.16123
7.87917	0.119017	-0.312111	-0.647938	-0.885954	-1.1959	-1.38433	-1.45245	-1.83602	-1.88673	-1.90023	-2.07451	-2.13813	-2.1553
7.88583	0.108492	-0.326235	-0.658868	-0.884431	-1.20773	-1.39872	-1.472	-1.84606	-1.88774	-1.92224	-2.0778	-2.14931	-2.14692
7.8925	0.109908	-0.331954	-0.670343	-0.883548	-1.21686	-1.41597	-1.48678	-1.84894	-1.88111	-1.94424	-2.07111	-2.15027	-2.13644
7.89917	0.116774	-0.335055	-0.677219	-0.881492	-1.21957	-1.42562	-1.49298	-1.84875	-1.87073	-1.96043	-2.0637	-2.14793	-2.12647
7.90583	0.12447	-0.33522	-0.677058	-0.88057	-1.22199	-1.43071	-1.49441	-1.85059	-1.86487	-1.96832	-2.05851	-2.14957	-2.1181
7.9125	0.133418	-0.328363	-0.668782	-0.882449	-1.22243	-1.4328	-1.49202	-1.85356	-1.86178	-1.96968	-2.05128	-2.15605	-2.11075
7.91917	0.137035	-0.322451	-0.660711	-0.885581	-1.22127	-1.4291	-1.48916	-1.85996	-1.86217	-1.97119	-2.04439	-2.16278	-2.10937
7.92583	0.132487	-0.320838	-0.660945	-0.891541	-1.22151	-1.42219	-1.48773	-1.86641	-1.86413	-1.97488	-2.04415	-2.16479	-2.11234
7.9325	0.117381	-0.323629	-0.665536	-0.897468	-1.22315	-1.41331	-1.49059	-1.87437	-1.86858	-1.97964	-2.05526	-2.16437	-2.12002
7.93917	0.0995166	-0.328663	-0.672224	-0.907665	-1.22333	-1.41169	-1.50013	-1.88079	-1.87903	-1.98171	-2.0703	-2.16153	-2.13245
7.94583	0.0858597	-0.335606	-0.68102	-0.919013	-1.22228	-1.41778	-1.51157	-1.883	-1.88771	-1.98346	-2.08568	-2.15895	-2.14799
7.9525	0.0837066	-0.339484	-0.692333	-0.925554	-1.2231	-1.42733	-1.513	-1.87371	-1.88627	-1.97985	-2.09686	-2.14817	-2.15723
7.95917	0.0951096	-0.328697	-0.695432	-0.922256	-1.21837	-1.43871	-1.50776	-1.84848	-1.87496	-1.96726	-2.10068	-2.12799	-2.15565
7.96583	0.108128	-0.312219	-0.685768	-0.914106	-1.20784	-1.44968	-1.50061	-1.82354	-1.86518	-1.95215	-2.10182	-2.10993	-2.15094
7.9725	0.116258	-0.301199	-0.674597	-0.912331	-1.20034	-1.46553	-1.49965	-1.80969	-1.86224	-1.94581	-2.10612	-2.10506	-2.14988
7.97917	0.11926	-0.295137	-0.671132	-0.915398	-1.20579	-1.48101	-1.50013	-1.80669	-1.8562	-1.94669	-2.1105	-2.11278	-2.14902
7.98583	0.119509	-0.287465	-0.668328	-0.914608	-1.21406	-1.48783	-1.49775	-1.80691	-1.84476	-1.94555	-2.10935	-2.12214	-2.14408
7.9925	0.114059	-0.286053	-0.664317	-0.907298	-1.21629	-1.48463	-1.49822	-1.80903	-1.83947	-1.94433	-2.10822	-2.13541	-2.14066
7.99917	0.108616	-0.296296	-0.663215	-0.901955	-1.21476	-1.48177	-1.4987	-1.81638	-1.84127	-1.94676	-2.10752	-2.14872	-2.14443
8.00583	0.108286	-0.307112	-0.667975	-0.901422	-1.21089	-1.47956	-1.49965	-1.82195	-1.84525	-1.94961	-2.10097	-2.16008	-2.15293
8.0125	0.110668	-0.31159	-0.67286	-0.900171	-1.20821	-1.47459	-1.49918	-1.82481	-1.85388	-1.95019	-2.08908	-2.16896	-2.16086
8.01917	0.105994	-0.319115	-0.67758	-0.897512	-1.2065	-1.4686	-1.50204	-1.83044	-1.8723	-1.95138	-2.08204	-2.18142	-2.17045
8.02583	0.0963598	-0.332236	-0.688187	-0.899511	-1.21327	-1.46973	-1.51062	-1.84151	-1.90111	-1.95693	-2.08672	-2.1983	-2.18447
8.0325	0.0841648	-0.348805	-0.70671	-0.913097	-1.2321	-1.48112	-1.52683	-1.86038	-1.92784	-1.96574	-2.09784	-2.21253	-2.20251
8.03917	0.0695329	-0.362057	-0.729726	-0.932316	-1.25657	-1.49627	-1.54972	-1.88073	-1.94994	-1.97384	-2.10847	-2.22588	-2.21395
8.04583	0.0555775	-0.369697	-0.748222	-0.945816	-1.2796	-1.50801	-1.5707	-1.90089	-1.9664	-1.98419	-2.11549	-2.23572	-2.21474
8.0525	0.0489712	-0.374134	-0.758901	-0.950233	-1.2926	-1.50986	-1.58072	-1.9094	-1.97578	-1.99206	-2.11936	-2.23827	-2.20728
8.05917	0.0542663	-0.371963	-0.760824	-0.950081	-1.29626	-1.50191	-1.5769	-1.90172	-1.97283	-1.99481	-2.11608	-2.2319	-2.19613
8.06583	0.0689352	-0.365003	-0.755096	-0.949965	-1.29043	-1.48222	-1.56498	-1.88467	-1.96115	-1.9928	-2.10263	-2.22105	-2.18147
8.0725	0.0856593	-0.354318	-0.74112	-0.94816	-1.27813	-1.45556	-1.55354	-1.86699	-1.95205	-1.99087	-2.08457	-2.21337	-2.16521
8.07917	0.101184	-0.345119	-0.725171	-0.941787	-1.26365	-1.42793	-1.54305	-1.8548	-1.94723	-1.98769	-2.07244	-2.20875	-2.15439
8.08583	0.113392	-0.345482	-0.713471	-0.937082	-1.25227	-1.4078	-1.53732	-1.84498	-1.94284	-1.97967	-2.06986	-2.20938	-2.1474
8.0925	0.126461	-0.350438	-0.708224	-0.932667	-1.24357	-1.39663	-1.53828	-1.83906	-1.93769	-1.97197	-2.07389	-2.20934	-2.14258
8.09917	0.134828	-0.359212	-0.709433	-0.929105	-1.23857	-1.39258	-1.54495	-1.83737	-1.9381	-1.97447	-2.08366	-2.20925	-2.14344
8.10583	0.135329	-0.365421	-0.713159	-0.92593	-1.23683	-1.39857	-1.55163	-1.83353	-1.94138	-1.98104	-2.09703	-2.20924	-2.14772
8.1125	0.133096	-0.367268	-0.713932	-0.923177	-1.23407	-1.40795	-1.54781	-1.8267	-1.94107	-1.98534	-2.10624	-2.20883	-2.15017
8.11917	0.130426	-0.363553	-0.708402	-0.925352	-1.23148	-1.41304	-1.54209	-1.81936	-1.93497	-1.98334	-2.10452	-2.20625	-2.14808
8.12583	0.130488	-0.351423	-0.69665	-0.925507	-1.22639	-1.41229	-1.53494	-1.81596	-1.92533	-1.97461	-2.09315	-2.19805	-2.14417
8.1325	0.127228	-0.336794	-0.686857	-0.920992	-1.22331	-1.41163	-1.52683	-1.81684	-1.91324	-1.96004	-2.07796	-2.19013	-2.14197
8.13917	0.123312	-0.321424	-0.678755	-0.913149	-1.22023	-1.41603	-1.51873	-1.81789	-1.90202	-1.94183	-2.06358	-2.18288	-2.13615
8.14583	0.117897	-0.313643	-0.673102	-0.907229	-1.2167	-1.41947	-1.51587	-1.82235	-1.89328	-1.93036	-2.05386	-2.17725	-2.12909
8.1525	0.112179	-0.311262	-0.67211	-0.90421	-1.21797	-1.42622	-1.51825	-1.82473	-1.88469	-1.92796	-2.04957	-2.17057	-2.12003
8.15917	0.108445	-0.310501	-0.678156	-0.896986	-1.22314	-1.43144	-1.51443	-1.82561	-1.87499	-1.92961	-2.0525	-2.16509	-2.11216
8.16583	0.107534	-0.311649	-0.689107	-0.887737	-1.23344	-1.43204	-1.50299	-1.82318	-1.86633	-1.93762	-2.06019	-2.16108	-2.10576
8.1725	0.110298	-0.314734	-0.700588	-0.880984	-1.23718	-1.42573	-1.49393	-1.82137	-1.86367	-1.95079	-2.06629	-2.15694	-2.10353
8.17917	0.114089	-0.317923	-0.704965	-0.880292	-1.23601	-1.41518	-1.49012	-1.82759	-1.86418	-1.9637	-2.06721	-2.15243	-2.10617
8.18583	0.11832	-0.316402	-0.702977	-0.880268	-1.2317	-1.40853	-1.49155	-1.83957	-1.8667	-1.9668	-2.06335	-2.15233	-2.11323
8.1925	0.122881	-0.315321	-0.698952	-0.880046	-1.22528	-1.40267	-1.49536	-1.8517	-1.87141	-1.96361	-2.06315	-2.15582	-2.12245
8.19917	0.121639	-0.321174	-0.69832	-0.882516	-1.2163	-1.40399	-1.50204	-1.85724	-1.8801	-1.96592	-2.07145	-2.16428	-2.12995
8.20583	0.112034	-0.333661	-0.700178	-0.891707	-1.20833	-1.41041	-1.51014	-1.8573	-1.89212	-1.97366	-2.08422	-2.17801	-2.13844
8.2125	0.0964724	-0.344666	-0.698296	-0.907347	-1.2068	-1.42338	-1.51443	-1.85331	-1.90084	-1.97791	-2.09441	-2.19204	-2.14484
8.21917	0.0809307	-0.350954	-0.700838	-0.922342	-1.20749	-1.43842	-1.51587	-1.8474	-1.90474	-1.9778	-2.1008	-2.20233	-2.14797
8.22583	0.0701814	-0.353036	-0.711194	-0.932854	-1.20465	-1.45003	-1.51396	-1.8386	-1.90096	-1.97857	-2.10579	-2.2032	-2.14836
8.2325	0.0655988	-0.349325	-0.724782	-0.931814	-1.19884	-1.45584	-1.50728	-1.8284	-1.89297	-1.97946	-2.10836	-2.19635	-2.14914
8.23917	0.0677019	-0.344165	-0.733984	-0.925323	-1.19712	-1.45463	-1.50204	-1.8201	-1.88399	-1.97601	-2.10426	-2.18708	-2.15322
8.24583	0.0722881	-0.336742	-0.736176	-0.917363	-1.19822	-1.45052	-1.4987	-1.81408	-1.87534	-1.97096	-2.09602	-2.17631	-2.15485
8.2525	0.0752726	-0.334134	-0.74041	-0.908923	-1.19932	-1.44577	-1.50156	-1.81586	-1.87221	-1.97673	-2.08992	-2.1709	-2.15707
8.25917	0.0751023	-0.339809	-0.745037	-0.900021	-1.20567	-1.44134	-1.50156	-1.81746	-1.87207	-1.99058	-2.0888	-2.16733	-2.16018
8.26583	0.0731787	-0.351106	-0.747001	-0.89398	-1.21966	-1.43628	-1.4987	-1.81557	-1.87686	-2.00585	-2.09115	-2.16329	-2.16377
8.2725	0.0683092	-0.36477	-0.743966	-0.896266	-1.23673	-1.43102	-1.49393	-1.81234	-1.88662	-2.01623	-2.09441	-2.16263	-2.16788
8.27917	0.0586247	-0.377588	-0.739482	-0.905463	-1.24974	-1.42822	-1.49059	-1.81582	-1.90025	-2.02664	-2.09901	-2.16714	-2.17
8.28583	0.0425068	-0.387803	-0.734987	-0.91283	-1.25997	-1.42871	-1.49012	-1.82622	-1.9134	-2.03346	-2.10338	-2.17692	-2.17358
8.2925	0.0247377	-0.393516	-0.730046	-0.916635	-1.26854	-1.43444	-1.49393	-1.8354	-1.91792	-2.03141	-2.10944	-2.18434	-2.17767
8.29917	0.0142837	-0.390743	-0.723015	-0.918143	-1.2691	-1.44534	-1.49584	-1.83918	-1.91308	-2.01556	-2.11043	-2.18397	-2.18064
8.30583	0.010651	-0.378651	-0.710576	-0.915119	-1.25749	-1.45856	-1.49155	-1.83757	-1.90274	-1.99654	-2.10302	-2.17746	-2.1746
8.3125	0.00820019	-0.366022	-0.699637	-0.905967	-1.24166	-1.46901	-1.48726	-1.8343	-1.89143	-1.98432	-2.09293	-2.16618	-2.15903
8.31917	0.00513857	-0.355532	-0.691685	-0.893979	-1.22824	-1.47593	-1.48392	-1.82544	-1.88231	-1.97544	-2.08179	-2.15128	-2.14413
8.32583	0.0098612	-0.353753	-0.688838	-0.888971	-1.21847	-1.47969	-1.48439	-1.80737	-1.87617	-1.96832	-2.07217	-2.13836	-2.13597
8.3325	0.0266306	-0.35743	-0.683869	-0.8925	-1.21198	-1.4773	-1.47915	-1.7863	-1.87269	-1.96051	-2.0613	-2.12548	-2.12929
8.33917	0.0450139	-0.363094	-0.677239	-0.894721	-1.20896	-1.46374	-1.47247	-1.76935	-1.87123	-1.95738	-2.05252	-2.11574	-2.11717
8.34583	0.0532536	-0.36922	-0.672352	-0.895092	-1.21123	-1.44561	-1.46723	-1.76207	-1.87429	-1.95507	-2.04788	-2.10961	-2.10722
8.3525	0.0540069	-0.371861	-0.673698	-0.898863	-1.21358	-1.43601	-1.47104	-1.76465	-1.88088	-1.95276	-2.04671	-2.11151	-2.10579
8.35917	0.0518345	-0.37373	-0.680021	-0.908916	-1.21791	-1.43956	-1.4782	-1.77254	-1.88376	-1.94918	-2.04975	-2.12062	-2.10965
8.36583	0.0486187	-0.373364	-0.688112	-0.916995	-1.21931	-1.44761	-1.47963	-1.78196	-1.87831	-1.94415	-2.05278	-2.12718	-2.11478
8.3725	0.0419988	-0.368138	-0.697548	-0.920092	-1.21478	-1.45114	-1.47629	-1.78953	-1.86863	-1.94009	-2.05471	-2.1348	-2.12145
8.37917	0.0392665	-0.359549	-0.702855	-0.920218	-1.20394	-1.45364	-1.47152	-1.79131	-1.85981	-1.93021	-2.05057	-2.14356	-2.12925
8.38583	0.0432149	-0.352717	-0.705797	-0.923366	-1.18992	-1.4532	-1.47057	-1.78879	-1.85381	-1.9212	-2.04496	-2.14873	-2.13681
8.3925	0.0469012	-0.351626	-0.705344	-0.927088	-1.18315	-1.45071	-1.46818	-1.78368	-1.85458	-1.91454	-2.04202	-2.14433	-2.14051
8.39917	0.0400039	-0.354627	-0.706922	-0.931526	-1.17996	-1.44524	-1.46532	-1.78199	-1.8612	-1.9137	-2.04034	-2.13605	-2.14511
8.40583	0.0261503	-0.351217	-0.703883	-0.934972	-1.17768	-1.44359	-1.46151	-1.78106	-1.86602	-1.91665	-2.03698	-2.12975	-2.14787
8.4125	0.0102958	-0.345668	-0.696194	-0.935216	-1.17554	-1.44466	-1.46151	-1.78166	-1.87008	-1.9237	-2.034	-2.12412	-2.15321
8.41917	-0.00462715	-0.349507	-0.691926	-0.939053	-1.18129	-1.44519	-1.46341	-1.78275	-1.87608	-1.93698	-2.03624	-2.1216	-2.1607
8.42583	-0.0179997	-0.363218	-0.697338	-0.94277	-1.18929	-1.44285	-1.4677	-1.78516	-1.87993	-1.95132	-2.03907	-2.12667	-2.16911
8.4325	-0.0241301	-0.378189	-0.711988	-0.944179	-1.19547	-1.43573	-1.47676	-1.78652	-1.87645	-1.96304	-2.03819	-2.14218	-2.17842
8.43917	-0.022202	-0.388785	-0.72608	-0.943684	-1.19688	-1.42878	-1.49012	-1.78841	-1.8726	-1.97682	-2.04107	-2.15616	-2.18572
8.44583	-0.0158912	-0.400944	-0.743129	-0.949813	-1.19777	-1.42634	-1.50347	-1.79211	-1.87379	-1.98836	-2.04737	-2.16217	-2.18983
8.4525	-0.00960346	-0.413232	-0.76161	-0.959274	-1.19817	-1.42819	-1.51157	-1.79679	-1.87792	-1.99387	-2.05272	-2.16126	-2.18462
8.45917	-0.00841132	-0.421708	-0.777327	-0.965728	-1.19986	-1.43272	-1.52063	-1.80513	-1.8808	-1.99512	-2.05775	-2.16195	-2.1753
8.46583	-0.0178175	-0.425403	-0.785656	-0.971577	-1.20761	-1.44523	-1.53399	-1.81883	-1.88339	-1.99613	-2.06979	-2.17005	-2.17196
8.4725	-0.0319897	-0.426467	-0.78073	-0.986101	-1.22214	-1.4661	-1.54591	-1.83396	-1.8869	-1.99989	-2.08704	-2.18251	-2.17726
8.47917	-0.0402187	-0.425237	-0.770214	-1.00247	-1.23708	-1.48438	-1.55067	-1.84219	-1.88812	-1.99841	-2.09791	-2.19312	-2.18168
8.48583	-0.0411348	-0.424997	-0.759903	-1.01279	-1.24882	-1.49357	-1.55354	-1.84739	-1.89044	-1.99548	-2.10416	-2.20349	-2.18061
8.4925	-0.0396205	-0.427025	-0.75476	-1.02092	-1.26029	-1.49781	-1.5583	-1.85351	-1.89311	-1.99469	-2.10995	-2.21411	-2.17835
8.49917	-0.0364676	-0.424537	-0.752103	-1.02896	-1.26595	-1.50115	-1.55878	-1.85512	-1.89062	-1.9938	-2.11023	-2.21714	-2.1747
8.50583	-0.0333218	-0.417783	-0.749108	-1.03593	-1.26338	-1.49949	-1.55354	-1.85007	-1.88672	-1.99344	-2.1048	-2.20591	-2.16538
8.5125	-0.0308662	-0.408586	-0.749476	-1.0336	-1.25628	-1.49124	-1.54066	-1.84189	-1.88373	-1.99043	-2.09202	-2.1859	-2.15157
8.51917	-0.0299903	-0.402627	-0.750933	-1.02394	-1.2533	-1.4801	-1.52445	-1.83291	-1.88293	-1.98446	-2.07859	-2.16699	-2.13743
8.52583	-0.0291659	-0.397991	-0.747913	-1.01065	-1.25432	-1.46801	-1.50824	-1.8235	-1.87891	-1.9801	-2.06798	-2.15272	-2.12506
8.5325	-0.0285338	-0.391396	-0.742483	-0.998396	-1.25303	-1.45809	-1.49727	-1.81381	-1.87337	-1.98015	-2.06576	-2.14491	-2.11582
8.53917	-0.0336117	-0.387521	-0.739892	-0.992288	-1.2536	-1.45516	-1.49441	-1.80888	-1.87158	-1.98532	-2.07211	-2.14115	-2.11445
8.54583	-0.0385869	-0.388017	-0.743795	-0.991609	-1.25625	-1.45866	-1.49536	-1.80622	-1.86909	-1.98675	-2.0833	-2.14123	-2.11692
8.5525	-0.0357075	-0.385797	-0.743715	-0.986931	-1.25015	-1.46112	-1.49202	-1.79714	-1.85572	-1.9796	-2.08572	-2.1348	-2.11096
8.55917	-0.0292793	-0.377024	-0.737259	-0.972445	-1.22898	-1.45688	-1.48392	-1.78833	-1.83763	-1.97085	-2.07833	-2.12535	-2.09531
8.56583	-0.0261583	-0.367555	-0.73057	-0.950692	-1.20294	-1.44985	-1.47247	-1.78521	-1.82284	-1.96017	-2.06242	-2.11439	-2.07958
8.5725	-0.0311634	-0.368088	-0.728592	-0.930412	-1.18695	-1.44234	-1.46437	-1.79355	-1.81947	-1.94886	-2.04737	-2.10552	-2.0688
8.57917	-0.0344503	-0.372983	-0.729241	-0.914282	-1.18179	-1.43356	-1.45769	-1.79922	-1.81984	-1.93345	-2.03454	-2.099	-2.05513
8.58583	-0.0342047	-0.375354	-0.728042	-0.898739	-1.17912	-1.42096	-1.4534	-1.79755	-1.81843	-1.92088	-2.02004	-2.09411	-2.03832
8.5925	-0.0340765	-0.379462	-0.728556	-0.887573	-1.1856	-1.41158	-1.45435	-1.79408	-1.82055	-1.91474	-2.01157	-2.09591	-2.03107
8.59917	-0.0365043	-0.390975	-0.729406	-0.881241	-1.20072	-1.41338	-1.46151	-1.79556	-1.82782	-1.91448	-2.01156	-2.09845	-2.03503
8.60583	-0.0420318	-0.406961	-0.734297	-0.88674	-1.21767	-1.42468	-1.48201	-1.80299	-1.84644	-1.92183	-2.026	-2.1087	-2.05196
8.6125	-0.0460887	-0.417619	-0.743056	-0.898602	-1.23143	-1.44217	-1.50728	-1.80419	-1.86599	-1.93255	-2.03863	-2.12622	-2.07377
8.61917	-0.0442814	-0.419644	-0.749881	-0.910621	-1.23725	-1.45596	-1.52826	-1.79904	-1.8824	-1.94427	-2.04281	-2.14432	-2.09759
8.62583	-0.0339377	-0.417376	-0.750202	-0.9193	-1.2364	-1.46347	-1.53494	-1.79442	-1.89653	-1.9581	-2.04315	-2.15817	-2.12336
8.6325	-0.0210056	-0.41337	-0.74951	-0.925417	-1.22869	-1.46367	-1.53065	-1.79627	-1.90883	-1.9761	-2.04227	-2.16526	-2.14476
8.63917	-0.0118225	-0.407405	-0.755549	-0.933849	-1.21995	-1.45924	-1.52159	-1.79996	-1.91429	-1.99378	-2.03999	-2.1703	-2.15743
8.64583	-0.00580791	-0.398275	-0.763011	-0.941618	-1.21723	-1.45575	-1.50728	-1.79872	-1.90607	-2.00388	-2.03218	-2.16766	-2.15479
8.6525	-4.50741e-05	-0.386636	-0.761398	-0.943518	-1.21436	-1.45509	-1.48821	-1.79391	-1.89124	-2.00766	-2.02414	-2.15569	-2.14329
8.65917	0.00151855	-0.377624	-0.753109	-0.939024	-1.21177	-1.45985	-1.47104	-1.79616	-1.87907	-2.00874	-2.02429	-2.14403	-2.13259
8.66583	-0.00948051	-0.374679	-0.751077	-0.932736	-1.21359	-1.4704	-1.46389	-1.80573	-1.87389	-2.00645	-2.03714	-2.13773	-2.12772
8.6725	-0.0292382	-0.380524	-0.754397	-0.930944	-1.22038	-1.48386	-1.472	-1.81499	-1.87045	-2.00077	-2.05883	-2.14181	-2.12941
8.67917	-0.044333	-0.38714	-0.758423	-0.935531	-1.22879	-1.49736	-1.48869	-1.82198	-1.86535	-1.99405	-2.07853	-2.14662	-2.13375
8.68583	-0.0488857	-0.392575	-0.76215	-0.942304	-1.23556	-1.50189	-1.50728	-1.82844	-1.85967	-1.98816	-2.08876	-2.15181	-2.13941
8.6925	-0.0476119	-0.397261	-0.768075	-0.946531	-1.24122	-1.49532	-1.51873	-1.83575	-1.85663	-1.97858	-2.09431	-2.15294	-2.14388
8.69917	-0.0425302	-0.397327	-0.774489	-0.944063	-1.24399	-1.47775	-1.52063	-1.83448	-1.85602	-1.96433	-2.09512	-2.14717	-2.14097
8.70583	-0.0332778	-0.393624	-0.771884	-0.934982	-1.24159	-1.4556	-1.51587	-1.82619	-1.85468	-1.95136	-2.08578	-2.13843	-2.12889
8.7125	-0.0194829	-0.386041	-0.76406	-0.922775	-1.23796	-1.43387	-1.50633	-1.82097	-1.85764	-1.94438	-2.06717	-2.12852	-2.11326
8.71917	-0.010144	-0.384482	-0.755238	-0.91248	-1.23053	-1.41602	-1.49775	-1.82022	-1.86614	-1.9402	-2.05076	-2.12342	-2.10053
8.72583	-0.00944994	-0.389483	-0.751959	-0.902874	-1.21902	-1.4044	-1.49012	-1.81714	-1.87477	-1.93577	-2.04526	-2.122	-2.09244
8.7325	-0.0151855	-0.398131	-0.752238	-0.895398	-1.20534	-1.40265	-1.49059	-1.81191	-1.88292	-1.93728	-2.04813	-2.12784	-2.08922
8.73917	-0.0259787	-0.414176	-0.753563	-0.89663	-1.20085	-1.41469	-1.50156	-1.81364	-1.8935	-1.95238	-2.05494	-2.14059	-2.09577
8.74583	-0.0353452	-0.430286	-0.756471	-0.909449	-1.20795	-1.43428	-1.51491	-1.81824	-1.90363	-1.96849	-2.06272	-2.15296	-2.111
8.7525	-0.0405688	-0.439773	-0.760484	-0.923064	-1.21537	-1.45302	-1.52159	-1.81869	-1.90596	-1.97411	-2.0694	-2.15953	-2.12568
8.75917	-0.0373366	-0.436295	-0.760406	-0.925072	-1.21642	-1.46287	-1.52016	-1.80879	-1.89857	-1.96688	-2.06932	-2.15797	-2.13603
8.76583	-0.0248314	-0.423767	-0.750206	-0.920184	-1.21678	-1.46251	-1.51396	-1.79819	-1.89454	-1.95799	-2.06657	-2.15034	-2.14223
8.7725	-0.00997834	-0.40778	-0.736846	-0.916624	-1.22323	-1.45065	-1.50442	-1.78906	-1.89535	-1.94872	-2.05949	-2.13967	-2.14683
8.77917	-0.00182292	-0.391721	-0.72715	-0.915209	-1.23135	-1.43464	-1.48964	-1.78186	-1.89478	-1.93428	-2.05382	-2.12605	-2.14846
8.78583	0.000746973	-0.381058	-0.725187	-0.910726	-1.23354	-1.42017	-1.47295	-1.77833	-1.89206	-1.92142	-2.05023	-2.11524	-2.14623
8.7925	0.00132038	-0.380266	-0.72826	-0.904785	-1.23237	-1.41199	-1.46484	-1.78157	-1.89518	-1.91964	-2.05507	-2.11352	-2.14594
8.79917	0.000627199	-0.385345	-0.736962	-0.90369	-1.237	-1.41052	-1.4658	-1.79085	-1.90134	-1.9303	-2.06535	-2.11743	-2.14508
8.80583	-0.00746203	-0.394765	-0.749868	-0.903711	-1.2437	-1.4152	-1.47247	-1.79989	-1.90462	-1.944	-2.07201	-2.12294	-2.14535
8.8125	-0.0167957	-0.405404	-0.756822	-0.904997	-1.25118	-1.42451	-1.4739	-1.80398	-1.89801	-1.95437	-2.07174	-2.12425	-2.14762
8.81917	-0.0214999	-0.415207	-0.754592	-0.906555	-1.24702	-1.4304	-1.47676	-1.80392	-1.88884	-1.96232	-2.06562	-2.12415	-2.14609
8.82583	-0.0234479	-0.420817	-0.748201	-0.909191	-1.23821	-1.4326	-1.48487	-1.80348	-1.88225	-1.96817	-2.05795	-2.12496	-2.14118
8.8325	-0.0308822	-0.424419	-0.743686	-0.914361	-1.23527	-1.43326	-1.49918	-1.80376	-1.87902	-1.97099	-2.0515	-2.12981	-2.13696
8.83917	-0.0444445	-0.430285	-0.741872	-0.921944	-1.24238	-1.43642	-1.51682	-1.80636	-1.87893	-1.97392	-2.0503	-2.13917	-2.13965
8.84583	-0.0559715	-0.437258	-0.74013	-0.93148	-1.25573	-1.44139	-1.53208	-1.80787	-1.88245	-1.9785	-2.05595	-2.14944	-2.14658
8.8525	-0.068553	-0.444814	-0.743342	-0.940407	-1.26227	-1.448	-1.54924	-1.81187	-1.89283	-1.98381	-2.06721	-2.15872	-2.14966
8.85917	-0.0828384	-0.453321	-0.757322	-0.94828	-1.26633	-1.46016	-1.56546	-1.81948	-1.90707	-1.99036	-2.08199	-2.16478	-2.15763
8.86583	-0.0968992	-0.461169	-0.77389	-0.954385	-1.27148	-1.47759	-1.57452	-1.82305	-1.9185	-1.99581	-2.09558	-2.16617	-2.1676
8.8725	-0.106541	-0.468424	-0.786409	-0.960649	-1.27393	-1.49327	-1.57452	-1.82411	-1.92299	-2.00374	-2.10357	-2.15993	-2.17519
8.87917	-0.112112	-0.474318	-0.791761	-0.965144	-1.26698	-1.50653	-1.56927	-1.82396	-1.92845	-2.01291	-2.10662	-2.15084	-2.17659
8.88583	-0.114359	-0.479342	-0.794499	-0.969365	-1.25642	-1.51849	-1.56689	-1.82763	-1.93482	-2.02243	-2.10768	-2.14541	-2.17784
8.8925	-0.108698	-0.479589	-0.79108	-0.971678	-1.24729	-1.52923	-1.56164	-1.83056	-1.93589	-2.0269	-2.10666	-2.14032	-2.18085
8.89917	-0.0928805	-0.472937	-0.779051	-0.966425	-1.24156	-1.53137	-1.54972	-1.83191	-1.92862	-2.02486	-2.10297	-2.13343	-2.17826
8.90583	-0.0752463	-0.467034	-0.764245	-0.956053	-1.24073	-1.52364	-1.5378	-1.83764	-1.92288	-2.02052	-2.1015	-2.12982	-2.17559
8.9125	-0.0557215	-0.458526	-0.750246	-0.93853	-1.24037	-1.51352	-1.52349	-1.83575	-1.9201	-2.00875	-2.10198	-2.12519	-2.17383
8.91917	-0.0405637	-0.448604	-0.738438	-0.917688	-1.24194	-1.49707	-1.51205	-1.82775	-1.91552	-1.99185	-2.10091	-2.11893	-2.17329
8.92583	-0.032363	-0.439616	-0.732702	-0.898252	-1.24587	-1.48121	-1.50394	-1.81859	-1.90918	-1.97644	-2.10153	-2.11259	-2.17029
8.9325	-0.0368643	-0.438964	-0.740493	-0.890293	-1.25364	-1.46439	-1.50728	-1.8188	-1.90816	-1.97418	-2.10513	-2.11983	-2.16847
8.93917	-0.0503761	-0.445312	-0.758485	-0.896225	-1.27007	-1.45563	-1.52111	-1.82564	-1.91176	-1.98547	-2.11206	-2.14345	-2.17302
8.94583	-0.0640183	-0.449722	-0.777292	-0.909263	-1.28787	-1.45502	-1.53399	-1.82545	-1.91235	-1.99734	-2.11655	-2.16618	-2.17715
8.9525	-0.0810424	-0.447749	-0.788122	-0.925756	-1.30484	-1.4629	-1.54018	-1.82722	-1.91159	-2.00692	-2.11574	-2.18389	-2.17722
8.95917	-0.0972101	-0.447485	-0.792939	-0.942877	-1.31338	-1.47854	-1.53732	-1.83337	-1.9158	-2.01539	-2.11627	-2.19612	-2.17896
8.96583	-0.109212	-0.451231	-0.794337	-0.958837	-1.31408	-1.49271	-1.52779	-1.8387	-1.92116	-2.02074	-2.11852	-2.20627	-2.18434
8.9725	-0.107178	-0.452684	-0.786833	-0.961875	-1.30567	-1.49991	-1.5111	-1.83047	-1.91759	-2.01423	-2.11676	-2.20267	-2.18503
8.97917	-0.0984946	-0.449396	-0.770565	-0.951043	-1.29198	-1.5005	-1.49298	-1.81272	-1.90455	-1.99687	-2.11118	-2.18628	-2.1777
8.98583	-0.0872484	-0.445481	-0.75327	-0.939577	-1.28052	-1.4984	-1.48153	-1.80148	-1.89017	-1.98126	-2.10526	-2.16979	-2.16597
8.9925	-0.0693527	-0.442437	-0.742431	-0.932404	-1.27001	-1.493	-1.47629	-1.79646	-1.87631	-1.97382	-2.10266	-2.15699	-2.15556
8.99917	-0.0488155	-0.438539	-0.739171	-0.930084	-1.25958	-1.48149	-1.47772	-1.79547	-1.86334	-1.97174	-2.10075	-2.14729	-2.14824
9.00583	-0.0269255	-0.428598	-0.731908	-0.927511	-1.24842	-1.46977	-1.47915	-1.79075	-1.85012	-1.96816	-2.0974	-2.136	-2.13981
9.0125	-0.0137463	-0.415112	-0.723463	-0.927467	-1.24266	-1.46775	-1.4801	-1.79187	-1.84377	-1.97005	-2.09721	-2.12515	-2.1323
9.01917	-0.00378756	-0.403513	-0.718848	-0.931695	-1.24069	-1.47311	-1.48106	-1.79622	-1.84436	-1.97499	-2.09716	-2.11636	-2.1278
9.02583	0.00140776	-0.397625	-0.720885	-0.934021	-1.23872	-1.47716	-1.48439	-1.79913	-1.85304	-1.97847	-2.09568	-2.10898	-2.13139
9.0325	-3.11055e-05	-0.39997	-0.723169	-0.930975	-1.23758	-1.47686	-1.49012	-1.79914	-1.86307	-1.97849	-2.09281	-2.10654	-2.13944
9.03917	-0.00775637	-0.404044	-0.72139	-0.922928	-1.24193	-1.47451	-1.49155	-1.79971	-1.86851	-1.97261	-2.09129	-2.11199	-2.14871
9.04583	-0.0192718	-0.408523	-0.725498	-0.914709	-1.25326	-1.47257	-1.48773	-1.80503	-1.87294	-1.96945	-2.0955	-2.11921	-2.15593
9.0525	-0.0256153	-0.414403	-0.733097	-0.910746	-1.26694	-1.46802	-1.48821	-1.81137	-1.88183	-1.97232	-2.09919	-2.1274	-2.15983
9.05917	-0.03047	-0.422588	-0.743116	-0.912514	-1.27682	-1.46488	-1.49584	-1.81861	-1.89199	-1.98109	-2.10242	-2.13446	-2.1626
9.06583	-0.0282909	-0.428529	-0.749091	-0.916895	-1.28024	-1.46508	-1.50585	-1.82215	-1.89095	-1.9869	-2.10601	-2.1406	-2.15872
9.0725	-0.01455	-0.425898	-0.748589	-0.921337	-1.27658	-1.46723	-1.50824	-1.81652	-1.87778	-1.98337	-2.10688	-2.13884	-2.14694
9.07917	0.00836814	-0.41763	-0.743313	-0.925962	-1.26547	-1.46857	-1.5111	-1.80171	-1.86345	-1.98195	-2.10122	-2.12597	-2.12693
9.08583	0.026736	-0.410732	-0.739088	-0.93167	-1.25497	-1.46675	-1.52254	-1.78715	-1.85675	-1.9874	-2.09193	-2.11599	-2.11312
9.0925	0.0306384	-0.407785	-0.735737	-0.936613	-1.24751	-1.46385	-1.53589	-1.78087	-1.85278	-1.99101	-2.08775	-2.11273	-2.1113
9.09917	0.0192785	-0.414607	-0.736877	-0.941574	-1.24484	-1.4636	-1.54924	-1.7908	-1.85975	-1.99308	-2.09401	-2.12339	-2.12196
9.10583	0.00291359	-0.432679	-0.744776	-0.951092	-1.25102	-1.47174	-1.56403	-1.81288	-1.87625	-1.99924	-2.10482	-2.13983	-2.13792
9.1125	-0.0153384	-0.455207	-0.759827	-0.966299	-1.26242	-1.48469	-1.57833	-1.83829	-1.89989	-2.00965	-2.11423	-2.15748	-2.15462
9.11917	-0.03559	-0.478084	-0.779464	-0.980522	-1.27902	-1.49858	-1.59073	-1.86235	-1.92508	-2.01782	-2.12635	-2.17709	-2.17566
9.12583	-0.0489564	-0.494833	-0.788236	-0.988413	-1.29073	-1.51495	-1.59311	-1.87524	-1.9361	-2.01696	-2.13398	-2.18673	-2.18959
9.1325	-0.0526648	-0.504507	-0.786873	-0.986867	-1.29252	-1.52845	-1.58882	-1.87609	-1.93633	-2.01274	-2.13263	-2.18733	-2.19592
9.13917	-0.0406705	-0.50014	-0.776418	-0.978982	-1.28559	-1.53407	-1.57452	-1.86171	-1.92192	-2.00595	-2.11986	-2.17409	-2.19221
9.14583	-0.0240666	-0.482032	-0.761571	-0.964904	-1.2696	-1.52349	-1.55544	-1.83557	-1.90544	-2.00441	-2.10456	-2.15226	-2.18134
9.1525	-0.0156	-0.460983	-0.744554	-0.948051	-1.25323	-1.50403	-1.54257	-1.8128	-1.89276	-2.00658	-2.0944	-2.13098	-2.17103
9.15917	-0.0137293	-0.438106	-0.72561	-0.933046	-1.23727	-1.48381	-1.5316	-1.79567	-1.88046	-2.00484	-2.0796	-2.11099	-2.15534
9.16583	-0.0147994	-0.413381	-0.708068	-0.91841	-1.22025	-1.45832	-1.52445	-1.78768	-1.87496	-1.99849	-2.06231	-2.09852	-2.14
9.1725	-0.0116753	-0.38711	-0.697146	-0.909092	-1.20807	-1.43585	-1.51443	-1.78551	-1.87493	-1.99013	-2.04876	-2.09118	-2.12504
9.17917	-0.0117019	-0.370433	-0.69255	-0.901954	-1.20475	-1.4211	-1.50537	-1.79173	-1.8812	-1.98405	-2.04541	-2.09361	-2.11459
9.18583	-0.0215353	-0.370285	-0.695341	-0.899892	-1.21413	-1.4184	-1.49775	-1.80824	-1.88843	-1.98102	-2.05175	-2.10496	-2.11593
9.1925	-0.0332017	-0.378808	-0.703922	-0.903298	-1.2285	-1.42512	-1.49107	-1.8242	-1.89653	-1.98461	-2.06348	-2.12144	-2.12812
9.19917	-0.0422418	-0.394322	-0.719363	-0.917034	-1.24319	-1.44137	-1.4925	-1.84039	-1.90884	-1.99872	-2.08204	-2.13871	-2.14872
9.20583	-0.0391611	-0.413208	-0.740515	-0.938495	-1.25702	-1.46726	-1.49632	-1.84828	-1.91748	-2.01528	-2.10231	-2.14881	-2.16455
9.2125	-0.0366134	-0.432709	-0.757529	-0.958268	-1.26821	-1.48794	-1.50537	-1.85289	-1.92286	-2.02525	-2.12154	-2.15366	-2.17512
9.21917	-0.0379295	-0.444587	-0.765175	-0.972702	-1.27502	-1.50011	-1.51491	-1.85325	-1.92742	-2.02686	-2.13454	-2.15474	-2.18144
9.22583	-0.0422435	-0.450254	-0.764148	-0.979828	-1.27642	-1.50451	-1.52731	-1.85089	-1.93748	-2.02693	-2.14167	-2.15753	-2.1871
9.2325	-0.046857	-0.456316	-0.763238	-0.9847	-1.27843	-1.50507	-1.54018	-1.84882	-1.94716	-2.02307	-2.14133	-2.16224	-2.18894
9.23917	-0.0506169	-0.462375	-0.763628	-0.984291	-1.27993	-1.49815	-1.54781	-1.84496	-1.95328	-2.01203	-2.13379	-2.16464	-2.1842
9.24583	-0.063742	-0.468354	-0.764732	-0.982102	-1.28156	-1.48428	-1.5521	-1.84711	-1.95903	-2.00279	-2.12544	-2.16422	-2.179
9.2525	-0.0816267	-0.478551	-0.770773	-0.984447	-1.28485	-1.47483	-1.55354	-1.85403	-1.96475	-2.00587	-2.11851	-2.16699	-2.17844
9.25917	-0.0982321	-0.49865	-0.786412	-0.993515	-1.28868	-1.47478	-1.55401	-1.86253	-1.96932	-2.0184	-2.11141	-2.17228	-2.18181
9.26583	-0.108298	-0.521779	-0.805822	-1.00521	-1.29036	-1.4819	-1.55497	-1.8664	-1.96894	-2.02616	-2.09943	-2.17622	-2.18576
9.2725	-0.11248	-0.534776	-0.81546	-1.01077	-1.284	-1.4897	-1.55735	-1.86867	-1.96829	-2.02691	-2.08242	-2.17519	-2.1895
9.27917	-0.115672	-0.538774	-0.815085	-1.01164	-1.27724	-1.49712	-1.56116	-1.87329	-1.96796	-2.02635	-2.06821	-2.17489	-2.19731
9.28583	-0.108264	-0.535877	-0.807039	-1.00465	-1.2712	-1.50584	-1.55783	-1.87113	-1.96461	-2.02041	-2.05181	-2.17282	-2.20524
9.2925	-0.0947668	-0.529575	-0.795822	-0.989019	-1.26701	-1.50973	-1.55115	-1.85954	-1.9605	-2.0109	-2.03859	-2.16758	-2.21002
9.29917	-0.0811692	-0.514414	-0.782575	-0.970804	-1.26501	-1.51007	-1.54352	-1.84404	-1.95862	-1.99839	-2.02744	-2.15954	-2.21151
9.30583	-0.0751616	-0.496702	-0.768718	-0.954806	-1.26332	-1.50939	-1.54066	-1.83946	-1.96378	-1.99658	-2.02773	-2.15358	-2.21176
9.3125	-0.0769168	-0.485473	-0.760736	-0.946499	-1.27218	-1.51347	-1.53971	-1.84455	-1.9744	-2.00745	-2.04119	-2.15141	-2.21579
9.31917	-0.0789262	-0.483789	-0.76024	-0.941392	-1.28471	-1.5198	-1.53971	-1.85085	-1.98558	-2.02447	-2.06256	-2.14965	-2.21832
9.32583	-0.0846187	-0.48898	-0.764255	-0.94031	-1.29508	-1.52359	-1.54352	-1.85655	-1.99742	-2.04148	-2.0845	-2.14954	-2.22297
9.3325	-0.0921365	-0.496057	-0.769879	-0.94256	-1.29733	-1.52525	-1.54829	-1.86359	-2.00913	-2.05262	-2.10036	-2.15343	-2.22734
9.33917	-0.100479	-0.503305	-0.773711	-0.948114	-1.29573	-1.52533	-1.55687	-1.87193	-2.02054	-2.06232	-2.11297	-2.1551	-2.22997
9.34583	-0.103893	-0.510252	-0.777102	-0.954085	-1.29645	-1.52185	-1.56403	-1.87391	-2.02642	-2.06876	-2.12244	-2.15387	-2.22683
9.3525	-0.0994923	-0.514567	-0.781194	-0.959094	-1.30099	-1.51599	-1.56927	-1.8719	-2.02289	-2.06614	-2.12496	-2.15269	-2.21849
9.35917	-0.0934811	-0.516919	-0.788394	-0.962706	-1.31032	-1.51334	-1.57452	-1.87161	-2.01422	-2.06005	-2.12383	-2.15823	-2.21211
9.36583	-0.088521	-0.520859	-0.800609	-0.965607	-1.32419	-1.51938	-1.58215	-1.87523	-2.00478	-2.05804	-2.12641	-2.17001	-2.20673
9.3725	-0.0870967	-0.526354	-0.814677	-0.970411	-1.33805	-1.5334	-1.59264	-1.88096	-1.99856	-2.06321	-2.13018	-2.18157	-2.20589
9.37917	-0.0840387	-0.529845	-0.826904	-0.97461	-1.34702	-1.5442	-1.59502	-1.8841	-1.99006	-2.06693	-2.12609	-2.19338	-2.2053
9.38583	-0.0785858	-0.527558	-0.831817	-0.975735	-1.34576	-1.54917	-1.58834	-1.88484	-1.98058	-2.06151	-2.1158	-2.20414	-2.20414
9.3925	-0.0730106	-0.519449	-0.830318	-0.975056	-1.33507	-1.54734	-1.57595	-1.87975	-1.96942	-2.04859	-2.10373	-2.21064	-2.19968
9.39917	-0.0675898	-0.507236	-0.819408	-0.96747	-1.31604	-1.54075	-1.5583	-1.86908	-1.95908	-2.03097	-2.09105	-2.20823	-2.19297
9.40583	-0.0629206	-0.494135	-0.798573	-0.954303	-1.29619	-1.52683	-1.54305	-1.85964	-1.94785	-2.01271	-2.07809	-2.19889	-2.18983
9.4125	-0.060992	-0.483895	-0.775485	-0.93909	-1.28384	-1.50919	-1.53589	-1.85771	-1.94021	-2.00081	-2.07004	-2.18593	-2.18879
9.41917	-0.0653585	-0.482626	-0.761433	-0.929433	-1.278	-1.49973	-1.544	-1.86113	-1.94511	-2.0024	-2.07519	-2.175	-2.19264
9.42583	-0.0735333	-0.487424	-0.759249	-0.929034	-1.28094	-1.50468	-1.55973	-1.86644	-1.95808	-2.01442	-2.08748	-2.16813	-2.20246
9.4325	-0.0753375	-0.491631	-0.762471	-0.931702	-1.28742	-1.52	-1.57261	-1.8692	-1.97029	-2.0275	-2.09618	-2.16104	-2.21397
9.43917	-0.07667	-0.49614	-0.768075	-0.937423	-1.29457	-1.53159	-1.58262	-1.87482	-1.97723	-2.03814	-2.10151	-2.1575	-2.21948
9.44583	-0.0783346	-0.499223	-0.774661	-0.944578	-1.29982	-1.53922	-1.58644	-1.87935	-1.98198	-2.04121	-2.10365	-2.16128	-2.21659
9.4525	-0.0789043	-0.495533	-0.776717	-0.949433	-1.298	-1.54156	-1.58024	-1.87753	-1.98168	-2.03716	-2.10307	-2.1727	-2.2099
9.45917	-0.0726991	-0.480288	-0.770999	-0.946043	-1.29556	-1.53709	-1.56498	-1.86847	-1.97166	-2.02237	-2.09545	-2.18226	-2.20133
9.46583	-0.0616531	-0.458864	-0.759972	-0.935192	-1.29234	-1.52136	-1.54591	-1.85027	-1.952	-2.00177	-2.07889	-2.18349	-2.18874
9.4725	-0.0559103	-0.442843	-0.747713	-0.923633	-1.28555	-1.49652	-1.52922	-1.83547	-1.93242	-1.98507	-2.06033	-2.17999	-2.17522
9.47917	-0.0578904	-0.434961	-0.74099	-0.923821	-1.28193	-1.47652	-1.5192	-1.82982	-1.92779	-1.98145	-2.04404	-2.17583	-2.17106
9.48583	-0.0620787	-0.433755	-0.742276	-0.938461	-1.28178	-1.46722	-1.51777	-1.83258	-1.93568	-1.9892	-2.03745	-2.17324	-2.17658
9.4925	-0.0611817	-0.438686	-0.753841	-0.958857	-1.28549	-1.46624	-1.52111	-1.83549	-1.94673	-1.99884	-2.04119	-2.17373	-2.18374
9.49917	-0.0547689	-0.4488	-0.771093	-0.975001	-1.28494	-1.47253	-1.52206	-1.83576	-1.95011	-2.00294	-2.04902	-2.174	-2.18496
9.50583	-0.0484537	-0.460707	-0.780734	-0.981981	-1.27333	-1.48212	-1.5173	-1.83659	-1.94656	-2.00027	-2.05631	-2.16988	-2.17798
9.5125	-0.0490226	-0.466672	-0.785116	-0.983931	-1.25859	-1.48892	-1.51682	-1.84098	-1.94723	-1.99912	-2.06385	-2.1672	-2.17149
9.51917	-0.0561122	-0.46768	-0.788874	-0.982697	-1.24973	-1.49217	-1.52254	-1.84473	-1.94756	-1.99696	-2.07533	-2.17391	-2.16914
9.52583	-0.0644535	-0.465539	-0.790751	-0.972777	-1.24696	-1.49417	-1.52683	-1.84258	-1.9423	-1.99147	-2.08225	-2.18201	-2.17009
9.5325	-0.0662238	-0.461252	-0.787035	-0.952534	-1.24293	-1.49369	-1.52874	-1.84387	-1.93012	-1.97966	-2.07906	-2.17838	-2.17171
9.53917	-0.0641382	-0.458205	-0.778399	-0.93381	-1.23612	-1.48465	-1.52874	-1.85371	-1.91979	-1.97064	-2.0707	-2.16613	-2.17328
9.54583	-0.0609636	-0.456954	-0.773201	-0.918787	-1.23541	-1.47364	-1.52969	-1.87104	-1.91482	-1.96908	-2.06762	-2.16073	-2.18171
9.5525	-0.0539634	-0.459755	-0.766234	-0.905628	-1.23655	-1.46876	-1.52254	-1.8793	-1.90892	-1.96379	-2.06794	-2.15712	-2.18906
9.55917	-0.0394145	-0.459165	-0.74992	-0.887966	-1.22938	-1.46741	-1.50299	-1.87333	-1.89987	-1.95405	-2.06391	-2.14492	-2.18545
9.56583	-0.0237717	-0.449483	-0.730274	-0.869992	-1.2157	-1.46179	-1.47629	-1.86389	-1.89101	-1.94772	-2.05812	-2.13189	-2.16861
9.5725	-0.0173811	-0.434345	-0.713885	-0.861505	-1.20387	-1.45608	-1.45054	-1.85177	-1.88491	-1.95144	-2.05402	-2.12602	-2.14987
9.57917	-0.0214035	-0.417443	-0.701459	-0.862558	-1.19777	-1.45341	-1.4348	-1.83625	-1.88436	-1.96062	-2.05237	-2.13224	-2.13796
9.58583	-0.0321026	-0.402568	-0.692747	-0.873857	-1.19429	-1.45133	-1.43099	-1.81833	-1.88956	-1.96842	-2.04979	-2.14246	-2.12816
9.5925	-0.0389982	-0.387561	-0.689872	-0.886918	-1.19543	-1.44697	-1.43862	-1.80663	-1.89428	-1.97907	-2.04574	-2.15582	-2.12006
9.59917	-0.0390558	-0.375397	-0.69882	-0.898288	-1.20442	-1.44064	-1.45292	-1.80145	-1.89438	-1.99066	-2.03948	-2.17073	-2.11637
9.60583	-0.0344471	-0.371229	-0.709226	-0.90619	-1.21327	-1.43463	-1.47057	-1.79827	-1.88995	-1.99978	-2.03362	-2.1784	-2.11641
9.6125	-0.0336284	-0.378805	-0.715189	-0.912393	-1.22138	-1.4287	-1.48916	-1.80126	-1.88829	-2.00441	-2.02964	-2.18291	-2.12044
9.61917	-0.0344692	-0.391007	-0.713741	-0.918626	-1.22857	-1.42768	-1.50013	-1.80926	-1.88424	-2.00357	-2.02403	-2.18421	-2.12652
9.62583	-0.0269687	-0.398612	-0.707809	-0.919519	-1.23375	-1.42955	-1.49965	-1.81606	-1.87447	-1.99771	-2.01386	-2.17779	-2.13296
9.6325	-0.0149232	-0.397801	-0.700276	-0.91498	-1.22922	-1.43094	-1.48916	-1.81308	-1.86187	-1.98507	-2.00116	-2.16008	-2.13624
9.63917	-0.0125559	-0.395094	-0.688509	-0.909752	-1.21731	-1.42736	-1.47581	-1.80737	-1.85716	-1.97328	-1.99307	-2.13986	-2.13795
9.64583	-0.0273157	-0.394019	-0.683301	-0.910821	-1.2098	-1.43093	-1.46866	-1.80783	-1.8671	-1.9674	-1.99067	-2.13154	-2.14823
9.6525	-0.0450939	-0.389272	-0.685619	-0.912895	-1.21235	-1.44114	-1.4677	-1.81082	-1.88501	-1.96682	-1.98814	-2.13377	-2.16286
9.65917	-0.0555336	-0.383611	-0.694197	-0.90985	-1.21979	-1.45069	-1.47057	-1.80982	-1.90158	-1.96759	-1.98627	-2.14002	-2.17292
9.66583	-0.0633048	-0.378621	-0.701626	-0.903625	-1.22549	-1.45233	-1.47247	-1.80805	-1.91239	-1.96907	-1.9895	-2.14408	-2.17459
9.6725	-0.0717591	-0.377064	-0.703757	-0.894742	-1.229	-1.44546	-1.47581	-1.81221	-1.92214	-1.97152	-2.0025	-2.14883	-2.1722
9.67917	-0.076114	-0.375768	-0.708112	-0.888359	-1.23311	-1.44155	-1.48296	-1.81991	-1.93225	-1.97068	-2.01624	-2.15786	-2.16931
9.68583	-0.0678878	-0.373269	-0.712143	-0.884057	-1.23882	-1.43594	-1.48869	-1.8236	-1.93154	-1.96222	-2.02256	-2.16454	-2.16216
9.6925	-0.0536428	-0.369388	-0.712157	-0.886176	-1.23713	-1.42928	-1.49012	-1.82175	-1.9188	-1.95055	-2.02443	-2.16735	-2.15066
9.69917	-0.0431475	-0.364339	-0.706612	-0.890389	-1.22799	-1.4225	-1.4925	-1.82223	-1.90499	-1.9406	-2.02589	-2.17101	-2.14001
9.70583	-0.0412889	-0.365034	-0.704085	-0.893686	-1.2227	-1.42072	-1.50204	-1.82609	-1.90173	-1.93734	-2.02821	-2.1816	-2.13869
9.7125	-0.043449	-0.371346	-0.707991	-0.903623	-1.22835	-1.42509	-1.51348	-1.83254	-1.90318	-1.94283	-2.02556	-2.19523	-2.14469
9.71917	-0.0449078	-0.382619	-0.714671	-0.916074	-1.23365	-1.4284	-1.5173	-1.83686	-1.90132	-1.95194	-2.02122	-2.20451	-2.15158
9.72583	-0.0434367	-0.391347	-0.714973	-0.921278	-1.22598	-1.42892	-1.5111	-1.83968	-1.89552	-1.95517	-2.01936	-2.20471	-2.15178
9.7325	-0.0350946	-0.394128	-0.70645	-0.91355	-1.2068	-1.42689	-1.4987	-1.84088	-1.8903	-1.94691	-2.01867	-2.19305	-2.14632
9.73917	-0.0245105	-0.39389	-0.700235	-0.904745	-1.18989	-1.42133	-1.48964	-1.84031	-1.88773	-1.93135	-2.01876	-2.17572	-2.14234
9.74583	-0.0148696	-0.38947	-0.697628	-0.902526	-1.17957	-1.41424	-1.48392	-1.83925	-1.88514	-1.91294	-2.02221	-2.16427	-2.13948
9.7525	-0.0117073	-0.384331	-0.695188	-0.903439	-1.17285	-1.40481	-1.48201	-1.83847	-1.88552	-1.89256	-2.03112	-2.16573	-2.13617
9.75917	-0.0172078	-0.382058	-0.687721	-0.907476	-1.1726	-1.39802	-1.49107	-1.84349	-1.88792	-1.87611	-2.04372	-2.17938	-2.13408
9.76583	-0.0242974	-0.383534	-0.682361	-0.918457	-1.18406	-1.39609	-1.51062	-1.84772	-1.89158	-1.86536	-2.05425	-2.19274	-2.13361
9.7725	-0.0253958	-0.384944	-0.680298	-0.932333	-1.19698	-1.39522	-1.52969	-1.84787	-1.89091	-1.85863	-2.06125	-2.20302	-2.12959
9.77917	-0.0195304	-0.384118	-0.678858	-0.944247	-1.20079	-1.39004	-1.53923	-1.84153	-1.8878	-1.85686	-2.06428	-2.2096	-2.12139
9.78583	-0.0122528	-0.385153	-0.678822	-0.953433	-1.19567	-1.3806	-1.54257	-1.83472	-1.88233	-1.86132	-2.06158	-2.21374	-2.11266
9.7925	-0.00379448	-0.390202	-0.68333	-0.965784	-1.18751	-1.37451	-1.54734	-1.8339	-1.8768	-1.87109	-2.05902	-2.21896	-2.10881
9.79917	0.00968493	-0.393536	-0.691946	-0.977217	-1.18083	-1.37377	-1.54781	-1.83281	-1.87323	-1.87743	-2.05344	-2.22628	-2.10564
9.80583	0.0224233	-0.396556	-0.700988	-0.980983	-1.17172	-1.37241	-1.54591	-1.83152	-1.87638	-1.88075	-2.05141	-2.24067	-2.10573
9.8125	0.0273262	-0.398933	-0.709662	-0.980808	-1.16868	-1.36923	-1.54877	-1.82995	-1.88374	-1.88609	-2.05346	-2.26469	-2.11305
9.81917	0.024352	-0.401724	-0.716426	-0.983745	-1.17162	-1.36968	-1.5564	-1.83341	-1.88632	-1.88966	-2.06333	-2.29299	-2.12657
9.82583	0.0256415	-0.40356	-0.715118	-0.986206	-1.17456	-1.37231	-1.56212	-1.83688	-1.87943	-1.88336	-2.07509	-2.31605	-2.13485
9.8325	0.0343726	-0.40232	-0.70193	-0.983639	-1.17056	-1.3704	-1.55783	-1.83864	-1.86821	-1.86681	-2.07671	-2.32892	-2.13294
9.83917	0.0461935	-0.400565	-0.682706	-0.977086	-1.16115	-1.36001	-1.54924	-1.83588	-1.85648	-1.84565	-2.06802	-2.33803	-2.12488
9.84583	0.0600956	-0.393392	-0.664836	-0.974004	-1.15091	-1.34181	-1.53589	-1.83438	-1.84207	-1.82647	-2.04906	-2.34157	-2.11078
9.8525	0.0682753	-0.389921	-0.653815	-0.973803	-1.1426	-1.31838	-1.5254	-1.84241	-1.83431	-1.81295	-2.03198	-2.3435	-2.09936
9.85917	0.0676984	-0.398226	-0.652362	-0.977935	-1.14387	-1.29674	-1.52254	-1.85872	-1.84214	-1.81183	-2.02044	-2.35029	-2.0928
9.86583	0.058788	-0.41375	-0.661723	-0.988591	-1.15548	-1.28569	-1.53112	-1.8786	-1.86518	-1.82416	-2.01627	-2.36156	-2.09787
9.8725	0.048855	-0.4277	-0.679889	-1.00122	-1.17097	-1.28824	-1.54448	-1.89426	-1.88693	-1.84199	-2.02062	-2.37217	-2.11182
9.87917	0.0422278	-0.439404	-0.699127	-1.01517	-1.18492	-1.29784	-1.55878	-1.90804	-1.89877	-1.85906	-2.02975	-2.37541	-2.12936
9.88583	0.0385703	-0.454484	-0.714786	-1.03178	-1.19533	-1.30585	-1.5707	-1.91837	-1.90415	-1.87042	-2.04371	-2.37814	-2.14974
9.8925	0.044743	-0.465326	-0.719203	-1.0506	-1.19699	-1.31029	-1.57595	-1.9184	-1.90325	-1.87239	-2.0513	-2.37843	-2.16195
9.89917	0.0583849	-0.467768	-0.710905	-1.06268	-1.1857	-1.30942	-1.57499	-1.91238	-1.89458	-1.86206	-2.05209	-2.37696	-2.16381
9.90583	0.0725358	-0.467009	-0.696301	-1.06786	-1.168	-1.30651	-1.57022	-1.90777	-1.88205	-1.8464	-2.05197	-2.37807	-2.15825
9.9125	0.0849441	-0.46949	-0.682788	-1.07618	-1.15295	-1.29775	-1.56689	-1.9111	-1.87393	-1.83066	-2.05485	-2.38872	-2.15125
9.91917	0.0944409	-0.475079	-0.673936	-1.09153	-1.14112	-1.28251	-1.56975	-1.92115	-1.8721	-1.8179	-2.06148	-2.40952	-2.14964
9.92583	0.0995612	-0.482881	-0.670552	-1.10945	-1.13377	-1.26883	-1.58501	-1.93606	-1.87761	-1.81258	-2.06709	-2.43727	-2.15546
9.9325	0.0965026	-0.499443	-0.676023	-1.13008	-1.13676	-1.26415	-1.6098	-1.96153	-1.88944	-1.81745	-2.07214	-2.46984	-2.17325
9.93917	0.0922443	-0.523241	-0.691484	-1.15613	-1.15327	-1.26777	-1.63794	-1.99392	-1.90556	-1.83159	-2.06929	-2.5055	-2.19937
9.94583	0.0949273	-0.54649	-0.714984	-1.18547	-1.17355	-1.27084	-1.66368	-2.02509	-1.92069	-1.8464	-2.05527	-2.53568	-2.2286
9.9525	0.104401	-0.567725	-0.733558	-1.20799	-1.18654	-1.27483	-1.68848	-2.04661	-1.93131	-1.8585	-2.03375	-2.55445	-2.25499
9.95917	0.119945	-0.586814	-0.744216	-1.22319	-1.1879	-1.28127	-1.70851	-2.05682	-1.9422	-1.86962	-2.00735	-2.56436	-2.27301
9.96583	0.136167	-0.605528	-0.748884	-1.23685	-1.18202	-1.28739	-1.72138	-2.0673	-1.95221	-1.88061	-1.9821	-2.57313	-2.28321
9.9725	0.149428	-0.621941	-0.75073	-1.25421	-1.17506	-1.29078	-1.7314	-2.07549	-1.96002	-1.88659	-1.96436	-2.58802	-2.29047
9.97917	0.16039	-0.63189	-0.750059	-1.27434	-1.16848	-1.29303	-1.74189	-2.08074	-1.96431	-1.88611	-1.95911	-2.60461	-2.29943
9.98583	0.170917	-0.633921	-0.742682	-1.29187	-1.16313	-1.29396	-1.75381	-2.08118	-1.96472	-1.88553	-1.95962	-2.61717	-2.31009
9.9925	0.188979	-0.626646	-0.733444	-1.3041	-1.162	-1.28811	-1.76191	-2.08267	-1.96198	-1.88716	-1.95767	-2.62751	-2.319
9.99917	0.208248	-0.616851	-0.729265	-1.30948	-1.16357	-1.27314	-1.76907	-2.0882	-1.95588	-1.88853	-1.95406	-2.63801	-2.32902
10.0058	0.224276	-0.610421	-0.729582	-1.30978	-1.16482	-1.25862	-1.77622	-2.09983	-1.94955	-1.8871	-1.95242	-2.6437	-2.34186
10.0125	0.24086	-0.606848	-0.729656	-1.30872	-1.1609	-1.2492	-1.78003	-2.11376	-1.94358	-1.8846	-1.94661	-2.64007	-2.35158
10.0192	0.266776	-0.606933	-0.729929	-1.30595	-1.15241	-1.24256	-1.77956	-2.12885	-1.93944	-1.88413	-1.93534	-2.63464	-2.35617
10.0258	0.299681	-0.607957	-0.73159	-1.30739	-1.14908	-1.23814	-1.77765	-2.14649	-1.94183	-1.88511	-1.92296	-2.64048	-2.35819
10.0325	0.32865	-0.610022	-0.737207	-1.31805	-1.15211	-1.23818	-1.78099	-2.16473	-1.94827	-1.8869	-1.91188	-2.65914	-2.36874
10.0392	0.349455	-0.615707	-0.745264	-1.339	-1.16305	-1.24917	-1.79386	-2.18207	-1.95863	-1.89268	-1.90074	-2.6823	-2.39048
10.0458	0.366454	-0.627586	-0.757083	-1.36554	-1.18338	-1.26515	-1.81675	-2.19607	-1.97231	-1.90556	-1.89055	-2.71212	-2.4222
10.0525	0.387683	-0.640463	-0.776295	-1.39081	-1.21009	-1.27912	-1.84298	-2.20679	-1.9856	-1.92186	-1.87979	-2.74749	-2.4571
10.0592	0.41099	-0.647549	-0.795786	-1.40932	-1.23336	-1.28123	-1.86443	-2.21257	-1.99289	-1.93592	-1.85972	-2.77699	-2.4885
10.0658	0.428355	-0.652961	-0.810516	-1.41965	-1.24274	-1.27204	-1.88112	-2.21809	-1.99537	-1.9487	-1.8337	-2.79312	-2.51894
10.0725	0.440282	-0.663087	-0.817544	-1.41893	-1.23964	-1.25938	-1.89352	-2.22667	-1.99537	-1.96303	-1.81227	-2.79616	-2.5463
10.0792	0.452315	-0.669952	-0.821093	-1.40905	-1.22881	-1.2475	-1.90115	-2.23705	-1.99321	-1.97883	-1.80186	-2.79685	-2.56988
10.0858	0.474555	-0.667527	-0.821448	-1.39827	-1.21374	-1.24262	-1.9021	-2.24389	-1.98497	-1.9908	-1.79263	-2.79425	-2.58444
10.0925	0.498779	-0.656066	-0.816034	-1.38916	-1.19985	-1.23857	-1.90258	-2.24733	-1.97138	-1.99551	-1.77971	-2.79001	-2.59403
10.0992	0.520721	-0.647534	-0.807655	-1.38206	-1.19514	-1.23491	-1.91116	-2.25066	-1.96326	-2.00074	-1.77209	-2.7901	-2.60556
10.1058	0.539327	-0.644685	-0.804324	-1.37871	-1.20562	-1.23394	-1.92833	-2.25589	-1.96276	-2.00832	-1.77353	-2.79869	-2.6175
10.1125	0.561691	-0.645229	-0.808403	-1.38462	-1.2287	-1.23958	-1.94979	-2.26119	-1.96663	-2.01883	-1.77296	-2.81428	-2.62879
10.1192	0.591847	-0.64378	-0.810355	-1.39567	-1.25738	-1.24716	-1.96791	-2.2625	-1.97071	-2.02236	-1.76117	-2.82779	-2.63753
10.1258	0.622668	-0.642873	-0.807255	-1.39959	-1.28229	-1.24301	-1.98317	-2.26458	-1.98251	-2.02388	-1.74385	-2.83726	-2.64462
10.1325	0.651393	-0.646612	-0.805768	-1.39727	-1.30524	-1.23664	-1.99699	-2.274	-2.00327	-2.03262	-1.7311	-2.84402	-2.65423
10.1392	0.67773	-0.653102	-0.81155	-1.39613	-1.3227	-1.23909	-2.01416	-2.28772	-2.02307	-2.0518	-1.72071	-2.85107	-2.66606
10.1458	0.703358	-0.657859	-0.827092	-1.39847	-1.33553	-1.25289	-2.02942	-2.30215	-2.03474	-2.07548	-1.71151	-2.86182	-2.68205
10.1525	0.729013	-0.657659	-0.843461	-1.39948	-1.34798	-1.26948	-2.04086	-2.31369	-2.04305	-2.09202	-1.70285	-2.8754	-2.69993
10.1592	0.753476	-0.655793	-0.859409	-1.39951	-1.36184	-1.28283	-2.04754	-2.32737	-2.05564	-2.10879	-1.69585	-2.89281	-2.71734
10.1658	0.772628	-0.653621	-0.877467	-1.40397	-1.38156	-1.29758	-2.05469	-2.34112	-2.0674	-2.12999	-1.68734	-2.9136	-2.73764
10.1725	0.790255	-0.647138	-0.898524	-1.40893	-1.4032	-1.31105	-2.0628	-2.344	-2.07169	-2.15377	-1.6725	-2.93556	-2.75722
10.1792	0.809699	-0.63293	-0.914318	-1.40733	-1.42354	-1.31946	-2.06661	-2.33838	-2.06665	-2.16456	-1.65189	-2.94885	-2.77195
10.1858	0.833609	-0.612399	-0.914568	-1.39281	-1.43668	-1.31796	-2.06614	-2.32687	-2.06179	-2.16353	-1.62196	-2.94857	-2.77834
10.1925	0.855552	-0.589687	-0.908977	-1.37411	-1.44277	-1.30936	-2.069	-2.32114	-2.05893	-2.16547	-1.58956	-2.93789	-2.7834
10.1992	0.87614	-0.566406	-0.907053	-1.3615	-1.45305	-1.30181	-2.07901	-2.31628	-2.05921	-2.17324	-1.56148	-2.92508	-2.79491
10.2058	0.903744	-0.544711	-0.90691	-1.35412	-1.47095	-1.30082	-2.0895	-2.30728	-2.05263	-2.18099	-1.54139	-2.91091	-2.80648
10.2125	0.938472	-0.520705	-0.903807	-1.34574	-1.49165	-1.30097	-2.09475	-2.29782	-2.03897	-2.18319	-1.52797	-2.89688	-2.81058
10.2192	0.976344	-0.496097	-0.896649	-1.33182	-1.51063	-1.29613	-2.09284	-2.28522	-2.0238	-2.18689	-1.51293	-2.89016	-2.80671
10.2258	1.01298	-0.473271	-0.88988	-1.31378	-1.52883	-1.28439	-2.08282	-2.26813	-2.00437	-2.19085	-1.49088	-2.88526	-2.80182
10.2325	1.05515	-0.44857	-0.877583	-1.28943	-1.54502	-1.26498	-2.06232	-2.23932	-1.97917	-2.1912	-1.46008	-2.87456	-2.78873
10.2392	1.09882	-0.420617	-0.861143	-1.25235	-1.54894	-1.23605	-2.03609	-2.20662	-1.94957	-2.18764	-1.42322	-2.85137	-2.76744
10.2458	1.13828	-0.389773	-0.850099	-1.20645	-1.54548	-1.20182	-2.01368	-2.17812	-1.93026	-2.18561	-1.38878	-2.82615	-2.74557
10.2525	1.16631	-0.362255	-0.850358	-1.16486	-1.54395	-1.17178	-1.99604	-2.15391	-1.92474	-2.18544	-1.35529	-2.80376	-2.73367
10.2592	1.18492	-0.337928	-0.857398	-1.13691	-1.54413	-1.1512	-1.9846	-2.13339	-1.92612	-2.18582	-1.32812	-2.78227	-2.72982
10.2658	1.19927	-0.312353	-0.867325	-1.12274	-1.54521	-1.14056	-1.97649	-2.11189	-1.93272	-2.18571	-1.30862	-2.76535	-2.72768
10.2725	1.21136	-0.290313	-0.877935	-1.11583	-1.54928	-1.13613	-1.96552	-2.08692	-1.94	-2.17895	-1.29732	-2.75532	-2.72671
10.2792	1.22322	-0.270037	-0.886387	-1.10711	-1.55724	-1.13392	-1.94883	-2.05409	-1.94106	-2.16623	-1.28342	-2.74972	-2.7173
10.2858	1.23195	-0.246554	-0.884584	-1.09348	-1.56126	-1.13029	-1.92547	-2.02199	-1.93264	-2.15333	-1.25733	-2.73872	-2.70248
10.2925	1.24617	-0.210933	-0.868526	-1.07158	-1.55605	-1.12243	-1.89829	-1.98821	-1.91134	-2.14068	-1.21622	-2.7187	-2.68198
10.2992	1.27018	-0.16016	-0.840671	-1.03868	-1.54365	-1.11175	-1.8611	-1.95324	-1.87718	-2.12789	-1.16207	-2.68683	-2.65345
10.3058	1.29654	-0.104917	-0.809602	-0.991058	-1.53131	-1.09794	-1.8158	-1.91734	-1.8307	-2.11375	-1.10691	-2.64946	-2.61704
10.3125	1.31459	-0.0513142	-0.783975	-0.937225	-1.52278	-1.08518	-1.77765	-1.88403	-1.78028	-2.10822	-1.0563	-2.61345	-2.58293
10.3192	1.32284	-9.80448e-05	-0.762432	-0.888478	-1.51695	-1.07112	-1.74665	-1.85099	-1.73135	-2.10917	-1.01302	-2.5866	-2.56133
10.3258	1.32559	0.0517731	-0.743005	-0.8475	-1.51555	-1.04755	-1.71614	-1.81057	-1.6896	-2.10949	-0.975711	-2.56558	-2.54842
10.3325	1.32244	0.101113	-0.723659	-0.810109	-1.51392	-1.01793	-1.68085	-1.76508	-1.65061	-2.10134	-0.942553	-2.54323	-2.53226
10.3392	1.31278	0.144164	-0.708828	-0.778533	-1.51477	-0.985317	-1.64986	-1.71371	-1.61697	-2.08635	-0.910912	-2.51708	-2.51088
10.3458	1.30339	0.18996	-0.696344	-0.756327	-1.51021	-0.953193	-1.62649	-1.65586	-1.58663	-2.06541	-0.874349	-2.48001	-2.48383
10.3525	1.29784	0.249083	-0.67868	-0.737665	-1.49393	-0.917795	-1.60027	-1.59656	-1.55959	-2.03867	-0.835413	-2.43296	-2.44727
10.3592	1.29256	0.320063	-0.65374	-0.72028	-1.47559	-0.883254	-1.56593	-1.54033	-1.52915	-2.00592	-0.796787	-2.37207	-2.39639
10.3658	1.28207	0.397943	-0.625616	-0.700842	-1.45329	-0.853937	-1.5254	-1.4874	-1.49003	-1.96818	-0.759565	-2.30316	-2.33463
10.3725	1.26879	0.481573	-0.593372	-0.675634	-1.42904	-0.822812	-1.47486	-1.42915	-1.44127	-1.92367	-0.719119	-2.2287	-2.26971
10.3792	1.25389	0.570101	-0.55421	-0.638258	-1.4031	-0.783045	-1.41573	-1.36729	-1.38859	-1.87542	-0.674183	-2.15821	-2.20828
10.3858	1.23515	0.660671	-0.510373	-0.594421	-1.38359	-0.73637	-1.34993	-1.30592	-1.33403	-1.82671	-0.621586	-2.10086	-2.15188
10.3925	1.20985	0.74424	-0.469524	-0.549494	-1.37156	-0.687778	-1.28889	-1.24157	-1.27637	-1.78192	-0.561472	-2.05109	-2.09496
10.3992	1.18447	0.825388	-0.435684	-0.504071	-1.35523	-0.637255	-1.22833	-1.17349	-1.21792	-1.7407	-0.495516	-2.00831	-2.03263
10.4058	1.17326	0.907848	-0.405513	-0.451464	-1.33075	-0.582235	-1.15824	-1.09934	-1.15692	-1.69623	-0.426187	-1.96392	-1.95868
10.4125	1.17301	0.991468	-0.37342	-0.396288	-1.30466	-0.525737	-1.0848	-1.02521	-1.0945	-1.65604	-0.363962	-1.92972	-1.87822
10.4192	1.16569	1.0676	-0.34443	-0.351256	-1.28347	-0.468209	-1.01233	-0.957663	-1.0343	-1.62465	-0.315189	-1.90313	-1.79965
10.4258	1.1417	1.13148	-0.324353	-0.321191	-1.26914	-0.407951	-0.948429	-0.895825	-0.983976	-1.59769	-0.283483	-1.87934	-1.73104
10.4325	1.11493	1.20317	-0.306299	-0.296462	-1.253	-0.34611	-0.872612	-0.834379	-0.933574	-1.55691	-0.251477	-1.8462	-1.66405
10.4392	1.09046	1.28564	-0.278237	-0.265635	-1.2298	-0.279197	-0.786304	-0.767779	-0.876193	-1.5016	-0.209837	-1.80173	-1.59669
10.4458	1.05973	1.37542	-0.239394	-0.229593	-1.20663	-0.207836	-0.697136	-0.688834	-0.802229	-1.44024	-0.160517	-1.748	-1.53009
10.4525	1.02065	1.46756	-0.196029	-0.193362	-1.18566	-0.128095	-0.616074	-0.599645	-0.717279	-1.37572	-0.104717	-1.67913	-1.45788
10.4592	0.982015	1.57217	-0.148229	-0.150146	-1.16152	-0.0458136	-0.536919	-0.499042	-0.622387	-1.30369	-0.0422178	-1.59587	-1.36842
10.4658	0.95742	1.69429	-0.0864893	-0.0917836	-1.12271	0.0367439	-0.444412	-0.395367	-0.516657	-1.21837	0.0300074	-1.49846	-1.25432
10.4725	0.942053	1.81832	-0.00764886	-0.0228071	-1.07042	0.127355	-0.348091	-0.291525	-0.407245	-1.13108	0.104458	-1.39977	-1.1275
10.4792	0.921483	1.92954	0.0739775	0.0442641	-1.01908	0.219652	-0.263214	-0.194793	-0.301528	-1.05119	0.173654	-1.30428	-1.00721
10.4858	0.890054	2.02586	0.143263	0.100433	-0.975312	0.304221	-0.189304	-0.110827	-0.212249	-0.983277	0.239914	-1.21746	-0.897976
10.4925	0.854112	2.11643	0.203327	0.147609	-0.934334	0.370834	-0.108242	-0.0337585	-0.134821	-0.918785	0.302624	-1.13695	-0.793153
10.4992	0.831469	2.20579	0.266214	0.188971	-0.882959	0.432934	-0.0109673	0.0513635	-0.0537564	-0.844652	0.371513	-1.04928	-0.681161
10.5058	0.816982	2.29669	0.338493	0.232346	-0.81765	0.505366	0.0958443	0.14941	0.0340547	-0.766635	0.446993	-0.954539	-0.564486
10.5125	0.798936	2.3876	0.406361	0.278048	-0.75049	0.581662	0.200748	0.250574	0.128153	-0.690078	0.51941	-0.862725	-0.452168
10.5192	0.778365	2.48143	0.46408	0.320362	-0.687195	0.659289	0.30756	0.356841	0.226752	-0.613426	0.591031	-0.78016	-0.337178
10.5258	0.759589	2.57791	0.532301	0.358127	-0.620343	0.73834	0.423908	0.472533	0.331309	-0.521906	0.66323	-0.697725	-0.207536
10.5325	0.741726	2.67399	0.618061	0.399347	-0.546697	0.827791	0.542164	0.596767	0.436178	-0.418826	0.744914	-0.607898	-0.0681185
10.5392	0.712304	2.76461	0.710938	0.446529	-0.477581	0.919005	0.647068	0.716596	0.529924	-0.322068	0.823925	-0.51889	0.0599908
10.5458	0.673859	2.85025	0.796856	0.4911	-0.422997	1.00686	0.736237	0.828831	0.616173	-0.232662	0.901055	-0.429858	0.169526
10.5525	0.63892	2.93375	0.888763	0.532142	-0.374326	1.09376	0.827312	0.943142	0.700808	-0.145263	0.984652	-0.330876	0.276138
10.5592	0.615389	3.01805	0.994761	0.576338	-0.314394	1.18823	0.929832	1.05599	0.783423	-0.0504628	1.07349	-0.215969	0.389614
10.5658	0.608592	3.10692	1.10453	0.631418	-0.245962	1.2971	1.03807	1.16411	0.867076	0.0478005	1.16418	-0.0941912	0.500902
10.5725	0.614734	3.2036	1.2118	0.686888	-0.170942	1.4109	1.14775	1.27134	0.954736	0.14644	1.25105	0.025551	0.607292
10.5792	0.634222	3.30789	1.32524	0.735357	-0.0886179	1.5258	1.26266	1.38572	1.0562	0.252647	1.34174	0.146691	0.716035
10.5858	0.667069	3.41237	1.45398	0.776752	0.00570602	1.6382	1.38521	1.5125	1.1686	0.368771	1.43714	0.278341	0.836241
10.5925	0.707215	3.51211	1.59366	0.816473	0.110754	1.75182	1.50633	1.64658	1.28893	0.494395	1.53907	0.422247	0.964888
10.5992	0.74714	3.61211	1.74112	0.855823	0.216861	1.87176	1.62601	1.79332	1.41693	0.615113	1.64696	0.569071	1.09693
10.6058	0.780195	3.71582	1.89209	0.894027	0.32516	1.99139	1.74427	1.95178	1.55222	0.737744	1.76748	0.713784	1.22829
10.6125	0.812347	3.82425	2.04585	0.935269	0.431729	2.10902	1.86539	2.11507	1.69184	0.871786	1.89791	0.866263	1.35884
10.6192	0.840839	3.93086	2.19743	0.984302	0.54132	2.2265	1.98555	2.2723	1.82034	1.01302	2.02867	1.02635	1.49174
10.6258	0.864655	4.03406	2.34483	1.04151	0.651459	2.34327	2.10238	2.4201	1.93475	1.14939	2.15364	1.18161	1.62269
10.6325	0.888379	4.1347	2.48626	1.11095	0.757612	2.46204	2.21777	2.57114	2.04135	1.28024	2.27347	1.33159	1.75169
10.6392	0.915134	4.22943	2.62805	1.18733	0.864039	2.58377	2.33126	2.72998	2.14683	1.41913	2.39501	1.4873	1.88164
10.6458	0.944225	4.31491	2.77234	1.26564	0.97096	2.70982	2.44331	2.89306	2.24787	1.55917	2.51225	1.65219	2.01077
10.6525	0.979213	4.3874	2.9126	1.34004	1.08254	2.83398	2.54726	3.05202	2.33551	1.68469	2.61985	1.81467	2.12938
10.6592	1.02494	4.44725	3.0472	1.41411	1.19334	2.95114	2.64883	3.20647	2.42029	1.79948	2.72292	1.97476	2.23702
10.6658	1.08245	4.49486	3.17705	1.494	1.30469	3.07163	2.75135	3.36411	2.50858	1.92378	2.82512	2.13881	2.34576
10.6725	1.14411	4.54069	3.30735	1.56806	1.42167	3.19091	2.85673	3.51447	2.59711	2.06207	2.92606	2.29609	2.45535
10.6792	1.20761	4.5895	3.43203	1.63646	1.54204	3.29932	2.95877	3.64758	2.68307	2.20101	3.02468	2.44061	2.55457
10.6858	1.26862	4.63615	3.54959	1.70076	1.66404	3.39253	3.05653	3.7601	2.76368	2.3332	3.11917	2.57761	2.63626
10.6925	1.3191	4.67401	3.66831	1.76939	1.78799	3.48386	3.14856	3.86494	2.8532	2.46272	3.21222	2.72236	2.70996
10.6992	1.35226	4.71114	3.79245	1.83389	1.91877	3.58947	3.23915	3.97582	2.94673	2.5909	3.30641	2.87048	2.78083
10.7058	1.38151	4.76618	3.92039	1.89441	2.05748	3.70132	3.33071	4.09519	3.04571	2.71475	3.41635	3.02201	2.8513
10.7125	1.41539	4.83031	4.04212	1.9504	2.19883	3.80993	3.41558	4.21585	3.13442	2.83013	3.53599	3.17801	2.91861
10.7192	1.45593	4.87952	4.15214	1.99634	2.33346	3.90332	3.48902	4.32935	3.21363	2.9423	3.6452	3.33315	2.97982
10.7258	1.50289	4.90985	4.25195	2.03984	2.45802	3.9865	3.55291	4.43544	3.2837	3.05695	3.73891	3.48439	3.04522
10.7325	1.55379	4.92604	4.33926	2.08726	2.57459	4.06419	3.61872	4.52973	3.34402	3.17868	3.82535	3.62568	3.1188
10.7392	1.61774	4.92797	4.41243	2.14418	2.68683	4.13575	3.68261	4.61228	3.40609	3.30369	3.9106	3.76281	3.20014
10.7458	1.68722	4.91211	4.47416	2.19841	2.79493	4.19682	3.73745	4.68367	3.46978	3.42603	3.98615	3.89564	3.2748
10.7525	1.76256	4.89437	4.53607	2.25283	2.90038	4.25344	3.79562	4.76187	3.54804	3.55161	4.05679	4.0336	3.34124
10.7592	1.84303	4.89993	4.61107	2.3297	3.01396	4.31814	3.86953	4.85711	3.63504	3.689	4.14463	4.19518	3.42079
10.7658	1.92733	4.92524	4.69476	2.42668	3.14527	4.39718	3.95775	4.96812	3.72685	3.83499	4.25484	4.37159	3.51948
10.7725	2.01521	4.95123	4.77969	2.52387	3.28729	4.47954	4.04644	5.08604	3.81672	3.97832	4.37815	4.55317	3.62763
10.7792	2.09618	4.96686	4.85914	2.60651	3.42238	4.54945	4.12798	5.19324	3.89094	4.11495	4.50128	4.73154	3.72446
10.7858	2.16424	4.96935	4.92881	2.6783	3.54137	4.60642	4.21286	5.28467	3.95081	4.2482	4.60921	4.90977	3.8078
10.7925	2.23069	4.96172	4.98705	2.75629	3.65608	4.65285	4.3087	5.36255	4.0055	4.36982	4.70584	5.09226	3.8911
10.7992	2.29899	4.93258	5.0288	2.83248	3.77233	4.70122	4.40741	5.43991	4.06538	4.48139	4.79161	5.27871	3.9779
10.8058	2.36653	4.89149	5.06528	2.89986	3.89693	4.75247	4.5042	5.52129	4.14562	4.59244	4.88331	5.4752	4.06853
10.8125	2.42409	4.85278	5.09949	2.96014	4.02587	4.80039	4.59957	5.60316	4.23123	4.71286	4.9727	5.6777	4.1585
10.8192	2.48216	4.82668	5.12933	3.02214	4.15559	4.84173	4.70829	5.70081	4.32692	4.85003	5.0644	5.88175	4.25383
10.8258	2.55484	4.81318	5.16193	3.10574	4.28925	4.88261	4.83084	5.82546	4.42697	4.99556	5.17244	6.08833	4.36933
10.8325	2.62467	4.79686	5.19993	3.20093	4.42021	4.92723	4.94957	5.96777	4.52945	5.15455	5.2986	6.29213	4.50352
10.8392	2.67314	4.77958	5.23591	3.29436	4.54415	4.96202	5.06926	6.10875	4.63221	5.3265	5.43901	6.49935	4.64493
10.8458	2.65816	4.76532	5.25354	3.38871	4.6509	4.97777	5.21755	6.27115	4.75021	5.5343	5.5938	6.73292	4.80459
10.8525	2.46521	4.7635	5.28902	3.53515	4.79352	5.00432	5.51128	6.57268	5.00686	5.89138	5.83553	7.09828	5.08031
10.8592	1.88248	4.78142	5.43887	3.86305	5.12095	5.12662	6.18553	7.23736	5.61869	6.64036	6.28	7.8557	5.719
10.8658	0.706662	4.80209	5.80544	4.5496	5.85184	5.45564	7.54976	8.52775	6.82296	8.07906	7.04299	9.38782	7.09566
10.8725	-1.07556	4.76308	6.4464	5.73815	7.172	6.06791	9.77516	10.5492	8.6752	10.2953	8.12325	12.0259	9.50918
10.8792	-3.22741	4.5489	7.30437	7.38788	9.07159	6.92304	12.6443	13.0566	10.9138	13.0218	9.32551	15.7017	12.8907
10.8858	-5.33825	4.04532	8.20114	9.20734	11.2768	7.81968	15.5888	15.5048	13.0528	15.7133	10.3238	19.8532	16.6885
10.8925	-6.97794	3.20356	8.87818	10.7766	13.3363	8.48133	17.9081	17.2611	14.546	17.7507	10.7824	23.6002	20.0745
10.8992	-7.817	2.0348	9.09052	11.6837	14.7721	8.6334	18.99	17.7877	14.9389	18.6043	10.4559	26.0487	22.2188
10.9058	-7.69088	0.610661	8.68328	11.6381	15.2191	8.09566	18.4531	16.7899	13.9881	17.9555	9.25442	26.5481	22.516
10.9125	-6.67453	-0.944464	7.63086	10.551	14.5102	6.82886	16.2644	14.3182	11.7594	15.8533	7.28436	24.8368	20.737
10.9192	-5.07079	-2.44698	6.08308	8.59837	12.7588	4.9642	12.8541	10.8384	8.70166	12.7509	4.87828	21.2301	17.1832
10.9258	-3.30774	-3.7325	4.30419	6.20712	10.3699	2.81021	8.95548	7.04678	5.42551	9.31455	2.44829	16.5329	12.6372
10.9325	-1.74778	-4.72664	2.56703	3.85855	7.8492	0.701985	5.30052	3.58421	2.47414	6.14758	0.339711	11.7272	8.02933
10.9392	-0.558509	-5.43586	1.06839	1.90246	5.60653	-1.10186	2.34747	0.828611	0.15421	3.59696	-1.28274	7.57879	4.07833
10.9458	0.253477	-5.91073	-0.126915	0.467628	3.82885	-2.50247	0.216007	-1.15415	-1.48663	1.7335	-2.42886	4.42474	1.08974
10.9525	0.758023	-6.2087	-1.0471	-0.493778	2.52365	-3.52519	-1.20115	-2.50068	-2.56286	0.437711	-3.19956	2.23125	-0.97167
10.9592	1.03821	-6.39666	-1.76773	-1.09795	1.60429	-4.24727	-2.10333	-3.41306	-3.25394	-0.461016	-3.72458	0.769207	-2.31498
10.9658	1.17015	-6.52444	-2.3574	-1.46913	0.945573	-4.76409	-2.67744	-4.0474	-3.7017	-1.10435	-4.09701	-0.214388	-3.17269
10.9725	1.21685	-6.61696	-2.85448	-1.70284	0.447215	-5.14881	-3.0489	-4.50138	-3.9946	-1.58049	-4.37405	-0.902919	-3.72198
10.9792	1.20794	-6.6836	-3.29228	-1.86279	0.0455163	-5.45064	-3.2959	-4.84455	-4.19908	-1.9479	-4.58567	-1.4183	-4.08573
10.9858	1.17004	-6.73408	-3.68466	-1.98469	-0.293348	-5.70084	-3.47328	-5.12707	-4.35725	-2.25006	-4.75268	-1.83182	-4.34094
10.9925	1.11431	-6.77567	-4.04069	-2.08438	-0.596648	-5.91561	-3.61252	-5.3783	-4.48817	-2.51235	-4.89284	-2.184	-4.53386
10.9992	1.04917	-6.80503	-4.36736	-2.17756	-0.886763	-6.10891	-3.73411	-5.60461	-4.59695	-2.75388	-5.01792	-2.49801	-4.69147
11.0058	0.967989	-6.82591	-4.67249	-2.26924	-1.16536	-6.28146	-3.84045	-5.81836	-4.68871	-2.98494	-5.13601	-2.7909	-4.82986
11.0125	0.866899	-6.8414	-4.95775	-2.36139	-1.43156	-6.44482	-3.93438	-6.0296	-4.77546	-3.21704	-5.24755	-3.07613	-4.95677
11.0192	0.754902	-6.85572	-5.22262	-2.45167	-1.68778	-6.60194	-4.02069	-6.23744	-4.85446	-3.45567	-5.35201	-3.35312	-5.07021
11.0258	0.636008	-6.8687	-5.46838	-2.53877	-1.93652	-6.7522	-4.09698	-6.43072	-4.91862	-3.69535	-5.44906	-3.62082	-5.16577
11.0325	0.517993	-6.87517	-5.69108	-2.61942	-2.17597	-6.89557	-4.16327	-6.5988	-4.96249	-3.92305	-5.538	-3.87167	-5.24115
11.0392	0.393164	-6.87617	-5.88778	-2.69019	-2.40552	-7.0267	-4.21476	-6.747	-4.99848	-4.13384	-5.62198	-4.10912	-5.29883
11.0458	0.268874	-6.8646	-6.05323	-2.75867	-2.62373	-7.14571	-4.251	-6.86986	-5.02626	-4.32593	-5.69699	-4.33079	-5.33501
11.0525	0.154468	-6.83883	-6.18793	-2.8243	-2.82477	-7.23743	-4.27628	-6.96185	-5.03953	-4.49743	-5.76138	-4.53003	-5.34733
11.0592	0.0477886	-6.79921	-6.29515	-2.88473	-3.00537	-7.30012	-4.29296	-7.02418	-5.03736	-4.64725	-5.82064	-4.70943	-5.34839
11.0658	-0.0626851	-6.75574	-6.38508	-2.93493	-3.17192	-7.3454	-4.30584	-7.07267	-5.0275	-4.78026	-5.87848	-4.87399	-5.35512
11.0725	-0.17992	-6.71106	-6.46333	-2.97629	-3.32724	-7.37568	-4.30441	-7.1117	-5.00916	-4.89901	-5.92853	-5.02835	-5.36643
11.0792	-0.288873	-6.65601	-6.51763	-2.99708	-3.46581	-7.38444	-4.28581	-7.12863	-4.97006	-4.99892	-5.94975	-5.16236	-5.36358
11.0858	-0.388632	-6.5882	-6.53962	-2.98847	-3.58165	-7.36112	-4.26006	-7.13016	-4.91594	-5.08562	-5.9473	-5.27148	-5.34253
11.0925	-0.491035	-6.51608	-6.53754	-2.96212	-3.68834	-7.3207	-4.23288	-7.12575	-4.85991	-5.16632	-5.9355	-5.364	-5.32013
11.0992	-0.595148	-6.44933	-6.52077	-2.93003	-3.7912	-7.27345	-4.20332	-7.1178	-4.8015	-5.23667	-5.92191	-5.44367	-5.29585
11.1058	-0.682211	-6.36916	-6.48072	-2.89201	-3.87954	-7.21167	-4.15564	-7.0828	-4.7267	-5.28323	-5.89347	-5.509	-5.25436
11.1125	-0.747247	-6.26457	-6.4079	-2.83791	-3.94084	-7.11969	-4.0946	-7.01479	-4.63654	-5.30449	-5.84281	-5.55991	-5.19227
11.1192	-0.806832	-6.13843	-6.31138	-2.77474	-3.98018	-7.00257	-4.03023	-6.93848	-4.54688	-5.31784	-5.78849	-5.6051	-5.12826
11.1258	-0.876287	-6.009	-6.21011	-2.71864	-4.01421	-6.8834	-3.96347	-6.85821	-4.46211	-5.33154	-5.74427	-5.64879	-5.07849
11.1325	-0.954593	-5.87919	-6.10602	-2.66563	-4.04035	-6.76616	-3.8929	-6.77773	-4.37263	-5.33983	-5.70502	-5.68845	-5.03375
11.1392	-1.02835	-5.73759	-5.98494	-2.60885	-4.0551	-6.64045	-3.81994	-6.69032	-4.27459	-5.33703	-5.6532	-5.72059	-4.98197
11.1458	-1.09698	-5.58706	-5.84127	-2.54553	-4.05997	-6.50067	-3.75366	-6.60683	-4.182	-5.32832	-5.58697	-5.74416	-4.92305
11.1525	-1.16256	-5.43356	-5.67764	-2.4775	-4.0606	-6.35984	-3.69406	-6.52412	-4.10143	-5.32044	-5.51516	-5.7553	-4.86314
11.1592	-1.22703	-5.28704	-5.50433	-2.40385	-4.05513	-6.21909	-3.63302	-6.42932	-4.02337	-5.30579	-5.43633	-5.75106	-4.79834
11.1658	-1.27913	-5.13784	-5.31739	-2.3201	-4.03243	-6.06707	-3.5615	-6.31787	-3.93446	-5.26755	-5.34369	-5.72996	-4.71525
11.1725	-1.31465	-4.97322	-5.10745	-2.22324	-3.9923	-5.8921	-3.47376	-6.19078	-3.83956	-5.20009	-5.23619	-5.68485	-4.61149
11.1792	-1.33864	-4.79225	-4.87644	-2.10932	-3.93799	-5.69617	-3.37315	-6.05169	-3.74643	-5.11051	-5.12307	-5.61831	-4.49965
11.1858	-1.36064	-4.5957	-4.6361	-1.98466	-3.87198	-5.49001	-3.26681	-5.90299	-3.65788	-5.01157	-5.01478	-5.54192	-4.38893
11.1925	-1.38516	-4.39722	-4.39654	-1.86524	-3.80073	-5.28151	-3.16191	-5.75442	-3.57198	-4.90967	-4.91349	-5.46961	-4.27895
11.1992	-1.41083	-4.19921	-4.15613	-1.76091	-3.72739	-5.07539	-3.06463	-5.61749	-3.49078	-4.80885	-4.81583	-5.40575	-4.17027
11.2058	-1.43591	-4.00807	-3.91104	-1.66267	-3.65824	-4.87534	-2.98166	-5.4876	-3.41355	-4.7103	-4.72009	-5.35039	-4.07389
11.2125	-1.44733	-3.81158	-3.65561	-1.56106	-3.58142	-4.68099	-2.89917	-5.34452	-3.32765	-4.60002	-4.61234	-5.29307	-3.98225
11.2192	-1.44647	-3.60165	-3.38423	-1.44911	-3.48711	-4.4834	-2.80857	-5.18439	-3.23297	-4.47927	-4.48734	-5.22191	-3.88152
11.2258	-1.44165	-3.3916	-3.10209	-1.33156	-3.37958	-4.27984	-2.71559	-5.0227	-3.13705	-4.35757	-4.35437	-5.13642	-3.7679
11.2325	-1.43305	-3.18274	-2.81403	-1.2113	-3.26742	-4.07517	-2.62928	-4.86485	-3.04879	-4.2378	-4.21752	-5.04152	-3.65392
11.2392	-1.41829	-2.97549	-2.51935	-1.08546	-3.15827	-3.87475	-2.54154	-4.69702	-2.95724	-4.10377	-4.07727	-4.93565	-3.54662
11.2458	-1.39589	-2.75996	-2.22004	-0.955468	-3.04878	-3.6782	-2.44188	-4.5125	-2.86008	-3.95435	-3.92571	-4.8158	-3.43678
11.2525	-1.37909	-2.55537	-1.92937	-0.827083	-2.94186	-3.48708	-2.35271	-4.32976	-2.77546	-3.81336	-3.77945	-4.69867	-3.33348
11.2592	-1.36378	-2.37112	-1.65915	-0.717597	-2.84238	-3.30928	-2.28786	-4.15948	-2.7114	-3.6881	-3.65213	-4.59436	-3.24396
11.2658	-1.33882	-2.19125	-1.40268	-0.617407	-2.74887	-3.14422	-2.23637	-3.99195	-2.65385	-3.56694	-3.53116	-4.49707	-3.15907
11.2725	-1.30553	-2.00732	-1.14866	-0.514418	-2.65017	-2.98281	-2.17915	-3.8199	-2.58439	-3.44033	-3.40374	-4.39406	-3.06845
11.2792	-1.26387	-1.81875	-0.896707	-0.404762	-2.54338	-2.81668	-2.11954	-3.64568	-2.51255	-3.31592	-3.26328	-4.28447	-2.97031
11.2858	-1.22104	-1.63126	-0.647712	-0.29671	-2.42913	-2.64449	-2.06947	-3.48172	-2.45067	-3.19822	-3.11866	-4.17633	-2.86789
11.2925	-1.1707	-1.43471	-0.396217	-0.192314	-2.30899	-2.47188	-2.02084	-3.32362	-2.38958	-3.07729	-2.97112	-4.06447	-2.75365
11.2992	-1.11493	-1.22927	-0.140499	-0.0872425	-2.18485	-2.30065	-1.96695	-3.17201	-2.32003	-2.95344	-2.81759	-3.94875	-2.63124
11.3058	-1.05795	-1.02784	0.114949	0.0113548	-2.06003	-2.13732	-1.91069	-3.0249	-2.24708	-2.83162	-2.66715	-3.83484	-2.51305
11.3125	-0.999314	-0.829738	0.365453	0.101271	-1.93864	-1.98425	-1.85919	-2.88091	-2.18318	-2.71428	-2.52691	-3.72769	-2.41019
11.3192	-0.938775	-0.628126	0.614032	0.188388	-1.81719	-1.83635	-1.81103	-2.73597	-2.12126	-2.5995	-2.39007	-3.62152	-2.31021
11.3258	-0.874331	-0.421997	0.85538	0.278299	-1.69676	-1.68924	-1.76716	-2.59428	-2.05629	-2.49349	-2.25522	-3.51473	-2.2163
11.3325	-0.808608	-0.219577	1.07947	0.362824	-1.58792	-1.54745	-1.72949	-2.4556	-1.99398	-2.39836	-2.12019	-3.41237	-2.13301
11.3392	-0.745308	-0.0280384	1.28369	0.44142	-1.49263	-1.41139	-1.69992	-2.31982	-1.9413	-2.31195	-1.98847	-3.31467	-2.06106
11.3458	-0.689495	0.156074	1.46658	0.516375	-1.41005	-1.28124	-1.68085	-2.19535	-1.89975	-2.23553	-1.85639	-3.22253	-1.99849
11.3525	-0.638032	0.333897	1.63038	0.588355	-1.33568	-1.15659	-1.66845	-2.08333	-1.86408	-2.16846	-1.73192	-3.13393	-1.93897
11.3592	-0.590251	0.503098	1.77734	0.647388	-1.26997	-1.04288	-1.66464	-1.98452	-1.83094	-2.11275	-1.62755	-3.05624	-1.88847
11.3658	-0.542997	0.66089	1.91286	0.691719	-1.20848	-0.943093	-1.65987	-1.88672	-1.79984	-2.05916	-1.54032	-2.9895	-1.83889
11.3725	-0.495163	0.810637	2.04595	0.734285	-1.13778	-0.851265	-1.6489	-1.78739	-1.76902	-2.00531	-1.45608	-2.9286	-1.78705
11.3792	-0.445503	0.956775	2.17461	0.778661	-1.05573	-0.763898	-1.63555	-1.68766	-1.73885	-1.94886	-1.37366	-2.86982	-1.73685
11.3858	-0.391711	1.10098	2.2903	0.819975	-0.968641	-0.681179	-1.62077	-1.58714	-1.70852	-1.89194	-1.29872	-2.81045	-1.6894
11.3925	-0.332577	1.23698	2.38745	0.851163	-0.885001	-0.601479	-1.60885	-1.48319	-1.67464	-1.83798	-1.22908	-2.74924	-1.64536
11.3992	-0.265434	1.36583	2.47234	0.883425	-0.79981	-0.518389	-1.5974	-1.37551	-1.63909	-1.78542	-1.15559	-2.68287	-1.60283
11.4058	-0.200138	1.485	2.54739	0.920798	-0.719522	-0.433101	-1.59645	-1.27159	-1.6096	-1.74169	-1.08501	-2.61574	-1.57003
11.4125	-0.142866	1.59325	2.60527	0.956541	-0.656122	-0.349877	-1.60646	-1.17713	-1.59135	-1.71046	-1.02734	-2.5556	-1.54852
11.4192	-0.0928583	1.69129	2.64512	0.985128	-0.603694	-0.270825	-1.61648	-1.0823	-1.57429	-1.69057	-0.97576	-2.50559	-1.52808
11.4258	-0.0438449	1.78255	2.67209	1.01403	-0.552384	-0.194215	-1.62649	-0.984645	-1.55258	-1.68092	-0.928948	-2.4634	-1.50877
11.4325	0.000597725	1.86753	2.68597	1.04725	-0.496751	-0.127025	-1.64557	-0.897287	-1.53523	-1.67971	-0.885191	-2.43009	-1.49453
11.4392	0.0351239	1.94385	2.68047	1.07016	-0.445707	-0.0771127	-1.67227	-0.827474	-1.53005	-1.68812	-0.854366	-2.40585	-1.48793
11.4458	0.0637758	2.01201	2.66055	1.07725	-0.399035	-0.0432913	-1.69849	-0.770689	-1.52948	-1.70273	-0.834841	-2.39106	-1.4865
11.4525	0.089971	2.06634	2.63078	1.07489	-0.3561	-0.0163488	-1.72329	-0.721129	-1.52575	-1.72341	-0.820051	-2.3859	-1.48706
11.4592	0.105577	2.10126	2.58627	1.06886	-0.326843	0.00483265	-1.75905	-0.687403	-1.52939	-1.75253	-0.812816	-2.38584	-1.49654
11.4658	0.0972772	2.10966	2.51978	1.04626	-0.322261	0.0150486	-1.81055	-0.672815	-1.54929	-1.79782	-0.817834	-2.3924	-1.51884
11.4725	0.0719644	2.09621	2.42794	0.997977	-0.344319	0.00637948	-1.86729	-0.666656	-1.57651	-1.85457	-0.838731	-2.40611	-1.55401
11.4792	0.0470984	2.07076	2.31618	0.939858	-0.37812	-0.0116582	-1.92547	-0.659574	-1.5981	-1.91196	-0.863442	-2.4257	-1.59601
11.4858	0.0269243	2.03866	2.18795	0.886128	-0.416591	-0.0290445	-1.98269	-0.653046	-1.61653	-1.96587	-0.886204	-2.44628	-1.64234
11.4925	0.010253	2.00083	2.04584	0.833641	-0.453342	-0.0450173	-2.04325	-0.654458	-1.64846	-2.02117	-0.91628	-2.46323	-1.69886
11.4992	-0.00433129	1.95848	1.89749	0.774933	-0.486778	-0.0679064	-2.10524	-0.660936	-1.68713	-2.082	-0.959834	-2.48419	-1.76798
11.5058	-0.0111656	1.91785	1.75083	0.717296	-0.518666	-0.0945846	-2.16579	-0.671108	-1.72323	-2.14261	-1.01119	-2.51279	-1.84474
11.5125	-0.0125758	1.87667	1.61156	0.666681	-0.54973	-0.116311	-2.22921	-0.682532	-1.7585	-2.20937	-1.06654	-2.54882	-1.92607
11.5192	-0.0159991	1.82894	1.47229	0.616247	-0.58586	-0.134959	-2.29168	-0.70026	-1.80544	-2.28749	-1.12945	-2.58999	-2.01015
11.5258	-0.0293171	1.7702	1.32137	0.555621	-0.627889	-0.164667	-2.35987	-0.725976	-1.87308	-2.38322	-1.21102	-2.64018	-2.10279
11.5325	-0.0551724	1.7011	1.15342	0.480235	-0.685155	-0.213126	-2.43473	-0.75803	-1.94669	-2.49453	-1.30434	-2.70808	-2.20502
11.5392	-0.0828852	1.62325	0.975108	0.395353	-0.759546	-0.274372	-2.51722	-0.791465	-2.01401	-2.61048	-1.39771	-2.78957	-2.30796
11.5458	-0.103601	1.53479	0.797367	0.30874	-0.839483	-0.335464	-2.59781	-0.820288	-2.07355	-2.72363	-1.47855	-2.87681	-2.40522
11.5525	-0.118674	1.44353	0.627592	0.229661	-0.915702	-0.388239	-2.66457	-0.84585	-2.13662	-2.82135	-1.54885	-2.95975	-2.49244
11.5592	-0.135715	1.35213	0.464858	0.158661	-0.987178	-0.436705	-2.72083	-0.866706	-2.2055	-2.9082	-1.61716	-3.03646	-2.57584
11.5658	-0.153997	1.26019	0.304938	0.0929965	-1.06381	-0.481921	-2.76947	-0.886419	-2.27161	-2.98829	-1.68517	-3.10339	-2.65087
11.5725	-0.169963	1.16874	0.148139	0.0295669	-1.14107	-0.523516	-2.80905	-0.905723	-2.33027	-3.062	-1.74933	-3.15844	-2.71927
11.5792	-0.186746	1.07924	-0.00530023	-0.0354202	-1.21464	-0.563184	-2.83909	-0.932996	-2.39676	-3.13291	-1.81411	-3.20692	-2.78826
11.5858	-0.209728	0.988078	-0.159392	-0.106968	-1.28857	-0.610872	-2.86484	-0.969329	-2.4756	-3.19941	-1.88504	-3.25454	-2.86591
11.5925	-0.228562	0.891646	-0.31487	-0.184927	-1.36128	-0.665487	-2.8882	-1.00867	-2.55521	-3.26397	-1.9606	-3.30296	-2.94581
11.5992	-0.238894	0.794213	-0.462702	-0.263083	-1.42466	-0.720699	-2.90823	-1.05095	-2.62454	-3.32699	-2.03041	-3.35439	-3.02109
11.6058	-0.243782	0.695342	-0.60142	-0.344036	-1.47414	-0.774581	-2.93159	-1.09875	-2.68916	-3.39221	-2.09705	-3.41313	-3.09651
11.6125	-0.249275	0.590974	-0.734001	-0.427814	-1.51929	-0.831817	-2.95877	-1.14859	-2.75494	-3.45624	-2.16495	-3.4713	-3.17423
11.6192	-0.249592	0.484681	-0.860158	-0.506409	-1.55974	-0.884996	-2.97928	-1.18705	-2.81374	-3.5082	-2.2309	-3.51573	-3.24632
11.6258	-0.244455	0.387048	-0.97748	-0.573034	-1.58965	-0.922021	-2.98548	-1.21577	-2.86835	-3.55107	-2.29759	-3.55139	-3.3063
11.6325	-0.243067	0.291706	-1.08728	-0.635045	-1.61781	-0.94984	-2.97976	-1.24633	-2.92376	-3.58939	-2.35907	-3.58335	-3.36162
11.6392	-0.247422	0.19087	-1.19353	-0.703771	-1.65649	-0.977746	-2.96879	-1.28216	-2.97871	-3.62816	-2.4167	-3.61017	-3.41467
11.6458	-0.255198	0.086135	-1.29304	-0.777794	-1.70667	-1.01177	-2.95353	-1.31902	-3.03143	-3.66142	-2.47087	-3.62975	-3.46333
11.6525	-0.255068	-0.00611238	-1.3849	-0.84609	-1.75351	-1.04557	-2.93255	-1.35561	-3.08224	-3.68454	-2.52303	-3.64602	-3.50392
11.6592	-0.255193	-0.0881345	-1.47069	-0.910466	-1.79214	-1.07681	-2.91109	-1.40199	-3.13683	-3.70584	-2.57868	-3.66779	-3.54381
11.6658	-0.258887	-0.169963	-1.55269	-0.981534	-1.8284	-1.11392	-2.89106	-1.45479	-3.18856	-3.72595	-2.63029	-3.6877	-3.58422
11.6725	-0.267641	-0.248539	-1.62296	-1.05817	-1.86736	-1.15437	-2.86961	-1.50551	-3.23657	-3.74502	-2.67588	-3.69882	-3.62015
11.6792	-0.276704	-0.31666	-1.68329	-1.1297	-1.90694	-1.19457	-2.84004	-1.54986	-3.28568	-3.75693	-2.7164	-3.7011	-3.65055
11.6858	-0.281065	-0.373762	-1.73132	-1.19112	-1.93975	-1.22887	-2.79427	-1.58998	-3.33257	-3.761	-2.7502	-3.69667	-3.68046
11.6925	-0.283642	-0.430885	-1.76501	-1.25054	-1.96675	-1.25498	-2.73609	-1.63166	-3.37444	-3.75395	-2.77719	-3.68733	-3.71117
11.6992	-0.286745	-0.491227	-1.78798	-1.31343	-1.98815	-1.28151	-2.67076	-1.67386	-3.40783	-3.73275	-2.7965	-3.67306	-3.73601
11.7058	-0.288933	-0.543789	-1.80061	-1.37721	-2.00616	-1.31207	-2.60353	-1.71563	-3.43795	-3.69545	-2.81291	-3.65477	-3.74728
11.7125	-0.282977	-0.588813	-1.80479	-1.43638	-2.01859	-1.34466	-2.53487	-1.75688	-3.46275	-3.64944	-2.83221	-3.63374	-3.74818
11.7192	-0.27275	-0.629065	-1.80046	-1.49572	-2.02739	-1.37279	-2.46239	-1.79863	-3.47902	-3.59827	-2.85103	-3.6089	-3.74384
11.7258	-0.260581	-0.666948	-1.78938	-1.55629	-2.03742	-1.39152	-2.39038	-1.83701	-3.48662	-3.5436	-2.86843	-3.57928	-3.73759
11.7325	-0.241271	-0.694571	-1.76941	-1.61574	-2.0468	-1.40094	-2.31504	-1.86919	-3.48563	-3.4846	-2.87864	-3.54069	-3.72332
11.7392	-0.208118	-0.702214	-1.7334	-1.66442	-2.05162	-1.40024	-2.23255	-1.8904	-3.47229	-3.41864	-2.87941	-3.48338	-3.69892
11.7458	-0.172305	-0.700723	-1.6798	-1.69975	-2.04594	-1.38756	-2.14338	-1.91133	-3.44982	-3.35567	-2.87378	-3.41441	-3.67429
11.7525	-0.146878	-0.704561	-1.62463	-1.73454	-2.03399	-1.37282	-2.05612	-1.93931	-3.4252	-3.29609	-2.8706	-3.34214	-3.65924
11.7592	-0.129449	-0.711457	-1.57299	-1.77161	-2.01909	-1.36267	-1.9784	-1.97672	-3.40701	-3.24232	-2.87037	-3.27247	-3.65346
11.7658	-0.115949	-0.711739	-1.52563	-1.81135	-2.00638	-1.35961	-1.90926	-2.01996	-3.39668	-3.18983	-2.86763	-3.20318	-3.64997
11.7725	-0.106489	-0.705118	-1.47362	-1.84814	-1.99786	-1.36032	-1.83916	-2.06534	-3.38782	-3.13774	-2.85902	-3.1299	-3.64488
11.7792	-0.10476	-0.703448	-1.41767	-1.88857	-1.99729	-1.36327	-1.77383	-2.11844	-3.3786	-3.09287	-2.85213	-3.05785	-3.63768
11.7858	-0.097582	-0.701322	-1.36006	-1.93673	-2.00158	-1.36759	-1.71375	-2.17039	-3.36086	-3.04307	-2.84639	-2.9826	-3.62347
11.7925	-0.0762015	-0.68296	-1.28988	-1.98002	-1.99623	-1.36579	-1.65176	-2.21196	-3.32859	-2.98036	-2.83248	-2.90358	-3.60024
11.7992	-0.047418	-0.648345	-1.20511	-2.01404	-1.97351	-1.35324	-1.58453	-2.24278	-3.28154	-2.90459	-2.81218	-2.81965	-3.57305
11.8058	-0.0186916	-0.611255	-1.1098	-2.04013	-1.93475	-1.33221	-1.51443	-2.26984	-3.22222	-2.82423	-2.79373	-2.73419	-3.5429
11.8125	0.00769072	-0.576223	-1.01567	-2.06514	-1.89396	-1.30761	-1.45006	-2.29353	-3.16083	-2.74355	-2.78384	-2.64912	-3.51314
11.8192	0.0337307	-0.535233	-0.922325	-2.08678	-1.85456	-1.27865	-1.3833	-2.30706	-3.09542	-2.65594	-2.77509	-2.56079	-3.48442
11.8258	0.0567075	-0.495488	-0.829563	-2.09894	-1.81761	-1.24374	-1.31273	-2.31699	-3.03183	-2.56605	-2.76279	-2.47253	-3.46149
11.8325	0.0786904	-0.460342	-0.738294	-2.10654	-1.78419	-1.20289	-1.24168	-2.33029	-2.96927	-2.47768	-2.74662	-2.3845	-3.44165
11.8392	0.10709	-0.430959	-0.650258	-2.11181	-1.75276	-1.16262	-1.17588	-2.34576	-2.9072	-2.39146	-2.7235	-2.29712	-3.42102
11.8458	0.145216	-0.403707	-0.559469	-2.11524	-1.7228	-1.12661	-1.11723	-2.35866	-2.84001	-2.30427	-2.69343	-2.20546	-3.3966
11.8525	0.192276	-0.377127	-0.463504	-2.11543	-1.68914	-1.09094	-1.06382	-2.3712	-2.76402	-2.21558	-2.65611	-2.11203	-3.36897
11.8592	0.241453	-0.355965	-0.370793	-2.11107	-1.65044	-1.05252	-1.01948	-2.39069	-2.68905	-2.13009	-2.61614	-2.01995	-3.34032
11.8658	0.28199	-0.339723	-0.288203	-2.1071	-1.61023	-1.01612	-0.988483	-2.41405	-2.6237	-2.05137	-2.57989	-1.93169	-3.31261
11.8725	0.312039	-0.330729	-0.216377	-2.11026	-1.57381	-0.989352	-0.968933	-2.43216	-2.56743	-1.98318	-2.5513	-1.84548	-3.29173
11.8792	0.333543	-0.323176	-0.151607	-2.11888	-1.54763	-0.969329	-0.957012	-2.44928	-2.51964	-1.9234	-2.53226	-1.76641	-3.2756
11.8858	0.348509	-0.312724	-0.0939258	-2.13073	-1.5323	-0.95	-0.946999	-2.46912	-2.47921	-1.86799	-2.51956	-1.70033	-3.26531
11.8925	0.354449	-0.300031	-0.0413563	-2.1384	-1.52042	-0.931116	-0.941753	-2.4937	-2.44587	-1.81918	-2.5112	-1.64494	-3.25998
11.8992	0.356077	-0.288232	0.0074992	-2.1431	-1.50748	-0.916423	-0.939846	-2.51687	-2.41258	-1.78235	-2.50615	-1.59758	-3.26222
11.9058	0.36357	-0.275324	0.0525212	-2.14645	-1.49509	-0.904187	-0.94223	-2.53703	-2.37612	-1.75648	-2.50314	-1.56063	-3.27057
11.9125	0.378313	-0.259493	0.0937142	-2.14376	-1.4862	-0.886991	-0.948906	-2.55328	-2.33424	-1.73373	-2.50024	-1.53046	-3.2795
11.9192	0.394365	-0.24572	0.129764	-2.13557	-1.47849	-0.861909	-0.961781	-2.56393	-2.28498	-1.71374	-2.49628	-1.49988	-3.28659
11.9258	0.410628	-0.240756	0.157628	-2.12312	-1.47081	-0.834006	-0.9799	-2.57437	-2.23435	-1.69648	-2.49301	-1.46024	-3.2913
11.9325	0.432252	-0.244407	0.176286	-2.11446	-1.46453	-0.809111	-0.995636	-2.58899	-2.18821	-1.68063	-2.49267	-1.42103	-3.29691
11.9392	0.457842	-0.248758	0.192348	-2.11132	-1.45853	-0.788722	-1.00708	-2.60584	-2.14515	-1.6635	-2.493	-1.38758	-3.29684
11.9458	0.479936	-0.256915	0.211717	-2.10838	-1.45464	-0.766062	-1.02043	-2.62523	-2.10288	-1.64874	-2.49364	-1.35683	-3.29327
11.9525	0.49672	-0.268648	0.228288	-2.10073	-1.45366	-0.746393	-1.03664	-2.64802	-2.05977	-1.64178	-2.4904	-1.32909	-3.28793
11.9592	0.50882	-0.282	0.23933	-2.08812	-1.45679	-0.736477	-1.05	-2.67598	-2.02221	-1.64407	-2.48866	-1.30968	-3.28474
11.9658	0.518258	-0.288774	0.246884	-2.07328	-1.45768	-0.735693	-1.06049	-2.70135	-1.9852	-1.65434	-2.49141	-1.30771	-3.28516
11.9725	0.526184	-0.290262	0.253307	-2.05282	-1.45344	-0.739364	-1.07718	-2.71679	-1.94696	-1.67211	-2.49459	-1.31959	-3.28559
11.9792	0.53696	-0.291497	0.248547	-2.02675	-1.44596	-0.743052	-1.10483	-2.72794	-1.90536	-1.69409	-2.49676	-1.33822	-3.2861
11.9858	0.559173	-0.288131	0.231822	-2.00065	-1.44037	-0.750409	-1.13297	-2.73911	-1.86143	-1.71524	-2.49372	-1.35664	-3.28354
11.9925	0.589497	-0.281747	0.208437	-1.97939	-1.43818	-0.755097	-1.16253	-2.75409	-1.82366	-1.73104	-2.49113	-1.3729	-3.28454
11.9992	0.618791	-0.270571	0.180579	-1.96387	-1.43458	-0.757232	-1.19686	-2.76675	-1.78893	-1.73906	-2.48802	-1.39062	-3.28509
12.0058	0.637018	-0.261793	0.149046	-1.95039	-1.42968	-0.754137	-1.24168	-2.78143	-1.75914	-1.7473	-2.4886	-1.41054	-3.28451
12.0125	0.643772	-0.255411	0.115013	-1.93904	-1.42644	-0.748901	-1.29032	-2.79899	-1.73277	-1.75854	-2.49488	-1.43145	-3.28539
12.0192	0.641685	-0.255469	0.0784862	-1.92779	-1.42901	-0.746275	-1.34182	-2.82349	-1.72075	-1.78154	-2.5076	-1.4543	-3.29584
12.0258	0.628894	-0.267842	0.0330862	-1.91827	-1.44381	-0.754704	-1.40333	-2.85488	-1.72435	-1.8174	-2.53481	-1.48709	-3.31766
12.0325	0.610672	-0.282835	-0.0254951	-1.91303	-1.46433	-0.778906	-1.46818	-2.88931	-1.72838	-1.8635	-2.57048	-1.5306	-3.33591
12.0392	0.593996	-0.298965	-0.0938497	-1.90954	-1.48516	-0.810344	-1.53399	-2.92983	-1.72881	-1.91967	-2.60958	-1.58005	-3.34721
12.0458	0.585782	-0.315517	-0.169601	-1.90919	-1.50817	-0.846913	-1.59693	-2.96856	-1.72763	-1.97683	-2.6424	-1.62808	-3.35184
12.0525	0.57799	-0.336839	-0.256955	-1.91665	-1.53851	-0.886609	-1.6613	-3.00973	-1.72984	-2.03876	-2.67083	-1.67873	-3.36053
12.0592	0.563763	-0.35848	-0.353546	-1.935	-1.57546	-0.934339	-1.72663	-3.0478	-1.72872	-2.09716	-2.69474	-1.7314	-3.37172
12.0658	0.541879	-0.373469	-0.450344	-1.96105	-1.612	-0.985964	-1.79148	-3.08828	-1.72148	-2.15235	-2.71673	-1.78367	-3.3868
12.0725	0.517915	-0.389382	-0.540442	-1.98524	-1.65002	-1.04019	-1.8611	-3.12798	-1.7141	-2.20282	-2.73904	-1.83527	-3.40979
12.0792	0.492903	-0.41354	-0.62741	-2.00965	-1.69351	-1.09891	-1.93548	-3.16682	-1.7112	-2.25401	-2.76505	-1.89403	-3.44137
12.0858	0.464112	-0.446822	-0.716349	-2.03549	-1.74319	-1.16129	-2.00796	-3.20992	-1.71155	-2.3108	-2.79872	-1.96574	-3.47731
12.0925	0.437	-0.481215	-0.804975	-2.06471	-1.7972	-1.22634	-2.07758	-3.25753	-1.71426	-2.36918	-2.83881	-2.04922	-3.51025
12.0992	0.423497	-0.504069	-0.887292	-2.0943	-1.85397	-1.29079	-2.14195	-3.30728	-1.71598	-2.4235	-2.88109	-2.13673	-3.53672
12.1058	0.427097	-0.518292	-0.967334	-2.1191	-1.905	-1.35191	-2.20156	-3.35041	-1.71786	-2.4733	-2.91999	-2.22613	-3.55365
12.1125	0.433795	-0.529415	-1.04884	-2.14095	-1.94831	-1.40674	-2.25592	-3.39139	-1.7226	-2.52621	-2.95484	-2.31744	-3.56485
12.1192	0.43167	-0.543158	-1.13416	-2.16304	-1.98994	-1.46158	-2.31266	-3.43548	-1.73353	-2.58221	-2.99183	-2.4078	-3.57653
12.1258	0.423496	-0.559948	-1.22381	-2.1919	-2.03406	-1.52164	-2.37751	-3.48228	-1.75033	-2.63669	-3.03465	-2.49737	-3.59505
12.1325	0.415385	-0.575298	-1.31421	-2.22956	-2.07984	-1.59042	-2.44665	-3.52424	-1.76705	-2.68778	-3.07805	-2.5824	-3.61761
12.1392	0.404401	-0.591372	-1.40635	-2.27425	-2.1207	-1.6592	-2.51627	-3.56098	-1.78042	-2.74262	-3.12189	-2.66945	-3.64315
12.1458	0.385897	-0.606914	-1.4975	-2.32223	-2.16202	-1.72451	-2.58017	-3.59665	-1.78834	-2.80052	-3.16395	-2.759	-3.67309
12.1525	0.366447	-0.622935	-1.58388	-2.36787	-2.20336	-1.78709	-2.63691	-3.63708	-1.79481	-2.85409	-3.2041	-2.85188	-3.70542
12.1592	0.351422	-0.636913	-1.668	-2.41142	-2.24453	-1.8477	-2.68602	-3.68214	-1.80387	-2.9039	-3.24247	-2.94758	-3.73865
12.1658	0.341167	-0.646741	-1.74781	-2.45202	-2.28894	-1.90678	-2.72894	-3.72578	-1.81533	-2.94996	-3.27657	-3.0416	-3.76878
12.1725	0.328824	-0.654601	-1.82609	-2.48543	-2.33237	-1.96218	-2.77042	-3.76768	-1.8324	-2.99226	-3.30953	-3.13444	-3.79867
12.1792	0.30733	-0.669283	-1.9003	-2.51241	-2.37795	-2.02257	-2.81715	-3.80682	-1.8587	-3.03243	-3.34431	-3.22348	-3.82954
12.1858	0.286443	-0.689496	-1.96684	-2.53887	-2.42443	-2.08995	-2.86579	-3.84344	-1.89235	-3.07024	-3.3811	-3.31096	-3.86171
12.1925	0.274371	-0.70661	-2.02813	-2.56744	-2.47254	-2.16196	-2.91109	-3.87316	-1.9222	-3.105	-3.42338	-3.39606	-3.8934
12.1992	0.272793	-0.718146	-2.08082	-2.59406	-2.52158	-2.23307	-2.94876	-3.89619	-1.94444	-3.13218	-3.46711	-3.47853	-3.92247
12.2058	0.275204	-0.72887	-2.12775	-2.61778	-2.56581	-2.30097	-2.98357	-3.91763	-1.95967	-3.15696	-3.5096	-3.55328	-3.94762
12.2125	0.27507	-0.743709	-2.17317	-2.64188	-2.61041	-2.36585	-3.02076	-3.94351	-1.97472	-3.1831	-3.55238	-3.61948	-3.97138
12.2192	0.278285	-0.757661	-2.22541	-2.66898	-2.65515	-2.42836	-3.05796	-3.97415	-1.99452	-3.21113	-3.5966	-3.68147	-3.99666
12.2258	0.28258	-0.771879	-2.28806	-2.70034	-2.697	-2.48941	-3.09372	-4.00276	-2.01881	-3.24302	-3.64666	-3.74475	-4.02465
12.2325	0.283771	-0.785866	-2.35167	-2.73478	-2.73716	-2.5508	-3.12662	-4.02493	-2.04837	-3.27422	-3.69504	-3.80851	-4.04884
12.2392	0.280862	-0.794711	-2.4074	-2.77101	-2.77196	-2.60796	-3.16	-4.03451	-2.07897	-3.30008	-3.73599	-3.86685	-4.06474
12.2458	0.281543	-0.798548	-2.45354	-2.8035	-2.8016	-2.66148	-3.18527	-4.03383	-2.10953	-3.31419	-3.76526	-3.92184	-4.07157
12.2525	0.291331	-0.796026	-2.48574	-2.82704	-2.82227	-2.70777	-3.19433	-4.02309	-2.13289	-3.31919	-3.78031	-3.97921	-4.07362
12.2592	0.302031	-0.790428	-2.50027	-2.83834	-2.8331	-2.74545	-3.18766	-4.00429	-2.14486	-3.31857	-3.78623	-4.03723	-4.07537
12.2658	0.305914	-0.783923	-2.49688	-2.83801	-2.83849	-2.7761	-3.17764	-3.98181	-2.15004	-3.31238	-3.7859	-4.0859	-4.07398
12.2725	0.294463	-0.789146	-2.4917	-2.83172	-2.84364	-2.80485	-3.17764	-3.96655	-2.16055	-3.31191	-3.79257	-4.12833	-4.07826
12.2792	0.279859	-0.804355	-2.50004	-2.82926	-2.85215	-2.83728	-3.18384	-3.96208	-2.17638	-3.3199	-3.80465	-4.17417	-4.08834
12.2858	0.268826	-0.821258	-2.51848	-2.82812	-2.85816	-2.86793	-3.19195	-3.95881	-2.18795	-3.34105	-3.8184	-4.221	-4.09893
12.2925	0.2603	-0.83475	-2.54207	-2.82837	-2.86032	-2.89435	-3.19815	-3.94969	-2.19689	-3.36757	-3.83467	-4.26695	-4.10339
12.2992	0.252698	-0.845841	-2.56907	-2.83078	-2.86416	-2.92033	-3.20864	-3.93632	-2.21114	-3.38799	-3.85139	-4.30909	-4.10023
12.3058	0.24507	-0.856948	-2.59992	-2.83671	-2.87248	-2.94454	-3.2177	-3.91867	-2.22873	-3.40023	-3.8623	-4.34859	-4.0911
12.3125	0.251265	-0.857859	-2.62737	-2.84328	-2.87523	-2.95995	-3.21674	-3.8872	-2.24018	-3.39499	-3.85562	-4.37808	-4.06909
12.3192	0.266415	-0.844743	-2.63557	-2.84093	-2.86334	-2.96235	-3.19958	-3.83581	-2.24232	-3.37819	-3.83454	-4.39018	-4.02969
12.3258	0.284509	-0.819112	-2.62272	-2.82489	-2.84015	-2.95764	-3.16811	-3.77194	-2.24193	-3.34976	-3.80689	-4.38658	-3.97984
12.3325	0.297423	-0.788829	-2.59955	-2.79235	-2.81094	-2.94887	-3.13091	-3.70658	-2.24043	-3.31631	-3.77357	-4.37072	-3.92917
12.3392	0.313127	-0.760559	-2.57349	-2.74993	-2.77854	-2.93594	-3.09372	-3.64605	-2.23811	-3.28396	-3.73062	-4.34621	-3.88034
12.3458	0.340692	-0.731276	-2.54697	-2.70476	-2.74243	-2.91648	-3.05557	-3.58463	-2.23687	-3.25519	-3.68238	-4.31784	-3.83051
12.3525	0.370956	-0.699083	-2.51794	-2.65943	-2.70902	-2.89404	-3.01838	-3.5167	-2.23834	-3.23165	-3.6354	-4.28972	-3.78045
12.3592	0.394452	-0.66899	-2.49595	-2.61412	-2.68279	-2.87172	-2.97976	-3.44599	-2.24142	-3.20932	-3.5931	-4.26502	-3.73573
12.3658	0.412229	-0.645203	-2.48513	-2.57398	-2.6622	-2.85116	-2.94065	-3.37815	-2.24443	-3.18492	-3.54692	-4.23829	-3.69183
12.3725	0.440342	-0.617561	-2.47421	-2.53865	-2.63736	-2.82456	-2.89392	-3.30283	-2.24258	-3.14926	-3.49446	-4.20351	-3.63798
12.3792	0.473512	-0.578361	-2.45502	-2.50239	-2.59918	-2.78325	-2.841	-3.21578	-2.23204	-3.10748	-3.43847	-4.16175	-3.57429
12.3858	0.507892	-0.53236	-2.4304	-2.45542	-2.54983	-2.73598	-2.78234	-3.11941	-2.21336	-3.06351	-3.37846	-4.11396	-3.50742
12.3925	0.543223	-0.483294	-2.40371	-2.39432	-2.49017	-2.68104	-2.71511	-3.02209	-2.18751	-3.01946	-3.31316	-4.05869	-3.43546
12.3992	0.589626	-0.426531	-2.36694	-2.32554	-2.419	-2.61878	-2.64502	-2.9218	-2.15765	-2.9723	-3.23225	-3.99349	-3.35644
12.4058	0.644248	-0.360795	-2.31207	-2.25172	-2.33898	-2.54622	-2.57587	-2.81091	-2.12092	-2.91965	-3.14148	-3.92483	-3.27204
12.4125	0.698642	-0.293624	-2.2502	-2.17808	-2.25247	-2.47433	-2.51055	-2.69405	-2.08317	-2.87183	-3.04613	-3.85768	-3.18677
12.4192	0.75037	-0.230806	-2.19216	-2.09799	-2.16713	-2.41215	-2.43998	-2.57414	-2.04598	-2.82294	-2.95194	-3.7855	-3.0936
12.4258	0.802392	-0.161199	-2.13334	-2.01022	-2.07936	-2.34676	-2.35939	-2.44821	-2.00343	-2.76408	-2.85278	-3.70202	-2.98772
12.4325	0.863627	-0.0774005	-2.06538	-1.91415	-1.9852	-2.27064	-2.26784	-2.30925	-1.94915	-2.68481	-2.74235	-3.60984	-2.87312
12.4392	0.935771	0.0227538	-1.98432	-1.80169	-1.87846	-2.17735	-2.16484	-2.15127	-1.87878	-2.58474	-2.62234	-3.50698	-2.75072
12.4458	1.02277	0.134251	-1.89189	-1.66915	-1.75116	-2.06808	-2.04706	-1.97511	-1.79394	-2.46724	-2.49284	-3.38564	-2.61936
12.4525	1.127	0.262601	-1.78206	-1.50913	-1.60355	-1.93604	-1.90878	-1.77312	-1.68656	-2.32478	-2.35007	-3.23755	-2.47175
12.4592	1.24875	0.417982	-1.64925	-1.32746	-1.42759	-1.77708	-1.74761	-1.54122	-1.55465	-2.15793	-2.18335	-3.06855	-2.30466
12.4658	1.38727	0.597321	-1.49733	-1.12548	-1.22132	-1.5963	-1.56212	-1.28397	-1.40545	-1.9728	-1.99002	-2.88624	-2.1171
12.4725	1.5383	0.790747	-1.32948	-0.900889	-0.985766	-1.39817	-1.35612	-1.00562	-1.24072	-1.7777	-1.77486	-2.68988	-1.9093
12.4792	1.70507	0.996209	-1.14501	-0.655375	-0.726901	-1.18366	-1.12963	-0.70725	-1.05547	-1.56871	-1.53535	-2.47425	-1.68318
12.4858	1.88924	1.22583	-0.938335	-0.383282	-0.449085	-0.94425	-0.876904	-0.379073	-0.840652	-1.33371	-1.26698	-2.23227	-1.435
12.4925	2.10226	1.49043	-0.703699	-0.0797861	-0.145113	-0.675224	-0.590801	-0.014895	-0.594846	-1.06227	-0.961194	-1.96272	-1.1583
12.4992	2.3548	1.78988	-0.434881	0.264209	0.193637	-0.370507	-0.265598	0.388801	-0.314372	-0.748624	-0.614841	-1.6579	-0.843942
12.5058	2.65088	2.12729	-0.126061	0.649937	0.57412	-0.0208368	0.103951	0.839373	0.0103049	-0.388168	-0.227579	-1.30985	-0.486355
12.5125	2.99337	2.51837	0.227881	1.0841	1.00495	0.381143	0.53215	1.34923	0.393439	0.0270142	0.208119	-0.906997	-0.0773006
12.5192	3.38418	2.97274	0.629508	1.57679	1.49526	0.846958	1.02377	1.92267	0.834089	0.499359	0.694185	-0.446343	0.386215
12.5258	3.82335	3.48718	1.08086	2.128	2.04932	1.37672	1.58072	2.5583	1.32906	1.03056	1.23347	0.0671106	0.903006
12.5325	4.31538	4.061	1.59235	2.74163	2.6701	1.97324	2.20346	3.25966	1.88634	1.62736	1.83292	0.6343	1.47783
12.5392	4.86869	4.70819	2.17409	3.42308	3.36347	2.64197	2.90155	4.03852	2.51663	2.30175	2.50082	1.26283	2.11398
12.5458	5.49727	5.44008	2.83801	4.18533	4.14051	3.39434	3.68595	4.90933	3.23159	3.06158	3.24884	1.96446	2.81847
12.5525	6.21459	6.26189	3.59731	5.03767	5.00524	4.24384	4.5619	5.87461	4.03256	3.91046	4.08127	2.74713	3.60114
12.5592	7.03523	7.18602	4.47148	5.98982	5.97075	5.19312	5.54609	6.94654	4.93855	4.86271	5.01206	3.62026	4.48334
12.5658	7.97648	8.23272	5.47575	7.06322	7.05559	6.26125	6.65331	8.13908	5.96655	5.92977	6.05397	4.59926	5.48379
12.5725	9.04823	9.41908	6.61812	8.26928	8.26976	7.46655	7.89738	9.46642	7.13014	7.12368	7.21571	5.69944	6.61068
12.5792	10.2524	10.7514	7.91087	9.61913	9.62199	8.82904	9.2926	10.9414	8.445	8.45246	8.50877	6.93818	7.87564
12.5858	11.5962	12.2341	9.37041	11.1223	11.1228	10.3587	10.8533	12.5723	9.92725	9.93817	9.94824	8.33207	9.29433
12.5925	13.0878	13.8689	11.0058	12.7864	12.7845	12.0605	12.5957	14.3662	11.5925	11.6034	11.5565	9.89668	10.8847
12.5992	14.7372	15.649	12.817	14.6172	14.6124	13.949	14.5311	16.3246	13.4516	13.4673	13.3518	11.652	12.6572
12.6058	16.5379	17.5607	14.8022	16.6051	16.5999	16.0284	16.6645	18.4448	15.511	15.5428	15.3453	13.615	14.6283
12.6125	18.4766	19.5839	16.9556	18.7389	18.7356	18.2915	18.9967	20.7163	17.7785	17.8339	17.548	15.8058	16.8138
12.6192	20.5213	21.684	19.2564	20.9947	20.9952	20.7159	21.5058	23.1067	20.2463	20.3413	19.9583	18.2314	19.2189
12.6258	22.6174	23.809	21.6587	23.3308	23.3346	23.2568	24.147	25.5628	22.8877	23.0479	22.5586	20.8853	21.8347
12.6325	24.6997	25.896	24.1013	25.6914	25.6967	25.8574	26.8602	28.0223	25.6571	25.9212	25.3081	23.7549	24.6342
12.6392	26.703	27.8888	26.5186	28.0074	28.0136	28.4441	29.5753	30.4199	28.496	28.9114	28.1576	26.8162	27.5824
12.6458	28.5642	29.7219	28.8326	30.2123	30.2237	30.938	32.2132	32.6778	31.3348	31.9491	31.0433	30.0258	30.6219
12.6525	30.2217	31.3306	30.9575	32.2369	32.2584	33.2557	34.6742	34.7131	34.0858	34.9505	33.8819	33.3158	33.6739
12.6592	31.6233	32.65	32.8115	34.0133	34.0543	35.315	36.8638	36.4494	36.6434	37.8169	36.5744	36.5929	36.643
12.6658	32.7275	33.6415	34.3295	35.4863	35.5554	37.0477	38.703	37.8316	38.9014	40.4484	39.0217	39.7499	39.4223
12.6725	33.5104	34.2845	35.4636	36.6103	36.7209	38.3949	40.1325	38.8209	40.769	42.7443	41.1337	42.67	41.9008
12.6792	33.9557	34.5722	36.1791	37.3573	37.528	39.3146	41.1077	39.3969	42.1769	44.6184	42.837	45.2427	43.9795
12.6858	34.0602	34.5045	36.4637	37.7159	37.9658	39.7872	41.6045	39.55	43.0683	45.9996	44.0748	47.3645	45.5701
12.6925	33.8361	34.0972	36.332	37.6882	38.0406	39.8175	41.6327	39.2978	43.4199	46.8519	44.8186	48.9418	46.6139
12.6992	33.3199	33.3957	35.8279	37.3034	37.775	39.4349	41.2302	38.6839	43.2591	47.1753	45.0726	49.9281	47.0914
12.7058	32.5636	32.4571	35.0041	36.607	37.2154	38.6905	40.4539	37.7712	42.6448	46.9988	44.8719	50.3267	47.026
12.7125	31.6245	31.3398	33.9237	35.6621	36.4155	37.6579	39.3739	36.6266	41.6526	46.384	44.2746	50.175	46.4776
12.7192	30.5566	30.0986	32.6598	34.5336	35.4339	36.4154	38.0683	35.3154	40.3683	45.4093	43.3536	49.5327	45.5267
12.7258	29.4196	28.8004	31.2974	33.2908	34.3317	35.0384	36.6182	33.9166	38.8845	44.1718	42.1937	48.4859	44.2688
12.7325	28.2722	27.509	29.9124	32.0097	33.1689	33.5962	35.1043	32.507	37.2902	42.7596	40.8868	47.1493	42.8082
12.7392	27.1606	26.2776	28.5635	30.7478	31.9991	32.1539	33.5989	31.1527	35.6592	41.2563	39.5117	45.6315	41.2446
12.7458	26.1201	25.1435	27.3062	29.551	30.8657	30.771	32.166	29.8981	34.0574	39.736	38.1332	44.0282	39.6671
12.7525	25.1734	24.1387	26.1843	28.4588	29.8063	29.4882	30.8537	28.7845	32.5421	38.2624	36.804	42.4237	38.1512
12.7592	24.3329	23.2774	25.222	27.504	28.8439	28.3396	29.6874	27.8424	31.1544	36.8845	35.5669	40.8842	36.7472
12.7658	23.5968	22.5632	24.4205	26.7019	27.9875	27.3462	28.6899	27.0858	29.9282	35.6397	34.4595	39.4584	35.493
12.7725	22.9542	21.9858	23.7751	26.0525	27.237	26.5206	27.8721	26.5095	28.8838	34.5484	33.499	38.1718	34.411
12.7792	22.3963	21.5315	23.2714	25.5488	26.5911	25.8596	27.2365	26.1051	28.037	33.6262	32.6984	37.0462	33.5185
12.7858	21.9115	21.1825	22.891	25.1867	26.0412	25.35	26.7715	25.865	27.3888	32.8786	32.0655	36.0929	32.8203
12.7925	21.4825	20.9135	22.613	24.9505	25.5723	24.974	26.4544	25.7769	26.9337	32.2992	31.5928	35.3102	32.3099
12.7992	21.0839	20.6964	22.4047	24.8159	25.1621	24.7041	26.2623	25.8141	26.6501	31.862	31.2528	34.6853	31.9745
12.8058	20.6886	20.5006	22.227	24.7546	24.7841	24.5054	26.1555	25.9433	26.5084	31.5271	31.0096	34.1938	31.7906
12.8125	20.2656	20.2952	22.0371	24.7341	24.4136	24.3388	26.0921	26.135	26.4735	31.261	30.8256	33.8144	31.7311
12.8192	19.7871	20.0506	21.8051	24.723	24.0211	24.1661	26.0262	26.3608	26.5036	31.0203	30.6613	33.5146	31.7647
12.8258	19.2191	19.7284	21.4978	24.6841	23.575	23.95	25.9104	26.5838	26.5444	30.7526	30.4716	33.2502	31.8464
12.8325	18.5332	19.2968	21.078	24.5743	23.0437	23.6521	25.6991	26.7567	26.544	30.4035	30.2163	32.9736	31.9259
12.8392	17.7219	18.7406	20.5208	24.3544	22.4084	23.2433	25.3592	26.8428	26.4664	29.9323	29.8603	32.645	31.9622
12.8458	16.7825	18.0449	19.8123	23.9961	21.6567	22.7028	24.8609	26.8052	26.2705	29.3021	29.362	32.2278	31.9145
12.8525	15.7286	17.201	18.9531	23.4677	20.7727	22.0102	24.1752	26.5957	25.9145	28.4786	28.6807	31.682	31.7373
12.8592	14.5743	16.2035	17.9414	22.7373	19.7432	21.1546	23.2739	26.1577	25.3569	27.4305	27.7831	30.9614	31.3743
12.8658	13.3528	15.0759	16.7866	21.7808	18.5717	20.1266	22.1438	25.444	24.5742	26.1462	26.6538	30.0267	30.7782
12.8725	12.1035	13.8552	15.5138	20.6037	17.2778	18.9302	20.8001	24.4316	23.5494	24.6317	25.2867	28.8518	29.9127
12.8792	10.8754	12.5825	14.1714	19.2354	15.8932	17.5849	19.2809	23.1192	22.2768	22.916	23.6967	27.4247	28.7523
12.8858	9.71302	11.3075	12.8206	17.7209	14.4645	16.1307	17.6392	21.5414	20.7745	21.0494	21.9189	25.7567	27.2911
12.8925	8.65468	10.0801	11.5212	16.1265	13.0476	14.6248	15.9464	19.7674	19.097	19.1052	20.0156	23.8839	25.5528
12.8992	7.73624	8.9606	10.3252	14.5312	11.705	13.1348	14.2899	17.8934	17.3269	17.1715	18.0635	21.8762	23.5999
12.9058	6.97196	7.98577	9.27253	13.0141	10.4874	11.727	12.7487	16.0219	15.5518	15.3336	16.1485	19.8208	21.515
12.9125	6.36694	7.17148	8.39349	11.6392	9.42956	10.4566	11.3807	14.251	13.8611	13.6625	14.3564	17.809	19.3979
12.9192	5.90746	6.52063	7.69799	10.4486	8.54646	9.36259	10.2177	12.6628	12.3328	12.2107	12.7579	15.9245	17.3545
12.9258	5.5787	6.02913	7.17652	9.45987	7.84339	8.46463	9.27734	11.3093	11.0248	11.0083	11.4058	14.243	15.4813
12.9325	5.35994	5.68257	6.80568	8.66938	7.31469	7.76415	8.5535	10.2094	9.95933	10.0574	10.3127	12.8105	13.8472
12.9392	5.22155	5.45295	6.56371	8.06443	6.94005	7.24386	8.02374	9.35954	9.1313	9.3403	9.47504	11.6435	12.4913
12.9458	5.15092	5.31735	6.43095	7.62894	6.69577	6.88282	7.65991	8.73865	8.52469	8.83144	8.87239	10.7336	11.4212
12.9525	5.13908	5.26271	6.3884	7.3458	6.55998	6.65579	7.44104	8.32436	8.11857	8.51074	8.47748	10.0681	10.6284
12.9592	5.17618	5.27533	6.42069	7.18927	6.51789	6.54781	7.3452	8.08631	7.88471	8.35019	8.2525	9.6268	10.0846
12.9658	5.2548	5.34568	6.51667	7.13737	6.55086	6.53399	7.35092	7.999	7.79592	8.32289	8.17056	9.37253	9.75448
12.9725	5.37218	5.47611	6.67265	7.17401	6.6452	6.59728	7.44677	8.03961	7.83613	8.40753	8.22579	9.27735	9.60827
12.9792	5.5369	5.66536	6.88531	7.28953	6.79648	6.73112	7.62367	8.19049	7.99344	8.59273	8.40394	9.31862	9.62189
12.9858	5.74937	5.91006	7.15489	7.4772	7.00656	6.93516	7.87735	8.44922	8.25769	8.8725	8.68785	9.48674	9.78333
12.9925	6.01372	6.20987	7.4922	7.73464	7.28451	7.21377	8.21114	8.81132	8.62569	9.24545	9.07103	9.77442	10.0801
12.9992	6.34058	6.57261	7.90351	8.06677	7.64	7.56972	8.62789	9.27551	9.10346	9.71773	9.56196	10.1785	10.5075
13.0058	6.75437	7.01658	8.40679	8.4813	8.08123	8.0141	9.14049	9.84428	9.69926	10.2995	10.1657	10.7082	11.0692
13.0125	7.27826	7.5513	9.0196	8.99343	8.61959	8.56183	9.76562	10.5322	10.4242	11.0101	10.8888	11.3748	11.7787
13.0192	7.95009	8.21603	9.7806	9.63138	9.27947	9.23372	10.5457	11.3747	11.3135	11.8888	11.7657	12.2069	12.6646
13.0258	8.81757	9.06082	10.7404	10.4363	10.1025	10.0694	11.5256	12.4129	12.4181	12.9893	12.8576	13.2424	13.7683
13.0325	9.95383	10.1553	11.9658	11.4601	11.1406	11.1243	12.7697	13.7199	13.8128	14.3858	14.2409	14.5435	15.1581
13.0392	11.4447	11.5791	13.5567	12.7774	12.4655	12.4756	14.3657	15.3934	15.5848	16.1686	16.0044	16.199	16.9305
13.0458	13.3842	13.423	15.6185	14.4848	14.1725	14.2167	16.4299	17.5537	17.8525	18.457	18.2668	18.3203	19.1972
13.0525	15.8877	15.8107	18.2776	16.7019	16.3781	16.4656	19.1016	20.3437	20.7637	21.3954	21.1736	21.0474	22.0969
13.0592	19.0798	18.873	21.6721	19.5693	19.217	19.3669	22.5263	23.923	24.4773	25.155	24.8894	24.5426	25.7938
13.0658	23.0649	22.7342	25.9281	23.2342	22.8389	23.0752	26.8583	28.4527	29.1516	29.9091	29.5855	28.9948	30.4773
13.0725	27.8589	27.4547	31.0984	27.8236	27.3768	27.7269	32.2108	34.0363	34.8958	35.7833	35.3983	34.5732	36.305
13.0792	33.3454	32.9842	37.0942	33.383	32.8924	33.3855	38.59	40.6625	41.716	42.8058	42.3659	41.3683	43.3434
13.0858	39.2136	39.0961	43.6341	39.8099	39.3035	39.9746	45.7983	48.1319	49.4146	50.8031	50.3293	49.3215	51.4835
13.0925	44.928	45.3214	50.1882	46.7665	46.3039	47.1916	53.3657	55.9592	57.5074	59.3056	58.8409	58.1218	60.3367
13.0992	49.7746	50.9761	55.9997	53.6358	53.3159	54.4466	60.545	63.3506	65.1941	67.5115	67.1235	67.1191	69.1719
13.1058	53.004	55.2697	60.2103	59.5795	59.5133	60.893	66.3819	69.2937	71.4482	74.3561	74.1289	75.3187	76.9308
13.1125	54.0167	57.4723	62.0624	63.6799	63.9617	65.5615	69.8962	72.7702	75.2194	78.7228	78.7228	81.5258	82.4117
13.1192	52.5388	57.1133	61.1078	65.1632	65.8351	67.592	70.3402	73.0271	75.7077	79.7159	79.9795	84.6178	84.5572
13.1258	48.7089	54.1302	57.351	63.6194	64.6541	66.4655	67.4305	69.7923	72.599	76.9287	77.4527	83.8487	82.7653
13.1325	43.0571	48.9101	51.2756	59.1407	60.4462	62.1769	61.4567	63.3842	66.1806	70.592	71.3246	79.0789	77.0733
13.1392	36.3695	42.1815	43.7173	52.3146	53.7451	55.2557	53.2069	54.6452	57.2885	61.5187	62.3744	70.8445	68.1675
13.1458	29.4975	34.8317	35.6533	44.075	45.4669	46.6372	43.7741	44.7424	47.105	50.92	51.797	60.2419	57.2321
13.1525	23.1625	27.7114	27.9822	35.4728	36.6792	37.4329	34.3018	34.8727	36.8651	40.1054	40.9125	48.6601	45.667
13.1592	17.8312	21.4599	21.3445	27.4353	28.358	28.672	25.7363	26.0009	27.593	30.1936	30.8658	37.4456	34.7562
13.1658	13.6735	16.4107	16.047	20.5944	21.2024	21.1013	18.6515	18.6918	19.9084	21.9	22.404	27.6096	25.3961
13.1725	10.6307	12.6074	12.0915	15.2122	15.5317	15.0781	13.2213	13.106	14.0068	15.4804	15.8166	19.6841	17.9923
13.1792	8.52096	9.9029	9.29785	11.2516	11.3413	10.6121	9.31406	9.09698	9.7611	10.8282	11.0213	13.7473	12.5328
13.1858	7.12023	8.07029	7.41173	8.49137	8.41365	7.48926	6.6452	6.36587	6.86618	7.63592	7.71849	9.56753	8.73878
13.1925	6.22544	6.88033	6.18527	6.65096	6.4588	5.40828	4.90522	4.58941	4.98028	5.5452	5.55055	6.77086	6.23156
13.1992	5.67468	6.14684	5.41904	5.4718	5.20859	4.08119	3.82185	3.48361	3.79911	4.23333	4.18916	4.98347	4.64921
13.2058	5.35838	5.72342	4.9656	4.7427	4.44229	3.2704	3.18098	2.83019	3.09737	3.44799	3.37679	3.89456	3.70144
13.2125	5.19837	5.50908	4.72085	4.32107	3.99729	2.80344	2.82955	2.47468	2.71916	3.01036	2.92691	3.28036	3.17974
13.2192	5.12387	5.42378	4.60198	4.10344	3.76059	2.55814	2.6598	2.30147	2.54301	2.79553	2.70485	2.97452	2.92922
13.2258	5.07435	5.40398	4.54282	4.00737	3.65212	2.44867	2.59495	2.22572	2.47781	2.70416	2.61036	2.84877	2.83447
13.2325	5.00179	5.39224	4.48635	3.96331	3.60855	2.40359	2.56491	2.1689	2.4457	2.64763	2.55798	2.79988	2.80036
13.2392	4.87157	5.33712	4.38476	3.91067	3.57259	2.35984	2.50721	2.07397	2.38555	2.55648	2.47983	2.74007	2.74484
13.2458	4.65946	5.21054	4.20842	3.81193	3.49292	2.27011	2.38085	1.91097	2.25267	2.38648	2.32764	2.61009	2.60866
13.2525	4.35772	4.999	3.94843	3.64179	3.34138	2.1064	2.16722	1.66407	2.02018	2.12071	2.07863	2.3727	2.35792
13.2592	3.98288	4.70769	3.60982	3.38975	3.10699	1.86362	1.87206	1.33834	1.69248	1.75621	1.73391	2.02082	1.99173
13.2658	3.56305	4.34878	3.20903	3.0629	2.79778	1.54908	1.51682	0.947122	1.29533	1.31402	1.31355	1.57531	1.53478
13.2725	3.12865	3.95124	2.7756	2.68574	2.43492	1.18966	1.13201	0.527985	0.870969	0.833926	0.854379	1.07583	1.0291
13.2792	2.71445	3.5521	2.34687	2.29233	2.04724	0.81883	0.758171	0.121882	0.460256	0.368053	0.400739	0.573039	0.524878
13.2858	2.34591	3.17612	1.95438	1.91333	1.67014	0.468022	0.425816	-0.243314	0.0941583	-0.0475929	-0.0108401	0.110664	0.069179
13.2925	2.0358	2.83747	1.60929	1.56736	1.32942	0.158267	0.14925	-0.550563	-0.209459	-0.397185	-0.361169	-0.285589	-0.313246
13.2992	1.77912	2.54094	1.3096	1.26599	1.03806	-0.102368	-0.0700951	-0.794371	-0.446717	-0.674604	-0.646153	-0.610518	-0.618624
13.3058	1.57605	2.29571	1.05572	1.01454	0.799963	-0.311687	-0.234127	-0.971217	-0.623019	-0.88326	-0.8646	-0.866751	-0.852446
13.3125	1.42251	2.09964	0.85234	0.810474	0.61497	-0.472587	-0.350952	-1.09137	-0.748905	-1.03157	-1.02531	-1.06	-1.02472
[truncated: 11,509 more rows]
[truncated: 21 more columns]

## Sheet: Figure 7B
Panel B: Peak area analysis: LA dimer: Free vs DA-conjugaed
Peak areas													Normalized peak areas
RT [min]	2.927	12.685	15.566	17.7	19.568	27.628	28.984	29.603	30.015	30.288	30.485		RT [min]	2.927	12.685	15.566	17.7	19.568	27.628	28.984	29.603	30.015	30.288	30.485
Time [hr]	LA	2LA	3LA	4LA	5LA	DA	1LA1DA	2LA1DA	3LA1DA	4LA1DA	5LA1DA		Time [hr]	LA	2LA	3LA	4LA	5LA	DA	1LA1DA	2LA1DA	3LA1DA	4LA1DA	5LA1DA
0	812.22	464.07	409.86	131.71	101.86	256.91	240.07	207.88	163.23	123.45	76.1		0	100	100	100	100	100	100	100	100	100	100	100
1	954.73	515.64	414.7	112.31	75.26	224.38	229.6	205.27	153.94	112.69	71.91		1	117.546	111.113	101.181	85.2707	73.8857	87.338	95.6388	98.7445	94.3086	91.2839	94.4941
2	1071.53	538.04	436.41	105.38	69.84	231.49	237.03	212.77	158.96	116.79	72.36		2	131.926	115.939	106.478	80.0091	68.5647	90.1055	98.7337	102.352	97.3841	94.6051	95.0854
3	1256.01	632.36	459.42	104.99	39.88	236.46	240.97	205.27	161.66	116.06	71.88		3	154.639	136.264	112.092	79.713	39.1518	92.04	100.375	98.7445	99.0382	94.0138	94.4547
4	1269.92	628.07	433.46	99.69	37.06	233.21	231.58	209.53	155.78	112.33	69.55		4	156.352	135.339	105.758	75.689	36.3833	90.775	96.4635	100.794	95.4359	90.9923	91.3929
6	1336.47	619.5	440.38	71.71	25.17	218.95	230.51	207.68	155.06	112.23	67.95		6	164.545	133.493	107.446	54.4454	24.7104	85.2244	96.0178	99.9038	94.9948	90.9113	89.2904
8	1415.91	655.06	439.21	58.99	18.28	245.86	233.43	202.72	155.27	111.23	66.46		8	174.326	141.155	107.161	44.7878	17.9462	95.6989	97.2341	97.5178	95.1234	90.1013	87.3325
12	1391.93	661.024	404.69	34.54		228.38	240.41	206.25	154.29	108.83	63.7		12	171.374	142.441	98.7386	26.2243	0	88.8949	100.142	99.2159	94.5231	88.1571	83.7057
20	1474.32	743.46	405.7	8.19		238.7	252.59	222.33	162.78	113.88	64.8		20	181.517	160.204	98.985	6.21821	0	92.9119	105.215	106.951	99.7243	92.2479	85.1511
24	1514.48	741.93	406.59			237.15	253.6	219.42	160.43	118.51	70.06		24	186.462	159.875	99.2022	0	0	92.3086	105.636	105.551	98.2846	95.9984	92.0631
48	1542.22	811.09	356.61			237.78	299.74	238.55	171.23	116.18	62.37		48	189.877	174.778	87.0078	0	0	92.5538	124.855	114.754	104.901	94.111	81.958
72	1643.7	792.46	284.95			211.15	329.1	271.95	166.97	108.19	49.77		72	202.371	170.763	69.5237	0	0	82.1883	137.085	130.821	102.291	87.6387	65.4008

## Sheet: Figure 7C
Panel C: Peak area analysis: LA trimer: Free vs DA-conjugaed
Peak areas													Normalized peak areas
RT [min]	2.927	12.685	15.566	17.7	19.568	27.628	28.984	29.603	30.015	30.288	30.485		RT [min]	2.927	12.685	15.566	17.7	19.568	27.628	28.984	29.603	30.015	30.288	30.485
Time [hr]	LA	2LA	3LA	4LA	5LA	DA	1LA1DA	2LA1DA	3LA1DA	4LA1DA	5LA1DA		Time [hr]	LA	2LA	3LA	4LA	5LA	DA	1LA1DA	2LA1DA	3LA1DA	4LA1DA	5LA1DA
0	812.22	464.07	409.86	131.71	101.86	256.91	240.07	207.88	163.23	123.45	76.1		0	100	100	100	100	100	100	100	100	100	100	100
1	954.73	515.64	414.7	112.31	75.26	224.38	229.6	205.27	153.94	112.69	71.91		1	117.546	111.113	101.181	85.2707	73.8857	87.338	95.6388	98.7445	94.3086	91.2839	94.4941
2	1071.53	538.04	436.41	105.38	69.84	231.49	237.03	212.77	158.96	116.79	72.36		2	131.926	115.939	106.478	80.0091	68.5647	90.1055	98.7337	102.352	97.3841	94.6051	95.0854
3	1256.01	632.36	459.42	104.99	39.88	236.46	240.97	205.27	161.66	116.06	71.88		3	154.639	136.264	112.092	79.713	39.1518	92.04	100.375	98.7445	99.0382	94.0138	94.4547
4	1269.92	628.07	433.46	99.69	37.06	233.21	231.58	209.53	155.78	112.33	69.55		4	156.352	135.339	105.758	75.689	36.3833	90.775	96.4635	100.794	95.4359	90.9923	91.3929
6	1336.47	619.5	440.38	71.71	25.17	218.95	230.51	207.68	155.06	112.23	67.95		6	164.545	133.493	107.446	54.4454	24.7104	85.2244	96.0178	99.9038	94.9948	90.9113	89.2904
8	1415.91	655.06	439.21	58.99	18.28	245.86	233.43	202.72	155.27	111.23	66.46		8	174.326	141.155	107.161	44.7878	17.9462	95.6989	97.2341	97.5178	95.1234	90.1013	87.3325
12	1391.93	661.024	404.69	34.54		228.38	240.41	206.25	154.29	108.83	63.7		12	171.374	142.441	98.7386	26.2243	0	88.8949	100.142	99.2159	94.5231	88.1571	83.7057
20	1474.32	743.46	405.7	8.19		238.7	252.59	222.33	162.78	113.88	64.8		20	181.517	160.204	98.985	6.21821	0	92.9119	105.215	106.951	99.7243	92.2479	85.1511
24	1514.48	741.93	406.59			237.15	253.6	219.42	160.43	118.51	70.06		24	186.462	159.875	99.2022	0	0	92.3086	105.636	105.551	98.2846	95.9984	92.0631
48	1542.22	811.09	356.61			237.78	299.74	238.55	171.23	116.18	62.37		48	189.877	174.778	87.0078	0	0	92.5538	124.855	114.754	104.901	94.111	81.958
72	1643.7	792.46	284.95			211.15	329.1	271.95	166.97	108.19	49.77		72	202.371	170.763	69.5237	0	0	82.1883	137.085	130.821	102.291	87.6387	65.4008

## Sheet: Figure 7D
Panel D: Peak area analysis: LA tetramer: Free vs DA-conjugaed
Peak areas													Normalized peak areas
RT [min]	2.927	12.685	15.566	17.7	19.568	27.628	28.984	29.603	30.015	30.288	30.485		RT [min]	2.927	12.685	15.566	17.7	19.568	27.628	28.984	29.603	30.015	30.288	30.485
Time [hr]	LA	2LA	3LA	4LA	5LA	DA	1LA1DA	2LA1DA	3LA1DA	4LA1DA	5LA1DA		Time [hr]	LA	2LA	3LA	4LA	5LA	DA	1LA1DA	2LA1DA	3LA1DA	4LA1DA	5LA1DA
0	812.22	464.07	409.86	131.71	101.86	256.91	240.07	207.88	163.23	123.45	76.1		0	100	100	100	100	100	100	100	100	100	100	100
1	954.73	515.64	414.7	112.31	75.26	224.38	229.6	205.27	153.94	112.69	71.91		1	117.546	111.113	101.181	85.2707	73.8857	87.338	95.6388	98.7445	94.3086	91.2839	94.4941
2	1071.53	538.04	436.41	105.38	69.84	231.49	237.03	212.77	158.96	116.79	72.36		2	131.926	115.939	106.478	80.0091	68.5647	90.1055	98.7337	102.352	97.3841	94.6051	95.0854
3	1256.01	632.36	459.42	104.99	39.88	236.46	240.97	205.27	161.66	116.06	71.88		3	154.639	136.264	112.092	79.713	39.1518	92.04	100.375	98.7445	99.0382	94.0138	94.4547
4	1269.92	628.07	433.46	99.69	37.06	233.21	231.58	209.53	155.78	112.33	69.55		4	156.352	135.339	105.758	75.689	36.3833	90.775	96.4635	100.794	95.4359	90.9923	91.3929
6	1336.47	619.5	440.38	71.71	25.17	218.95	230.51	207.68	155.06	112.23	67.95		6	164.545	133.493	107.446	54.4454	24.7104	85.2244	96.0178	99.9038	94.9948	90.9113	89.2904
8	1415.91	655.06	439.21	58.99	18.28	245.86	233.43	202.72	155.27	111.23	66.46		8	174.326	141.155	107.161	44.7878	17.9462	95.6989	97.2341	97.5178	95.1234	90.1013	87.3325
12	1391.93	661.024	404.69	34.54		228.38	240.41	206.25	154.29	108.83	63.7		12	171.374	142.441	98.7386	26.2243	0	88.8949	100.142	99.2159	94.5231	88.1571	83.7057
20	1474.32	743.46	405.7	8.19		238.7	252.59	222.33	162.78	113.88	64.8		20	181.517	160.204	98.985	6.21821	0	92.9119	105.215	106.951	99.7243	92.2479	85.1511
24	1514.48	741.93	406.59			237.15	253.6	219.42	160.43	118.51	70.06		24	186.462	159.875	99.2022	0	0	92.3086	105.636	105.551	98.2846	95.9984	92.0631
48	1542.22	811.09	356.61			237.78	299.74	238.55	171.23	116.18	62.37		48	189.877	174.778	87.0078	0	0	92.5538	124.855	114.754	104.901	94.111	81.958
72	1643.7	792.46	284.95			211.15	329.1	271.95	166.97	108.19	49.77		72	202.371	170.763	69.5237	0	0	82.1883	137.085	130.821	102.291	87.6387	65.4008

## Sheet: Figure 7E
Panel B: Peak area analysis: LA pentamer: Free vs DA-conjugaed
Peak areas													Normalized peak areas
RT [min]	2.927	12.685	15.566	17.7	19.568	27.628	28.984	29.603	30.015	30.288	30.485		RT [min]	2.927	12.685	15.566	17.7	19.568	27.628	28.984	29.603	30.015	30.288	30.485
Time [hr]	LA	2LA	3LA	4LA	5LA	DA	1LA1DA	2LA1DA	3LA1DA	4LA1DA	5LA1DA		Time [hr]	LA	2LA	3LA	4LA	5LA	DA	1LA1DA	2LA1DA	3LA1DA	4LA1DA	5LA1DA
0	812.22	464.07	409.86	131.71	101.86	256.91	240.07	207.88	163.23	123.45	76.1		0	100	100	100	100	100	100	100	100	100	100	100
1	954.73	515.64	414.7	112.31	75.26	224.38	229.6	205.27	153.94	112.69	71.91		1	117.546	111.113	101.181	85.2707	73.8857	87.338	95.6388	98.7445	94.3086	91.2839	94.4941
2	1071.53	538.04	436.41	105.38	69.84	231.49	237.03	212.77	158.96	116.79	72.36		2	131.926	115.939	106.478	80.0091	68.5647	90.1055	98.7337	102.352	97.3841	94.6051	95.0854
3	1256.01	632.36	459.42	104.99	39.88	236.46	240.97	205.27	161.66	116.06	71.88		3	154.639	136.264	112.092	79.713	39.1518	92.04	100.375	98.7445	99.0382	94.0138	94.4547
4	1269.92	628.07	433.46	99.69	37.06	233.21	231.58	209.53	155.78	112.33	69.55		4	156.352	135.339	105.758	75.689	36.3833	90.775	96.4635	100.794	95.4359	90.9923	91.3929
6	1336.47	619.5	440.38	71.71	25.17	218.95	230.51	207.68	155.06	112.23	67.95		6	164.545	133.493	107.446	54.4454	24.7104	85.2244	96.0178	99.9038	94.9948	90.9113	89.2904
8	1415.91	655.06	439.21	58.99	18.28	245.86	233.43	202.72	155.27	111.23	66.46		8	174.326	141.155	107.161	44.7878	17.9462	95.6989	97.2341	97.5178	95.1234	90.1013	87.3325
12	1391.93	661.024	404.69	34.54		228.38	240.41	206.25	154.29	108.83	63.7		12	171.374	142.441	98.7386	26.2243	0	88.8949	100.142	99.2159	94.5231	88.1571	83.7057
20	1474.32	743.46	405.7	8.19		238.7	252.59	222.33	162.78	113.88	64.8		20	181.517	160.204	98.985	6.21821	0	92.9119	105.215	106.951	99.7243	92.2479	85.1511
24	1514.48	741.93	406.59			237.15	253.6	219.42	160.43	118.51	70.06		24	186.462	159.875	99.2022	0	0	92.3086	105.636	105.551	98.2846	95.9984	92.0631
48	1542.22	811.09	356.61			237.78	299.74	238.55	171.23	116.18	62.37		48	189.877	174.778	87.0078	0	0	92.5538	124.855	114.754	104.901	94.111	81.958
72	1643.7	792.46	284.95			211.15	329.1	271.95	166.97	108.19	49.77		72	202.371	170.763	69.5237	0	0	82.1883	137.085	130.821	102.291	87.6387	65.4008
