# Supplementary material for: Hydroxy acid conjugation to lipids increases structural and hydrolytic stability
Source: Nat Commun. 2026 Jul 27;17:6973. doi: 10.1038/s41467-026-75192-5 (PMC13408983; doi:10.1038/s41467-026-75192-5)
Supplement: Supplementary file 9 — Source data for Figure S2 [file 41467_2026_75192_MOESM9_ESM.xlsx]

## Sheet: Figure S2A
Figure S2A: HPLC chromatogram of DA:GA reaction products at 1:1 molar ratio
RT [min]	DA:GA 1:1 A	DA:GA 1:1 B	DA:GA 1:1 C
0.005	0.159952	-0.16096	0.0200753
0.0116667	0.178555	-0.200054	-0.0245145
0.0183333	0.195728	-0.217213	-0.0557528
0.025	0.187617	-0.250597	-0.0879415
0.0316667	0.171376	-0.304507	-0.135497
0.0383333	0.187431	-0.333752	-0.167868
0.045	0.217298	-0.328681	-0.169098
0.0516667	0.193455	-0.345848	-0.13964
0.0583333	0.136204	-0.395469	-0.101206
0.065	0.0831771	-0.435622	-0.0743117
0.0716667	0.0499167	-0.437888	-0.0545749
0.0783333	0.0374219	-0.421295	-0.0198677
0.085	0.0357154	-0.405836	0.0259807
0.0916667	0.0535359	-0.382293	0.0387424
0.0983333	0.0864729	-0.358893	0.0116304
0.105	0.131867	-0.336864	-0.00682785
0.111667	0.178217	-0.306726	0.0300318
0.118333	0.192322	-0.300727	0.0745094
0.125	0.155598	-0.330299	0.0695589
0.131667	0.108707	-0.372421	0.03108
0.138333	0.0862737	-0.390087	0.0156117
0.145	0.0939937	-0.360909	0.0337011
0.151667	0.118855	-0.313636	0.054624
0.158333	0.138574	-0.256247	0.0609389
0.165	0.174978	-0.21126	0.0707008
0.171667	0.215706	-0.19056	0.0748512
0.178333	0.237706	-0.219104	0.034717
0.185	0.235174	-0.268366	-0.037093
0.191667	0.196555	-0.316045	-0.126206
0.198333	0.16588	-0.337183	-0.185618
0.205	0.145494	-0.333251	-0.209864
0.211667	0.116869	-0.322775	-0.20402
0.218333	0.065781	-0.290416	-0.171347
0.225	-0.0124855	-0.302879	-0.153566
0.231667	-0.0889852	-0.368889	-0.146606
0.238333	-0.169288	-0.46445	-0.161255
0.245	-0.212974	-0.520534	-0.161789
0.251667	-0.187095	-0.523265	-0.130983
0.258333	-0.108358	-0.488397	-0.0734546
0.265	-0.0214895	-0.409158	0.00470377
0.271667	0.052066	-0.295071	0.0657567
0.278333	0.126091	-0.187191	0.106663
0.285	0.159789	-0.13585	0.108949
0.291667	0.124717	-0.139451	0.0791269
0.298333	0.0583509	-0.178637	0.0145147
0.305	0.0181854	-0.214988	-0.0715983
0.311667	0.0152234	-0.247037	-0.1398
0.318333	0.0421306	-0.255893	-0.169842
0.325	0.096828	-0.232666	-0.166633
0.331667	0.166741	-0.174198	-0.157604
0.338333	0.23699	-0.101565	-0.131635
0.345	0.282547	-0.0583919	-0.0893775
0.351667	0.30406	-0.0373556	-0.0410529
0.358333	0.289962	-0.040486	0.000295303
0.365	0.255622	-0.0495539	0.0353911
0.371667	0.236638	-0.0671068	0.0630659
0.378333	0.22471	-0.0971552	0.0774293
0.385	0.211269	-0.131577	0.0869297
0.391667	0.18679	-0.154625	0.0856198
0.398333	0.16966	-0.148867	0.0725628
0.405	0.164279	-0.13136	0.0392383
0.411667	0.158328	-0.124436	0.0158374
0.418333	0.144319	-0.144644	-0.0042308
0.425	0.146066	-0.165309	-0.0309722
0.431667	0.193613	-0.165445	-0.0481342
0.438333	0.265905	-0.15085	-0.0488683
0.445	0.316064	-0.147422	-0.0476349
0.451667	0.313892	-0.167714	-0.0614495
0.458333	0.29099	-0.175357	-0.0796446
0.465	0.271441	-0.162958	-0.0769284
0.471667	0.247665	-0.151925	-0.0670091
0.478333	0.220112	-0.155635	-0.0719922
0.485	0.211324	-0.162039	-0.0672166
0.491667	0.218263	-0.1551	-0.0504635
0.498333	0.22795	-0.155427	-0.0096807
0.505	0.224971	-0.17748	0.0222717
0.511667	0.202532	-0.223284	0.0341994
0.518333	0.180874	-0.269738	0.0363213
0.525	0.175823	-0.288139	0.0479082
0.531667	0.218171	-0.259143	0.0726787
0.538333	0.263037	-0.200926	0.0700434
0.545	0.281737	-0.14837	0.0156564
0.551667	0.269751	-0.112672	-0.0583633
0.558333	0.24638	-0.0916979	-0.103232
0.565	0.206703	-0.0937043	-0.126725
0.571667	0.144595	-0.143891	-0.150958
0.578333	0.0964785	-0.201545	-0.158237
0.585	0.0935917	-0.218737	-0.101124
0.591667	0.115012	-0.200654	-0.00968009
0.598333	0.137419	-0.176816	0.0656919
0.605	0.156405	-0.150679	0.11723
0.611667	0.195038	-0.0872493	0.162915
0.618333	0.242272	-0.0171278	0.198429
0.625	0.266362	0.0179294	0.189238
0.631667	0.260415	0.00769082	0.162631
0.638333	0.230485	-0.036544	0.13424
0.645	0.190283	-0.111078	0.0953412
0.651667	0.130723	-0.214984	0.0388087
0.658333	0.0657692	-0.288044	-0.017112
0.665	0.0094736	-0.322405	-0.0524551
0.671667	-0.0093234	-0.301625	-0.0749429
0.678333	0.00194192	-0.251735	-0.0767732
0.685	0.0501315	-0.176366	-0.0499499
0.691667	0.111705	-0.111454	0.00230293
0.698333	0.171611	-0.0987559	0.0466223
0.705	0.208942	-0.110062	0.0735877
0.711667	0.2237	-0.133928	0.0713877
0.718333	0.217402	-0.153578	0.0313864
0.725	0.175039	-0.173529	-0.0390371
0.731667	0.115539	-0.170563	-0.103623
0.738333	0.0567442	-0.151634	-0.132882
0.745	0.0191621	-0.123412	-0.12779
0.751667	0.00502083	-0.110374	-0.101176
0.758333	-0.0130855	-0.118943	-0.0659447
0.765	-0.0234758	-0.140778	-0.0387608
0.771667	-0.0391608	-0.179351	-0.0495931
0.778333	-0.0581	-0.222132	-0.0952651
0.785	-0.0471643	-0.277953	-0.133836
0.791667	-0.030557	-0.317613	-0.141591
0.798333	0.00419682	-0.329589	-0.135729
0.805	0.0330298	-0.313154	-0.13238
0.811667	0.0770281	-0.293474	-0.123451
0.818333	0.139038	-0.269134	-0.084678
0.825	0.19115	-0.240388	-0.0383868
0.831667	0.241217	-0.210825	-0.0160921
0.838333	0.278337	-0.191825	-0.0127176
0.845	0.296097	-0.217934	-0.00932226
0.851667	0.294204	-0.264649	0.00541208
0.858333	0.287754	-0.314491	0.0307029
0.865	0.29933	-0.321512	0.0724073
0.871667	0.326866	-0.299221	0.15385
0.878333	0.342859	-0.282751	0.242988
0.885	0.327114	-0.27084	0.297828
0.891667	0.302692	-0.243287	0.298813
0.898333	0.256003	-0.216542	0.235815
0.905	0.174116	-0.23358	0.112086
0.911667	0.059566	-0.299492	-0.0520196
0.918333	-0.0183076	-0.34208	-0.189728
0.925	-0.00279542	-0.338966	-0.243582
0.931667	0.0278598	-0.330722	-0.238796
0.938333	0.0812186	-0.324093	-0.189849
0.945	0.1615	-0.301032	-0.0999592
0.951667	0.272064	-0.248642	0.0134614
0.958333	0.33471	-0.225097	0.10149
0.965	0.29607	-0.243709	0.114554
0.971667	0.247672	-0.272081	0.0978508
0.978333	0.212989	-0.285306	0.0690154
0.985	0.196597	-0.292161	0.0411882
0.991667	0.175281	-0.312047	0.0238533
0.998333	0.172268	-0.32412	0.0252552
1.005	0.201921	-0.314494	0.057967
1.01167	0.226426	-0.281406	0.0959226
1.01833	0.243125	-0.238958	0.140712
1.025	0.253663	-0.191703	0.17843
1.03167	0.255546	-0.135937	0.188423
1.03833	0.24196	-0.0899187	0.164748
1.045	0.234568	-0.0634556	0.127223
1.05167	0.267569	-0.0647868	0.0937877
1.05833	0.325763	-0.0723963	0.0718476
1.065	0.374869	-0.0824182	0.0528562
1.07167	0.398032	-0.0993096	0.0207624
1.07833	0.414713	-0.130789	-0.0170382
1.085	0.434485	-0.152502	-0.0355242
1.09167	0.448903	-0.163356	-0.0106526
1.09833	0.434026	-0.172034	0.0120646
1.105	0.380565	-0.169705	0.00557969
1.11167	0.331246	-0.153698	-0.0124879
1.11833	0.303458	-0.123311	-0.0234766
1.125	0.297689	-0.0980856	-0.0432765
1.13167	0.307146	-0.0476207	-0.0700681
1.13833	0.332133	0.00120802	-0.0598358
1.145	0.383043	0.0216	0.00642502
1.15167	0.443984	0.0143539	0.113625
1.15833	0.500561	0.0280155	0.253496
1.165	0.541784	0.0749605	0.408242
1.17167	0.548915	0.0921046	0.530407
1.17833	0.538257	0.091461	0.582456
1.185	0.53114	0.072899	0.54664
1.19167	0.522996	0.0509268	0.45706
1.19833	0.512439	0.00699125	0.339601
1.205	0.496817	-0.0720492	0.230654
1.21167	0.467019	-0.162406	0.138467
1.21833	0.405803	-0.267014	0.0566566
1.225	0.315133	-0.336226	0.024435
1.23167	0.254821	-0.356484	0.0405953
1.23833	0.263863	-0.337906	0.0873774
1.245	0.318614	-0.282677	0.128847
1.25167	0.389001	-0.189403	0.157928
1.25833	0.461736	-0.0642156	0.192768
1.265	0.522653	0.0205438	0.21519
1.27167	0.538779	0.0400076	0.212349
1.27833	0.505214	0.0174101	0.192345
1.285	0.431048	-0.0290999	0.162888
1.29167	0.371844	-0.0945023	0.139592
1.29833	0.336486	-0.180405	0.115818
1.305	0.345462	-0.23151	0.0894129
1.31167	0.369758	-0.229627	0.0599006
1.31833	0.395515	-0.186703	0.0189073
1.325	0.42052	-0.156929	-0.0232488
1.33167	0.426997	-0.190507	-0.0640991
1.33833	0.422105	-0.262156	-0.108682
1.345	0.389118	-0.341873	-0.156027
1.35167	0.341769	-0.41831	-0.215375
1.35833	0.282954	-0.503351	-0.282796
1.365	0.251629	-0.579021	-0.339501
1.37167	0.267701	-0.575348	-0.358939
1.37833	0.314445	-0.511914	-0.320058
1.385	0.381226	-0.432735	-0.225548
1.39167	0.456579	-0.387423	-0.0988079
1.39833	0.515137	-0.368442	0.0268993
1.405	0.527308	-0.358179	0.125407
1.41167	0.503975	-0.362915	0.193886
1.41833	0.473202	-0.378906	0.218715
1.425	0.444099	-0.404195	0.196015
1.43167	0.428008	-0.407887	0.142755
1.43833	0.441535	-0.3853	0.104046
1.445	0.497841	-0.316597	0.086628
1.45167	0.573951	-0.209493	0.0923348
1.45833	0.658607	-0.0752456	0.114381
1.465	0.719023	0.0352385	0.152448
1.47167	0.757585	0.0985965	0.20092
1.47833	0.785561	0.122281	0.237598
1.485	0.783671	0.0927336	0.248464
1.49167	0.749615	0.00813342	0.203603
1.49833	0.697858	-0.117534	0.143886
1.505	0.688907	-0.197056	0.10186
1.51167	0.698819	-0.197158	0.080088
1.51833	0.689928	-0.145967	0.0723618
1.525	0.686296	-0.0809349	0.0863957
1.53167	0.720329	-0.029736	0.135648
1.53833	0.762689	0.00928675	0.168779
1.545	0.740915	-0.00104403	0.155558
1.55167	0.689992	-0.0624575	0.132082
1.55833	0.656091	-0.14881	0.124521
1.565	0.638222	-0.209595	0.137969
1.57167	0.592783	-0.218317	0.153198
1.57833	0.54809	-0.191961	0.167342
1.585	0.543562	-0.138315	0.187824
1.59167	0.571259	-0.0824846	0.191404
1.59833	0.609669	-0.0278619	0.187311
1.605	0.649623	0.00541628	0.164807
1.61167	0.690312	0.00652799	0.133701
1.61833	0.700459	-0.0319627	0.10484
1.625	0.689107	-0.0986283	0.102222
1.63167	0.660152	-0.152379	0.134926
1.63833	0.621423	-0.178233	0.16673
1.645	0.581692	-0.176479	0.197521
1.65167	0.557733	-0.179934	0.222079
1.65833	0.578793	-0.197975	0.260278
1.665	0.616499	-0.222258	0.28651
1.67167	0.672405	-0.223572	0.294367
1.67833	0.732138	-0.214384	0.296942
1.685	0.786761	-0.212213	0.308726
1.69167	0.816262	-0.203216	0.318598
1.69833	0.808261	-0.168779	0.285659
1.705	0.790755	-0.123819	0.208231
1.71167	0.758173	-0.120161	0.118174
1.71833	0.717248	-0.147258	0.0634805
1.725	0.669595	-0.172022	0.047106
1.73167	0.645589	-0.154067	0.0747968
1.73833	0.636949	-0.0978571	0.146439
1.745	0.613826	-0.033719	0.231171
1.75167	0.578967	-0.000389698	0.285816
1.75833	0.556089	0.00391199	0.26781
1.765	0.564115	-0.0123815	0.196725
1.77167	0.560403	-0.0618695	0.0993063
1.77833	0.553533	-0.137404	0.0162598
1.785	0.565217	-0.203444	-0.0177574
1.79167	0.604962	-0.210429	-0.00339973
1.79833	0.644475	-0.188083	0.0474039
1.805	0.658758	-0.147574	0.123176
1.81167	0.685796	-0.110522	0.194127
1.81833	0.715293	-0.0881771	0.230348
1.825	0.742772	-0.0840636	0.231749
1.83167	0.718001	-0.114557	0.212013
1.83833	0.659565	-0.152965	0.179441
1.845	0.592077	-0.194705	0.130153
1.85167	0.529191	-0.216582	0.085252
1.85833	0.514964	-0.197431	0.0797568
1.865	0.511512	-0.169411	0.0925497
1.87167	0.537807	-0.139301	0.109486
1.87833	0.550551	-0.122267	0.130648
1.885	0.545252	-0.101816	0.157048
1.89167	0.519952	-0.0694185	0.194237
1.89833	0.466043	-0.0365438	0.212591
1.905	0.427013	-0.00977006	0.221482
1.91167	0.387169	-0.0162352	0.22124
1.91833	0.365261	-0.0472026	0.203328
1.925	0.36254	-0.109529	0.162568
1.93167	0.381763	-0.182335	0.10212
1.93833	0.396771	-0.290828	0.0430418
1.945	0.373744	-0.400162	-0.022725
1.95167	0.336908	-0.475146	-0.0948382
1.95833	0.332958	-0.496739	-0.152907
1.965	0.367329	-0.488117	-0.172458
1.97167	0.394201	-0.507021	-0.182619
1.97833	0.403979	-0.512979	-0.163691
1.985	0.421205	-0.468573	-0.0835532
1.99167	0.449513	-0.364925	0.0487887
1.99833	0.462693	-0.247318	0.179911
2.005	0.466228	-0.13411	0.240994
2.01167	0.49654	-0.0179676	0.263231
2.01833	0.565047	0.0905944	0.244064
2.025	0.654781	0.162685	0.197775
2.03167	0.75497	0.187534	0.153235
2.03833	0.864461	0.198797	0.168718
2.045	0.983248	0.239858	0.287067
2.05167	1.09861	0.333768	0.490361
2.05833	1.19731	0.458215	0.725686
2.065	1.27728	0.579663	0.937235
2.07167	1.32316	0.652254	1.0572
2.07833	1.32354	0.657872	1.04218
2.085	1.25328	0.594769	0.925576
2.09167	1.10792	0.477541	0.732532
2.09833	0.930728	0.331344	0.508906
2.105	0.766649	0.186338	0.29305
2.11167	0.661054	0.0940943	0.14253
2.11833	0.603411	0.0726917	0.0973459
2.125	0.605946	0.119095	0.118826
2.13167	0.657506	0.185914	0.186747
2.13833	0.700613	0.229021	0.26409
2.145	0.697876	0.220562	0.324669
2.15167	0.662458	0.183714	0.358812
2.15833	0.63513	0.147326	0.36184
2.165	0.592672	0.097715	0.33295
2.17167	0.537332	0.030931	0.258945
2.17833	0.513404	-0.0258992	0.155927
2.185	0.527276	-0.0492201	0.0536973
2.19167	0.508022	-0.0727654	-0.0188471
2.19833	0.421587	-0.145849	-0.0671142
2.205	0.316468	-0.242862	-0.10575
2.21167	0.247894	-0.313344	-0.138019
2.21833	0.200396	-0.342722	-0.148129
2.225	0.16693	-0.339471	-0.145093
2.23167	0.146286	-0.329597	-0.165403
2.23833	0.152786	-0.302117	-0.199528
2.245	0.171898	-0.289203	-0.209675
2.25167	0.157947	-0.307923	-0.167921
2.25833	0.105585	-0.35647	-0.115661
2.265	0.0273129	-0.420914	-0.0746344
2.27167	-0.0244063	-0.478832	-0.0673407
2.27833	-0.0202801	-0.517144	-0.0821157
2.285	0.000180069	-0.529109	-0.113712
2.29167	0.0101147	-0.534433	-0.166323
2.29833	-0.00642163	-0.550493	-0.200154
2.305	-0.0194718	-0.58214	-0.200266
2.31167	-0.00684366	-0.598122	-0.129283
2.31833	0.00189536	-0.594628	-0.0363917
2.325	-0.0030989	-0.585317	0.0347975
2.33167	0.00510137	-0.569964	0.0783925
2.33833	0.0531622	-0.541454	0.0909132
2.345	0.120238	-0.495359	0.0851514
2.35167	0.139435	-0.443736	0.0658541
2.35833	0.0923834	-0.395898	0.0463764
2.365	0.00897142	-0.347226	0.0515901
2.37167	-0.0841556	-0.31113	0.0682452
2.37833	-0.168695	-0.300302	0.0784671
2.385	-0.24986	-0.305173	0.0658058
2.39167	-0.302412	-0.310995	0.0189718
2.39833	-0.317401	-0.310249	-0.0140495
2.405	-0.270113	-0.282034	-0.025935
2.41167	-0.171283	-0.21706	-0.00194515
2.41833	-0.0749979	-0.133172	0.039324
2.425	-0.0226856	-0.0756145	0.0750305
2.43167	-0.0125607	-0.0664433	0.122973
2.43833	0.00815995	-0.0967442	0.155942
2.445	0.0230169	-0.170102	0.15728
2.45167	0.0193294	-0.26725	0.126517
2.45833	0.030549	-0.339477	0.125229
2.465	0.0960386	-0.351235	0.186234
2.47167	0.195498	-0.329023	0.261339
2.47833	0.268735	-0.301563	0.319675
2.485	0.312332	-0.259873	0.370342
2.49167	0.327658	-0.197816	0.41491
2.49833	0.324611	-0.139829	0.427165
2.505	0.304447	-0.110878	0.398935
2.51167	0.269344	-0.110218	0.336759
2.51833	0.219008	-0.138143	0.255815
2.525	0.16591	-0.202685	0.17206
2.53167	0.134046	-0.268405	0.1171
2.53833	0.0950091	-0.317932	0.0819304
2.545	0.0380623	-0.339116	0.0374745
2.55167	-0.022793	-0.331307	-0.000623853
2.55833	-0.0457316	-0.297978	-0.0114055
2.565	-0.0597807	-0.271496	-0.00720197
2.57167	-0.0871189	-0.290728	-0.0284829
2.57833	-0.10955	-0.325557	-0.0619981
2.585	-0.104284	-0.343656	-0.0727008
2.59167	-0.0814479	-0.348	-0.0703013
2.59833	-0.0889501	-0.356933	-0.0806835
2.605	-0.115619	-0.365958	-0.10598
2.61167	-0.157935	-0.35773	-0.133367
2.61833	-0.189148	-0.340305	-0.159922
2.625	-0.213206	-0.344336	-0.182516
2.63167	-0.235064	-0.378115	-0.186396
2.63833	-0.227654	-0.40313	-0.164691
2.645	-0.186161	-0.377849	-0.11489
2.65167	-0.0950619	-0.285797	-0.0214795
2.65833	0.0289458	-0.160359	0.13281
2.665	0.181133	-0.00960233	0.334042
2.67167	0.37814	0.178822	0.55069
2.67833	0.593941	0.400345	0.776412
2.685	0.781992	0.618914	0.996975
2.69167	0.868674	0.84817	1.29222
2.69833	0.690992	1.30087	2.02997
2.705	-0.0563632	2.39696	4.00188
2.71167	-1.61569	4.43967	8.02476
2.71833	-3.73903	7.16433	13.9182
2.725	-5.59142	9.64496	20.1796
2.73167	-6.57532	10.8001	25.001
2.73833	-6.61426	10.0121	26.7594
2.745	-6.15136	6.89014	24.5774
2.75167	-5.30772	1.70083	18.0322
2.75833	-3.93969	-4.57198	8.07527
2.765	-2.52573	-10.5795	-3.14623
2.77167	-1.54204	-15.1762	-13.4033
2.77833	-1.40082	-18.0792	-20.976
2.785	-1.37645	-18.9469	-25.2829
2.79167	-1.07285	-18.1431	-26.4153
2.79833	-0.678648	-16.3909	-25.1278
2.805	-0.526501	-14.2642	-22.2376
2.81167	-0.718757	-12.0141	-18.5114
2.81833	-0.829274	-9.58448	-14.6069
2.825	-0.794237	-7.39557	-11.1019
2.83167	-0.37047	-5.55369	-8.30221
2.83833	0.712022	-3.92188	-6.23294
2.845	2.82797	-2.20028	-4.74975
2.85167	5.89572	-0.284569	-3.60283
2.85833	9.35878	1.66549	-2.61352
2.865	12.4474	3.43659	-1.67934
2.87167	14.5159	4.77746	-0.800544
2.87833	15.1111	5.53282	-0.00676759
2.885	14.0528	5.61322	0.706289
2.89167	11.5884	5.08961	1.29652
2.89833	8.44329	4.22138	1.73741
2.905	5.46041	3.30845	2.01373
2.91167	3.13088	2.55439	2.16705
2.91833	1.54634	2.01317	2.25177
2.925	0.557628	1.65197	2.27614
2.93167	0.0338176	1.44049	2.26702
2.93833	-0.132198	1.34886	2.23832
2.945	-0.0686597	1.34612	2.19174
2.95167	0.091559	1.39142	2.12372
2.95833	0.241881	1.44876	2.03664
2.965	0.350579	1.49451	1.95439
2.97167	0.410919	1.51623	1.87799
2.97833	0.420038	1.50961	1.80433
2.985	0.391428	1.48529	1.74516
2.99167	0.337355	1.44028	1.69928
2.99833	0.284904	1.38497	1.66417
3.005	0.241279	1.32227	1.63257
3.01167	0.21133	1.26657	1.60667
3.01833	0.196113	1.23323	1.59542
3.025	0.190985	1.21332	1.59594
3.03167	0.202854	1.2023	1.61249
3.03833	0.222775	1.1836	1.64132
3.045	0.23127	1.16206	1.67309
3.05167	0.239714	1.14857	1.7041
3.05833	0.255933	1.14047	1.72706
3.065	0.272185	1.11952	1.7167
3.07167	0.271059	1.08931	1.66306
3.07833	0.246713	1.0621	1.58154
3.085	0.223242	1.04722	1.4975
3.09167	0.197348	1.02657	1.42866
3.09833	0.161707	0.985682	1.37925
3.105	0.131597	0.956048	1.368
3.11167	0.111446	0.951633	1.38682
3.11833	0.104215	0.97492	1.40722
3.125	0.0972859	0.999462	1.41245
3.13167	0.0943458	1.02275	1.41214
3.13833	0.113003	1.05952	1.4145
3.145	0.14392	1.1119	1.41544
3.15167	0.196539	1.17787	1.42744
3.15833	0.26526	1.24039	1.4718
3.165	0.345234	1.28985	1.54375
3.17167	0.419447	1.31924	1.60832
3.17833	0.466671	1.31496	1.63692
3.185	0.489912	1.28289	1.64392
3.19167	0.470189	1.21739	1.62527
3.19833	0.408507	1.11661	1.56311
3.205	0.32145	0.997605	1.44187
3.21167	0.234306	0.892818	1.29316
3.21833	0.16989	0.842231	1.17071
3.225	0.117919	0.831744	1.07613
3.23167	0.0888615	0.833681	1.01693
3.23833	0.0813232	0.838064	0.99507
3.245	0.0911546	0.85171	1.02117
3.25167	0.109345	0.876576	1.07869
3.25833	0.124031	0.8946	1.13419
3.265	0.151605	0.905962	1.17016
3.27167	0.194245	0.928098	1.18106
3.27833	0.235188	0.960934	1.17241
3.285	0.245913	0.987395	1.15714
3.29167	0.228502	0.991918	1.13504
3.29833	0.203687	0.983792	1.10791
3.305	0.166942	0.957061	1.08685
3.31167	0.109647	0.897382	1.06493
3.31833	0.056581	0.82858	1.04196
3.325	0.0411191	0.79023	1.02552
3.33167	0.0495396	0.784823	1.02396
3.33833	0.0529667	0.767269	1.02392
3.345	0.0474683	0.729822	1.00232
3.35167	0.0287219	0.68628	0.950401
3.35833	-0.00891052	0.632435	0.88037
3.365	-0.0581282	0.550316	0.793993
3.37167	-0.102856	0.44503	0.692529
3.37833	-0.127845	0.365204	0.607316
3.385	-0.130579	0.322893	0.566026
3.39167	-0.0958062	0.319042	0.58962
3.39833	-0.0428885	0.352886	0.650402
3.405	-0.0068349	0.415166	0.720903
3.41167	-0.00297612	0.491981	0.791248
3.41833	-0.00820645	0.553508	0.860701
3.425	-0.0248689	0.571654	0.904189
3.43167	-0.0574993	0.549514	0.891267
3.43833	-0.0958289	0.494496	0.822334
3.445	-0.11002	0.443588	0.747045
3.45167	-0.104176	0.390781	0.683634
3.45833	-0.139347	0.323662	0.59784
3.465	-0.21087	0.274073	0.493102
3.47167	-0.277061	0.263673	0.4226
3.47833	-0.302377	0.280795	0.431758
3.485	-0.313433	0.270692	0.464444
3.49167	-0.320014	0.258389	0.499217
3.49833	-0.289062	0.282666	0.534592
3.505	-0.227523	0.326085	0.583975
3.51167	-0.174134	0.365646	0.630257
3.51833	-0.151367	0.39938	0.654158
3.525	-0.154165	0.444742	0.669051
3.53167	-0.175138	0.456671	0.654296
3.53833	-0.228866	0.415817	0.610379
3.545	-0.290904	0.354256	0.550709
3.55167	-0.329713	0.302573	0.503109
3.55833	-0.368381	0.260568	0.448638
3.565	-0.416682	0.218465	0.381328
3.57167	-0.461253	0.191537	0.335913
3.57833	-0.479214	0.190265	0.36231
3.585	-0.479963	0.206206	0.435935
3.59167	-0.483035	0.217916	0.475813
3.59833	-0.457995	0.232942	0.486922
3.605	-0.389642	0.269347	0.518032
3.61167	-0.312573	0.302547	0.561975
3.61833	-0.255747	0.304537	0.568055
3.625	-0.2325	0.262934	0.523594
3.63167	-0.243524	0.200888	0.483302
3.63833	-0.292735	0.139757	0.453509
3.645	-0.379459	0.0907027	0.398827
3.65167	-0.460242	0.0704776	0.307567
3.65833	-0.505285	0.0778869	0.206389
3.665	-0.499278	0.100107	0.116004
3.67167	-0.453427	0.122115	0.0466202
3.67833	-0.394645	0.127968	0.0217538
3.685	-0.349633	0.109085	0.0445528
3.69167	-0.324818	0.0933681	0.110051
3.69833	-0.320344	0.0906893	0.176204
3.705	-0.328225	0.106174	0.24567
3.71167	-0.345867	0.107128	0.305484
3.71833	-0.367636	0.0953727	0.338935
3.725	-0.36986	0.0850431	0.34436
3.73167	-0.358635	0.0962673	0.336245
3.73833	-0.339914	0.114512	0.33803
3.745	-0.336967	0.116982	0.335462
3.75167	-0.344642	0.120274	0.318946
3.75833	-0.352477	0.126267	0.307818
3.765	-0.355826	0.133886	0.311325
3.77167	-0.366303	0.0919375	0.305363
3.77833	-0.39059	0.00852262	0.275055
3.785	-0.419336	-0.0750597	0.236628
3.79167	-0.450988	-0.125786	0.204282
3.79833	-0.469969	-0.13666	0.170391
3.805	-0.47852	-0.135197	0.128108
3.81167	-0.457546	-0.119945	0.100175
3.81833	-0.422549	-0.0930543	0.0987989
3.825	-0.381745	-0.0565425	0.118899
3.83167	-0.341415	-0.01955	0.137277
3.83833	-0.314827	0.00799189	0.132517
3.845	-0.319084	-0.00341816	0.106659
3.85167	-0.364883	-0.0573234	0.0591394
3.85833	-0.433036	-0.13549	-0.0143887
3.865	-0.486134	-0.200032	-0.103678
3.87167	-0.514808	-0.257315	-0.162779
3.87833	-0.512187	-0.314299	-0.169459
3.885	-0.475711	-0.331707	-0.12657
3.89167	-0.424793	-0.28651	-0.0793666
3.89833	-0.364936	-0.177539	-0.0390911
3.905	-0.304893	-0.049785	0.00717315
3.91167	-0.23668	0.0637277	0.0631141
3.91833	-0.196735	0.147541	0.120017
3.925	-0.198763	0.203688	0.146738
3.93167	-0.219224	0.228526	0.156027
3.93833	-0.232034	0.224776	0.176218
3.945	-0.253584	0.177477	0.192305
3.95167	-0.301403	0.110584	0.18836
3.95833	-0.378371	0.00834364	0.14654
3.965	-0.453245	-0.110399	0.0882741
3.97167	-0.490329	-0.193736	0.0641045
3.97833	-0.510243	-0.23177	0.0771521
3.985	-0.536133	-0.237633	0.129278
3.99167	-0.573957	-0.253999	0.15665
3.99833	-0.585978	-0.252669	0.147238
4.005	-0.570967	-0.240519	0.118367
4.01167	-0.580246	-0.260765	0.057058
4.01833	-0.613261	-0.314284	-0.0200429
4.025	-0.635436	-0.352672	-0.105524
4.03167	-0.617161	-0.34298	-0.166789
4.03833	-0.587167	-0.305833	-0.194963
4.045	-0.568016	-0.266178	-0.201515
4.05167	-0.544828	-0.210088	-0.167619
4.05833	-0.501039	-0.148657	-0.11892
4.065	-0.450351	-0.116565	-0.100996
4.07167	-0.411729	-0.115613	-0.112215
4.07833	-0.370777	-0.134266	-0.129774
4.085	-0.323116	-0.141918	-0.116603
4.09167	-0.282468	-0.157537	-0.0966736
4.09833	-0.269076	-0.187537	-0.10586
4.105	-0.274477	-0.225362	-0.126525
4.11167	-0.291725	-0.242134	-0.125393
4.11833	-0.30136	-0.208377	-0.0814777
4.125	-0.306063	-0.145369	-0.0571096
4.13167	-0.295394	-0.0860625	-0.0728574
4.13833	-0.276244	-0.0425935	-0.0783838
4.145	-0.276443	-0.0189507	-0.0422665
4.15167	-0.3059	-0.0283812	-0.00320465
4.15833	-0.361753	-0.0909098	-0.00460153
4.165	-0.406909	-0.189472	-0.024024
4.17167	-0.428824	-0.280051	-0.050618
4.17833	-0.456876	-0.336713	-0.0902002
4.185	-0.485685	-0.337866	-0.135918
4.19167	-0.497408	-0.303335	-0.167172
4.19833	-0.482806	-0.236758	-0.167743
4.205	-0.452973	-0.168301	-0.133202
4.21167	-0.434998	-0.107411	-0.0930799
4.21833	-0.41957	-0.0710025	-0.066046
4.225	-0.372221	-0.0603697	-0.0675625
4.23167	-0.299374	-0.0528493	-0.0704295
4.23833	-0.237806	-0.0485015	-0.0728519
4.245	-0.229203	-0.0451443	-0.0977314
4.25167	-0.248312	-0.0504248	-0.115145
4.25833	-0.254811	-0.0640757	-0.117384
4.265	-0.266067	-0.0915445	-0.0997055
4.27167	-0.291416	-0.113555	-0.0781998
4.27833	-0.320976	-0.134056	-0.0610726
4.285	-0.321035	-0.149373	-0.0393573
4.29167	-0.292615	-0.160054	-0.0137571
4.29833	-0.272099	-0.161473	0.0256467
4.305	-0.265273	-0.156554	0.0509693
4.31167	-0.284	-0.197693	0.02691
4.31833	-0.295004	-0.256857	-0.0327355
4.325	-0.292242	-0.314653	-0.0874803
4.33167	-0.306282	-0.363503	-0.149879
4.33833	-0.337758	-0.414052	-0.25783
4.345	-0.379534	-0.455828	-0.366486
4.35167	-0.390837	-0.446627	-0.415574
4.35833	-0.39063	-0.41781	-0.409458
4.365	-0.391264	-0.379343	-0.397563
4.37167	-0.359295	-0.321625	-0.366746
4.37833	-0.28286	-0.239945	-0.264065
4.385	-0.189679	-0.183004	-0.139427
4.39167	-0.134542	-0.186994	-0.0634172
4.39833	-0.122773	-0.210511	-0.0378698
4.405	-0.148364	-0.226565	-0.0194301
4.41167	-0.190713	-0.247457	-0.000973284
4.41833	-0.253366	-0.305341	-0.0212899
4.425	-0.331882	-0.384811	-0.0879014
4.43167	-0.411566	-0.446375	-0.150476
4.43833	-0.470764	-0.455982	-0.174597
4.445	-0.494181	-0.428854	-0.155758
4.45167	-0.516944	-0.40298	-0.133539
4.45833	-0.539666	-0.385647	-0.139689
4.465	-0.522666	-0.330023	-0.139881
4.47167	-0.437934	-0.211913	-0.108055
4.47833	-0.345795	-0.109283	-0.0740793
4.485	-0.28484	-0.0612032	-0.0866287
4.49167	-0.228777	-0.0389958	-0.109228
4.49833	-0.165161	-0.0135265	-0.0986069
4.505	-0.124895	-0.0142687	-0.0594027
4.51167	-0.143189	-0.0668947	-0.0357328
4.51833	-0.187015	-0.135516	-0.0293705
4.525	-0.213856	-0.176186	0.0033196
4.53167	-0.241313	-0.199351	0.0197169
4.53833	-0.274201	-0.19743	0.00978851
4.545	-0.29993	-0.173568	-0.0158615
4.55167	-0.307987	-0.123451	-0.022711
4.55833	-0.289115	-0.0797833	-0.00832116
4.565	-0.291397	-0.0887415	-0.0239044
4.57167	-0.295411	-0.125657	-0.0268293
4.57833	-0.276507	-0.153006	0.0126391
4.585	-0.242744	-0.155959	0.0857117
4.59167	-0.238928	-0.18743	0.130329
4.59833	-0.2984	-0.246424	0.0966254
4.605	-0.378414	-0.296398	0.0231471
4.61167	-0.46009	-0.319423	-0.0648895
4.61833	-0.563692	-0.336718	-0.165
4.625	-0.690311	-0.38895	-0.285881
4.63167	-0.767157	-0.443385	-0.407832
4.63833	-0.755541	-0.48279	-0.47869
4.645	-0.681827	-0.498721	-0.502973
4.65167	-0.605101	-0.504488	-0.49819
4.65833	-0.551461	-0.526189	-0.476528
4.665	-0.519317	-0.522655	-0.432483
4.67167	-0.52094	-0.503297	-0.375116
4.67833	-0.561107	-0.485767	-0.327859
4.685	-0.600599	-0.475667	-0.294221
4.69167	-0.600622	-0.465677	-0.264187
4.69833	-0.545804	-0.433747	-0.253793
4.705	-0.430151	-0.383897	-0.265386
4.71167	-0.284653	-0.306588	-0.253189
4.71833	-0.160705	-0.21888	-0.209025
4.725	-0.0967798	-0.155908	-0.137532
4.73167	-0.0823461	-0.126692	-0.0720603
4.73833	-0.103353	-0.133394	-0.0075948
4.745	-0.167754	-0.193503	0.0476563
4.75167	-0.246644	-0.289082	0.0651129
4.75833	-0.292756	-0.360467	0.0445589
4.765	-0.307437	-0.375625	-0.00375916
4.77167	-0.321142	-0.357858	-0.0742201
4.77833	-0.339924	-0.332772	-0.143494
4.785	-0.337051	-0.310348	-0.199809
4.79167	-0.33094	-0.283256	-0.250834
4.79833	-0.33954	-0.272306	-0.293999
4.805	-0.360018	-0.259882	-0.335809
4.81167	-0.360184	-0.244313	-0.34745
4.81833	-0.313951	-0.193788	-0.325653
4.825	-0.258827	-0.114822	-0.257169
4.83167	-0.21548	-0.0442953	-0.152678
4.83833	-0.173123	0.0047373	-0.0553196
4.845	-0.12308	0.0137725	0.0214535
4.85167	-0.090623	-0.00526917	0.0525516
4.85833	-0.137356	-0.0744134	0.0102186
4.865	-0.236438	-0.149177	-0.0939895
4.87167	-0.354204	-0.206385	-0.224605
4.87833	-0.453426	-0.227882	-0.340227
4.885	-0.509013	-0.227202	-0.42369
4.89167	-0.509847	-0.198949	-0.433672
4.89833	-0.461274	-0.154668	-0.368107
4.905	-0.440482	-0.150565	-0.314384
4.91167	-0.441282	-0.20191	-0.305344
4.91833	-0.469067	-0.300744	-0.315786
4.925	-0.494499	-0.384827	-0.31175
4.93167	-0.52769	-0.451396	-0.320193
4.93833	-0.552475	-0.482857	-0.35615
4.945	-0.512577	-0.44582	-0.349411
4.95167	-0.434977	-0.339609	-0.275115
4.95833	-0.361579	-0.21376	-0.164675
4.965	-0.350308	-0.14956	-0.08966
4.97167	-0.390399	-0.156272	-0.0696261
4.97833	-0.445932	-0.214189	-0.0647579
4.985	-0.511193	-0.327134	-0.0739017
4.99167	-0.546018	-0.44779	-0.108677
4.99833	-0.549629	-0.546292	-0.168833
5.005	-0.520333	-0.595673	-0.206061
5.01167	-0.489596	-0.607852	-0.206724
5.01833	-0.486144	-0.600585	-0.203086
5.025	-0.500497	-0.560102	-0.220421
5.03167	-0.547373	-0.519239	-0.256061
5.03833	-0.610431	-0.49742	-0.276339
5.045	-0.685066	-0.482887	-0.277228
5.05167	-0.734717	-0.458151	-0.280635
5.05833	-0.724705	-0.407609	-0.291685
5.065	-0.663573	-0.344092	-0.272763
5.07167	-0.569271	-0.283645	-0.221
5.07833	-0.465819	-0.243136	-0.180516
5.085	-0.378154	-0.232242	-0.179092
5.09167	-0.340917	-0.253179	-0.1755
5.09833	-0.370955	-0.297522	-0.135051
5.105	-0.429428	-0.355519	-0.0910048
5.11167	-0.494867	-0.415235	-0.0776679
5.11833	-0.550283	-0.428213	-0.0925977
5.125	-0.579405	-0.396299	-0.120276
5.13167	-0.559564	-0.324483	-0.146572
5.13833	-0.514081	-0.252297	-0.173667
5.145	-0.496269	-0.197292	-0.193091
5.15167	-0.523138	-0.17314	-0.188517
5.15833	-0.574097	-0.199303	-0.15471
5.165	-0.631764	-0.277474	-0.0988871
5.17167	-0.685149	-0.363284	-0.0615002
5.17833	-0.698792	-0.430809	-0.0482083
5.185	-0.674189	-0.471056	-0.0659195
5.19167	-0.621081	-0.493766	-0.106116
5.19833	-0.562642	-0.497315	-0.150125
5.205	-0.521432	-0.46898	-0.180697
5.21167	-0.517565	-0.463683	-0.201684
5.21833	-0.554739	-0.482737	-0.226098
5.225	-0.5981	-0.5137	-0.2389
5.23167	-0.62829	-0.510988	-0.241366
5.23833	-0.656711	-0.491725	-0.265878
5.245	-0.663073	-0.483306	-0.319256
5.25167	-0.635535	-0.475318	-0.35573
5.25833	-0.60081	-0.471111	-0.35958
5.265	-0.61596	-0.482922	-0.364055
5.27167	-0.687945	-0.518668	-0.38017
5.27833	-0.774336	-0.541163	-0.369746
5.285	-0.837895	-0.53558	-0.329129
5.29167	-0.876515	-0.506489	-0.283833
5.29833	-0.900511	-0.476602	-0.265409
5.305	-0.873092	-0.458721	-0.266313
5.31167	-0.786796	-0.462547	-0.27145
5.31833	-0.662059	-0.487536	-0.273342
5.325	-0.538507	-0.486532	-0.247579
5.33167	-0.425395	-0.447329	-0.215819
5.33833	-0.313756	-0.378605	-0.189157
5.345	-0.229497	-0.292439	-0.147558
5.35167	-0.189499	-0.201896	-0.086957
5.35833	-0.171905	-0.0956112	-0.0158033
5.365	-0.175826	-0.00988635	0.0209696
5.37167	-0.205952	0.0420037	0.028625
5.37833	-0.252271	0.0533821	0.0430667
5.385	-0.290561	0.0489469	0.0595777
5.39167	-0.292538	0.0455393	0.0865479
5.39833	-0.29945	0.0271831	0.0977081
5.405	-0.314832	-0.0182389	0.0738069
5.41167	-0.318903	-0.0852523	0.0128479
5.41833	-0.314255	-0.149746	-0.0621173
5.425	-0.312529	-0.198088	-0.113455
5.43167	-0.331139	-0.229573	-0.154249
5.43833	-0.360786	-0.271618	-0.192568
5.445	-0.399903	-0.324563	-0.20117
5.45167	-0.481831	-0.375497	-0.171878
5.45833	-0.57672	-0.396952	-0.142653
5.465	-0.627036	-0.389094	-0.145871
5.47167	-0.638444	-0.376183	-0.185946
5.47833	-0.614101	-0.355655	-0.220168
5.485	-0.569479	-0.320094	-0.228854
5.49167	-0.464269	-0.259229	-0.213182
5.49833	-0.332915	-0.188433	-0.181942
5.505	-0.243394	-0.134198	-0.150516
5.51167	-0.222499	-0.119026	-0.112957
5.51833	-0.263123	-0.142006	-0.091829
5.525	-0.320719	-0.182436	-0.101104
5.53167	-0.37163	-0.209983	-0.100438
5.53833	-0.405906	-0.205634	-0.0625914
5.545	-0.430736	-0.197562	-0.0223215
5.55167	-0.41319	-0.186215	-0.0203809
5.55833	-0.338629	-0.156	-0.0225828
5.565	-0.236502	-0.0982189	-0.00737977
5.57167	-0.183635	-0.0534589	-0.0313512
5.57833	-0.184821	-0.0732411	-0.141562
5.585	-0.196756	-0.11617	-0.252403
5.59167	-0.227284	-0.180077	-0.30562
5.59833	-0.289647	-0.247685	-0.333039
5.605	-0.37648	-0.301617	-0.376474
5.61167	-0.442824	-0.323615	-0.41282
5.61833	-0.500335	-0.32772	-0.399007
5.625	-0.553773	-0.33109	-0.35853
5.63167	-0.582877	-0.284854	-0.304307
5.63833	-0.574272	-0.219028	-0.254659
5.645	-0.545125	-0.208001	-0.224553
5.65167	-0.505262	-0.254922	-0.220743
5.65833	-0.468489	-0.282522	-0.230524
5.665	-0.456922	-0.293843	-0.274927
5.67167	-0.496223	-0.342205	-0.368368
5.67833	-0.564223	-0.405913	-0.464524
5.685	-0.61651	-0.401456	-0.484036
5.69167	-0.654189	-0.356643	-0.447974
5.69833	-0.650293	-0.357992	-0.425911
5.705	-0.62642	-0.401353	-0.419932
5.71167	-0.562945	-0.405589	-0.376159
5.71833	-0.499619	-0.370873	-0.291006
5.725	-0.46083	-0.362125	-0.23133
5.73167	-0.459123	-0.40238	-0.199141
5.73833	-0.499558	-0.446152	-0.172958
5.745	-0.535811	-0.454749	-0.148293
5.75167	-0.553046	-0.452434	-0.159014
5.75833	-0.559535	-0.461784	-0.228723
5.765	-0.580769	-0.489217	-0.333014
5.77167	-0.604933	-0.504797	-0.443235
5.77833	-0.607181	-0.482249	-0.532257
5.785	-0.598871	-0.441038	-0.587163
5.79167	-0.612531	-0.409398	-0.603949
5.79833	-0.644512	-0.377483	-0.561046
5.805	-0.677154	-0.342414	-0.486981
5.81167	-0.696176	-0.304216	-0.401994
5.81833	-0.694149	-0.273579	-0.311136
5.825	-0.680644	-0.261504	-0.205991
5.83167	-0.663202	-0.273626	-0.1181
5.83833	-0.633406	-0.313925	-0.0873868
5.845	-0.567882	-0.35569	-0.0851717
5.85167	-0.484732	-0.389841	-0.088125
5.85833	-0.417609	-0.421901	-0.0737725
5.865	-0.387292	-0.438791	-0.0585037
5.87167	-0.3702	-0.422176	-0.0349524
5.87833	-0.357547	-0.37519	-0.00211581
5.885	-0.346886	-0.324474	0.0197302
5.89167	-0.351147	-0.273422	0.023137
5.89833	-0.386121	-0.234487	-0.00648641
5.905	-0.411742	-0.21004	-0.0585385
5.91167	-0.426733	-0.212634	-0.122142
5.91833	-0.426472	-0.221432	-0.187188
5.925	-0.445085	-0.224786	-0.239543
5.93167	-0.47588	-0.243661	-0.261241
5.93833	-0.497046	-0.279132	-0.238317
5.945	-0.509269	-0.319488	-0.191551
5.95167	-0.539132	-0.348398	-0.160769
5.95833	-0.583665	-0.369565	-0.168027
5.965	-0.60703	-0.393884	-0.181889
5.97167	-0.593938	-0.384607	-0.193796
5.97833	-0.556336	-0.355587	-0.218031
5.985	-0.521336	-0.328694	-0.28464
5.99167	-0.463226	-0.30873	-0.355852
5.99833	-0.397086	-0.304102	-0.394877
6.005	-0.357002	-0.313133	-0.405721
6.01167	-0.357945	-0.356992	-0.424611
6.01833	-0.396069	-0.404652	-0.471913
6.025	-0.445662	-0.438033	-0.512297
6.03167	-0.50241	-0.456633	-0.54624
6.03833	-0.550097	-0.451392	-0.564083
6.045	-0.578936	-0.398214	-0.571389
6.05167	-0.602555	-0.319314	-0.554263
6.05833	-0.60665	-0.259036	-0.510848
6.065	-0.593983	-0.235401	-0.45262
6.07167	-0.585856	-0.25207	-0.396132
6.07833	-0.6047	-0.289511	-0.345036
6.085	-0.651841	-0.34905	-0.320781
6.09167	-0.701507	-0.423511	-0.344248
6.09833	-0.757743	-0.487853	-0.401669
6.105	-0.805698	-0.511489	-0.452638
6.11167	-0.825971	-0.474066	-0.449349
6.11833	-0.815198	-0.427529	-0.432415
6.125	-0.793208	-0.413646	-0.421552
6.13167	-0.777847	-0.395424	-0.409428
6.13833	-0.767394	-0.357314	-0.381732
6.145	-0.767338	-0.332939	-0.365149
6.15167	-0.748749	-0.348683	-0.390675
6.15833	-0.734032	-0.392617	-0.434913
6.165	-0.724358	-0.428719	-0.486309
6.17167	-0.718927	-0.469065	-0.516375
6.17833	-0.696912	-0.492825	-0.516477
6.185	-0.665438	-0.479948	-0.475634
6.19167	-0.663246	-0.450576	-0.422375
6.19833	-0.65608	-0.395727	-0.374418
6.205	-0.610352	-0.30613	-0.290995
6.21167	-0.518351	-0.18838	-0.189325
6.21833	-0.441244	-0.10269	-0.1009
6.225	-0.394628	-0.0980355	-0.0764112
6.23167	-0.387863	-0.150875	-0.105666
6.23833	-0.414862	-0.24034	-0.170418
6.245	-0.461175	-0.352456	-0.263174
6.25167	-0.515131	-0.481276	-0.354057
6.25833	-0.542781	-0.578544	-0.419779
6.265	-0.548799	-0.607449	-0.427279
6.27167	-0.517529	-0.563782	-0.369102
6.27833	-0.452479	-0.476321	-0.235964
6.285	-0.398459	-0.373186	-0.0903776
6.29167	-0.383378	-0.278473	0.0205705
6.29833	-0.377867	-0.223849	0.0651039
6.305	-0.357209	-0.22131	0.0626367
6.31167	-0.332217	-0.252109	0.0343402
6.31833	-0.349257	-0.284884	-0.00192023
6.325	-0.404413	-0.32049	-0.044008
6.33167	-0.437691	-0.347092	-0.0959806
6.33833	-0.472717	-0.363045	-0.143271
6.345	-0.495646	-0.339243	-0.16335
6.35167	-0.52494	-0.304164	-0.160662
6.35833	-0.531829	-0.276245	-0.189464
6.365	-0.507398	-0.237031	-0.225489
6.37167	-0.479282	-0.175537	-0.233432
6.37833	-0.459641	-0.115364	-0.199211
6.385	-0.472185	-0.0983447	-0.162006
6.39167	-0.478692	-0.12011	-0.143616
6.39833	-0.471501	-0.146775	-0.111353
6.405	-0.463648	-0.189943	-0.0799254
6.41167	-0.488801	-0.270887	-0.060906
6.41833	-0.54093	-0.356871	-0.0712347
6.425	-0.62309	-0.426157	-0.097503
6.43167	-0.732898	-0.45824	-0.138193
6.43833	-0.861098	-0.486781	-0.208717
6.445	-0.949831	-0.512095	-0.275267
6.45167	-0.965032	-0.528249	-0.324636
6.45833	-0.92239	-0.518985	-0.34235
6.465	-0.84824	-0.464386	-0.342352
6.47167	-0.768458	-0.388896	-0.32065
6.47833	-0.695194	-0.330414	-0.284501
6.485	-0.665567	-0.316522	-0.276631
6.49167	-0.688281	-0.313963	-0.291885
6.49833	-0.729488	-0.309394	-0.299573
6.505	-0.757853	-0.324885	-0.29388
6.51167	-0.770131	-0.366727	-0.302194
6.51833	-0.75788	-0.403114	-0.328718
6.525	-0.720767	-0.396518	-0.329263
6.53167	-0.663739	-0.366193	-0.301919
6.53833	-0.608279	-0.347449	-0.293215
6.545	-0.570476	-0.334919	-0.299107
6.55167	-0.532387	-0.310181	-0.279979
6.55833	-0.509655	-0.269329	-0.213068
6.565	-0.518168	-0.239218	-0.163944
6.57167	-0.540384	-0.231394	-0.16063
6.57833	-0.536717	-0.220574	-0.154319
6.585	-0.484291	-0.200573	-0.114908
6.59167	-0.416999	-0.194316	-0.0792429
6.59833	-0.354721	-0.196888	-0.0811403
6.605	-0.303821	-0.188426	-0.087164
6.61167	-0.274338	-0.157513	-0.0900494
6.61833	-0.279764	-0.135282	-0.120036
6.625	-0.302004	-0.128435	-0.19209
6.63167	-0.337015	-0.12673	-0.269916
6.63833	-0.391507	-0.147843	-0.333583
6.645	-0.449773	-0.198957	-0.389052
6.65167	-0.473545	-0.252769	-0.408496
6.65833	-0.459631	-0.26985	-0.391266
6.665	-0.456611	-0.254908	-0.361039
6.67167	-0.477117	-0.232022	-0.329774
6.67833	-0.491869	-0.212442	-0.294867
6.685	-0.476051	-0.188518	-0.243867
6.69167	-0.475767	-0.182512	-0.189715
6.69833	-0.510197	-0.193577	-0.143776
6.705	-0.57362	-0.239357	-0.105854
6.71167	-0.622912	-0.313445	-0.0991912
6.71833	-0.646881	-0.396065	-0.112047
6.725	-0.666056	-0.469599	-0.133126
6.73167	-0.66881	-0.50287	-0.154068
6.73833	-0.659829	-0.514871	-0.175331
6.745	-0.619288	-0.498648	-0.201079
6.75167	-0.559897	-0.447364	-0.210481
6.75833	-0.505925	-0.38004	-0.197382
6.765	-0.45779	-0.3176	-0.163465
6.77167	-0.41442	-0.271369	-0.119551
6.77833	-0.386781	-0.21655	-0.0793285
6.785	-0.387257	-0.145024	-0.0280719
6.79167	-0.424296	-0.0862186	0.00388391
6.79833	-0.479693	-0.0557849	-0.0213108
6.805	-0.540356	-0.0468295	-0.098117
6.81167	-0.601957	-0.0531173	-0.190175
6.81833	-0.627819	-0.0794565	-0.239778
6.825	-0.626703	-0.14319	-0.274693
6.83167	-0.613647	-0.219779	-0.290012
6.83833	-0.601426	-0.265255	-0.274931
6.845	-0.592017	-0.284457	-0.22813
6.85167	-0.584686	-0.312889	-0.165361
6.85833	-0.601913	-0.381614	-0.142515
6.865	-0.617341	-0.424699	-0.143025
6.87167	-0.606074	-0.411525	-0.151767
6.87833	-0.54577	-0.358373	-0.145334
6.885	-0.476989	-0.303897	-0.129436
6.89167	-0.417847	-0.251431	-0.12185
6.89833	-0.384908	-0.188451	-0.100225
6.905	-0.366751	-0.147882	-0.0631575
6.91167	-0.357456	-0.149555	-0.00861161
6.91833	-0.393353	-0.195465	0.0350479
6.925	-0.45855	-0.247311	0.043261
6.93167	-0.524818	-0.273525	0.0213377
6.93833	-0.564998	-0.294631	-0.0457204
6.945	-0.583785	-0.309127	-0.135665
6.95167	-0.585138	-0.28187	-0.202382
6.95833	-0.564479	-0.215911	-0.205217
6.965	-0.526656	-0.151385	-0.153324
6.97167	-0.483393	-0.134825	-0.0883623
6.97833	-0.431769	-0.12707	-0.0103134
6.985	-0.393014	-0.126462	0.0697327
6.99167	-0.384757	-0.172565	0.103572
6.99833	-0.373681	-0.240167	0.0650545
7.005	-0.344259	-0.276072	-0.00895081
7.01167	-0.311926	-0.25995	-0.0729954
7.01833	-0.293243	-0.230777	-0.0990453
7.025	-0.29447	-0.206732	-0.108034
7.03167	-0.303035	-0.156169	-0.106446
7.03833	-0.35772	-0.112626	-0.110601
7.045	-0.429302	-0.0902706	-0.114319
7.05167	-0.499887	-0.0950526	-0.125438
7.05833	-0.547817	-0.098636	-0.144087
7.065	-0.570043	-0.10465	-0.163398
7.07167	-0.565921	-0.121986	-0.163149
7.07833	-0.528722	-0.13104	-0.142182
7.085	-0.48172	-0.154609	-0.122337
7.09167	-0.41469	-0.174364	-0.0849173
7.09833	-0.365222	-0.181163	-0.0357033
7.105	-0.354573	-0.17862	0.00444776
7.11167	-0.396006	-0.211947	0.0109404
7.11833	-0.440646	-0.286628	-0.00695911
7.125	-0.472727	-0.337783	-0.0299551
7.13167	-0.534905	-0.357522	-0.0692902
7.13833	-0.6256	-0.376691	-0.135656
7.145	-0.679414	-0.394742	-0.201188
7.15167	-0.650765	-0.380876	-0.243941
7.15833	-0.590442	-0.334857	-0.254624
7.165	-0.555512	-0.299451	-0.239218
7.17167	-0.543366	-0.290166	-0.190845
7.17833	-0.507274	-0.289836	-0.131363
7.185	-0.497236	-0.304594	-0.0838075
7.19167	-0.558926	-0.336243	-0.0900786
7.19833	-0.668963	-0.359972	-0.128008
7.205	-0.738147	-0.355723	-0.16914
7.21167	-0.732673	-0.338806	-0.213689
7.21833	-0.720563	-0.345769	-0.253966
7.225	-0.714486	-0.36258	-0.287273
7.23167	-0.683136	-0.33123	-0.255079
7.23833	-0.602647	-0.261709	-0.178643
7.245	-0.520747	-0.203174	-0.103116
7.25167	-0.46863	-0.174898	-0.0704765
7.25833	-0.415691	-0.127205	-0.0710772
7.265	-0.351087	-0.0544945	-0.0920969
7.27167	-0.301465	-0.0134556	-0.142098
7.27833	-0.304158	-0.0380829	-0.231165
7.285	-0.334547	-0.0918371	-0.317367
7.29167	-0.373207	-0.153385	-0.34678
7.29833	-0.427557	-0.236345	-0.338486
7.305	-0.47871	-0.286068	-0.301994
7.31167	-0.514621	-0.279063	-0.256024
7.31833	-0.530445	-0.221454	-0.182735
7.325	-0.535604	-0.167962	-0.117554
7.33167	-0.527455	-0.111653	-0.0943422
7.33833	-0.523412	-0.0656478	-0.105319
7.345	-0.555903	-0.0781125	-0.141045
7.35167	-0.595049	-0.145391	-0.176832
7.35833	-0.598944	-0.225581	-0.20416
7.365	-0.592145	-0.283154	-0.218567
7.37167	-0.613157	-0.339452	-0.239624
7.37833	-0.622001	-0.379291	-0.260946
7.385	-0.58189	-0.391156	-0.270599
7.39167	-0.50562	-0.368768	-0.257053
7.39833	-0.483619	-0.350105	-0.249789
7.405	-0.495863	-0.33803	-0.247069
7.41167	-0.507252	-0.312703	-0.231455
7.41833	-0.501005	-0.275461	-0.195338
7.425	-0.48819	-0.243572	-0.149966
7.43167	-0.50637	-0.250786	-0.114307
7.43833	-0.505611	-0.266239	-0.100629
7.445	-0.494337	-0.276899	-0.115315
7.45167	-0.494096	-0.298592	-0.145999
7.45833	-0.535023	-0.339996	-0.176852
7.465	-0.590056	-0.393123	-0.210446
7.47167	-0.614475	-0.434231	-0.256722
7.47833	-0.632135	-0.473825	-0.302437
7.485	-0.651138	-0.491397	-0.318255
7.49167	-0.654517	-0.456629	-0.287701
7.49833	-0.614161	-0.364298	-0.232802
7.505	-0.545547	-0.248478	-0.159869
7.51167	-0.484599	-0.135554	-0.0723832
7.51833	-0.439091	-0.0428395	0.0230523
7.525	-0.434265	-0.00606555	0.0926301
7.53167	-0.436953	-0.0249659	0.111996
7.53833	-0.425649	-0.0761273	0.0944407
7.545	-0.402193	-0.136117	0.045305
7.55167	-0.404562	-0.196661	-0.0369366
7.55833	-0.406946	-0.241961	-0.117554
7.565	-0.349338	-0.239665	-0.152927
7.57167	-0.25547	-0.213985	-0.120222
7.57833	-0.223521	-0.218276	-0.0721117
7.585	-0.280372	-0.265113	-0.0607451
7.59167	-0.350208	-0.30777	-0.0461278
7.59833	-0.39928	-0.328232	-0.00704934
7.605	-0.460343	-0.353531	0.0162478
7.61167	-0.559772	-0.40337	-0.0296671
7.61833	-0.639375	-0.456747	-0.106484
7.625	-0.649403	-0.459145	-0.12574
7.63167	-0.621963	-0.440288	-0.117001
7.63833	-0.613745	-0.427302	-0.159442
7.645	-0.62125	-0.410965	-0.234816
7.65167	-0.598471	-0.364821	-0.277068
7.65833	-0.525946	-0.257487	-0.262021
7.665	-0.460151	-0.168803	-0.236393
7.67167	-0.423239	-0.132369	-0.227896
7.67833	-0.387443	-0.122321	-0.206612
7.685	-0.336228	-0.113545	-0.19158
7.69167	-0.297055	-0.0972602	-0.193231
7.69833	-0.314149	-0.107201	-0.220419
7.705	-0.364851	-0.130724	-0.243471
7.71167	-0.421921	-0.134865	-0.239152
7.71833	-0.468926	-0.135617	-0.230883
7.725	-0.511282	-0.159853	-0.232073
7.73167	-0.535289	-0.186245	-0.232583
7.73833	-0.541202	-0.205509	-0.208919
7.745	-0.509492	-0.175229	-0.169285
7.75167	-0.44542	-0.127369	-0.130095
7.75833	-0.38261	-0.0888782	-0.0845177
7.765	-0.362123	-0.0731597	-0.0387758
7.77167	-0.387541	-0.104776	-0.0186498
7.77833	-0.415195	-0.150073	-0.0486305
7.785	-0.453682	-0.204773	-0.0941255
7.79167	-0.498581	-0.248242	-0.138156
7.79833	-0.548569	-0.282017	-0.186018
7.805	-0.56023	-0.301307	-0.221506
7.81167	-0.530428	-0.287718	-0.220704
7.81833	-0.462667	-0.262396	-0.167
7.825	-0.386292	-0.260407	-0.124938
7.83167	-0.313307	-0.270868	-0.0815691
7.83833	-0.239162	-0.252513	-0.0270665
7.845	-0.174129	-0.207984	0.037293
7.85167	-0.141565	-0.180665	0.0655273
7.85833	-0.175291	-0.168138	0.0297979
7.865	-0.244852	-0.141855	-0.025462
7.87167	-0.308253	-0.11561	-0.0745393
7.87833	-0.353344	-0.140675	-0.10545
7.885	-0.385007	-0.195226	-0.126441
7.89167	-0.406973	-0.23102	-0.120572
7.89833	-0.40934	-0.255322	-0.083753
7.905	-0.387255	-0.28855	-0.0404302
7.91167	-0.357431	-0.331682	-0.0210789
7.91833	-0.326529	-0.326052	-0.0236901
7.925	-0.301963	-0.276214	-0.0192687
7.93167	-0.277431	-0.213058	-0.0188896
7.93833	-0.254947	-0.160056	-0.0318578
7.945	-0.251554	-0.117085	-0.0513011
7.95167	-0.276025	-0.0624022	-0.0676841
7.95833	-0.332795	-0.0276192	-0.0864246
7.965	-0.414698	-0.0313205	-0.140088
7.97167	-0.492712	-0.0816782	-0.204862
7.97833	-0.562135	-0.160161	-0.260423
7.985	-0.595997	-0.240276	-0.288065
7.99167	-0.616003	-0.329424	-0.305677
7.99833	-0.620539	-0.415976	-0.328561
8.005	-0.61027	-0.475802	-0.347517
8.01167	-0.599265	-0.499606	-0.364669
8.01833	-0.586576	-0.499791	-0.360375
8.025	-0.597281	-0.517649	-0.35855
8.03167	-0.607595	-0.554189	-0.351845
8.03833	-0.602083	-0.581102	-0.32315
8.045	-0.57359	-0.590279	-0.270238
8.05167	-0.52198	-0.587784	-0.222202
8.05833	-0.4842	-0.581474	-0.225596
8.065	-0.4704	-0.569105	-0.251182
8.07167	-0.47998	-0.536724	-0.25482
8.07833	-0.507147	-0.51573	-0.244445
8.085	-0.547048	-0.506517	-0.24703
8.09167	-0.608915	-0.490182	-0.257258
8.09833	-0.647424	-0.469087	-0.240487
8.105	-0.626626	-0.444474	-0.209518
8.11167	-0.55457	-0.436315	-0.182866
8.11833	-0.464674	-0.430818	-0.165997
8.125	-0.390374	-0.420415	-0.133549
8.13167	-0.322597	-0.407951	-0.0772328
8.13833	-0.268543	-0.386322	-0.00616377
8.145	-0.243777	-0.349635	0.0570047
8.15167	-0.257526	-0.309978	0.0613295
8.15833	-0.299691	-0.283002	0.0198357
8.165	-0.3049	-0.272475	-0.0239068
8.17167	-0.288242	-0.291103	-0.0574763
8.17833	-0.292728	-0.326583	-0.104883
8.185	-0.327919	-0.36702	-0.159424
8.19167	-0.346472	-0.380805	-0.17764
8.19833	-0.323989	-0.361182	-0.140859
8.205	-0.353849	-0.354326	-0.115413
8.21167	-0.430951	-0.347504	-0.102627
8.21833	-0.487057	-0.307766	-0.0797635
8.225	-0.494937	-0.226954	-0.0640848
8.23167	-0.504228	-0.156137	-0.0685886
8.23833	-0.566564	-0.150285	-0.095082
8.245	-0.613705	-0.186935	-0.104786
8.25167	-0.611463	-0.225702	-0.114
8.25833	-0.588757	-0.27166	-0.13979
8.265	-0.593725	-0.348631	-0.174451
8.27167	-0.617661	-0.441231	-0.208578
8.27833	-0.612661	-0.501558	-0.256134
8.285	-0.597541	-0.516479	-0.323207
8.29167	-0.608899	-0.534989	-0.406632
8.29833	-0.630137	-0.572916	-0.48696
8.305	-0.638742	-0.611085	-0.536692
8.31167	-0.654291	-0.635218	-0.573631
8.31833	-0.691213	-0.640191	-0.597993
8.325	-0.710125	-0.620956	-0.596684
8.33167	-0.667093	-0.553606	-0.537457
8.33833	-0.603352	-0.483189	-0.449021
8.345	-0.538092	-0.443202	-0.385738
8.35167	-0.455871	-0.4182	-0.338749
8.35833	-0.344885	-0.40449	-0.304238
8.365	-0.237934	-0.40435	-0.283965
8.37167	-0.181278	-0.419697	-0.289305
8.37833	-0.186889	-0.412433	-0.294833
8.385	-0.237686	-0.372154	-0.274871
8.39167	-0.310784	-0.328427	-0.24734
8.39833	-0.382998	-0.297644	-0.200682
8.405	-0.456169	-0.284031	-0.153473
8.41167	-0.526574	-0.292923	-0.148889
8.41833	-0.562089	-0.309365	-0.174605
8.425	-0.539257	-0.32182	-0.183345
8.43167	-0.479605	-0.315096	-0.141089
8.43833	-0.436952	-0.285318	-0.101065
8.445	-0.417437	-0.245299	-0.0885784
8.45167	-0.418878	-0.221944	-0.0888456
8.45833	-0.434143	-0.245316	-0.11635
8.465	-0.466437	-0.290007	-0.185145
8.47167	-0.484512	-0.328109	-0.274866
8.47833	-0.480876	-0.342593	-0.323893
8.485	-0.491362	-0.362139	-0.333313
8.49167	-0.513816	-0.36838	-0.311698
8.49833	-0.53379	-0.346393	-0.281442
8.505	-0.544912	-0.313646	-0.244171
8.51167	-0.542727	-0.284281	-0.208764
8.51833	-0.53294	-0.274494	-0.188195
8.525	-0.480079	-0.241183	-0.172298
8.53167	-0.416837	-0.204644	-0.160694
8.53833	-0.362444	-0.189829	-0.139931
8.545	-0.325199	-0.185485	-0.114299
8.55167	-0.315906	-0.180961	-0.0930992
8.55833	-0.330385	-0.180658	-0.0835122
8.565	-0.385475	-0.220013	-0.0874132
8.57167	-0.441646	-0.284766	-0.0950644
8.57833	-0.495578	-0.345852	-0.110883
8.585	-0.567093	-0.421657	-0.139391
8.59167	-0.663839	-0.514112	-0.173813
8.59833	-0.751698	-0.56907	-0.197722
8.605	-0.789842	-0.550946	-0.193615
8.61167	-0.805917	-0.502649	-0.194161
8.61833	-0.817	-0.466525	-0.190062
8.625	-0.813492	-0.45491	-0.182835
8.63167	-0.765359	-0.454461	-0.184583
8.63833	-0.704651	-0.499611	-0.231881
8.645	-0.666121	-0.573138	-0.312215
8.65167	-0.629541	-0.599977	-0.340729
8.65833	-0.588321	-0.59452	-0.316735
8.665	-0.556386	-0.564016	-0.290812
8.67167	-0.573946	-0.532462	-0.296834
8.67833	-0.615373	-0.473753	-0.304374
8.685	-0.616983	-0.388578	-0.282174
8.69167	-0.600059	-0.353057	-0.290483
8.69833	-0.56184	-0.318176	-0.33764
8.705	-0.514094	-0.268523	-0.380668
8.71167	-0.448053	-0.205343	-0.377061
8.71833	-0.373328	-0.191176	-0.32469
8.725	-0.363025	-0.257644	-0.295436
8.73167	-0.388273	-0.323423	-0.290209
8.73833	-0.436169	-0.379902	-0.297662
8.745	-0.452593	-0.414446	-0.297693
8.75167	-0.452558	-0.432531	-0.29547
8.75833	-0.454349	-0.418109	-0.302692
8.765	-0.430264	-0.374951	-0.29227
8.77167	-0.372307	-0.318424	-0.249534
8.77833	-0.303757	-0.252259	-0.195314
8.785	-0.277913	-0.201142	-0.165072
8.79167	-0.28543	-0.184817	-0.172002
8.79833	-0.292012	-0.175664	-0.187473
8.805	-0.299118	-0.156543	-0.202036
8.81167	-0.328329	-0.152376	-0.22498
8.81833	-0.377228	-0.187447	-0.25962
8.825	-0.420912	-0.236376	-0.280433
8.83167	-0.448831	-0.276693	-0.278915
8.83833	-0.482148	-0.330514	-0.278759
8.845	-0.515303	-0.401339	-0.293387
8.85167	-0.541328	-0.468849	-0.321287
8.85833	-0.537371	-0.490164	-0.328022
8.865	-0.502889	-0.45902	-0.313157
8.87167	-0.438159	-0.380938	-0.269229
8.87833	-0.37062	-0.276206	-0.219449
8.885	-0.323896	-0.171309	-0.194798
8.89167	-0.298475	-0.0810377	-0.212366
8.89833	-0.306669	-0.0296267	-0.272285
8.905	-0.359361	-0.024621	-0.347583
8.91167	-0.433204	-0.0288457	-0.4002
8.91833	-0.496545	-0.0368738	-0.42216
8.925	-0.543761	-0.0740766	-0.444312
8.93167	-0.60035	-0.146878	-0.445718
8.93833	-0.658131	-0.221825	-0.414226
8.945	-0.67766	-0.260904	-0.362262
8.95167	-0.686625	-0.292281	-0.356285
8.95833	-0.698067	-0.311352	-0.388688
8.965	-0.700059	-0.287595	-0.383885
8.97167	-0.674407	-0.231425	-0.357849
8.97833	-0.640055	-0.174185	-0.345997
8.985	-0.612672	-0.152048	-0.352927
8.99167	-0.562047	-0.153874	-0.343078
8.99833	-0.491979	-0.180128	-0.316142
9.005	-0.431461	-0.202579	-0.291128
9.01167	-0.385004	-0.209528	-0.24916
9.01833	-0.328732	-0.199509	-0.181201
9.025	-0.261691	-0.179199	-0.119048
9.03167	-0.218572	-0.156583	-0.0816746
9.03833	-0.228107	-0.137984	-0.0602236
9.045	-0.268682	-0.158056	-0.0601935
9.05167	-0.326033	-0.19681	-0.0951804
9.05833	-0.382139	-0.232412	-0.143429
9.065	-0.426104	-0.250628	-0.179451
9.07167	-0.459902	-0.267259	-0.21456
9.07833	-0.45765	-0.262146	-0.248018
9.085	-0.436799	-0.231759	-0.257128
9.09167	-0.406064	-0.195778	-0.242391
9.09833	-0.369358	-0.183868	-0.237784
9.105	-0.348057	-0.186409	-0.246967
9.11167	-0.337951	-0.184886	-0.256803
9.11833	-0.366543	-0.185822	-0.270676
9.125	-0.4402	-0.199874	-0.31332
9.13167	-0.531491	-0.224408	-0.347382
9.13833	-0.606776	-0.239135	-0.358018
9.145	-0.647166	-0.24853	-0.349993
9.15167	-0.654926	-0.267258	-0.333457
9.15833	-0.630854	-0.291823	-0.318861
9.165	-0.560155	-0.297895	-0.307505
9.17167	-0.482215	-0.284805	-0.320944
9.17833	-0.443123	-0.270985	-0.33125
9.185	-0.451336	-0.271569	-0.333606
9.19167	-0.477865	-0.263765	-0.326777
9.19833	-0.497084	-0.235301	-0.313127
9.205	-0.492018	-0.203532	-0.284273
9.21167	-0.478837	-0.183675	-0.259601
9.21833	-0.461753	-0.178989	-0.265135
9.225	-0.44452	-0.158894	-0.278302
9.23167	-0.416209	-0.132491	-0.279932
9.23833	-0.396517	-0.135211	-0.287537
9.245	-0.409958	-0.168678	-0.322888
9.25167	-0.406347	-0.192247	-0.349434
9.25833	-0.369291	-0.181894	-0.326877
9.265	-0.31474	-0.178365	-0.283592
9.27167	-0.306598	-0.188342	-0.260747
9.27833	-0.324762	-0.184572	-0.24601
9.285	-0.344574	-0.171959	-0.217665
9.29167	-0.372287	-0.197287	-0.187316
9.29833	-0.435062	-0.275798	-0.19274
9.305	-0.510961	-0.361234	-0.236817
9.31167	-0.556672	-0.420296	-0.289608
9.31833	-0.55421	-0.46075	-0.332866
9.325	-0.519423	-0.475077	-0.339212
9.33167	-0.50291	-0.459995	-0.330984
9.33833	-0.507998	-0.42932	-0.327863
9.345	-0.53375	-0.410249	-0.331993
9.35167	-0.564366	-0.421791	-0.33823
9.35833	-0.598598	-0.450779	-0.342876
9.365	-0.631423	-0.487895	-0.371167
9.37167	-0.618906	-0.511617	-0.400475
9.37833	-0.556391	-0.492971	-0.401728
9.385	-0.477576	-0.4318	-0.364376
9.39167	-0.419944	-0.374167	-0.324489
9.39833	-0.39128	-0.367915	-0.310121
9.405	-0.375611	-0.378949	-0.316937
9.41167	-0.386855	-0.357768	-0.327079
9.41833	-0.416301	-0.31092	-0.341016
9.425	-0.44298	-0.296591	-0.376756
9.43167	-0.436006	-0.294385	-0.393376
9.43833	-0.411027	-0.262254	-0.364833
9.445	-0.389303	-0.216211	-0.308843
9.45167	-0.387036	-0.207269	-0.252053
9.45833	-0.38483	-0.23558	-0.190456
9.465	-0.376147	-0.258368	-0.10555
9.47167	-0.369569	-0.25942	-0.0170082
9.47833	-0.35403	-0.245312	0.0489725
9.485	-0.34449	-0.232433	0.0906841
9.49167	-0.305927	-0.201976	0.111952
9.49833	-0.27706	-0.173109	0.0875708
9.505	-0.260325	-0.148268	0.0243243
9.51167	-0.271893	-0.144101	-0.0761605
9.51833	-0.285854	-0.136127	-0.181888
9.525	-0.263028	-0.100903	-0.260717
9.53167	-0.248584	-0.0664318	-0.30769
9.53833	-0.255946	-0.065211	-0.32052
9.545	-0.283858	-0.0969374	-0.306369
9.55167	-0.311778	-0.140593	-0.273987
9.55833	-0.351648	-0.212888	-0.24557
9.565	-0.417788	-0.334819	-0.245212
9.57167	-0.479143	-0.474374	-0.285482
9.57833	-0.503126	-0.553671	-0.336908
9.585	-0.489604	-0.542056	-0.399867
9.59167	-0.436167	-0.460486	-0.446993
9.59833	-0.355352	-0.323881	-0.463441
9.605	-0.287794	-0.174306	-0.455413
9.61167	-0.249817	-0.0590825	-0.418372
9.61833	-0.235376	-0.0260441	-0.385383
9.625	-0.243119	-0.0595366	-0.343899
9.63167	-0.27313	-0.119111	-0.324367
9.63833	-0.326346	-0.209044	-0.347617
9.645	-0.353458	-0.318649	-0.401311
9.65167	-0.343326	-0.398639	-0.455649
9.65833	-0.314844	-0.408304	-0.479824
9.665	-0.274606	-0.379034	-0.504178
9.67167	-0.252078	-0.372241	-0.524675
9.67833	-0.250693	-0.408049	-0.519076
9.685	-0.270125	-0.452276	-0.476909
9.69167	-0.283636	-0.496782	-0.426517
9.69833	-0.268162	-0.543773	-0.391677
9.705	-0.22786	-0.578812	-0.347211
9.71167	-0.177336	-0.578356	-0.294455
9.71833	-0.121166	-0.526478	-0.25889
9.725	-0.0662124	-0.438145	-0.246302
9.73167	-0.0116091	-0.372098	-0.237015
9.73833	0.0197116	-0.350314	-0.234062
9.745	0.0146085	-0.369245	-0.253427
9.75167	-0.000958587	-0.396733	-0.287431
9.75833	0.0133334	-0.419158	-0.31259
9.765	0.0543363	-0.434422	-0.333977
9.77167	0.0758059	-0.424396	-0.367559
9.77833	0.0716497	-0.393743	-0.396969
9.785	0.0744053	-0.37859	-0.429198
9.79167	0.0939566	-0.401477	-0.472971
9.79833	0.0980204	-0.454634	-0.514136
9.805	0.0936019	-0.513412	-0.51863
9.81167	0.120393	-0.557193	-0.504865
9.81833	0.186739	-0.592413	-0.512718
9.825	0.26995	-0.615536	-0.533635
9.83167	0.340178	-0.654028	-0.549215
9.83833	0.400088	-0.699975	-0.574433
9.845	0.436088	-0.737885	-0.633538
9.85167	0.462311	-0.736457	-0.699837
9.85833	0.481812	-0.726494	-0.734801
9.865	0.498742	-0.721484	-0.74047
9.87167	0.528612	-0.696383	-0.715917
9.87833	0.572912	-0.655897	-0.669561
9.885	0.63699	-0.625198	-0.623722
9.89167	0.68709	-0.656637	-0.617758
9.89833	0.731372	-0.719644	-0.653621
9.905	0.772643	-0.782323	-0.706999
9.91167	0.827509	-0.819964	-0.777537
9.91833	0.914792	-0.831386	-0.849946
9.925	1.03889	-0.811716	-0.895223
9.93167	1.19074	-0.753323	-0.886666
9.93833	1.32931	-0.661008	-0.83773
9.945	1.43803	-0.580899	-0.795159
9.95167	1.5089	-0.557713	-0.773339
9.95833	1.56466	-0.552017	-0.759046
9.965	1.57024	-0.555028	-0.756386
9.97167	1.5554	-0.537913	-0.768849
9.97833	1.57188	-0.498073	-0.789918
9.985	1.64927	-0.409238	-0.803849
9.99167	1.77482	-0.264138	-0.818066
9.99833	1.87671	-0.134593	-0.838201
10.005	2.011	-0.0417877	-0.828055
10.0117	2.16403	0.00586899	-0.772353
10.0183	2.29815	0.0274541	-0.712575
10.025	2.37312	0.0208793	-0.666303
10.0317	2.41108	-0.0169708	-0.629581
10.0383	2.46037	-0.0725868	-0.606808
10.045	2.49178	-0.117	-0.621022
10.0517	2.48684	-0.15722	-0.677856
10.0583	2.48018	-0.203459	-0.741627
10.065	2.49335	-0.245602	-0.795231
10.0717	2.51702	-0.252926	-0.816006
10.0783	2.54087	-0.216676	-0.801158
10.085	2.584	-0.153526	-0.781233
10.0917	2.65194	-0.0789048	-0.791367
10.0983	2.71778	-0.0159304	-0.835188
10.105	2.7771	0.0233672	-0.88394
10.1117	2.85945	0.0527867	-0.936092
10.1183	2.95226	0.0983864	-0.980677
10.125	3.0312	0.159207	-0.995909
10.1317	3.09027	0.209218	-0.977513
10.1383	3.142	0.249025	-0.954341
10.145	3.18425	0.298429	-0.956535
10.1517	3.1969	0.364488	-0.9738
10.1583	3.20579	0.428694	-1.00603
10.165	3.23756	0.468564	-1.05315
10.1717	3.29413	0.500816	-1.09753
10.1783	3.36096	0.549054	-1.1095
10.185	3.4367	0.610011	-1.07773
10.1917	3.52515	0.677956	-1.02261
10.1983	3.62055	0.767154	-0.976601
10.205	3.69393	0.872005	-0.962047
10.2117	3.73638	0.971675	-0.97389
10.2183	3.7533	1.0668	-0.971158
10.225	3.79684	1.19426	-0.908184
10.2317	3.84709	1.33415	-0.82435
10.2383	3.87888	1.42889	-0.745804
10.245	3.8894	1.48185	-0.67423
10.2517	3.91898	1.53241	-0.593979
10.2583	3.98765	1.58248	-0.54652
10.265	4.03566	1.5852	-0.591996
10.2717	4.04159	1.53438	-0.694021
10.2783	4.04556	1.49257	-0.772561
10.285	4.07716	1.4927	-0.789609
10.2917	4.10512	1.52352	-0.785462
10.2983	4.06428	1.5504	-0.798658
10.305	3.98055	1.59112	-0.817357
10.3117	3.9359	1.66616	-0.796339
10.3183	3.92492	1.7596	-0.732333
10.325	3.92201	1.8678	-0.653886
10.3317	3.92327	2.00734	-0.581265
10.3383	3.96176	2.15645	-0.517743
10.345	4.03015	2.25727	-0.462573
10.3517	4.07426	2.28183	-0.413691
10.3583	4.05861	2.25712	-0.424594
10.365	3.99469	2.20274	-0.505082
10.3717	3.89998	2.1023	-0.625146
10.3783	3.80863	2.0038	-0.695868
10.385	3.72604	1.96413	-0.69481
10.3917	3.64309	1.99514	-0.704122
10.3983	3.57613	2.05216	-0.73004
10.405	3.52	2.08329	-0.7269
10.4117	3.47051	2.09006	-0.662127
10.4183	3.43498	2.06455	-0.581483
10.425	3.40101	2.00102	-0.527817
10.4317	3.38185	1.9399	-0.467402
10.4383	3.37602	1.91833	-0.371068
10.445	3.40218	1.96786	-0.256086
10.4517	3.46391	2.05247	-0.167568
10.4583	3.51102	2.14726	-0.138732
10.465	3.51814	2.21972	-0.148289
10.4717	3.4775	2.24869	-0.175662
10.4783	3.42638	2.23619	-0.187868
10.485	3.3549	2.1919	-0.1786
10.4917	3.25388	2.14142	-0.162009
10.4983	3.15508	2.09936	-0.147901
10.505	3.09833	2.08171	-0.131408
10.5117	3.07028	2.0961	-0.0729218
10.5183	3.02591	2.11897	-0.0162599
10.525	2.97723	2.12417	0.00168451
10.5317	2.94898	2.09258	-0.0216365
10.5383	2.9229	2.05601	-0.0514393
10.545	2.86286	2.05652	-0.0710196
10.5517	2.78112	2.07635	-0.116813
10.5583	2.73158	2.11789	-0.147618
10.565	2.71008	2.16649	-0.139044
10.5717	2.68604	2.24068	-0.0565745
10.5783	2.6443	2.31242	0.108112
10.585	2.58925	2.35274	0.313575
10.5917	2.53417	2.34916	0.474801
10.5983	2.47392	2.28223	0.537928
10.605	2.43792	2.18425	0.527841
10.6117	2.41671	2.09627	0.487394
10.6183	2.38551	2.04267	0.416056
10.625	2.33597	2.03366	0.356081
10.6317	2.30958	2.07021	0.390281
10.6383	2.32044	2.18693	0.532414
10.645	2.33779	2.34399	0.728532
10.6517	2.36113	2.4851	0.94476
10.6583	2.45279	2.62588	1.17582
10.665	2.62798	2.77341	1.38218
10.6717	2.79355	2.91086	1.48035
10.6783	2.83494	2.95081	1.46363
10.685	2.74593	2.90329	1.37146
10.6917	2.5948	2.85372	1.21145
10.6983	2.44977	2.81407	1.01393
10.705	2.32538	2.79363	0.852632
10.7117	2.1929	2.76463	0.755886
10.7183	2.08238	2.7366	0.686168
10.725	2.01988	2.7275	0.617191
10.7317	2.05963	2.76248	0.61993
10.7383	2.08837	2.837	0.699715
10.745	2.05271	2.90339	0.7817
10.7517	1.99754	2.94644	0.860648
10.7583	1.98708	3.02277	0.96071
10.765	1.991	3.13159	1.09606
10.7717	1.88181	3.15353	1.14131
10.7783	1.72684	3.04053	1.06877
10.785	1.61968	2.85516	0.950613
10.7917	1.58315	2.72756	0.846347
10.7983	1.5513	2.70382	0.779304
10.805	1.48044	2.72785	0.749939
10.8117	1.37068	2.74588	0.787846
10.8183	1.20337	2.73306	0.880167
10.825	0.994335	2.69235	0.958537
10.8317	0.725321	2.61026	1.00798
10.8383	0.337683	2.39047	0.995252
10.845	-0.483792	2.07301	0.888691
10.8517	-2.55842	1.65682	0.704267
10.8583	-7.14241	0.855575	0.488081
10.865	-15.1082	-0.961851	0.332653
10.8717	-25.878	-4.20809	0.341122
10.8783	-37.4527	-8.53203	0.556642
10.885	-47.341	-13.0731	0.916713
10.8917	-53.4014	-16.9639	1.2494
10.8983	-54.2753	-19.5334	1.40275
10.905	-49.7327	-20.2537	1.25926
10.9117	-41.076	-18.9746	0.722283
10.9183	-30.7956	-16.222	-0.159725
10.925	-21.4092	-13.0016	-1.2256
10.9317	-14.3611	-10.1707	-2.23536
10.9383	-9.81652	-8.10229	-3.02547
10.945	-7.22433	-6.76085	-3.54429
10.9517	-5.87823	-5.96311	-3.8281
10.9583	-5.24392	-5.52048	-3.96332
10.965	-4.95029	-5.30744	-4.03862
10.9717	-4.82456	-5.21652	-4.13804
10.9783	-4.75898	-5.19099	-4.27385
10.985	-4.70151	-5.165	-4.4146
10.9917	-4.65379	-5.12347	-4.54044
10.9983	-4.6167	-5.06397	-4.66449
11.005	-4.59439	-5.01115	-4.7985
11.0117	-4.58606	-4.98947	-4.92257
11.0183	-4.58318	-4.9842	-5.04363
11.025	-4.57565	-4.99002	-5.16727
11.0317	-4.52062	-5.00938	-5.27029
11.0383	-4.40587	-5.03434	-5.32097
11.045	-4.22592	-5.0003	-5.29106
11.0517	-4.0085	-4.88779	-5.18712
11.0583	-3.82523	-4.73742	-5.06132
11.065	-3.69837	-4.5953	-4.95675
11.0717	-3.64016	-4.48321	-4.93973
11.0783	-3.6374	-4.39176	-4.99766
11.085	-3.66035	-4.28501	-5.07706
11.0917	-3.69111	-4.14029	-5.14534
11.0983	-3.70238	-3.95415	-5.16614
11.105	-3.70442	-3.77118	-5.14511
11.1117	-3.69196	-3.59278	-5.06391
11.1183	-3.62287	-3.40734	-4.93353
11.125	-3.51176	-3.22566	-4.78679
11.1317	-3.38681	-3.0845	-4.64774
11.1383	-3.29997	-3.02913	-4.53709
11.145	-3.24676	-3.01597	-4.46322
11.1517	-3.19318	-2.97812	-4.3756
11.1583	-3.1442	-2.88099	-4.25798
11.165	-3.0979	-2.76078	-4.12409
11.1717	-3.04801	-2.64794	-4.01124
11.1783	-2.9441	-2.50589	-3.92868
11.185	-2.78246	-2.33709	-3.85265
11.1917	-2.60012	-2.1724	-3.80305
11.1983	-2.44763	-2.06187	-3.7901
11.205	-2.34011	-2.00775	-3.79477
11.2117	-2.24488	-1.98786	-3.75463
11.2183	-2.12776	-1.98042	-3.62577
11.225	-1.97022	-1.9521	-3.39912
11.2317	-1.79584	-1.8974	-3.10886
11.2383	-1.61239	-1.81981	-2.79436
11.245	-1.45755	-1.74795	-2.51666
11.2517	-1.338	-1.66893	-2.32019
11.2583	-1.29088	-1.57984	-2.19952
11.265	-1.29561	-1.50161	-2.15215
11.2717	-1.33	-1.4349	-2.13641
11.2783	-1.33685	-1.37976	-2.12662
11.285	-1.27767	-1.29436	-2.07907
11.2917	-1.16108	-1.18254	-1.96078
11.2983	-1.01766	-1.07631	-1.81389
11.305	-0.895749	-0.99207	-1.68062
11.3117	-0.789848	-0.934806	-1.58955
11.3183	-0.706233	-0.878848	-1.51872
11.325	-0.636451	-0.831478	-1.44893
11.3317	-0.5869	-0.787172	-1.40436
11.3383	-0.513173	-0.717736	-1.34885
11.345	-0.409228	-0.625235	-1.23208
11.3517	-0.288523	-0.530756	-1.05629
11.3583	-0.198779	-0.458655	-0.871759
11.365	-0.115234	-0.388938	-0.702475
11.3717	-0.022739	-0.336975	-0.552774
11.3783	0.0500053	-0.331941	-0.455878
11.385	0.0717823	-0.376921	-0.441956
11.3917	0.038131	-0.434415	-0.483992
11.3983	0.0147979	-0.459178	-0.528671
11.405	0.0235932	-0.430356	-0.564742
11.4117	0.0691032	-0.338593	-0.56177
11.4183	0.117497	-0.232501	-0.492363
11.425	0.176527	-0.132464	-0.363899
11.4317	0.252728	-0.0143012	-0.209056
11.4383	0.332498	0.13461	-0.0434907
11.445	0.366612	0.241204	0.129434
11.4517	0.34448	0.280107	0.294769
11.4583	0.304637	0.330386	0.421908
11.465	0.27016	0.430377	0.529604
11.4717	0.249151	0.510935	0.618983
11.4783	0.240485	0.513713	0.695965
11.485	0.255185	0.496465	0.789231
11.4917	0.274559	0.488182	0.899078
11.4983	0.288978	0.475421	1.01592
11.505	0.284982	0.42088	1.09982
11.5117	0.280306	0.349447	1.1624
11.5183	0.264945	0.280681	1.22465
11.525	0.2511	0.229642	1.26871
11.5317	0.267526	0.208398	1.31105
11.5383	0.306887	0.204844	1.35268
11.545	0.352477	0.219439	1.38371
11.5517	0.368479	0.235919	1.39889
11.5583	0.363789	0.254593	1.39067
11.565	0.337068	0.253621	1.39278
11.5717	0.29115	0.217717	1.40541
11.5783	0.222336	0.116478	1.40446
11.585	0.172606	-0.0100227	1.41866
11.5917	0.160973	-0.112732	1.46221
11.5983	0.191958	-0.162809	1.55006
11.605	0.247181	-0.181496	1.64499
11.6117	0.29919	-0.20435	1.70075
11.6183	0.379721	-0.202974	1.75366
11.625	0.490004	-0.178045	1.80242
11.6317	0.61328	-0.142507	1.86
11.6383	0.693536	-0.150942	1.87512
11.645	0.721482	-0.209781	1.8456
11.6517	0.720654	-0.280228	1.78676
11.6583	0.685768	-0.336571	1.72199
11.665	0.602111	-0.383989	1.68642
11.6717	0.496284	-0.453099	1.65374
11.6783	0.421949	-0.518851	1.63384
11.685	0.394965	-0.563478	1.61434
11.6917	0.378269	-0.601631	1.62407
11.6983	0.353645	-0.66011	1.631
11.705	0.307298	-0.760817	1.58936
11.7117	0.268934	-0.861646	1.53072
11.7183	0.258141	-0.946349	1.48434
11.725	0.252061	-1.02348	1.44455
11.7317	0.242617	-1.09825	1.37137
11.7383	0.214318	-1.15468	1.27462
11.745	0.208527	-1.1538	1.19667
11.7517	0.202849	-1.13563	1.12071
11.7583	0.162153	-1.13818	1.0544
11.765	0.0972313	-1.14827	1.01206
11.7717	0.0596192	-1.13629	0.987794
11.7783	0.0872166	-1.12395	0.962541
11.785	0.163841	-1.12648	0.939416
11.7917	0.227541	-1.14098	0.932968
11.7983	0.265986	-1.14307	0.899058
11.805	0.28488	-1.16327	0.818995
11.8117	0.288456	-1.205	0.721534
11.8183	0.266927	-1.258	0.649532
11.825	0.222532	-1.31431	0.583289
11.8317	0.204918	-1.35005	0.519046
11.8383	0.228645	-1.35159	0.476659
11.845	0.260196	-1.34293	0.456598
11.8517	0.263086	-1.34862	0.442364
11.8583	0.239731	-1.34432	0.398293
11.865	0.195735	-1.31536	0.333802
11.8717	0.102966	-1.29369	0.255458
11.8783	-0.044633	-1.33352	0.164696
11.885	-0.194077	-1.35994	0.0731867
11.8917	-0.325251	-1.35999	-0.0344516
11.8983	-0.426414	-1.36245	-0.144137
11.905	-0.498611	-1.39793	-0.239065
11.9117	-0.512065	-1.4481	-0.314234
11.9183	-0.477061	-1.45076	-0.358541
11.925	-0.45353	-1.44917	-0.397131
11.9317	-0.440356	-1.43218	-0.415983
11.9383	-0.454252	-1.40459	-0.428286
11.945	-0.504662	-1.36488	-0.449936
11.9517	-0.595582	-1.31847	-0.514372
11.9583	-0.68998	-1.28984	-0.635198
11.965	-0.754117	-1.25861	-0.764971
11.9717	-0.809984	-1.23771	-0.889303
11.9783	-0.828835	-1.19362	-0.963394
11.985	-0.814654	-1.12174	-0.990834
11.9917	-0.770766	-1.02063	-0.946908
11.9983	-0.75757	-0.908251	-0.872743
12.005	-0.761137	-0.795947	-0.81814
12.0117	-0.766786	-0.671419	-0.775031
12.0183	-0.784957	-0.552737	-0.749957
12.025	-0.809982	-0.462367	-0.743529
12.0317	-0.849672	-0.429102	-0.783561
12.0383	-0.873283	-0.437454	-0.848985
12.045	-0.896789	-0.454284	-0.91702
12.0517	-0.897723	-0.457602	-0.990181
12.0583	-0.881756	-0.451172	-1.04657
12.065	-0.851316	-0.436945	-1.07237
12.0717	-0.806932	-0.388746	-1.06892
12.0783	-0.751997	-0.295663	-1.06571
12.085	-0.693869	-0.20082	-1.06664
12.0917	-0.665028	-0.138123	-1.05899
12.0983	-0.656721	-0.101682	-1.04905
12.105	-0.669532	-0.0601341	-1.05819
12.1117	-0.692363	-0.0204992	-1.07168
12.1183	-0.717258	0.00991908	-1.06493
12.125	-0.710089	0.0619106	-1.02437
12.1317	-0.656343	0.122332	-0.965795
12.1383	-0.585958	0.164584	-0.905607
12.145	-0.52969	0.184612	-0.84065
12.1517	-0.495726	0.222868	-0.790878
12.1583	-0.469341	0.289307	-0.756195
12.165	-0.449024	0.352539	-0.732706
12.1717	-0.4202	0.427616	-0.688604
12.1783	-0.371589	0.535832	-0.62464
12.185	-0.309953	0.649443	-0.576088
12.1917	-0.247085	0.708973	-0.554208
12.1983	-0.18547	0.712891	-0.528422
12.205	-0.123137	0.684148	-0.50433
12.2117	-0.0864879	0.629722	-0.507801
12.2183	-0.0781827	0.560302	-0.547523
12.225	-0.0610019	0.517402	-0.562206
12.2317	-0.0169432	0.525221	-0.521024
12.2383	0.0364686	0.558605	-0.446094
12.245	0.0556095	0.582038	-0.34385
12.2517	0.0704365	0.600679	-0.232867
12.2583	0.107576	0.619699	-0.119027
12.265	0.16828	0.633673	-0.0304836
12.2717	0.230449	0.631469	0.0196128
12.2783	0.284569	0.630276	0.0483236
12.285	0.352281	0.669377	0.0618163
12.2917	0.403665	0.757955	0.113699
12.2983	0.434808	0.852995	0.231482
12.305	0.440639	0.903171	0.384465
12.3117	0.460317	0.90616	0.542658
12.3183	0.512755	0.895178	0.670382
12.325	0.592728	0.885029	0.8008
12.3317	0.698167	0.856953	0.904188
12.3383	0.801918	0.828621	0.93918
12.345	0.903508	0.816723	0.922559
12.3517	0.95139	0.833134	0.897917
12.3583	0.940995	0.845627	0.905057
12.365	0.886552	0.842683	0.927259
12.3717	0.83611	0.839448	0.963007
12.3783	0.808435	0.837999	1.02076
12.385	0.784513	0.839826	1.07085
12.3917	0.762439	0.804401	1.07877
12.3983	0.749266	0.739253	1.04532
12.405	0.748123	0.63702	0.979638
12.4117	0.746959	0.520462	0.889568
12.4183	0.710235	0.401244	0.775006
12.425	0.660063	0.290991	0.681474
12.4317	0.621413	0.233268	0.660965
12.4383	0.612685	0.239799	0.717715
12.445	0.612839	0.307186	0.799752
12.4517	0.597083	0.376785	0.852797
12.4583	0.579577	0.414591	0.862305
12.465	0.537887	0.414863	0.834208
12.4717	0.487641	0.391797	0.765719
12.4783	0.427763	0.352423	0.661953
12.485	0.351232	0.276369	0.540653
12.4917	0.258604	0.172296	0.424936
12.4983	0.153623	0.0596858	0.335163
12.505	0.0699817	-0.0320614	0.269041
12.5117	-0.000944527	-0.0929741	0.218993
12.5183	-0.0563503	-0.147426	0.165713
12.525	-0.0520934	-0.194668	0.110305
12.5317	0.000990468	-0.236951	0.0692604
12.5383	0.0704868	-0.251378	0.0351659
12.545	0.121673	-0.243584	0.0142492
12.5517	0.183186	-0.246445	-0.00714957
12.5583	0.227208	-0.282055	-0.054403
12.565	0.223072	-0.333397	-0.125107
12.5717	0.161625	-0.387692	-0.211126
12.5783	0.0922033	-0.445669	-0.291731
12.585	0.0283217	-0.511935	-0.379383
12.5917	-0.0709579	-0.577836	-0.475898
12.5983	-0.175438	-0.617943	-0.540497
12.605	-0.256469	-0.638893	-0.563
12.6117	-0.297236	-0.640559	-0.583186
12.6183	-0.32156	-0.637226	-0.623428
12.625	-0.32296	-0.634811	-0.671075
12.6317	-0.27511	-0.63846	-0.684467
12.6383	-0.224441	-0.687449	-0.716042
12.645	-0.223735	-0.772574	-0.801672
12.6517	-0.25818	-0.865194	-0.904151
12.6583	-0.285571	-0.926917	-0.994071
12.665	-0.292128	-0.960177	-1.06935
12.6717	-0.319157	-0.990543	-1.17089
12.6783	-0.347875	-0.999234	-1.25659
12.685	-0.362062	-0.990057	-1.30056
12.6917	-0.364172	-0.980722	-1.33011
12.6983	-0.388676	-0.998551	-1.36137
12.705	-0.433924	-1.03855	-1.3831
12.7117	-0.45539	-1.0667	-1.37662
12.7183	-0.458623	-1.08757	-1.38444
12.725	-0.46079	-1.1112	-1.43329
12.7317	-0.467283	-1.11912	-1.49445
12.7383	-0.462309	-1.10222	-1.53638
12.745	-0.478295	-1.0896	-1.57235
12.7517	-0.541514	-1.11753	-1.61906
12.7583	-0.6106	-1.15706	-1.64295
12.765	-0.607272	-1.16374	-1.62059
12.7717	-0.558439	-1.16641	-1.5778
12.7783	-0.514119	-1.19075	-1.54573
12.785	-0.482481	-1.23016	-1.5251
12.7917	-0.443439	-1.22688	-1.51518
12.7983	-0.401266	-1.17613	-1.51683
12.805	-0.394815	-1.11532	-1.51652
12.8117	-0.410651	-1.05772	-1.49956
12.8183	-0.416488	-1.00491	-1.47601
12.825	-0.382599	-0.933345	-1.4453
12.8317	-0.336318	-0.875621	-1.41166
12.8383	-0.302317	-0.853064	-1.39751
12.845	-0.291461	-0.85699	-1.40766
12.8517	-0.278676	-0.852311	-1.40604
12.8583	-0.258283	-0.830964	-1.3842
12.865	-0.230146	-0.809027	-1.37178
12.8717	-0.177549	-0.78504	-1.3784
12.8783	-0.088193	-0.722863	-1.37113
12.885	0.0155195	-0.623442	-1.33318
12.8917	0.105138	-0.522856	-1.30984
12.8983	0.15407	-0.461526	-1.31436
12.905	0.185671	-0.411329	-1.31882
12.9117	0.202913	-0.326853	-1.26005
12.9183	0.20681	-0.213761	-1.13614
12.925	0.225396	-0.0917006	-0.986893
12.9317	0.26494	0.0146001	-0.846143
12.9383	0.334494	0.135652	-0.713929
12.945	0.392247	0.267316	-0.582417
12.9517	0.447071	0.390804	-0.482542
12.9583	0.495767	0.463342	-0.424731
12.965	0.536025	0.470221	-0.391465
12.9717	0.56604	0.441109	-0.344396
12.9783	0.613213	0.415326	-0.293012
12.985	0.674713	0.389564	-0.279446
12.9917	0.694922	0.323943	-0.31487
12.9983	0.653062	0.23726	-0.384172
13.005	0.584927	0.181522	-0.443201
13.0117	0.538617	0.189095	-0.471398
13.0183	0.499667	0.202121	-0.461574
13.025	0.471518	0.202582	-0.408457
13.0317	0.482205	0.218514	-0.312599
13.0383	0.542699	0.258027	-0.198515
13.045	0.634323	0.303398	-0.0932144
13.0517	0.722093	0.341577	-0.00441269
13.0583	0.78701	0.398864	0.0889186
13.065	0.830096	0.475806	0.197322
13.0717	0.855248	0.53386	0.290025
13.0783	0.862804	0.570026	0.3595
13.085	0.838476	0.591475	0.401502
13.0917	0.781087	0.597982	0.440692
13.0983	0.715478	0.593408	0.47608
13.105	0.658903	0.574026	0.499535
13.1117	0.6414	0.57512	0.527783
13.1183	0.674218	0.613183	0.575407
13.125	0.740217	0.664877	0.64689
13.1317	0.806932	0.705366	0.686178
13.1383	0.847471	0.718724	0.675988
13.145	0.868538	0.733116	0.636977
13.1517	0.871655	0.761506	0.607897
13.1583	0.85862	0.770882	0.593081
13.165	0.833806	0.76848	0.561079
13.1717	0.809059	0.770435	0.529786
13.1783	0.809228	0.788724	0.521416
13.185	0.820291	0.789296	0.54497
13.1917	0.840668	0.756268	0.573193
13.1983	0.874321	0.731269	0.600294
13.205	0.909919	0.710601	0.639242
13.2117	0.912123	0.669413	0.661004
13.2183	0.864095	0.611371	0.634472
13.225	0.815813	0.58407	0.561128
13.2317	0.783276	0.585389	0.495205
13.2383	0.741798	0.570613	0.466776
13.245	0.690444	0.53261	0.48224
13.2517	0.66246	0.494613	0.532787
13.2583	0.664855	0.462676	0.600897
13.265	0.674303	0.435884	0.658823
13.2717	0.651688	0.407071	0.656198
13.2783	0.596701	0.359713	0.571968
13.285	0.511198	0.293283	0.415013
13.2917	0.416595	0.221569	0.252777
13.2983	0.345462	0.167601	0.140703
13.305	0.292648	0.117172	0.0951895
13.3117	0.267441	0.0757524	0.0887319
13.3183	0.255994	0.067167	0.0924499
[truncated: 4,752 more rows]

## Sheet: Figure S2B
Figure S2B: LC-MS chromatogram (negative mode) of DA:GA reaction products at 1:1 molar ratio
RT [min]	DA:GA 1:1 A	DA:GA 1:1 B	DA:GA 1:1 C
0.0194333	181974	174769	1.83484e+06
0.0483167	170932	173438	168230
0.0772333	172213	167255	172351
0.106167	168522	167816	166152
0.135117	168331	174294	168245
0.16405	169486	174936	168369
0.192983	168668	167125	175353
0.221933	178957	171099	165604
0.250867	178474	173952	170394
0.279817	169595	172505	171963
0.30875	180066	171669	163632
0.337683	171763	168100	176274
0.366633	169174	169317	171774
0.395567	168853	169903	170030
0.4245	169540	165092	167443
0.45345	173382	174937	167842
0.482383	170556	167299	174442
0.511333	172543	168608	171582
0.540267	168447	163984	167737
0.5692	170191	171312	165479
0.59815	175666	170123	170238
0.627083	173568	163975	167938
0.656033	169217	167738	163571
0.684967	166321	176045	167445
0.7139	169129	162880	167722
0.74285	170311	171995	170029
0.771783	167687	166586	173330
0.800733	168187	168759	164873
0.829667	167781	167688	169666
0.8586	169705	166030	166263
0.88755	172872	171918	164457
0.916483	168887	173926	172451
0.945433	174469	172776	171471
0.974367	168699	165612	171872
1.0033	167810	170144	168053
1.03225	171731	171386	172876
1.06118	166403	167706	171253
1.09013	164740	163629	165028
1.11907	168429	179410	167155
1.148	165607	164427	172591
1.17695	170979	181299	173124
1.20588	166734	169307	170030
1.23483	168317	167966	169238
1.26377	172010	158772	167113
1.2927	169235	170463	168050
1.32165	163766	167134	165028
1.35058	173184	165171	162661
1.37953	166524	168861	171474
1.40847	170525	163008	171467
1.4374	167923	164337	163458
1.46635	166651	164739	169828
1.49528	174845	167590	164796
1.52423	162228	171203	162875
1.55317	166078	164392	170445
1.5821	167361	162148	171086
1.61105	169620	169391	171746
1.63998	171986	170239	173817
1.66893	172535	171254	168887
1.69787	166471	168426	170034
1.7268	167310	170536	175070
1.75575	168380	176812	165302
1.78468	163335	167919	168612
1.81363	169767	167895	164125
1.84257	167155	166280	169590
1.8715	169081	169469	168142
1.90045	165438	170457	174890
1.92938	166469	165296	166185
1.95833	163742	163206	161768
1.98727	163356	172114	172571
2.0162	172421	173156	165020
2.04515	167629	172126	171060
2.07408	169554	169940	163871
2.10302	165977	166330	164859
2.13197	164969	172750	169519
2.1609	175501	178287	183778
2.18985	169471	186786	185452
2.21878	178074	180884	177955
2.24772	175337	170047	173316
2.27667	176432	166089	168290
2.3056	170156	169893	169166
2.33453	164802	164037	169618
2.36348	166017	167458	167132
2.39242	170638	168281	171944
2.42135	176603	171230	172056
2.4503	170854	171791	174176
2.47923	167087	171897	171041
2.50818	164189	167713	172408
2.53712	168718	169041	168790
2.56605	171219	166403	164834
2.595	170666	168038	166784
2.62393	166053	161586	171434
2.65287	165369	168308	170304
2.68182	166684	170120	167181
2.71075	163328	168133	172187
2.7397	169495	172069	165115
2.76863	165120	166398	170679
2.79757	178964	174736	176010
2.82652	165151	174010	169874
2.85545	167911	174147	170485
2.8844	169298	171267	172001
2.91333	165727	173728	170761
2.94227	171270	167658	170810
2.97122	182017	192717	183132
3.00015	195760	195978	192061
3.0291	178439	178458	179129
3.05803	172158	171196	177174
3.08697	169759	166325	171861
3.11592	168635	169862	165438
3.14485	165896	169585	168806
3.17378	173759	166915	169594
3.20273	168780	167180	164158
3.23167	171705	172351	167755
3.2606	164916	169132	166872
3.28955	191710	172830	162600
3.31848	166526	169308	169216
3.34743	167536	177606	169144
3.37637	171778	167666	168355
3.4053	168032	170873	173023
3.43425	171894	167412	171716
3.46318	170555	165914	167065
3.49212	171122	169958	163634
3.52107	169855	172103	173173
3.55	160192	172753	168011
3.57893	165565	172571	171160
3.60788	168898	168261	163161
3.63682	167431	170813	167931
3.66575	166083	167820	164690
3.6947	167291	169984	168255
3.72363	170830	172868	169254
3.75258	167379	167135	169426
3.78152	168348	166975	168180
3.81045	160917	171502	165611
3.8394	164005	172122	164078
3.86833	177522	167169	169398
3.89728	172326	167321	172058
3.92622	168296	167247	167429
3.95515	168530	168726	168492
3.9841	166502	172731	164227
4.01303	169343	163962	168548
4.04198	167873	153648	168335
4.07092	168298	169052	166580
4.09985	169353	172576	160757
4.1288	167952	169143	165241
4.15773	169200	167622	164732
4.18668	170124	170901	162388
4.21562	172020	161556	164875
4.24455	166065	172683	164089
4.2735	172959	174408	169140
4.30243	172746	169404	168690
4.33138	166859	178647	194779
4.36032	167594	173644	164263
4.38925	164636	165640	164983
4.4182	172163	166846	165815
4.44713	169033	166218	169733
4.47608	171698	165467	165640
4.50502	162916	167023	165601
4.53395	173843	169890	168749
4.5629	171961	170656	167686
4.59183	167899	166469	165912
4.62078	161926	166492	164176
4.64972	177261	166983	172762
4.67865	172832	172140	168161
4.7076	171103	158810	166520
4.73653	170303	174808	172798
4.76548	171567	163681	164509
4.79442	164676	169547	171785
4.82335	167025	163604	172886
4.8523	168370	176265	165048
4.88123	165997	166417	170722
4.91018	165248	172815	168500
4.93912	170083	168203	170107
4.96805	164543	168360	173991
4.997	167799	169851	173800
5.02593	168511	172238	166552
5.05488	167797	167442	171079
5.08382	171265	171996	164525
5.11275	169511	167965	167063
5.1417	173453	162946	161630
5.17063	177208	166264	164499
5.19958	167158	167783	163716
5.22852	165245	167938	165093
5.25745	170303	166922	170897
5.2864	167706	174648	170557
5.31533	164469	168242	165037
5.34428	165507	171259	161330
5.37322	161261	169092	173165
5.40215	162665	165933	163073
5.4311	169800	170367	170288
5.46003	171021	164850	164133
5.48898	172914	164296	168544
5.51792	164965	172022	165963
5.54685	167298	159341	169300
5.5758	172938	160923	168504
5.60473	168181	167450	160851
5.63368	171496	169455	167045
5.66262	163962	168206	167962
5.69155	168841	161674	168911
5.7205	160792	166472	170701
5.74943	166873	165293	166623
5.77838	161345	172387	166788
5.80732	162274	167250	166126
5.83625	166624	173376	168728
5.8652	168094	167154	168444
5.89413	170784	164415	169891
5.92307	169821	173566	166100
5.95202	167793	161261	167884
5.98095	163405	172341	167333
6.0099	167304	170600	163515
6.03883	167810	167201	160893
6.06777	167098	168859	166613
6.09672	166081	166402	168764
6.12565	165023	162943	165157
6.1546	163601	173636	172412
6.18353	161345	166583	157421
6.21248	168612	168189	167266
6.24142	166870	171243	167077
6.27035	167710	171540	174855
6.2993	162747	165644	169135
6.32823	162176	166240	173135
6.35718	166596	168670	179790
6.38612	171354	166246	168053
6.41505	166605	164943	167380
6.444	164064	167814	166093
6.47293	172750	163768	163342
6.50188	172794	166970	164235
6.53082	170749	168201	168792
6.55975	168139	169417	171798
6.5887	164413	165004	166662
6.61763	188410	166695	166518
6.64657	163046	172631	166692
6.67552	173633	168119	169450
6.70445	166751	166164	172500
6.7334	167413	168237	167821
6.76233	170346	166053	169594
6.79127	170100	167330	164388
6.82022	164380	161479	172032
6.84915	167057	166311	163820
6.8781	172403	168453	167953
6.90703	166298	167269	165019
6.93597	169781	161064	164665
6.96492	168205	162727	170733
6.99385	167807	167790	163338
7.0228	168161	166931	166999
7.05173	162075	170546	163148
7.08067	166654	171306	165204
7.10962	174674	171563	165483
7.13855	167530	163736	167346
7.1675	160424	162377	169637
7.19643	168923	166632	171112
7.22537	166094	172002	162692
7.25432	165646	168236	182651
7.28325	168914	169585	170888
7.3122	169397	166784	166620
7.34113	168682	177278	165176
7.37007	170984	170625	161528
7.39902	166790	164193	170338
7.42795	167585	172847	164533
7.4569	164867	161524	169865
7.48583	167733	166940	166097
7.51477	164844	167705	175028
7.54372	168549	165297	169982
7.57265	168194	170573	163404
7.6016	166693	160251	167861
7.63053	165406	169830	168503
7.65947	171495	171544	163080
7.68842	170951	168306	166766
7.71735	166177	163012	161363
7.7463	170009	166850	162659
7.77523	167388	173528	164636
7.80417	172638	173331	156874
7.83312	166835	165623	170096
7.86205	168241	164951	163555
7.891	169242	166457	167555
7.91993	172152	171119	163736
7.94887	169418	167969	160950
7.97782	164916	169360	170249
8.00675	162102	173137	171008
8.0357	170744	168060	160167
8.06463	168104	169817	158100
8.09357	167317	163743	165387
8.12252	161906	168981	164965
8.15145	164544	168060	165184
8.1804	166675	168736	163634
8.20933	167882	170206	171057
8.23827	171812	164698	161831
8.26722	164901	171749	170087
8.29615	165053	165946	163300
8.3251	165545	159810	174287
8.35403	168681	164385	159532
8.38298	167188	163350	160367
8.41192	167905	165947	167564
8.44085	167722	165956	168563
8.4698	168512	171404	166496
8.49873	168442	166871	168301
8.52768	171316	165454	174978
8.55662	171385	171333	166711
8.58555	162218	165763	164031
8.6145	169259	169576	162808
8.64343	170958	171265	169879
8.67238	165368	170743	168807
8.70132	169891	171681	164850
8.73025	170136	166265	167191
8.7592	161357	170107	161447
8.78813	163961	166438	171147
8.81708	172973	164291	172459
8.84602	162348	169859	164211
8.87495	168375	167732	168579
8.9039	172114	164198	161813
8.93283	165999	167757	168584
8.96178	165137	167940	165086
8.99072	184933	169599	166492
9.01965	175302	161306	163532
9.0486	159827	167931	163211
9.07753	163656	163926	168489
9.10648	172046	171604	163794
9.13542	164163	166159	167086
9.16435	177972	166303	161595
9.1933	164585	171562	161679
9.22223	163478	163655	164167
9.25118	167215	164372	170517
9.28012	164997	164779	162239
9.30905	167067	160516	166714
9.338	172848	167850	170590
9.36693	168232	157655	169088
9.39588	167446	172417	166069
9.42482	170618	163818	164453
9.45375	170369	168928	162270
9.4827	168643	162871	170121
9.51163	160475	162702	171885
9.54058	169112	164358	168736
9.56952	158080	166764	167137
9.59847	169137	168988	165534
9.6274	163005	163927	167937
9.65633	165630	173499	168618
9.68528	171555	164963	165908
9.71422	166629	164792	166010
9.74317	165030	164121	169471
9.7721	164760	160551	164662
9.80103	170309	167772	161743
9.82998	169287	166785	171541
9.85892	171077	166958	163423
9.88787	168809	167025	164253
9.9168	160878	168227	169803
9.94573	173774	166145	166561
9.97468	169673	166926	165114
10.0036	166444	169859	172304
10.0326	167668	162583	167340
10.0615	168600	165179	160834
10.0904	164310	167896	173241
10.1194	168033	170093	161070
10.1483	177659	164664	163120
10.1773	162771	166219	162635
10.2062	165804	165762	169968
10.2351	163366	168245	178212
10.2641	170652	160628	159226
10.293	162148	168914	187615
10.322	163640	174309	167034
10.3509	165003	172425	159496
10.3798	155777	167764	171812
10.4088	171190	168711	167676
10.4377	161713	171620	162904
10.4667	168859	163560	170893
10.4956	168746	175931	167161
10.5245	161720	171196	166282
10.5535	166482	169236	167298
10.5824	169121	168963	167297
10.6114	166647	172860	164837
10.6403	165495	164127	170235
10.6692	160843	166145	173306
10.6982	171302	163462	168697
10.7271	173048	164399	167195
10.7561	161043	165131	170110
10.785	165809	169615	173645
10.8139	160889	160793	168185
10.8429	175574	169913	168934
10.8718	166677	162022	165815
10.9008	162771	170167	164798
10.9297	171376	171323	165376
10.9587	167166	166352	166620
10.9876	168789	164307	170962
11.0165	167959	170091	169750
11.0455	168772	171950	163677
11.0744	171616	169481	164960
11.1034	167065	163745	172573
11.1323	163455	164867	162995
11.1612	169984	169734	166904
11.1902	169016	166301	162446
11.2191	167274	170916	171084
11.248	167361	173566	171243
11.277	170899	165259	172486
11.3059	171192	164625	160994
11.3349	169125	172165	172866
11.3638	164026	167078	170049
11.3927	166059	166259	173055
11.4217	162938	171434	167104
11.4506	165819	166381	165763
11.4796	165750	167098	164212
11.5085	165243	170562	166544
11.5374	173613	171969	172596
11.5664	172644	175543	173862
11.5953	176031	174967	172734
11.6242	174540	166270	170520
11.6532	175416	171302	174251
11.6821	168579	172396	169010
11.7111	170219	174884	171903
11.74	172029	172031	167317
11.769	169459	169260	168202
11.7979	168272	168207	172448
11.8268	175804	174347	165977
11.8558	159533	167892	170321
11.8847	172416	174375	172717
11.9137	171180	173132	163648
11.9426	171074	167475	181796
11.9715	171213	167259	169248
12.0005	171785	162166	169365
12.0294	171066	166746	168209
12.0584	167403	170841	169815
12.0873	170719	171238	167071
12.1162	192673	173086	171532
12.1452	171254	176399	177653
12.1741	174238	172080	176668
12.203	165445	177296	171467
12.232	166954	173650	174144
12.2609	175588	171687	171645
12.2899	168509	170192	173809
12.3188	178236	176443	170487
12.3477	173103	172875	175243
12.3767	171758	169452	173077
12.4056	168575	169784	167833
12.4346	173729	172004	168138
12.4635	177346	168925	177240
12.4924	170508	165311	170954
12.5214	167803	169256	169107
12.5503	169319	166016	176569
12.5793	172315	166248	167707
12.6082	173231	169989	174801
12.6371	167274	166501	168614
12.6661	169153	170276	171259
12.695	170413	169511	170970
12.724	168734	177895	174277
12.7529	166614	172215	167195
12.7818	168789	164547	171900
12.8108	169203	166669	169448
12.8397	170971	173939	168623
12.8687	168564	175123	168339
12.8976	180293	171275	172972
12.9265	170534	171251	172707
12.9555	174571	169957	173841
12.9844	181190	170092	171121
13.0134	174968	180007	173861
13.0423	182999	176805	177317
13.0712	181452	190371	189180
13.1002	176588	176097	171024
13.1291	174598	173989	171121
13.158	172831	175718	171683
13.187	168625	173731	168787
13.2159	166148	175305	173594
13.2449	173646	177413	175327
13.2738	174344	171289	169486
13.3027	178146	173100	165687
13.3317	173093	168666	177128
13.3606	175998	170535	172683
13.3896	171604	171918	169636
13.4185	179720	173366	167015
13.4474	164697	170017	169575
13.4764	170371	172747	170752
13.5053	174691	168830	169808
13.5343	174950	170343	169194
13.5632	175745	166405	173824
13.5921	174182	169555	169649
13.6211	172120	172573	174821
13.65	181916	172194	172874
13.679	176109	175670	172329
13.7079	170026	169295	175583
13.7368	170614	174915	170852
13.7658	174959	176100	173432
13.7947	170344	171132	165871
13.8237	171950	167745	177702
13.8526	164248	177958	177810
13.8815	176603	172914	173838
13.9105	169465	178139	176287
13.9394	173762	166378	174895
13.9683	175627	175024	171144
13.9973	174920	175093	166655
14.0262	177141	174798	174788
14.0552	172468	173735	178782
14.0841	178694	174536	182257
14.113	171722	175054	175977
14.142	174317	172028	180018
14.1709	183236	182048	177348
14.1999	197981	188633	190462
14.2288	190381	190444	189398
14.2577	180285	183126	175890
14.2867	172251	168508	181184
14.3156	177563	171763	172108
14.3446	166232	180585	177569
14.3735	187302	173905	170924
14.4024	177879	168563	177909
14.4314	174766	170097	174476
14.4603	170910	168668	176030
14.4893	178343	167004	171045
14.5182	172126	169888	171636
14.5471	169081	179526	171497
14.5761	173127	179294	173848
14.605	169596	170370	170276
14.634	170528	178704	171804
14.6629	175727	169902	170332
14.6918	181393	171297	175843
14.7208	168460	174384	172836
14.7497	178864	173540	179104
14.7787	171242	173449	174522
14.8076	174865	172873	175151
14.8365	174518	171605	176067
14.8655	173976	170825	181810
14.8944	168143	171699	179299
14.9233	170758	168901	174499
14.9523	180274	180567	176889
14.9812	173772	175547	168969
15.0102	178609	175659	177456
15.0391	172863	177209	183911
15.068	169802	177318	170666
15.097	178026	170247	176644
15.1259	175660	170754	173942
15.1548	180103	176851	177752
15.1838	182585	183423	177960
15.2127	197505	211857	194811
15.2417	198393	197012	193497
15.2706	182634	187190	187959
15.2995	179656	179924	169403
15.3285	180019	172703	176460
15.3574	173397	175090	178838
15.3864	181968	171776	174559
15.4153	172121	171112	179088
15.4443	176754	177789	170613
15.4732	177658	186421	176257
15.5021	174262	173674	174922
15.5311	172716	171550	178300
15.56	194255	174384	174735
15.5889	174792	175265	180477
15.6179	176517	173613	175878
15.6468	164053	175072	171625
15.6758	168870	170129	176123
15.7047	170064	177061	178016
15.7336	181055	177583	173956
15.7626	180113	175171	167947
15.7915	179213	169017	176578
15.8204	179329	172345	185207
15.8494	174577	170626	171731
15.8783	174128	175148	171325
15.9073	185057	178635	171921
15.9362	181381	171228	178624
15.9651	174580	178279	173438
15.9941	175074	171352	177975
16.023	176861	175086	178708
16.052	174532	174778	173267
16.0809	180908	167150	173817
16.1099	177646	184253	182176
16.1388	198430	211359	197503
16.1677	215858	226784	217494
16.1967	198599	204544	191476
16.2256	187853	187408	178555
16.2545	182931	181515	174941
16.2835	173426	178768	183256
16.3124	177557	169933	180369
16.3413	185946	170663	172825
16.3703	179934	176037	176897
16.3992	175336	175455	169134
16.4282	180448	181555	174983
16.4571	171497	176339	176712
16.486	180329	169269	180183
16.515	182263	169466	175324
16.5439	178976	177754	182290
16.5729	177887	172990	173797
16.6018	173598	173126	171579
16.6307	175292	172560	175294
16.6597	173624	182311	173204
16.6886	175340	177018	175831
16.7176	176047	174364	176275
16.7465	175703	178073	176239
16.7754	179582	170965	169413
16.8044	176572	175549	172194
16.8333	170008	173881	176159
16.8623	172644	175529	175645
16.8912	173594	175647	172850
16.9201	171298	172929	172423
16.9491	173184	172325	175060
16.978	182983	187599	179556
17.0069	197768	204711	202309
17.0359	220690	206537	209201
17.0648	188311	193733	192057
17.0938	182385	175511	177649
17.1227	179023	179858	178445
17.1517	175122	171868	177711
17.1806	171847	174085	181856
17.2095	175231	173655	177982
17.2385	179246	172923	171878
17.2674	170595	172764	181507
17.2963	181437	175355	181031
17.3253	177430	175601	172214
17.3542	178372	172796	177766
17.3832	172658	172849	176309
17.4121	178462	185075	173208
17.441	172593	178886	174487
17.47	168184	179505	183198
17.4989	179429	179092	183537
17.5279	177841	173424	178157
17.5568	177039	177334	178473
17.5857	180414	172284	176061
17.6147	175798	177444	181527
17.6436	173574	167338	176894
17.6726	175651	171114	179833
17.7015	176651	175414	199902
17.7304	175674	167990	179539
17.7594	176917	184207	180615
17.7883	197065	191090	197280
17.8173	196370	198766	202351
17.8462	179588	196766	190612
17.8751	181136	185361	183971
17.9041	183846	168508	171116
17.933	176032	178215	198174
17.9619	172853	179400	177380
17.9909	183154	178291	176615
18.0198	180718	182257	176155
18.0487	174041	175268	178774
18.0777	173492	175257	174365
18.1066	179619	173224	178204
18.1356	173948	173399	174314
18.1645	180590	173515	168484
18.1934	176552	176961	174785
18.2224	181396	177158	181020
18.2513	175739	176241	175916
18.2803	172525	178274	180032
18.3092	173882	184102	178128
18.3381	175373	177561	179260
18.3671	181101	184567	176496
18.396	177296	176185	174583
18.425	172101	176234	176234
18.4539	180238	173568	183603
18.4828	182805	187306	189835
18.5118	196708	188791	190894
18.5407	181374	192019	186050
18.5696	186268	180606	175236
18.5986	183847	178423	176278
18.6275	174501	179121	176568
18.6565	180562	180896	176106
18.6854	182870	173356	178399
18.7143	174653	174387	177845
18.7433	176129	173686	175351
18.7722	178312	173785	175775
18.8012	177251	171518	175062
18.8301	182166	173728	179503
18.859	177501	178674	177925
18.888	180046	173733	169847
18.9169	175718	171439	177357
18.9459	177536	178692	174841
18.9748	170489	174301	180528
19.0037	186931	178010	178439
19.0327	180502	175295	181407
19.0616	181950	173118	173707
19.0906	181193	176903	167045
19.1195	191569	189744	185068
19.1484	186090	184710	188821
19.1774	181503	204989	184343
19.2063	183150	182635	170847
19.2353	178287	176345	181444
19.2642	177732	179596	181590
19.2931	177329	169226	181157
19.3221	179432	174740	173706
19.351	173724	184157	176222
19.38	172740	171517	179692
19.4089	172792	177112	175928
19.4378	175829	176091	174875
19.4668	173339	171787	178369
19.4957	176390	174868	165428
19.5246	177144	184492	175371
19.5536	172981	181600	175488
19.5825	177079	173787	176581
19.6115	182957	174528	178129
19.6404	178215	173326	176354
19.6693	176427	183332	184562
19.6983	184199	188653	180061
19.7272	181566	179875	177174
19.7562	182253	185113	180577
19.7851	179494	177697	173255
19.814	168547	176597	187316
19.843	184000	172458	173115
19.8719	177811	174921	173640
19.9008	175529	171266	180880
19.9298	173402	183553	175922
19.9587	176232	179184	178053
19.9876	175873	180009	173983
20.0166	179215	180319	177775
20.0455	183471	181949	181918
20.0745	183044	179082	183503
20.1034	175102	178303	177215
20.1323	174164	176806	178667
20.1613	177040	184910	184253
20.1902	181506	178497	176633
20.2192	186896	181059	183046
20.2481	184602	176926	185904
20.277	177033	178679	178606
20.306	179530	170320	174124
20.3349	174653	175870	175591
20.3639	180919	179043	180697
20.3928	174171	180730	177372
20.4217	173584	176577	172823
20.4507	174122	174761	174838
20.4796	177766	167188	180036
20.5085	177722	182771	177178
20.5375	179311	172775	177818
20.5664	178987	180134	173621
20.5954	174762	173926	183432
20.6243	177680	181831	180636
20.6532	178673	177415	182758
20.6822	177165	178538	177881
20.7111	175992	178788	181260
20.7401	175469	177893	201059
20.769	182985	181291	175584
20.798	183686	177678	181138
20.8269	178250	181295	179893
20.8558	180147	177052	185998
20.8848	178971	178020	186443
20.9137	201174	175021	181145
20.9426	183970	177803	180995
20.9716	174985	180993	175093
21.0005	178166	171765	176128
21.0295	176575	181916	172489
21.0584	179101	179518	183509
21.0873	182540	183931	176384
21.1163	173374	173448	178572
21.1452	177917	171808	178158
21.1742	180053	179813	175996
21.2031	174539	173250	182371
21.232	178255	181043	176862
21.261	181949	179708	180767
21.2899	173600	182856	198643
21.3188	179028	182214	176343
21.3478	179032	178065	180589
21.3767	184058	184193	180506
21.4057	177456	177701	176887
21.4346	182938	177496	174905
21.4635	181765	174025	177989
21.4925	176069	179039	171660
21.5214	174770	181415	183399
21.5504	178845	177198	173496
21.5793	183920	174900	176974
21.6082	178289	182183	178781
21.6372	181312	180410	174270
21.6661	179060	186639	184161
21.695	181929	178049	178370
21.724	182591	176647	175160
21.7529	178843	171948	184249
21.7818	178459	177757	176456
21.8108	182681	176276	182054
21.8397	174626	177783	176980
21.8687	180285	174227	181659
21.8976	182554	179754	170500
21.9265	183607	180593	178155
21.9555	172002	176225	174967
21.9844	178025	179292	181536
22.0134	186211	182919	172573
22.0423	180791	181918	183695
22.0712	176906	176092	174447
22.1002	175923	176262	190000
22.1291	175011	179691	176995
22.158	178034	179036	173769
22.187	175344	181496	178834
22.2159	180130	181805	174686
22.2449	182645	176680	183265
22.2738	177853	177575	182267
22.3027	176649	175157	180322
22.3317	185334	170215	176096
22.3606	198414	172825	176033
22.3896	171103	176220	182438
22.4185	180510	178730	183095
22.4474	180616	177185	174408
22.4764	181151	174963	172468
22.5053	173785	182379	175743
22.5343	168669	176544	179455
22.5632	179108	180231	180089
22.5921	178930	176236	174154
22.6211	174922	191413	176525
22.65	180171	181329	171125
22.679	172967	173056	171550
22.7079	178453	178464	178245
22.7368	178677	180348	179983
22.7658	179028	171908	180573
22.7947	180495	179559	176043
22.8236	175915	180411	184254
22.8526	185499	171303	178849
22.8815	178943	177043	177712
22.9105	182776	178921	174376
22.9394	177645	174613	175832
22.9683	184165	176441	178863
22.9973	177853	178732	180246
23.0262	179102	181570	177443
23.0552	175661	172594	183145
23.0841	178171	180308	177553
23.113	177425	180754	177337
23.142	176783	179583	176053
23.1709	188672	180679	175320
23.1998	178360	180169	182681
23.2288	180061	169264	176439
23.2577	181364	179833	177638
23.2867	180471	182602	180238
23.3156	179174	187350	173267
23.3445	177245	176389	175071
23.3735	180189	172099	177738
23.4024	174070	177561	170847
23.4313	168317	173456	176117
23.4603	179280	170763	168793
23.4892	179577	173038	177786
23.5182	172394	178517	174423
23.5471	171552	174987	176795
23.576	177927	179119	174528
23.605	175118	182452	177848
23.6339	178865	192430	177546
23.6628	176280	172147	178079
23.6918	173584	174688	178113
23.7207	178028	177191	178605
23.7497	172522	175917	185924
23.7786	177584	179760	176423
23.8075	179713	180837	176733
23.8365	177016	186364	172904
23.8654	181983	171742	174463
23.8944	180608	178875	176317
23.9233	181423	177658	178502
23.9522	183626	173091	175402
23.9812	181431	180018	177754
24.0101	174247	175077	172880
24.039	181601	179951	185424
24.068	180301	178652	177057
24.0969	174579	180371	174564
24.1259	174281	169091	178564
24.1548	172924	172614	173547
24.1837	170278	178401	180137
24.2127	183491	197572	177069
24.2416	179041	178297	176130
24.2706	198545	179246	179045
24.2995	182646	180785	183214
24.3285	180494	182411	181537
24.3574	173972	182705	182049
24.3863	179998	177506	169251
24.4153	179004	174221	177264
24.4442	171938	178605	176674
24.4731	178457	175359	175225
24.5021	177021	183853	178395
24.531	176738	173924	170715
24.56	180134	176464	175986
24.5889	177624	174079	181285
24.6178	191339	178849	184564
24.6468	174479	174947	178131
24.6757	185500	179048	174871
24.7046	177439	182316	175637
24.7336	180977	179791	177163
24.7625	176547	176676	170505
24.7915	184683	177587	171266
24.8204	168178	171554	182048
24.8493	173492	173984	173455
24.8783	177691	176274	174032
24.9072	174956	174431	170485
24.9361	170404	181996	181963
24.9651	179336	175636	173838
24.994	176566	175614	175989
25.023	182550	175981	177008
25.0519	179162	182370	177701
25.0808	177014	182184	176461
25.1098	174077	174336	171409
25.1387	175824	176990	176936
25.1676	179951	180672	178454
25.1966	179456	178045	172389
25.2255	182124	169623	176699
25.2544	176419	179385	175878
25.2834	180624	179063	176890
25.3123	171901	176275	173796
25.3413	176786	175070	169739
25.3702	173301	172732	173383
25.3991	175823	180582	177508
25.4281	186652	169270	174932
25.457	176911	172860	182406
25.486	181558	182181	181825
25.5149	177339	171225	177588
25.5438	179085	176425	178356
25.5728	176443	177685	172176
25.6017	177256	179586	175705
25.6306	174767	179189	174174
25.6596	171494	178294	173041
25.6885	173707	178434	176510
25.7175	177126	175469	175802
25.7464	168020	174625	175460
25.7753	169802	172531	174192
25.8043	176990	180989	169396
25.8332	177181	174705	178412
25.8621	168292	175007	172577
25.8911	180710	176657	174986
25.92	178490	178564	176731
25.949	173097	176278	176013
25.9779	180039	171458	173184
26.0069	183310	178369	170020
26.0358	173172	170103	173843
26.0647	175358	172671	178835
26.0937	174827	176118	170433
26.1226	173788	174343	176466
26.1515	178521	174468	167609
26.1805	172940	174232	170994
26.2094	175036	179987	170080
26.2384	173839	176522	182474
26.2673	168417	172604	173661
26.2962	169819	177289	173942
26.3252	177145	167979	173604
26.3541	170904	171667	169593
26.3831	169198	171144	171013
26.412	177647	177088	175949
26.4409	172928	173014	178717
26.4699	169985	169141	175855
26.4988	173404	174854	169579
26.5277	172028	176357	173440
26.5567	172135	178538	167497
26.5856	173939	181505	172312
26.6146	178404	172068	176631
26.6435	170155	177705	173560
26.6724	177836	177926	167716
26.7014	174547	172414	179154
26.7303	177100	172678	167506
26.7592	169429	171731	177149
26.7882	171582	169212	172217
26.8171	172300	172069	169383
26.8461	173424	176210	174778
26.875	170546	171319	177586
26.9039	166584	178947	168715
26.9329	175989	169452	173622
26.9618	172093	173723	178295
26.9907	180941	177030	173361
27.0197	171121	172915	180275
27.0486	167476	178369	175196
27.0776	175794	178756	173413
27.1065	169569	174528	175759
27.1354	168476	172144	176210
27.1644	167896	175800	177105
27.1933	176644	166595	173765
27.2222	188459	171156	176008
27.2512	177403	172508	168624
27.2801	177151	172063	168348
27.3091	169833	171141	164161
27.338	171002	167839	178229
27.3669	177846	170859	165246
27.3959	176242	171079	169602
27.4248	161261	181180	175923
27.4537	173676	172496	170744
27.4827	169944	173436	174487
27.5116	171857	175211	166649
27.5406	171180	172267	176993
27.5695	175280	168033	177386
27.5984	169671	172331	173066
27.6274	177215	175386	173731
27.6563	184381	184090	192845
27.6853	324377	321532	323632
27.7142	690165	742437	724302
27.7431	993341	1.02635e+06	1.0292e+06
27.7721	976192	1054409	989951
27.801	903417	883836	885142
27.8299	645255	642106	682065
27.8589	493448	515179	485940
27.8878	388946	409885	425475
27.9167	334004	323108	366086
27.9457	287459	285145	298502
27.9746	277946	279305	279096
28.0035	264778	256651	257840
28.0325	241755	243725	245375
28.0614	234484	239460	237938
28.0903	235472	236900	241175
28.1193	273241	275198	277262
28.1482	642237	616112	626856
28.1771	1.14128e+06	1096109	1.03264e+06
28.2061	1.25044e+06	1.25114e+06	1.27075e+06
28.235	1.02363e+06	1.0807e+06	1.08808e+06
28.2639	753587	783618	789401
28.2929	568360	587003	553497
28.3218	441646	455834	436968
28.3507	373036	370275	347412
28.3797	386426	369041	379623
28.4086	770943	790690	822494
28.4376	1.14867e+06	1197085	1.21076e+06
28.4665	1.18459e+06	1.21721e+06	1.21461e+06
28.4954	957068	983690	947124
28.5243	666022	691375	671091
28.5533	509657	486079	467542
28.5822	385344	378228	378282
28.6111	327621	325942	344388
28.6401	378078	390415	393092
28.669	732872	755492	730075
28.6979	931336	989928	961902
28.7269	908258	884039	837603
28.7558	620968	634502	659062
28.7848	480555	489226	486870
28.8137	616270	602056	604757
28.8426	732539	709765	741095
28.8716	632754	645309	659808
28.9005	504799	505230	490781
28.9294	526152	519307	507768
28.9584	581397	566916	550875
28.9873	481904	489547	496777
29.0162	466914	460266	450179
29.0452	435902	420587	421408
29.0741	413401	406741	401877
29.103	373429	369166	375631
29.132	327893	350048	348470
29.1609	297634	297437	289595
29.1899	255933	256502	263304
29.2188	229687	234572	231312
29.2477	218685	214856	218496
29.2767	204579	208097	206558
29.3056	201334	200755	202696
29.3345	200956	201646	197233
29.3635	198855	191996	192952
29.3924	192788	193080	191896
29.4213	191127	191264	190444
29.4503	190283	195227	192495
29.4792	192461	198025	191420
29.5081	196161	192836	196715
29.5371	197038	193804	193539
29.566	195149	206146	201330
29.5949	204807	205902	208151
29.6239	206144	203511	200788
29.6528	203149	205655	203981
29.6817	204964	208936	207424
29.7107	210580	211648	214600
29.7396	217749	214850	216881
29.7685	217793	214313	223191
29.7975	243631	247297	256255
29.8264	272820	279769	287985
29.8553	263134	273133	273083
29.8843	253970	254718	260852
29.9132	247025	241906	243696
29.9421	253518	260223	259802
29.9711	281254	286712	279628
30	271763	268229	273569
30.0289	251151	259243	251779
30.0579	247679	251926	245614
30.0868	244285	244939	242335
30.1157	252743	248429	253842
30.1447	247110	249178	256838
30.1736	253258	251092	250601
30.2025	243969	251699	245732
30.2315	252258	247822	241525
30.2604	246465	245721	243652
30.2893	245269	254752	250744
30.3183	257367	246180	258720
30.3472	252398	251836	258615
30.3761	247965	247251	253760
30.405	242943	247046	252965
30.434	254756	257509	251292
30.4629	253505	263501	254775
30.4918	249960	256283	255792
30.5208	244486	250663	246704
30.5497	245860	238938	244281
30.5786	242227	242412	242988
30.6076	244064	243444	249204
30.6365	244359	242664	244208
30.6654	251691	254934	247826
30.6944	249999	244859	238177
30.7233	243208	235285	237627
30.7523	243510	239042	241754
30.7812	236183	242421	236688
30.8101	240002	241249	238102
30.8391	237888	233755	240544
30.868	224918	225546	235298
30.8969	222881	216822	220407
30.9259	214980	217388	221130
30.9548	219485	214222	218866
30.9837	216031	216289	218842
31.0127	210135	210161	219064
31.0416	204577	205783	212601
31.0705	202754	206491	208059
31.0995	204446	200836	209339
31.1284	202553	201437	203040
31.1573	190156	195033	197195
31.1863	192221	190189	189569
31.2152	185145	186709	186017
31.2442	184557	185171	179238
31.2731	176030	175660	175575
31.302	174650	172821	178237
31.331	175317	172113	174220
31.3599	171659	174161	174324
31.3888	168799	167520	173732
31.4178	168503	169339	170802
31.4467	165741	165382	167490
31.4757	163956	163731	166925
31.5046	161171	159637	161720
31.5335	158076	156049	157408
31.5625	158142	154002	156964
31.5914	151517	154747	157251
31.6203	152658	151168	151784
31.6493	153262	149172	149464
31.6782	149510	147046	149060
31.7072	149534	149366	148080
31.7361	147785	146555	149468
31.765	146825	148837	150458
31.794	148379	145598	146580
31.8229	144649	143208	147148
31.8519	144697	141551	144510
31.8808	143058	141382	143983
31.9097	142502	142038	142508
31.9387	141035	141002	140443
31.9676	142017	138142	140906
31.9966	139500	141958	143112
32.0255	140100	142131	142061
32.0545	136643	140709	139909
32.0834	138062	140252	140014
32.1123	138203	138352	138222
32.1413	138175	138734	139085
32.1702	139680	139352	137851
32.1992	139532	137852	137962
32.2281	139084	137945	138065
32.257	136960	137902	139537
32.286	135604	137465	138026
32.3149	137099	137768	139103
32.3439	136199	135310	136933
32.3728	136104	136380	137968
32.4017	135246	135518	137073
32.4307	134787	135417	136377
32.4596	133526	134680	135652
32.4886	132613	134530	134678
32.5175	133703	134893	135047
32.5465	135725	133451	135260
32.5754	134963	134730	134133
32.6043	133848	135289	135118
32.6333	136660	132561	135584
32.6622	134411	133315	133821
32.6912	133166	133093	134617
32.7201	133985	134408	133765
32.749	137346	134377	134605
32.778	134115	134386	134477
32.8069	132190	132061	134775
32.8359	133204	134394	134706
32.8648	134794	132683	135411
32.8937	133547	134038	134388
32.9227	132772	134351	133638
32.9516	134132	133105	132208
32.9806	133241	131221	133075
33.0095	133597	131230	133870
33.0385	134049	132909	133219
33.0674	133208	131256	133985
33.0964	133638	130659	133794
33.1253	134383	131926	133342
33.1542	133105	133041	134664
33.1832	131846	133658	135584
33.2121	133123	133575	135081
33.2411	133331	132726	133971
33.27	132495	132555	134364
33.2989	133770	132135	133378
33.3279	133243	133136	134733
33.3568	135745	134437	135030
33.3858	133102	133906	134467
33.4147	132498	132510	132785
33.4436	132184	133690	133403
33.4726	133126	133808	134932
33.5015	132799	133352	133812
33.5305	133681	134022	134149
33.5594	131694	132766	134842
33.5884	133398	132856	134557
33.6173	133135	133233	134601
33.6463	135893	133547	135152
33.6752	133962	134249	134783
33.7041	133985	134021	134085
33.7331	133378	133022	135917
33.762	133276	132646	135212
33.791	133443	133925	135729
33.8199	132822	133048	133372
33.8488	133913	132744	134106
33.8778	133458	133748	135667
33.9067	132941	132936	135372
33.9357	130864	134009	134349
33.9646	132229	133506	132893
33.9935	132978	133385	134315
34.0225	133970	131852	134525
34.0514	132475	131218	133910
34.0804	133341	133277	133705
34.1093	134596	133709	133501
34.1382	133647	133900	133443
34.1672	131970	132948	133887
34.1961	132497	133588	132450
34.2251	133369	135424	132630
34.254	133567	133075	135300
34.283	134044	134690	134648
34.3119	133166	133815	135592
34.3409	133579	132878	134417
34.3698	133539	134408	134104
34.3987	136298	133188	134783
34.4277	134165	133952	135296
34.4566	133561	132116	134748
34.4856	135586	131911	134710
34.5145	133781	132747	133363
34.5434	133820	134780	134356
34.5724	136558	134896	134582
34.6013	135473	133721	134952
34.6303	133405	132790	134845
34.6592	134064	132971	137465
34.6882	133664	134137	134790
34.7171	134290	132943	136389
34.746	135198	133845	133724
34.775	133816	130602	135973
34.8039	134706	132993	136299
34.8329	133623	132019	136205
34.8618	131534	134373	136831
34.8907	134016	134463	135357
34.9197	134759	134957	136498
34.9486	132839	133381	137238
34.9776	134551	133999	135910
35.0065	134003	134449	134598
35.0354	134612	133981	136679
35.0644	133876	132065	133827
35.0933	134646	133067	135569
35.1223	133556	132982	134905
35.1512	135360	133667	133301
35.1801	135927	133871	134763
35.2091	135686	133103	134569
35.238	135678	134327	135841
35.267	134795	133866	136153
35.2959	133823	134944	135343
35.3249	133783	134373	134561
35.3538	135917	134797	132145
35.3828	134505	133044	135569
35.4117	132111	134449	135500
35.4406	135803	134600	134195
35.4696	135827	135632	133726
35.4985	135895	132973	133596
35.5275	135564	135078	136568
35.5564	134048	133542	134319
35.5853	136549	132211	135221
35.6143	134486	133460	136211
35.6432	134810	132519	135183
35.6722	134731	133072	134241
35.7011	131677	132467	134728
35.73	132286	131644	134350
35.759	133418	133853	133955
35.7879	133388	131386	133007
35.8169	132787	133079	132598
35.8458	132644	133815	132028
35.8747	132652	132517	133093
35.9037	133334	133194	133683
35.9326	134648	132504	133788
35.9616	130625	133503	131046
35.9905	131089	133540	134510
36.0195	131450	131934	133165
36.0484	132582	132347	134157
36.0773	133570	133191	132699
36.1063	133547	132174	132593
36.1352	132387	132311	132439
36.1642	131126	133132	133267
36.1931	132269	132632	132973
36.2221	134037	133258	132360
36.251	132254	131235	132920
36.2799	135083	133509	133598
36.3089	133498	132767	132103
36.3378	134621	132717	132493
36.3668	131679	132794	132283
36.3957	131707	133599	133556
36.4246	133445	132916	133590
36.4536	131331	131025	132832
36.4825	133227	131460	132582
36.5115	131200	131145	132411
36.5404	132287	131438	132899
36.5694	129875	133044	133905
36.5983	133433	131057	132678
36.6272	131143	131221	133382
36.6562	131259	129998	131980
36.6851	132914	130333	132535
36.7141	132217	132297	132721
36.743	131807	130980	132273
36.7719	132045	132748	132692
36.8009	131382	132191	130936
36.8298	132022	132114	132394
36.8588	131914	131916	131577
36.8877	130964	131751	132435
36.9166	131507	131923	131610
36.9456	132883	131462	132861
36.9745	131983	132146	132408
37.0035	132560	131699	132108
37.0324	131942	129584	133820
37.0614	133322	130155	132891
37.0903	132306	130297	132142
37.1193	130740	131841	132790
37.1482	131194	131688	132483
37.1771	133671	133477	132721
37.2061	131902	132601	131369
37.235	131631	132663	131989
37.264	132003	132593	132196
37.2929	132458	131669	132214
37.3218	130336	131371	132846
37.3508	131708	132218	134121
37.3797	132277	131002	131967
37.4087	131047	132261	131843
37.4376	133408	132197	130066
37.4665	130348	130771	132019
37.4955	131496	131269	132381
37.5244	131498	131075	131325
37.5534	132614	131226	132123
37.5823	130938	131507	131608
37.6113	130630	130089	131171
37.6402	131565	131585	130685
37.6692	131881	131252	131139
37.6981	131270	132715	131760
37.727	132051	132266	130962
37.756	130517	132475	129971
37.7849	129599	131768	130830
37.8139	131204	130495	130489
37.8428	131301	130169	130396
37.8717	130683	130650	132421
37.9007	132309	129985	132229
37.9296	131863	130766	130408
37.9586	131269	130191	130684
37.9875	130838	130638	131442
38.0164	130789	130916	131695
38.0454	132301	129850	131573
38.0743	130676	129942	130869
38.1033	131152	129581	131926
38.1322	131414	130761	130849
38.1612	132652	130213	133011
38.1901	133186	131085	132439
38.2191	131658	131901	133002
38.248	132634	130799	131343
38.2769	131387	129554	131774
38.3059	131844	131235	130951
38.3348	130955	130592	132676
38.3638	129895	129789	130281
38.3927	131198	130930	132835
38.4216	131075	130161	131310
38.4506	130491	131412	131337
38.4795	130615	132203	132360
38.5085	131331	131932	130726
38.5374	131465	132335	131449
38.5663	131738	130740	131365
38.5953	131053	131148	131414
38.6242	131369	131202	130738
38.6532	129354	131260	132887
38.6821	129769	131024	132650
38.7111	129191	131954	130937
38.74	130659	130439	131605
38.7689	131070	132450	131658
38.7979	130019	130716	131084
38.8268	130544	131162	133018
38.8558	131070	130008	132188
38.8847	130673	131561	132827
38.9136	132792	130806	131649
38.9426	130171	131417	130919
38.9715	131289	130923	131839
39.0005	132066	131151	130746
39.0294	130856	130859	131696
39.0584	131605	130191	131751
39.0873	130981	130750	131107
39.1163	130945	130447	131011
39.1452	131309	131149	131016
39.1741	136801	138883	137829
39.2031	263259	256938	251443
39.232	250348	255287	256598
39.261	215290	212011	213190
39.2899	194981	194531	198712
39.3188	178462	189604	193764
39.3477	181566	187953	178030
39.3767	178688	182089	183584
39.4056	180022	186496	178731
39.4346	186512	184386	180968
39.4635	181301	175365	181487
39.4924	181624	185224	186487
39.5214	187948	184258	186628
39.5503	184701	185826	193958
39.5793	176724	178166	181009
39.6082	184280	187288	192184
39.6371	185206	181676	181585
39.666	179194	184012	180371
39.695	175272	180309	181712
39.7239	188540	180407	185305
39.7529	175578	181532	179103
39.7818	177237	179883	177658
39.8107	179750	183706	175029
39.8397	177865	181514	188808
39.8686	176778	179061	172833
39.8976	177922	180709	177554
39.9265	178207	183397	179914
39.9554	168598	177940	175097
39.9844	181169	183479	179753
40.0133	180137	187995	181425
40.0423	181732	175698	176478
40.0712	175449	177503	180698
40.1001	175404	172987	181567
40.129	173228	175871	185481
40.158	173346	176754	175938
40.1869	184883	184040	179861
40.2159	187850	169249	182325
40.2448	175018	176180	173406
40.2737	171525	175112	172555
40.3027	179952	181280	179779
40.3316	178215	176855	172750
40.3606	176599	177724	181747
40.3895	174026	177652	182612
40.4184	174710	199619	172958
40.4474	170576	176409	172614
40.4763	172339	174778	183669
40.5052	180855	166917	172516
40.5342	172438	168288	178024
40.5631	170643	173221	176383
40.5921	174518	176225	171975
40.621	168022	173795	167005
40.6499	172147	170074	177180
40.6789	172747	164818	174582
40.7078	164095	172432	172152
40.7368	169826	175090	170771
40.7657	172630	174612	169296
40.7946	163395	174171	175418
40.8236	172291	170810	170423
40.8525	177402	166819	170366
40.8814	178026	173067	168503
40.9104	168719	170098	169478
40.9393	170521	178343	172235
40.9682	165055	167999	180298
40.9972	174465	176634	172270
41.0261	169538	167324	167038
41.0551	169396	172282	171943
41.084	170934	168336	173244
41.1129	170643	169332	168955
41.1419	174194	168060	168795
41.1708	169490	174052	170424
41.1998	172070	166246	172351
41.2287	172795	171182	170756
41.2576	170856	166061	172119
41.2866	175576	170574	169983
41.3155	163069	169857	165860
41.3445	175596	172441	167911
41.3734	170794	167702	166444
41.4023	167070	170437	168490
41.4313	173455	163761	171191
41.4602	169058	173193	180176
41.4892	167395	167289	169190
41.5181	167419	172007	166102
41.547	168705	165395	166358
41.576	167872	170040	172954
41.6049	165708	165928	171514
41.6339	169456	169253	173406
41.6628	171248	172230	164112
41.6917	178967	165192	172428
41.7207	161634	171339	165237
41.7496	165223	165328	171219
41.7785	173326	171522	168318
41.8075	170000	165624	170599
41.8364	165242	168434	168556
41.8653	180862	171980	165056
41.8943	167017	170633	174662
41.9232	166824	174473	167557
41.9522	171030	169152	171081
41.9811	166593	171283	164895
42.01	167749	169858	169750
42.039	167592	168912	168860
42.0679	165756	165315	166894
42.0969	172641	168898	172705
42.1258	171144	163486	173553
42.1547	169967	170346	172214
42.1837	174419	164397	168960
42.2126	171186	169525	170973
42.2416	168423	167726	173762
42.2705	172411	170510	166272
42.2995	167298	168447	182115
42.3284	165587	171445	172971
42.3573	167666	171509	169333
42.3863	166550	167485	173171
42.4152	167542	164987	167778
42.4441	169160	168983	172972
42.4731	171454	166146	166167
42.502	170801	166687	171258
42.531	164652	195832	167881
42.5599	165849	167497	166116
42.5888	166698	169712	171780
42.6178	166287	170914	169749
42.6467	168931	168338	169791
42.6756	172085	167652	169139
42.7046	171742	169247	170614
42.7335	166298	170611	172610
42.7625	168635	166912	169187
42.7914	169544	166590	166919
42.8203	169810	161331	170884
42.8493	168567	163355	164233
42.8782	172960	163468	171765
42.9072	166216	170340	165622
42.9361	173090	169056	166283
42.965	165818	164914	169798
42.994	168135	169017	167921
43.0229	164313	163647	167157
43.0519	169925	165880	159030
43.0808	171435	164798	167600
43.1097	165858	163337	165731
43.1387	159712	168437	167739
43.1676	169174	168117	165907
43.1966	173972	170331	173743
43.2255	166246	168450	170038
43.2544	168257	166699	169387
43.2834	167399	165828	172700
43.3123	170237	161952	168294
43.3413	166712	166676	165148
43.3702	175884	173491	159864
43.3991	169089	166221	163332
43.4281	164676	169288	166228
43.457	172354	163518	174028
43.486	171981	162683	171233
43.5149	164448	164106	166679
43.5438	168806	170347	171723
43.5728	170288	171211	165269
43.6017	166186	174704	160214
43.6307	162300	163020	170205
43.6596	169098	168178	168713
43.6885	168016	173416	163792
43.7175	174368	161633	167992
43.7464	172857	166443	166423
43.7754	170114	159536	162268
43.8043	169556	172113	169434
43.8332	171300	165097	171354
43.8622	171763	166679	168301
43.8911	169488	173263	169695
43.9201	165052	162383	158745
43.949	169842	172821	170262
43.9779	171485	169975	167403
44.0069	167041	171188	173236
44.0358	153874	166863	161579
44.0647	170622	166830	166594
44.0937	172479	167358	169343
44.1226	166532	165476	166506
44.1516	169894	170810	165766
44.1805	169195	169020	165914
44.2094	168722	168886	165607
44.2384	171509	165101	160877
44.2673	165833	164959	170367
44.2963	167697	164910	163490
44.3252	175208	166171	152108
44.3541	168011	163292	164570
44.3831	165329	168370	161572
44.412	169070	161783	169485
44.441	170839	167942	163098
44.4699	168765	167484	166985
44.4988	169013	169750	168554
44.5278	168340	167969	171317
44.5567	165955	166790	165295
44.5857	164283	168454	167844
44.6146	173328	166335	161600
44.6435	165264	164945	168856
44.6725	166204	164179	166936
44.7014	169690	165484	165288
44.7304	163599	165851	167813
44.7593	174145	168901	168389
44.7882	162415	165781	171840
44.8172	169400	166014	164764
44.8461	171096	165452	169532
44.8751	164854	166718	172407
44.904	162053	163382	171863
44.9329	166640	167329	167875
44.9619	164620	167695	172025
44.9908	165114	168125	162303
45.0198	171863	170190	177002
