# Supplementary material for: Hydroxy acid conjugation to lipids increases structural and hydrolytic stability
Source: Nat Commun. 2026 Jul 27;17:6973. doi: 10.1038/s41467-026-75192-5 (PMC13408983; doi:10.1038/s41467-026-75192-5)
Supplement: Supplementary file 10 — Source data for Figure S3 [file 41467_2026_75192_MOESM10_ESM.xlsx]

## Sheet: Figure S3A
Figure S3A: HPLC chromatogram (negative mode) of DA:GA reaction products at 1:2 molar ratio
RT [min]	DA:GA 1:2 A	DA:GA 1:2 B	DA:GA 1:2 C
0.005	-0.0175948	-0.199677	0.00515271
0.0116667	-0.0245145	-0.212248	0.0348725
0.0183333	-0.0300036	-0.206698	0.0693607
0.025	-0.045503	-0.209195	0.0961552
0.0316667	-0.0811378	-0.264272	0.104693
0.0383333	-0.10874	-0.317398	0.10526
0.045	-0.0994796	-0.316858	0.110012
0.0516667	-0.0781276	-0.290734	0.094548
0.0583333	-0.0678274	-0.299252	0.0586089
0.065	-0.085279	-0.313778	0.00128568
0.0716667	-0.132776	-0.317255	-0.0610694
0.0783333	-0.189145	-0.31748	-0.115828
0.085	-0.247724	-0.331512	-0.143191
0.0916667	-0.290752	-0.347543	-0.148318
0.0983333	-0.321202	-0.352564	-0.143899
0.105	-0.326786	-0.364372	-0.111503
0.111667	-0.28325	-0.339361	-0.0246704
0.118333	-0.238296	-0.285918	0.0728559
0.125	-0.239908	-0.244537	0.0965967
0.131667	-0.275049	-0.238398	0.0597348
0.138333	-0.29624	-0.265878	0.023463
0.145	-0.291502	-0.293617	0.00901481
0.151667	-0.27201	-0.314782	-0.00599724
0.158333	-0.22421	-0.311785	-0.020729
0.165	-0.155797	-0.286901	-0.0137855
0.171667	-0.116837	-0.263108	-0.0116882
0.178333	-0.146481	-0.26454	-0.0561079
0.185	-0.194449	-0.289825	-0.129555
0.191667	-0.239217	-0.320033	-0.191057
0.198333	-0.268588	-0.35254	-0.221302
0.205	-0.287111	-0.37045	-0.228302
0.211667	-0.281744	-0.369497	-0.222568
0.218333	-0.247164	-0.329925	-0.195647
0.225	-0.231291	-0.277023	-0.173763
0.231667	-0.249126	-0.263363	-0.184448
0.238333	-0.297153	-0.301686	-0.232674
0.245	-0.328682	-0.36703	-0.274954
0.251667	-0.316472	-0.411422	-0.272605
0.258333	-0.262759	-0.436451	-0.244012
0.265	-0.175541	-0.436147	-0.195569
0.271667	-0.0830165	-0.412994	-0.155613
0.278333	-0.0135001	-0.37601	-0.125997
0.285	0.0131044	-0.350166	-0.126583
0.291667	-0.0176711	-0.359937	-0.161068
0.298333	-0.0884821	-0.394815	-0.20398
0.305	-0.192238	-0.443471	-0.254204
0.311667	-0.280467	-0.497631	-0.289584
0.318333	-0.334828	-0.537197	-0.313611
0.325	-0.343063	-0.541403	-0.303239
0.331667	-0.304946	-0.501903	-0.236836
0.338333	-0.234632	-0.42101	-0.113649
0.345	-0.159949	-0.32002	0.0288071
0.351667	-0.12593	-0.21638	0.138849
0.358333	-0.11796	-0.147215	0.203531
0.365	-0.127687	-0.0911651	0.231789
0.371667	-0.134822	-0.0443624	0.221086
0.378333	-0.164804	-0.0128142	0.150227
0.385	-0.206802	0.00643079	0.0523475
0.391667	-0.219556	0.0121896	-0.0123004
0.398333	-0.200665	0.029193	-0.0229346
0.405	-0.168186	0.0129357	-0.0332903
0.411667	-0.162023	-0.022128	-0.0781503
0.418333	-0.178753	-0.0752292	-0.134879
0.425	-0.197388	-0.141585	-0.173286
0.431667	-0.209305	-0.189331	-0.194495
0.438333	-0.214808	-0.218736	-0.217281
0.445	-0.224541	-0.219534	-0.246906
0.451667	-0.22119	-0.225858	-0.261667
0.458333	-0.173581	-0.226015	-0.236895
0.465	-0.0745442	-0.218	-0.19498
0.471667	0.026451	-0.211611	-0.17367
0.478333	0.0867945	-0.216601	-0.182388
0.485	0.103014	-0.216511	-0.160243
0.491667	0.0778057	-0.195396	-0.0822124
0.498333	0.0246516	-0.179658	-0.0115268
0.505	-0.0544991	-0.16854	0.0256206
0.511667	-0.138416	-0.170728	0.0270018
0.518333	-0.218787	-0.173924	0.043815
0.525	-0.28254	-0.182173	0.0681644
0.531667	-0.313083	-0.184383	0.0783487
0.538333	-0.346235	-0.187017	0.0740589
0.545	-0.402053	-0.200933	0.0462842
0.551667	-0.454615	-0.225406	0.0150453
0.558333	-0.435111	-0.240802	-0.0187274
0.565	-0.345117	-0.247694	-0.0443843
0.571667	-0.238219	-0.27759	-0.0740426
0.578333	-0.128197	-0.307909	-0.106659
0.585	-0.00146544	-0.306374	-0.122309
0.591667	0.13051	-0.264712	-0.106844
0.598333	0.208266	-0.22297	-0.0802773
0.605	0.219273	-0.197867	-0.0806533
0.611667	0.18628	-0.165688	-0.105299
0.618333	0.142162	-0.136187	-0.117861
0.625	0.07289	-0.150409	-0.119915
0.631667	-0.0323952	-0.213821	-0.106587
0.638333	-0.14614	-0.300043	-0.07863
0.645	-0.258472	-0.378687	-0.0377887
0.651667	-0.327879	-0.459701	-0.024429
0.658333	-0.368541	-0.518464	-0.06882
0.665	-0.366214	-0.538295	-0.130398
0.671667	-0.315269	-0.522254	-0.181349
0.678333	-0.242713	-0.476747	-0.199627
0.685	-0.172497	-0.412619	-0.187858
0.691667	-0.154576	-0.314708	-0.139408
0.698333	-0.160325	-0.219626	-0.0696628
0.705	-0.166261	-0.15177	-7.72192e-06
0.711667	-0.19278	-0.11513	0.0605742
0.718333	-0.259007	-0.0997333	0.0768939
0.725	-0.343259	-0.110204	0.0465793
0.731667	-0.395447	-0.145345	-0.0109641
0.738333	-0.405156	-0.186853	-0.060122
0.745	-0.411032	-0.191047	-0.10254
0.751667	-0.417796	-0.16505	-0.145017
0.758333	-0.415943	-0.148178	-0.198825
0.765	-0.39019	-0.164888	-0.245221
0.771667	-0.360014	-0.218265	-0.278818
0.778333	-0.368016	-0.310507	-0.300926
0.785	-0.388944	-0.427482	-0.296318
0.791667	-0.390023	-0.522393	-0.279708
0.798333	-0.349352	-0.567328	-0.218137
0.805	-0.296889	-0.569735	-0.144979
0.811667	-0.266979	-0.564357	-0.0704447
0.818333	-0.216285	-0.534661	-0.0127664
0.825	-0.157596	-0.482478	0.0260834
0.831667	-0.113367	-0.437192	0.0449872
0.838333	-0.105224	-0.393506	0.0269028
0.845	-0.114703	-0.34613	-0.0203954
0.851667	-0.0990153	-0.277058	-0.0780607
0.858333	-0.0832612	-0.205256	-0.103668
0.865	-0.0663523	-0.137505	-0.0930632
0.871667	-0.0497598	-0.0743734	-0.0457989
0.878333	-0.0345308	-0.0401478	0.00428282
0.885	-0.029282	-0.0237245	0.0631787
0.891667	-0.0263895	0.000617182	0.123638
0.898333	-0.0350287	0.0333275	0.157586
0.905	-0.0734035	0.0207593	0.140505
0.911667	-0.130698	-0.0343236	0.0778427
0.918333	-0.156826	-0.0947423	0.0151856
0.925	-0.147261	-0.129188	-0.026886
0.931667	-0.157257	-0.163291	-0.0656536
0.938333	-0.187941	-0.192733	-0.099241
0.945	-0.210109	-0.175457	-0.111613
0.951667	-0.214467	-0.116868	-0.113771
0.958333	-0.228481	-0.0554257	-0.12567
0.965	-0.252134	-0.0375819	-0.159123
0.971667	-0.236412	-0.0444247	-0.175181
0.978333	-0.202782	-0.0614649	-0.152717
0.985	-0.170051	-0.0732355	-0.117377
0.991667	-0.160683	-0.0768707	-0.0846245
0.998333	-0.19409	-0.0796029	-0.0731755
1.005	-0.261514	-0.0745147	-0.0718543
1.01167	-0.342768	-0.0687166	-0.0878728
1.01833	-0.383333	-0.055928	-0.125136
1.025	-0.378516	-0.0565261	-0.173865
1.03167	-0.355171	-0.0788035	-0.218788
1.03833	-0.304937	-0.0957787	-0.241184
1.045	-0.229451	-0.099852	-0.229406
1.05167	-0.148922	-0.0802037	-0.196604
1.05833	-0.0983832	-0.0525828	-0.17067
1.065	-0.0940096	-0.0217268	-0.160638
1.07167	-0.110368	-0.0184923	-0.177585
1.07833	-0.13434	-0.0837806	-0.219487
1.085	-0.177145	-0.173692	-0.283127
1.09167	-0.247164	-0.241352	-0.319796
1.09833	-0.324106	-0.263114	-0.313687
1.105	-0.355863	-0.281607	-0.274989
1.11167	-0.324816	-0.289088	-0.225603
1.11833	-0.277154	-0.25005	-0.177056
1.125	-0.239733	-0.202867	-0.147403
1.13167	-0.208828	-0.187015	-0.14564
1.13833	-0.168078	-0.233751	-0.149087
1.145	-0.144732	-0.284817	-0.157862
1.15167	-0.144344	-0.296954	-0.163781
1.15833	-0.12702	-0.259191	-0.152131
1.165	-0.0571508	-0.174692	-0.119618
1.17167	0.0287739	-0.0823489	-0.0951444
1.17833	0.0898833	0.00924923	-0.0960301
1.185	0.121778	0.082624	-0.096397
1.19167	0.116121	0.129298	-0.0665659
1.19833	0.0802014	0.151449	-0.0267365
1.205	0.0022486	0.132655	0.0261096
1.21167	-0.084216	0.0888332	0.0655281
1.21833	-0.160304	0.0394686	0.0614189
1.225	-0.20397	-0.00437565	0.0103633
1.23167	-0.179227	-0.0489705	-0.050718
1.23833	-0.101927	-0.113574	-0.077679
1.245	0.010591	-0.15858	-0.0753486
1.25167	0.117397	-0.151653	-0.0589609
1.25833	0.197536	-0.116195	-0.0293887
1.265	0.240939	-0.0916342	-0.00241763
1.27167	0.224746	-0.0924441	-0.0142274
1.27833	0.155152	-0.0942058	-0.0628027
1.285	0.0508314	-0.0971991	-0.129741
1.29167	-0.0196713	-0.112015	-0.17128
1.29833	-0.0491677	-0.137198	-0.183933
1.305	-0.0669896	-0.13941	-0.170817
1.31167	-0.106992	-0.112834	-0.150012
1.31833	-0.153231	-0.0743433	-0.118734
1.325	-0.190619	-0.0537747	-0.0875073
1.33167	-0.256265	-0.0666577	-0.0767983
1.33833	-0.344239	-0.0765988	-0.107707
1.345	-0.437837	-0.0924823	-0.17276
1.35167	-0.517213	-0.123611	-0.226989
1.35833	-0.59131	-0.178777	-0.267243
1.365	-0.641339	-0.227109	-0.313543
1.37167	-0.639796	-0.235742	-0.35488
1.37833	-0.590425	-0.231084	-0.356079
1.385	-0.510696	-0.216179	-0.299157
1.39167	-0.41352	-0.19536	-0.225298
1.39833	-0.322146	-0.174925	-0.175445
1.405	-0.270368	-0.174717	-0.12387
1.41167	-0.251957	-0.206973	-0.0716877
1.41833	-0.261936	-0.254565	-0.0393344
1.425	-0.303711	-0.297752	-0.0496859
1.43167	-0.373183	-0.314092	-0.0827143
1.43833	-0.429534	-0.285295	-0.116321
1.445	-0.42931	-0.213129	-0.164752
1.45167	-0.368767	-0.11182	-0.212496
1.45833	-0.270426	0.00884815	-0.205905
1.465	-0.159404	0.102945	-0.14608
1.47167	-0.0479892	0.139925	-0.0512114
1.47833	0.0416175	0.146237	0.0570752
1.485	0.0748953	0.142367	0.141557
1.49167	0.0338487	0.119267	0.191015
1.49833	-0.0349275	0.0629322	0.193254
1.505	-0.0893512	0.0265582	0.19528
1.51167	-0.112077	0.0473589	0.183626
1.51833	-0.125526	0.0807524	0.160206
1.525	-0.101478	0.0968557	0.169757
1.53167	-0.0622398	0.107648	0.199973
1.53833	-0.053427	0.114387	0.231504
1.545	-0.103365	0.0816905	0.21762
1.55167	-0.158789	0.00634293	0.173795
1.55833	-0.162058	-0.0554456	0.0904057
1.565	-0.146703	-0.0902979	-0.0251426
1.57167	-0.118599	-0.112517	-0.119654
1.57833	-0.073938	-0.129162	-0.188608
1.585	0.0242684	-0.123063	-0.224666
1.59167	0.108434	-0.107474	-0.230347
1.59833	0.132474	-0.112994	-0.181223
1.605	0.09805	-0.125083	-0.110136
1.61167	0.0416713	-0.126568	-0.0599306
1.61833	-0.0191381	-0.122849	-0.0487771
1.625	-0.087082	-0.127208	-0.0547264
1.63167	-0.138778	-0.122712	-0.0593086
1.63833	-0.144168	-0.115158	-0.0533291
1.645	-0.101456	-0.122589	-0.0295707
1.65167	-0.053533	-0.145894	0.0100834
1.65833	-0.0367918	-0.142858	0.0752468
1.665	-0.0525216	-0.0954426	0.134236
1.67167	-0.0522941	-0.0253519	0.171373
1.67833	-0.0559174	0.048985	0.188247
1.685	-0.0741745	0.121041	0.20622
1.69167	-0.111509	0.177806	0.215922
1.69833	-0.127759	0.191314	0.203308
1.705	-0.132708	0.137711	0.166219
1.71167	-0.159345	0.0362993	0.116187
1.71833	-0.198303	-0.0664163	0.0491203
1.725	-0.2204	-0.160544	-0.0313944
1.73167	-0.198431	-0.222932	-0.0969325
1.73833	-0.175426	-0.241188	-0.119284
1.745	-0.19083	-0.216102	-0.112397
1.75167	-0.242043	-0.176714	-0.0982832
1.75833	-0.286275	-0.159114	-0.084795
1.765	-0.316829	-0.137338	-0.0762694
1.77167	-0.348444	-0.122349	-0.0741496
1.77833	-0.361395	-0.120498	-0.0873991
1.785	-0.318642	-0.105397	-0.0843238
1.79167	-0.228944	-0.0627467	-0.043381
1.79833	-0.153821	0.00077435	0.0165085
1.805	-0.122872	0.0316599	0.0763503
1.81167	-0.123923	0.0269897	0.113562
1.81833	-0.137294	-0.0114681	0.125411
1.825	-0.143045	-0.0727361	0.1134
1.83167	-0.152768	-0.147283	0.0483857
1.83833	-0.172465	-0.221135	-0.0313311
1.845	-0.18599	-0.249539	-0.0950205
1.85167	-0.185592	-0.218085	-0.124373
1.85833	-0.143403	-0.131775	-0.136631
1.865	-0.0834032	-0.0426076	-0.159993
1.87167	-0.0240282	0.0308773	-0.160977
1.87833	0.00857733	0.0895807	-0.131773
1.885	0.0120893	0.131292	-0.0981146
1.89167	0.0135156	0.150814	-0.042787
1.89833	-0.00198616	0.162789	0.0330496
1.905	-0.0460238	0.17228	0.116463
1.91167	-0.11493	0.147044	0.151325
1.91833	-0.184341	0.095981	0.116159
1.925	-0.239406	0.0261698	0.0452338
1.93167	-0.287933	-0.0540117	-0.0642784
1.93833	-0.335567	-0.163441	-0.186518
1.945	-0.374154	-0.275351	-0.28596
1.95167	-0.396199	-0.333001	-0.324447
1.95833	-0.36653	-0.34463	-0.309115
1.965	-0.284514	-0.317729	-0.264842
1.97167	-0.193109	-0.2782	-0.217359
1.97833	-0.126021	-0.225435	-0.197587
1.985	-0.057804	-0.167744	-0.198751
1.99167	0.0306689	-0.119499	-0.200454
1.99833	0.118399	-0.0803341	-0.194208
2.005	0.161362	-0.0547026	-0.199369
2.01167	0.173586	-0.0179191	-0.218825
2.01833	0.196857	0.0484513	-0.219227
2.025	0.222094	0.140818	-0.201918
2.03167	0.235251	0.235446	-0.169724
2.03833	0.23023	0.322289	-0.121797
2.045	0.254642	0.416162	-0.0200796
2.05167	0.316316	0.539009	0.155802
2.05833	0.375687	0.67597	0.358294
2.065	0.422251	0.810078	0.551126
2.07167	0.455435	0.921079	0.689769
2.07833	0.481423	0.977693	0.748158
2.085	0.485455	0.959671	0.716302
2.09167	0.442615	0.848657	0.596034
2.09833	0.363471	0.673018	0.427741
2.105	0.258718	0.470396	0.251294
2.11167	0.170663	0.295325	0.112034
2.11833	0.112605	0.194901	0.044674
2.125	0.0735269	0.169164	0.0259497
2.13167	0.0441725	0.206846	0.0194933
2.13833	0.021857	0.255896	0.00366364
2.145	0.0113872	0.282699	-0.0161472
2.15167	0.0107209	0.26901	-0.0228788
2.15833	0.00802717	0.243275	-0.0245407
2.165	-0.0065583	0.236012	-0.0289238
2.17167	-0.0252495	0.219285	-0.0260609
2.17833	-0.0371918	0.196473	-0.0165592
2.185	-0.0364249	0.188754	-0.00342712
2.19167	-0.0641466	0.190002	-0.0131841
2.19833	-0.125765	0.161061	-0.0481447
2.205	-0.189674	0.0754987	-0.0953001
2.21167	-0.228618	-0.0131822	-0.143396
2.21833	-0.236344	-0.0685718	-0.160932
2.225	-0.245706	-0.0919206	-0.141277
2.23167	-0.263154	-0.101333	-0.121298
2.23833	-0.274868	-0.100256	-0.123239
2.245	-0.26785	-0.10091	-0.140044
2.25167	-0.248983	-0.121472	-0.165833
2.25833	-0.254421	-0.16933	-0.228442
2.265	-0.27586	-0.248862	-0.347514
2.27167	-0.287163	-0.344412	-0.464507
2.27833	-0.277142	-0.440454	-0.532161
2.285	-0.277744	-0.490735	-0.546704
2.29167	-0.324156	-0.500858	-0.527273
2.29833	-0.39232	-0.482026	-0.478993
2.305	-0.445837	-0.427041	-0.397094
2.31167	-0.467837	-0.323095	-0.292915
2.31833	-0.479373	-0.182194	-0.18702
2.325	-0.507366	-0.0605804	-0.100432
2.33167	-0.53482	0.0142948	-0.0416294
2.33833	-0.53422	0.039173	-0.00139015
2.345	-0.481331	0.0246349	0.0420044
2.35167	-0.413367	0.00284601	0.0808509
2.35833	-0.35512	-0.0111168	0.0884218
2.365	-0.314144	-0.0229263	0.0539815
2.37167	-0.269355	-0.0244381	-0.00143692
2.37833	-0.22051	-0.00490498	-0.0462668
2.385	-0.211237	0.0218685	-0.106631
2.39167	-0.232321	0.0170356	-0.181309
2.39833	-0.26582	-0.0268243	-0.256036
2.405	-0.254817	-0.0621272	-0.285318
2.41167	-0.196018	-0.051014	-0.25243
2.41833	-0.125185	-0.0199439	-0.19913
2.425	-0.0732659	0.00891016	-0.132412
2.43167	-0.0596552	0.0265645	-0.0841693
2.43833	-0.0667405	0.0413112	-0.0473256
2.445	-0.0854297	0.0311848	-0.0433866
2.45167	-0.0971195	-0.0412333	-0.057422
2.45833	-0.0779038	-0.105214	-0.0550488
2.465	-0.0121302	-0.114837	-0.0375721
2.47167	0.063928	-0.0846615	-0.0221738
2.47833	0.123694	-0.0733532	-0.0290624
2.485	0.144798	-0.0850119	-0.048318
2.49167	0.136437	-0.0762049	-0.0795632
2.49833	0.108161	-0.0603144	-0.116942
2.505	0.0584729	-0.0489662	-0.15183
2.51167	0.022046	-0.0467423	-0.184945
2.51833	0.00356827	-0.0308553	-0.219836
2.525	0.0147034	0.00024407	-0.242186
2.53167	0.0584487	0.0319613	-0.235794
2.53833	0.0728705	0.047003	-0.235674
2.545	0.0465344	0.0253638	-0.264478
2.55167	-0.00968376	-0.00563116	-0.287248
2.55833	-0.0481219	-0.0426383	-0.278109
2.565	-0.0753897	-0.0766874	-0.25524
2.57167	-0.141016	-0.108186	-0.257806
2.57833	-0.192651	-0.140219	-0.256461
2.585	-0.194771	-0.145969	-0.210938
2.59167	-0.153748	-0.142707	-0.150473
2.59833	-0.122168	-0.130314	-0.100971
2.605	-0.110749	-0.115145	-0.0685124
2.61167	-0.11191	-0.107011	-0.056815
2.61833	-0.13465	-0.104883	-0.0783659
2.625	-0.186331	-0.134504	-0.13505
2.63167	-0.252676	-0.174105	-0.201595
2.63833	-0.307265	-0.202609	-0.249173
2.645	-0.3185	-0.182483	-0.26018
2.65167	-0.231288	-0.0943007	-0.20678
2.65833	-0.00881089	0.0738988	-0.0760024
2.665	0.322121	0.309931	0.116386
2.67167	0.712338	0.605977	0.363741
2.67833	1.12212	0.92641	0.633841
2.685	1.53199	1.21749	0.888352
2.69167	2.14147	1.53654	1.12537
2.69833	3.87819	2.32846	1.50218
2.705	8.68394	4.66615	2.36349
2.71167	18.2086	9.61029	4.00982
2.71833	31.4147	17.0134	6.29715
2.725	44.2127	24.5733	8.35448
2.73167	52.3171	29.4735	9.27868
2.73833	53.5853	29.9853	8.31761
2.745	47.0874	25.5562	5.17353
2.75167	32.3827	16.0839	-0.0922598
2.75833	11.4146	2.4201	-6.78575
2.765	-10.7761	-12.4637	-13.4738
2.77167	-28.8909	-25.1636	-19.0848
2.77833	-40.9379	-33.7768	-22.8515
2.785	-47.1378	-38.192	-24.5527
2.79167	-48.3584	-38.9538	-24.2338
2.79833	-45.4439	-36.7488	-22.3441
2.805	-39.657	-32.4585	-19.5916
2.81167	-32.6568	-27.0648	-16.3916
2.81833	-25.5713	-21.4534	-13.061
2.825	-19.3893	-16.3994	-9.91669
2.83167	-14.6627	-12.3566	-7.22811
2.83833	-11.8315	-9.27792	-4.87925
2.845	-10.8785	-6.91619	-2.4806
2.85167	-11.277	-4.93911	0.23589
2.85833	-12.197	-3.14829	3.12354
2.865	-12.8783	-1.4556	5.7896
2.87167	-12.8607	0.0824374	7.87565
2.87833	-11.8237	1.34676	9.09853
2.885	-9.67922	2.29166	9.29441
2.89167	-6.72293	2.88267	8.48661
2.89833	-3.57503	3.16696	7.01527
2.905	-0.863983	3.22469	5.38917
2.91167	1.12182	3.17607	3.99322
2.91833	2.40293	3.11096	2.9682
2.925	3.12634	3.0463	2.27136
2.93167	3.44433	2.98117	1.83733
2.93833	3.46809	2.90871	1.60783
2.945	3.30658	2.83872	1.52981
2.95167	3.05498	2.76544	1.5312
2.95833	2.79242	2.68	1.56062
2.965	2.57428	2.59227	1.58711
2.97167	2.40823	2.51578	1.60159
2.97833	2.28641	2.44412	1.59311
2.985	2.19625	2.36904	1.56296
2.99167	2.12986	2.29452	1.52573
2.99833	2.08331	2.2344	1.49456
3.005	2.04503	2.18546	1.48386
3.01167	2.01579	2.12975	1.48875
3.01833	2.00741	2.09233	1.509
3.025	2.01937	2.08877	1.52515
3.03167	2.03687	2.10039	1.52005
3.03833	2.03947	2.10651	1.49481
3.045	2.02786	2.0909	1.45745
3.05167	2.0026	2.07865	1.42369
3.05833	1.97025	2.06504	1.39052
3.065	1.91983	2.03611	1.35667
3.07167	1.85617	1.99015	1.3164
3.07833	1.78515	1.93155	1.26522
3.085	1.72924	1.88254	1.20783
3.09167	1.70856	1.85592	1.16085
3.09833	1.69873	1.84659	1.12574
3.105	1.69941	1.84154	1.10157
3.11167	1.70821	1.84473	1.10359
3.11833	1.74149	1.85134	1.13141
3.125	1.76293	1.86604	1.16165
3.13167	1.75547	1.85845	1.17011
3.13833	1.73398	1.83128	1.17595
3.145	1.71442	1.80548	1.19639
3.15167	1.70114	1.80081	1.22257
3.15833	1.68018	1.83755	1.2447
3.165	1.67631	1.88857	1.26502
3.17167	1.68938	1.94355	1.28016
3.17833	1.71179	1.97772	1.28961
3.185	1.7288	1.99643	1.29955
3.19167	1.72397	1.98513	1.30572
3.19833	1.69234	1.91882	1.29197
3.205	1.62688	1.80227	1.24514
3.21167	1.54493	1.672	1.19001
3.21833	1.47445	1.57156	1.14151
3.225	1.42232	1.5046	1.08696
3.23167	1.39506	1.4658	1.03293
3.23833	1.38751	1.44569	0.987775
3.245	1.39882	1.44314	0.980369
3.25167	1.4263	1.44323	0.986304
3.25833	1.45034	1.44311	0.978194
3.265	1.46294	1.43014	0.961843
3.27167	1.4643	1.40976	0.948395
3.27833	1.4609	1.39354	0.944389
3.285	1.45516	1.38948	0.928803
3.29167	1.43592	1.38021	0.8946
3.29833	1.40021	1.35176	0.850539
3.305	1.34625	1.31313	0.808738
3.31167	1.27665	1.27591	0.751961
3.31833	1.20551	1.23761	0.682318
3.325	1.14711	1.20554	0.618255
3.33167	1.10884	1.19158	0.58527
3.33833	1.08591	1.18673	0.575398
3.345	1.07527	1.17121	0.554173
3.35167	1.06675	1.13239	0.512569
3.35833	1.04154	1.07806	0.450946
3.365	0.993788	1.01817	0.382726
3.37167	0.923795	0.960193	0.320858
3.37833	0.848596	0.903757	0.279099
3.385	0.779649	0.859947	0.263446
3.39167	0.736486	0.834798	0.279841
3.39833	0.740048	0.834973	0.318426
3.405	0.767156	0.828531	0.356902
3.41167	0.789817	0.800008	0.36689
3.41833	0.797282	0.773339	0.354147
3.425	0.790225	0.74926	0.340712
3.43167	0.760137	0.707579	0.323392
3.43833	0.695018	0.636635	0.295778
3.445	0.623544	0.578106	0.268822
3.45167	0.561564	0.570887	0.249527
3.45833	0.480538	0.549633	0.197439
3.465	0.381999	0.483662	0.092492
3.47167	0.311497	0.417171	-0.0127853
3.47833	0.303012	0.397389	-0.0620932
3.485	0.322346	0.398458	-0.068098
3.49167	0.35855	0.371767	-0.0421565
3.49833	0.430165	0.373958	0.0321014
3.505	0.533907	0.445492	0.144242
3.51167	0.615951	0.542551	0.239582
3.51833	0.643667	0.607858	0.287889
3.525	0.631381	0.649801	0.307358
3.53167	0.594691	0.679124	0.301694
3.53833	0.543145	0.672142	0.252906
3.545	0.48586	0.623517	0.199208
3.55167	0.447319	0.569338	0.177102
3.55833	0.421935	0.520422	0.181717
3.565	0.398017	0.452539	0.169749
3.57167	0.385981	0.376374	0.126161
3.57833	0.395212	0.323272	0.0872367
3.585	0.407801	0.288854	0.0458967
3.59167	0.403811	0.247525	-0.0120799
3.59833	0.402521	0.196101	-0.0757188
3.605	0.440307	0.17742	-0.0953035
3.61167	0.488066	0.211503	-0.0439846
3.61833	0.512742	0.266645	0.0381282
3.625	0.508812	0.309267	0.105274
3.63167	0.482349	0.317435	0.126632
3.63833	0.443019	0.322342	0.104707
3.645	0.383568	0.317347	0.0403946
3.65167	0.305183	0.276347	-0.0536161
3.65833	0.214495	0.192684	-0.158763
3.665	0.129355	0.0925274	-0.233298
3.67167	0.0833367	0.0239411	-0.249031
3.67833	0.0689606	-0.00948596	-0.221354
3.685	0.061719	-0.0206537	-0.180668
3.69167	0.0623671	-0.0242245	-0.148349
3.69833	0.0736844	-0.0190895	-0.119829
3.705	0.0883141	0.0041527	-0.0975459
3.71167	0.0766019	0.0477113	-0.08812
3.71833	0.0514024	0.073066	-0.0944028
3.725	0.049198	0.0722795	-0.123163
3.73167	0.0792299	0.0688306	-0.159375
3.73833	0.139666	0.0879967	-0.162077
3.745	0.210053	0.108556	-0.134549
3.75167	0.281753	0.0920363	-0.111305
3.75833	0.316401	0.0529677	-0.112778
3.765	0.292729	0.0122804	-0.119938
3.77167	0.219533	-0.0501655	-0.132978
3.77833	0.122467	-0.145642	-0.202164
3.785	0.0148985	-0.253033	-0.338198
3.79167	-0.0698998	-0.323996	-0.472676
3.79833	-0.118095	-0.354584	-0.55833
3.805	-0.152749	-0.374718	-0.604743
3.81167	-0.183066	-0.373317	-0.642071
3.81833	-0.203516	-0.340615	-0.642685
3.825	-0.165773	-0.272488	-0.573812
3.83167	-0.107817	-0.1908	-0.476219
3.83833	-0.0687083	-0.144713	-0.39348
3.845	-0.0611878	-0.142868	-0.360511
3.85167	-0.0653151	-0.193393	-0.368774
3.85833	-0.069225	-0.259009	-0.421979
3.865	-0.0936643	-0.32753	-0.510004
3.87167	-0.131785	-0.397928	-0.593697
3.87833	-0.159445	-0.428743	-0.66377
3.885	-0.134676	-0.398553	-0.67732
3.89167	-0.0898571	-0.326044	-0.651634
3.89833	-0.0519657	-0.276959	-0.589253
3.905	-0.0324043	-0.232565	-0.498134
3.91167	-0.0160408	-0.1715	-0.397908
3.91833	0.0036683	-0.11287	-0.287148
3.925	0.0103624	-0.0941897	-0.201227
3.93167	-0.0056204	-0.108895	-0.149033
3.93833	-0.0416963	-0.115979	-0.137005
3.945	-0.076631	-0.147357	-0.156546
3.95167	-0.102033	-0.214564	-0.190844
3.95833	-0.120012	-0.311945	-0.243798
3.965	-0.157297	-0.418932	-0.326284
3.97167	-0.19148	-0.491454	-0.38798
3.97833	-0.19846	-0.503162	-0.403939
3.985	-0.194017	-0.47156	-0.402562
3.99167	-0.221958	-0.442159	-0.421557
3.99833	-0.297175	-0.429981	-0.464972
4.005	-0.379928	-0.404262	-0.498696
4.01167	-0.446959	-0.385559	-0.56053
4.01833	-0.502602	-0.411594	-0.649915
4.025	-0.532294	-0.444969	-0.730445
4.03167	-0.516788	-0.456917	-0.771041
4.03833	-0.461514	-0.440861	-0.774949
4.045	-0.391296	-0.426944	-0.77028
4.05167	-0.318777	-0.408408	-0.743743
4.05833	-0.240037	-0.37308	-0.682541
4.065	-0.193026	-0.344943	-0.610742
4.07167	-0.179449	-0.333985	-0.564437
4.07833	-0.173166	-0.341469	-0.550671
4.085	-0.140445	-0.357685	-0.528123
4.09167	-0.0952431	-0.375777	-0.483546
4.09833	-0.085833	-0.410684	-0.468571
4.105	-0.103637	-0.457021	-0.514993
4.11167	-0.132546	-0.508464	-0.59039
4.11833	-0.137268	-0.512167	-0.640239
4.125	-0.127205	-0.456606	-0.662217
4.13167	-0.112435	-0.387562	-0.661608
4.13833	-0.083629	-0.336278	-0.646893
4.145	-0.0761219	-0.30879	-0.616837
4.15167	-0.100956	-0.291956	-0.594597
4.15833	-0.161481	-0.319552	-0.582126
4.165	-0.225249	-0.405046	-0.586064
4.17167	-0.285222	-0.495188	-0.625817
4.17833	-0.351507	-0.552399	-0.683402
4.185	-0.38578	-0.576554	-0.715862
4.19167	-0.376027	-0.588684	-0.707492
4.19833	-0.345127	-0.585386	-0.682285
4.205	-0.319645	-0.539804	-0.641934
4.21167	-0.291921	-0.459947	-0.566525
4.21833	-0.258688	-0.362813	-0.488121
4.225	-0.233502	-0.273953	-0.445011
4.23167	-0.218726	-0.192253	-0.437886
4.23833	-0.204459	-0.127789	-0.454599
4.245	-0.202159	-0.102553	-0.486604
4.25167	-0.21385	-0.146264	-0.524203
4.25833	-0.224672	-0.247075	-0.537839
4.265	-0.2151	-0.356308	-0.525089
4.27167	-0.190257	-0.434725	-0.497246
4.27833	-0.173606	-0.459786	-0.457458
4.285	-0.166196	-0.440452	-0.409073
4.29167	-0.169206	-0.365272	-0.357313
4.29833	-0.182254	-0.262045	-0.319602
4.305	-0.22655	-0.163222	-0.318357
4.31167	-0.303538	-0.112735	-0.355565
4.31833	-0.376535	-0.121632	-0.411824
4.325	-0.425558	-0.165653	-0.452074
4.33167	-0.467929	-0.233213	-0.499759
4.33833	-0.526766	-0.311609	-0.568521
4.345	-0.574864	-0.405853	-0.647465
4.35167	-0.574838	-0.498402	-0.700067
4.35833	-0.531051	-0.580347	-0.720599
4.365	-0.476718	-0.635775	-0.754908
4.37167	-0.390588	-0.662839	-0.787278
4.37833	-0.255005	-0.646201	-0.771784
4.385	-0.115109	-0.588978	-0.684922
4.39167	-0.0314691	-0.525923	-0.596539
4.39833	-0.0211805	-0.483521	-0.555865
4.405	-0.0394572	-0.47398	-0.545159
4.41167	-0.0987249	-0.478664	-0.520952
4.41833	-0.187706	-0.484487	-0.506297
4.425	-0.264331	-0.493692	-0.525647
4.43167	-0.305448	-0.493771	-0.547421
4.43833	-0.325277	-0.470069	-0.541288
4.445	-0.352215	-0.413914	-0.509713
4.45167	-0.356699	-0.362298	-0.50768
4.45833	-0.345206	-0.351013	-0.539637
4.465	-0.333954	-0.373058	-0.577932
4.47167	-0.308327	-0.36125	-0.590862
4.47833	-0.254324	-0.311009	-0.58179
4.485	-0.185334	-0.281093	-0.568612
4.49167	-0.127824	-0.275171	-0.543373
4.49833	-0.0781029	-0.265904	-0.514993
4.505	-0.0436671	-0.243421	-0.509033
4.51167	-0.0476538	-0.256348	-0.548259
4.51833	-0.0884984	-0.322231	-0.622023
4.525	-0.12495	-0.396659	-0.69186
4.53167	-0.155759	-0.449793	-0.734822
4.53833	-0.20908	-0.481809	-0.729051
4.545	-0.280983	-0.474941	-0.662979
4.55167	-0.340761	-0.458613	-0.572967
4.55833	-0.354982	-0.438965	-0.47558
4.565	-0.355306	-0.427693	-0.404451
4.57167	-0.342019	-0.41971	-0.374784
4.57833	-0.283	-0.385271	-0.381596
4.585	-0.186086	-0.344515	-0.406544
4.59167	-0.106659	-0.317449	-0.430058
4.59833	-0.110799	-0.335505	-0.474429
4.605	-0.162343	-0.385269	-0.561202
4.61167	-0.195543	-0.435488	-0.66154
4.61833	-0.210777	-0.493606	-0.743712
4.625	-0.241535	-0.579474	-0.812203
4.63167	-0.280993	-0.662207	-0.874789
4.63833	-0.286525	-0.693704	-0.932597
4.645	-0.266462	-0.661068	-0.947591
4.65167	-0.272169	-0.628974	-0.931017
4.65833	-0.328232	-0.619396	-0.922355
4.665	-0.390521	-0.630245	-0.930543
4.67167	-0.426137	-0.621116	-0.930296
4.67833	-0.443731	-0.578719	-0.905215
4.685	-0.456822	-0.542268	-0.877157
4.69167	-0.46875	-0.513271	-0.84716
4.69833	-0.466939	-0.511285	-0.796188
4.705	-0.423219	-0.512329	-0.733418
4.71167	-0.340927	-0.508506	-0.689524
4.71833	-0.252418	-0.515283	-0.676161
4.725	-0.199044	-0.516732	-0.663776
4.73167	-0.145016	-0.507069	-0.638583
4.73833	-0.0724447	-0.484892	-0.614946
4.745	-0.0276839	-0.472022	-0.617446
4.75167	-0.0350229	-0.502285	-0.626851
4.75833	-0.061299	-0.53545	-0.610634
4.765	-0.0733774	-0.542635	-0.582052
4.77167	-0.11952	-0.536808	-0.588919
4.77833	-0.202145	-0.53189	-0.633128
4.785	-0.281348	-0.519013	-0.667816
4.79167	-0.32236	-0.496228	-0.680536
4.79833	-0.325947	-0.501851	-0.694807
4.805	-0.299569	-0.558363	-0.718641
4.81167	-0.227764	-0.624233	-0.72836
4.81833	-0.122997	-0.645886	-0.702963
4.825	-0.0297179	-0.607122	-0.651367
4.83167	0.0156456	-0.527657	-0.598118
4.83833	0.00762291	-0.441568	-0.561347
4.845	-0.023846	-0.359371	-0.550917
4.85167	-0.0676114	-0.282075	-0.552816
4.85833	-0.137601	-0.244608	-0.581341
4.865	-0.215583	-0.260319	-0.640936
4.87167	-0.286117	-0.310087	-0.722062
4.87833	-0.322584	-0.353728	-0.796145
4.885	-0.329277	-0.369655	-0.83586
4.89167	-0.325907	-0.369855	-0.840739
4.89833	-0.338066	-0.347929	-0.815364
4.905	-0.383048	-0.354526	-0.814533
4.91167	-0.410725	-0.411812	-0.837568
4.91833	-0.407339	-0.498426	-0.868987
4.925	-0.393766	-0.565259	-0.875606
4.93167	-0.395533	-0.598356	-0.857346
4.93833	-0.393343	-0.633625	-0.826432
4.945	-0.330814	-0.621767	-0.735116
4.95167	-0.236968	-0.54204	-0.593003
4.95833	-0.161337	-0.430151	-0.434162
4.965	-0.130668	-0.365195	-0.341651
4.97167	-0.123032	-0.358679	-0.345717
4.97833	-0.110534	-0.355522	-0.419878
4.985	-0.132553	-0.365363	-0.530918
4.99167	-0.179726	-0.396453	-0.6453
4.99833	-0.224623	-0.423295	-0.738461
5.005	-0.230857	-0.406955	-0.799439
5.01167	-0.220553	-0.352429	-0.812664
5.01833	-0.227404	-0.31435	-0.802736
5.025	-0.236157	-0.312041	-0.81009
5.03167	-0.252246	-0.334522	-0.849968
5.03833	-0.287783	-0.367747	-0.919315
5.045	-0.346369	-0.408336	-0.964209
5.05167	-0.391738	-0.461165	-0.989466
5.05833	-0.390867	-0.506818	-0.985463
5.065	-0.34858	-0.508798	-0.9339
5.07167	-0.301108	-0.45714	-0.83415
5.07833	-0.268254	-0.38902	-0.729732
5.085	-0.260154	-0.341281	-0.666904
5.09167	-0.276113	-0.312857	-0.632759
5.09833	-0.31911	-0.300797	-0.623134
5.105	-0.392843	-0.317081	-0.643806
5.11167	-0.460568	-0.360364	-0.695016
5.11833	-0.49171	-0.405868	-0.716684
5.125	-0.46646	-0.42892	-0.68657
5.13167	-0.409309	-0.434671	-0.620489
5.13833	-0.340084	-0.407678	-0.547882
5.145	-0.295134	-0.353596	-0.495682
5.15167	-0.28913	-0.292582	-0.465059
5.15833	-0.312066	-0.27305	-0.475423
5.165	-0.356856	-0.306417	-0.529497
5.17167	-0.419605	-0.368883	-0.611829
5.17833	-0.505495	-0.43968	-0.691377
5.185	-0.576135	-0.518788	-0.739855
5.19167	-0.599166	-0.609463	-0.757741
5.19833	-0.576894	-0.6732	-0.741968
5.205	-0.526404	-0.678223	-0.696576
5.21167	-0.491601	-0.641257	-0.656571
5.21833	-0.462133	-0.61631	-0.653365
5.225	-0.42439	-0.611675	-0.672936
5.23167	-0.378695	-0.605556	-0.697634
5.23833	-0.361246	-0.580416	-0.733945
5.245	-0.393642	-0.56635	-0.787641
5.25167	-0.409136	-0.5599	-0.820504
5.25833	-0.392482	-0.549689	-0.819772
5.265	-0.387897	-0.54543	-0.825302
5.27167	-0.43596	-0.549525	-0.846353
5.27833	-0.499922	-0.575368	-0.862295
5.285	-0.537507	-0.594529	-0.86277
5.29167	-0.557537	-0.603786	-0.855718
5.29833	-0.580122	-0.598702	-0.847032
5.305	-0.579118	-0.57861	-0.823322
5.31167	-0.545631	-0.559122	-0.799297
5.31833	-0.495071	-0.522331	-0.780942
5.325	-0.422578	-0.469492	-0.759534
5.33167	-0.337889	-0.403172	-0.735253
5.33833	-0.254961	-0.336062	-0.70066
5.345	-0.199056	-0.274796	-0.658752
5.35167	-0.170403	-0.222308	-0.615347
5.35833	-0.134536	-0.201659	-0.572667
5.365	-0.111591	-0.197299	-0.538893
5.37167	-0.107274	-0.223188	-0.522417
5.37833	-0.115243	-0.266578	-0.51904
5.385	-0.104931	-0.324533	-0.510938
5.39167	-0.05698	-0.36592	-0.472931
5.39833	-0.0110107	-0.372917	-0.44197
5.405	0.0218317	-0.367184	-0.43037
5.41167	0.0381203	-0.336198	-0.42977
5.41833	0.036588	-0.290469	-0.438999
5.425	0.0224435	-0.236138	-0.469023
5.43167	-0.0102437	-0.183978	-0.524058
5.43833	-0.0642987	-0.146734	-0.576029
5.445	-0.159209	-0.153387	-0.617989
5.45167	-0.277259	-0.207514	-0.653405
5.45833	-0.37678	-0.285671	-0.68865
5.465	-0.435788	-0.346364	-0.720273
5.47167	-0.469187	-0.396555	-0.746291
5.47833	-0.497211	-0.449053	-0.768309
5.485	-0.503989	-0.459344	-0.789102
5.49167	-0.472104	-0.421948	-0.807889
5.49833	-0.414161	-0.345451	-0.810058
5.505	-0.369385	-0.269743	-0.789393
5.51167	-0.368542	-0.205332	-0.765218
5.51833	-0.394144	-0.158082	-0.760215
5.525	-0.402942	-0.162958	-0.771261
5.53167	-0.370805	-0.196785	-0.759618
5.53833	-0.327713	-0.222149	-0.715392
5.545	-0.331312	-0.230626	-0.679648
5.55167	-0.36275	-0.261398	-0.685472
5.55833	-0.364952	-0.308708	-0.700781
5.565	-0.34498	-0.333073	-0.702565
5.57167	-0.36323	-0.337665	-0.717491
5.57833	-0.405729	-0.380359	-0.764723
5.585	-0.391162	-0.463876	-0.796543
5.59167	-0.326124	-0.530507	-0.782963
5.59833	-0.28917	-0.554711	-0.749912
5.605	-0.297796	-0.538419	-0.707823
5.61167	-0.312207	-0.514968	-0.658355
5.61833	-0.329389	-0.486918	-0.62479
5.625	-0.382849	-0.448318	-0.624221
5.63167	-0.437344	-0.408272	-0.624002
5.63833	-0.471143	-0.38733	-0.593974
5.645	-0.500642	-0.423801	-0.587406
5.65167	-0.525919	-0.505557	-0.642037
5.65833	-0.523302	-0.579764	-0.705931
5.665	-0.499994	-0.653926	-0.770401
5.67167	-0.517142	-0.723925	-0.855846
5.67833	-0.561799	-0.780426	-0.960587
5.685	-0.57082	-0.783683	-1.00627
5.69167	-0.551924	-0.733046	-0.979218
5.69833	-0.535584	-0.685755	-0.952985
5.705	-0.523882	-0.651444	-0.951331
5.71167	-0.469619	-0.628097	-0.948119
5.71833	-0.390665	-0.595551	-0.921554
5.725	-0.352924	-0.583337	-0.916049
5.73167	-0.370803	-0.604912	-0.93662
5.73833	-0.424728	-0.640741	-0.966831
5.745	-0.47445	-0.648649	-0.981819
5.75167	-0.517596	-0.63173	-0.970989
5.75833	-0.549635	-0.625379	-0.966898
5.765	-0.566665	-0.642117	-0.987892
5.77167	-0.562921	-0.656548	-1.03687
5.77833	-0.541317	-0.648267	-1.07328
5.785	-0.517068	-0.636166	-1.07997
5.79167	-0.500953	-0.630049	-1.09565
5.79833	-0.493335	-0.620764	-1.11302
5.805	-0.498902	-0.611957	-1.10659
5.81167	-0.508805	-0.620098	-1.07226
5.81833	-0.515223	-0.643366	-1.01651
5.825	-0.510213	-0.652659	-0.957287
5.83167	-0.493848	-0.635193	-0.88497
5.83833	-0.457889	-0.610433	-0.817542
5.845	-0.383195	-0.580853	-0.780307
5.85167	-0.282198	-0.553272	-0.751402
5.85833	-0.186783	-0.53384	-0.734203
5.865	-0.127645	-0.528188	-0.732663
5.87167	-0.116492	-0.518974	-0.755186
5.87833	-0.122756	-0.490018	-0.782207
5.885	-0.137626	-0.435966	-0.782075
5.89167	-0.145663	-0.371356	-0.767505
5.89833	-0.159551	-0.304224	-0.759815
5.905	-0.179178	-0.260625	-0.769739
5.91167	-0.198913	-0.25933	-0.79102
5.91833	-0.246316	-0.284385	-0.824002
5.925	-0.310592	-0.304671	-0.868322
5.93167	-0.397139	-0.29907	-0.927234
5.93833	-0.470536	-0.2866	-0.972528
5.945	-0.517231	-0.263571	-0.974733
5.95167	-0.542716	-0.240969	-0.952509
5.95833	-0.543775	-0.238516	-0.933106
5.965	-0.534749	-0.262093	-0.930004
5.97167	-0.508985	-0.298496	-0.918482
5.97833	-0.500796	-0.318687	-0.90002
5.985	-0.527827	-0.340687	-0.898009
5.99167	-0.54611	-0.350617	-0.89346
5.99833	-0.529345	-0.34241	-0.862348
6.005	-0.492982	-0.33621	-0.821233
6.01167	-0.482785	-0.342177	-0.799846
6.01833	-0.478111	-0.382195	-0.809148
6.025	-0.450785	-0.428196	-0.830401
6.03167	-0.406527	-0.471595	-0.845221
6.03833	-0.373825	-0.495468	-0.864109
6.045	-0.359673	-0.498384	-0.867497
6.05167	-0.368773	-0.508058	-0.858541
6.05833	-0.390208	-0.519282	-0.839
6.065	-0.399214	-0.523301	-0.814422
6.07167	-0.407576	-0.528091	-0.806569
6.07833	-0.427052	-0.549372	-0.80212
6.085	-0.465739	-0.575334	-0.805177
6.09167	-0.466795	-0.584134	-0.81093
6.09833	-0.443153	-0.569907	-0.828074
6.105	-0.416399	-0.535568	-0.846131
6.11167	-0.404527	-0.466091	-0.838358
6.11833	-0.400467	-0.399027	-0.82046
6.125	-0.391988	-0.37949	-0.835153
6.13167	-0.418964	-0.394126	-0.876234
6.13833	-0.479961	-0.414429	-0.913106
6.145	-0.574481	-0.436145	-0.938519
6.15167	-0.653412	-0.488537	-0.959437
6.15833	-0.698604	-0.545092	-0.986189
6.165	-0.737602	-0.590912	-1.00573
6.17167	-0.778636	-0.621292	-1.02761
6.17833	-0.793996	-0.629349	-1.02432
6.185	-0.765075	-0.615744	-0.988362
6.19167	-0.728028	-0.594161	-0.97513
6.19833	-0.707251	-0.568475	-0.994095
6.205	-0.655299	-0.492825	-0.979269
6.21167	-0.546476	-0.36856	-0.894141
6.21833	-0.434686	-0.25642	-0.799943
6.225	-0.379203	-0.215231	-0.785206
6.23167	-0.380801	-0.217693	-0.825102
6.23833	-0.41885	-0.232315	-0.881241
6.245	-0.484903	-0.272478	-0.959157
6.25167	-0.572448	-0.359264	-1.04173
6.25833	-0.63674	-0.464429	-1.09839
6.265	-0.636133	-0.518506	-1.07826
6.27167	-0.57891	-0.524964	-1.00431
6.27833	-0.474859	-0.496619	-0.902332
6.285	-0.364082	-0.44799	-0.797626
6.29167	-0.265532	-0.376351	-0.733948
6.29833	-0.204786	-0.307768	-0.724415
6.305	-0.190564	-0.269293	-0.767217
6.31167	-0.207893	-0.242696	-0.834305
6.31833	-0.240816	-0.218448	-0.893891
6.325	-0.287672	-0.22657	-0.934164
6.33167	-0.339644	-0.289028	-0.951248
6.33833	-0.37406	-0.353674	-0.968046
6.345	-0.379834	-0.372698	-0.990701
6.35167	-0.379053	-0.352856	-0.976924
6.35833	-0.40404	-0.355179	-0.943035
6.365	-0.430529	-0.352103	-0.917667
6.37167	-0.439903	-0.306546	-0.916119
6.37833	-0.443828	-0.248908	-0.920202
6.385	-0.462414	-0.248809	-0.923598
6.39167	-0.483124	-0.307313	-0.948488
6.39833	-0.486147	-0.367955	-0.978807
6.405	-0.478561	-0.42901	-0.995599
6.41167	-0.474801	-0.494973	-0.993181
6.41833	-0.471778	-0.552608	-0.97593
6.425	-0.478019	-0.584324	-0.95085
6.43167	-0.500112	-0.627994	-0.956604
6.43833	-0.52343	-0.68823	-1.01333
6.445	-0.528468	-0.733255	-1.08705
6.45167	-0.526815	-0.729714	-1.13056
6.45833	-0.535469	-0.689328	-1.12627
6.465	-0.53118	-0.627157	-1.09355
6.47167	-0.504709	-0.541388	-1.04595
6.47833	-0.480958	-0.447095	-0.975222
6.485	-0.474041	-0.373458	-0.910271
6.49167	-0.448287	-0.355886	-0.879065
6.49833	-0.382542	-0.392	-0.882513
6.505	-0.312953	-0.437708	-0.888661
6.51167	-0.296949	-0.469688	-0.878741
6.51833	-0.327764	-0.496102	-0.873471
6.525	-0.376946	-0.532057	-0.87145
6.53167	-0.442586	-0.54894	-0.862395
6.53833	-0.537356	-0.518703	-0.847229
6.545	-0.639569	-0.472518	-0.851502
6.55167	-0.680522	-0.437742	-0.854881
6.55833	-0.658911	-0.415486	-0.847998
6.565	-0.632198	-0.402219	-0.867681
6.57167	-0.620301	-0.406023	-0.945204
6.57833	-0.601115	-0.427449	-1.04637
6.585	-0.563612	-0.436528	-1.1079
6.59167	-0.549881	-0.412489	-1.12903
6.59833	-0.55464	-0.359037	-1.13427
6.605	-0.546835	-0.292813	-1.11506
6.61167	-0.517772	-0.241706	-1.06725
6.61833	-0.483862	-0.200954	-0.991234
6.625	-0.440045	-0.165672	-0.902763
6.63167	-0.379589	-0.143788	-0.814883
6.63833	-0.348365	-0.156238	-0.759498
6.645	-0.35472	-0.181771	-0.746099
6.65167	-0.371303	-0.179725	-0.757629
6.65833	-0.377437	-0.166208	-0.812467
6.665	-0.396325	-0.184405	-0.899517
6.67167	-0.424188	-0.224763	-0.98917
6.67833	-0.430288	-0.250214	-1.02207
6.685	-0.406468	-0.256841	-1.01563
6.69167	-0.382357	-0.275502	-1.00762
6.69833	-0.359306	-0.31771	-0.987863
6.705	-0.320908	-0.362645	-0.964978
6.71167	-0.282774	-0.4124	-0.962902
6.71833	-0.247469	-0.445282	-0.999693
6.725	-0.2366	-0.455702	-1.03724
6.73167	-0.229885	-0.446723	-1.01627
6.73833	-0.235413	-0.425987	-0.951831
6.745	-0.257346	-0.411745	-0.865427
6.75167	-0.276284	-0.394244	-0.785178
6.75833	-0.29561	-0.399718	-0.721762
6.765	-0.287442	-0.417702	-0.662225
6.77167	-0.261171	-0.425205	-0.608664
6.77833	-0.240499	-0.402613	-0.562486
6.785	-0.24551	-0.345784	-0.553875
6.79167	-0.26839	-0.294203	-0.571435
6.79833	-0.288816	-0.267152	-0.60297
6.805	-0.315078	-0.285493	-0.641304
6.81167	-0.356114	-0.330359	-0.693719
6.81833	-0.386644	-0.37011	-0.761868
6.825	-0.391995	-0.390868	-0.835494
6.83167	-0.38681	-0.388164	-0.90849
6.83833	-0.382696	-0.353186	-0.956594
6.845	-0.38644	-0.285321	-0.995346
6.85167	-0.416177	-0.225371	-1.02928
6.85833	-0.471056	-0.227321	-1.05011
6.865	-0.501129	-0.276239	-1.03669
6.87167	-0.476493	-0.305526	-0.992936
6.87833	-0.426191	-0.295216	-0.94982
6.885	-0.387405	-0.276539	-0.898538
6.89167	-0.320215	-0.260156	-0.847627
6.89833	-0.207037	-0.230098	-0.803454
6.905	-0.117994	-0.188546	-0.77422
6.91167	-0.095396	-0.172147	-0.761344
6.91833	-0.11754	-0.180746	-0.770498
6.925	-0.131738	-0.190132	-0.819179
6.93167	-0.136972	-0.182	-0.869812
6.93833	-0.165883	-0.176179	-0.919958
6.945	-0.18621	-0.18673	-0.968314
6.95167	-0.171388	-0.183043	-0.997616
6.95833	-0.137506	-0.167651	-1.01069
6.965	-0.108979	-0.156901	-0.990314
6.97167	-0.101714	-0.17363	-0.970162
6.97833	-0.0937599	-0.184857	-0.934889
6.985	-0.0942992	-0.190944	-0.899734
6.99167	-0.134846	-0.238664	-0.905577
6.99833	-0.185762	-0.32374	-0.923619
7.005	-0.209699	-0.379196	-0.945205
7.01167	-0.217	-0.376992	-0.95359
7.01833	-0.217301	-0.360612	-0.968502
7.025	-0.21866	-0.354559	-0.982963
7.03167	-0.185124	-0.343775	-0.967188
7.03833	-0.142072	-0.331842	-0.937504
7.045	-0.113842	-0.351913	-0.917522
7.05167	-0.0968276	-0.40466	-0.924793
7.05833	-0.0959268	-0.468063	-0.958188
7.065	-0.0952105	-0.513965	-0.994898
7.07167	-0.0920998	-0.517465	-1.02233
7.07833	-0.0768555	-0.457562	-1.02193
7.085	-0.0951576	-0.390365	-1.00361
7.09167	-0.122587	-0.327924	-0.960169
7.09833	-0.135362	-0.246481	-0.89624
7.105	-0.144802	-0.166619	-0.846351
7.11167	-0.182656	-0.138977	-0.836249
7.11833	-0.2511	-0.197744	-0.871353
7.125	-0.30509	-0.276509	-0.913057
7.13167	-0.365406	-0.355025	-0.968749
7.13833	-0.434156	-0.45695	-1.03842
7.145	-0.473462	-0.558193	-1.08087
7.15167	-0.468532	-0.617019	-1.0685
7.15833	-0.432485	-0.616921	-1.03134
7.165	-0.380839	-0.582269	-1.01052
7.17167	-0.305762	-0.533799	-0.980575
7.17833	-0.219101	-0.485448	-0.907125
7.185	-0.179175	-0.453868	-0.831933
7.19167	-0.205473	-0.46534	-0.819974
7.19833	-0.266768	-0.503246	-0.849185
7.205	-0.328404	-0.545575	-0.860707
7.21167	-0.388211	-0.581287	-0.853
7.21833	-0.459483	-0.60691	-0.887267
7.225	-0.515201	-0.625598	-0.975044
7.23167	-0.499219	-0.601529	-1.03986
7.23833	-0.411816	-0.529526	-1.03995
7.245	-0.307679	-0.428668	-1.01187
7.25167	-0.227833	-0.318439	-1.00781
7.25833	-0.174074	-0.214619	-1.00442
7.265	-0.145503	-0.10779	-0.9737
7.27167	-0.169754	-0.0395813	-0.939529
7.27833	-0.256914	-0.038936	-0.934381
7.285	-0.340732	-0.0972088	-0.952486
7.29167	-0.40114	-0.175665	-0.937608
7.29833	-0.451019	-0.257017	-0.922808
7.305	-0.478901	-0.343494	-0.917192
7.31167	-0.460111	-0.379683	-0.911899
7.31833	-0.396835	-0.352706	-0.895473
7.325	-0.362648	-0.298659	-0.871701
7.33167	-0.355172	-0.246462	-0.877834
7.33833	-0.346599	-0.182717	-0.899783
7.345	-0.335595	-0.116293	-0.932514
7.35167	-0.338957	-0.11316	-0.970077
7.35833	-0.351503	-0.16266	-0.99094
7.365	-0.359711	-0.20433	-0.985022
7.37167	-0.376953	-0.230036	-0.976805
7.37833	-0.394937	-0.263042	-0.967072
7.385	-0.400299	-0.295447	-0.935664
7.39167	-0.391045	-0.285564	-0.872247
7.39833	-0.379489	-0.26149	-0.832539
7.405	-0.353403	-0.260756	-0.850463
7.41167	-0.305842	-0.266993	-0.879806
7.41833	-0.261618	-0.272648	-0.896802
7.425	-0.231982	-0.275855	-0.922975
7.43167	-0.209675	-0.299175	-0.981233
7.43833	-0.18789	-0.316006	-1.03758
7.445	-0.170628	-0.318747	-1.06222
7.45167	-0.162212	-0.3236	-1.07628
7.45833	-0.162071	-0.325992	-1.09464
7.465	-0.178498	-0.339032	-1.11109
7.47167	-0.205224	-0.35561	-1.11736
7.47833	-0.254276	-0.390688	-1.12692
7.485	-0.304427	-0.431855	-1.13747
7.49167	-0.341583	-0.450842	-1.12822
7.49833	-0.317679	-0.447814	-1.08386
7.505	-0.249037	-0.4085	-1.00626
7.51167	-0.183963	-0.354888	-0.920516
7.51833	-0.153854	-0.292723	-0.856038
7.525	-0.166292	-0.271852	-0.840162
7.53167	-0.19461	-0.305049	-0.879273
7.53833	-0.230762	-0.364871	-0.935758
7.545	-0.272745	-0.423521	-0.986133
7.55167	-0.3259	-0.463373	-1.0276
7.55833	-0.33976	-0.491535	-1.03749
7.565	-0.28358	-0.459662	-1.00772
7.57167	-0.173151	-0.385276	-0.94384
7.57833	-0.101199	-0.310985	-0.896053
7.585	-0.11129	-0.304828	-0.897341
7.59167	-0.143403	-0.352169	-0.927935
7.59833	-0.158207	-0.402384	-0.957813
7.605	-0.162566	-0.459868	-0.971919
7.61167	-0.194176	-0.516192	-0.987659
7.61833	-0.237138	-0.566988	-1.01109
7.625	-0.245426	-0.572425	-1.02204
7.63167	-0.224289	-0.543528	-1.01338
7.63833	-0.237166	-0.539382	-1.03338
7.645	-0.29013	-0.551335	-1.08519
7.65167	-0.352885	-0.555146	-1.1202
7.65833	-0.371693	-0.524336	-1.08677
7.665	-0.361801	-0.453075	-1.01676
7.67167	-0.360457	-0.377299	-0.961049
7.67833	-0.344895	-0.294643	-0.899301
7.685	-0.329385	-0.21838	-0.82655
7.69167	-0.329606	-0.166707	-0.774349
7.69833	-0.362516	-0.141969	-0.78333
7.705	-0.402735	-0.169539	-0.824582
7.71167	-0.421304	-0.221699	-0.848539
7.71833	-0.415419	-0.279198	-0.857729
7.725	-0.400397	-0.339794	-0.868061
7.73167	-0.366574	-0.393469	-0.886506
7.73833	-0.332896	-0.421352	-0.886376
7.745	-0.280865	-0.403096	-0.866546
7.75167	-0.216403	-0.340976	-0.837457
7.75833	-0.172733	-0.281517	-0.806748
7.765	-0.162753	-0.24771	-0.788143
7.77167	-0.194126	-0.243951	-0.776745
7.77833	-0.225537	-0.274991	-0.797787
7.785	-0.268648	-0.3162	-0.85126
7.79167	-0.317923	-0.381153	-0.916258
7.79833	-0.381521	-0.447434	-0.972939
7.805	-0.424162	-0.492084	-1.006
7.81167	-0.422406	-0.486406	-1.01335
7.81833	-0.395882	-0.437035	-0.97914
7.825	-0.363356	-0.392533	-0.917365
7.83167	-0.323326	-0.356726	-0.853208
7.83833	-0.249273	-0.290015	-0.80069
7.845	-0.177284	-0.196966	-0.758359
7.85167	-0.155248	-0.125973	-0.728548
7.85833	-0.18907	-0.117423	-0.733423
7.865	-0.249099	-0.150104	-0.770855
7.87167	-0.32917	-0.174325	-0.823079
7.87833	-0.41158	-0.200491	-0.870067
7.885	-0.467857	-0.239677	-0.91772
7.89167	-0.46151	-0.295225	-0.95746
7.89833	-0.406572	-0.33826	-0.968763
7.905	-0.356096	-0.340639	-0.954681
7.91167	-0.33293	-0.327747	-0.936765
7.91833	-0.332681	-0.317588	-0.94258
7.925	-0.335889	-0.311097	-0.942065
7.93167	-0.340755	-0.280817	-0.926447
7.93833	-0.358491	-0.232319	-0.901517
7.945	-0.360292	-0.210111	-0.894667
7.95167	-0.338051	-0.214918	-0.900148
7.95833	-0.308631	-0.235946	-0.901883
7.965	-0.300782	-0.273865	-0.903707
7.97167	-0.325025	-0.339769	-0.92847
7.97833	-0.355314	-0.408674	-0.988111
7.985	-0.386293	-0.435424	-1.02799
7.99167	-0.412489	-0.450473	-1.04575
7.99833	-0.445863	-0.479705	-1.04904
8.005	-0.461004	-0.506486	-1.07786
8.01167	-0.455268	-0.511148	-1.1185
8.01833	-0.437623	-0.508598	-1.15171
8.025	-0.429122	-0.538586	-1.20578
8.03167	-0.43243	-0.572646	-1.27065
8.03833	-0.428054	-0.582277	-1.31567
8.045	-0.44476	-0.569984	-1.30492
8.05167	-0.472541	-0.553412	-1.24902
8.05833	-0.492148	-0.548931	-1.18165
8.065	-0.481494	-0.543311	-1.12298
8.07167	-0.447463	-0.529592	-1.08308
8.07833	-0.431842	-0.521342	-1.07957
8.085	-0.414877	-0.52699	-1.09959
8.09167	-0.405078	-0.558314	-1.14408
8.09833	-0.402135	-0.601226	-1.19449
8.105	-0.413605	-0.645348	-1.22528
8.11167	-0.429868	-0.661003	-1.20511
8.11833	-0.417767	-0.639225	-1.11559
8.125	-0.383889	-0.606602	-1.00175
8.13167	-0.333771	-0.580918	-0.913392
8.13833	-0.28559	-0.555088	-0.872297
8.145	-0.260569	-0.51552	-0.862118
8.15167	-0.26292	-0.50031	-0.874192
8.15833	-0.267697	-0.524663	-0.924411
8.165	-0.252312	-0.546471	-1.00811
8.17167	-0.233429	-0.537816	-1.0796
8.17833	-0.243643	-0.533742	-1.11461
8.185	-0.255745	-0.55464	-1.11832
8.19167	-0.247259	-0.597422	-1.10576
8.19833	-0.235273	-0.619349	-1.08621
8.205	-0.264663	-0.625365	-1.07374
8.21167	-0.31768	-0.640743	-1.08289
8.21833	-0.328196	-0.65351	-1.08923
8.225	-0.296781	-0.653778	-1.09495
8.23167	-0.262661	-0.618304	-1.11513
8.23833	-0.263882	-0.582703	-1.15075
8.245	-0.29266	-0.595285	-1.16595
8.25167	-0.313795	-0.63372	-1.14696
8.25833	-0.344353	-0.665341	-1.11748
8.265	-0.391889	-0.685786	-1.10515
8.27167	-0.44795	-0.701167	-1.10663
8.27833	-0.478341	-0.721433	-1.13237
8.285	-0.497253	-0.730302	-1.19061
8.29167	-0.533948	-0.740137	-1.28208
8.29833	-0.559916	-0.746337	-1.37539
8.305	-0.550521	-0.727981	-1.42578
8.31167	-0.502582	-0.704543	-1.45676
8.31833	-0.470201	-0.691852	-1.47889
8.325	-0.42693	-0.672663	-1.47913
8.33167	-0.35149	-0.629468	-1.4225
8.33833	-0.293572	-0.585618	-1.33788
8.345	-0.277972	-0.580633	-1.27726
8.35167	-0.28582	-0.587214	-1.21584
8.35833	-0.247971	-0.556436	-1.12834
8.365	-0.163325	-0.493257	-1.03711
8.37167	-0.0761588	-0.434964	-0.978949
8.37833	0.00319016	-0.38946	-0.953494
8.385	0.0546232	-0.354774	-0.941161
8.39167	0.0606969	-0.35043	-0.965345
8.39833	0.0215242	-0.364252	-1.01225
8.405	-0.0452312	-0.36734	-1.06258
8.41167	-0.126477	-0.348604	-1.11136
8.41833	-0.198924	-0.327015	-1.15907
8.425	-0.252486	-0.298321	-1.17359
8.43167	-0.278895	-0.246375	-1.1262
8.43833	-0.30229	-0.198214	-1.0546
8.445	-0.338918	-0.187444	-0.989057
8.45167	-0.375902	-0.212418	-0.946183
8.45833	-0.42391	-0.257362	-0.919826
8.465	-0.464572	-0.308758	-0.93527
8.47167	-0.485151	-0.361498	-0.990688
8.47833	-0.474573	-0.413455	-1.06072
8.485	-0.461583	-0.457758	-1.13282
8.49167	-0.464286	-0.498974	-1.18367
8.49833	-0.479806	-0.527354	-1.20007
8.505	-0.49451	-0.547971	-1.17611
8.51167	-0.496774	-0.553532	-1.14023
8.51833	-0.486695	-0.533364	-1.12317
8.525	-0.451248	-0.498637	-1.12661
8.53167	-0.406742	-0.462285	-1.1316
8.53833	-0.367382	-0.450799	-1.13185
8.545	-0.347472	-0.453558	-1.13235
8.55167	-0.334379	-0.454358	-1.11592
8.55833	-0.343388	-0.471413	-1.08412
8.565	-0.376377	-0.49804	-1.05096
8.57167	-0.403101	-0.512344	-1.03373
8.57833	-0.410813	-0.503186	-1.0554
8.585	-0.422156	-0.504406	-1.11392
8.59167	-0.47279	-0.540331	-1.20796
8.59833	-0.502421	-0.563495	-1.28462
8.605	-0.485916	-0.552209	-1.30248
8.61167	-0.472157	-0.537114	-1.30572
8.61833	-0.478548	-0.512889	-1.30381
8.625	-0.488011	-0.459478	-1.28634
8.63167	-0.466871	-0.403378	-1.25084
8.63833	-0.470776	-0.386295	-1.22717
8.645	-0.515824	-0.444138	-1.25061
8.65167	-0.549107	-0.518897	-1.26563
8.65833	-0.558968	-0.603374	-1.27031
8.665	-0.549258	-0.685952	-1.27849
8.67167	-0.558618	-0.737381	-1.29622
8.67833	-0.561389	-0.759309	-1.32873
8.685	-0.543481	-0.729898	-1.3345
8.69167	-0.522226	-0.692897	-1.32898
8.69833	-0.483076	-0.646701	-1.3108
8.705	-0.429782	-0.587918	-1.28773
8.71167	-0.358941	-0.54118	-1.27952
8.71833	-0.299894	-0.505941	-1.25108
8.725	-0.285423	-0.49625	-1.24648
8.73167	-0.310713	-0.50773	-1.25392
8.73833	-0.35536	-0.521375	-1.25764
8.745	-0.392583	-0.535962	-1.24182
8.75167	-0.41754	-0.528182	-1.19609
8.75833	-0.431438	-0.509236	-1.1595
8.765	-0.431983	-0.485783	-1.11957
8.77167	-0.400215	-0.444168	-1.07168
8.77833	-0.365068	-0.404043	-1.02392
8.785	-0.349131	-0.399192	-0.992767
8.79167	-0.348909	-0.443737	-0.99128
8.79833	-0.346259	-0.508554	-0.99584
8.805	-0.316	-0.559327	-0.999891
8.81167	-0.289353	-0.587795	-1.02377
8.81833	-0.262481	-0.603183	-1.07178
8.825	-0.251346	-0.595731	-1.13209
8.83167	-0.240768	-0.590805	-1.17633
8.83833	-0.243473	-0.602543	-1.20448
8.845	-0.277174	-0.625433	-1.23495
8.85167	-0.331301	-0.64889	-1.28358
8.85833	-0.385242	-0.665254	-1.33685
8.865	-0.39565	-0.665367	-1.36476
8.87167	-0.375564	-0.613509	-1.34583
8.87833	-0.350102	-0.514797	-1.32927
8.885	-0.340711	-0.416766	-1.34136
8.89167	-0.340635	-0.352055	-1.36658
8.89833	-0.348579	-0.322513	-1.39242
8.905	-0.382869	-0.335912	-1.43094
8.91167	-0.427857	-0.378394	-1.49105
8.91833	-0.456492	-0.422786	-1.52221
8.925	-0.461001	-0.472582	-1.51614
8.93167	-0.457639	-0.533242	-1.4871
8.93833	-0.43616	-0.576496	-1.45149
8.945	-0.376567	-0.559736	-1.41357
8.95167	-0.308124	-0.521614	-1.39911
8.95833	-0.265187	-0.523189	-1.41999
8.965	-0.248463	-0.539184	-1.42913
8.97167	-0.227672	-0.531645	-1.41377
8.97833	-0.221543	-0.516194	-1.40273
8.985	-0.255653	-0.538488	-1.41658
8.99167	-0.315898	-0.58953	-1.43928
8.99833	-0.35715	-0.628889	-1.43144
9.005	-0.336427	-0.645629	-1.39914
9.01167	-0.281585	-0.638789	-1.35344
9.01833	-0.208858	-0.613625	-1.30563
9.025	-0.13526	-0.553302	-1.25532
9.03167	-0.0597401	-0.461303	-1.19656
9.03833	-0.0111093	-0.36305	-1.161
9.045	-0.0363517	-0.297763	-1.1737
9.05167	-0.140003	-0.31082	-1.24101
9.05833	-0.289341	-0.39214	-1.31646
9.065	-0.418824	-0.49692	-1.35828
9.07167	-0.506385	-0.575998	-1.36094
9.07833	-0.538412	-0.611234	-1.34252
9.085	-0.526541	-0.610129	-1.31172
9.09167	-0.481763	-0.580332	-1.26083
9.09833	-0.405154	-0.523549	-1.19626
9.105	-0.351395	-0.47988	-1.13749
9.11167	-0.341203	-0.482625	-1.10938
9.11833	-0.376534	-0.512548	-1.10022
9.125	-0.424423	-0.54554	-1.1217
9.13167	-0.472313	-0.572069	-1.16081
9.13833	-0.529202	-0.604286	-1.21036
9.145	-0.566954	-0.640804	-1.26522
9.15167	-0.571876	-0.656219	-1.29817
9.15833	-0.564432	-0.680712	-1.32985
9.165	-0.56452	-0.711533	-1.34711
9.17167	-0.554594	-0.718899	-1.34951
9.17833	-0.529614	-0.692237	-1.32783
9.185	-0.493824	-0.614048	-1.28
9.19167	-0.468874	-0.53773	-1.2565
9.19833	-0.425183	-0.462724	-1.25138
9.205	-0.350076	-0.392261	-1.23587
9.21167	-0.284397	-0.339704	-1.20588
9.21833	-0.259889	-0.319694	-1.17788
9.225	-0.27258	-0.33911	-1.18366
9.23167	-0.282316	-0.358282	-1.19598
9.23833	-0.307564	-0.386852	-1.21196
9.245	-0.387738	-0.425435	-1.25358
9.25167	-0.461491	-0.447631	-1.29513
9.25833	-0.470405	-0.418999	-1.31659
9.265	-0.435226	-0.376543	-1.30077
9.27167	-0.408566	-0.360132	-1.27496
9.27833	-0.379525	-0.345418	-1.23202
9.285	-0.299204	-0.318538	-1.15909
9.29167	-0.215926	-0.313344	-1.08693
9.29833	-0.169852	-0.355571	-1.06716
9.305	-0.17006	-0.428019	-1.10385
9.31167	-0.208069	-0.477535	-1.16019
9.31833	-0.274692	-0.511146	-1.20452
9.325	-0.355901	-0.537194	-1.2448
9.33167	-0.428736	-0.557175	-1.29219
9.33833	-0.513352	-0.586918	-1.33391
9.345	-0.593777	-0.620221	-1.35609
9.35167	-0.64579	-0.657833	-1.3674
9.35833	-0.642806	-0.678222	-1.38993
9.365	-0.61197	-0.67881	-1.41854
9.37167	-0.561646	-0.662696	-1.44202
9.37833	-0.475638	-0.604511	-1.44097
9.385	-0.364853	-0.493943	-1.42395
9.39167	-0.269653	-0.387281	-1.39708
9.39833	-0.240503	-0.334432	-1.39403
9.405	-0.245412	-0.313583	-1.40762
9.41167	-0.259845	-0.284281	-1.41039
9.41833	-0.278073	-0.261145	-1.38269
9.425	-0.321919	-0.291548	-1.34246
9.43167	-0.354275	-0.362645	-1.31365
9.43833	-0.354343	-0.402925	-1.2778
9.445	-0.344606	-0.425681	-1.25549
9.45167	-0.341698	-0.444738	-1.26196
9.45833	-0.336368	-0.474246	-1.30137
9.465	-0.308682	-0.494653	-1.34266
9.47167	-0.264487	-0.49361	-1.34314
9.47833	-0.20089	-0.501175	-1.30343
9.485	-0.141536	-0.512762	-1.24
9.49167	-0.111208	-0.529477	-1.17534
9.49833	-0.129867	-0.537148	-1.13121
9.505	-0.178808	-0.531003	-1.12116
9.51167	-0.258312	-0.520276	-1.16404
9.51833	-0.350689	-0.521867	-1.2547
9.525	-0.418073	-0.52398	-1.32687
9.53167	-0.445973	-0.52785	-1.38001
9.53833	-0.45022	-0.53692	-1.43418
9.545	-0.443221	-0.542684	-1.49612
9.55167	-0.41227	-0.541532	-1.5362
9.55833	-0.378608	-0.538099	-1.55184
9.565	-0.379203	-0.566266	-1.59691
9.57167	-0.412797	-0.617594	-1.65151
9.57833	-0.434659	-0.652812	-1.68074
9.585	-0.433723	-0.662947	-1.65901
9.59167	-0.422198	-0.645232	-1.61855
9.59833	-0.385717	-0.5959	-1.54898
9.605	-0.331912	-0.513805	-1.44828
9.61167	-0.287718	-0.438734	-1.36231
9.61833	-0.276664	-0.415905	-1.31958
9.625	-0.290493	-0.42918	-1.3126
9.63167	-0.331042	-0.464113	-1.31507
9.63833	-0.416758	-0.506371	-1.32636
9.645	-0.508123	-0.534309	-1.34183
9.65167	-0.551016	-0.516746	-1.33256
9.65833	-0.529891	-0.451306	-1.29915
9.665	-0.462693	-0.391387	-1.28609
9.67167	-0.366842	-0.366234	-1.30088
9.67833	-0.283041	-0.379544	-1.34467
9.685	-0.243259	-0.434441	-1.38938
9.69167	-0.258671	-0.514502	-1.42518
9.69833	-0.29011	-0.591333	-1.42745
9.705	-0.324322	-0.639885	-1.39271
9.71167	-0.361213	-0.660901	-1.35213
9.71833	-0.377623	-0.660633	-1.33407
9.725	-0.354544	-0.634565	-1.33042
9.73167	-0.294712	-0.589179	-1.33049
9.73833	-0.25695	-0.545938	-1.33594
9.745	-0.261534	-0.517104	-1.35979
9.75167	-0.286	-0.503902	-1.38179
9.75833	-0.285887	-0.511666	-1.37293
9.765	-0.273419	-0.514498	-1.34531
9.77167	-0.267423	-0.525847	-1.31421
9.77833	-0.272514	-0.538788	-1.29464
9.785	-0.284716	-0.56479	-1.27531
9.79167	-0.327536	-0.582874	-1.26598
9.79833	-0.42306	-0.559725	-1.2805
9.805	-0.522445	-0.532506	-1.31206
9.81167	-0.581159	-0.523894	-1.36131
9.81833	-0.59235	-0.570733	-1.43095
9.825	-0.594193	-0.629271	-1.51227
9.83167	-0.598806	-0.680921	-1.60408
9.83833	-0.577771	-0.740906	-1.68777
9.845	-0.541508	-0.784206	-1.76761
9.85167	-0.520069	-0.80745	-1.81266
9.85833	-0.52547	-0.782156	-1.82808
9.865	-0.523509	-0.737523	-1.8508
9.87167	-0.486081	-0.68674	-1.87974
9.87833	-0.454507	-0.653261	-1.90911
9.885	-0.465412	-0.685483	-1.91974
9.89167	-0.517146	-0.764361	-1.94291
9.89833	-0.568267	-0.863791	-1.99387
9.905	-0.617353	-0.93561	-2.04252
9.91167	-0.659758	-0.983962	-2.07513
9.91833	-0.670655	-1.00036	-2.05704
9.925	-0.610551	-0.951883	-1.99483
9.93167	-0.501381	-0.836133	-1.91552
9.93833	-0.398563	-0.68072	-1.82062
9.945	-0.335965	-0.543915	-1.72801
9.95167	-0.333218	-0.450147	-1.65952
9.95833	-0.367562	-0.375733	-1.66616
9.965	-0.443104	-0.318383	-1.74201
9.97167	-0.521371	-0.291813	-1.81885
9.97833	-0.570573	-0.285064	-1.83628
9.985	-0.586411	-0.296491	-1.81609
9.99167	-0.573926	-0.317779	-1.78918
9.99833	-0.574987	-0.361492	-1.76158
10.005	-0.588206	-0.394707	-1.72729
10.0117	-0.617857	-0.395728	-1.70542
10.0183	-0.652493	-0.402025	-1.74739
10.025	-0.651998	-0.430805	-1.80826
10.0317	-0.607646	-0.470225	-1.82452
10.0383	-0.528129	-0.511707	-1.79438
10.045	-0.443639	-0.57153	-1.7749
10.0517	-0.375065	-0.662809	-1.80684
10.0583	-0.335838	-0.755801	-1.8471
10.065	-0.348435	-0.827792	-1.88073
10.0717	-0.387329	-0.871952	-1.92203
10.0783	-0.419212	-0.886087	-1.97848
10.085	-0.438863	-0.884868	-2.05552
10.0917	-0.460442	-0.8775	-2.12621
10.0983	-0.497587	-0.888993	-2.21665
10.105	-0.530603	-0.905857	-2.31558
10.1117	-0.563205	-0.919074	-2.39794
10.1183	-0.590624	-0.934098	-2.43522
10.125	-0.592981	-0.955632	-2.41933
10.1317	-0.569341	-0.975379	-2.38043
10.1383	-0.528525	-0.985042	-2.32274
10.145	-0.498771	-1.00441	-2.26322
10.1517	-0.47932	-1.06704	-2.2271
10.1583	-0.47197	-1.15848	-2.22426
10.165	-0.483803	-1.26171	-2.23014
10.1717	-0.48909	-1.38226	-2.22932
10.1783	-0.467201	-1.50829	-2.23217
10.185	-0.389654	-1.60086	-2.24804
10.1917	-0.275404	-1.61657	-2.26193
10.1983	-0.1326	-1.5716	-2.25513
10.205	0.0107013	-1.51443	-2.24799
10.2117	0.103285	-1.47088	-2.26921
10.2183	0.167052	-1.43734	-2.29501
10.225	0.234795	-1.38413	-2.30273
10.2317	0.327212	-1.32172	-2.28009
10.2383	0.400513	-1.29478	-2.26505
10.245	0.443953	-1.30474	-2.25605
10.2517	0.505607	-1.31074	-2.2341
10.2583	0.567849	-1.28591	-2.20667
10.265	0.59962	-1.29458	-2.17525
10.2717	0.558631	-1.36033	-2.17108
10.2783	0.504886	-1.41294	-2.17574
10.285	0.486884	-1.38937	-2.18332
10.2917	0.501044	-1.30516	-2.19558
10.2983	0.51026	-1.24993	-2.21937
10.305	0.509204	-1.23151	-2.26086
10.3117	0.570277	-1.22039	-2.28815
10.3183	0.696271	-1.21918	-2.28549
10.325	0.841952	-1.23549	-2.26321
10.3317	0.945091	-1.26511	-2.22059
10.3383	1.01672	-1.27473	-2.17814
10.345	1.08	-1.28142	-2.13439
10.3517	1.1098	-1.28245	-2.10295
10.3583	1.06695	-1.29478	-2.10466
10.365	0.981219	-1.32613	-2.13211
10.3717	0.949848	-1.36932	-2.1607
10.3783	1.00978	-1.35639	-2.14126
10.385	1.10954	-1.25138	-2.105
10.3917	1.17223	-1.13163	-2.08369
10.3983	1.2145	-1.05524	-2.09431
10.405	1.26294	-1.02398	-2.1222
10.4117	1.30483	-0.996633	-2.16519
10.4183	1.31871	-0.984426	-2.22378
10.425	1.31182	-0.988142	-2.27898
10.4317	1.34172	-0.984959	-2.30017
10.4383	1.41135	-0.929222	-2.27608
10.445	1.51679	-0.802151	-2.20398
10.4517	1.61437	-0.647969	-2.09173
10.4583	1.67992	-0.521691	-1.98101
10.465	1.70279	-0.436282	-1.90255
10.4717	1.68305	-0.336549	-1.87025
10.4783	1.66798	-0.183857	-1.82637
10.485	1.65102	-0.0381397	-1.7641
10.4917	1.63233	0.0724786	-1.73143
10.4983	1.61544	0.158202	-1.76585
10.505	1.63003	0.25747	-1.81385
10.5117	1.67373	0.357598	-1.80583
10.5183	1.70894	0.414872	-1.77213
10.525	1.73689	0.466144	-1.72659
10.5317	1.77222	0.522763	-1.64576
10.5383	1.81729	0.588219	-1.49677
10.545	1.86446	0.623979	-1.31949
10.5517	1.89687	0.63094	-1.19655
10.5583	1.92329	0.648484	-1.10869
10.565	1.93281	0.673894	-1.04061
10.5717	1.94471	0.726277	-0.988261
10.5783	1.96873	0.833409	-0.940109
10.585	1.96868	1.00909	-0.886505
10.5917	1.91819	1.19394	-0.796513
10.5983	1.81824	1.3423	-0.718285
10.605	1.73233	1.47953	-0.678268
10.6117	1.68235	1.6265	-0.643336
10.6183	1.66918	1.75483	-0.580432
10.625	1.70744	1.852	-0.471384
10.6317	1.81459	1.97547	-0.352797
10.6383	1.96912	2.14648	-0.226418
10.645	2.11374	2.33022	-0.0759006
10.6517	2.19312	2.46635	0.0817934
10.6583	2.18719	2.56164	0.231644
10.665	2.10745	2.63289	0.355803
10.6717	2.01297	2.68972	0.464089
10.6783	1.94047	2.7132	0.573701
10.685	1.88024	2.68494	0.683215
10.6917	1.82514	2.66304	0.804966
10.6983	1.79642	2.69127	0.956248
10.705	1.80297	2.79066	1.1421
10.7117	1.76058	2.89375	1.32966
10.7183	1.62935	2.93247	1.44599
10.725	1.4507	2.93648	1.48055
10.7317	1.28941	2.95049	1.50188
10.7383	1.18466	2.96094	1.54156
10.745	1.14457	2.92439	1.59134
10.7517	1.20397	2.87628	1.65841
10.7583	1.35267	2.91217	1.7844
10.765	1.52235	2.98864	1.97053
10.7717	1.63341	2.98084	2.10025
10.7783	1.60617	2.87311	2.09053
10.785	1.46989	2.7444	1.99434
10.7917	1.29219	2.61357	1.86626
10.7983	1.07399	2.45539	1.7513
10.805	0.796193	2.28244	1.58789
10.8117	0.497452	2.13864	1.38823
10.8183	0.315591	2.02978	1.19688
10.825	0.229453	1.91172	1.02898
10.8317	0.115814	1.77119	0.884293
10.8383	-0.0962283	1.56479	0.706654
10.845	-0.337257	1.30276	0.545877
10.8517	-0.561259	1.0389	0.424391
10.8583	-0.970564	0.811616	0.378983
10.865	-1.83743	0.657887	0.516641
10.8717	-3.3887	0.695794	1.07494
10.8783	-5.56499	1.05936	2.27065
10.885	-8.06595	1.68637	3.9525
10.8917	-10.5175	2.26645	5.677
10.8983	-12.5266	2.54263	6.92339
10.905	-13.7749	2.37173	7.33137
10.9117	-13.9991	1.65928	6.70742
10.9183	-13.248	0.380947	5.03657
10.925	-11.963	-1.29373	2.64034
10.9317	-10.6315	-2.97893	0.0593913
10.9383	-9.52572	-4.39482	-2.14149
10.945	-8.66933	-5.45744	-3.76217
10.9517	-8.0524	-6.19956	-4.84489
10.9583	-7.64212	-6.67932	-5.53157
10.965	-7.35836	-6.97453	-5.9812
10.9717	-7.13449	-7.18816	-6.32459
10.9783	-6.96464	-7.39576	-6.65017
10.985	-6.83026	-7.59258	-6.93224
10.9917	-6.71291	-7.74626	-7.19444
10.9983	-6.61237	-7.85182	-7.49562
11.005	-6.52894	-7.94091	-7.82761
11.0117	-6.468	-8.04247	-8.12681
11.0183	-6.38164	-8.11858	-8.37417
11.025	-6.28974	-8.14421	-8.60039
11.0317	-6.17724	-8.13171	-8.77825
11.0383	-6.02764	-8.10511	-8.85453
11.045	-5.81892	-8.0484	-8.82309
11.0517	-5.55286	-7.93729	-8.71962
11.0583	-5.30928	-7.82869	-8.60174
11.065	-5.1122	-7.74842	-8.46357
11.0717	-4.98837	-7.70074	-8.33631
11.0783	-4.89514	-7.66543	-8.24847
11.085	-4.77379	-7.6171	-8.17397
11.0917	-4.62129	-7.55588	-8.1015
11.0983	-4.44564	-7.45964	-8.01479
11.105	-4.27297	-7.34502	-7.92145
11.1117	-4.06875	-7.20674	-7.81676
11.1183	-3.84634	-7.00895	-7.65384
11.125	-3.63857	-6.7662	-7.44529
11.1317	-3.44659	-6.50706	-7.20476
11.1383	-3.26442	-6.26845	-6.97859
11.145	-3.08612	-6.03859	-6.81089
11.1517	-2.92029	-5.80017	-6.6671
11.1583	-2.7445	-5.56898	-6.50721
11.165	-2.55196	-5.37013	-6.32723
11.1717	-2.36043	-5.19237	-6.15597
11.1783	-2.17248	-4.98496	-5.96741
11.185	-1.97963	-4.72618	-5.72812
11.1917	-1.80653	-4.46409	-5.47285
11.1983	-1.68295	-4.23587	-5.28411
11.205	-1.62611	-4.0415	-5.17227
11.2117	-1.59838	-3.86075	-5.06773
11.2183	-1.52959	-3.69876	-4.90887
11.225	-1.38306	-3.54505	-4.6833
11.2317	-1.16384	-3.37685	-4.40775
11.2383	-0.935649	-3.20239	-4.11041
11.245	-0.729479	-3.0286	-3.81658
11.2517	-0.548744	-2.85735	-3.55443
11.2583	-0.403275	-2.67342	-3.31621
11.265	-0.328249	-2.49203	-3.10943
11.2717	-0.337299	-2.32789	-2.944
11.2783	-0.373771	-2.15114	-2.80364
11.285	-0.382488	-1.97305	-2.66273
11.2917	-0.346211	-1.79835	-2.51224
11.2983	-0.315665	-1.6439	-2.39739
11.305	-0.305425	-1.51837	-2.3407
11.3117	-0.281107	-1.41307	-2.29709
11.3183	-0.225534	-1.34154	-2.23435
11.325	-0.172433	-1.26059	-2.15311
11.3317	-0.160287	-1.16685	-2.06495
11.3383	-0.140546	-1.03541	-1.95894
11.345	-0.0767033	-0.867606	-1.79963
11.3517	0.0170672	-0.706142	-1.62658
11.3583	0.102897	-0.553004	-1.47875
11.365	0.171091	-0.404888	-1.35364
11.3717	0.227809	-0.257545	-1.23175
11.3783	0.241258	-0.172456	-1.1172
11.385	0.216556	-0.171475	-1.07095
11.3917	0.160692	-0.185729	-1.09446
11.3983	0.0888331	-0.188038	-1.13706
11.405	0.0518088	-0.163088	-1.14224
11.4117	0.0800529	-0.101855	-1.10805
11.4183	0.169487	0.0286445	-1.05555
11.425	0.260758	0.195971	-0.98462
11.4317	0.348843	0.350904	-0.864333
11.4383	0.45242	0.48468	-0.728693
11.445	0.539514	0.569301	-0.654228
11.4517	0.599945	0.586699	-0.687604
11.4583	0.648882	0.549015	-0.797842
11.465	0.712232	0.538113	-0.90609
11.4717	0.773478	0.569739	-0.996636
11.4783	0.822804	0.605204	-1.03195
11.485	0.891751	0.641952	-1.01753
11.4917	0.959636	0.69451	-0.954523
11.4983	0.966331	0.742443	-0.87444
11.505	0.90098	0.743288	-0.812893
11.5117	0.805727	0.704592	-0.787734
11.5183	0.709663	0.686616	-0.828563
11.525	0.591127	0.654183	-0.907548
11.5317	0.463238	0.590046	-0.97278
11.5383	0.384702	0.545154	-0.983936
11.545	0.369951	0.545009	-0.943699
11.5517	0.387518	0.55962	-0.878557
11.5583	0.390265	0.522381	-0.809515
11.565	0.390941	0.479146	-0.740862
11.5717	0.40501	0.4777	-0.710856
11.5783	0.41407	0.463393	-0.758391
11.585	0.409672	0.420598	-0.875777
11.5917	0.407919	0.375984	-1.00743
11.5983	0.415667	0.383323	-1.11086
11.605	0.398062	0.442386	-1.18753
11.6117	0.347008	0.476404	-1.24216
11.6183	0.305503	0.480854	-1.25133
11.625	0.298002	0.452633	-1.19865
11.6317	0.292164	0.405403	-1.12612
11.6383	0.267225	0.329267	-1.0922
11.645	0.244857	0.218275	-1.11768
11.6517	0.235136	0.112773	-1.17749
11.6583	0.213757	0.0203545	-1.25109
11.665	0.168173	-0.0530449	-1.34921
11.6717	0.10545	-0.110717	-1.45265
11.6783	0.0407259	-0.140378	-1.52327
11.685	-0.0326544	-0.161154	-1.5504
11.6917	-0.123064	-0.189705	-1.55958
11.6983	-0.239633	-0.226786	-1.57321
11.705	-0.372348	-0.273547	-1.5958
11.7117	-0.491072	-0.345038	-1.64642
11.7183	-0.568916	-0.431135	-1.72354
11.725	-0.617295	-0.507523	-1.80421
11.7317	-0.645651	-0.573907	-1.84837
11.7383	-0.671827	-0.638377	-1.873
11.745	-0.692084	-0.693562	-1.88553
11.7517	-0.712733	-0.724498	-1.89039
11.7583	-0.750903	-0.747378	-1.87226
11.765	-0.780372	-0.785717	-1.84776
11.7717	-0.79367	-0.834139	-1.847
11.7783	-0.769332	-0.881209	-1.85643
11.785	-0.733329	-0.921272	-1.84597
11.7917	-0.720226	-0.929617	-1.7997
11.7983	-0.73697	-0.930804	-1.76947
11.805	-0.793192	-0.9412	-1.79342
11.8117	-0.889222	-0.959221	-1.87567
11.8183	-1.01463	-0.985917	-1.98074
11.825	-1.13332	-1.03469	-2.08863
11.8317	-1.19614	-1.11963	-2.16919
11.8383	-1.19179	-1.17932	-2.19879
11.845	-1.16942	-1.18261	-2.1885
11.8517	-1.1436	-1.1663	-2.15832
11.8583	-1.12377	-1.13181	-2.11441
11.865	-1.11292	-1.08726	-2.083
11.8717	-1.10734	-1.04434	-2.08787
11.8783	-1.12753	-1.05226	-2.1554
11.885	-1.12272	-1.10165	-2.22128
11.8917	-1.11163	-1.15137	-2.24803
11.8983	-1.09972	-1.19823	-2.264
11.905	-1.10834	-1.22275	-2.29006
11.9117	-1.13153	-1.21866	-2.32582
11.9183	-1.12625	-1.19393	-2.33315
11.925	-1.10142	-1.16234	-2.34338
11.9317	-1.04779	-1.13028	-2.36598
11.9383	-0.984755	-1.08032	-2.37471
11.945	-0.912945	-1.04021	-2.35325
11.9517	-0.850065	-1.0328	-2.32666
11.9583	-0.815919	-1.02936	-2.31398
11.965	-0.812178	-1.02315	-2.29855
11.9717	-0.834944	-1.0128	-2.28261
11.9783	-0.827018	-1.02104	-2.27013
11.985	-0.765767	-0.998842	-2.23937
11.9917	-0.665098	-0.921092	-2.16539
11.9983	-0.570428	-0.838169	-2.07008
12.005	-0.480539	-0.79104	-1.97443
12.0117	-0.379256	-0.742975	-1.86087
12.0183	-0.295055	-0.659907	-1.72934
12.025	-0.250956	-0.574842	-1.62467
12.0317	-0.235675	-0.535254	-1.59082
12.0383	-0.235295	-0.51938	-1.60275
12.045	-0.230374	-0.505672	-1.61617
12.0517	-0.212459	-0.511167	-1.62267
12.0583	-0.155363	-0.534444	-1.63683
12.065	-0.064339	-0.551737	-1.63696
12.0717	0.0516424	-0.551238	-1.57555
12.0783	0.191713	-0.537464	-1.45233
12.085	0.30141	-0.520323	-1.33018
12.0917	0.36961	-0.503847	-1.25832
12.0983	0.381463	-0.490447	-1.21749
12.105	0.36374	-0.488678	-1.20344
12.1117	0.300662	-0.489534	-1.23217
12.1183	0.218717	-0.497404	-1.29761
12.125	0.176781	-0.485952	-1.34679
12.1317	0.173846	-0.439919	-1.33163
12.1383	0.193979	-0.389421	-1.28766
12.145	0.201239	-0.361439	-1.24596
12.1517	0.231938	-0.36097	-1.22136
12.1583	0.303814	-0.353466	-1.19933
12.165	0.376417	-0.334209	-1.1899
12.1717	0.436255	-0.330334	-1.20571
12.1783	0.473039	-0.337535	-1.22462
12.185	0.489166	-0.349536	-1.23194
12.1917	0.45478	-0.3603	-1.24391
12.1983	0.356111	-0.373235	-1.27419
12.205	0.232384	-0.391497	-1.29802
12.2117	0.107796	-0.418056	-1.32036
12.2183	-0.00726631	-0.447503	-1.3252
12.225	-0.0929981	-0.467866	-1.31354
12.2317	-0.135739	-0.471638	-1.27397
12.2383	-0.131858	-0.467722	-1.2193
12.245	-0.0963713	-0.46716	-1.16742
12.2517	-0.0469005	-0.455378	-1.10179
12.2583	0.010196	-0.425087	-1.03914
12.265	0.0543934	-0.374114	-0.972291
12.2717	0.0939994	-0.314851	-0.89
12.2783	0.104114	-0.274967	-0.799345
12.285	0.088996	-0.246146	-0.727959
12.2917	0.07126	-0.207264	-0.673159
12.2983	0.0765098	-0.161536	-0.633594
12.305	0.106469	-0.129402	-0.619442
12.3117	0.125902	-0.126847	-0.629544
12.3183	0.134417	-0.130889	-0.636907
12.325	0.134182	-0.133831	-0.609213
12.3317	0.112162	-0.154761	-0.566059
12.3383	0.0589382	-0.187286	-0.539694
12.345	-0.0177641	-0.211383	-0.525288
12.3517	-0.0829371	-0.208138	-0.512298
12.3583	-0.113468	-0.194433	-0.493906
12.365	-0.112723	-0.188549	-0.495646
12.3717	-0.0984329	-0.179119	-0.521384
12.3783	-0.0831184	-0.178219	-0.531195
12.385	-0.0807128	-0.200759	-0.521764
12.3917	-0.120001	-0.273333	-0.526488
12.3983	-0.21687	-0.362189	-0.567389
12.405	-0.365997	-0.442113	-0.618707
12.4117	-0.528545	-0.533761	-0.677469
12.4183	-0.684115	-0.646333	-0.784434
12.425	-0.806258	-0.762379	-0.922113
12.4317	-0.872067	-0.823527	-1.02826
12.4383	-0.892088	-0.825256	-1.07812
12.445	-0.878238	-0.775717	-1.08774
12.4517	-0.865724	-0.687753	-1.06671
12.4583	-0.870998	-0.585837	-1.01507
12.465	-0.920076	-0.512158	-0.980213
12.4717	-1.00525	-0.487642	-0.998376
12.4783	-1.07326	-0.500898	-1.04117
12.485	-1.13257	-0.538926	-1.09389
12.4917	-1.19011	-0.608685	-1.16195
12.4983	-1.27178	-0.712183	-1.24921
12.505	-1.34171	-0.820873	-1.32313
12.5117	-1.38127	-0.901204	-1.35547
12.5183	-1.40356	-0.944195	-1.38106
12.525	-1.40651	-0.961881	-1.41087
12.5317	-1.39368	-0.962634	-1.44321
12.5383	-1.34766	-0.931225	-1.44301
12.545	-1.28466	-0.884911	-1.39585
12.5517	-1.21879	-0.844876	-1.33899
12.5583	-1.18832	-0.831104	-1.30768
12.565	-1.20753	-0.848063	-1.3154
12.5717	-1.26684	-0.877599	-1.32693
12.5783	-1.33362	-0.923377	-1.34938
12.585	-1.38169	-0.950638	-1.40306
12.5917	-1.43005	-0.953413	-1.48769
12.5983	-1.46079	-0.955935	-1.56441
12.605	-1.44467	-0.971644	-1.61944
12.6117	-1.38046	-1.00646	-1.65984
12.6183	-1.30626	-1.03614	-1.67198
12.625	-1.25711	-1.05746	-1.65603
12.6317	-1.2252	-1.07978	-1.60758
12.6383	-1.23389	-1.11684	-1.57723
12.645	-1.27851	-1.18653	-1.5862
12.6517	-1.32281	-1.25343	-1.62486
12.6583	-1.31737	-1.29339	-1.68185
12.665	-1.28058	-1.30895	-1.73659
12.6717	-1.2448	-1.33055	-1.8044
12.6783	-1.2051	-1.33691	-1.85281
12.685	-1.17038	-1.29398	-1.85581
12.6917	-1.16035	-1.22624	-1.84063
12.6983	-1.19304	-1.15969	-1.83862
12.705	-1.22812	-1.11012	-1.86475
12.7117	-1.22927	-1.04782	-1.87764
12.7183	-1.21325	-1.0051	-1.88066
12.725	-1.19678	-1.0082	-1.89695
12.7317	-1.16352	-1.03408	-1.92904
12.7383	-1.09387	-1.05798	-1.94203
12.745	-1.0135	-1.08838	-1.92973
12.7517	-0.954821	-1.16431	-1.9083
12.7583	-0.902902	-1.22906	-1.87087
12.765	-0.827614	-1.23416	-1.80617
12.7717	-0.769081	-1.20174	-1.73582
12.7783	-0.76324	-1.19669	-1.71005
12.785	-0.806502	-1.22063	-1.72351
12.7917	-0.845702	-1.22239	-1.75141
12.7983	-0.861174	-1.21796	-1.77643
12.805	-0.861819	-1.23289	-1.78774
12.8117	-0.831038	-1.24871	-1.77774
12.8183	-0.772196	-1.23222	-1.73348
12.825	-0.689517	-1.16218	-1.66631
12.8317	-0.62297	-1.08504	-1.60182
12.8383	-0.567815	-1.01716	-1.57472
12.845	-0.529798	-0.965726	-1.59301
12.8517	-0.510065	-0.948316	-1.61276
12.8583	-0.502053	-0.940086	-1.61125
12.865	-0.492972	-0.938224	-1.58662
12.8717	-0.456675	-0.912879	-1.54592
12.8783	-0.39028	-0.85859	-1.46508
12.885	-0.292726	-0.772834	-1.34034
12.8917	-0.178306	-0.661136	-1.19623
12.8983	-0.0774438	-0.577578	-1.06431
12.905	0.00201706	-0.527273	-0.95404
12.9117	0.0827252	-0.47078	-0.844082
12.9183	0.156087	-0.39136	-0.723571
12.925	0.229995	-0.301328	-0.57272
12.9317	0.288253	-0.230371	-0.423126
12.9383	0.358477	-0.175756	-0.287045
12.945	0.427524	-0.12926	-0.18846
12.9517	0.46541	-0.115523	-0.130226
12.9583	0.469339	-0.134268	-0.110735
12.965	0.423927	-0.173758	-0.142089
12.9717	0.364184	-0.212619	-0.199839
12.9783	0.302557	-0.228043	-0.264952
12.985	0.256519	-0.231994	-0.302532
12.9917	0.191531	-0.256143	-0.335471
12.9983	0.093142	-0.330178	-0.388817
13.005	0.00168807	-0.434371	-0.44189
13.0117	-0.0536886	-0.50874	-0.461757
13.0183	-0.0786742	-0.52762	-0.441572
13.025	-0.0975589	-0.514833	-0.424599
13.0317	-0.0846712	-0.4842	-0.398653
13.0383	-0.0273305	-0.421039	-0.3431
13.045	0.0546051	-0.337018	-0.265697
13.0517	0.12338	-0.259468	-0.202662
13.0583	0.157106	-0.22376	-0.168496
13.065	0.174911	-0.195358	-0.131208
13.0717	0.18512	-0.147413	-0.085468
13.0783	0.193084	-0.084638	-0.0516202
13.085	0.188356	-0.0216786	-0.0355787
13.0917	0.177478	0.0140679	-0.0244566
13.0983	0.188547	0.0309736	-0.0137589
13.105	0.217248	0.0251504	-0.00544426
13.1117	0.26743	0.0253551	0.0103828
13.1183	0.327928	0.052807	0.0431871
13.125	0.383199	0.0836421	0.0829439
13.1317	0.418672	0.104912	0.104855
13.1383	0.421357	0.118644	0.113234
13.145	0.412863	0.152233	0.134995
13.1517	0.388552	0.202081	0.155085
13.1583	0.354186	0.238617	0.174857
13.165	0.326952	0.260202	0.172477
13.1717	0.331899	0.270384	0.164489
13.1783	0.362152	0.272523	0.152685
13.185	0.373786	0.251661	0.115026
13.1917	0.369583	0.195412	0.0727235
13.1983	0.375227	0.136806	0.0399225
13.205	0.401301	0.0971182	0.0424234
13.2117	0.403035	0.0821697	0.0431672
13.2183	0.371735	0.0718323	0.014326
13.225	0.35132	0.0718425	-0.024356
13.2317	0.373134	0.104804	-0.063112
13.2383	0.428629	0.16633	-0.103056
13.245	0.486054	0.253619	-0.148127
13.2517	0.551861	0.331943	-0.180504
13.2583	0.622832	0.385715	-0.188673
13.265	0.68791	0.39341	-0.182093
13.2717	0.702451	0.358785	-0.177534
13.2783	0.643017	0.265671	-0.216058
13.285	0.533268	0.127479	-0.298624
13.2917	0.419193	-0.00959645	-0.387958
13.2983	0.350035	-0.102501	-0.466615
13.305	0.319303	-0.137032	-0.548492
13.3117	0.326674	-0.145389	-0.642946
13.3183	0.349465	-0.141249	-0.709025
[truncated: 4,752 more rows]

## Sheet: Figure S3B
Figure S3B: LC-MS chromatogram (negative mode) of DA:GA reaction products at 1:2 molar ratio
RT [min]	DA:GA 1:2 A	DA:GA 1:2 B	DA:GA 1:2 C
0.0194333	177745	183413	178370
0.0483167	171790	171310	172002
0.0772333	174051	173152	168389
0.106167	172951	171510	181898
0.135117	168193	170815	171550
0.16405	166242	170490	171594
0.192983	161610	169015	168044
0.221933	169126	171627	170327
0.250867	166570	173075	172378
0.279817	170165	166130	169463
0.30875	170164	173108	167818
0.337683	165730	169142	166033
0.366633	170897	172132	169188
0.395567	169763	167626	166201
0.4245	187714	171039	163388
0.45345	168380	166159	176445
0.482383	167521	170426	171909
0.511333	166769	161540	170490
0.540267	168483	174273	166817
0.5692	164533	166769	175239
0.59815	167807	168291	176759
0.627083	167648	170279	167416
0.656033	169229	162428	169696
0.684967	170763	163413	172544
0.7139	174474	175658	171976
0.74285	166747	167555	168237
0.771783	169669	168113	171365
0.800733	168177	168567	170914
0.829667	165256	170491	168255
0.8586	158466	166722	168507
0.88755	172161	170519	175894
0.916483	172107	164540	171865
0.945433	164682	166100	168013
0.974367	173511	161243	171264
1.0033	168757	166457	168335
1.03225	164552	171315	163770
1.06118	167531	168272	168155
1.09013	169716	168856	167797
1.11907	168400	165393	173190
1.148	163567	165020	168370
1.17695	166742	167157	164583
1.20588	171948	166937	173860
1.23483	166963	170092	164007
1.26377	167812	161292	169168
1.2927	169004	166901	167100
1.32165	165516	169526	172208
1.35058	170253	163935	167808
1.37953	164063	173545	169745
1.40847	169964	170173	168164
1.4374	170273	172160	164414
1.46635	173104	170151	173792
1.49528	164680	168392	166389
1.52423	162177	166785	166168
1.55317	171268	170749	167766
1.5821	170464	164605	163243
1.61105	167957	166634	168056
1.63998	162667	171021	170213
1.66893	166627	162640	167219
1.69787	166437	169207	168741
1.7268	170903	163399	165264
1.75575	166540	169047	172022
1.78468	167004	167833	171250
1.81363	163907	165817	165449
1.84257	168138	165679	170740
1.8715	165303	160749	170540
1.90045	166346	161056	166522
1.92938	162005	164911	167075
1.95833	170252	164617	166185
1.98727	166876	167835	166221
2.0162	163532	164755	167815
2.04515	166846	171399	164005
2.07408	172839	171851	170891
2.10302	168992	166126	167528
2.13197	167702	165947	169901
2.1609	177190	188498	182133
2.18985	181925	194527	198712
2.21878	178095	184147	183384
2.24772	169690	173230	176480
2.27667	173256	174161	168576
2.3056	163991	170289	174399
2.33453	170001	166584	170675
2.36348	164368	163417	167676
2.39242	168770	166287	167886
2.42135	163197	170031	167815
2.4503	165238	171093	173269
2.47923	175816	171286	174787
2.50818	173013	164404	170316
2.53712	160524	167278	169936
2.56605	162634	163264	171166
2.595	170130	166460	157933
2.62393	165836	164931	170672
2.65287	169273	165181	167456
2.68182	166969	167773	170867
2.71075	164580	166229	170872
2.7397	170629	168724	167444
2.76863	168340	164821	173814
2.79757	183426	180506	175910
2.82652	177991	173416	187031
2.85545	164548	172499	167832
2.8844	165011	164216	169710
2.91333	164852	172053	170920
2.94227	174052	170437	169736
2.97122	196915	190570	202993
3.00015	211906	199056	184271
3.0291	182460	185349	181790
3.05803	181353	174887	181467
3.08697	177504	172223	174559
3.11592	171101	171633	170107
3.14485	169652	173467	176918
3.17378	170447	169418	171818
3.20273	172650	172376	171022
3.23167	172144	169895	166345
3.2606	176554	169176	179425
3.28955	172511	173835	175096
3.31848	177007	176778	177217
3.34743	178012	176883	180730
3.37637	175141	172247	188322
3.4053	174473	172358	178545
3.43425	175019	172775	172160
3.46318	176581	168797	172841
3.49212	168096	166317	164835
3.52107	170591	170436	168353
3.55	168207	173206	168221
3.57893	169278	168802	170308
3.60788	167267	171889	173745
3.63682	161193	162796	167429
3.66575	170939	172634	165343
3.6947	168487	168302	167865
3.72363	170275	166400	165243
3.75258	169950	161932	164900
3.78152	169999	170040	171314
3.81045	167700	165171	166629
3.8394	166990	165357	163700
3.86833	166544	169714	168537
3.89728	170915	167958	169351
3.92622	166332	166529	164158
3.95515	167566	165788	166915
3.9841	164087	167774	170591
4.01303	165682	163082	163813
4.04198	163324	170306	162892
4.07092	160777	171588	166395
4.09985	164242	166227	163976
4.1288	169126	172378	169982
4.15773	168665	165801	161952
4.18668	168607	164028	167218
4.21562	167056	169930	163820
4.24455	160368	163482	162480
4.2735	169215	165653	167898
4.30243	169087	168508	167472
4.33138	174759	166574	169786
4.36032	166934	165308	172497
4.38925	165409	169537	166958
4.4182	161843	170774	165491
4.44713	170224	168029	172893
4.47608	170517	169300	165264
4.50502	166239	165228	165520
4.53395	168741	165582	172327
4.5629	170645	166412	169621
4.59183	170610	173608	170071
4.62078	164489	166915	171675
4.64972	173298	170114	168505
4.67865	164489	168323	168190
4.7076	167691	163949	169358
4.73653	171555	169343	165544
4.76548	167940	167222	170525
4.79442	162059	166459	170471
4.82335	170159	165498	167900
4.8523	166422	162532	169613
4.88123	167763	164780	167338
4.91018	158698	168769	167458
4.93912	171819	175443	168229
4.96805	167809	170620	166865
4.997	169066	164683	178582
5.02593	171297	172414	173084
5.05488	169187	170713	170962
5.08382	163607	169677	171529
5.11275	171504	169847	165879
5.1417	170469	166527	161741
5.17063	166564	176805	168882
5.19958	173858	166457	164729
5.22852	170818	167300	168128
5.25745	163039	162360	169947
5.2864	156605	168207	163554
5.31533	163489	165055	169936
5.34428	170523	163671	168282
5.37322	164766	165945	171928
5.40215	165266	165622	168360
5.4311	166070	165876	163579
5.46003	165860	172350	173432
5.48898	168691	165665	166956
5.51792	165156	170220	166585
5.54685	170449	166554	167533
5.5758	168059	165765	166735
5.60473	182675	170023	170859
5.63368	162106	162268	170382
5.66262	167026	165914	166183
5.69155	167240	169049	171111
5.7205	163594	168891	164439
5.74943	168637	164440	166222
5.77838	169359	166137	163716
5.80732	164066	165847	169469
5.83625	165492	164775	164504
5.8652	167924	163455	164991
5.89413	168169	174209	166812
5.92307	172688	169244	165183
5.95202	165814	168275	173047
5.98095	167995	164967	168051
6.0099	167783	160948	172110
6.03883	168326	167171	165947
6.06777	167624	171332	164116
6.09672	171793	166349	165901
6.12565	168758	170536	164984
6.1546	171362	171160	171011
6.18353	163748	164198	168355
6.21248	161003	163555	168507
6.24142	167380	166567	169822
6.27035	167439	161753	168466
6.2993	158500	166113	167178
6.32823	166484	169215	167185
6.35718	171977	166743	168780
6.38612	170170	165073	166787
6.41505	162601	163825	169427
6.444	171570	171379	167806
6.47293	164284	167466	168854
6.50188	171731	167993	170377
6.53082	166967	165031	169152
6.55975	164274	162969	168399
6.5887	172093	171015	171634
6.61763	175817	166438	173900
6.64657	169559	172973	166671
6.67552	168709	170965	169515
6.70445	164639	164598	171048
6.7334	172236	170759	166997
6.76233	171184	171744	174590
6.79127	163141	167129	188024
6.82022	165625	170175	169750
6.84915	163534	172462	168747
6.8781	166209	171406	163854
6.90703	163122	168007	175600
6.93597	169148	168152	171645
6.96492	170582	165832	169161
6.99385	168937	168583	167013
7.0228	166563	167936	159259
7.05173	164813	166704	171964
7.08067	161032	161589	166690
7.10962	167914	164468	165647
7.13855	167204	165606	168627
7.1675	168994	169955	167821
7.19643	166922	166009	165554
7.22537	168816	165199	163889
7.25432	174430	170524	166958
7.28325	175384	167834	164746
7.3122	162101	163209	161343
7.34113	172761	166090	165231
7.37007	166395	167076	170223
7.39902	166027	165473	161150
7.42795	172316	168178	167654
7.4569	171593	169270	169153
7.48583	164112	161827	165021
7.51477	169186	163054	165992
7.54372	162030	168877	166419
7.57265	168271	170634	167149
7.6016	163510	168758	167556
7.63053	164273	162923	170892
7.65947	168396	167443	164209
7.68842	171787	176623	165116
7.71735	167932	170688	168584
7.7463	167310	166001	165362
7.77523	170249	167120	166309
7.80417	165469	167048	163656
7.83312	168285	172734	171952
7.86205	167317	164214	170775
7.891	169251	162633	163014
7.91993	165614	164748	166694
7.94887	166333	169089	164826
7.97782	166306	164962	165896
8.00675	166625	165287	171844
8.0357	167617	165480	162787
8.06463	167755	165093	170750
8.09357	167662	172548	165603
8.12252	168704	166785	172342
8.15145	171551	170402	170713
8.1804	164876	171103	165750
8.20933	169857	164406	163865
8.23827	165781	170704	168356
8.26722	171063	159315	165504
8.29615	169331	167328	167907
8.3251	171881	167152	183997
8.35403	169044	162869	173588
8.38298	166012	168856	171927
8.41192	177149	164398	159376
8.44085	167087	168966	166457
8.4698	164616	169990	166651
8.49873	173981	166254	164903
8.52768	167365	167776	173268
8.55662	163846	166197	161073
8.58555	170589	168011	170558
8.6145	165376	166379	167491
8.64343	165979	162746	166602
8.67238	161417	173758	166859
8.70132	169644	163197	159470
8.73025	168236	167033	168479
8.7592	170450	169176	169788
8.78813	164336	177710	168075
8.81708	164668	197116	169228
8.84602	161899	163249	165821
8.87495	165986	164154	167494
8.9039	162844	163075	162925
8.93283	165310	162973	171924
8.96178	164381	172777	170484
8.99072	167469	162776	166736
9.01965	167998	169506	167337
9.0486	169382	164089	171968
9.07753	166597	162333	169095
9.10648	170071	169362	170200
9.13542	164856	171754	174784
9.16435	162550	171857	161964
9.1933	166700	165443	167953
9.22223	166062	167579	165263
9.25118	161630	166780	169236
9.28012	169449	167352	168643
9.30905	161259	167330	167013
9.338	163707	164856	159470
9.36693	167498	166158	164156
9.39588	162149	169133	167188
9.42482	166588	173533	167692
9.45375	165431	164874	161614
9.4827	165203	167224	168075
9.51163	166932	162644	164988
9.54058	168997	170243	164306
9.56952	166305	165495	164241
9.59847	171127	165895	166884
9.6274	168286	172831	170399
9.65633	169474	168734	169662
9.68528	165938	168078	164104
9.71422	164036	169197	166547
9.74317	169932	165936	166698
9.7721	161626	164640	172471
9.80103	167912	178928	168300
9.82998	168269	167182	172550
9.85892	169969	164529	169105
9.88787	166802	170567	165797
9.9168	165403	172831	167050
9.94573	165692	166554	164111
9.97468	162397	168481	158259
10.0036	166830	170667	166880
10.0326	166060	165307	178911
10.0615	166218	163491	169025
10.0904	166354	166510	161312
10.1194	166071	173564	167331
10.1483	167655	160495	171589
10.1773	162519	167718	165903
10.2062	165849	171190	170412
10.2351	166191	161734	164706
10.2641	170027	165681	172383
10.293	162885	172432	168871
10.322	166113	164816	171439
10.3509	165689	169352	168097
10.3798	169486	167139	167554
10.4088	166726	161432	165398
10.4377	176259	171307	164542
10.4667	164969	167622	168480
10.4956	169109	173150	168393
10.5245	166128	168812	172158
10.5535	164066	169532	169623
10.5824	166933	169412	164912
10.6114	164147	176285	166298
10.6403	168800	171120	170953
10.6692	163497	162059	162070
10.6982	167514	168883	165770
10.7271	169112	165138	169300
10.7561	168308	170158	168194
10.785	169127	164405	163964
10.8139	163972	169585	166043
10.8429	165829	175667	172215
10.8718	164048	168263	172099
10.9008	165800	166712	169328
10.9297	171238	163318	166040
10.9587	168991	167084	170276
10.9876	170105	166840	166560
11.0165	172137	173396	169982
11.0455	171556	168444	167921
11.0744	165276	166726	169581
11.1034	169315	175632	167652
11.1323	168813	173722	171686
11.1612	172724	172277	166077
11.1902	172620	168855	167380
11.2191	169865	170523	163206
11.248	163571	170189	165694
11.277	170250	170946	173649
11.3059	171355	168499	170608
11.3349	168557	168119	165976
11.3638	166848	171896	174821
11.3927	171778	166926	175985
11.4217	177024	169241	170097
11.4506	168191	168841	166121
11.4796	165658	170862	168495
11.5085	166804	168686	173285
11.5374	178379	167755	175512
11.5664	174386	172317	171162
11.5953	182256	173696	174674
11.6242	176744	172984	173763
11.6532	174594	173031	175714
11.6821	167272	167207	174495
11.7111	170958	169829	173152
11.74	175095	172429	174667
11.769	170064	169051	170169
11.7979	170327	173313	169990
11.8268	171134	169182	165230
11.8558	171611	167256	168276
11.8847	165473	171829	170627
11.9137	169184	169479	170398
11.9426	173185	173969	170637
11.9715	164037	172434	165194
12.0005	172549	164596	170973
12.0294	169779	172730	175423
12.0584	173558	168747	167200
12.0873	167862	173848	168198
12.1162	173948	171394	169769
12.1452	174173	177448	171779
12.1741	182512	182190	177444
12.203	182535	180788	179308
12.232	179412	169054	169403
12.2609	179977	172873	169829
12.2899	174611	175328	170000
12.3188	169708	173599	178534
12.3477	172493	169120	172849
12.3767	167387	165666	170755
12.4056	168117	172854	171306
12.4346	164153	173902	163783
12.4635	175382	176633	177590
12.4924	168198	170843	176026
12.5214	167808	168732	174253
12.5503	170323	172510	173842
12.5793	166243	172897	165970
12.6082	169698	167143	176815
12.6371	168115	170887	172214
12.6661	170246	174397	174276
12.695	175988	170885	178993
12.724	175572	173988	166865
12.7529	174768	168000	175886
12.7818	177854	174709	171513
12.8108	175551	170776	168444
12.8397	171107	172336	169074
12.8687	167025	177775	177461
12.8976	166190	174241	172467
12.9265	192509	178420	168048
12.9555	170814	176564	176066
12.9844	179293	174120	176983
13.0134	176928	176329	182517
13.0423	192818	193121	192047
13.0712	192748	192957	196851
13.1002	187060	176544	181860
13.1291	173550	178955	176208
13.158	166422	174735	169878
13.187	171509	168605	166362
13.2159	171297	178324	168532
13.2449	177525	176414	169633
13.2738	170304	176047	176441
13.3027	174499	167363	171685
13.3317	168334	170009	173555
13.3606	169862	175833	168552
13.3896	170040	176849	171627
13.4185	175297	167225	173692
13.4474	172072	166986	170780
13.4764	174552	175983	177239
13.5053	171927	167375	166817
13.5343	175795	169534	166520
13.5632	174873	166630	167904
13.5921	172705	175227	176617
13.6211	173756	180718	168631
13.65	177577	168799	171640
13.679	172067	169229	174645
13.7079	170550	171837	168203
13.7368	166399	171657	179179
13.7658	173066	171966	171088
13.7947	174884	172197	181242
13.8237	168314	173863	169297
13.8526	171866	194634	175432
13.8815	164818	176494	177125
13.9105	172683	165782	172736
13.9394	172321	170119	168006
13.9683	168903	172992	171625
13.9973	179308	178748	176434
14.0262	173193	176338	182430
14.0552	172828	174176	174889
14.0841	176058	183967	170044
14.113	180741	178423	180163
14.142	183274	187186	180928
14.1709	190347	189651	193256
14.1999	218509	215245	205016
14.2288	202109	209849	206172
14.2577	181105	188696	183214
14.2867	175404	177274	177373
14.3156	180097	174964	171340
14.3446	172855	178795	171901
14.3735	172980	168949	182611
14.4024	169915	175580	172248
14.4314	175921	173059	171341
14.4603	171928	175047	173083
14.4893	177499	171838	168793
14.5182	178095	173629	179677
14.5471	179790	178913	175162
14.5761	172481	176145	175249
14.605	167656	176510	175305
14.634	172309	170417	172611
14.6629	168741	176780	179815
14.6918	175904	174081	177891
14.7208	173558	172865	177154
14.7497	172074	170822	174493
14.7787	175070	172307	177453
14.8076	172574	179953	174412
14.8365	178128	170446	173130
14.8655	174675	175139	173546
14.8944	169804	169431	168274
14.9233	168474	176780	173478
14.9523	177033	172962	183109
14.9812	179381	174166	181797
15.0102	174276	167952	175839
15.0391	172953	169621	174662
15.068	173955	171624	177294
15.097	178484	179854	172176
15.1259	179856	174244	169314
15.1548	177904	175753	189593
15.1838	196843	195277	187872
15.2127	219487	219239	218626
15.2417	218884	214625	214000
15.2706	191053	196410	194757
15.2995	184729	183758	183012
15.3285	172784	180578	177969
15.3574	174728	173653	177530
15.3864	175276	178029	180574
15.4153	173772	173005	177741
15.4443	171920	175922	180153
15.4732	176151	167691	174850
15.5021	171373	177354	175843
15.5311	172319	178629	178965
15.56	178022	182911	167110
15.5889	178750	176210	171868
15.6179	175914	175127	175391
15.6468	182214	177943	168919
15.6758	167185	177742	195764
15.7047	170924	175463	178755
15.7336	173258	180019	177356
15.7626	175699	175313	169963
15.7915	170424	169578	174172
15.8204	178819	170109	180533
15.8494	175851	171649	181109
15.8783	166251	178545	179266
15.9073	171304	175461	170146
15.9362	173520	173680	172269
15.9651	175555	175912	170506
15.9941	177742	172837	174650
16.023	173175	175814	182162
16.052	181014	180942	175227
16.0809	185816	182676	174431
16.1099	191253	187420	184780
16.1388	214965	218002	222614
16.1677	237518	238814	243170
16.1967	205514	214335	217954
16.2256	189984	186425	197354
16.2545	179785	178604	179070
16.2835	183363	182190	182055
16.3124	178572	178464	176367
16.3413	175607	177436	174827
16.3703	177787	177666	175228
16.3992	176834	175861	172336
16.4282	175574	173720	171997
16.4571	175023	174439	174656
16.486	169397	170701	168547
16.515	168463	176929	176988
16.5439	177322	171472	178593
16.5729	178022	171020	175818
16.6018	175705	176740	176435
16.6307	172263	165996	173539
16.6597	178796	183311	179339
16.6886	178777	174287	175938
16.7176	176862	170548	174912
16.7465	175958	176044	174705
16.7754	180231	174607	179895
16.8044	171343	178111	177575
16.8333	175652	177709	182750
16.8623	176024	178384	171404
16.8912	172903	172251	178592
16.9201	179085	181514	175553
16.9491	181763	174100	177653
16.978	197044	194503	187312
17.0069	227825	221547	222579
17.0359	222308	217152	222486
17.0648	194971	197105	195870
17.0938	187731	178468	188627
17.1227	183890	182237	181936
17.1517	174279	182749	177822
17.1806	179212	179847	177800
17.2095	173919	179528	181005
17.2385	179598	180475	179609
17.2674	176034	179517	173562
17.2963	174235	175522	180583
17.3253	171537	174480	174544
17.3542	178594	177124	168936
17.3832	175212	171624	174005
17.4121	172713	175451	173637
17.441	177187	182546	177535
17.47	181762	173974	169821
17.4989	177770	180282	175675
17.5279	174064	172753	177879
17.5568	186489	173541	174571
17.5857	170156	179312	170390
17.6147	170537	176019	178223
17.6436	181994	167148	175027
17.6726	176582	179639	178065
17.7015	180415	183604	180371
17.7304	176859	174530	213550
17.7594	189888	193603	191043
17.7883	212933	213908	217571
17.8173	209759	209796	217112
17.8462	193980	191723	197050
17.8751	186062	183254	187915
17.9041	179793	174052	181766
17.933	181951	181348	174834
17.9619	172258	177986	177544
17.9909	173675	179023	177588
18.0198	180031	177475	171727
18.0487	172787	175552	174917
18.0777	178190	177222	183938
18.1066	176691	175076	177674
18.1356	185886	176367	176691
18.1645	173657	182204	177207
18.1934	179062	175196	173782
18.2224	173637	181706	177256
18.2513	185330	174464	179212
18.2803	178103	174683	178353
18.3092	168848	174376	179250
18.3381	171524	173538	175075
18.3671	180391	173316	175043
18.396	176058	177937	168250
18.425	178648	175169	176109
18.4539	184569	178685	177112
18.4828	196916	194108	198454
18.5118	208372	202029	204226
18.5407	188838	191444	198189
18.5696	185304	183592	186396
18.5986	179656	182708	183550
18.6275	174610	175979	183056
18.6565	176575	173387	174513
18.6854	180434	176009	180900
18.7143	178401	176618	179922
18.7433	167399	177028	172194
18.7722	181745	179123	180433
18.8012	179126	167537	178959
18.8301	176420	172934	175268
18.859	172393	175172	178001
18.888	180588	183383	178591
18.9169	174124	184775	174899
18.9459	183682	180470	179276
18.9748	177252	175978	178632
19.0037	177376	171522	181181
19.0327	174258	173231	177926
19.0616	179232	176301	178635
19.0906	183612	187253	176108
19.1195	198029	192614	197461
19.1484	194374	202474	201975
19.1774	185249	187659	194799
19.2063	185446	179135	184519
19.2353	177129	174755	180857
19.2642	174954	171469	183219
19.2931	174948	172423	175529
19.3221	171496	175951	182751
19.351	183745	171717	176195
19.38	180946	178495	181875
19.4089	178535	178999	178595
19.4378	180284	174924	176110
19.4668	176551	175708	181414
19.4957	174008	180826	179725
19.5246	179523	182412	179323
19.5536	183430	180041	180212
19.5825	183482	174896	181529
19.6115	179072	176018	179060
19.6404	173253	181542	175995
19.6693	190069	190477	187370
19.6983	193888	186972	191895
19.7272	184094	189115	187484
19.7562	183975	182439	181914
19.7851	176552	183461	181607
19.814	182208	177746	171478
19.843	181027	176439	186555
19.8719	178960	178179	177738
19.9008	177873	177220	180870
19.9298	184453	176380	182326
19.9587	180434	180238	179766
19.9876	179674	175547	182606
20.0166	177683	178036	173817
20.0455	179333	176025	175095
20.0745	175293	182503	170323
20.1034	179840	183203	177360
20.1323	178296	175579	181157
20.1613	185665	177136	182589
20.1902	183494	192256	184472
20.2192	181374	184603	182655
20.2481	177543	179577	188612
20.277	178732	175674	183066
20.306	179400	176856	180349
20.3349	184143	178942	175109
20.3639	174276	181798	181845
20.3928	178470	172693	184395
20.4217	176349	172705	180161
20.4507	173623	174992	182307
20.4796	172495	185571	176175
20.5085	173724	172874	182842
20.5375	179702	177153	179053
20.5664	176710	174085	178721
20.5954	172475	186718	177902
20.6243	182120	181753	187000
20.6532	179279	184782	187442
20.6822	177775	180487	180084
20.7111	177306	183195	182450
20.7401	179232	188423	184937
20.769	177276	180718	175832
20.798	178416	181956	185443
20.8269	182390	187714	182730
20.8558	180619	180562	181955
20.8848	180743	177875	174538
20.9137	185769	177765	176629
20.9426	204340	179265	177610
20.9716	185577	180897	179578
21.0005	178083	172587	180942
21.0295	180518	180914	178979
21.0584	179181	177872	176224
21.0873	175676	176009	180319
21.1163	182245	181156	185259
21.1452	182822	175729	181076
21.1742	179220	173994	179527
21.2031	173963	171690	175724
21.232	180628	171642	173544
21.261	181004	176269	179747
21.2899	182560	173975	173866
21.3188	168687	174265	171617
21.3478	183769	176864	174083
21.3767	179364	183978	177416
21.4057	184883	176135	181192
21.4346	177712	181181	183438
21.4635	171881	180572	174748
21.4925	174470	182493	177529
21.5214	180960	186020	186082
21.5504	180140	185115	178780
21.5793	180768	180857	181499
21.6082	184844	183192	182252
21.6372	178756	186576	179260
21.6661	179348	185834	174898
21.695	174225	179903	176603
21.724	177784	178427	183937
21.7529	176909	177347	172028
21.7818	179572	173375	175174
21.8108	170834	172230	182733
21.8397	175228	172246	182804
21.8687	178697	174631	179383
21.8976	184295	170979	171033
21.9265	177423	179135	173185
21.9555	179459	174583	182907
21.9844	187238	180229	172979
22.0134	181107	183036	173908
22.0423	176237	180163	183511
22.0712	179185	179223	175301
22.1002	180332	182045	177402
22.1291	178647	203796	176081
22.158	183930	175640	173481
22.187	178687	174912	182807
22.2159	181026	174162	180678
22.2449	177215	174763	177913
22.2738	177677	175079	179766
22.3027	167872	176392	182165
22.3317	178000	174567	179374
22.3606	179219	168287	176572
22.3896	179115	177713	178974
22.4185	176773	180707	178241
22.4474	175726	178322	174893
22.4764	188033	178493	176513
22.5053	175481	179235	178132
22.5343	179084	182088	178842
22.5632	183848	180442	175838
22.5921	173546	178988	185305
22.6211	181358	180524	174082
22.65	185798	177605	176200
22.679	176131	184386	179190
22.7079	169932	172887	173593
22.7368	177364	181434	179236
22.7658	178295	182815	174675
22.7947	176013	181230	178872
22.8236	173312	186020	175278
22.8526	176329	170579	176002
22.8815	173791	178350	177495
22.9105	183788	179480	173703
22.9394	181482	182041	178613
22.9683	181186	185242	179155
22.9973	175508	182814	176255
23.0262	183724	179871	176767
23.0552	179141	172657	177554
23.0841	180726	178065	174914
23.113	177219	175501	173183
23.142	185993	178499	180741
23.1709	176238	174312	174690
23.1998	178682	175866	172803
23.2288	178676	174944	178391
23.2577	177111	178355	175513
23.2867	171051	179955	179439
23.3156	177167	182981	179820
23.3445	174978	177708	172528
23.3735	176331	182116	181353
23.4024	180616	173161	186024
23.4313	174960	173658	175869
23.4603	175588	177141	174723
23.4892	184100	175700	176889
23.5182	184757	175082	174419
23.5471	178117	173681	176157
23.576	180535	178492	178732
23.605	168590	183915	183894
23.6339	183572	175249	177532
23.6628	177385	182420	177752
23.6918	176649	173938	171129
23.7207	172263	176642	173312
23.7497	180747	172672	177855
23.7786	177323	184478	182644
23.8075	181757	175731	178460
23.8365	184967	177831	178067
23.8654	173476	169369	172581
23.8944	173435	178483	177644
23.9233	178832	176947	180911
23.9522	177730	179821	169490
23.9812	178866	177641	177897
24.0101	176069	173253	177496
24.039	178833	172177	174290
24.068	177532	172289	181499
24.0969	180333	173694	172758
24.1259	181812	173268	178354
24.1548	182367	176615	173118
24.1837	173566	176756	170373
24.2127	175706	183852	182431
24.2416	175428	168903	176588
24.2706	178181	173237	176564
24.2995	184649	174287	181674
24.3285	183276	181365	180834
24.3574	175731	178667	180441
24.3863	175570	179590	173166
24.4153	172839	173363	183698
24.4442	177513	184756	175668
24.4731	171911	174524	179921
24.5021	176702	183751	175249
24.531	182441	172572	176532
24.56	175351	179645	174697
24.5889	179560	176891	174029
24.6178	178995	178345	181834
24.6468	179012	183350	171092
24.6757	176814	174885	177792
24.7046	183808	180342	182815
24.7336	182478	177219	182861
24.7625	176474	177175	180889
24.7915	172232	176450	181295
24.8204	174721	175581	175116
24.8493	176916	180298	173968
24.8783	181176	179031	179580
24.9072	177733	175990	173238
24.9361	177865	176670	186012
24.9651	177695	176939	175861
24.994	180152	178065	180873
25.023	180063	186972	178015
25.0519	182280	181046	181566
25.0808	176620	185220	179715
25.1098	173066	177706	175470
25.1387	175545	172980	181953
25.1676	175253	176896	177490
25.1966	175872	177094	175845
25.2255	171541	173887	174207
25.2544	178818	174514	176333
25.2834	175971	173205	179404
25.3123	172243	177645	176031
25.3413	179085	177139	174427
25.3702	179699	178417	172877
25.3991	174022	171302	173408
25.4281	180289	170924	179299
25.457	181835	180964	183051
25.486	175879	175762	182575
25.5149	176598	183057	175979
25.5438	177116	175532	173208
25.5728	175721	175789	168501
25.6017	176442	175984	178161
25.6306	174898	174705	174219
25.6596	179371	172675	176713
25.6885	175787	167686	178825
25.7175	176440	176681	175002
25.7464	174087	175543	175327
25.7753	179286	172043	172252
25.8043	172276	178076	173669
25.8332	177676	177591	170186
25.8621	177840	178522	170589
25.8911	172026	178096	177621
25.92	177431	172003	173790
25.949	197487	169206	176090
25.9779	179614	174560	172551
26.0069	174356	177438	172001
26.0358	167164	182957	170196
26.0647	171595	173932	174155
26.0937	172472	171343	168738
26.1226	178443	172926	175737
26.1515	184648	175524	172153
26.1805	175173	169282	173300
26.2094	177378	179372	172071
26.2384	177815	174793	170319
26.2673	174175	176842	175103
26.2962	174322	175053	175784
26.3252	175788	175862	166873
26.3541	172737	176314	174071
26.3831	173773	172278	171652
26.412	177443	177348	174956
26.4409	169968	182693	172044
26.4699	174928	168963	172631
26.4988	174536	176963	173025
26.5277	175812	170355	172692
26.5567	173811	179501	178502
26.5856	172340	179776	174839
26.6146	170518	170561	174229
26.6435	177966	181239	168484
26.6724	168288	177574	175684
26.7014	176552	166484	177019
26.7303	171651	175221	171076
26.7592	175371	169443	175177
26.7882	172711	172805	170514
26.8171	180168	171597	169648
26.8461	174939	174536	179286
26.875	173863	172295	174010
26.9039	172513	173838	170279
26.9329	178884	171726	170641
26.9618	176012	173598	169643
26.9907	182710	180653	173698
27.0197	178109	174302	170045
27.0486	174148	170206	177793
27.0776	173724	168054	172905
27.1065	172037	172994	170387
27.1354	174596	177338	168392
27.1644	173044	182963	179493
27.1933	170874	175368	167867
27.2222	172372	174893	162508
27.2512	175535	170659	169158
27.2801	175175	172402	173221
27.3091	177173	175446	172635
27.338	171173	175472	173519
27.3669	173290	162720	175802
27.3959	171533	171152	174132
27.4248	166467	173959	173033
27.4537	172537	176246	179130
27.4827	175421	166639	175544
27.5116	175547	178204	176552
27.5406	169886	171977	168907
27.5695	168269	177339	175611
27.5984	174923	169232	168676
27.6274	175374	170389	175925
27.6563	191425	187407	183495
27.6853	350615	318521	317401
27.7142	761850	713086	688867
27.7431	1.01515e+06	1.02591e+06	1038676
27.7721	958322	1.03652e+06	1.03107e+06
27.801	822853	837078	893854
27.8299	600824	653803	654633
27.8589	486758	479143	504655
27.8878	389395	399217	432623
27.9167	331998	333155	325370
27.9457	295073	288108	310244
27.9746	273004	275345	283388
28.0035	249083	266245	255829
28.0325	249208	249661	242528
28.0614	238926	230617	237737
28.0903	236589	233792	231046
28.1193	349786	319279	290529
28.1482	849958	789346	784676
28.1771	1.40886e+06	1.33701e+06	1.27997e+06
28.2061	1.38807e+06	1.43559e+06	1.45271e+06
28.235	1.14371e+06	1161194	1.1767e+06
28.2639	866804	904144	885623
28.2929	648839	628262	640648
28.3218	498695	526293	487126
28.3507	400336	402271	419966
28.3797	487084	450170	432120
28.4086	1.05941e+06	978094	965160
28.4376	1.34983e+06	1.36243e+06	1.35441e+06
28.4665	1.31265e+06	1.30074e+06	1.27559e+06
28.4954	936833	1.04509e+06	1.0458e+06
28.5243	760820	752664	755108
28.5533	530339	540120	559878
28.5822	423026	404530	432331
28.6111	367920	362939	355192
28.6401	488221	464636	436098
28.669	986638	916735	868801
28.6979	1.18303e+06	1.10639e+06	1.11559e+06
28.7269	929276	957608	997610
28.7558	695383	718072	711896
28.7848	559761	555832	541460
28.8137	732329	716844	712380
28.8426	800200	856561	857976
28.8716	717574	718685	756460
28.9005	572799	557413	568809
28.9294	628467	649231	603042
28.9584	599299	635167	672809
28.9873	549273	554000	568690
29.0162	538573	536632	519207
29.0452	482055	460635	486971
29.0741	447414	453271	454643
29.103	419976	402327	403140
29.132	376901	368843	371005
29.1609	326990	318138	325550
29.1899	279232	280059	306573
29.2188	252006	246893	243690
29.2477	232968	235287	231053
29.2767	220127	217494	220084
29.3056	213026	209349	208872
29.3345	200847	200354	202574
29.3635	202386	196034	202119
29.3924	194457	196133	195494
29.4213	197596	196994	199095
29.4503	196502	193125	198245
29.4792	193261	196549	197801
29.5081	196641	196370	198019
29.5371	195514	192627	206951
29.566	199586	201930	203197
29.5949	206618	207643	202177
29.6239	210229	205031	217429
29.6528	208543	217838	211685
29.6817	214911	213837	213802
29.7107	216160	219646	217399
29.7396	219904	215380	219389
29.7685	223845	226755	230101
29.7975	253724	267515	263574
29.8264	297117	290669	291662
29.8553	273933	275983	277954
29.8843	256939	258335	265381
29.9132	249332	255615	250021
29.9421	265402	268819	256685
29.9711	281839	281967	288951
30	267979	270834	269149
30.0289	254114	255275	258538
30.0579	248974	245922	246033
30.0868	251188	248309	247049
30.1157	255424	253823	245978
30.1447	254141	260391	254040
30.1736	249164	248602	254999
30.2025	250187	250125	248172
30.2315	249200	245058	252619
30.2604	250359	259471	246698
30.2893	247490	253727	246926
30.3183	256652	257667	255215
30.3472	260811	255130	252224
30.3761	254856	250898	251644
30.405	254279	245877	251169
30.434	259155	260666	254875
30.4629	259567	260205	254362
30.4918	252770	249550	247408
30.5208	239493	245735	247710
30.5497	238578	246455	243746
30.5786	236962	241893	241363
30.6076	244281	247861	247863
30.6365	244275	247906	249660
30.6654	247013	249561	244527
30.6944	244501	239132	244213
30.7233	237857	244021	239546
30.7523	246513	238739	246004
30.7812	238966	242906	240725
30.8101	238876	247110	239684
30.8391	235494	241289	239976
30.868	233804	237731	231527
30.8969	220525	231460	225273
30.9259	215643	222219	221478
30.9548	216723	221106	217253
30.9837	217566	218447	218406
31.0127	215430	210788	216445
31.0416	211377	209912	215916
31.0705	208829	207097	204731
31.0995	200040	208088	205591
31.1284	198251	199286	204219
31.1573	193907	192244	194442
31.1863	192031	188643	189616
31.2152	186763	182221	186441
31.2442	183630	178523	185970
31.2731	176727	177729	178698
31.302	173713	176929	178949
31.331	176267	175242	175760
31.3599	170126	172233	168691
31.3888	170024	170456	173662
31.4178	170326	167545	170237
31.4467	168713	163111	166595
31.4757	163710	162898	165951
31.5046	157064	160992	162220
31.5335	158493	156619	159061
31.5625	154522	154342	156721
31.5914	152801	150397	151867
31.6203	152496	153645	154922
31.6493	149689	150781	151997
31.6782	148562	148970	150511
31.7072	151176	150151	149014
31.7361	152448	149562	150976
31.765	148905	150032	152093
31.794	149286	148236	150988
31.8229	146694	145813	146219
31.8519	142558	143129	144021
31.8808	141291	143174	146187
31.9097	142463	142230	145958
31.9387	142340	140811	142667
31.9676	137745	141403	139790
31.9966	141556	141349	138276
32.0255	137958	137893	139636
32.0545	138924	139009	140088
32.0834	139087	138734	139553
32.1123	136846	139186	138604
32.1413	138972	138508	140083
32.1702	138719	139242	138861
32.1992	138883	140058	138204
32.2281	140308	140633	139049
32.257	139570	139071	139959
32.286	136151	136597	138510
32.3149	136967	137853	137750
32.3439	136749	135681	136581
32.3728	138734	137209	136843
32.4017	135296	135227	136893
32.4307	134718	136224	135788
32.4596	134470	135555	135654
32.4886	135452	134310	135471
32.5175	136105	134407	134234
32.5465	135314	135275	135952
32.5754	134078	135905	136952
32.6043	135199	136942	135264
32.6333	135577	137518	135109
32.6622	134131	134908	132988
32.6912	136659	134880	136440
32.7201	135149	134652	133938
32.749	134439	133753	135016
32.778	135635	133942	132810
32.8069	132556	135339	133207
32.8359	132225	137079	133077
32.8648	134087	134639	135109
32.8937	133977	133274	134407
32.9227	132292	132869	132171
32.9516	133647	133083	132574
32.9806	133031	132484	133035
33.0095	131916	132993	133659
33.0385	132942	131834	131146
33.0674	132175	132451	131441
33.0964	133914	132406	133898
33.1253	133167	133903	132810
33.1542	133137	134432	133657
33.1832	132378	133170	133001
33.2121	135224	132615	133063
33.2411	131837	132317	133009
33.27	133335	134149	132701
33.2989	133874	134779	132976
33.3279	132515	133648	133231
33.3568	132547	133562	133964
33.3858	132563	133639	133633
33.4147	133851	133005	135336
33.4436	133629	132645	135244
33.4726	131402	134127	134574
33.5015	133774	133267	133635
33.5305	131356	134074	132979
33.5594	132692	134489	135054
33.5884	132021	133023	133421
33.6173	133479	133328	132409
33.6463	132465	131984	133486
33.6752	134697	131977	135157
33.7041	132968	133066	133203
33.7331	135492	133455	132552
33.762	132561	134148	132173
33.791	132231	132310	132465
33.8199	132789	134012	132620
33.8488	131493	133534	132575
33.8778	133955	133667	132711
33.9067	134235	133604	133331
33.9357	134188	132623	133129
33.9646	131830	131691	134125
33.9935	131435	132986	133494
34.0225	131504	131574	133285
34.0514	132796	132353	132449
34.0804	132499	134772	133115
34.1093	132439	132861	132434
34.1382	132701	132236	133064
34.1672	132141	133071	135361
34.1961	132693	134020	132835
34.2251	131641	132846	132017
34.254	131767	133606	133091
34.283	132861	133797	133886
34.3119	132502	133251	130956
34.3409	132557	134404	133709
34.3698	133436	132025	133328
34.3987	132657	133373	133580
34.4277	133922	133251	134347
34.4566	132559	134369	134462
34.4856	132709	133685	133593
34.5145	133989	133927	132722
34.5434	133750	134062	133164
34.5724	134318	135373	134635
34.6013	134029	134005	134086
34.6303	133758	133242	134617
34.6592	134261	132916	133600
34.6882	133318	134685	133475
34.7171	133255	134401	133021
34.746	132495	131454	135728
34.775	132947	134153	133773
34.8039	135248	132661	132445
34.8329	134028	134845	134103
34.8618	135047	134406	132628
34.8907	133734	135001	133568
34.9197	133747	135831	132340
34.9486	133990	134829	133335
34.9776	133815	136028	133096
35.0065	131968	135756	132921
35.0354	133166	135452	135072
35.0644	133367	133700	135852
35.0933	136638	133990	132586
35.1223	134331	135329	132853
35.1512	133840	134048	132741
35.1801	134954	134325	133773
35.2091	133747	133278	134322
35.238	132704	133671	134213
35.267	132383	133665	134224
35.2959	131688	133838	134578
35.3249	132546	132920	134449
35.3538	132781	133773	132404
35.3828	130378	134690	133912
35.4117	132774	137152	134178
35.4406	132403	134963	133343
35.4696	132599	132621	133668
35.4985	133280	133673	133714
35.5275	133896	133830	134844
35.5564	132985	134524	134233
35.5853	133656	132230	133694
35.6143	134063	133514	134805
35.6432	130674	132981	134211
35.6722	132298	133170	133903
35.7011	130882	133125	133396
35.73	131951	133338	132025
35.759	132869	130626	132150
35.7879	132199	131058	132563
35.8169	131734	131208	131552
35.8458	132870	132084	131906
35.8747	131454	132791	134523
35.9037	131400	131280	133233
35.9326	132378	133345	133624
35.9616	131705	132555	132562
35.9905	132226	133147	133300
36.0195	131989	133512	132415
36.0484	132228	132728	132032
36.0773	132725	131871	130926
36.1063	132487	132363	131966
36.1352	132280	130107	132345
36.1642	132595	131891	132509
36.1931	132157	132460	132311
36.2221	131600	132704	131540
36.251	132971	133435	131930
36.2799	134197	133518	132274
36.3089	131784	131605	131887
36.3378	132195	132736	132271
36.3668	134105	131126	132892
36.3957	134038	132458	132014
36.4246	132395	130758	132044
36.4536	131371	131883	131840
36.4825	133125	131583	132089
36.5115	130384	132615	131444
36.5404	132225	133280	131870
36.5694	131521	131512	131328
36.5983	131652	131026	132941
36.6272	131454	131766	132717
36.6562	132621	131218	130309
36.6851	132510	130599	130448
36.7141	131939	131751	131894
36.743	131469	131291	133440
36.7719	131914	132210	131670
36.8009	131639	132413	131975
36.8298	132152	132480	131765
36.8588	130808	131756	131915
36.8877	132286	132043	132285
36.9166	131747	131132	131286
36.9456	130753	130675	131556
36.9745	130762	130517	132664
37.0035	131095	131035	133833
37.0324	130113	132480	131566
37.0614	131493	134400	133030
37.0903	131979	131563	131928
37.1193	132564	131218	132442
37.1482	132865	132337	131993
37.1771	132548	131898	132309
37.2061	130595	131832	132250
37.235	131928	132088	132541
37.264	130839	131807	132052
37.2929	131222	133599	132699
37.3218	131057	131703	131234
37.3508	132831	131867	133448
37.3797	131233	132474	131279
37.4087	131319	132254	130827
37.4376	132104	132886	132597
37.4665	131538	131481	132046
37.4955	130928	131462	130187
37.5244	131849	130563	130643
37.5534	130349	132184	130965
37.5823	131733	131930	131734
37.6113	132314	131471	131515
37.6402	131821	132313	131811
37.6692	131390	130292	130638
37.6981	130202	132385	131879
37.727	132542	131625	130309
37.756	130951	130181	131967
37.7849	131924	131297	132242
37.8139	132140	131656	131981
37.8428	130656	131426	132816
37.8717	129979	131741	131727
37.9007	131961	132455	130004
37.9296	131207	131063	131722
37.9586	130720	132101	131672
37.9875	130344	132847	130733
38.0164	130973	129254	131922
38.0454	130919	130802	132410
38.0743	133256	130309	133109
38.1033	132508	129728	130708
38.1322	131423	132317	131117
38.1612	131311	131234	129832
38.1901	131194	130852	130619
38.2191	131621	130406	131075
38.248	131107	131447	131702
38.2769	130225	131154	132196
38.3059	130738	131716	132720
38.3348	130135	130942	131925
38.3638	131372	131881	130342
38.3927	132114	131016	131939
38.4216	131250	131321	131302
38.4506	131468	129749	131154
38.4795	131469	131328	130940
38.5085	131272	132618	130743
38.5374	131663	131320	130474
38.5663	131894	131544	132192
38.5953	131880	131562	132872
38.6242	129512	131538	130301
38.6532	131862	129916	131257
38.6821	130520	131120	131190
38.7111	132026	130825	130784
38.74	131796	131890	130913
38.7689	131324	130527	131826
38.7979	131968	130884	131685
38.8268	132641	130924	130728
38.8558	130283	130629	130231
38.8847	131140	131654	130988
38.9136	130756	131837	130894
38.9426	131691	131990	132644
38.9715	130909	130874	130169
39.0005	130732	131145	132027
39.0294	131134	131997	132085
39.0584	131120	131630	130861
39.0873	130841	131858	130711
39.1163	131142	130385	129574
39.1452	131812	130009	131525
39.1741	138699	137955	136823
39.2031	254742	254670	247886
39.232	239059	246281	244394
39.261	211980	208343	209542
39.2899	192003	199627	193542
39.3188	187038	183600	182322
39.3477	184704	185755	186793
39.3767	178601	181083	181654
39.4056	178028	185133	180429
39.4346	174918	176622	179990
39.4635	178567	180795	185255
39.4924	186125	201154	186933
39.5214	190997	188470	182333
39.5503	180044	185813	184896
39.5793	178794	185429	180955
39.6082	181693	186786	187592
39.6371	187758	188768	187781
39.666	185660	181162	181330
39.695	183586	179725	183543
39.7239	199590	178016	197721
39.7529	185639	178393	181832
39.7818	180855	186820	176390
39.8107	182764	181766	177288
39.8397	182102	175240	187078
39.8686	179201	179967	175894
39.8976	176116	169761	175160
39.9265	182243	179380	173205
39.9554	177168	181782	180513
39.9844	172244	178186	173818
40.0133	183874	179764	177828
40.0423	181936	174342	179262
40.0712	173421	173341	183427
40.1001	175434	181886	178676
40.129	175803	176703	171939
40.158	174378	176917	173339
40.1869	175544	175450	170736
40.2159	176531	169735	181599
40.2448	173102	176506	176402
40.2737	175062	176235	183471
40.3027	175827	175212	179123
40.3316	172191	175373	174033
40.3606	177122	175543	167904
40.3895	172314	173478	181406
40.4184	174281	178302	172307
40.4474	176188	169151	169584
40.4763	172844	173433	168088
40.5052	172711	178947	175167
40.5342	173519	176596	169243
40.5631	165721	171634	175923
40.5921	173084	179331	167771
40.621	174177	174222	174000
40.6499	175220	171948	171948
40.6789	170978	174978	169553
40.7078	169928	167486	177822
40.7368	170512	169975	170009
40.7657	167510	169915	175206
40.7946	172780	174423	169570
40.8236	172046	168058	174287
40.8525	171399	173820	167538
40.8814	173726	171499	174232
40.9104	167762	174429	174223
40.9393	171182	173567	168082
40.9682	169559	171690	166757
40.9972	172854	176991	174569
41.0261	176585	172144	170985
41.0551	174307	170425	170045
41.084	168778	172753	172701
41.1129	171940	176428	167061
41.1419	171779	170347	167435
41.1708	170694	173798	171980
41.1998	168155	167151	165714
41.2287	177708	164704	172829
41.2576	171684	167827	171560
41.2866	169643	170362	171695
41.3155	184580	168462	191555
41.3445	164685	166481	168844
41.3734	169577	168545	165065
41.4023	169573	176943	172985
41.4313	171482	172258	171181
41.4602	171874	176076	168030
41.4892	170542	170586	173658
41.5181	170101	167813	167792
41.547	174514	166970	164980
41.576	170488	170742	166362
41.6049	173189	174687	171298
41.6339	175369	169162	171066
41.6628	165396	169613	172844
41.6917	161891	170996	164011
41.7207	166164	165968	168485
41.7496	173123	170690	161190
41.7785	167657	169595	168670
41.8075	167997	172451	170104
41.8364	171552	165466	173297
41.8653	173615	169330	167054
41.8943	168370	166457	168329
41.9232	167018	171009	171553
41.9522	168894	172135	171440
41.9811	167816	171305	168486
42.01	166522	166779	165593
42.039	171647	165274	170135
42.0679	169745	170154	164860
42.0969	169266	168502	166592
42.1258	167697	165800	165268
42.1547	168429	167839	161909
42.1837	171892	166016	169700
42.2126	175312	168248	161940
42.2416	165211	162243	165908
42.2705	168633	171741	168511
42.2995	172585	166422	166234
42.3284	167956	171425	168210
42.3573	170729	171295	166540
42.3863	166780	167996	168886
42.4152	169116	164385	169049
42.4441	168304	168560	166933
42.4731	167239	171834	166303
42.502	163728	174288	165578
42.531	169669	166982	162561
42.5599	171214	167948	171063
42.5888	160939	164697	171853
42.6178	166582	169136	169035
42.6467	169444	166938	164206
42.6756	164205	169659	163334
42.7046	169252	170853	163585
42.7335	162973	170126	167566
42.7625	171009	168544	168112
42.7914	174465	167139	167693
42.8203	170201	172580	165923
42.8493	168421	170654	163572
42.8782	167970	171267	164024
42.9072	166699	166132	169808
42.9361	164087	163861	165644
42.965	167513	163167	187488
42.994	169365	167906	175077
43.0229	169017	173574	164967
43.0519	165683	171820	159341
43.0808	163917	173571	172724
43.1097	167848	173350	176015
43.1387	170008	169831	169048
43.1676	166045	168156	172282
43.1966	163964	170493	167775
43.2255	170702	169787	168575
43.2544	167308	164368	164470
43.2834	176206	171847	172078
43.3123	173727	168759	166302
43.3413	166099	164688	169849
43.3702	167268	164707	169802
43.3991	168942	172403	160927
43.4281	169790	173382	168227
43.457	172198	168567	170907
43.486	164460	170370	169980
43.5149	168096	170447	168987
43.5438	162314	171194	166617
43.5728	170793	168829	163358
43.6017	166972	171866	166179
43.6307	167471	180383	167898
43.6596	166453	169004	168132
43.6885	166912	165466	175209
43.7175	165670	166361	166698
43.7464	164024	175601	163266
43.7754	169389	167870	165394
43.8043	173959	163456	167746
43.8332	164743	164701	163370
43.8622	166304	171165	165789
43.8911	166282	168134	170315
43.9201	173583	163727	167897
43.949	169484	174111	171078
43.9779	164583	170898	167068
44.0069	166837	166408	160578
44.0358	165956	167623	167962
44.0647	168265	169587	164384
44.0937	172338	164478	163890
44.1226	168190	167156	169137
44.1516	168745	164114	167911
44.1805	168216	168528	170464
44.2094	170484	168225	161322
44.2384	173783	169819	171212
44.2673	166081	169658	172097
44.2963	172220	168144	163219
44.3252	169802	171228	170914
44.3541	170684	172770	166934
44.3831	168629	166227	172129
44.412	174392	175717	165606
44.441	167296	161306	165652
44.4699	162278	165634	163822
44.4988	172646	169276	167765
44.5278	165465	161226	171391
44.5567	166704	166875	165081
44.5857	164511	169970	165015
44.6146	166594	163642	166553
44.6435	166247	165299	163903
44.6725	167895	168425	161377
44.7014	169375	170055	167701
44.7304	170384	174770	166893
44.7593	168669	171485	172438
44.7882	163040	168472	164716
44.8172	172485	168831	175630
44.8461	171224	167105	168682
44.8751	169782	172278	170013
44.904	171711	173306	168122
44.9329	171352	170067	174270
44.9619	168535	167279	164186
44.9908	170665	168013	169315
45.0198	173561	177299	172430
