# Supplementary material for: Hydroxy acid conjugation to lipids increases structural and hydrolytic stability
Source: Nat Commun. 2026 Jul 27;17:6973. doi: 10.1038/s41467-026-75192-5 (PMC13408983; doi:10.1038/s41467-026-75192-5)
Supplement: Supplementary file 11 — Source data for Figure S4 [file 41467_2026_75192_MOESM11_ESM.xlsx]

## Sheet: Figure S4A
Figure S4A: HPLC chromatogram (negative mode) of DA:GA reaction products at 1:4 molar ratio
RT [min]	DA:GA 1:4 A	DA:GA 1:4 B	DA:GA 1:4 C
0.005	-0.0243187	-0.0443852	-0.115183
0.0116667	-0.0162125	-0.0416064	-0.183364
0.0183333	-0.0157356	-0.0160641	-0.228657
0.025	-0.0333786	-0.0228866	-0.300665
0.0316667	-0.0658035	-0.0697933	-0.388431
0.0383333	-0.0920296	-0.133948	-0.43961
0.045	-0.106812	-0.177221	-0.422618
0.0516667	-0.157833	-0.201836	-0.38924
0.0583333	-0.240803	-0.215534	-0.374965
0.065	-0.32711	-0.220798	-0.358851
0.0716667	-0.353336	-0.217217	-0.337752
0.0783333	-0.327587	-0.193365	-0.329743
0.085	-0.300407	-0.158488	-0.347662
0.0916667	-0.265121	-0.120837	-0.365127
0.0983333	-0.230312	-0.111042	-0.37749
0.105	-0.201225	-0.106953	-0.381686
0.111667	-0.191689	-0.0888601	-0.361085
0.118333	-0.231743	-0.0992437	-0.326
0.125	-0.308514	-0.141866	-0.315994
0.131667	-0.386238	-0.189655	-0.344765
0.138333	-0.423431	-0.198524	-0.362907
0.145	-0.394821	-0.186302	-0.324669
0.151667	-0.342846	-0.168041	-0.250694
0.158333	-0.271797	-0.122471	-0.18949
0.165	-0.184536	-0.0804653	-0.170729
0.171667	-0.123501	-0.0864766	-0.181023
0.178333	-0.123978	-0.163233	-0.240084
0.185	-0.178337	-0.249394	-0.335123
0.191667	-0.256062	-0.303163	-0.435731
0.198333	-0.319958	-0.316981	-0.485957
0.205	-0.387192	-0.310094	-0.462474
0.211667	-0.422001	-0.284162	-0.418619
0.218333	-0.422001	-0.231891	-0.382446
0.225	-0.425816	-0.185611	-0.399677
0.231667	-0.444412	-0.186753	-0.465687
0.238333	-0.478745	-0.226888	-0.561248
0.245	-0.464916	-0.25789	-0.633068
0.251667	-0.426292	-0.260727	-0.640567
0.258333	-0.368118	-0.243641	-0.588056
0.265	-0.281334	-0.224728	-0.492128
0.271667	-0.198364	-0.206375	-0.396161
0.278333	-0.141144	-0.202477	-0.320229
0.285	-0.146389	-0.23985	-0.286531
0.291667	-0.183582	-0.313808	-0.281072
0.298333	-0.244617	-0.411585	-0.291171
0.305	-0.323772	-0.505713	-0.306541
0.311667	-0.39053	-0.573551	-0.322377
0.318333	-0.412941	-0.597949	-0.33314
0.325	-0.372887	-0.571282	-0.319451
0.331667	-0.296593	-0.497334	-0.262412
0.338333	-0.212669	-0.400253	-0.167845
0.345	-0.173569	-0.303291	-0.0736507
0.351667	-0.159264	-0.211848	0.0127123
0.358333	-0.160694	-0.141196	0.0911211
0.365	-0.172138	-0.0722505	0.153102
0.371667	-0.200272	-0.02317	0.137933
0.378333	-0.219822	-0.00442847	0.0401739
0.385	-0.19455	-0.0250857	-0.110119
0.391667	-0.154972	-0.0711596	-0.253807
0.398333	-0.13113	-0.116689	-0.376795
0.405	-0.129223	-0.169637	-0.45704
0.411667	-0.137329	-0.230945	-0.472051
0.418333	-0.174522	-0.290558	-0.446482
0.425	-0.225544	-0.310951	-0.377501
0.431667	-0.255585	-0.290819	-0.281793
0.438333	-0.263214	-0.261543	-0.178507
0.445	-0.272274	-0.243681	-0.14313
0.451667	-0.282764	-0.219629	-0.179158
0.458333	-0.268936	-0.178051	-0.218272
0.465	-0.228882	-0.144178	-0.231146
0.471667	-0.19598	-0.144362	-0.228218
0.478333	-0.166416	-0.153357	-0.230976
0.485	-0.121117	-0.157448	-0.208769
0.491667	-0.0696182	-0.17212	-0.189909
0.498333	-0.00762939	-0.195362	-0.187852
0.505	0.0424385	-0.20922	-0.189878
0.511667	0.0834465	-0.215569	-0.190382
0.518333	0.0991821	-0.234097	-0.200596
0.525	0.0891685	-0.258487	-0.217091
0.531667	0.0653267	-0.269145	-0.194293
0.538333	-0.00143051	-0.280783	-0.147043
0.545	-0.0963211	-0.308286	-0.126912
0.551667	-0.198364	-0.318379	-0.139375
0.558333	-0.259399	-0.298962	-0.144627
0.565	-0.294685	-0.280505	-0.136143
0.571667	-0.335693	-0.272952	-0.136262
0.578333	-0.358105	-0.253451	-0.161014
0.585	-0.350952	-0.221459	-0.184881
0.591667	-0.319481	-0.213385	-0.241662
0.598333	-0.299931	-0.233399	-0.333696
0.605	-0.273228	-0.237234	-0.434873
0.611667	-0.203609	-0.211494	-0.4897
0.618333	-0.137329	-0.18049	-0.496349
0.625	-0.100136	-0.161391	-0.486564
0.631667	-0.0967979	-0.154679	-0.458179
0.638333	-0.0982285	-0.166306	-0.395602
0.645	-0.118732	-0.216095	-0.332331
0.651667	-0.172138	-0.297232	-0.309874
0.658333	-0.2141	-0.368938	-0.319515
0.665	-0.244141	-0.417907	-0.341002
0.671667	-0.263691	-0.426734	-0.352646
0.678333	-0.308037	-0.401585	-0.383819
0.685	-0.339508	-0.345016	-0.408109
0.691667	-0.353813	-0.277977	-0.411862
0.698333	-0.349045	-0.241565	-0.395349
0.705	-0.311852	-0.238739	-0.361355
0.711667	-0.253677	-0.264711	-0.340875
0.718333	-0.180721	-0.28923	-0.330007
0.725	-0.134945	-0.290549	-0.324686
0.731667	-0.103951	-0.278992	-0.319813
0.738333	-0.109673	-0.269339	-0.318527
0.745	-0.158787	-0.255962	-0.335128
0.751667	-0.241756	-0.241388	-0.347362
0.758333	-0.330448	-0.236365	-0.366899
0.765	-0.387192	-0.256141	-0.393501
0.771667	-0.435352	-0.303637	-0.452579
0.778333	-0.455379	-0.355779	-0.535891
0.785	-0.440121	-0.401426	-0.615077
0.791667	-0.384331	-0.440988	-0.648538
0.798333	-0.335217	-0.48387	-0.618553
0.805	-0.322819	-0.519958	-0.569692
0.811667	-0.309944	-0.524639	-0.51425
0.818333	-0.277042	-0.490275	-0.451763
0.825	-0.234604	-0.425155	-0.378671
0.831667	-0.216484	-0.346319	-0.334326
0.838333	-0.195503	-0.262959	-0.32677
0.845	-0.175953	-0.207651	-0.333328
0.851667	-0.167847	-0.179929	-0.331406
0.858333	-0.169754	-0.151907	-0.295894
0.865	-0.15831	-0.127473	-0.218038
0.871667	-0.119209	-0.104531	-0.112301
0.878333	-0.0867844	-0.100729	-0.0219213
0.885	-0.0567436	-0.0898125	0.0262298
0.891667	-0.0214577	-0.068042	0.0518752
0.898333	-0.0305176	-0.0708853	0.0247373
0.905	-0.0815392	-0.0878203	-0.0762233
0.911667	-0.159264	-0.11302	-0.212231
0.918333	-0.202656	-0.122853	-0.32253
0.925	-0.223637	-0.129807	-0.385219
0.931667	-0.257015	-0.160291	-0.440394
0.938333	-0.252724	-0.158623	-0.454746
0.945	-0.209332	-0.123561	-0.408797
0.951667	-0.138283	-0.0620311	-0.335904
0.958333	-0.101089	-0.0268582	-0.266581
0.965	-0.106812	-0.017519	-0.209377
0.971667	-0.112534	0.00015624	-0.123308
0.978333	-0.110626	-0.0128791	-0.0502251
0.985	-0.108719	-0.0485058	-0.0060587
0.991667	-0.124454	-0.0908806	-0.00114922
0.998333	-0.145912	-0.101141	-0.0280036
1.005	-0.161171	-0.102345	-0.0727371
1.01167	-0.180244	-0.106204	-0.128341
1.01833	-0.212669	-0.101457	-0.165525
1.025	-0.256062	-0.0948419	-0.182643
1.03167	-0.28944	-0.100251	-0.184098
1.03833	-0.299454	-0.121268	-0.176703
1.045	-0.268459	-0.126244	-0.167406
1.05167	-0.216961	-0.113316	-0.157293
1.05833	-0.175953	-0.0830873	-0.150121
1.065	-0.166416	-0.0637337	-0.161096
1.07167	-0.197411	-0.0866101	-0.193247
1.07833	-0.256062	-0.143471	-0.241415
1.085	-0.319481	-0.219554	-0.266466
1.09167	-0.364304	-0.290224	-0.28638
1.09833	-0.388622	-0.36917	-0.316516
1.105	-0.384331	-0.440957	-0.338982
1.11167	-0.340462	-0.456948	-0.321068
1.11833	-0.25034	-0.419033	-0.27876
1.125	-0.155926	-0.351016	-0.275469
1.13167	-0.0538826	-0.276769	-0.274118
1.13833	0.0486374	-0.209357	-0.236734
1.145	0.130653	-0.130567	-0.160075
1.15167	0.171661	-0.0494667	-0.0810135
1.15833	0.181198	0.0484345	0.00941889
1.165	0.197411	0.148543	0.134565
1.17167	0.195503	0.200799	0.239924
1.17833	0.177383	0.204662	0.293163
1.185	0.150681	0.151209	0.276032
1.19167	0.132084	0.0630196	0.216389
1.19833	0.108719	-0.0428227	0.148612
1.205	0.04673	-0.139053	0.0872144
1.21167	-0.0281334	-0.178422	0.0512169
1.21833	-0.100613	-0.174717	0.00955123
1.225	-0.134945	-0.130034	-0.0205601
1.23167	-0.124454	-0.0606997	-0.0193604
1.23833	-0.0786781	-0.000545719	-0.000305263
1.245	-0.0133514	0.030763	0.0286975
1.25167	0.023365	0.0176006	0.0490159
1.25833	0.0228882	-0.002468	0.0754977
1.265	-0.0143051	-0.0437279	0.078718
1.27167	-0.0734329	-0.110384	0.0366698
1.27833	-0.146389	-0.173015	-0.0226443
1.285	-0.222683	-0.223082	-0.0791678
1.29167	-0.25177	-0.237975	-0.103562
1.29833	-0.236034	-0.243467	-0.123662
1.305	-0.184536	-0.225132	-0.121838
1.31167	-0.14782	-0.192779	-0.102311
1.31833	-0.118256	-0.165073	-0.0851365
1.325	-0.108719	-0.150789	-0.105431
1.33167	-0.143051	-0.160062	-0.180493
1.33833	-0.221729	-0.193439	-0.259772
1.345	-0.342369	-0.250202	-0.310879
1.35167	-0.453472	-0.324224	-0.351076
1.35833	-0.537872	-0.385078	-0.399877
1.365	-0.561714	-0.41329	-0.431679
1.37167	-0.517368	-0.395484	-0.407501
1.37833	-0.423908	-0.342899	-0.349789
1.385	-0.30756	-0.254136	-0.286346
1.39167	-0.213623	-0.148231	-0.215762
1.39833	-0.169277	-0.0664529	-0.132884
1.405	-0.17643	-0.00668154	-0.0630166
1.41167	-0.225544	0.0164256	-0.0281748
1.41833	-0.277519	0.0183007	-0.030815
1.425	-0.321865	0.00305613	-0.0708855
1.43167	-0.335693	0.0125899	-0.110818
1.43833	-0.324249	0.0408301	-0.143544
1.445	-0.267982	0.0577393	-0.138737
1.45167	-0.161171	0.0658182	-0.0993435
1.45833	-0.0300407	0.0969329	-0.0132568
1.465	0.0853539	0.117218	0.0895979
1.47167	0.16737	0.110085	0.1644
1.47833	0.233173	0.10179	0.201436
1.485	0.255108	0.104114	0.184763
1.49167	0.216007	0.114182	0.132588
1.49833	0.149727	0.105275	0.0741548
1.505	0.0844002	0.119682	0.0547139
1.51167	0.0209808	0.160067	0.0689168
1.51833	-0.0433922	0.220547	0.0881595
1.525	-0.0700951	0.302152	0.1098
1.53167	-0.0653267	0.388573	0.125236
1.53833	-0.079155	0.44049	0.122297
1.545	-0.109196	0.433613	0.0762036
1.55167	-0.107288	0.39113	0.0348173
1.55833	-0.0910759	0.321956	0.0190368
1.565	-0.0910759	0.228439	0.0264396
1.57167	-0.106812	0.127263	0.0453736
1.57833	-0.111103	0.0592573	0.0726833
1.585	-0.101566	0.0506906	0.131574
1.59167	-0.109673	0.0684255	0.173577
1.59833	-0.105858	0.103804	0.197682
1.605	-0.107288	0.135045	0.198535
1.61167	-0.113964	0.157794	0.182958
1.61833	-0.127316	0.173168	0.133023
1.625	-0.123024	0.174959	0.0625427
1.63167	-0.106812	0.186004	0.0230975
1.63833	-0.0872612	0.182126	0.0177475
1.645	-0.0662804	0.165692	0.028561
1.65167	-0.0348091	0.145181	0.0332124
1.65833	0.000476837	0.117645	0.0595173
1.665	0.0252724	0.0957128	0.0757656
1.67167	0.0419617	0.0837841	0.0796959
1.67833	0.0405312	0.104851	0.0593208
1.685	0.0443459	0.15368	0.0514782
1.69167	0.0591278	0.190927	0.0480775
1.69833	0.0805855	0.200358	0.00955843
1.705	0.0777245	0.155315	-0.0642139
1.71167	0.0653267	0.0692564	-0.157355
1.71833	0.0619888	-0.0228754	-0.223552
1.725	0.0777245	-0.079138	-0.264052
1.73167	0.101566	-0.0665168	-0.249911
1.73833	0.116825	-0.0179914	-0.209437
1.745	0.131607	0.0342385	-0.150544
1.75167	0.133038	0.0607641	-0.114354
1.75833	0.144958	0.0491571	-0.095747
1.765	0.144482	-0.00586391	-0.0867681
1.77167	0.0920296	-0.0902961	-0.114322
1.77833	-0.000953674	-0.145117	-0.143602
1.785	-0.067234	-0.125331	-0.156237
1.79167	-0.0600815	-0.04559	-0.114585
1.79833	-0.0290871	0.0325732	-0.0621981
1.805	-0.0114441	0.0872644	-0.0283647
1.81167	0.014782	0.119306	-0.0127707
1.81833	0.0634193	0.140647	0.000991404
1.825	0.0929832	0.145027	0.0184564
1.83167	0.0562668	0.130794	0.0175271
1.83833	-0.026226	0.12537	-0.00323839
1.845	-0.0925064	0.127602	-0.0387788
1.85167	-0.128269	0.106625	-0.0701934
1.85833	-0.118732	0.0760153	-0.0639162
1.865	-0.099659	0.0359128	-0.0234993
1.87167	-0.0572205	0.0170292	0.0418967
1.87833	-0.0195503	-0.0107356	0.107092
1.885	0.00762939	-0.017072	0.165213
1.89167	0.023365	0.038465	0.220975
1.89833	0.0286102	0.114926	0.244313
1.905	0.0228882	0.150937	0.228172
1.91167	-0.0143051	0.106722	0.167824
1.91833	-0.0543594	0.0432666	0.0953717
1.925	-0.0896454	-0.0194042	0.0454429
1.93167	-0.0987053	-0.0913468	0.00983042
1.93833	-0.105858	-0.181869	-0.0218921
1.945	-0.10252	-0.268235	-0.0697143
1.95167	-0.0953674	-0.319033	-0.110842
1.95833	-0.0901222	-0.321723	-0.12719
1.965	-0.0805855	-0.280952	-0.128105
1.97167	-0.0896454	-0.219782	-0.124598
1.97833	-0.0910759	-0.137041	-0.107667
1.985	-0.0724792	-0.0185767	-0.0503865
1.99167	-0.0224113	0.125086	0.0308499
1.99833	0.0252724	0.256555	0.102681
2.005	0.0524521	0.332967	0.140071
2.01167	0.0824928	0.361041	0.175151
2.01833	0.124454	0.364549	0.219817
2.025	0.170231	0.363747	0.272358
2.03167	0.191689	0.370949	0.310558
2.03833	0.244617	0.400736	0.361875
2.045	0.353336	0.489726	0.481615
2.05167	0.520229	0.634603	0.662309
2.05833	0.683784	0.790933	0.83587
2.065	0.827789	0.920415	0.955888
2.07167	0.930786	0.989076	1.02514
2.07833	0.952244	1.00093	1.04125
2.085	0.874043	0.933247	0.971947
2.09167	0.697136	0.789317	0.800837
2.09833	0.485897	0.598535	0.586451
2.105	0.267982	0.422105	0.384703
2.11167	0.104427	0.325235	0.241914
2.11833	0.0143051	0.285663	0.158522
2.125	0	0.283473	0.140076
2.13167	0.0286102	0.272816	0.174947
2.13833	0.0710487	0.276228	0.215669
2.145	0.116348	0.289446	0.223423
2.15167	0.171185	0.288312	0.198019
2.15833	0.216007	0.263429	0.175459
2.165	0.209808	0.215906	0.143968
2.17167	0.154495	0.184325	0.101026
2.17833	0.0929832	0.149677	0.0646998
2.185	0.038147	0.0854198	0.0637904
2.19167	-0.0376701	-0.00207557	0.0741004
2.19833	-0.140667	-0.0858053	0.0668201
2.205	-0.222206	-0.154702	0.0461018
2.21167	-0.257969	-0.210362	0.0299791
2.21833	-0.266075	-0.243612	0.0225356
2.225	-0.251293	-0.255984	0.0148189
2.23167	-0.238419	-0.286339	-0.00248672
2.23833	-0.208855	-0.32919	-0.0222135
2.245	-0.174522	-0.359906	-0.0512615
2.25167	-0.145912	-0.362165	-0.0847631
2.25833	-0.169754	-0.356879	-0.121867
2.265	-0.249863	-0.363892	-0.160561
2.27167	-0.334263	-0.357041	-0.184624
2.27833	-0.3829	-0.30344	-0.194326
2.285	-0.418186	-0.227196	-0.193893
2.29167	-0.452995	-0.183932	-0.203032
2.29833	-0.459671	-0.181421	-0.215276
2.305	-0.416279	-0.181463	-0.235002
2.31167	-0.350952	-0.157774	-0.258614
2.31833	-0.329494	-0.155668	-0.281823
2.325	-0.33617	-0.175362	-0.296831
2.33167	-0.352859	-0.191364	-0.308657
2.33833	-0.370026	-0.168567	-0.322586
2.345	-0.398159	-0.12406	-0.305101
2.35167	-0.422955	-0.0968812	-0.262061
2.35833	-0.41008	-0.105586	-0.236157
2.365	-0.377178	-0.161753	-0.244229
2.37167	-0.335217	-0.207757	-0.245803
2.37833	-0.295162	-0.229543	-0.224008
2.385	-0.292778	-0.231521	-0.23174
2.39167	-0.317574	-0.226899	-0.280954
2.39833	-0.337124	-0.215123	-0.333614
2.405	-0.301361	-0.146561	-0.342116
2.41167	-0.234604	-0.0495198	-0.317195
2.41833	-0.183582	0.0411155	-0.288621
2.425	-0.123501	0.107811	-0.242508
2.43167	-0.0529289	0.143694	-0.182315
2.43833	-0.0123978	0.16986	-0.112003
2.445	-0.0476837	0.162035	-0.0575686
2.45167	-0.12207	0.136861	-0.0359837
2.45833	-0.166416	0.107566	-0.0238104
2.465	-0.174046	0.0853642	-0.0141108
2.47167	-0.18692	0.069242	-0.0162177
2.47833	-0.197411	0.0815531	-0.0326264
2.485	-0.182152	0.127561	-0.0653233
2.49167	-0.150204	0.193057	-0.0876668
2.49833	-0.122547	0.24207	-0.0964367
2.505	-0.114441	0.246482	-0.113262
2.51167	-0.105858	0.207728	-0.139305
2.51833	-0.109673	0.127546	-0.184873
2.525	-0.137329	0.0350389	-0.229388
2.53167	-0.163078	-0.0490935	-0.262206
2.53833	-0.184536	-0.120898	-0.29409
2.545	-0.181675	-0.152556	-0.310983
2.55167	-0.169277	-0.127507	-0.307942
2.55833	-0.151634	-0.0561314	-0.269368
2.565	-0.162601	-0.00127934	-0.230012
2.57167	-0.211716	0.0103124	-0.224925
2.57833	-0.249386	0.0169809	-0.240204
2.585	-0.283241	0.0332551	-0.25258
2.59167	-0.331402	0.0353348	-0.260739
2.59833	-0.400543	0.00348803	-0.293036
2.605	-0.443459	-0.0417521	-0.339256
2.61167	-0.448227	-0.0834423	-0.401599
2.61833	-0.455856	-0.118431	-0.462852
2.625	-0.449181	-0.160556	-0.519812
2.63167	-0.397682	-0.191559	-0.548346
2.63833	-0.279427	-0.177953	-0.517094
2.645	-0.061512	-0.0305664	-0.382141
2.65167	0.310898	0.338976	-0.0635906
2.65833	0.885487	0.952686	0.47908
2.665	1.62745	1.76949	1.21873
2.67167	2.4581	2.70696	2.07997
2.67833	3.25871	3.63195	2.93807
2.685	3.92485	4.37068	3.64731
2.69167	4.64678	4.91228	4.21321
2.69833	6.31046	5.65211	5.03736
2.705	10.3998	7.31439	7.00464
2.71167	17.6682	10.2151	10.7969
2.71833	26.6528	13.7922	15.8509
2.725	34.452	16.8303	20.3647
2.73167	38.6019	17.9125	22.7373
2.73833	37.7893	16.1148	21.8639
2.745	30.962	11.3714	17.3105
2.75167	18.0316	4.08501	9.10182
2.75833	1.36995	-4.61746	-1.2632
2.765	-14.9822	-13.438	-11.3677
2.77167	-27.8659	-20.5602	-19.4177
2.77833	-36.2153	-24.9587	-24.4969
2.785	-39.9933	-26.9071	-26.5959
2.79167	-39.7334	-26.8721	-26.2179
2.79833	-36.3588	-25.2932	-24.1986
2.805	-31.2171	-22.3442	-21.246
2.81167	-25.4998	-18.7036	-17.8029
2.81833	-20.0815	-15.0502	-14.278
2.825	-15.5282	-11.6982	-11.1931
2.83167	-11.8804	-8.52791	-8.6331
2.83833	-8.96025	-5.06499	-6.47248
2.845	-6.40583	-0.779147	-4.37847
2.85167	-3.97491	4.29827	-2.16092
2.85833	-1.57976	9.57303	0.157728
2.865	0.712872	14.2121	2.40901
2.87167	2.70033	17.4894	4.3154
2.87833	4.22096	18.8658	5.64202
2.885	5.14412	18.1133	6.23263
2.89167	5.46789	15.5987	6.10908
2.89833	5.31101	12.2129	5.4788
2.905	4.87804	8.91091	4.62547
2.91167	4.38929	6.26004	3.80322
2.91833	3.96538	4.37578	3.14756
2.925	3.62635	3.16137	2.67383
2.93167	3.3474	2.47647	2.3398
2.93833	3.11136	2.17646	2.11227
2.945	2.91014	2.10541	1.96171
2.95167	2.73228	2.13087	1.84441
2.95833	2.57683	2.18535	1.74869
2.965	2.44904	2.23236	1.68095
2.97167	2.35415	2.2588	1.64688
2.97833	2.27833	2.24701	1.61499
2.985	2.21539	2.20683	1.56874
2.99167	2.15721	2.14699	1.5161
2.99833	2.09951	2.07929	1.46221
3.005	2.04372	2.01101	1.40428
3.01167	2.00176	1.95106	1.34811
3.01833	1.98841	1.92453	1.31382
3.025	1.9927	1.92879	1.30106
3.03167	1.99175	1.95302	1.29004
3.03833	1.98126	1.96928	1.27945
3.045	1.97124	1.97038	1.28031
3.05167	1.97363	1.96829	1.29495
3.05833	1.97172	1.9674	1.30688
3.065	1.9474	1.95105	1.30549
3.07167	1.91641	1.92776	1.29387
3.07833	1.88303	1.91853	1.27334
3.085	1.85013	1.93843	1.25083
3.09167	1.8096	1.97022	1.23542
3.09833	1.76811	1.97521	1.22505
3.105	1.75953	1.97849	1.22594
3.11167	1.77526	1.97867	1.25252
3.11833	1.8158	1.98769	1.31252
3.125	1.8568	1.98931	1.37998
3.13167	1.89447	1.99655	1.42377
3.13833	1.93739	2.03094	1.44958
3.145	1.97935	2.08343	1.46381
3.15167	2.02942	2.15182	1.48114
3.15833	2.08426	2.22379	1.49931
3.165	2.1553	2.29304	1.52922
3.17167	2.23827	2.34196	1.57673
3.17833	2.30932	2.36056	1.63874
3.185	2.35558	2.34527	1.70537
3.19167	2.35653	2.28906	1.74716
3.19833	2.30408	2.17774	1.74842
3.205	2.21157	2.03516	1.71429
3.21167	2.11811	1.89795	1.66625
3.21833	2.0647	1.79423	1.62949
3.225	2.04515	1.73202	1.61376
3.23167	2.07376	1.71193	1.63095
3.23833	2.14005	1.74113	1.66871
3.245	2.22206	1.79807	1.68474
3.25167	2.27118	1.85267	1.67146
3.25833	2.28596	1.89179	1.63608
3.265	2.28071	1.91023	1.60548
3.27167	2.25973	1.91859	1.5704
3.27833	2.21968	1.91561	1.53028
3.285	2.17581	1.9017	1.52384
3.29167	2.14672	1.88998	1.54839
3.29833	2.10238	1.88541	1.58413
3.305	2.03085	1.88894	1.60079
3.31167	1.92213	1.87803	1.5969
3.31833	1.81627	1.85933	1.58723
3.325	1.71709	1.83894	1.54697
3.33167	1.62935	1.81686	1.481
3.33833	1.55306	1.77771	1.39717
3.345	1.50299	1.72035	1.3025
3.35167	1.4801	1.65693	1.19602
3.35833	1.45912	1.61623	1.08972
3.365	1.42193	1.60283	1.00903
3.37167	1.3628	1.60065	0.945232
3.37833	1.30367	1.60641	0.882573
3.385	1.24502	1.60918	0.825002
3.39167	1.20401	1.62967	0.799694
3.39833	1.17731	1.63063	0.790623
3.405	1.15824	1.60477	0.778516
3.41167	1.15061	1.56045	0.757579
3.41833	1.15538	1.51509	0.74758
3.425	1.1487	1.48764	0.747607
3.43167	1.10388	1.45746	0.724037
3.43833	1.02091	1.42599	0.6838
3.445	0.934601	1.39073	0.658164
3.45167	0.859737	1.33607	0.655426
3.45833	0.770569	1.24574	0.629315
3.465	0.676155	1.12724	0.560175
3.47167	0.615597	1.02837	0.50829
3.47833	0.598431	0.94477	0.496802
3.485	0.585079	0.860256	0.476209
3.49167	0.566006	0.813454	0.418607
3.49833	0.57745	0.837181	0.363251
3.505	0.634193	0.902403	0.348019
3.51167	0.686169	0.937343	0.335605
3.51833	0.711441	0.947794	0.295906
3.525	0.730038	0.949256	0.243994
3.53167	0.721931	0.910365	0.208716
3.53833	0.658512	0.819029	0.194565
3.545	0.54884	0.722454	0.188317
3.55167	0.455379	0.664017	0.190516
3.55833	0.396729	0.621179	0.187611
3.565	0.349045	0.576084	0.183656
3.57167	0.339508	0.55902	0.174371
3.57833	0.38147	0.566467	0.164993
3.585	0.432491	0.561221	0.125144
3.59167	0.445843	0.51988	0.0486385
3.59833	0.431061	0.485825	-0.0274115
3.605	0.42963	0.484891	-0.0582405
3.61167	0.412941	0.491095	-0.0608029
3.61833	0.369072	0.491543	-0.0654889
3.625	0.309467	0.481752	-0.0703755
3.63167	0.243187	0.470066	-0.0699556
3.63833	0.188351	0.462292	-0.0776811
3.645	0.155926	0.474046	-0.124351
3.65167	0.150681	0.492286	-0.196074
3.65833	0.142097	0.502101	-0.261621
3.665	0.119209	0.500728	-0.301867
3.67167	0.117302	0.512684	-0.328496
3.67833	0.126839	0.522463	-0.340763
3.685	0.126362	0.508412	-0.321499
3.69167	0.107765	0.478245	-0.269982
3.69833	0.0824928	0.450071	-0.222593
3.705	0.0758171	0.426592	-0.192326
3.71167	0.0638962	0.398873	-0.158947
3.71833	0.0400543	0.358354	-0.133509
3.725	0.00333786	0.311681	-0.147177
3.73167	-0.00810623	0.269719	-0.196034
3.73833	0.0309944	0.243787	-0.246454
3.745	0.087738	0.244647	-0.278792
3.75167	0.140667	0.25797	-0.30125
3.75833	0.169277	0.265739	-0.300979
3.765	0.199795	0.253769	-0.288592
3.77167	0.187874	0.200807	-0.296685
3.77833	0.121593	0.104642	-0.344337
3.785	0.0305176	-0.00416975	-0.394064
3.79167	-0.0238419	-0.0981525	-0.416656
3.79833	-0.0138283	-0.151423	-0.425623
3.805	-0.0104904	-0.180635	-0.43322
3.81167	-0.00476837	-0.170408	-0.414153
3.81833	0.0200272	-0.106868	-0.349116
3.825	0.0858307	-0.0124733	-0.28304
3.83167	0.13876	0.0712332	-0.246048
3.83833	0.135422	0.0976137	-0.253792
3.845	0.0886917	0.0746408	-0.286183
3.85167	0.0314713	0.0283987	-0.332458
3.85833	-0.0319481	-0.0370462	-0.400134
3.865	-0.0920296	-0.117367	-0.468014
3.87167	-0.145912	-0.194438	-0.534835
3.87833	-0.17643	-0.211306	-0.560347
3.885	-0.149727	-0.16574	-0.538177
3.89167	-0.101566	-0.0908595	-0.497272
3.89833	-0.0543594	-0.00629842	-0.445521
3.905	-0.0324249	0.0881636	-0.374034
3.91167	-0.0104904	0.188026	-0.285794
3.91833	0.0162125	0.263468	-0.211994
3.925	0.0119209	0.311781	-0.177782
3.93167	-0.00715256	0.33066	-0.164865
3.93833	0.0109673	0.315084	-0.157171
3.945	0.0696182	0.264415	-0.178244
3.95167	0.11158	0.206081	-0.215573
3.95833	0.0925064	0.133046	-0.28062
3.965	0.0386238	0.0487786	-0.351679
3.97167	-0.023365	-0.0247585	-0.414989
3.97833	-0.108242	-0.0695847	-0.463036
3.985	-0.214577	-0.0921488	-0.493694
3.99167	-0.323772	-0.133619	-0.534856
3.99833	-0.39196	-0.180121	-0.567381
4.005	-0.432014	-0.22502	-0.596239
4.01167	-0.460625	-0.263977	-0.649387
4.01833	-0.487328	-0.290754	-0.719118
4.025	-0.499725	-0.308897	-0.783733
4.03167	-0.467777	-0.312753	-0.812664
4.03833	-0.413895	-0.298391	-0.821294
4.045	-0.347614	-0.246176	-0.787838
4.05167	-0.283241	-0.170466	-0.690263
4.05833	-0.218868	-0.0928375	-0.559213
4.065	-0.17643	-0.0207119	-0.455119
4.07167	-0.154495	0.0488108	-0.396947
4.07833	-0.144958	0.0725449	-0.360763
4.085	-0.123501	0.0483927	-0.342667
4.09167	-0.113487	0.00143871	-0.353994
4.09833	-0.13113	-0.0447556	-0.411174
4.105	-0.178814	-0.0976404	-0.475702
4.11167	-0.243664	-0.151858	-0.533482
4.11833	-0.290871	-0.147478	-0.558852
4.125	-0.331879	-0.11501	-0.553065
4.13167	-0.367165	-0.0951235	-0.517123
4.13833	-0.401497	-0.108317	-0.454104
4.145	-0.420094	-0.143118	-0.411388
4.15167	-0.423908	-0.195148	-0.406036
4.15833	-0.431061	-0.265147	-0.440908
4.165	-0.452042	-0.331126	-0.502754
4.17167	-0.47493	-0.364049	-0.582366
4.17833	-0.482082	-0.357034	-0.663347
4.185	-0.458241	-0.302774	-0.683573
4.19167	-0.4282	-0.215312	-0.628538
4.19833	-0.399113	-0.131563	-0.533828
4.205	-0.354767	-0.0508212	-0.448205
4.21167	-0.28038	0.0123449	-0.38636
4.21833	-0.204086	0.033612	-0.338508
4.225	-0.153542	0.0160659	-0.299265
4.23167	-0.114918	-0.00907126	-0.265519
4.23833	-0.0901222	-0.00793963	-0.260217
4.245	-0.0977516	-0.00671994	-0.292146
4.25167	-0.148773	-0.0146702	-0.330328
4.25833	-0.216484	-0.0191295	-0.36639
4.265	-0.276566	-0.0252976	-0.427238
4.27167	-0.321865	-0.0414204	-0.505516
4.27833	-0.339508	-0.0648818	-0.536029
4.285	-0.313759	-0.0573007	-0.476484
4.29167	-0.26226	-0.0189106	-0.376062
4.29833	-0.212669	0.0202228	-0.284496
4.305	-0.184059	0.0229897	-0.201376
4.31167	-0.189781	-0.0123042	-0.155254
4.31833	-0.210285	-0.0514693	-0.179609
4.325	-0.226021	-0.0897677	-0.251711
4.33167	-0.225067	-0.138613	-0.345383
4.33833	-0.202179	-0.177837	-0.443139
4.345	-0.173569	-0.180469	-0.552149
4.35167	-0.139713	-0.156411	-0.63164
4.35833	-0.114441	-0.146041	-0.65146
4.365	-0.0977516	-0.155326	-0.6211
4.37167	-0.0476837	-0.133594	-0.555275
4.37833	0.0114441	-0.0808527	-0.454522
4.385	0.0362396	-0.0175514	-0.349897
4.39167	0.00429153	0.0253107	-0.295713
4.39833	-0.0348091	0.0571023	-0.291097
4.405	-0.0724792	0.0616051	-0.323363
4.41167	-0.136375	0.0235222	-0.356653
4.41833	-0.231266	-0.0585257	-0.406908
4.425	-0.314236	-0.148991	-0.456814
4.43167	-0.358582	-0.196886	-0.468786
4.43833	-0.375271	-0.210779	-0.440723
4.445	-0.360489	-0.186701	-0.396906
4.45167	-0.351429	-0.145295	-0.381999
4.45833	-0.359535	-0.086874	-0.389462
4.465	-0.351906	-0.0247982	-0.382475
4.47167	-0.309467	0.0243284	-0.342566
4.47833	-0.284195	0.0253881	-0.320522
4.485	-0.293255	-0.00768617	-0.337769
4.49167	-0.28801	-0.0400748	-0.355139
4.49833	-0.243664	-0.0554191	-0.343498
4.505	-0.208855	-0.0660872	-0.345671
4.51167	-0.207424	-0.0904847	-0.400204
4.51833	-0.222683	-0.0830215	-0.474071
4.525	-0.264168	-0.0538198	-0.513787
4.53167	-0.359535	-0.0512332	-0.537429
4.53833	-0.458241	-0.0681582	-0.551243
4.545	-0.52166	-0.0794842	-0.548839
4.55167	-0.541687	-0.0536522	-0.501583
4.55833	-0.528812	-0.0144568	-0.403556
4.565	-0.493526	0.0198022	-0.310948
4.57167	-0.428677	0.0796354	-0.23676
4.57833	-0.359058	0.153503	-0.17494
4.585	-0.290394	0.19701	-0.11972
4.59167	-0.272274	0.161809	-0.116858
4.59833	-0.315189	0.0388969	-0.215907
4.605	-0.384331	-0.108413	-0.363632
4.61167	-0.42963	-0.237599	-0.506343
4.61833	-0.466824	-0.332393	-0.628065
4.625	-0.531673	-0.401718	-0.709385
4.63167	-0.597954	-0.415115	-0.732825
4.63833	-0.636578	-0.340833	-0.66971
4.645	-0.650406	-0.227344	-0.576446
4.65167	-0.664234	-0.153123	-0.486368
4.65833	-0.676155	-0.161574	-0.439405
4.665	-0.658035	-0.205321	-0.447314
4.67167	-0.601768	-0.257062	-0.490899
4.67833	-0.524521	-0.309408	-0.571121
4.685	-0.460625	-0.349603	-0.642084
4.69167	-0.434399	-0.347656	-0.678346
4.69833	-0.430107	-0.280668	-0.666443
4.705	-0.405312	-0.171685	-0.616594
4.71167	-0.348568	-0.0598265	-0.531655
4.71833	-0.281334	0.0106971	-0.41486
4.725	-0.198841	0.0496068	-0.290853
4.73167	-0.099659	0.0698162	-0.207277
4.73833	-0.0143051	0.0581958	-0.164865
4.745	-0.0038147	0.0217114	-0.163463
4.75167	-0.0414848	-0.0149929	-0.185132
4.75833	-0.0767708	-0.0144781	-0.206926
4.765	-0.103474	-0.00424922	-0.23162
4.77167	-0.150681	-0.0043186	-0.268213
4.77833	-0.204563	-0.00648114	-0.317513
4.785	-0.226974	-0.00398995	-0.362323
4.79167	-0.243187	0.00554219	-0.401988
4.79833	-0.271797	0.0123625	-0.458273
4.805	-0.309467	0.015049	-0.532156
4.81167	-0.319958	0.0203217	-0.582867
4.81833	-0.307083	0.0620823	-0.587656
4.825	-0.296593	0.130941	-0.539684
4.83167	-0.271797	0.191658	-0.483939
4.83833	-0.225544	0.225953	-0.437768
4.845	-0.17786	0.255836	-0.397738
4.85167	-0.173569	0.288846	-0.361943
4.85833	-0.218868	0.274283	-0.360516
4.865	-0.252724	0.218548	-0.40953
4.87167	-0.288963	0.13657	-0.48152
4.87833	-0.320911	0.0674625	-0.536395
4.885	-0.323772	0.00748575	-0.540484
4.89167	-0.258923	-0.0369598	-0.517476
4.89833	-0.15974	-0.0634801	-0.475579
4.905	-0.1297	-0.102417	-0.466232
4.91167	-0.138283	-0.118405	-0.477045
4.91833	-0.176907	-0.106899	-0.490525
4.925	-0.222683	-0.0482925	-0.492592
4.93167	-0.281811	-0.00545492	-0.498603
4.93833	-0.311375	0.0117627	-0.528157
4.945	-0.263214	0.04749	-0.517822
4.95167	-0.199795	0.0838046	-0.455958
4.95833	-0.149727	0.100226	-0.361102
4.965	-0.141144	0.0540727	-0.313115
4.97167	-0.161648	0.00643928	-0.305522
4.97833	-0.225067	-0.0235082	-0.294297
4.985	-0.315189	-0.0363448	-0.283742
4.99167	-0.366688	-0.0222162	-0.28042
4.99833	-0.384808	-0.00136957	-0.310734
5.005	-0.387192	0.0340001	-0.359162
5.01167	-0.396252	0.0633613	-0.412825
5.01833	-0.398159	0.11343	-0.479945
5.025	-0.397682	0.171982	-0.525769
5.03167	-0.423431	0.204932	-0.544989
5.03833	-0.458241	0.205058	-0.543197
5.045	-0.481129	0.189855	-0.51245
5.05167	-0.492573	0.172222	-0.460059
5.05833	-0.49305	0.124963	-0.398072
5.065	-0.476837	0.052818	-0.366503
5.07167	-0.452995	-0.0211547	-0.377582
5.07833	-0.44632	-0.0740242	-0.416228
5.085	-0.463963	-0.129895	-0.464462
5.09167	-0.485897	-0.191194	-0.511625
5.09833	-0.506878	-0.216155	-0.541186
5.105	-0.525951	-0.182121	-0.552452
5.11167	-0.55027	-0.122192	-0.562101
5.11833	-0.554562	-0.0561965	-0.548853
5.125	-0.551701	0.0241263	-0.507403
5.13167	-0.52309	0.114414	-0.438447
5.13833	-0.491619	0.168843	-0.382474
5.145	-0.476837	0.149533	-0.359417
5.15167	-0.472069	0.0868782	-0.368166
5.15833	-0.491142	0.0128837	-0.425324
5.165	-0.510693	-0.0645928	-0.530675
5.17167	-0.555992	-0.135819	-0.648433
5.17833	-0.596523	-0.201735	-0.722633
5.185	-0.632763	-0.247507	-0.747622
5.19167	-0.662327	-0.267746	-0.742675
5.19833	-0.662327	-0.250917	-0.700925
5.205	-0.627518	-0.20269	-0.621091
5.21167	-0.584602	-0.15655	-0.559527
5.21833	-0.56982	-0.116904	-0.551402
5.225	-0.580788	-0.0863556	-0.565199
5.23167	-0.583649	-0.0452007	-0.558671
5.23833	-0.57888	-0.0258227	-0.557528
5.245	-0.577927	-0.0227753	-0.592024
5.25167	-0.557423	-0.0351802	-0.614554
5.25833	-0.522137	-0.0635819	-0.605102
5.265	-0.490189	-0.122443	-0.607853
5.27167	-0.500202	-0.209611	-0.664103
5.27833	-0.567436	-0.302018	-0.753355
5.285	-0.668049	-0.365394	-0.818821
5.29167	-0.775814	-0.387301	-0.866025
5.29833	-0.862598	-0.361667	-0.91863
5.305	-0.912189	-0.295481	-0.966076
5.31167	-0.914097	-0.224037	-0.967517
5.31833	-0.864983	-0.153405	-0.908583
5.325	-0.76437	-0.0938397	-0.829378
5.33167	-0.638485	-0.0385353	-0.754412
5.33833	-0.507832	0.0118192	-0.682828
5.345	-0.412464	0.0638882	-0.599522
5.35167	-0.358105	0.121628	-0.524715
5.35833	-0.319958	0.182539	-0.469928
5.365	-0.301838	0.199844	-0.430457
5.37167	-0.322342	0.164206	-0.389534
5.37833	-0.370502	0.105818	-0.346684
5.385	-0.405312	0.054149	-0.301052
5.39167	-0.402451	0.0201632	-0.247239
5.39833	-0.386238	-0.0194745	-0.207421
5.405	-0.384331	-0.0320782	-0.200867
5.41167	-0.388145	-0.018978	-0.224489
5.41833	-0.393867	-0.011845	-0.265141
5.425	-0.379086	-0.0278371	-0.316344
5.43167	-0.366211	-0.0494443	-0.364517
5.43833	-0.39053	-0.05718	-0.395595
5.445	-0.439644	-0.0834024	-0.40944
5.45167	-0.504017	-0.14195	-0.44893
5.45833	-0.564098	-0.209494	-0.499949
5.465	-0.64373	-0.250788	-0.524039
5.47167	-0.730038	-0.273585	-0.543553
5.47833	-0.778198	-0.275886	-0.577385
5.485	-0.772476	-0.245115	-0.615733
5.49167	-0.704288	-0.162617	-0.603029
5.49833	-0.612259	-0.0592841	-0.542723
5.505	-0.512123	0.0140274	-0.500886
5.51167	-0.43869	0.0244368	-0.492866
5.51833	-0.40102	-0.0299434	-0.521092
5.525	-0.395775	-0.0914064	-0.540064
5.53167	-0.407219	-0.109296	-0.534709
5.53833	-0.415802	-0.0796877	-0.522731
5.545	-0.4282	-0.0476359	-0.51752
5.55167	-0.432014	-0.010599	-0.513325
5.55833	-0.427723	0.0447174	-0.469282
5.565	-0.432968	0.0929537	-0.422468
5.57167	-0.486851	0.089098	-0.433975
5.57833	-0.571251	0.0390831	-0.494765
5.585	-0.649929	0.0154331	-0.55343
5.59167	-0.698566	0.00287466	-0.601124
5.59833	-0.715256	-1.86926e-05	-0.668732
5.605	-0.699997	0.000581279	-0.719803
5.61167	-0.655651	0.00237266	-0.730834
5.61833	-0.610352	-0.0053572	-0.70919
5.625	-0.577927	-0.0177784	-0.691579
5.63167	-0.568867	0.0115507	-0.67443
5.63833	-0.587463	0.0369789	-0.651043
5.645	-0.63324	0.00437586	-0.6815
5.65167	-0.672817	-0.0596145	-0.725084
5.65833	-0.696182	-0.118281	-0.762221
5.665	-0.722408	-0.170303	-0.791184
5.67167	-0.753403	-0.241785	-0.836208
5.67833	-0.766754	-0.2841	-0.866537
5.685	-0.739574	-0.24877	-0.806768
5.69167	-0.700951	-0.203496	-0.718562
5.69833	-0.654697	-0.190271	-0.651724
5.705	-0.609398	-0.224407	-0.626897
5.71167	-0.541687	-0.246346	-0.589171
5.71833	-0.489235	-0.26427	-0.53872
5.725	-0.483036	-0.296163	-0.529018
5.73167	-0.519276	-0.318362	-0.554491
5.73833	-0.573158	-0.308257	-0.605893
5.745	-0.59557	-0.260894	-0.628317
5.75167	-0.610352	-0.222333	-0.616943
5.75833	-0.630379	-0.213602	-0.609126
5.765	-0.644684	-0.217781	-0.617009
5.77167	-0.627518	-0.217402	-0.638788
5.77833	-0.587463	-0.211619	-0.640082
5.785	-0.564098	-0.216091	-0.629865
5.79167	-0.566006	-0.215038	-0.633512
5.79833	-0.556946	-0.194857	-0.635929
5.805	-0.543118	-0.190423	-0.628993
5.81167	-0.529289	-0.200472	-0.613206
5.81833	-0.513554	-0.19338	-0.597351
5.825	-0.488758	-0.144013	-0.590998
5.83167	-0.457764	-0.0737561	-0.597399
5.83833	-0.452995	-0.0152818	-0.604319
5.845	-0.459671	0.0557592	-0.593155
5.85167	-0.49305	0.133014	-0.564363
5.85833	-0.538826	0.184419	-0.543494
5.865	-0.588417	0.183026	-0.534635
5.87167	-0.613213	0.128683	-0.521834
5.87833	-0.588894	0.0736798	-0.509181
5.885	-0.534058	0.0226647	-0.517116
5.89167	-0.465393	-0.0149251	-0.525192
5.89833	-0.411034	-0.0551676	-0.520589
5.905	-0.365257	-0.0764807	-0.498049
5.91167	-0.358582	-0.0869737	-0.486338
5.91833	-0.402451	-0.108439	-0.509919
5.925	-0.477791	-0.124754	-0.557142
5.93167	-0.536442	-0.143734	-0.627991
5.93833	-0.565052	-0.130875	-0.679675
5.945	-0.587463	-0.0972668	-0.707633
5.95167	-0.605106	-0.0510269	-0.725099
5.95833	-0.602722	-0.00764146	-0.742929
5.965	-0.585556	-0.0101239	-0.754373
5.97167	-0.580311	-0.0158727	-0.738897
5.97833	-0.596046	-0.0242529	-0.720368
5.985	-0.624657	-0.0263682	-0.711594
5.99167	-0.650883	-0.0132249	-0.690677
5.99833	-0.680447	0.00142785	-0.646948
6.005	-0.70715	0.0336158	-0.604958
6.01167	-0.72813	0.0486374	-0.59398
6.01833	-0.748634	0.0462788	-0.628765
6.025	-0.758171	0.0269293	-0.676928
6.03167	-0.754833	0.00623498	-0.725093
6.03833	-0.72813	0.00628513	-0.75323
6.045	-0.690937	0.0305044	-0.75012
6.05167	-0.659466	0.0514053	-0.739884
6.05833	-0.623226	0.0432666	-0.706309
6.065	-0.586987	0.0170085	-0.681721
6.07167	-0.561237	-0.0221949	-0.675024
6.07833	-0.565529	-0.0645026	-0.691961
6.085	-0.605583	-0.123913	-0.715261
6.09167	-0.655651	-0.160278	-0.732024
6.09833	-0.706196	-0.150065	-0.747729
6.105	-0.722408	-0.11938	-0.747524
6.11167	-0.693798	-0.0964772	-0.718206
6.11833	-0.650883	-0.0975073	-0.710771
6.125	-0.613689	-0.100962	-0.750293
6.13167	-0.598431	-0.112682	-0.780708
6.13833	-0.58651	-0.157116	-0.786467
6.145	-0.605106	-0.218812	-0.801193
6.15167	-0.654697	-0.272031	-0.860329
6.15833	-0.70858	-0.323956	-0.889481
6.165	-0.741959	-0.384131	-0.855011
6.17167	-0.75388	-0.433312	-0.820971
6.17833	-0.755787	-0.422665	-0.811829
6.185	-0.747681	-0.358427	-0.816118
6.19167	-0.727654	-0.278969	-0.810588
6.19833	-0.702381	-0.158351	-0.799131
6.205	-0.66328	0.0103343	-0.771046
6.21167	-0.590801	0.172235	-0.718623
6.21833	-0.524521	0.244264	-0.687292
6.225	-0.497341	0.222911	-0.685976
6.23167	-0.529289	0.1647	-0.689224
6.23833	-0.56982	0.0914254	-0.696196
6.245	-0.602722	0.00680838	-0.726296
6.25167	-0.649929	-0.071718	-0.789313
6.25833	-0.692844	-0.0892669	-0.82936
6.265	-0.697613	-0.0405772	-0.81535
6.27167	-0.638485	0.0397813	-0.768345
6.27833	-0.567913	0.106453	-0.715693
6.285	-0.516891	0.160958	-0.677409
6.29167	-0.498772	0.194223	-0.6423
6.29833	-0.479221	0.195754	-0.630591
6.305	-0.445843	0.183733	-0.656185
6.31167	-0.400066	0.18248	-0.697951
6.31833	-0.355244	0.17861	-0.735018
6.325	-0.342369	0.146292	-0.7773
6.33167	-0.361443	0.110031	-0.813438
6.33833	-0.419617	0.091402	-0.815563
6.345	-0.488281	0.0612899	-0.76935
6.35167	-0.549793	-0.00423401	-0.729503
6.35833	-0.584602	-0.0556897	-0.741161
6.365	-0.566006	-0.0695181	-0.774904
6.37167	-0.482082	-0.0512749	-0.795425
6.37833	-0.377178	-0.0493662	-0.816315
6.385	-0.295639	-0.0355172	-0.850317
6.39167	-0.272274	-0.0115646	-0.880665
6.39833	-0.28944	-0.0046684	-0.886349
6.405	-0.343323	-0.0143598	-0.873728
6.41167	-0.391483	-0.0264192	-0.856443
6.41833	-0.412464	-0.0163681	-0.826078
6.425	-0.430584	-0.0337381	-0.796659
6.43167	-0.468254	-0.0823995	-0.790119
6.43833	-0.516415	-0.149745	-0.806738
6.445	-0.540733	-0.216608	-0.816317
6.45167	-0.571251	-0.283209	-0.820073
6.45833	-0.605583	-0.342597	-0.812717
6.465	-0.618935	-0.371122	-0.794358
6.47167	-0.602245	-0.361618	-0.747954
6.47833	-0.591755	-0.327669	-0.700916
6.485	-0.593185	-0.276271	-0.685594
6.49167	-0.581264	-0.225325	-0.701632
6.49833	-0.528812	-0.177477	-0.729964
6.505	-0.469685	-0.155623	-0.756899
6.51167	-0.421524	-0.148502	-0.780621
6.51833	-0.383377	-0.139307	-0.789352
6.525	-0.344753	-0.119274	-0.786094
6.53167	-0.310898	-0.099406	-0.76769
6.53833	-0.319004	-0.0861075	-0.750853
6.545	-0.338078	-0.0555009	-0.72068
6.55167	-0.324249	-0.00619074	-0.669239
6.55833	-0.282288	0.0405332	-0.60979
6.565	-0.294209	0.0416596	-0.571574
6.57167	-0.361443	0.0208328	-0.575193
6.57833	-0.406742	0.00498797	-0.572003
6.585	-0.41151	0.007396	-0.562969
6.59167	-0.423431	0.0239087	-0.566249
6.59833	-0.447273	0.0585601	-0.58265
6.605	-0.435829	0.10685	-0.593261
6.61167	-0.393867	0.148171	-0.579037
6.61833	-0.365734	0.163662	-0.580648
6.625	-0.340462	0.18028	-0.58143
6.63167	-0.300884	0.179865	-0.58497
6.63833	-0.28801	0.138459	-0.601792
6.645	-0.308514	0.0820291	-0.631925
6.65167	-0.363827	0.0455398	-0.65665
6.65833	-0.440598	0.0486823	-0.671347
6.665	-0.546932	0.0540309	-0.688353
6.67167	-0.666142	0.0607428	-0.695508
6.67833	-0.729561	0.0810155	-0.68165
6.685	-0.726223	0.102136	-0.636268
6.69167	-0.684738	0.0801736	-0.60499
6.69833	-0.63324	0.0215168	-0.58506
6.705	-0.595093	-0.0540707	-0.595554
6.71167	-0.56076	-0.111469	-0.639601
6.71833	-0.545025	-0.153229	-0.684074
6.725	-0.563622	-0.175625	-0.730429
6.73167	-0.584126	-0.12594	-0.765131
6.73833	-0.610352	-0.0315368	-0.810033
6.745	-0.62561	0.0760423	-0.838156
6.75167	-0.65279	0.139752	-0.837893
6.75833	-0.683784	0.173823	-0.852108
6.765	-0.665665	0.187203	-0.8755
6.77167	-0.590324	0.174897	-0.875045
6.77833	-0.482082	0.159144	-0.833577
6.785	-0.403404	0.160702	-0.776833
6.79167	-0.379562	0.157557	-0.739962
6.79833	-0.403881	0.130641	-0.720973
6.805	-0.455379	0.0970115	-0.712971
6.81167	-0.529766	0.0666445	-0.724027
6.81833	-0.613689	0.0338569	-0.743691
6.825	-0.690937	-0.0300702	-0.771661
6.83167	-0.729561	-0.0699241	-0.775295
6.83833	-0.723362	-0.0826767	-0.740662
6.845	-0.707626	-0.0773747	-0.701213
6.85167	-0.695705	-0.0688013	-0.677669
6.85833	-0.671387	-0.0439303	-0.66867
6.865	-0.596046	0.015624	-0.636891
6.87167	-0.510693	0.0773328	-0.602737
6.87833	-0.431061	0.13863	-0.581056
6.885	-0.371933	0.185286	-0.56425
6.89167	-0.31805	0.224626	-0.533241
6.89833	-0.294209	0.230766	-0.511747
6.905	-0.310898	0.215726	-0.532213
6.91167	-0.321388	0.197252	-0.579185
6.91833	-0.334263	0.174729	-0.643692
6.925	-0.346661	0.159674	-0.695061
6.93167	-0.386238	0.132856	-0.732719
6.93833	-0.435352	0.0943691	-0.785773
6.945	-0.44775	0.0481539	-0.826019
6.95167	-0.433445	0.0202894	-0.828802
6.95833	-0.400066	0.00490855	-0.767135
6.965	-0.373363	-0.00635597	-0.694502
6.97167	-0.330448	0.00361625	-0.65267
6.97833	-0.260353	0.0551531	-0.607245
6.985	-0.239372	0.116013	-0.57755
6.99167	-0.286579	0.140716	-0.603626
6.99833	-0.360966	0.163388	-0.686486
7.005	-0.424385	0.205141	-0.769598
7.01167	-0.481129	0.251329	-0.823095
7.01833	-0.535965	0.278658	-0.843513
7.025	-0.556469	0.278231	-0.851893
7.03167	-0.52309	0.271232	-0.823265
7.03833	-0.498295	0.230335	-0.772568
7.045	-0.471115	0.169664	-0.701576
7.05167	-0.458241	0.0985428	-0.624342
7.05833	-0.447273	0.0342324	-0.573089
7.065	-0.453949	-0.0106858	-0.541909
7.07167	-0.441074	-0.0101845	-0.535403
7.07833	-0.388622	0.0386537	-0.545411
7.085	-0.333309	0.108537	-0.587578
7.09167	-0.286579	0.176201	-0.633558
7.09833	-0.26989	0.230937	-0.650371
7.105	-0.271797	0.261923	-0.64449
7.11167	-0.331402	0.229539	-0.647299
7.11833	-0.407219	0.153003	-0.671435
7.125	-0.473976	0.0615847	-0.693026
7.13167	-0.533104	-0.00515145	-0.716103
7.13833	-0.591755	-0.0492188	-0.765313
7.145	-0.629425	-0.0536445	-0.822942
7.15167	-0.611305	-0.0117971	-0.85962
7.15833	-0.573635	0.0546292	-0.860332
7.165	-0.541687	0.124068	-0.839707
7.17167	-0.507832	0.158662	-0.808965
7.17833	-0.463009	0.147896	-0.779071
7.185	-0.446796	0.0648402	-0.795736
7.19167	-0.500679	-0.0636719	-0.873162
7.19833	-0.573635	-0.192818	-0.968893
7.205	-0.60606	-0.294494	-1.03283
7.21167	-0.589848	-0.347919	-1.05692
7.21833	-0.555038	-0.349243	-1.05292
7.225	-0.496387	-0.276941	-1.01728
7.23167	-0.397205	-0.131504	-0.903434
7.23833	-0.283718	0.0466898	-0.740453
7.245	-0.210762	0.209351	-0.591319
7.25167	-0.195503	0.314611	-0.519174
7.25833	-0.217915	0.383883	-0.503906
7.265	-0.252724	0.408485	-0.502245
7.27167	-0.268459	0.369182	-0.529393
7.27833	-0.277996	0.283125	-0.588353
7.285	-0.278473	0.217435	-0.671671
7.29167	-0.290871	0.170851	-0.757538
7.29833	-0.312805	0.114465	-0.850988
7.305	-0.331402	0.0807489	-0.910247
7.31167	-0.370979	0.105067	-0.930423
7.31833	-0.42057	0.162891	-0.932895
7.325	-0.460625	0.193137	-0.938531
7.33167	-0.4673	0.231955	-0.912262
7.33833	-0.469685	0.293645	-0.847661
7.345	-0.499725	0.327166	-0.803859
7.35167	-0.53072	0.296933	-0.806764
7.35833	-0.553131	0.247005	-0.83021
7.365	-0.585556	0.216049	-0.844391
7.37167	-0.622749	0.1769	-0.861112
7.37833	-0.630856	0.120208	-0.869957
7.385	-0.588417	0.0936852	-0.852734
7.39167	-0.524998	0.121937	-0.797921
7.39833	-0.491142	0.140119	-0.755417
7.405	-0.466824	0.133473	-0.75717
7.41167	-0.443459	0.111094	-0.793831
7.41833	-0.409603	0.0943211	-0.854818
7.425	-0.390053	0.059703	-0.922588
7.43167	-0.393391	0.00114896	-1.00323
7.43833	-0.38147	-0.0150048	-1.04348
7.445	-0.374794	0.00399	-1.0222
7.45167	-0.405312	0.0456969	-0.959489
7.45833	-0.47636	0.0696982	-0.876915
7.465	-0.54884	0.0821654	-0.811309
7.47167	-0.604153	0.0803803	-0.762771
7.47833	-0.666618	0.0257057	-0.766603
7.485	-0.714779	-0.0539423	-0.80611
7.49167	-0.706196	-0.104318	-0.854312
7.49833	-0.630379	-0.0872268	-0.886912
7.505	-0.53978	-0.0303922	-0.892685
7.51167	-0.466347	0.0417953	-0.869884
7.51833	-0.41914	0.13154	-0.832005
7.525	-0.403404	0.220705	-0.805245
7.53167	-0.435829	0.269037	-0.80078
7.53833	-0.504494	0.280863	-0.805688
7.545	-0.581264	0.270932	-0.820379
7.55167	-0.64373	0.255537	-0.845159
7.55833	-0.65279	0.275226	-0.840391
7.565	-0.592709	0.33248	-0.780876
7.57167	-0.480175	0.398338	-0.684146
7.57833	-0.390053	0.419805	-0.61119
7.585	-0.346184	0.412286	-0.575534
7.59167	-0.322342	0.419038	-0.547142
7.59833	-0.319481	0.397801	-0.533272
7.605	-0.355721	0.3324	-0.539975
7.61167	-0.436783	0.246371	-0.580276
7.61833	-0.518322	0.176826	-0.632223
7.625	-0.563622	0.122784	-0.673722
7.63167	-0.586987	0.0553369	-0.727821
7.63833	-0.60463	0.000831394	-0.795897
7.645	-0.632286	0.00311595	-0.869205
7.65167	-0.639915	0.0700904	-0.908892
7.65833	-0.592709	0.180857	-0.887866
7.665	-0.517845	0.288563	-0.845435
7.67167	-0.458717	0.372392	-0.812815
7.67833	-0.433922	0.436225	-0.787509
7.685	-0.42057	0.461597	-0.773488
7.69167	-0.416279	0.458933	-0.766263
7.69833	-0.437737	0.441651	-0.783357
7.705	-0.459671	0.430061	-0.799249
7.71167	-0.465393	0.427061	-0.79147
7.71833	-0.455379	0.413562	-0.785069
7.725	-0.450611	0.394747	-0.788325
7.73167	-0.438213	0.370291	-0.794689
7.73833	-0.416279	0.357886	-0.77962
7.745	-0.386715	0.374369	-0.736467
7.75167	-0.337124	0.413048	-0.684315
7.75833	-0.270367	0.438264	-0.632949
7.765	-0.220299	0.429264	-0.597681
7.77167	-0.220776	0.382349	-0.597826
7.77833	-0.268936	0.313335	-0.630248
7.785	-0.344276	0.249527	-0.691147
7.79167	-0.449181	0.213287	-0.751782
7.79833	-0.562668	0.213903	-0.805584
7.805	-0.627041	0.237687	-0.839656
7.81167	-0.608921	0.279402	-0.844187
7.81833	-0.540257	0.308785	-0.832216
7.825	-0.477791	0.312992	-0.80877
7.83167	-0.407219	0.327975	-0.767256
7.83833	-0.334263	0.362647	-0.713138
7.845	-0.273705	0.405072	-0.674808
7.85167	-0.271797	0.417455	-0.66084
7.85833	-0.318527	0.414695	-0.648313
7.865	-0.369072	0.402331	-0.634428
7.87167	-0.421524	0.360039	-0.662066
7.87833	-0.46587	0.28165	-0.730522
7.885	-0.49305	0.20293	-0.798901
7.89167	-0.479698	0.148438	-0.843279
7.89833	-0.445366	0.124482	-0.88427
7.905	-0.425339	0.116321	-0.915591
7.91167	-0.433445	0.103285	-0.93202
7.91833	-0.422001	0.113042	-0.910178
7.925	-0.395775	0.155394	-0.846034
7.93167	-0.379086	0.237558	-0.750454
7.93833	-0.381947	0.310511	-0.673133
7.945	-0.36335	0.381332	-0.637315
7.95167	-0.31805	0.465838	-0.610288
7.95833	-0.311375	0.53648	-0.57169
7.965	-0.353336	0.548696	-0.55298
7.97167	-0.406742	0.485506	-0.571867
7.97833	-0.449181	0.409775	-0.587884
7.985	-0.509262	0.331947	-0.583122
7.99167	-0.580311	0.240433	-0.587393
7.99833	-0.624657	0.130042	-0.631029
8.005	-0.649452	0.030762	-0.692762
8.01167	-0.6814	-0.0204743	-0.743746
8.01833	-0.708103	-0.042487	-0.797815
8.025	-0.721455	-0.0515549	-0.873369
8.03167	-0.721455	-0.0406505	-0.939474
8.03833	-0.733376	-0.00735103	-0.968771
8.045	-0.730991	0.020433	-0.970795
8.05167	-0.69952	0.0217849	-0.975452
8.05833	-0.662804	0.019927	-0.979156
8.065	-0.627518	0.0384849	-0.959158
8.07167	-0.608921	0.0610184	-0.925346
8.07833	-0.589371	0.0809473	-0.902922
8.085	-0.567913	0.140041	-0.882741
8.09167	-0.557423	0.217403	-0.866884
8.09833	-0.550747	0.270829	-0.846265
8.105	-0.542641	0.272487	-0.833096
8.11167	-0.504017	0.253931	-0.804433
8.11833	-0.444412	0.245078	-0.763174
8.125	-0.378609	0.215344	-0.718438
8.13167	-0.313759	0.184947	-0.683086
8.13833	-0.26083	0.166528	-0.655735
8.145	-0.229836	0.164191	-0.657195
8.15167	-0.246048	0.159539	-0.714812
8.15833	-0.297546	0.14928	-0.796556
8.165	-0.361443	0.165754	-0.847541
8.17167	-0.4282	0.178493	-0.857585
8.17833	-0.4673	0.165759	-0.866363
8.185	-0.474453	0.142022	-0.871037
8.19167	-0.455856	0.121394	-0.869086
8.19833	-0.431538	0.0990724	-0.844695
8.205	-0.433445	0.0317556	-0.856912
8.21167	-0.442505	-0.0219614	-0.881562
8.21833	-0.466824	-0.0205874	-0.895706
8.225	-0.49448	0.00447821	-0.888804
8.23167	-0.515938	0.0134926	-0.862333
8.23833	-0.52309	0.0126572	-0.85219
8.245	-0.531673	0.028349	-0.858322
8.25167	-0.537872	0.0468804	-0.888983
8.25833	-0.549316	0.0200607	-0.929218
8.265	-0.573158	-0.0262636	-0.958029
8.27167	-0.608444	-0.0477509	-0.967182
8.27833	-0.670433	-0.0406576	-0.964567
8.285	-0.720501	-0.0337163	-0.971382
8.29167	-0.776291	-0.0503736	-1.00706
8.29833	-0.810623	-0.0417002	-1.04594
8.305	-0.825882	-0.0113215	-1.08792
8.31167	-0.836372	0.00895852	-1.13161
8.31833	-0.82016	0.0159221	-1.16519
8.325	-0.782967	0.0561347	-1.15072
8.33167	-0.701427	0.134085	-1.06144
8.33833	-0.641346	0.18899	-0.947152
8.345	-0.612259	0.213128	-0.848513
8.35167	-0.596523	0.227551	-0.784888
8.35833	-0.566483	0.233775	-0.740183
8.365	-0.529289	0.208835	-0.714294
8.37167	-0.526905	0.174816	-0.724396
8.37833	-0.513077	0.17682	-0.761955
8.385	-0.483036	0.201567	-0.809891
8.39167	-0.441074	0.221358	-0.845795
8.39833	-0.427246	0.232993	-0.861743
8.405	-0.44775	0.233891	-0.873878
8.41167	-0.463963	0.223482	-0.90709
8.41833	-0.45681	0.215642	-0.949758
8.425	-0.421524	0.229255	-0.95649
8.43167	-0.373363	0.247373	-0.924017
8.43833	-0.320435	0.252642	-0.8971
8.445	-0.272274	0.243167	-0.894751
8.45167	-0.269413	0.226885	-0.886655
8.45833	-0.332355	0.178148	-0.871403
8.465	-0.418186	0.128806	-0.849337
8.47167	-0.477791	0.0973767	-0.819728
8.47833	-0.510693	0.0860111	-0.78033
8.485	-0.542164	0.0639346	-0.774126
8.49167	-0.538826	0.0474466	-0.801349
8.49833	-0.501633	0.0476846	-0.837536
8.505	-0.460148	0.0510559	-0.890619
8.51167	-0.431538	0.0673193	-0.934687
8.51833	-0.412941	0.109934	-0.946834
8.525	-0.377178	0.205335	-0.879191
8.53167	-0.360966	0.27451	-0.795445
8.53833	-0.361919	0.286753	-0.729132
8.545	-0.364304	0.247351	-0.660415
8.55167	-0.370502	0.208139	-0.593902
8.55833	-0.405312	0.161519	-0.570234
8.565	-0.465393	0.0933128	-0.619125
8.57167	-0.51403	0.0427342	-0.660514
8.57833	-0.543118	0.0258214	-0.663425
8.585	-0.591755	0.0176901	-0.684872
8.59167	-0.66328	-0.0227358	-0.757776
8.59833	-0.710487	-0.0510898	-0.817025
8.605	-0.730515	-0.054536	-0.826081
8.61167	-0.752926	-0.0524035	-0.824514
8.61833	-0.77343	-0.049835	-0.831305
8.625	-0.764847	-0.0412893	-0.820644
8.63167	-0.725269	-0.0185087	-0.797784
8.63833	-0.686646	-0.0335587	-0.817662
8.645	-0.652313	-0.0588809	-0.864486
8.65167	-0.589848	-0.0685873	-0.890847
8.65833	-0.543118	-0.0669086	-0.907325
8.665	-0.534534	-0.0694502	-0.920213
8.67167	-0.575066	-0.0850988	-0.929667
8.67833	-0.621319	-0.0893767	-0.908628
8.685	-0.63324	-0.0632296	-0.874952
8.69167	-0.6423	-0.0160157	-0.875671
8.69833	-0.62561	0.0585637	-0.897533
8.705	-0.601292	0.119786	-0.933711
8.71167	-0.565052	0.155568	-0.956361
8.71833	-0.537395	0.18386	-0.959361
8.725	-0.58794	0.1728	-0.958595
8.73167	-0.676632	0.142167	-0.938543
8.73833	-0.784874	0.0819464	-0.913006
8.745	-0.841618	0.0752761	-0.882223
8.75167	-0.856876	0.127225	-0.863592
8.75833	-0.845909	0.176981	-0.860614
8.765	-0.787258	0.201985	-0.856556
8.77167	-0.684261	0.213289	-0.841992
8.77833	-0.558376	0.24824	-0.817788
8.785	-0.473499	0.270185	-0.799096
8.79167	-0.430584	0.249917	-0.785632
8.79833	-0.386238	0.224419	-0.767896
8.805	-0.313759	0.20315	-0.737331
8.81167	-0.257015	0.185973	-0.708369
8.81833	-0.239849	0.152623	-0.693848
8.825	-0.255108	0.113701	-0.708922
8.83167	-0.271797	0.0880599	-0.751623
8.83833	-0.306129	0.0635314	-0.822133
8.845	-0.365257	0.0514369	-0.908217
8.85167	-0.434399	0.0546484	-1.00195
8.85833	-0.472546	0.0817615	-1.08001
8.865	-0.467777	0.119582	-1.1018
8.87167	-0.443459	0.142845	-1.0714
8.87833	-0.452995	0.146063	-1.01864
8.885	-0.510693	0.137283	-0.990515
8.89167	-0.591755	0.112004	-0.968908
8.89833	-0.670433	0.0570316	-0.959459
8.905	-0.734329	-0.0201643	-0.989739
8.91167	-0.740528	-0.0394631	-1.02591
8.91833	-0.69046	0.00895853	-1.02774
8.925	-0.628471	0.0598438	-1.00486
8.93167	-0.573158	0.0671785	-0.998986
8.93833	-0.519276	0.0631941	-1.0005
8.945	-0.450134	0.0869118	-0.974252
8.95167	-0.439644	0.0817355	-0.956038
8.95833	-0.475883	0.0337683	-0.973678
8.965	-0.512123	-0.00626842	-0.973764
8.97167	-0.540733	-0.00409494	-0.946681
8.97833	-0.591278	0.0142652	-0.919959
8.985	-0.673294	0.0295367	-0.915464
8.99167	-0.73576	0.0528687	-0.916813
8.99833	-0.757217	0.0769565	-0.908258
9.005	-0.742912	0.0929634	-0.908775
9.01167	-0.700474	0.0870107	-0.906664
9.01833	-0.612259	0.076074	-0.883293
9.025	-0.497341	0.0814332	-0.839141
9.03167	-0.388622	0.105202	-0.78267
9.03833	-0.317574	0.147896	-0.741183
9.045	-0.288963	0.167213	-0.725492
9.05167	-0.296116	0.170249	-0.748034
9.05833	-0.344276	0.159504	-0.79651
9.065	-0.414848	0.139473	-0.860502
9.07167	-0.488758	0.108571	-0.939123
9.07833	-0.511169	0.0910055	-1.00315
9.085	-0.496387	0.113257	-1.03714
9.09167	-0.453472	0.1501	-1.02786
9.09833	-0.41151	0.193517	-0.993061
9.105	-0.380039	0.210136	-0.956978
9.11167	-0.360966	0.201996	-0.911109
9.11833	-0.389099	0.162742	-0.870083
9.125	-0.455379	0.101487	-0.866492
9.13167	-0.53215	0.0829887	-0.895318
9.13833	-0.579834	0.0868026	-0.921012
9.145	-0.592709	0.120201	-0.917056
9.15167	-0.583172	0.141849	-0.909557
9.15833	-0.575066	0.163462	-0.928878
9.165	-0.547886	0.222575	-0.951638
9.17167	-0.5126	0.271278	-0.970974
9.17833	-0.484943	0.303327	-0.991963
9.185	-0.480175	0.305021	-1.01734
9.19167	-0.479221	0.334997	-1.03386
9.19833	-0.442505	0.377841	-1.00921
9.205	-0.403404	0.390265	-0.95312
9.21167	-0.404358	0.373635	-0.897977
9.21833	-0.452042	0.362301	-0.874694
9.225	-0.509739	0.360815	-0.875104
9.23167	-0.576973	0.326129	-0.862052
9.23833	-0.673294	0.259285	-0.829009
9.245	-0.775814	0.184663	-0.804779
9.25167	-0.818729	0.135542	-0.778757
9.25833	-0.80061	0.0844802	-0.75839
9.265	-0.769615	0.0263545	-0.749139
9.27167	-0.739098	-0.00363981	-0.781051
9.27833	-0.667572	0.0185665	-0.839269
9.285	-0.557899	0.0601671	-0.882447
9.29167	-0.459671	0.076471	-0.897284
9.29833	-0.418186	0.0692323	-0.889011
9.305	-0.402927	0.0705833	-0.894338
9.31167	-0.40102	0.0805765	-0.910485
9.31833	-0.412464	0.0725556	-0.919467
9.325	-0.447273	0.051258	-0.898508
9.33167	-0.519276	0.00893983	-0.893917
9.33833	-0.586033	-0.046966	-0.939536
9.345	-0.635624	-0.10241	-0.996759
9.35167	-0.65279	-0.154671	-1.03119
9.35833	-0.666142	-0.178645	-1.04539
9.365	-0.699997	-0.185808	-1.08013
9.37167	-0.713825	-0.135587	-1.08382
9.37833	-0.692844	-0.0276282	-0.996512
9.385	-0.644684	0.0934142	-0.838065
9.39167	-0.618458	0.188004	-0.695556
9.39833	-0.621319	0.235224	-0.625884
9.405	-0.596523	0.246278	-0.614506
9.41167	-0.532627	0.215029	-0.649592
9.41833	-0.452518	0.153119	-0.700496
9.425	-0.413895	0.0875443	-0.7596
9.43167	-0.402451	0.0550603	-0.787435
9.43833	-0.407696	0.0444576	-0.800126
9.445	-0.440598	0.0672071	-0.810827
9.45167	-0.511646	0.113458	-0.820481
9.45833	-0.589848	0.180678	-0.832104
9.465	-0.627518	0.254148	-0.854891
9.47167	-0.607491	0.324111	-0.88503
9.47833	-0.53978	0.399742	-0.876644
9.485	-0.462055	0.443394	-0.835155
9.49167	-0.392437	0.451395	-0.782287
9.49833	-0.371456	0.406124	-0.76248
9.505	-0.392437	0.336373	-0.749083
9.51167	-0.452995	0.251018	-0.758744
9.51833	-0.518322	0.185236	-0.792255
9.525	-0.558376	0.178276	-0.836186
9.53167	-0.582695	0.216581	-0.874194
9.53833	-0.575542	0.267854	-0.885371
9.545	-0.549316	0.288683	-0.887533
9.55167	-0.516415	0.289116	-0.87826
9.55833	-0.51403	0.264169	-0.87903
9.565	-0.538826	0.211989	-0.882705
9.57167	-0.570774	0.137082	-0.899713
9.57833	-0.589848	0.0849053	-0.91273
9.585	-0.623226	0.0820719	-0.91685
9.59167	-0.656128	0.121974	-0.889163
9.59833	-0.662804	0.173529	-0.830758
9.605	-0.647068	0.201363	-0.790857
9.61167	-0.611782	0.197254	-0.802949
9.61833	-0.578403	0.165335	-0.862893
9.625	-0.532627	0.133917	-0.926903
9.63167	-0.500679	0.103845	-0.987908
9.63833	-0.496387	0.064424	-1.04971
9.645	-0.499725	0.0344519	-1.08826
9.65167	-0.474453	0.0450833	-1.05858
9.65833	-0.415802	0.110818	-0.982893
9.665	-0.355244	0.181821	-0.914999
9.67167	-0.335217	0.225487	-0.896762
9.67833	-0.358105	0.224468	-0.912543
9.685	-0.415802	0.200818	-0.930544
9.69167	-0.502586	0.187552	-0.960744
9.69833	-0.612259	0.180184	-1.00058
9.705	-0.700951	0.168205	-1.04087
9.71167	-0.723839	0.136667	-1.04995
9.71833	-0.676155	0.133026	-1.0324
9.725	-0.595093	0.193095	-1.02466
9.73167	-0.527382	0.274262	-1.04253
9.73833	-0.489235	0.30403	-1.07606
9.745	-0.477791	0.273216	-1.10787
9.75167	-0.47493	0.21649	-1.14394
9.75833	-0.477791	0.169035	-1.16875
9.765	-0.499725	0.0969803	-1.15349
9.77167	-0.533104	0.00418787	-1.09054
9.77833	-0.547409	-0.0682081	-1.01697
9.785	-0.555038	-0.0902498	-0.977498
9.79167	-0.56982	-0.0564623	-0.97702
9.79833	-0.586987	-0.0124339	-1.01301
9.805	-0.593662	0.0138015	-1.07703
9.81167	-0.595093	0.0095865	-1.16421
9.81833	-0.629425	-0.0112517	-1.25951
9.825	-0.677109	-0.0386853	-1.33127
9.83167	-0.729084	-0.070932	-1.38359
9.83833	-0.752926	-0.0960143	-1.38853
9.845	-0.74625	-0.100184	-1.34442
9.85167	-0.725746	-0.0794982	-1.27624
9.85833	-0.70858	-0.058807	-1.21096
9.865	-0.692844	-0.023153	-1.16113
9.87167	-0.664234	0.0204043	-1.08834
9.87833	-0.655174	0.0310635	-1.02783
9.885	-0.669479	0.00755879	-1.01716
9.89167	-0.699043	-0.0306093	-1.03668
9.89833	-0.714302	-0.0363588	-1.06201
9.905	-0.723839	-0.0375514	-1.06032
9.91167	-0.734806	-0.0376401	-1.04694
9.91833	-0.727654	0.00932822	-1.02546
9.925	-0.697613	0.0925052	-0.984808
9.93167	-0.645161	0.189158	-0.943581
9.93833	-0.581741	0.266633	-0.887983
9.945	-0.53072	0.334634	-0.849358
9.95167	-0.491142	0.382914	-0.849537
9.95833	-0.462055	0.387415	-0.849564
9.965	-0.469685	0.348496	-0.863542
9.97167	-0.492573	0.311526	-0.865023
9.97833	-0.506401	0.293951	-0.859039
9.985	-0.50354	0.244045	-0.85222
9.99167	-0.511646	0.173916	-0.83825
9.99833	-0.553131	0.11016	-0.862247
10.005	-0.564575	0.123703	-0.861948
10.0117	-0.557899	0.153595	-0.83861
10.0183	-0.544071	0.152089	-0.818455
10.025	-0.525951	0.143207	-0.803095
10.0317	-0.498772	0.141479	-0.790877
10.0383	-0.489235	0.142687	-0.767815
10.045	-0.527382	0.0975211	-0.777419
10.0517	-0.588417	0.0216991	-0.824792
10.0583	-0.649929	-0.0546533	-0.86817
10.065	-0.69809	-0.108132	-0.904114
10.0717	-0.735283	-0.137624	-0.941479
10.0783	-0.735283	-0.136984	-0.983907
10.085	-0.703335	-0.120782	-0.996574
10.0917	-0.658512	-0.098873	-0.982988
10.0983	-0.653267	-0.0896506	-0.972466
10.105	-0.68903	-0.103627	-0.973699
10.1117	-0.724792	-0.1144	-0.973844
10.1183	-0.752926	-0.128931	-0.959715
10.125	-0.79155	-0.150611	-0.942763
10.1317	-0.862122	-0.178441	-0.932807
10.1383	-0.909328	-0.19178	-0.937346
10.145	-0.931263	-0.196732	-0.974727
10.1517	-0.961781	-0.214479	-1.02788
10.1583	-1.01805	-0.236499	-1.07334
10.165	-1.06096	-0.229807	-1.09975
10.1717	-1.09196	-0.201521	-1.10994
10.1783	-1.10722	-0.173524	-1.11606
10.185	-1.11055	-0.133486	-1.06416
10.1917	-1.07813	-0.0875453	-0.966656
10.1983	-1.01805	-0.0443106	-0.847894
10.205	-0.980377	-0.0288211	-0.7645
10.2117	-0.941753	-0.0101019	-0.708223
10.2183	-0.906467	0.039564	-0.633598
10.225	-0.843525	0.133561	-0.544288
10.2317	-0.795841	0.224885	-0.487841
10.2383	-0.771999	0.291735	-0.49229
10.245	-0.772476	0.331189	-0.531835
10.2517	-0.778675	0.353144	-0.579503
10.2583	-0.795364	0.347971	-0.651026
10.265	-0.839233	0.292174	-0.768473
10.2717	-0.901222	0.21996	-0.895579
10.2783	-0.934601	0.176794	-0.961234
10.285	-0.903606	0.181814	-0.955856
10.2917	-0.842094	0.191003	-0.919793
10.2983	-0.799179	0.149767	-0.91342
10.305	-0.788212	0.0978749	-0.93326
10.3117	-0.769138	0.0836617	-0.954538
10.3183	-0.746727	0.0971285	-0.978878
10.325	-0.718594	0.106489	-1.00562
10.3317	-0.683784	0.128168	-1.00531
10.3383	-0.6423	0.194979	-0.961107
10.345	-0.61655	0.264926	-0.894624
10.3517	-0.627518	0.291406	-0.858143
10.3583	-0.673294	0.267939	-0.897636
10.365	-0.751495	0.21962	-0.968229
10.3717	-0.868797	0.149384	-1.06532
10.3783	-0.9799	0.0921358	-1.16478
10.385	-1.05572	0.0551453	-1.27121
10.3917	-1.0829	0.0322036	-1.3637
10.3983	-1.06478	-0.0111814	-1.43924
10.405	-1.01662	-0.0732359	-1.52589
10.4117	-0.937939	-0.130426	-1.5997
10.4183	-0.869274	-0.190712	-1.63666
10.425	-0.811577	-0.247933	-1.64154
10.4317	-0.751495	-0.289436	-1.63877
10.4383	-0.668526	-0.289363	-1.6198
10.445	-0.575542	-0.228634	-1.58887
10.4517	-0.5126	-0.154855	-1.59581
10.4583	-0.500202	-0.0975425	-1.6455
10.465	-0.529766	-0.0931649	-1.70275
10.4717	-0.566483	-0.105627	-1.73767
10.4783	-0.612736	-0.122432	-1.74397
10.485	-0.669003	-0.181997	-1.7649
10.4917	-0.714302	-0.250631	-1.79726
10.4983	-0.694275	-0.316045	-1.85696
10.505	-0.600338	-0.319264	-1.90941
10.5117	-0.495434	-0.302581	-1.92555
10.5183	-0.416756	-0.295766	-1.94035
10.525	-0.355244	-0.287217	-1.92847
10.5317	-0.302315	-0.310465	-1.90093
10.5383	-0.280857	-0.322232	-1.87027
10.545	-0.319958	-0.341132	-1.90265
10.5517	-0.407219	-0.365045	-2.00681
10.5583	-0.513554	-0.378898	-2.10974
10.565	-0.637531	-0.393526	-2.18322
10.5717	-0.729084	-0.363026	-2.23778
10.5783	-0.757694	-0.313077	-2.26188
10.585	-0.734329	-0.253986	-2.24541
10.5917	-0.710011	-0.203386	-2.21608
10.5983	-0.69809	-0.181616	-2.19145
10.605	-0.646591	-0.151472	-2.17262
10.6117	-0.567913	-0.126542	-2.13232
10.6183	-0.511646	-0.120387	-2.10963
10.625	-0.49305	-0.132915	-2.09194
10.6317	-0.445843	-0.123658	-2.01533
10.6383	-0.389576	-0.0844693	-1.90624
10.645	-0.349522	-0.0345307	-1.80211
10.6517	-0.334263	0.029571	-1.73586
10.6583	-0.291348	0.138201	-1.64754
10.665	-0.216007	0.286989	-1.50382
10.6717	-0.154495	0.424989	-1.35398
10.6783	-0.123978	0.500128	-1.24917
10.685	-0.0910759	0.518645	-1.20276
10.6917	-0.0648499	0.501432	-1.16745
10.6983	-0.0452995	0.46278	-1.1308
10.705	-0.0400543	0.414305	-1.1088
10.7117	-0.084877	0.336283	-1.12636
10.7183	-0.149727	0.286345	-1.17728
10.725	-0.244617	0.244032	-1.21594
10.7317	-0.303745	0.190529	-1.20671
10.7383	-0.370979	0.109469	-1.1422
10.745	-0.447273	0.050955	-1.06342
10.7517	-0.486374	0.089394	-1.00367
10.7583	-0.425339	0.195719	-0.92449
10.765	-0.340462	0.291993	-0.828063
10.7717	-0.351906	0.323102	-0.760825
10.7783	-0.453949	0.314308	-0.726964
10.785	-0.55933	0.296487	-0.688217
10.7917	-0.636101	0.281183	-0.595996
10.7983	-0.767708	0.244244	-0.499574
10.805	-0.963688	0.175275	-0.443597
10.8117	-1.17397	0.141355	-0.443689
10.8183	-1.3504	0.159204	-0.496079
10.825	-1.55783	0.191948	-0.604977
10.8317	-1.83058	0.105746	-0.799605
10.8383	-2.11191	-0.0907361	-1.03465
10.845	-2.28977	-0.288809	-1.23815
10.8517	-2.37131	-0.491474	-1.37443
10.8583	-2.45762	-0.744249	-1.53099
10.865	-2.52008	-1.05944	-1.79441
10.8717	-2.45905	-1.24957	-2.11668
10.8783	-2.28071	-1.2517	-2.40277
10.885	-2.06804	-1.09302	-2.56218
10.8917	-1.89877	-0.828322	-2.53621
10.8983	-1.76716	-0.506064	-2.28145
10.905	-1.73903	-0.177666	-1.81197
10.9117	-1.86825	0.0408568	-1.24628
10.9183	-2.14577	0.102219	-0.689052
10.925	-2.5506	0.0173882	-0.283924
10.9317	-2.95162	-0.127981	-0.0860742
10.9383	-3.2649	-0.279701	-0.078071
10.945	-3.44229	-0.443602	-0.222935
10.9517	-3.54958	-0.612258	-0.438949
10.9583	-3.64113	-0.75956	-0.705856
10.965	-3.72171	-0.882735	-0.986819
10.9717	-3.80611	-1.02122	-1.31695
10.9783	-3.91102	-1.19977	-1.69959
10.985	-4.0102	-1.38599	-2.04982
10.9917	-4.09412	-1.55945	-2.3459
10.9983	-4.16946	-1.69432	-2.61637
11.005	-4.22716	-1.7926	-2.87873
11.0117	-4.24099	-1.86108	-3.10453
11.0183	-4.19903	-1.89687	-3.25804
11.025	-4.14085	-1.89339	-3.37784
11.0317	-4.06361	-1.8671	-3.4959
11.0383	-3.93677	-1.84588	-3.60574
11.045	-3.77464	-1.81428	-3.69806
11.0517	-3.63445	-1.75419	-3.77676
11.0583	-3.52383	-1.69393	-3.86719
11.065	-3.42417	-1.64776	-3.98257
11.0717	-3.34215	-1.63053	-4.10746
11.0783	-3.28779	-1.60904	-4.22725
11.085	-3.22008	-1.56479	-4.30647
11.0917	-3.12757	-1.51795	-4.35058
11.0983	-3.0179	-1.41053	-4.35183
11.105	-2.93589	-1.27585	-4.3286
11.1117	-2.85673	-1.10146	-4.29182
11.1183	-2.75612	-0.928555	-4.24371
11.125	-2.62308	-0.771705	-4.17457
11.1317	-2.49052	-0.633058	-4.09253
11.1383	-2.38132	-0.574283	-4.05099
11.145	-2.24495	-0.552645	-4.03401
11.1517	-2.05946	-0.529824	-3.97614
11.1583	-1.86348	-0.499923	-3.86995
11.165	-1.7066	-0.465584	-3.79027
11.1717	-1.55783	-0.396293	-3.76946
11.1783	-1.38569	-0.251225	-3.71896
11.185	-1.22452	-0.101639	-3.58354
11.1917	-1.10006	-0.0239785	-3.39644
11.1983	-1.00374	0.00158035	-3.24108
11.205	-0.915527	0.0153935	-3.13595
11.2117	-0.826359	0.0259576	-3.0412
11.2183	-0.737667	0.0452178	-2.92933
11.225	-0.617504	0.104551	-2.80039
11.2317	-0.49305	0.222015	-2.69229
11.2383	-0.395298	0.347877	-2.5961
11.245	-0.341892	0.433469	-2.49611
11.2517	-0.300884	0.467469	-2.357
11.2583	-0.245094	0.462829	-2.20927
11.265	-0.191689	0.4234	-2.10099
11.2717	-0.144958	0.375185	-2.01807
11.2783	-0.0762939	0.364668	-1.89904
11.285	0.026226	0.399837	-1.71064
11.2917	0.123978	0.457783	-1.50154
11.2983	0.164986	0.483591	-1.34716
11.305	0.157833	0.522559	-1.24241
11.3117	0.154495	0.56951	-1.14461
11.3183	0.190735	0.596477	-1.04574
11.325	0.249863	0.589422	-0.975006
11.3317	0.326633	0.566326	-0.943098
11.3383	0.436783	0.591256	-0.872709
11.345	0.56982	0.613747	-0.736338
11.3517	0.685215	0.607883	-0.580824
11.3583	0.75531	0.582627	-0.450072
11.365	0.824928	0.57774	-0.332672
11.3717	0.872135	0.566611	-0.215858
11.3783	0.885963	0.485883	-0.158849
11.385	0.854492	0.332633	-0.193816
11.3917	0.810146	0.171243	-0.29041
11.3983	0.757694	0.0538609	-0.379546
11.405	0.698566	-0.000914971	-0.408421
11.4117	0.684261	0.0191037	-0.363388
11.4183	0.731468	0.109622	-0.262542
11.425	0.833988	0.254906	-0.142477
11.4317	0.977993	0.403444	-0.0305136
11.4383	1.14679	0.510642	0.0473492
11.445	1.31655	0.54878	0.086232
11.4517	1.44053	0.549616	0.0998626
11.4583	1.51777	0.559498	0.131545
11.465	1.57309	0.626512	0.204833
11.4717	1.61839	0.768746	0.315432
11.4783	1.67322	0.965297	0.481765
11.485	1.73283	1.16193	0.667649
11.4917	1.78576	1.30595	0.821491
11.4983	1.79577	1.37749	0.907436
11.505	1.74809	1.36346	0.925851
11.5117	1.647	1.28622	0.925466
11.5183	1.47963	1.15273	0.867667
11.525	1.24884	1.01099	0.754163
11.5317	1.01519	0.884031	0.619909
11.5383	0.822544	0.784283	0.493807
11.545	0.689507	0.716091	0.395392
11.5517	0.562191	0.643748	0.289801
11.5583	0.444889	0.580021	0.202618
11.565	0.344276	0.536213	0.134412
11.5717	0.245094	0.50534	0.0789573
11.5783	0.141621	0.465582	0.0168192
11.585	0.043869	0.435039	-0.035295
11.5917	-0.0209808	0.436786	-0.0669555
11.5983	-0.0691414	0.470257	-0.0879452
11.605	-0.108719	0.510707	-0.112355
11.6117	-0.14019	0.553367	-0.140931
11.6183	-0.145912	0.617265	-0.143369
11.625	-0.139713	0.66748	-0.117486
11.6317	-0.157833	0.6994	-0.070981
11.6383	-0.207424	0.720196	-0.0207656
11.645	-0.27895	0.745533	0.0286376
11.6517	-0.356674	0.770399	0.0855065
11.6583	-0.472069	0.780899	0.137405
11.665	-0.635624	0.791527	0.149115
11.6717	-0.806332	0.815509	0.110523
11.6783	-0.931263	0.859975	0.0333264
11.685	-1.01805	0.912949	-0.041818
11.6917	-1.09196	0.968266	-0.100952
11.6983	-1.14441	0.990149	-0.144173
11.705	-1.17683	0.943192	-0.156664
11.7117	-1.18113	0.85446	-0.129701
11.7183	-1.1754	0.748099	-0.0775522
11.725	-1.16587	0.639881	-0.0345177
11.7317	-1.16634	0.541499	-0.0372862
11.7383	-1.19591	0.483876	-0.0794138
11.745	-1.2126	0.52235	-0.141948
11.7517	-1.20878	0.601016	-0.20437
11.7583	-1.19638	0.686695	-0.233621
11.765	-1.18685	0.74636	-0.238939
11.7717	-1.17254	0.78078	-0.211224
11.7783	-1.12486	0.794197	-0.179812
11.785	-1.04713	0.800043	-0.134182
11.7917	-0.974178	0.798512	-0.103861
11.7983	-0.931263	0.761044	-0.12359
11.805	-0.927925	0.666321	-0.193388
11.8117	-0.936985	0.540376	-0.282795
11.8183	-0.956059	0.420279	-0.353915
11.825	-0.999451	0.314903	-0.414523
11.8317	-1.04427	0.227364	-0.434044
11.8383	-1.06859	0.175376	-0.392674
11.845	-1.05476	0.15773	-0.304856
11.8517	-1.02663	0.164458	-0.223764
11.8583	-0.998497	0.173596	-0.175117
11.865	-0.965118	0.155413	-0.168092
11.8717	-0.947475	0.132364	-0.20221
11.8783	-0.946045	0.0738617	-0.281144
11.885	-0.952244	0.0140804	-0.369077
11.8917	-0.971794	-0.0591061	-0.448752
11.8983	-1.00422	-0.119583	-0.501277
11.905	-1.04713	-0.149924	-0.527698
11.9117	-1.05715	-0.160817	-0.532092
11.9183	-1.03235	-0.133474	-0.522361
11.925	-1.00279	-0.0880143	-0.522671
11.9317	-0.973701	-0.0184763	-0.514266
11.9383	-0.932217	0.0269669	-0.50575
11.945	-0.894547	0.0264901	-0.482728
11.9517	-0.881195	-0.0257721	-0.453961
11.9583	-0.894547	-0.0864514	-0.431057
11.965	-0.899315	-0.13817	-0.409363
11.9717	-0.884533	-0.192641	-0.403719
11.9783	-0.86832	-0.219072	-0.386807
11.985	-0.860214	-0.200128	-0.370718
11.9917	-0.837326	-0.118864	-0.350673
11.9983	-0.782013	-0.0359274	-0.308867
12.005	-0.6814	0.0366334	-0.238524
12.0117	-0.562668	0.112356	-0.140222
12.0183	-0.445366	0.189666	-0.0482436
12.025	-0.342369	0.254389	0.0397423
12.0317	-0.281334	0.288826	0.109724
12.0383	-0.25034	0.316307	0.147148
12.045	-0.245094	0.365414	0.159405
12.0517	-0.235081	0.435191	0.177068
12.0583	-0.205517	0.526292	0.208771
12.065	-0.136852	0.626933	0.243025
12.0717	-0.017643	0.744235	0.303621
12.0783	0.104427	0.86295	0.408148
12.085	0.174522	0.945578	0.525403
12.0917	0.183582	1.00194	0.621002
12.0983	0.171185	1.02266	0.68796
12.105	0.136375	1.01433	0.73523
12.1117	0.0600815	0.974196	0.721459
12.1183	-0.0386238	0.908688	0.630761
12.125	-0.105858	0.861556	0.518244
12.1317	-0.120163	0.82566	0.41654
12.1383	-0.122547	0.804369	0.332431
12.145	-0.130653	0.783701	0.239925
12.1517	-0.142097	0.741598	0.162786
12.1583	-0.144958	0.698542	0.114308
12.165	-0.154972	0.64382	0.0864637
12.1717	-0.174522	0.601053	0.0776179
12.1783	-0.198364	0.544691	0.070916
12.185	-0.248432	0.454656	0.0390915
12.1917	-0.317574	0.360926	-0.0410916
12.1983	-0.383854	0.277172	-0.151615
12.205	-0.422001	0.193967	-0.280017
12.2117	-0.466824	0.0865666	-0.41932
12.2183	-0.531197	-0.0182143	-0.547867
12.225	-0.582218	-0.0775518	-0.637021
12.2317	-0.605583	-0.117358	-0.669256
12.2383	-0.612259	-0.159083	-0.65876
12.245	-0.627041	-0.192207	-0.638665
12.2517	-0.615597	-0.193282	-0.618593
12.2583	-0.574112	-0.180495	-0.611972
12.265	-0.508785	-0.177497	-0.605627
12.2717	-0.443935	-0.161435	-0.593049
12.2783	-0.41151	-0.113028	-0.576122
12.285	-0.401974	-0.0292228	-0.556571
12.2917	-0.407696	0.0697006	-0.541426
12.2983	-0.39959	0.172573	-0.522681
12.305	-0.379086	0.273911	-0.493485
12.3117	-0.339508	0.357187	-0.460932
12.3183	-0.282764	0.408639	-0.437582
12.325	-0.213146	0.425556	-0.413875
12.3317	-0.173092	0.403135	-0.394267
12.3383	-0.175953	0.361417	-0.388268
12.345	-0.205994	0.312233	-0.403503
12.3517	-0.249863	0.275017	-0.440975
12.3583	-0.270844	0.229503	-0.500484
12.365	-0.272274	0.171627	-0.575431
12.3717	-0.234127	0.136798	-0.634933
12.3783	-0.17643	0.149136	-0.659746
12.385	-0.135899	0.19561	-0.671748
12.3917	-0.135899	0.213338	-0.693345
12.3983	-0.183105	0.213694	-0.712717
12.405	-0.277042	0.21569	-0.730549
12.4117	-0.407696	0.197578	-0.766999
12.4183	-0.567436	0.12704	-0.8495
12.425	-0.697613	0.0355162	-0.936865
12.4317	-0.753403	-0.00218699	-0.987912
12.4383	-0.751019	0.0225307	-0.990918
12.445	-0.713348	0.0703348	-0.967876
12.4517	-0.660896	0.130327	-0.932133
12.4583	-0.582695	0.190502	-0.889558
12.465	-0.509739	0.222061	-0.866875
12.4717	-0.473022	0.239071	-0.874683
12.4783	-0.462055	0.257525	-0.912149
12.485	-0.488281	0.27267	-0.973898
12.4917	-0.55933	0.259505	-1.05365
12.4983	-0.67091	0.222717	-1.14385
12.505	-0.777245	0.206677	-1.20031
12.5117	-0.859737	0.195818	-1.20353
12.5183	-0.9408	0.178157	-1.17835
12.525	-0.991344	0.163678	-1.15693
12.5317	-1.00136	0.168875	-1.13484
12.5383	-0.981331	0.203095	-1.08632
12.545	-0.967026	0.247981	-1.01511
12.5517	-0.955105	0.281645	-0.946442
12.5583	-0.943661	0.276285	-0.898128
12.565	-0.9408	0.252222	-0.848381
12.5717	-0.959396	0.208817	-0.82209
12.5783	-0.982761	0.161211	-0.835245
12.585	-1.01709	0.0967659	-0.894358
12.5917	-1.08051	0.00851905	-0.986962
12.5983	-1.16014	-0.0718737	-1.08477
12.605	-1.23358	-0.148095	-1.17057
12.6117	-1.28794	-0.202398	-1.22945
12.6183	-1.32942	-0.247036	-1.25855
12.625	-1.34897	-0.28382	-1.27997
12.6317	-1.33514	-0.297107	-1.28267
12.6383	-1.33324	-0.326583	-1.29113
12.645	-1.36137	-0.36052	-1.31522
12.6517	-1.40142	-0.397385	-1.33917
12.6583	-1.43671	-0.426576	-1.34606
12.665	-1.47867	-0.452932	-1.33163
12.6717	-1.54543	-0.50109	-1.33577
12.6783	-1.59121	-0.513522	-1.34303
12.685	-1.62554	-0.515545	-1.35055
12.6917	-1.65462	-0.501769	-1.35838
12.6983	-1.68753	-0.508656	-1.37621
12.705	-1.69182	-0.527037	-1.39189
12.7117	-1.66512	-0.548861	-1.38522
12.7183	-1.65367	-0.594613	-1.37224
12.725	-1.65367	-0.64656	-1.3644
12.7317	-1.66368	-0.702915	-1.3728
12.7383	-1.66321	-0.754216	-1.40931
12.745	-1.69039	-0.808187	-1.4973
12.7517	-1.73473	-0.845679	-1.61249
12.7583	-1.74236	-0.856224	-1.70923
12.765	-1.69563	-0.829117	-1.73452
12.7717	-1.63555	-0.815223	-1.72097
12.7783	-1.60694	-0.802489	-1.67426
12.785	-1.59836	-0.77552	-1.60162
12.7917	-1.5831	-0.709527	-1.50536
12.7983	-1.57595	-0.638048	-1.40978
12.805	-1.56069	-0.599448	-1.33943
12.8117	-1.51682	-0.577364	-1.28565
12.8183	-1.42717	-0.557817	-1.24285
12.825	-1.29461	-0.533236	-1.18893
12.8317	-1.1673	-0.547235	-1.14742
12.8383	-1.06239	-0.596039	-1.12724
12.845	-1.02043	-0.64152	-1.16026
12.8517	-1.00422	-0.637658	-1.19373
12.8583	-0.985146	-0.589392	-1.19241
12.865	-0.936508	-0.52325	-1.15187
12.8717	-0.837803	-0.424252	-1.05541
12.8783	-0.687122	-0.259149	-0.905015
12.885	-0.481606	-0.0376436	-0.680186
12.8917	-0.264168	0.199878	-0.427012
12.8983	-0.079155	0.429338	-0.21977
12.905	0.0977516	0.68825	-0.0379658
12.9117	0.305176	0.982994	0.152368
12.9183	0.557899	1.30813	0.38324
12.925	0.833035	1.62833	0.616403
12.9317	1.09911	1.91534	0.81521
12.9383	1.36185	2.13699	1.00683
12.945	1.54495	2.23456	1.16329
12.9517	1.59025	2.19782	1.23624
12.9583	1.48773	2.03234	1.19147
12.965	1.28794	1.77486	1.05339
12.9717	1.04284	1.45742	0.879799
12.9783	0.769138	1.12113	0.707627
12.985	0.506401	0.799302	0.538814
12.9917	0.264168	0.489979	0.348738
12.9983	0.0605583	0.200261	0.145707
13.005	-0.0824928	-0.0313614	-0.0316239
13.0117	-0.137806	-0.168321	-0.138969
13.0183	-0.13876	-0.219942	-0.201283
13.025	-0.113487	-0.202738	-0.239923
13.0317	-0.061512	-0.115236	-0.243541
13.0383	0.0157356	0.0123972	-0.20069
13.045	0.100613	0.147682	-0.123848
13.0517	0.157356	0.253714	-0.0541982
13.0583	0.213146	0.331558	-0.00692405
13.065	0.281334	0.37899	0.0371161
13.0717	0.359535	0.38764	0.0951697
13.0783	0.422478	0.384481	0.16233
13.085	0.472069	0.372862	0.216204
13.0917	0.515938	0.355871	0.247507
13.0983	0.554562	0.339848	0.264867
13.105	0.588417	0.351236	0.283156
13.1117	0.64373	0.426869	0.308091
13.1183	0.736713	0.540162	0.337094
13.125	0.831127	0.639755	0.365423
13.1317	0.896931	0.713965	0.385885
13.1383	0.929832	0.781368	0.41784
13.145	0.957012	0.859648	0.447491
13.1517	0.983238	0.91094	0.470158
13.1583	0.994682	0.913511	0.475243
13.165	0.992775	0.887537	0.46235
13.1717	0.99802	0.86429	0.451908
13.1783	1.01709	0.841673	0.421559
13.185	1.03331	0.798594	0.357759
13.1917	1.02949	0.760378	0.272278
13.1983	1.02568	0.766532	0.203887
13.205	1.02854	0.804242	0.170345
13.2117	1.02282	0.813862	0.11962
13.2183	1.00231	0.788914	0.0358284
13.225	0.987053	0.756865	-0.0410636
13.2317	0.994682	0.723903	-0.0840907
13.2383	1.01423	0.681242	-0.107449
13.245	1.04618	0.638391	-0.134485
13.2517	1.07813	0.618498	-0.155316
13.2583	1.09863	0.599902	-0.144815
13.265	1.09148	0.572515	-0.118201
13.2717	1.04189	0.521204	-0.128417
13.2783	0.946045	0.438891	-0.216306
13.285	0.805378	0.334479	-0.370951
13.2917	0.678062	0.22275	-0.526112
13.2983	0.608444	0.140474	-0.645883
13.305	0.58794	0.074983	-0.734459
13.3117	0.572205	0.036265	-0.809257
13.3183	0.555038	0.0178105	-0.857897
[truncated: 4,752 more rows]

## Sheet: Figure S4B
Figure S4B: LC-MS chromatogram (negative mode) of DA:GA reaction products at 1:4 molar ratio
RT [min]	DA:GA 1:4 A	DA:GA 1:4 B	DA:GA 1:4 C
0.0194333	183864	184071	177833
0.0483167	169783	175686	176381
0.0772333	169088	169645	171559
0.106167	167862	171998	176723
0.135117	168746	164239	174309
0.16405	175557	178934	174205
0.192983	170194	169744	168618
0.221933	173293	172324	172976
0.250867	172708	170852	169787
0.279817	174030	178031	169812
0.30875	174628	171065	168997
0.337683	164974	168749	170677
0.366633	168213	171339	168041
0.395567	168489	168129	174708
0.4245	164147	173450	173125
0.45345	169094	167057	170888
0.482383	165924	168863	167616
0.511333	166841	171007	172739
0.540267	169509	172673	168981
0.5692	173655	168515	168392
0.59815	169767	162205	166146
0.627083	166342	170977	166538
0.656033	157446	165641	170476
0.684967	169200	170006	169733
0.7139	167314	174891	166352
0.74285	169385	164377	168333
0.771783	174595	172335	166113
0.800733	174297	184866	165685
0.829667	166815	167958	163121
0.8586	169584	164834	168537
0.88755	160973	176243	177806
0.916483	167266	171119	170107
0.945433	169847	169736	166761
0.974367	170420	165025	167284
1.0033	169960	172173	164366
1.03225	167431	168297	168463
1.06118	166268	170559	171177
1.09013	168548	166330	166399
1.11907	163232	165405	164427
1.148	167207	174436	166469
1.17695	168549	173626	172468
1.20588	173274	169412	163532
1.23483	163494	165413	171193
1.26377	171166	166114	171495
1.2927	166362	162677	165815
1.32165	172517	168674	165909
1.35058	164708	164710	173062
1.37953	174672	168148	167671
1.40847	164010	168307	164607
1.4374	160026	172439	170913
1.46635	168136	165780	168611
1.49528	171056	166032	171889
1.52423	165562	169818	163459
1.55317	167957	169427	165153
1.5821	161901	172910	166083
1.61105	163262	167938	164434
1.63998	166395	172194	173049
1.66893	170038	164963	172410
1.69787	167361	169247	167750
1.7268	166032	175554	165872
1.75575	163487	164255	167114
1.78468	168921	165815	172556
1.81363	163365	164896	166910
1.84257	172614	173009	171566
1.8715	166597	172658	174839
1.90045	165087	170404	161169
1.92938	170446	169788	167346
1.95833	169154	166995	168722
1.98727	171134	169452	165975
2.0162	168515	168162	177207
2.04515	168797	167426	170920
2.07408	161584	171362	173813
2.10302	169702	163061	166522
2.13197	165957	175764	169422
2.1609	178872	184095	201925
2.18985	193008	197019	200361
2.21878	187688	188500	187301
2.24772	171053	173379	174591
2.27667	167556	170329	168018
2.3056	168433	166440	170469
2.33453	169164	171770	171031
2.36348	169360	173248	167355
2.39242	168678	166851	168575
2.42135	170998	173607	170879
2.4503	166298	171323	166358
2.47923	171783	172040	168182
2.50818	167691	171923	163179
2.53712	161524	169677	169198
2.56605	166716	172143	173005
2.595	167856	169104	172192
2.62393	171434	170541	161739
2.65287	170815	169684	169192
2.68182	165289	175204	164913
2.71075	173122	171006	170450
2.7397	171979	172526	166278
2.76863	181485	178435	171524
2.79757	184138	182677	182932
2.82652	183647	187022	178909
2.85545	175508	180481	176750
2.8844	173276	174230	172656
2.91333	168957	168062	167854
2.94227	173860	172758	171220
2.97122	237126	229934	238948
3.00015	247780	245336	249453
3.0291	210505	206836	207125
3.05803	179790	187565	192822
3.08697	180080	185089	184124
3.11592	175108	179581	175772
3.14485	172284	176654	170107
3.17378	168324	173246	173248
3.20273	169375	181526	176940
3.23167	172528	178716	178785
3.2606	177802	181456	182634
3.28955	187193	183932	181743
3.31848	194152	182397	186580
3.34743	188134	181909	189157
3.37637	202846	188675	187370
3.4053	191824	192347	191498
3.43425	187755	186348	181672
3.46318	191062	189003	192119
3.49212	181262	186422	187647
3.52107	173684	183015	177515
3.55	178586	179641	181080
3.57893	170465	176978	175828
3.60788	169331	174895	175746
3.63682	174399	174637	173641
3.66575	162531	175784	166926
3.6947	174436	167886	165973
3.72363	170766	174684	166120
3.75258	181706	168057	169299
3.78152	167554	168348	166406
3.81045	166888	165756	166702
3.8394	170334	171515	168887
3.86833	160328	169145	163829
3.89728	163965	166557	165712
3.92622	168367	169085	168174
3.95515	173880	163322	169530
3.9841	170549	168554	166392
4.01303	164869	168463	163935
4.04198	170074	168336	168645
4.07092	166410	169107	165197
4.09985	167706	163058	164019
4.1288	165699	166491	171100
4.15773	168897	166183	164590
4.18668	165933	168863	171634
4.21562	172287	172161	171931
4.24455	164327	170360	174217
4.2735	165934	164192	165930
4.30243	168539	166623	172193
4.33138	161804	164001	164715
4.36032	172415	172132	166721
4.38925	165439	170576	171823
4.4182	175472	166702	163101
4.44713	169033	163744	166432
4.47608	165995	168985	166496
4.50502	160096	164965	168784
4.53395	168047	162688	170211
4.5629	166109	165583	159614
4.59183	166269	163051	164467
4.62078	166425	171303	163207
4.64972	164927	162792	165850
4.67865	171945	167295	177517
4.7076	166852	167205	169967
4.73653	168796	171228	174949
4.76548	170367	168915	170718
4.79442	163713	171580	167628
4.82335	170180	174126	161560
4.8523	161890	167252	161219
4.88123	164376	166120	162337
4.91018	168168	171058	172695
4.93912	170647	163789	167345
4.96805	168357	166860	173359
4.997	158509	165887	169388
5.02593	173750	172752	171968
5.05488	165089	170396	172651
5.08382	171224	176297	170412
5.11275	168690	172001	165204
5.1417	169329	172636	166169
5.17063	168264	168633	167739
5.19958	174236	173859	165830
5.22852	168759	172140	170473
5.25745	166713	168323	168644
5.2864	163261	168271	166895
5.31533	169880	170279	170793
5.34428	162876	161640	164988
5.37322	167863	170945	168871
5.40215	170966	165152	162367
5.4311	176572	173461	170979
5.46003	169593	170348	160688
5.48898	181308	169935	164955
5.51792	169336	174080	168352
5.54685	164469	164640	166180
5.5758	167380	177754	164468
5.60473	163106	170108	166355
5.63368	167341	166124	168140
5.66262	171581	165218	168330
5.69155	168269	169919	161338
5.7205	169209	169548	171878
5.74943	166930	169264	167481
5.77838	163045	169188	163636
5.80732	164330	170972	168740
5.83625	169013	171924	166322
5.8652	170673	177271	168890
5.89413	164940	169070	166106
5.92307	166784	166168	164041
5.95202	166397	171720	170676
5.98095	168403	166700	162834
6.0099	168421	171087	167813
6.03883	163036	164867	166001
6.06777	166349	170365	168793
6.09672	163616	167547	171097
6.12565	168186	167427	165438
6.1546	172281	165137	162509
6.18353	166310	152294	161872
6.21248	169254	165289	169830
6.24142	162076	166679	162882
6.27035	171039	173659	166000
6.2993	170698	164775	167247
6.32823	168258	172410	169394
6.35718	166860	165259	172417
6.38612	162990	171524	169679
6.41505	166807	172046	162883
6.444	166709	168459	164677
6.47293	169085	163915	163278
6.50188	168778	169881	168626
6.53082	160145	163225	169446
6.55975	165736	162650	171367
6.5887	167749	165179	161523
6.61763	162055	170889	170843
6.64657	165986	174346	166481
6.67552	170512	164484	165455
6.70445	168514	163693	165979
6.7334	168913	171827	163853
6.76233	169166	175752	168114
6.79127	170032	171174	167526
6.82022	169815	160872	164656
6.84915	165757	164731	168879
6.8781	163806	165351	167891
6.90703	169405	170121	172742
6.93597	168081	166628	173781
6.96492	166988	165432	166196
6.99385	162138	172126	168500
7.0228	176767	171105	151381
7.05173	164212	168551	166668
7.08067	172819	153345	170857
7.10962	174385	169745	170538
7.13855	166718	169712	167005
7.1675	171243	163104	174281
7.19643	164034	164901	172561
7.22537	168465	169435	166845
7.25432	166715	165918	165471
7.28325	162898	168642	164893
7.3122	168061	166966	172789
7.34113	168156	165817	169106
7.37007	162077	160551	169321
7.39902	162594	166174	167406
7.42795	162137	164043	165197
7.4569	170609	167003	168237
7.48583	168445	171276	166437
7.51477	161486	175175	165886
7.54372	167300	165472	159465
7.57265	166782	170411	167049
7.6016	165317	170763	167640
7.63053	160243	177734	162626
7.65947	172315	163577	160888
7.68842	170866	163617	173167
7.71735	166139	163358	170301
7.7463	166091	170783	166993
7.77523	167899	173230	169207
7.80417	170474	164783	170735
7.83312	165394	167602	168309
7.86205	164453	168143	167816
7.891	161933	172379	166602
7.91993	176022	170407	169703
7.94887	163901	158897	170608
7.97782	166293	164358	172556
8.00675	162208	173112	167901
8.0357	164430	187147	165669
8.06463	168947	167980	169699
8.09357	171901	167347	163123
8.12252	166683	174757	164816
8.15145	168064	166451	171342
8.1804	169568	163712	168460
8.20933	172217	170321	166974
8.23827	161461	175446	167447
8.26722	167021	171431	170224
8.29615	166692	169879	168638
8.3251	171123	176261	167706
8.35403	175552	164794	168971
8.38298	169322	167598	159815
8.41192	169249	171115	171815
8.44085	165484	166183	164242
8.4698	171670	163819	163812
8.49873	164200	172263	166257
8.52768	164070	164554	164960
8.55662	165749	170699	166785
8.58555	170905	163009	167257
8.6145	172030	166924	167913
8.64343	165396	161791	165650
8.67238	168694	171145	167277
8.70132	169126	172919	163099
8.73025	167443	167426	170997
8.7592	170945	173457	165371
8.78813	167428	160421	166496
8.81708	180747	172266	172627
8.84602	169827	162181	166620
8.87495	170402	166658	166074
8.9039	169689	166642	165318
8.93283	165863	169071	164541
8.96178	180500	165783	168157
8.99072	167029	171440	169758
9.01965	171051	173454	171473
9.0486	176994	170819	169377
9.07753	171030	162177	168800
9.10648	167474	168514	165691
9.13542	164510	165160	164917
9.16435	159215	174501	170808
9.1933	163189	166379	171207
9.22223	167801	166059	168386
9.25118	166169	166215	170370
9.28012	165356	175709	170114
9.30905	166737	170610	169820
9.338	164672	169347	166581
9.36693	164856	171276	161683
9.39588	169856	167122	167795
9.42482	173038	159324	168602
9.45375	172342	168308	172034
9.4827	174910	170391	164591
9.51163	167950	165036	167897
9.54058	162149	164311	167076
9.56952	170514	171507	168731
9.59847	165623	176124	166832
9.6274	165138	172113	166877
9.65633	170023	166842	168801
9.68528	169459	167476	167367
9.71422	170398	163307	170490
9.74317	159742	170595	169070
9.7721	160408	167063	173237
9.80103	162984	171172	171605
9.82998	171865	162862	166952
9.85892	171277	170751	165852
9.88787	164310	174725	163099
9.9168	167339	163344	166896
9.94573	163754	165424	166834
9.97468	166338	166421	166902
10.0036	192336	171399	168466
10.0326	170249	170560	168864
10.0615	169409	159299	166801
10.0904	165333	163047	164538
10.1194	165825	170252	167718
10.1483	174448	170365	166542
10.1773	169362	163865	162843
10.2062	166554	164311	167965
10.2351	163594	169858	166212
10.2641	171522	167392	163483
10.293	164985	168811	171296
10.322	163647	162098	167449
10.3509	169173	169304	173342
10.3798	162846	165053	168967
10.4088	174738	169249	165092
10.4377	170703	162715	174605
10.4667	168483	171389	173102
10.4956	168199	167932	170649
10.5245	163017	167531	166110
10.5535	165677	169304	161974
10.5824	168123	171166	166434
10.6114	162147	170233	176531
10.6403	167440	168099	168441
10.6692	173377	164513	168162
10.6982	163423	166837	170374
10.7271	166760	173967	170583
10.7561	174480	159223	175874
10.785	169092	174333	168414
10.8139	170157	165373	168725
10.8429	163844	166100	168851
10.8718	166852	168372	167790
10.9008	167988	165172	168110
10.9297	161337	165428	166805
10.9587	175747	162751	168921
10.9876	167714	169608	171119
11.0165	170264	167929	169795
11.0455	167263	177176	168397
11.0744	165799	168293	164503
11.1034	175627	168734	172238
11.1323	174172	172591	169108
11.1612	170644	161886	171281
11.1902	171767	166248	162888
11.2191	169176	165079	173242
11.248	161413	166596	174280
11.277	169628	173336	172270
11.3059	169804	165196	173907
11.3349	171271	169497	172162
11.3638	167808	168581	169541
11.3927	166738	172919	163737
11.4217	172227	168328	171062
11.4506	171831	171646	166072
11.4796	167690	171892	173962
11.5085	170334	169550	168450
11.5374	171709	181878	173387
11.5664	179611	188416	184956
11.5953	192323	202367	203309
11.6242	196566	202270	194417
11.6532	180951	180305	186488
11.6821	176018	177421	175062
11.7111	170020	168875	175162
11.74	171511	181282	173197
11.769	174058	170985	173249
11.7979	175099	167322	170870
11.8268	174076	169541	176922
11.8558	170283	171345	165176
11.8847	170370	173688	168751
11.9137	169696	171689	176354
11.9426	171917	172479	169104
11.9715	165153	173613	172760
12.0005	167151	167375	165585
12.0294	173521	173405	183234
12.0584	183511	173433	170505
12.0873	170026	180994	179059
12.1162	175561	182676	181201
12.1452	190242	187453	189811
12.1741	205439	204806	201506
12.203	211674	217486	208769
12.232	211499	220699	202303
12.2609	200686	206044	203778
12.2899	184472	193683	187071
12.3188	182080	184761	183900
12.3477	176000	179355	178631
12.3767	175780	179700	175237
12.4056	173890	176499	176834
12.4346	171090	168143	174906
12.4635	180417	168293	170488
12.4924	167921	179030	171672
12.5214	169887	172954	178411
12.5503	170898	175402	171685
12.5793	167375	178205	170100
12.6082	167266	169251	170929
12.6371	172846	170268	178162
12.6661	169884	174513	176595
12.695	174907	173045	169961
12.724	173866	167699	169135
12.7529	178338	172766	172818
12.7818	176593	174698	170792
12.8108	168429	171488	174803
12.8397	170220	178495	171589
12.8687	175783	172971	173320
12.8976	176742	184686	173194
12.9265	184467	185181	181225
12.9555	181105	188645	181975
12.9844	188736	200959	187561
13.0134	207750	225587	205917
13.0423	258817	275447	250218
13.0712	261518	286910	256690
13.1002	208800	219776	222253
13.1291	181292	197592	189450
13.158	181959	177333	173929
13.187	176034	174252	177551
13.2159	174593	177716	167336
13.2449	169841	172040	174204
13.2738	170673	173862	178225
13.3027	172753	178090	175355
13.3317	171640	180162	170339
13.3606	170123	171685	174108
13.3896	169279	172798	173391
13.4185	162446	171275	181627
13.4474	168892	175202	170877
13.4764	169250	176916	169244
13.5053	174229	168750	173058
13.5343	172988	169276	175445
13.5632	174519	170633	173058
13.5921	173342	168983	170713
13.6211	169772	178828	180117
13.65	170479	180040	174656
13.679	172437	167775	174786
13.7079	173399	172318	173210
13.7368	168895	177722	172152
13.7658	168414	176811	170994
13.7947	178305	186664	173446
13.8237	177224	173439	177445
13.8526	173112	171596	174563
13.8815	174235	174336	178457
13.9105	175754	174148	177423
13.9394	182941	181556	177620
13.9683	175940	185755	181226
13.9973	180288	175625	174872
14.0262	189081	186016	181038
14.0552	191531	192852	180992
14.0841	189604	198862	194005
14.113	196520	209633	199530
14.142	222740	228916	215550
14.1709	267223	286845	253195
14.1999	319090	351837	306676
14.2288	295952	325953	292070
14.2577	221794	233520	233250
14.2867	184216	196503	201213
14.3156	184767	185064	184349
14.3446	182513	185328	180875
14.3735	181476	180120	181182
14.4024	173364	176985	174366
14.4314	177927	179104	176179
14.4603	171938	173315	173946
14.4893	173991	175001	168424
14.5182	176060	165280	171168
14.5471	174699	166155	172792
14.5761	175047	176759	170196
14.605	169096	178378	166351
14.634	173379	177976	174907
14.6629	174908	173068	175950
14.6918	176099	174462	169172
14.7208	174080	171373	176681
14.7497	182776	178651	173546
14.7787	177725	170916	178062
14.8076	173806	174819	174772
14.8365	170575	175220	178500
14.8655	173342	174270	170518
14.8944	179329	172504	177163
14.9233	172534	176503	175655
14.9523	174880	170448	177036
14.9812	167909	174813	176960
15.0102	175955	173952	170480
15.0391	175132	172672	177194
15.068	170476	168833	174935
15.097	178289	176514	178823
15.1259	182760	181835	173718
15.1548	205605	205922	193790
15.1838	254898	271578	255955
15.2127	322992	350481	320364
15.2417	304916	321188	317849
15.2706	244491	255655	246448
15.2995	191604	199605	202594
15.3285	182364	191140	194315
15.3574	192597	183805	186386
15.3864	169701	180256	183828
15.4153	174640	179804	179178
15.4443	180502	181820	175627
15.4732	176161	173917	176123
15.5021	169682	175609	175699
15.5311	176203	177370	182639
15.56	182909	182550	177463
15.5889	175589	172086	169449
15.6179	175921	169051	180398
15.6468	177629	176204	173276
15.6758	174327	173774	172649
15.7047	172518	174780	174088
15.7336	176544	172187	170251
15.7626	180278	171760	175923
15.7915	175099	171432	171307
15.8204	178588	177423	178525
15.8494	177732	180759	175636
15.8783	179952	177058	177136
15.9073	176551	171767	174671
15.9362	173379	185519	173386
15.9651	175922	179090	174762
15.9941	177764	176193	173793
16.023	173659	170066	174542
16.052	177135	175227	176628
16.0809	179908	174094	175533
16.1099	212158	205437	196106
16.1388	280598	319210	279584
16.1677	323174	339708	304348
16.1967	260931	267100	259533
16.2256	212324	213126	205856
16.2545	185317	202252	196009
16.2835	182143	188694	188818
16.3124	175320	184219	202927
16.3413	184554	184827	171158
16.3703	179318	178799	180915
16.3992	180850	177549	185017
16.4282	177947	180188	174151
16.4571	165362	177304	174665
16.486	178100	175846	170519
16.515	172142	170984	176882
16.5439	173855	174950	172937
16.5729	176049	174031	175269
16.6018	171396	177442	176863
16.6307	178830	179932	180326
16.6597	180779	171574	174330
16.6886	177855	177172	174136
16.7176	180032	173203	176010
16.7465	176505	177682	180238
16.7754	182273	180843	180918
16.8044	185327	184754	179182
16.8333	178593	175251	176797
16.8623	169325	174317	174284
16.8912	170535	177377	178935
16.9201	179357	176939	177615
16.9491	181092	181876	177115
16.978	216454	219692	206288
17.0069	296201	311743	277693
17.0359	291383	285819	297815
17.0648	237326	243239	232861
17.0938	193618	199637	193360
17.1227	184321	187502	179616
17.1517	175660	189467	180101
17.1806	185132	181020	183165
17.2095	185755	188060	186316
17.2385	182563	177614	181309
17.2674	168001	174995	181620
17.2963	174496	176496	183969
17.3253	176077	188768	178224
17.3542	180415	180681	174366
17.3832	179821	168194	178594
17.4121	184399	173493	180110
17.441	177440	176644	186144
17.47	167838	179168	177371
17.4989	175185	174855	174828
17.5279	176185	178258	179703
17.5568	179153	185022	178981
17.5857	173340	177659	183578
17.6147	182785	180399	175317
17.6436	178776	181094	176500
17.6726	173068	176146	182011
17.7015	180011	177239	175851
17.7304	179301	178718	177397
17.7594	222230	220120	222916
17.7883	264305	278437	249226
17.8173	259207	273275	256627
17.8462	219769	231971	222809
17.8751	190996	198146	202596
17.9041	175984	189493	186292
17.933	187202	183021	178288
17.9619	185930	182531	186243
17.9909	184961	183738	179461
18.0198	178443	182600	183248
18.0487	173987	175339	179338
18.0777	183881	184287	179490
18.1066	178877	182471	180424
18.1356	183072	179329	179594
18.1645	179616	178894	174535
18.1934	175638	182238	185125
18.2224	174653	180296	181529
18.2513	177173	180912	171224
18.2803	181077	180058	175511
18.3092	177607	173023	180631
18.3381	177643	185503	175219
18.3671	177224	179389	171324
18.396	176921	181757	176521
18.425	171581	173588	183919
18.4539	212338	196198	185189
18.4828	239156	232632	217112
18.5118	247123	242134	235935
18.5407	218556	225420	221804
18.5696	197241	198161	194771
18.5986	180766	192999	186485
18.6275	179143	176614	181744
18.6565	182010	188104	184253
18.6854	176195	182809	180601
18.7143	183769	170106	179171
18.7433	173130	176214	173155
18.7722	178203	179174	177778
18.8012	174443	173878	181794
18.8301	179627	174756	175934
18.859	180469	186381	175405
18.888	173381	183598	180719
18.9169	181620	176684	173384
18.9459	178650	185350	177148
18.9748	181033	176996	178455
19.0037	174761	179592	183520
19.0327	174564	181907	180004
19.0616	183538	177987	188509
19.0906	194276	196360	179820
19.1195	209134	219632	212426
19.1484	217555	227665	224657
19.1774	193313	222543	195086
19.2063	186734	194136	188105
19.2353	184373	183269	179242
19.2642	181619	176369	185095
19.2931	180904	181148	185122
19.3221	182956	183245	179456
19.351	176441	183832	172258
19.38	175329	177097	171828
19.4089	179613	178035	178526
19.4378	176208	182485	181748
19.4668	174084	182326	183422
19.4957	179523	186021	181394
19.5246	173559	177716	178714
19.5536	187356	177011	176162
19.5825	176189	175041	181324
19.6115	181791	180444	174145
19.6404	190970	185292	179074
19.6693	191983	188896	190130
19.6983	210893	204871	209745
19.7272	193393	199653	195103
19.7562	186781	189361	184660
19.7851	183729	181845	180373
19.814	176186	177917	175766
19.843	178787	183163	183254
19.8719	181128	182762	180482
19.9008	180951	178950	174549
19.9298	180755	183795	181423
19.9587	182971	178690	174694
19.9876	177182	180312	183682
20.0166	181182	179148	174769
20.0455	179650	177522	175963
20.0745	174349	213144	184097
20.1034	175283	175532	172368
20.1323	181423	180274	177135
20.1613	190044	184397	181579
20.1902	190951	193130	194144
20.2192	188047	188383	193747
20.2481	182785	179661	191756
20.277	181588	181588	180216
20.306	170144	182733	178962
20.3349	176608	182223	171520
20.3639	178359	181678	179691
20.3928	182431	178270	179160
20.4217	175897	175555	177249
20.4507	181652	183456	187999
20.4796	176692	174412	178548
20.5085	178838	179283	172964
20.5375	173408	183517	179246
20.5664	170209	175913	176484
20.5954	184507	177718	174027
20.6243	199327	180901	185615
20.6532	180740	181709	189436
20.6822	180840	177419	183920
20.7111	178359	175936	186644
20.7401	180168	182009	188275
20.769	181687	181537	180864
20.798	174751	184605	181096
20.8269	180984	185843	187549
20.8558	178746	178665	182622
20.8848	181911	182167	175875
20.9137	176971	175321	178084
20.9426	178790	179689	186045
20.9716	180237	175908	176867
21.0005	175196	177629	181189
21.0295	188077	179372	182657
21.0584	174854	178593	185230
21.0873	170942	174078	179212
21.1163	175136	178955	178110
21.1452	183423	171224	185113
21.1742	177781	175890	183262
21.2031	175818	181481	182579
21.232	170988	178068	183839
21.261	176467	178450	179774
21.2899	177256	179824	174809
21.3188	169306	173559	172648
21.3478	179444	178294	179632
21.3767	177771	177688	187605
21.4057	174225	183765	184320
21.4346	174687	182987	183684
21.4635	177467	178031	175118
21.4925	178158	180879	178730
21.5214	180364	179731	177752
21.5504	190178	183852	179062
21.5793	184150	180127	178686
21.6082	180925	181744	182350
21.6372	177444	177244	179918
21.6661	174259	184561	174530
21.695	179320	176518	177245
21.724	178869	182461	183023
21.7529	176767	174789	172687
21.7818	178550	172493	177572
21.8108	176366	181678	181072
21.8397	185040	174746	176707
21.8687	180654	183011	175164
21.8976	174145	175911	176107
21.9265	181437	174552	174792
21.9555	183540	177908	182661
21.9844	176137	169712	177105
22.0134	182751	184344	181387
22.0423	186588	180798	175765
22.0712	180184	179989	182264
22.1002	183694	181014	174178
22.1291	182015	180523	175266
22.158	181523	180171	176386
22.187	178169	176125	172936
22.2159	178074	168138	183266
22.2449	180303	183005	184853
22.2738	180299	178088	176714
22.3027	179661	179934	184176
22.3317	187209	178765	184637
22.3606	181867	174006	175226
22.3896	180003	179966	180864
22.4185	180432	178926	179418
22.4474	176496	185265	177054
22.4764	178742	178779	176641
22.5053	176955	187130	178076
22.5343	185920	181788	178016
22.5632	180487	177002	173266
22.5921	175442	181570	180768
22.6211	180064	178714	172630
22.65	179397	183711	175365
22.679	187021	184803	175263
22.7079	176388	177019	175213
22.7368	184512	175771	177404
22.7658	187478	179386	186295
22.7947	173983	175710	179266
22.8236	177420	176983	184809
22.8526	178379	185410	180090
22.8815	180883	175773	177972
22.9105	180822	180838	184553
22.9394	180227	177778	187137
22.9683	185072	185011	176808
22.9973	177294	172958	180591
23.0262	175738	179243	181493
23.0552	181433	177682	180924
23.0841	180916	183428	184232
23.113	169517	180423	174019
23.142	180181	176235	178797
23.1709	181223	175065	177952
23.1998	183751	175425	174702
23.2288	181030	171643	182654
23.2577	182855	185035	175535
23.2867	178215	181054	178511
23.3156	179331	183164	180383
23.3445	180112	185195	173202
23.3735	175056	174167	179881
23.4024	175303	174694	177030
23.4313	172155	179266	176869
23.4603	176016	179341	175402
23.4892	176533	182378	172884
23.5182	188159	176005	177947
23.5471	175932	179103	176007
23.576	177363	178951	185561
23.605	185272	176857	176724
23.6339	180590	176540	184740
23.6628	176924	178950	181123
23.6918	184039	177468	179570
23.7207	177653	182938	176259
23.7497	178843	180791	177579
23.7786	175113	185819	176126
23.8075	172689	179998	177878
23.8365	177870	177026	178873
23.8654	183627	177756	178263
23.8944	183444	175904	179939
23.9233	178089	178047	175399
23.9522	181340	178751	178302
23.9812	178119	177529	186460
24.0101	177669	181785	184534
24.039	178400	185489	177508
24.068	175242	176024	175802
24.0969	174084	173398	180344
24.1259	177437	183086	174441
24.1548	181108	176916	176279
24.1837	178798	182771	178338
24.2127	175864	179222	177498
24.2416	176107	180572	179950
24.2706	180421	174174	180962
24.2995	184928	179151	182541
24.3285	182376	191255	172620
24.3574	179741	177856	180085
24.3863	177470	177949	174524
24.4153	169826	175104	177202
24.4442	172221	176178	177693
24.4731	173433	181597	177274
24.5021	177902	175314	169134
24.531	179711	183179	173215
24.56	173189	182029	181520
24.5889	179502	177922	175489
24.6178	170995	180343	187379
24.6468	180289	183387	180661
24.6757	180740	174134	187278
24.7046	174439	181512	177903
24.7336	176357	180569	175989
24.7625	176606	179419	177342
24.7915	183369	181977	180294
24.8204	170902	173994	171240
24.8493	175578	176324	192017
24.8783	176986	177104	173162
24.9072	179273	177415	176726
24.9361	172910	175640	178364
24.9651	174311	178070	177727
24.994	176050	177532	179383
25.023	183098	187079	182046
25.0519	192691	180555	187914
25.0808	184076	177654	182868
25.1098	176842	182471	185945
25.1387	176777	172626	173477
25.1676	177315	177259	174996
25.1966	170760	175480	171464
25.2255	175039	176448	177641
25.2544	180928	179075	173404
25.2834	177279	175042	178148
25.3123	179291	176257	175037
25.3413	175566	171829	176107
25.3702	170190	176847	178094
25.3991	173677	170346	171027
25.4281	182828	176549	176649
25.457	182738	181992	186416
25.486	180185	182038	178707
25.5149	179178	179504	178128
25.5438	178206	176087	181414
25.5728	171190	177975	179167
25.6017	172914	172076	168975
25.6306	178414	178607	174450
25.6596	177138	177704	181066
25.6885	171623	172791	178669
25.7175	170719	176767	182570
25.7464	178026	175031	172131
25.7753	174772	174311	172346
25.8043	171244	179838	175502
25.8332	173442	174089	174766
25.8621	179038	175520	178747
25.8911	177343	179503	178619
25.92	175317	183720	174119
25.949	184158	183479	177101
25.9779	178600	168035	183798
26.0069	172391	175280	193190
26.0358	179324	174160	170904
26.0647	175318	179887	171313
26.0937	178149	176239	176696
26.1226	172111	174189	181124
26.1515	179185	170110	180214
26.1805	181196	181112	173322
26.2094	177013	178869	178364
26.2384	179027	171995	175131
26.2673	172363	173648	179660
26.2962	171578	176127	175572
26.3252	177262	175009	176292
26.3541	175335	180511	175010
26.3831	171703	174700	175257
26.412	173482	176282	171903
26.4409	179376	182585	171301
26.4699	179107	181226	174473
26.4988	181115	181951	168088
26.5277	172193	173837	171026
26.5567	170105	167296	172662
26.5856	176098	191665	172140
26.6146	184577	170996	173270
26.6435	177923	178621	175820
26.6724	172601	175568	173588
26.7014	176100	177105	176815
26.7303	172618	173479	170201
26.7592	173342	178504	173759
26.7882	167732	180197	176669
26.8171	179637	177150	178128
26.8461	174176	174674	172763
26.875	171079	177018	177899
26.9039	171971	169461	171246
26.9329	177087	177340	177963
26.9618	174632	172753	171822
26.9907	178470	170904	175352
27.0197	179101	175827	170831
27.0486	178092	174406	171806
27.0776	176467	176325	171393
27.1065	178918	173213	167072
27.1354	173699	178879	174441
27.1644	165462	170095	174693
27.1933	171517	173115	176865
27.2222	177580	177478	173357
27.2512	175133	171608	171127
27.2801	179542	174994	174260
27.3091	171374	175161	173675
27.338	176463	172401	172015
27.3669	174863	177221	175775
27.3959	167974	175790	172736
27.4248	174826	176136	174002
27.4537	175674	173246	168744
27.4827	173088	180172	170710
27.5116	174130	169831	169468
27.5406	174465	175688	176083
27.5695	175764	176429	174615
27.5984	173024	175323	177346
27.6274	172134	170516	174192
27.6563	190560	188342	191362
27.6853	327693	353676	339095
27.7142	776647	762297	713570
27.7431	972082	982423	962968
27.7721	978485	1.03735e+06	1.05033e+06
27.801	887771	813515	817178
27.8299	627977	598436	634248
27.8589	475576	465612	470025
27.8878	391783	381145	392385
27.9167	327704	331774	326045
27.9457	294618	290802	300293
27.9746	261701	257888	267710
28.0035	257640	249255	246392
28.0325	240024	234203	236660
28.0614	235470	227507	234849
28.0903	228200	233236	233517
28.1193	429498	510464	439160
28.1482	1.10322e+06	1.21821e+06	1.12525e+06
28.1771	1546383	1.63924e+06	1597222
28.2061	1.70514e+06	1.61729e+06	1.61562e+06
28.235	1326153	1.16522e+06	1.31467e+06
28.2639	975915	936025	1.01169e+06
28.2929	737985	728733	768719
28.3218	588860	553361	580121
28.3507	472285	479909	482202
28.3797	684041	784949	710952
28.4086	1.35288e+06	1.61569e+06	1.327e+06
28.4376	1632346	1.76844e+06	1.80376e+06
28.4665	1.44996e+06	1.59186e+06	1.52691e+06
28.4954	1.12199e+06	1.1949e+06	1.08343e+06
28.5243	869021	810140	795718
28.5533	607829	591138	647106
28.5822	505137	485340	511606
28.6111	433296	433976	435394
28.6401	703493	750158	691673
28.669	1.17471e+06	1206247	1.19558e+06
28.6979	1.32661e+06	1.36293e+06	1.30016e+06
28.7269	999948	1.10186e+06	1.09669e+06
28.7558	830706	799617	833872
28.7848	699015	696076	730386
28.8137	961478	956743	996332
28.8426	941974	989821	972788
28.8716	827795	830190	801598
28.9005	684223	667607	691935
28.9294	731612	782520	721406
28.9584	728383	716599	730004
28.9873	637475	643064	659208
29.0162	620476	636103	651031
29.0452	536414	563810	555827
29.0741	517803	509118	507736
29.103	458161	446626	474644
29.132	422309	412797	416297
29.1609	372730	359497	357321
29.1899	317466	309610	306867
29.2188	282221	283723	284415
29.2477	270587	251246	262369
29.2767	240650	245408	243631
29.3056	227918	227328	230872
29.3345	217178	220605	223386
29.3635	218935	214373	217978
29.3924	210164	210164	212996
29.4213	205094	202584	205241
29.4503	206130	206757	207189
29.4792	208396	203922	210158
29.5081	207582	207934	216334
29.5371	209630	214185	203121
29.566	212527	210671	210600
29.5949	211878	216267	220117
29.6239	214275	216660	219054
29.6528	218679	222760	216471
29.6817	226595	225335	227535
29.7107	224139	228395	224883
29.7396	227436	222841	227939
29.7685	234289	237299	237612
29.7975	272077	273575	270632
29.8264	294522	312922	304269
29.8553	288814	284642	299384
29.8843	270545	269825	273299
29.9132	258938	258789	258657
29.9421	283712	277990	268057
29.9711	290810	300262	293585
30	275005	276494	280432
30.0289	262354	261934	252317
30.0579	256612	261066	256079
30.0868	265876	249396	257048
30.1157	270759	257110	260294
30.1447	263124	258901	270070
30.1736	252058	258616	258627
30.2025	255699	254522	263882
30.2315	247419	253304	253087
30.2604	251014	251570	251736
30.2893	258739	266308	254691
30.3183	259472	270224	257819
30.3472	256566	266760	262805
30.3761	255169	258967	249713
30.405	252932	251415	247500
30.434	263856	257354	255061
30.4629	261511	267176	258664
30.4918	256631	255772	256929
30.5208	250257	251183	255610
30.5497	246131	252519	244818
30.5786	248569	249194	242502
30.6076	240647	249090	245908
30.6365	247727	240817	248955
30.6654	243347	241371	249870
30.6944	238198	241179	241276
30.7233	240380	248915	237012
30.7523	239839	237907	238708
30.7812	240602	243223	241696
30.8101	241206	246810	241190
30.8391	241161	241956	239224
30.868	225813	227495	231655
30.8969	228779	220630	228136
30.9259	217954	223314	218546
30.9548	213554	218014	218212
30.9837	217296	212054	222033
31.0127	209680	213682	216129
31.0416	211118	215436	208989
31.0705	208962	213441	205387
31.0995	199618	205600	199323
31.1284	200406	200343	195226
31.1573	194192	193859	191450
31.1863	189227	191904	190582
31.2152	186957	186261	188364
31.2442	182046	183766	186407
31.2731	177672	181631	179066
31.302	172790	179341	181060
31.331	170476	172389	175771
31.3599	172386	166201	172755
31.3888	170936	172969	168205
31.4178	169302	169328	169422
31.4467	162052	165887	167726
31.4757	158936	160036	163157
31.5046	156075	158279	161035
31.5335	154647	155266	154816
31.5625	151794	155335	148960
31.5914	153063	155646	149339
31.6203	152236	153254	151976
31.6493	149206	149282	153055
31.6782	150622	147788	149171
31.7072	149107	153086	150677
31.7361	150024	149821	152853
31.765	148867	148898	151963
31.794	147103	148164	149721
31.8229	142763	143174	148296
31.8519	142203	143603	145260
31.8808	140271	143845	142890
31.9097	140770	143562	142480
31.9387	141277	141115	141765
31.9676	142476	142720	142963
31.9966	139262	141011	143946
32.0255	139504	140852	142049
32.0545	140394	139845	139095
32.0834	137807	138009	137697
32.1123	138286	140357	138959
32.1413	137812	137065	138159
32.1702	138638	140813	139906
32.1992	137268	139416	139845
32.2281	137833	135934	139742
32.257	136676	137689	139814
32.286	137853	137223	137584
32.3149	138615	137659	138417
32.3439	139141	137025	137268
32.3728	135680	136034	135847
32.4017	135837	135297	133730
32.4307	135341	137749	134839
32.4596	134414	135253	135374
32.4886	134698	136486	136538
32.5175	137343	137397	134299
32.5465	134408	134631	135674
32.5754	132596	136996	134862
32.6043	133517	136653	134993
32.6333	135883	137527	135211
32.6622	133898	135275	134720
32.6912	134547	133371	135635
32.7201	135027	133412	135760
32.749	133734	134698	132610
32.778	133969	132717	133565
32.8069	133822	134016	133772
32.8359	133707	133886	134097
32.8648	133430	132685	132323
32.8937	133700	134327	132640
32.9227	130888	132518	134298
32.9516	132425	133007	132186
32.9806	133060	133435	133015
33.0095	132148	132566	132700
33.0385	132406	132574	133223
33.0674	133376	133904	132854
33.0964	134239	133343	132885
33.1253	133187	133761	133471
33.1542	134386	135748	133188
33.1832	133093	133021	134017
33.2121	133123	132930	135915
33.2411	135517	135549	133453
33.27	134236	134360	132892
33.2989	132829	134271	135187
33.3279	132109	135564	134033
33.3568	133309	134113	131971
33.3858	134037	133791	135655
33.4147	135466	135504	134856
33.4436	133972	135810	134013
33.4726	135179	134966	134874
33.5015	133313	136152	135335
33.5305	135413	136442	133496
33.5594	134684	134141	131564
33.5884	132900	133716	132462
33.6173	132839	134030	133894
33.6463	132854	134595	132081
33.6752	132431	133455	133978
33.7041	134768	133882	133360
33.7331	132983	132994	132645
33.762	134088	134901	132105
33.791	131220	133458	133665
33.8199	132586	133496	131640
33.8488	132187	133058	132837
33.8778	132638	133768	134332
33.9067	133135	131990	131907
33.9357	133300	133563	132561
33.9646	133271	132185	133165
33.9935	132566	133415	134578
34.0225	131591	132861	133163
34.0514	134921	133090	133396
34.0804	133496	134664	133164
34.1093	134071	133438	133052
34.1382	133696	134377	135423
34.1672	134288	134696	133025
34.1961	133962	135261	133142
34.2251	132131	134192	134123
34.254	132573	134766	134038
34.283	132472	133858	133104
34.3119	132218	133936	133297
34.3409	134278	135288	132816
34.3698	134148	133870	133019
34.3987	133548	133528	133743
34.4277	134048	136010	134026
34.4566	134107	135346	133538
34.4856	133009	133859	134670
34.5145	133862	134001	133940
34.5434	133508	132925	134960
34.5724	132631	133396	132851
34.6013	134786	134157	134857
34.6303	134433	133655	135556
34.6592	135488	135352	135640
34.6882	134759	134298	136515
34.7171	135787	133260	134013
34.746	132951	135901	133486
34.775	132925	135023	135060
34.8039	135090	134375	134299
34.8329	134428	136533	134803
34.8618	133205	135027	134679
34.8907	135555	134055	135987
34.9197	133679	134051	134685
34.9486	133258	133337	135466
34.9776	134501	134865	135590
35.0065	132923	135876	135448
35.0354	133900	134720	133705
35.0644	134316	136456	133758
35.0933	134819	134385	133867
35.1223	136087	134754	134218
35.1512	134491	134227	132497
35.1801	133004	135296	134530
35.2091	134292	133437	133686
35.238	133427	135165	133378
35.267	135403	136746	134674
35.2959	134353	135384	132777
35.3249	133419	134399	133400
35.3538	134972	134808	132728
35.3828	133912	134035	132697
35.4117	133692	134424	133739
35.4406	134579	136644	132427
35.4696	134356	135034	132817
35.4985	133026	134766	133592
35.5275	134105	132686	134185
35.5564	134548	134466	134332
35.5853	132833	133665	133889
35.6143	133633	133384	134397
35.6432	133574	134051	132874
35.6722	132912	134299	132606
35.7011	133179	133388	132102
35.73	134197	132557	131260
35.759	132348	131585	132520
35.7879	132381	133414	132283
35.8169	133073	132706	130281
35.8458	131971	131182	131806
35.8747	134623	132642	130651
35.9037	130389	133741	131977
35.9326	130031	132843	132159
35.9616	132346	133741	131299
35.9905	133031	133255	131486
36.0195	133772	133850	132820
36.0484	132679	131360	132680
36.0773	132756	132055	131797
36.1063	133523	130991	131952
36.1352	133300	131475	131112
36.1642	131576	133074	132011
36.1931	132489	134066	132456
36.2221	132418	134049	131267
36.251	132034	132280	131308
36.2799	132127	134240	132834
36.3089	132375	131763	132235
36.3378	132770	131638	131855
36.3668	132195	132498	132366
36.3957	130928	131185	131063
36.4246	131653	131571	133052
36.4536	131773	130564	132241
36.4825	130893	131488	131257
36.5115	130305	133249	131578
36.5404	131708	133182	131797
36.5694	131442	134773	130653
36.5983	131321	132624	132919
36.6272	131118	134165	131484
36.6562	132089	132049	131710
36.6851	131641	132540	132348
36.7141	132418	131877	132289
36.743	129301	133006	131953
36.7719	132139	131462	132714
36.8009	129825	131492	132691
36.8298	131502	131273	132517
36.8588	132387	130521	131143
36.8877	132240	131541	131900
36.9166	132163	131260	132036
36.9456	131748	132931	131866
36.9745	132121	131397	131637
37.0035	132343	132219	131758
37.0324	131888	131314	132330
37.0614	132332	131511	134518
37.0903	132526	130801	131654
37.1193	132107	130400	131627
37.1482	131123	132379	131391
37.1771	131987	132040	129231
37.2061	130527	129627	130256
37.235	130308	130844	131239
37.264	132355	131025	130387
37.2929	131666	132368	131145
37.3218	129479	132420	130433
37.3508	133058	131182	132792
37.3797	131803	131793	131303
37.4087	132052	132938	130516
37.4376	131908	132092	131047
37.4665	131372	131448	131226
37.4955	130004	130301	130849
37.5244	132160	131211	131487
37.5534	130688	131490	131497
37.5823	132372	130213	131476
37.6113	132491	131252	130867
37.6402	131565	132040	131502
37.6692	130604	130732	130042
37.6981	132398	131363	131802
37.727	131711	130863	132407
37.756	132379	131712	133184
37.7849	130431	131963	132540
37.8139	130801	131887	131143
37.8428	130913	130903	130836
37.8717	131787	129957	131742
37.9007	129836	130465	131533
37.9296	130270	130847	131888
37.9586	131316	130130	130636
37.9875	129175	131828	131099
38.0164	131556	131777	131261
38.0454	129041	131196	131290
38.0743	130515	132369	133069
38.1033	130892	131472	131082
38.1322	132130	130665	130911
38.1612	131162	131139	131574
38.1901	129803	130331	131614
38.2191	130834	130738	131631
38.248	131890	130418	129313
38.2769	131621	130175	131581
38.3059	132889	131166	130216
38.3348	132102	130303	130573
38.3638	130297	130110	131658
38.3927	131652	131319	132039
38.4216	129951	130861	129739
38.4506	131366	131496	130167
38.4795	130650	131833	129353
38.5085	132277	131084	130689
38.5374	131569	131218	130987
38.5663	130543	130752	130924
38.5953	130552	130726	130674
38.6242	129809	131461	130933
38.6532	131032	130011	129800
38.6821	129309	131718	128875
38.7111	130850	130656	129695
38.74	130957	132573	130723
38.7689	129405	131734	131646
38.7979	129796	131567	130761
38.8268	131416	131450	131917
38.8558	131262	132196	131476
38.8847	130501	130316	130206
38.9136	130242	130501	131851
38.9426	130835	131587	129966
38.9715	131319	131609	129754
39.0005	130734	131731	130608
39.0294	131354	130156	131349
39.0584	130135	131174	131596
39.0873	130633	130496	129748
39.1163	128922	130322	132111
39.1452	131330	131341	131060
39.1741	136014	135498	138497
39.2031	265401	263665	255480
39.232	249314	254488	248032
39.261	212302	212490	205735
39.2899	193486	192306	188812
39.3188	190935	187474	182970
39.3477	189440	179054	184497
39.3767	180437	183596	183598
39.4056	182504	182399	175956
39.4346	181565	184813	179299
39.4635	184701	179980	184173
39.4924	184297	181407	188900
39.5214	195261	181690	187390
39.5503	179833	179592	185289
39.5793	186598	188435	189752
39.6082	186943	177144	183612
39.6371	183561	184853	183841
39.666	175350	180312	185523
39.695	175009	179749	178420
39.7239	187620	183374	181452
39.7529	180642	178350	187389
39.7818	185141	183711	178287
39.8107	178335	184498	186281
39.8397	176131	184524	179394
39.8686	180762	177086	179349
39.8976	181110	177441	182104
39.9265	175933	179280	178264
39.9554	180317	179082	180980
39.9844	181066	179234	182076
40.0133	185187	174101	178963
40.0423	184355	173018	183827
40.0712	177484	179622	177771
40.1001	180660	179972	172826
40.129	178242	175783	183132
40.158	180722	178970	183130
40.1869	177616	175433	176938
40.2159	178413	177726	167229
40.2448	176846	170419	173780
40.2737	178241	179178	175762
40.3027	181062	183555	173397
40.3316	176804	176562	171775
40.3606	173847	176071	177247
40.3895	172962	177192	174961
40.4184	171237	175405	174795
40.4474	172597	177693	180979
40.4763	172831	175486	175473
40.5052	168759	174367	178086
40.5342	174607	172778	166104
40.5631	176520	178368	176422
40.5921	178075	176492	172009
40.621	170031	171260	174853
40.6499	172488	174753	174781
40.6789	172339	171357	175011
40.7078	166163	169731	174336
40.7368	166825	174510	173000
40.7657	174816	169901	170838
40.7946	170413	169265	173732
40.8236	169498	173770	174710
40.8525	173435	167919	175750
40.8814	170990	170504	173753
40.9104	172245	170229	173932
40.9393	169483	177573	169989
40.9682	169738	174419	171076
40.9972	174910	176945	173926
41.0261	177676	172534	172698
41.0551	173022	172442	172478
41.084	172408	172934	175798
41.1129	175455	171293	178242
41.1419	177171	170391	169987
41.1708	174569	168146	168522
41.1998	176062	170945	172340
41.2287	171740	174430	169564
41.2576	175095	188195	167056
41.2866	170513	174270	169282
41.3155	167068	165978	171321
41.3445	172539	167764	176463
41.3734	172772	168815	173307
41.4023	173918	168833	173383
41.4313	174533	176270	167314
41.4602	169119	174180	170650
41.4892	171639	169452	168943
41.5181	168878	163594	170434
41.547	176921	172413	164958
41.576	174549	172919	174400
41.6049	170064	168100	173189
41.6339	168977	170851	168304
41.6628	167247	167642	168572
41.6917	169160	168077	171018
41.7207	167981	166493	166964
41.7496	166092	171748	168523
41.7785	169890	175653	170550
41.8075	167094	176835	172470
41.8364	175200	174440	168602
41.8653	166700	167894	167544
41.8943	165338	171682	176122
41.9232	165480	162489	172333
41.9522	169845	177076	169824
41.9811	169339	167992	176316
42.01	167264	172351	167910
42.039	168262	163404	168568
42.0679	173602	169419	170270
42.0969	173769	174338	164874
42.1258	169960	168025	170065
42.1547	171810	164971	168673
42.1837	169129	168784	165812
42.2126	165066	171892	167605
42.2416	171750	172646	166653
42.2705	169344	168171	171060
42.2995	171816	172712	171452
42.3284	162567	165290	170851
42.3573	171844	169774	162440
42.3863	168365	168701	174570
42.4152	162909	167649	169216
42.4441	165747	170736	166221
42.4731	168461	167520	165451
42.502	169068	169829	161734
42.531	173418	163624	168682
42.5599	169999	165485	166386
42.5888	173480	170370	164755
42.6178	166657	167076	165533
42.6467	172454	163931	172865
42.6756	170808	165868	169105
42.7046	161866	167733	168506
42.7335	170560	172399	167498
42.7625	169261	165934	168083
42.7914	169175	169456	167701
42.8203	171383	161954	165672
42.8493	173112	172020	166969
42.8782	168235	188686	171613
42.9072	169606	170329	172346
42.9361	165390	164654	170269
42.965	165986	169323	164067
42.994	167242	180459	165839
43.0229	167327	175118	171560
43.0519	166182	166693	167276
43.0808	163352	169413	167253
43.1097	173411	170982	168022
43.1387	164745	173699	171141
43.1676	163217	170287	170810
43.1966	166213	158730	167260
43.2255	167464	163553	167312
43.2544	174075	168726	166159
43.2834	166884	168012	166870
43.3123	167306	168354	162043
43.3413	171983	170280	170256
43.3702	168113	172203	169959
43.3991	165772	170044	169173
43.4281	172302	173913	162907
43.457	169174	172770	170015
43.486	165719	167766	168327
43.5149	162660	167254	172516
43.5438	169480	161697	167632
43.5728	167838	163592	163245
43.6017	164256	169205	167150
43.6307	161905	170648	176956
43.6596	166185	166592	166483
43.6885	169006	170771	163450
43.7175	176016	174104	165714
43.7464	168210	164656	170502
43.7754	168468	162845	171377
43.8043	171313	171801	168986
43.8332	161976	164313	169484
43.8622	168463	165449	167356
43.8911	165588	166082	168568
43.9201	174240	168717	166749
43.949	162742	166059	167626
43.9779	170709	172550	164679
44.0069	170336	163825	174289
44.0358	166779	172725	169770
44.0647	173128	175153	172558
44.0937	168055	169464	168856
44.1226	168942	169366	170632
44.1516	169283	170655	164891
44.1805	166577	170617	166160
44.2094	171073	162780	170993
44.2384	175767	172989	173182
44.2673	169681	165941	173795
44.2963	177164	162671	174419
44.3252	164248	166720	167163
44.3541	172425	166323	172965
44.3831	166684	161261	171551
44.412	174024	168541	168079
44.441	164384	171118	171171
44.4699	170237	168693	164361
44.4988	167582	167894	165034
44.5278	164576	171785	173521
44.5567	165320	166264	168285
44.5857	170320	162776	171358
44.6146	174100	171316	165326
44.6435	171324	169698	166731
44.6725	170640	165610	161020
44.7014	176948	167204	166901
44.7304	172451	163498	170503
44.7593	166585	165957	170071
44.7882	165811	164555	171613
44.8172	168306	169756	175720
44.8461	170550	167478	168812
44.8751	163977	174053	169696
44.904	170128	165475	169054
44.9329	170291	162005	171399
44.9619	169023	167961	175223
44.9908	169459	166741	163465
45.0198	169968	176024	178555
