# Supplementary material for: Hydroxy acid conjugation to lipids increases structural and hydrolytic stability
Source: Nat Commun. 2026 Jul 27;17:6973. doi: 10.1038/s41467-026-75192-5 (PMC13408983; doi:10.1038/s41467-026-75192-5)
Supplement: Supplementary file 12 — Source data for Figure S5 [file 41467_2026_75192_MOESM12_ESM.xlsx]

## Sheet: Figure S5A
Figure S5A: HPLC chromatogram (negative mode) of DA:LA reaction products at 1:1 molar ratio
RT [min]	DA:LA 1:1 A	DA:LA 1:1 B	DA:LA 1:1 C
0.000416667	-0.0229982	-0.38762	0.190902
0.00708333	-0.0287616	-0.377982	0.239076
0.01375	-0.0535985	-0.359284	0.265316
0.0204167	-0.108081	-0.342329	0.22733
0.0270833	-0.204195	-0.334585	0.13658
0.03375	-0.269728	-0.325139	0.0673
0.0404167	-0.281623	-0.319531	0.0317589
0.0470833	-0.259578	-0.307628	-0.0203803
0.05375	-0.245374	-0.300369	-0.0806125
0.0604167	-0.219381	-0.297163	-0.122022
0.0670833	-0.180742	-0.308032	-0.132301
0.07375	-0.155012	-0.327904	-0.111982
0.0804167	-0.120827	-0.339333	-0.0915514
0.0870833	-0.0906592	-0.34631	-0.0615522
0.09375	-0.0530768	-0.330291	-0.0411638
0.100417	-0.0381101	-0.295225	-0.0245972
0.107083	-0.0283668	-0.238705	-0.0185381
0.11375	-0.00473413	-0.175815	-0.0895836
0.120417	-0.0172802	-0.166564	-0.218476
0.127083	-0.0523085	-0.211493	-0.353634
0.13375	-0.0766881	-0.28051	-0.429159
0.140417	-0.0610529	-0.319064	-0.437724
0.147083	-0.0219758	-0.292849	-0.390651
0.15375	0.0150236	-0.242844	-0.298099
0.160417	0.0535506	-0.170507	-0.213373
0.167083	0.0644993	-0.108707	-0.175048
0.17375	0.0218646	-0.0921967	-0.189657
0.180417	-0.0413475	-0.150285	-0.228466
0.187083	-0.090677	-0.264845	-0.29567
0.19375	-0.141336	-0.374735	-0.362942
0.200417	-0.184732	-0.442006	-0.392192
0.207083	-0.20715	-0.47318	-0.366142
0.21375	-0.193442	-0.480306	-0.330944
0.220417	-0.197871	-0.480153	-0.340889
0.227083	-0.240643	-0.506038	-0.38653
0.23375	-0.283968	-0.572957	-0.449531
0.240417	-0.310036	-0.646177	-0.483447
0.247083	-0.289618	-0.663576	-0.484469
0.25375	-0.237638	-0.621195	-0.440074
0.260417	-0.151051	-0.548597	-0.367583
0.267083	-0.0523281	-0.483677	-0.299564
0.27375	0.0192401	-0.429906	-0.242136
0.280417	0.0755016	-0.398202	-0.214643
0.287083	0.0948247	-0.4036	-0.208865
0.29375	0.0799529	-0.430423	-0.231197
0.300417	0.032272	-0.456564	-0.271969
0.307083	-0.0281444	-0.467485	-0.30991
0.31375	-0.0617024	-0.470985	-0.315562
0.320417	-0.0728392	-0.463152	-0.286481
0.327083	-0.0572155	-0.444306	-0.238845
0.33375	-0.0156694	-0.406091	-0.160047
0.340417	0.0449114	-0.357751	-0.068132
0.347083	0.0991635	-0.293728	0.0319829
0.35375	0.116465	-0.224314	0.109709
0.360417	0.0818904	-0.16855	0.15176
0.367083	0.00748735	-0.12509	0.1332
0.37375	-0.0779266	-0.103707	0.0391921
0.380417	-0.160055	-0.0844534	-0.0616774
0.387083	-0.218951	-0.0742423	-0.129111
0.39375	-0.242455	-0.0551715	-0.176117
0.400417	-0.219097	-0.0421014	-0.209427
0.407083	-0.161391	-0.0301011	-0.218232
0.41375	-0.112361	-0.0242851	-0.214361
0.420417	-0.0913508	-0.0575508	-0.227318
0.427083	-0.0710744	-0.10911	-0.240746
0.43375	-0.0207775	-0.161682	-0.215368
0.440417	0.0361717	-0.194518	-0.182631
0.447083	0.0428652	-0.25711	-0.138911
0.45375	0.0218891	-0.337837	-0.0569454
0.460417	0.00589345	-0.393268	0.055891
0.467083	-0.00805069	-0.398425	0.123314
0.47375	-0.0484572	-0.382711	0.120044
0.480417	-0.0920755	-0.366432	0.109252
0.487083	-0.0960632	-0.338934	0.100583
0.49375	-0.0862864	-0.316616	0.0774961
0.500417	-0.0799117	-0.296422	0.0317988
0.507083	-0.0694335	-0.319737	-0.00333873
0.51375	-0.0535192	-0.378827	-0.0181061
0.520417	-0.0380372	-0.447507	-0.0270199
0.527083	-0.0161861	-0.477599	-0.0461129
0.53375	0.0266905	-0.467187	-0.0931289
0.540417	0.0720841	-0.457258	-0.141345
0.547083	0.0872716	-0.441718	-0.170245
0.55375	0.0986507	-0.406883	-0.163593
0.560417	0.110627	-0.363875	-0.166874
0.567083	0.106944	-0.346832	-0.185681
0.57375	0.076936	-0.356527	-0.177469
0.580417	0.055898	-0.358468	-0.148098
0.587083	0.0691902	-0.347331	-0.125276
0.59375	0.0809591	-0.325745	-0.132826
0.600417	0.0739283	-0.290128	-0.109307
0.607083	0.0701931	-0.235968	-0.0274544
0.61375	0.0876467	-0.176896	0.0630694
0.620417	0.094761	-0.158436	0.116032
0.627083	0.0800896	-0.160088	0.135605
0.63375	0.0640014	-0.178429	0.139525
0.640417	0.053545	-0.21783	0.0905673
0.647083	0.0135433	-0.298123	-0.014522
0.65375	-0.0531576	-0.391206	-0.142648
0.660417	-0.103619	-0.438569	-0.246196
0.667083	-0.140938	-0.456566	-0.30715
0.67375	-0.168277	-0.45772	-0.3474
0.680417	-0.196988	-0.463388	-0.348748
0.687083	-0.192662	-0.449411	-0.334811
0.69375	-0.162135	-0.42161	-0.308219
0.700417	-0.122157	-0.4052	-0.272499
0.707083	-0.0574527	-0.404089	-0.240758
0.71375	-0.00301557	-0.416547	-0.219616
0.720417	0.0265884	-0.414863	-0.224901
0.727083	0.0340337	-0.404312	-0.241235
0.73375	0.0528434	-0.393046	-0.256656
0.740417	0.0754456	-0.381374	-0.280017
0.747083	0.0559748	-0.371199	-0.31843
0.75375	-0.0011802	-0.378959	-0.376808
0.760417	-0.0568923	-0.422417	-0.441057
0.767083	-0.104647	-0.481549	-0.493669
0.77375	-0.159075	-0.557652	-0.539654
0.780417	-0.203657	-0.641784	-0.566906
0.787083	-0.206682	-0.712288	-0.565977
0.79375	-0.167091	-0.733761	-0.518006
0.800417	-0.125209	-0.704047	-0.447545
0.807083	-0.104835	-0.656253	-0.38224
0.81375	-0.109845	-0.587632	-0.313195
0.820417	-0.135121	-0.487604	-0.253941
0.827083	-0.170421	-0.384023	-0.213566
0.83375	-0.205387	-0.299133	-0.215838
0.840417	-0.228897	-0.257341	-0.229562
0.847083	-0.22881	-0.254209	-0.240562
0.85375	-0.19193	-0.26917	-0.255648
0.860417	-0.116757	-0.278886	-0.251557
0.867083	-0.0121891	-0.26451	-0.223155
0.87375	0.0879053	-0.244284	-0.174542
0.880417	0.139827	-0.22675	-0.147652
0.887083	0.13651	-0.203194	-0.111438
0.89375	0.101668	-0.178945	-0.0799604
0.900417	0.0163774	-0.194541	-0.0815622
0.907083	-0.101345	-0.25418	-0.117611
0.91375	-0.201082	-0.332369	-0.144439
0.920417	-0.226909	-0.37322	-0.129167
0.927083	-0.223895	-0.383815	-0.133277
0.93375	-0.233158	-0.391696	-0.135957
0.940417	-0.205561	-0.388292	-0.108556
0.947083	-0.151665	-0.365184	-0.0377728
0.95375	-0.116581	-0.333406	0.0166832
0.960417	-0.125868	-0.337071	0.020919
0.967083	-0.117949	-0.353274	0.0250632
0.97375	-0.0641132	-0.325367	0.0300175
0.980417	-0.0248342	-0.273333	0.0441436
0.987083	-0.0117215	-0.227715	0.0337305
0.99375	-0.0190876	-0.201377	0.0153853
1.00042	-0.0248304	-0.170664	0.0131374
1.00708	-0.0330685	-0.151228	0.023209
1.01375	-0.0541251	-0.1909	0.0475393
1.02042	-0.0613263	-0.252967	0.0428908
1.02708	-0.0508999	-0.298759	0.0149123
1.03375	-0.0130886	-0.297365	-0.0112541
1.04042	0.029301	-0.275946	-0.0291515
1.04708	0.0694274	-0.244591	-0.044979
1.05375	0.108119	-0.198297	-0.0657337
1.06042	0.138471	-0.149771	-0.0828035
1.06708	0.135601	-0.122495	-0.114706
1.07375	0.0980155	-0.151836	-0.158834
1.08042	0.0430434	-0.225804	-0.18521
1.08708	-0.011315	-0.316562	-0.188006
1.09375	-0.0716244	-0.386567	-0.196787
1.10042	-0.138425	-0.429278	-0.206915
1.10708	-0.181294	-0.455548	-0.185769
1.11375	-0.187144	-0.450878	-0.166602
1.12042	-0.16008	-0.41666	-0.179709
1.12708	-0.118389	-0.371664	-0.202941
1.13375	-0.0500081	-0.346344	-0.203553
1.14042	0.0247742	-0.354758	-0.181298
1.14708	0.0755026	-0.353102	-0.119737
1.15375	0.102846	-0.321735	0.0131953
1.16042	0.141798	-0.259227	0.18609
1.16708	0.210196	-0.183155	0.320345
1.17375	0.258503	-0.105844	0.409853
1.18042	0.290467	-0.0286829	0.453837
1.18708	0.307128	-0.00765165	0.436649
1.19375	0.319102	-0.0442851	0.353661
1.20042	0.313888	-0.0976381	0.255408
1.20708	0.28361	-0.138687	0.187867
1.21375	0.23864	-0.190758	0.125673
1.22042	0.164195	-0.274057	0.0653279
1.22708	0.095797	-0.3191	0.0274398
1.23375	0.0551464	-0.276645	0.0206443
1.24042	0.0480886	-0.196472	0.0297704
1.24708	0.0581659	-0.131886	0.0310806
1.25375	0.0843523	-0.0767966	0.0500509
1.26042	0.124658	0.00324237	0.0879105
1.26708	0.155569	0.0628828	0.127427
1.27375	0.142937	0.041374	0.151957
1.28042	0.0930708	-0.040963	0.158356
1.28708	0.0274557	-0.125772	0.164111
1.29375	-0.0181349	-0.178276	0.152069
1.30042	-0.0356998	-0.213556	0.127858
1.30708	-0.0306444	-0.223821	0.0926904
1.31375	-0.001665	-0.2206	0.0662754
1.32042	0.0502731	-0.210364	0.0357275
1.32708	0.0907159	-0.231066	-0.0169663
1.33375	0.103666	-0.296954	-0.0808031
1.34042	0.0822732	-0.407392	-0.145578
1.34708	0.0360325	-0.539383	-0.207457
1.35375	-0.0462026	-0.672731	-0.27377
1.36042	-0.163473	-0.771416	-0.332759
1.36708	-0.260849	-0.813929	-0.335331
1.37375	-0.318728	-0.780156	-0.276905
1.38042	-0.318075	-0.690377	-0.187846
1.38708	-0.247405	-0.572999	-0.104583
1.39375	-0.125844	-0.454497	-0.0428026
1.40042	-0.00517482	-0.376452	0.034719
1.40708	0.0924005	-0.331699	0.0946193
1.41375	0.170596	-0.318552	0.103173
1.42042	0.22341	-0.312108	0.0666138
1.42708	0.216928	-0.314441	0.0361121
1.43375	0.187369	-0.311557	0.0326701
1.44042	0.181384	-0.305995	0.00761112
1.44708	0.199432	-0.285402	-0.0284818
1.45375	0.221419	-0.225576	-0.00490564
1.46042	0.264904	-0.141257	0.0748135
1.46708	0.306308	-0.0807453	0.149267
1.47375	0.33027	-0.0699611	0.180405
1.48042	0.327467	-0.0549099	0.204362
1.48708	0.308799	-0.0320659	0.25524
1.49375	0.288805	-0.0230508	0.290098
1.50042	0.235899	-0.0344227	0.287593
1.50708	0.192688	-0.030843	0.263887
1.51375	0.171889	0.00113624	0.236857
1.52042	0.210894	0.0201494	0.224291
1.52708	0.285311	0.0248123	0.195496
1.53375	0.33124	0.00585205	0.138689
1.54042	0.332927	-0.0203558	0.0609454
1.54708	0.311785	-0.0536372	0.00891641
1.55375	0.321612	-0.0707485	0.0175113
1.56042	0.297211	-0.0790018	0.0519153
1.56708	0.23036	-0.0786315	0.0678332
1.57375	0.16591	-0.0676323	0.0601329
1.58042	0.166365	-0.0482431	0.0779542
1.58708	0.218587	-0.0179614	0.109481
1.59375	0.24609	0.00226915	0.140783
1.60042	0.274812	0.0252216	0.15058
1.60708	0.288203	0.0183918	0.171095
1.61375	0.280655	-0.0190801	0.211599
1.62042	0.212313	-0.0775856	0.263331
1.62708	0.135418	-0.126732	0.315204
1.63375	0.096922	-0.146132	0.348596
1.64042	0.117255	-0.140254	0.358857
1.64708	0.183596	-0.105547	0.348907
1.65375	0.27137	-0.0477327	0.345835
1.66042	0.369752	0.0229472	0.362056
1.66708	0.422693	0.0835299	0.382025
1.67375	0.425479	0.1129	0.394882
1.68042	0.361338	0.104269	0.417474
1.68708	0.283899	0.0721305	0.45988
1.69375	0.206777	0.0232287	0.486174
1.70042	0.122611	-0.0343965	0.440694
1.70708	0.0368947	-0.109684	0.35519
1.71375	-0.0283156	-0.172551	0.265211
1.72042	-0.0299082	-0.177018	0.202351
1.72708	0.00498386	-0.111949	0.153804
1.73375	0.0620141	-0.00827846	0.117138
1.74042	0.132301	0.0756014	0.107753
1.74708	0.201888	0.12816	0.105136
1.75375	0.253097	0.159765	0.117693
1.76042	0.268974	0.137306	0.123015
1.76708	0.260403	0.058284	0.106528
1.77375	0.22141	-0.0547884	0.0885253
1.78042	0.181993	-0.138757	0.0864569
1.78708	0.183474	-0.173664	0.12711
1.79375	0.221602	-0.174988	0.164797
1.80042	0.253933	-0.148928	0.205
1.80708	0.264616	-0.108337	0.242123
1.81375	0.270072	-0.0636396	0.26323
1.82042	0.270791	-0.0187038	0.258701
1.82708	0.257959	0.0121696	0.212982
1.83375	0.215792	0.00799125	0.170267
1.84042	0.163958	-0.0201348	0.119439
1.84708	0.103139	-0.0600331	0.0851947
1.85375	0.052677	-0.0893775	0.095576
1.86042	0.0480148	-0.105451	0.138189
1.86708	0.0590015	-0.109557	0.208907
1.87375	0.0902443	-0.0998295	0.255361
1.88042	0.112056	-0.104642	0.293248
1.88708	0.153334	-0.101528	0.339139
1.89375	0.218975	-0.068821	0.37617
1.90042	0.274145	-0.0363804	0.392028
1.90708	0.29744	-0.026826	0.365385
1.91375	0.275472	-0.0464063	0.334882
1.92042	0.247244	-0.0513493	0.316491
1.92708	0.226329	-0.0615041	0.290657
1.93375	0.220707	-0.110968	0.244883
1.94042	0.22237	-0.191091	0.179164
1.94708	0.229427	-0.25748	0.119347
1.95375	0.238946	-0.300171	0.0757652
1.96042	0.251181	-0.312151	0.0429041
1.96708	0.263397	-0.310056	-0.0062381
1.97375	0.235643	-0.301696	-0.0655308
1.98042	0.185677	-0.278298	-0.0881186
1.98708	0.167995	-0.250916	-0.0602689
1.99375	0.199107	-0.201857	0.0159868
2.00042	0.269723	-0.16171	0.100929
2.00708	0.319246	-0.116984	0.228708
2.01375	0.379136	-0.0339308	0.405902
2.02042	0.457174	0.10382	0.627328
2.02708	0.579411	0.28794	0.882987
2.03375	0.74415	0.502592	1.18628
2.04042	0.970853	0.809134	1.58659
2.04708	1.31436	1.23126	2.06537
2.05375	1.77239	1.72918	2.55758
2.06042	2.28632	2.19924	2.98785
2.06708	2.73072	2.56941	3.28017
2.07375	3.01396	2.77732	3.36498
2.08042	3.09713	2.75668	3.20799
2.08708	2.97028	2.49764	2.84184
2.09375	2.63677	2.03141	2.36592
2.10042	2.15549	1.4875	1.86405
2.10708	1.62833	0.982219	1.41049
2.11375	1.17217	0.612484	1.04533
2.12042	0.822751	0.373387	0.798483
2.12708	0.577915	0.246739	0.640663
2.13375	0.411021	0.206714	0.536634
2.14042	0.303879	0.198352	0.455264
2.14708	0.247864	0.204279	0.429346
2.15375	0.232359	0.211216	0.439766
2.16042	0.23823	0.227195	0.442471
2.16708	0.2338	0.228215	0.431798
2.17375	0.216114	0.214095	0.427801
2.18042	0.196381	0.221168	0.427589
2.18708	0.158846	0.209784	0.387227
2.19375	0.0972897	0.148856	0.317101
2.20042	0.0124843	0.0421504	0.252089
2.20708	-0.0532334	-0.0603805	0.191793
2.21375	-0.113137	-0.148919	0.127788
2.22042	-0.159118	-0.231466	0.0776102
2.22708	-0.183935	-0.291674	0.031339
2.23375	-0.202547	-0.311298	0.010209
2.24042	-0.212516	-0.285125	0.00896572
2.24708	-0.235339	-0.264792	0.0339927
2.25375	-0.2414	-0.256638	0.0516368
2.26042	-0.257959	-0.271622	0.0444855
2.26708	-0.279955	-0.293689	0.0391119
2.27375	-0.295303	-0.321193	0.0378685
2.28042	-0.291193	-0.357134	0.0263629
2.28708	-0.276134	-0.39572	-0.00107627
2.29375	-0.262955	-0.424942	-0.01884
2.30042	-0.221208	-0.415	-0.0039869
2.30708	-0.152612	-0.361687	0.0512747
2.31375	-0.0467761	-0.245883	0.124088
2.32042	0.083862	-0.0848737	0.216869
2.32708	0.24058	0.112956	0.320647
2.33375	0.405074	0.298249	0.416204
2.34042	0.538493	0.411234	0.481735
2.34708	0.626445	0.43906	0.487006
2.35375	0.648879	0.370937	0.441314
2.36042	0.605687	0.252225	0.359258
2.36708	0.503424	0.119657	0.273673
2.37375	0.393305	0.0174166	0.205143
2.38042	0.296142	-0.0336984	0.13134
2.38708	0.191613	-0.0614456	0.0547862
2.39375	0.0731433	-0.0940635	-0.00112113
2.40042	-0.0213624	-0.134935	-0.00830194
2.40708	-0.0426827	-0.157585	0.0108293
2.41375	-0.0161374	-0.151145	0.0236871
2.42042	0.0178124	-0.128559	0.036172
2.42708	0.045846	-0.0805137	0.0579834
2.43375	0.0513149	-0.0196593	0.0744931
2.44042	0.0185457	0.0224235	0.0504565
2.44708	-0.0699619	0.00402092	0.0143523
2.45375	-0.176825	-0.0469833	0.00177628
2.46042	-0.241542	-0.0898469	0.0318882
2.46708	-0.239883	-0.132221	0.0841883
2.47375	-0.184919	-0.179305	0.14969
2.48042	-0.107279	-0.208387	0.221053
2.48708	-0.0261687	-0.198933	0.261347
2.49375	0.0446713	-0.186716	0.25326
2.50042	0.0887408	-0.202971	0.20979
2.50708	0.0918842	-0.240153	0.156083
2.51375	0.0816573	-0.268534	0.0880465
2.52042	0.0887418	-0.27615	0.0218156
2.52708	0.124539	-0.263184	-0.00771652
2.53375	0.155424	-0.233784	-0.00644566
2.54042	0.136786	-0.225442	0.0018788
2.54708	0.0816111	-0.224942	0.00551796
2.55375	0.0159015	-0.227343	0.00692645
2.56042	-0.0456038	-0.233545	-0.0189427
2.56708	-0.112416	-0.282373	-0.0737091
2.57375	-0.167697	-0.36141	-0.105107
2.58042	-0.16813	-0.408947	-0.0937745
2.58708	-0.108459	-0.422293	-0.0588248
2.59375	-0.0391254	-0.415541	-0.0164069
2.60042	-0.00832435	-0.420243	0.0302971
2.60708	-0.0363082	-0.409961	0.0586315
2.61375	-0.100622	-0.405833	0.0401667
2.62042	-0.176843	-0.416511	-0.00301758
2.62708	-0.25246	-0.432586	-0.0525106
2.63375	-0.313429	-0.451438	-0.0870893
2.64042	-0.352964	-0.459229	-0.098077
2.64708	-0.349044	-0.467157	-0.0843252
2.65375	-0.301462	-0.46363	-0.0539734
2.66042	-0.241476	-0.443943	-0.0372597
2.66708	-0.197623	-0.427745	-0.0130159
2.67375	-0.167643	-0.407934	0.0154241
2.68042	-0.141926	-0.378352	0.0664527
2.68708	-0.119281	-0.323335	0.192698
2.69375	-0.156547	-0.287413	0.571414
2.70042	-0.415781	-0.454858	1.5074
2.70708	-1.12512	-1.05038	3.17475
2.71375	-2.45127	-2.18027	5.38408
2.72042	-4.11456	-3.70256	7.42034
2.72708	-5.77856	-5.19909	8.38032
2.73375	-7.36092	-6.42384	7.53739
2.74042	-9.08031	-7.37502	4.64175
2.74708	-10.7517	-8.26496	0.216182
2.75375	-11.99	-8.88357	-4.7325
2.76042	-12.5583	-8.87247	-9.24694
2.76708	-12.7313	-8.48098	-12.6177
2.77375	-12.5421	-8.05998	-14.464
2.78042	-11.8579	-7.68956	-14.5493
2.78708	-10.5828	-6.78379	-13.4142
2.79375	-8.90014	-5.41886	-11.8722
2.80042	-7.24885	-4.09814	-10.3204
2.80708	-5.79274	-3.07484	-8.69062
2.81375	-4.5778	-2.22179	-6.83987
2.82042	-3.35743	-1.29771	-5.05465
2.82708	-2.01721	-0.339241	-3.39745
2.83375	-0.146118	0.864662	-1.73151
2.84042	2.80888	2.59498	0.198639
2.84708	7.30702	5.02148	2.40498
2.85375	12.9728	7.90122	4.66243
2.86042	18.7541	10.7408	6.67582
2.86708	23.4707	12.9996	8.10938
2.87375	26.2231	14.2076	8.75233
2.88042	26.4299	14.082	8.52864
2.88708	23.98	12.6332	7.57976
2.89375	19.5282	10.27	6.23582
2.90042	14.3329	7.62683	4.84884
2.90708	9.61705	5.23986	3.68448
2.91375	6.00073	3.39808	2.83372
2.92042	3.53152	2.13605	2.25399
2.92708	2.00398	1.36152	1.87796
2.93375	1.19146	0.939422	1.63803
2.94042	0.884869	0.749262	1.49895
2.94708	0.879629	0.690518	1.4158
2.95375	1.00296	0.689836	1.37343
2.96042	1.16358	0.706863	1.35961
2.96708	1.29841	0.721901	1.3578
2.97375	1.36974	0.721176	1.34457
2.98042	1.38363	0.700483	1.30093
2.98708	1.36348	0.660444	1.2481
2.99375	1.33379	0.612133	1.19986
3.00042	1.28223	0.571417	1.15846
3.00708	1.21815	0.546833	1.1217
3.01375	1.17366	0.543624	1.10476
3.02042	1.15202	0.55349	1.09613
3.02708	1.13949	0.56319	1.07948
3.03375	1.11589	0.574702	1.04988
3.04042	1.08881	0.58487	1.02023
3.04708	1.05722	0.585017	1.00035
3.05375	1.02009	0.56956	0.980686
3.06042	0.983938	0.540537	0.964634
3.06708	0.955059	0.501534	0.947876
3.07375	0.937114	0.460338	0.92046
3.08042	0.918727	0.415689	0.89054
3.08708	0.904638	0.382851	0.869139
3.09375	0.886085	0.358229	0.84855
3.10042	0.849962	0.337375	0.840457
3.10708	0.807352	0.333244	0.833675
3.11375	0.771526	0.330119	0.833035
3.12042	0.758384	0.3323	0.817565
3.12708	0.74589	0.318563	0.788508
3.13375	0.736141	0.300508	0.776005
3.14042	0.74195	0.278656	0.767948
3.14708	0.760235	0.259462	0.774307
3.15375	0.78675	0.260698	0.787295
3.16042	0.814404	0.275099	0.812884
3.16708	0.843178	0.307213	0.832579
3.17375	0.861834	0.339432	0.822094
3.18042	0.853242	0.380413	0.785763
3.18708	0.820656	0.411007	0.715619
3.19375	0.768783	0.40449	0.616676
3.20042	0.702579	0.343381	0.506645
3.20708	0.631637	0.238806	0.421724
3.21375	0.568539	0.124469	0.379001
3.22042	0.52841	0.0243894	0.369736
3.22708	0.518488	-0.0481202	0.391228
3.23375	0.537878	-0.0855986	0.436885
3.24042	0.566698	-0.0805402	0.483326
3.24708	0.594176	-0.0301567	0.505947
3.25375	0.620871	0.0449027	0.502587
3.26042	0.659992	0.125982	0.49987
3.26708	0.687323	0.187467	0.517736
3.27375	0.678782	0.228783	0.533601
3.28042	0.640876	0.255619	0.542741
3.28708	0.611621	0.251545	0.537274
3.29375	0.59627	0.213951	0.526604
3.30042	0.5838	0.156873	0.512513
3.30708	0.566481	0.100058	0.47155
3.31375	0.542851	0.0432951	0.42683
3.32042	0.528348	0.00962557	0.391931
3.32708	0.520481	-0.000490504	0.391497
3.33375	0.521036	0.00258018	0.418244
3.34042	0.496141	-0.0209331	0.431306
3.34708	0.443933	-0.0555524	0.419357
3.35375	0.388598	-0.0742176	0.386147
3.36042	0.351076	-0.0952165	0.370897
3.36708	0.308016	-0.117888	0.36843
3.37375	0.26087	-0.128832	0.372667
3.38042	0.23851	-0.0977819	0.379489
3.38708	0.266522	-0.0483046	0.428045
3.39375	0.327892	-0.0043223	0.513312
3.40042	0.366954	0.00791745	0.575887
3.40708	0.379588	-0.00866108	0.591139
3.41375	0.359163	-0.0385561	0.566376
3.42042	0.328961	-0.0522007	0.533693
3.42708	0.280694	-0.0655336	0.47953
3.43375	0.231851	-0.0948265	0.410522
3.44042	0.215267	-0.12073	0.350358
3.44708	0.24387	-0.122753	0.300374
3.45375	0.27408	-0.116577	0.241063
3.46042	0.253257	-0.154576	0.189536
3.46708	0.215265	-0.203907	0.166816
3.47375	0.205395	-0.219209	0.166322
3.48042	0.213524	-0.203416	0.161765
3.48708	0.201477	-0.180083	0.159592
3.49375	0.205276	-0.148934	0.186814
3.50042	0.254553	-0.0956545	0.232484
3.50708	0.323762	-0.0245564	0.277167
3.51375	0.374086	0.0449667	0.303472
3.52042	0.405511	0.118842	0.309024
3.52708	0.421178	0.17196	0.287867
3.53375	0.388737	0.174625	0.253933
3.54042	0.323502	0.124183	0.217572
3.54708	0.269203	0.0616937	0.180551
3.55375	0.230442	0.00485053	0.144666
3.56042	0.17811	-0.0465044	0.117447
3.56708	0.12718	-0.0902459	0.119736
3.57375	0.123567	-0.0994946	0.145518
3.58042	0.159291	-0.0685439	0.169238
3.58708	0.178253	-0.0516933	0.17065
3.59375	0.155307	-0.0680299	0.160538
3.60042	0.138861	-0.107256	0.183274
3.60708	0.167374	-0.134782	0.229417
3.61375	0.233085	-0.157485	0.256547
3.62042	0.310207	-0.173978	0.233534
3.62708	0.353185	-0.196871	0.181826
3.63375	0.35797	-0.229955	0.1338
3.64042	0.326675	-0.267612	0.0710314
3.64708	0.265316	-0.285251	-0.00583108
3.65375	0.164021	-0.269531	-0.0770535
3.66042	0.0397469	-0.243131	-0.102391
3.66708	-0.0431184	-0.202462	-0.0991396
3.67375	-0.0564546	-0.168192	-0.0784971
3.68042	-0.0241096	-0.166761	-0.0481486
3.68708	0.0041355	-0.20487	-0.00374182
3.69375	0.0319543	-0.251684	0.0349358
3.70042	0.0571553	-0.295168	0.0517181
3.70708	0.0883789	-0.32752	0.0641473
3.71375	0.122558	-0.331602	0.0627403
3.72042	0.139305	-0.289984	0.0531208
3.72708	0.155614	-0.225961	0.0351281
3.73375	0.170989	-0.169357	0.0285573
3.74042	0.204401	-0.123883	0.044833
3.74708	0.226595	-0.0870598	0.0715432
3.75375	0.2084	-0.0628771	0.0828842
3.76042	0.155304	-0.0557007	0.0523048
3.76708	0.0811894	-0.0776199	-0.0201511
3.77375	-0.0128191	-0.149253	-0.104143
3.78042	-0.126378	-0.246728	-0.184941
3.78708	-0.247515	-0.338552	-0.248295
3.79375	-0.33486	-0.391128	-0.279585
3.80042	-0.37479	-0.422141	-0.276011
3.80708	-0.384951	-0.435567	-0.256256
3.81375	-0.370748	-0.434596	-0.241976
3.82042	-0.34563	-0.427336	-0.217375
3.82708	-0.296284	-0.398919	-0.188604
3.83375	-0.235736	-0.367301	-0.163029
3.84042	-0.185852	-0.349715	-0.151932
3.84708	-0.18502	-0.379386	-0.146615
3.85375	-0.221634	-0.429663	-0.13789
3.86042	-0.239967	-0.465233	-0.151958
3.86708	-0.223675	-0.480565	-0.181142
3.87375	-0.206549	-0.490275	-0.214233
3.88042	-0.209196	-0.482437	-0.208931
3.88708	-0.170189	-0.441068	-0.17748
3.89375	-0.0938634	-0.377133	-0.131902
3.90042	-0.0148984	-0.296165	-0.065174
3.90708	0.0486337	-0.22159	0.0223046
3.91375	0.0961859	-0.157272	0.118873
3.92042	0.148723	-0.109149	0.18411
3.92708	0.170076	-0.0679619	0.217275
3.93375	0.168793	-0.0292721	0.238977
3.94042	0.154264	-0.0122932	0.248247
3.94708	0.110218	-0.033924	0.238203
3.95375	0.0558442	-0.0940255	0.183625
3.96042	-0.0213813	-0.20721	0.10734
3.96708	-0.0958463	-0.312284	0.0535209
3.97375	-0.147597	-0.371857	0.0248504
3.98042	-0.192974	-0.407373	0.00622495
3.98708	-0.250184	-0.458831	-0.0364711
3.99375	-0.327179	-0.528711	-0.0868401
4.00042	-0.383068	-0.541611	-0.139772
4.00708	-0.42764	-0.536807	-0.197096
4.01375	-0.475944	-0.551971	-0.242216
4.02042	-0.523197	-0.577642	-0.262673
4.02708	-0.509399	-0.5729	-0.257941
4.03375	-0.449472	-0.533657	-0.236038
4.04042	-0.382573	-0.490485	-0.194263
4.04708	-0.306232	-0.429558	-0.133209
4.05375	-0.217847	-0.356251	-0.0808026
4.06042	-0.122323	-0.298737	-0.0574672
4.06708	-0.0700138	-0.270933	-0.0302449
4.07375	-0.0387796	-0.252751	0.00667955
4.08042	-0.0164965	-0.247108	0.0559358
4.08708	0.0103769	-0.259006	0.0799949
4.09375	0.0237547	-0.2964	0.0656689
4.10042	0.0220055	-0.348551	0.0261252
4.10708	0.00215277	-0.391544	-0.0186196
4.11375	-0.0183437	-0.40532	-0.0169449
4.12042	-0.00495754	-0.39117	0.0335136
4.12708	0.0236973	-0.395934	0.10657
4.13375	0.049128	-0.416015	0.177475
4.14042	0.0456413	-0.40597	0.238948
4.14708	0.0317945	-0.355509	0.29947
4.15375	0.00489923	-0.308709	0.314199
4.16042	-0.0487465	-0.30828	0.255343
4.16708	-0.126252	-0.336193	0.162847
4.17375	-0.197825	-0.369643	0.0825062
4.18042	-0.25427	-0.407923	0.0314947
4.18708	-0.288409	-0.442796	-0.04208
4.19375	-0.310839	-0.456815	-0.0967832
4.20042	-0.304079	-0.400723	-0.0960218
4.20708	-0.251351	-0.274006	-0.0562633
4.21375	-0.181353	-0.105686	-0.0465202
4.22042	-0.116388	0.0363794	-0.0613256
4.22708	-0.0612939	0.135078	-0.0396427
4.23375	-0.00725606	0.184256	0.00542117
4.24042	0.0216592	0.167479	0.0242903
4.24708	-0.0182721	0.105067	-0.00146103
4.25375	-0.0998327	0.0210739	-0.0218595
4.26042	-0.169849	-0.0277766	-0.0338424
4.26708	-0.209393	-0.0506506	-0.0415265
4.27375	-0.232062	-0.0698073	-0.0470387
4.28042	-0.244546	-0.0817084	-0.0346329
4.28708	-0.1889	-0.0619766	0.00645657
4.29375	-0.0884267	-0.00398885	0.0573881
4.30042	-0.00401561	0.0450623	0.0946557
4.30708	0.0057988	0.0609697	0.080497
4.31375	-0.0303219	0.0713573	0.0100262
4.32042	-0.0566484	0.0936522	-0.0633519
4.32708	-0.0894676	0.0967459	-0.125108
4.33375	-0.142307	0.0409013	-0.173523
4.34042	-0.186801	-0.0340393	-0.20659
4.34708	-0.187719	-0.0937596	-0.210257
4.35375	-0.176912	-0.147816	-0.178292
4.36042	-0.194406	-0.206595	-0.164527
4.36708	-0.226141	-0.250589	-0.165699
4.37375	-0.23175	-0.232011	-0.156133
4.38042	-0.211305	-0.194913	-0.131404
4.38708	-0.195498	-0.181449	-0.105964
4.39375	-0.196444	-0.185563	-0.10194
4.40042	-0.196228	-0.173955	-0.101623
4.40708	-0.19767	-0.135058	-0.100851
4.41375	-0.201945	-0.107055	-0.1189
4.42042	-0.223423	-0.0950966	-0.156132
4.42708	-0.261209	-0.0791588	-0.188779
4.43375	-0.277325	-0.0381836	-0.188681
4.44042	-0.245963	0.0136431	-0.157186
4.44708	-0.164638	0.03901	-0.115155
4.45375	-0.0703804	0.0325887	-0.0618388
4.46042	0.0146739	0.0137843	0.0169254
4.46708	0.116087	0.0158956	0.103902
4.47375	0.212166	0.0332658	0.171428
4.48042	0.248076	0.0386479	0.211801
4.48708	0.219265	0.0390348	0.260938
4.49375	0.172176	0.040696	0.315683
4.50042	0.135588	0.0251282	0.34148
4.50708	0.0874367	-0.0429568	0.326005
4.51375	0.0445474	-0.160422	0.283892
4.52042	0.0352943	-0.283075	0.250659
4.52708	0.0462901	-0.372478	0.187662
4.53375	0.0311049	-0.424847	0.108782
4.54042	0.00587753	-0.412559	0.0467375
4.54708	0.00855101	-0.322411	0.0331867
4.55375	0.0262351	-0.179969	0.0490782
4.56042	0.0195461	-0.0562859	0.0279285
4.56708	-0.0375944	-0.00815826	0.00909599
4.57375	-0.0881664	0.0001368	0.00583047
4.58042	-0.0996818	-0.00426203	0.011628
4.58708	-0.093052	-0.0147416	-0.0437957
4.59375	-0.104812	-0.0774386	-0.158102
4.60042	-0.129141	-0.182243	-0.264841
4.60708	-0.116107	-0.268661	-0.335541
4.61375	-0.0841826	-0.318433	-0.364857
4.62042	-0.0941159	-0.349935	-0.374015
4.62708	-0.167723	-0.402361	-0.339995
4.63375	-0.246385	-0.433663	-0.278489
4.64042	-0.277227	-0.412387	-0.22615
4.64708	-0.264934	-0.376944	-0.195555
4.65375	-0.249608	-0.372894	-0.209404
4.66042	-0.243035	-0.422721	-0.254815
4.66708	-0.226095	-0.476691	-0.307019
4.67375	-0.214651	-0.516971	-0.345714
4.68042	-0.229667	-0.537071	-0.342771
4.68708	-0.261	-0.530984	-0.315135
4.69375	-0.279015	-0.494065	-0.273766
4.70042	-0.255076	-0.415319	-0.199155
4.70708	-0.191128	-0.299144	-0.0999493
4.71375	-0.103006	-0.167217	-0.00416184
4.72042	-0.0221354	-0.0703594	0.060477
4.72708	0.0166577	-0.00347795	0.089889
4.73375	0.0160871	0.0195226	0.0917939
4.74042	-0.0211511	-0.0077259	0.0343824
4.74708	-0.10122	-0.100798	-0.065074
4.75375	-0.196833	-0.204579	-0.149
4.76042	-0.288762	-0.251608	-0.204647
4.76708	-0.358059	-0.257955	-0.251712
4.77375	-0.400085	-0.250309	-0.279511
4.78042	-0.408151	-0.232263	-0.281554
4.78708	-0.390804	-0.192468	-0.268773
4.79375	-0.357529	-0.183222	-0.257956
4.80042	-0.288576	-0.240006	-0.262471
4.80708	-0.18871	-0.346627	-0.254805
4.81375	-0.0875057	-0.409315	-0.230313
4.82042	-0.00687821	-0.394285	-0.171952
4.82708	0.0716143	-0.346308	-0.107347
4.83375	0.137658	-0.30171	-0.0767399
4.84042	0.160044	-0.265437	-0.052747
4.84708	0.143022	-0.216381	-0.0315819
4.85375	0.107785	-0.189841	-0.0540921
4.86042	0.0606572	-0.216967	-0.13183
4.86708	0.0117013	-0.25384	-0.225143
4.87375	-0.0409745	-0.26799	-0.26189
4.88042	-0.0866819	-0.248333	-0.246729
4.88708	-0.132721	-0.235132	-0.226635
4.89375	-0.170639	-0.268022	-0.219513
4.90042	-0.197752	-0.339859	-0.258072
4.90708	-0.257286	-0.441243	-0.298858
4.91375	-0.337919	-0.520727	-0.35692
4.92042	-0.403445	-0.576848	-0.425761
4.92708	-0.408988	-0.584264	-0.49617
4.93375	-0.407139	-0.554152	-0.520747
4.94042	-0.398679	-0.486991	-0.452662
4.94708	-0.343103	-0.381668	-0.338916
4.95375	-0.229141	-0.277005	-0.23643
4.96042	-0.113605	-0.198021	-0.180542
4.96708	-0.0812595	-0.180923	-0.167147
4.97375	-0.100149	-0.179103	-0.18925
4.98042	-0.13293	-0.175194	-0.239717
4.98708	-0.156586	-0.183817	-0.285332
4.99375	-0.170299	-0.194378	-0.286498
5.00042	-0.189521	-0.207309	-0.258539
5.00708	-0.192306	-0.200177	-0.224067
5.01375	-0.158437	-0.200955	-0.193529
5.02042	-0.0954792	-0.213319	-0.179267
5.02708	-0.0338191	-0.217809	-0.200208
5.03375	-0.0212387	-0.227421	-0.286123
5.04042	-0.0266644	-0.236923	-0.388632
5.04708	-0.0188626	-0.234192	-0.459221
5.05375	-0.0164612	-0.197929	-0.482002
5.06042	-0.0422673	-0.133575	-0.457124
5.06708	-0.0778972	-0.0702835	-0.41944
5.07375	-0.0880865	-0.0386741	-0.381406
5.08042	-0.0799103	-0.0352993	-0.348394
5.08708	-0.076707	-0.0497716	-0.311938
5.09375	-0.0748985	-0.0707291	-0.289362
5.10042	-0.0609223	-0.109364	-0.306665
5.10708	-0.0409663	-0.169235	-0.333069
5.11375	-0.00585175	-0.215559	-0.305216
5.12042	0.0469008	-0.220472	-0.241508
5.12708	0.0974211	-0.202595	-0.173993
5.13375	0.134434	-0.182179	-0.128382
5.14042	0.126853	-0.184145	-0.105265
5.14708	0.061997	-0.219694	-0.120378
5.15375	-0.0485687	-0.279976	-0.187953
5.16042	-0.185062	-0.357323	-0.273029
5.16708	-0.314692	-0.430811	-0.361468
5.17375	-0.417494	-0.495499	-0.41757
5.18042	-0.465352	-0.523827	-0.427144
5.18708	-0.464422	-0.503879	-0.387826
5.19375	-0.434799	-0.457764	-0.31879
5.20042	-0.371082	-0.396274	-0.270003
5.20708	-0.281551	-0.350066	-0.25888
5.21375	-0.219742	-0.346453	-0.280845
5.22042	-0.211929	-0.379956	-0.315025
5.22708	-0.224102	-0.425174	-0.339694
5.23375	-0.236401	-0.457726	-0.369527
5.24042	-0.294395	-0.504817	-0.354701
5.24708	-0.378685	-0.525096	-0.284238
5.25375	-0.428412	-0.485906	-0.221176
5.26042	-0.414789	-0.427063	-0.210082
5.26708	-0.382375	-0.395449	-0.251918
5.27375	-0.371485	-0.407419	-0.293951
5.28042	-0.349808	-0.408975	-0.341763
5.28708	-0.304502	-0.407172	-0.394224
5.29375	-0.24196	-0.419894	-0.423595
5.30042	-0.191572	-0.432422	-0.405869
5.30708	-0.159826	-0.43227	-0.344795
5.31375	-0.121885	-0.409274	-0.269993
5.32042	-0.0612054	-0.392405	-0.209884
5.32708	0.0092769	-0.387308	-0.171238
5.33375	0.0693489	-0.374919	-0.136328
5.34042	0.112749	-0.357633	-0.10405
5.34708	0.132918	-0.340313	-0.0887379
5.35375	0.137865	-0.337526	-0.083363
5.36042	0.137143	-0.337892	-0.0592117
5.36708	0.126422	-0.340428	-0.0340954
5.37375	0.092314	-0.341082	-0.0233466
5.38042	0.0518808	-0.314867	-0.0335357
5.38708	0.0535636	-0.263551	-0.0268965
5.39375	0.0998683	-0.195287	-0.0216561
5.40042	0.136883	-0.144139	-0.0748164
5.40708	0.131268	-0.113156	-0.170338
5.41375	0.117012	-0.117973	-0.266986
5.42042	0.115185	-0.151543	-0.32356
5.42708	0.132226	-0.174035	-0.375462
5.43375	0.129949	-0.167062	-0.445435
5.44042	0.0963735	-0.144446	-0.479295
5.44708	0.0358248	-0.143947	-0.466455
5.45375	-0.0549794	-0.180162	-0.434673
5.46042	-0.158123	-0.255975	-0.425435
5.46708	-0.268941	-0.355811	-0.437784
5.47375	-0.370665	-0.452885	-0.439732
5.48042	-0.427198	-0.502567	-0.425109
5.48708	-0.413734	-0.486789	-0.390896
5.49375	-0.333257	-0.405121	-0.345173
5.50042	-0.223573	-0.280674	-0.296409
5.50708	-0.127491	-0.151331	-0.266821
5.51375	-0.0776365	-0.0782879	-0.259112
5.52042	-0.0876286	-0.0915084	-0.268575
5.52708	-0.125562	-0.154446	-0.262161
5.53375	-0.135627	-0.201065	-0.248902
5.54042	-0.134627	-0.231095	-0.249432
5.54708	-0.15439	-0.280676	-0.26105
5.55375	-0.171732	-0.314603	-0.245375
5.56042	-0.144617	-0.282395	-0.214252
5.56708	-0.100376	-0.222835	-0.218918
5.57375	-0.111828	-0.222248	-0.270238
5.58042	-0.159189	-0.25913	-0.326297
5.58708	-0.184159	-0.270716	-0.361504
5.59375	-0.193612	-0.272835	-0.391425
5.60042	-0.22077	-0.308915	-0.405325
5.60708	-0.24003	-0.366117	-0.400991
5.61375	-0.237954	-0.403888	-0.374763
5.62042	-0.217259	-0.422549	-0.319753
5.62708	-0.197136	-0.436034	-0.250903
5.63375	-0.154752	-0.426923	-0.198848
5.64042	-0.0964877	-0.39562	-0.200403
5.64708	-0.0752128	-0.359401	-0.207862
5.65375	-0.0610254	-0.317038	-0.204034
5.66042	-0.0558232	-0.285183	-0.233241
5.66708	-0.0694195	-0.27002	-0.311803
5.67375	-0.131152	-0.270807	-0.387967
5.68042	-0.193623	-0.275042	-0.388776
5.68708	-0.208122	-0.270497	-0.354981
5.69375	-0.227805	-0.280354	-0.32486
5.70042	-0.271952	-0.297472	-0.307059
5.70708	-0.325587	-0.338838	-0.275755
5.71375	-0.322436	-0.375621	-0.258938
5.72042	-0.304544	-0.400244	-0.296124
5.72708	-0.305321	-0.418476	-0.382093
5.73375	-0.308634	-0.43906	-0.476933
5.74042	-0.288297	-0.470374	-0.52447
5.74708	-0.239039	-0.471358	-0.517769
5.75375	-0.193905	-0.470233	-0.474579
5.76042	-0.167904	-0.47945	-0.44932
5.76708	-0.149463	-0.484546	-0.441538
5.77375	-0.141025	-0.453224	-0.436384
5.78042	-0.153331	-0.383995	-0.430538
5.78708	-0.186167	-0.333654	-0.42674
5.79375	-0.224514	-0.30261	-0.424998
5.80042	-0.224697	-0.278828	-0.406589
5.80708	-0.22016	-0.261822	-0.386452
5.81375	-0.207761	-0.251229	-0.360179
5.82042	-0.174996	-0.236195	-0.33612
5.82708	-0.11013	-0.195428	-0.309217
5.83375	-0.0426758	-0.146124	-0.290803
5.84042	-0.0147807	-0.101015	-0.27885
5.84708	0.0109686	-0.0599935	-0.264205
5.85375	0.0227743	-0.043189	-0.267989
5.86042	0.00489079	-0.0684184	-0.291798
5.86708	-0.0531315	-0.128152	-0.336957
5.87375	-0.104929	-0.184422	-0.371171
5.88042	-0.115325	-0.221788	-0.381239
5.88708	-0.112503	-0.234326	-0.373328
5.89375	-0.0976631	-0.23104	-0.36777
5.90042	-0.0750348	-0.23842	-0.365602
5.90708	-0.0452493	-0.249149	-0.382242
5.91375	-0.035674	-0.243786	-0.408503
5.92042	-0.0414515	-0.205301	-0.451287
5.92708	-0.0387594	-0.180218	-0.509391
5.93375	-0.034127	-0.184735	-0.548046
5.94042	-0.0275328	-0.177308	-0.565538
5.94708	-0.0214465	-0.147814	-0.571778
5.95375	-0.0286743	-0.137025	-0.593657
5.96042	-0.0758412	-0.172644	-0.612998
5.96708	-0.166539	-0.226068	-0.587367
5.97375	-0.252567	-0.267582	-0.549964
5.98042	-0.311817	-0.30192	-0.538615
5.98708	-0.337817	-0.342117	-0.537973
5.99375	-0.334939	-0.377679	-0.54119
6.00042	-0.319475	-0.400047	-0.544408
6.00708	-0.292878	-0.419672	-0.581315
6.01375	-0.279948	-0.43262	-0.638941
6.02042	-0.2841	-0.443254	-0.682598
6.02708	-0.305691	-0.44568	-0.703798
6.03375	-0.32937	-0.453683	-0.681891
6.04042	-0.329254	-0.469706	-0.642782
6.04708	-0.306648	-0.475487	-0.615917
6.05375	-0.278121	-0.489813	-0.595926
6.06042	-0.2444	-0.499654	-0.553028
6.06708	-0.231634	-0.505124	-0.48375
6.07375	-0.249453	-0.50201	-0.420519
6.08042	-0.275467	-0.495556	-0.391513
6.08708	-0.290231	-0.479412	-0.386223
6.09375	-0.297232	-0.452341	-0.380112
6.10042	-0.314838	-0.4328	-0.368719
6.10708	-0.304873	-0.422029	-0.359483
6.11375	-0.24885	-0.399896	-0.37989
6.12042	-0.20654	-0.391946	-0.415505
6.12708	-0.210551	-0.413162	-0.429414
6.13375	-0.230547	-0.431329	-0.446154
6.14042	-0.219415	-0.402425	-0.500804
6.14708	-0.203085	-0.35097	-0.566699
6.15375	-0.221691	-0.319143	-0.614899
6.16042	-0.27499	-0.331847	-0.619122
6.16708	-0.322879	-0.380337	-0.591318
6.17375	-0.322459	-0.438961	-0.515648
6.18042	-0.290197	-0.489523	-0.413144
6.18708	-0.24483	-0.515598	-0.343223
6.19375	-0.2007	-0.526223	-0.295926
6.20042	-0.114855	-0.472238	-0.244385
6.20708	0.00499391	-0.353163	-0.193421
6.21375	0.0939211	-0.233986	-0.163883
6.22042	0.114012	-0.193337	-0.163871
6.22708	0.0847692	-0.233228	-0.147153
6.23375	0.0374816	-0.303929	-0.125345
6.24042	-0.01796	-0.385374	-0.114596
6.24708	-0.0846218	-0.463104	-0.128825
6.25375	-0.143231	-0.514948	-0.158048
6.26042	-0.173126	-0.505733	-0.17958
6.26708	-0.182106	-0.456062	-0.216139
6.27375	-0.144007	-0.38734	-0.240938
6.28042	-0.0798943	-0.322534	-0.252591
6.28708	-0.0110006	-0.268404	-0.250179
6.29375	0.0263648	-0.23034	-0.249702
6.30042	0.0261907	-0.222109	-0.258131
6.30708	0.0308109	-0.222253	-0.253023
6.31375	0.0416842	-0.218312	-0.241695
6.32042	0.0418952	-0.2132	-0.262612
6.32708	0.00317256	-0.237192	-0.283571
6.33375	-0.034535	-0.274904	-0.29392
6.34042	-0.0383211	-0.311458	-0.268312
6.34708	-0.00195449	-0.326588	-0.257671
6.35375	0.0171721	-0.350138	-0.276553
6.36042	-0.00254524	-0.376531	-0.277974
6.36708	-0.0416447	-0.378442	-0.262943
6.37375	-0.0868052	-0.364569	-0.247352
6.38042	-0.134142	-0.344921	-0.256836
6.38708	-0.199823	-0.337934	-0.287299
6.39375	-0.268593	-0.325727	-0.301957
6.40042	-0.304522	-0.314483	-0.31376
6.40708	-0.292465	-0.321236	-0.325987
6.41375	-0.233583	-0.333482	-0.357027
6.42042	-0.17677	-0.347214	-0.403519
6.42708	-0.159509	-0.376368	-0.420779
6.43375	-0.172057	-0.430608	-0.429046
6.44042	-0.20022	-0.493323	-0.428056
6.44708	-0.225292	-0.516233	-0.446715
6.45375	-0.272572	-0.521223	-0.444569
6.46042	-0.317937	-0.524926	-0.41604
6.46708	-0.33398	-0.525631	-0.379842
6.47375	-0.294546	-0.509756	-0.364818
6.48042	-0.239654	-0.478389	-0.374685
6.48708	-0.207856	-0.469	-0.39075
6.49375	-0.1965	-0.474285	-0.40287
6.50042	-0.176652	-0.46292	-0.403741
6.50708	-0.149631	-0.432636	-0.392737
6.51375	-0.156836	-0.390728	-0.373673
6.52042	-0.183148	-0.363745	-0.357482
6.52708	-0.185545	-0.336149	-0.330735
6.53375	-0.144964	-0.288308	-0.292532
6.54042	-0.0926104	-0.244571	-0.262989
6.54708	-0.0580341	-0.20501	-0.250304
6.55375	-0.0142558	-0.174411	-0.250493
6.56042	0.0418142	-0.149697	-0.269711
6.56708	0.0803455	-0.156204	-0.311632
6.57375	0.0822741	-0.192373	-0.348642
6.58042	0.0706719	-0.217807	-0.353117
6.58708	0.0691363	-0.217706	-0.34435
6.59375	0.0749932	-0.209616	-0.326499
6.60042	0.067099	-0.211369	-0.291776
6.60708	0.0430689	-0.196122	-0.232189
6.61375	0.0111011	-0.153711	-0.176536
6.62042	-0.033641	-0.094568	-0.127839
6.62708	-0.0686084	-0.0519194	-0.0922219
6.63375	-0.0962219	-0.041477	-0.078928
6.64042	-0.101761	-0.0411619	-0.0910992
6.64708	-0.0867652	-0.0457555	-0.12323
6.65375	-0.0447888	-0.0583223	-0.180343
6.66042	-0.00664028	-0.103979	-0.250539
6.66708	-0.0102395	-0.155135	-0.31294
6.67375	-0.0629972	-0.190496	-0.356533
6.68042	-0.137813	-0.2035	-0.377337
6.68708	-0.192996	-0.208277	-0.392446
6.69375	-0.248727	-0.221863	-0.377287
6.70042	-0.282214	-0.218817	-0.36309
6.70708	-0.294991	-0.202534	-0.357712
6.71375	-0.275847	-0.182716	-0.356563
6.72042	-0.247376	-0.198985	-0.363574
6.72708	-0.228129	-0.261954	-0.345733
6.73375	-0.201409	-0.326534	-0.335557
6.74042	-0.186984	-0.367644	-0.322596
6.74708	-0.175531	-0.376109	-0.311884
6.75375	-0.163465	-0.358419	-0.288132
6.76042	-0.133832	-0.284484	-0.212898
6.76708	-0.0856897	-0.14634	-0.129579
6.77375	-0.0359533	0.000205222	-0.0628971
6.78042	0.00969772	0.0900105	-0.0172611
6.78708	0.0528555	0.115148	0.0216094
6.79375	0.058453	0.112294	0.0371223
6.80042	0.0194441	0.0688601	-0.00695676
6.80708	-0.0353953	-0.00477412	-0.0842116
6.81375	-0.0688196	-0.0769063	-0.155981
6.82042	-0.0687116	-0.10409	-0.231668
6.82708	-0.0820256	-0.10818	-0.315743
6.83375	-0.0811053	-0.115563	-0.40747
6.84042	-0.0451524	-0.114406	-0.458621
6.84708	0.00543343	-0.109684	-0.477737
6.85375	0.0249302	-0.126007	-0.477536
6.86042	0.0162782	-0.157462	-0.455699
6.86708	0.0517955	-0.165667	-0.41108
6.87375	0.125133	-0.154157	-0.340923
6.88042	0.186552	-0.146616	-0.294921
6.88708	0.194179	-0.144985	-0.277562
6.89375	0.188409	-0.139652	-0.271408
6.90042	0.185814	-0.135324	-0.26149
6.90708	0.169677	-0.151024	-0.241174
6.91375	0.135534	-0.15654	-0.230963
6.92042	0.0929526	-0.144244	-0.215948
6.92708	0.075675	-0.123733	-0.191569
6.93375	0.0815982	-0.0974992	-0.203017
6.94042	0.0843823	-0.0886125	-0.242174
6.94708	0.077286	-0.0871266	-0.29586
6.95375	0.0649368	-0.10734	-0.322954
6.96042	0.0632252	-0.136427	-0.339866
6.96708	0.0678417	-0.158392	-0.359254
6.97375	0.0654799	-0.168713	-0.350919
6.98042	0.0567683	-0.166819	-0.339358
6.98708	0.0353953	-0.188433	-0.332839
6.99375	-0.0165452	-0.237651	-0.325409
7.00042	-0.0679442	-0.282965	-0.296643
7.00708	-0.106561	-0.290902	-0.258954
7.01375	-0.126287	-0.283122	-0.235726
7.02042	-0.134552	-0.277362	-0.213224
7.02708	-0.141488	-0.270217	-0.173179
7.03375	-0.110497	-0.230599	-0.161191
7.04042	-0.0886457	-0.194962	-0.187379
7.04708	-0.081786	-0.188335	-0.232956
7.05375	-0.114238	-0.194413	-0.243129
7.06042	-0.136614	-0.190194	-0.228183
7.06708	-0.124814	-0.17215	-0.228622
7.07375	-0.0999187	-0.155248	-0.23278
7.08042	-0.0858162	-0.143562	-0.207584
7.08708	-0.0770059	-0.137975	-0.137115
7.09375	-0.0219288	-0.140917	-0.0921776
7.10042	0.0389069	-0.151242	-0.110035
7.10708	0.0610985	-0.170445	-0.187597
7.11375	0.0175127	-0.208829	-0.279322
7.12042	-0.0201152	-0.233736	-0.368269
7.12708	-0.0495258	-0.237965	-0.451276
7.13375	-0.1048	-0.232174	-0.505703
7.14042	-0.176038	-0.236446	-0.506425
7.14708	-0.202925	-0.210385	-0.442076
7.15375	-0.157995	-0.152021	-0.340303
7.16042	-0.0982144	-0.101856	-0.249986
7.16708	-0.0551601	-0.100419	-0.195798
7.17375	-0.0164177	-0.132341	-0.173365
7.18042	0.0175964	-0.166788	-0.185229
7.18708	-0.0145414	-0.23718	-0.244893
7.19375	-0.117845	-0.327015	-0.342505
7.20042	-0.218576	-0.397707	-0.438231
7.20708	-0.245502	-0.396633	-0.515676
7.21375	-0.224286	-0.35198	-0.577197
7.22042	-0.215383	-0.310801	-0.598743
7.22708	-0.211728	-0.260701	-0.522085
7.23375	-0.146043	-0.174287	-0.376281
7.24042	-0.0254601	-0.0743613	-0.232002
7.24708	0.0808722	-0.01206	-0.150605
7.25375	0.129954	0.00250124	-0.113482
7.26042	0.165548	0.015895	-0.111526
7.26708	0.227959	0.0239452	-0.16053
7.27375	0.255136	-0.00642745	-0.231109
7.28042	0.205328	-0.0722215	-0.283686
7.28708	0.117798	-0.135838	-0.302045
7.29375	0.0135786	-0.203828	-0.333766
7.30042	-0.0909808	-0.287316	-0.350072
7.30708	-0.187931	-0.356379	-0.3648
7.31375	-0.227945	-0.393468	-0.396119
7.32042	-0.222154	-0.415075	-0.441495
7.32708	-0.201118	-0.444147	-0.447951
7.33375	-0.155496	-0.434707	-0.382915
7.34042	-0.0932597	-0.384424	-0.332051
7.34708	-0.0138254	-0.329167	-0.319797
7.35375	0.0345589	-0.304088	-0.311384
7.36042	0.0672318	-0.282783	-0.300494
7.36708	0.0648959	-0.26367	-0.310324
7.37375	0.0458581	-0.264376	-0.350371
7.38042	0.0131155	-0.300295	-0.359594
7.38708	-0.0289663	-0.332691	-0.295693
7.39375	-0.056718	-0.333299	-0.231719
7.40042	-0.102707	-0.343668	-0.202149
7.40708	-0.125978	-0.373516	-0.206925
7.41375	-0.11254	-0.400061	-0.210693
7.42042	-0.0541	-0.376132	-0.208654
7.42708	0.0071849	-0.325382	-0.239454
7.43375	0.034357	-0.290912	-0.26059
7.44042	0.0806331	-0.255726	-0.253344
7.44708	0.120064	-0.203007	-0.220278
7.45375	0.123283	-0.143464	-0.173689
7.46042	0.0864319	-0.125747	-0.154125
7.46708	0.0380056	-0.163005	-0.159137
7.47375	0.000949432	-0.220639	-0.196324
7.48042	-0.0438653	-0.288345	-0.229212
7.48708	-0.0653549	-0.33321	-0.232639
7.49375	-0.0473072	-0.346821	-0.214122
7.50042	0.00485063	-0.320765	-0.165532
7.50708	0.0732592	-0.268885	-0.0885551
7.51375	0.162707	-0.225216	-0.0153773
7.52042	0.234284	-0.209613	0.00895971
7.52708	0.262908	-0.24007	-0.00825953
7.53375	0.253355	-0.29738	-0.0223839
7.54042	0.227491	-0.352764	-0.0268663
7.54708	0.174633	-0.393789	-0.0413282
7.55375	0.0729779	-0.41606	-0.0279695
7.56042	-0.0157792	-0.380448	0.0381898
7.56708	-0.0458531	-0.290541	0.117935
7.57375	-0.0293532	-0.182062	0.119769
7.58042	-0.00601217	-0.12921	0.0379298
7.58708	0.0273798	-0.124279	-0.0604669
7.59375	0.0965755	-0.103365	-0.153792
7.60042	0.167948	-0.0749175	-0.246262
7.60708	0.186373	-0.0871187	-0.352213
7.61375	0.16423	-0.163441	-0.424566
7.62042	0.130218	-0.228056	-0.439446
7.62708	0.123451	-0.244529	-0.425936
7.63375	0.105337	-0.273424	-0.423772
7.64042	0.0627198	-0.344093	-0.422588
7.64708	0.0144884	-0.410289	-0.390294
7.65375	-0.018387	-0.405639	-0.288642
7.66042	-0.00738265	-0.346328	-0.158905
7.66708	0.011082	-0.285984	-0.0400115
7.67375	0.0200116	-0.222207	0.0505391
7.68042	0.0259779	-0.149275	0.0881166
7.68708	0.0290409	-0.0927029	0.0931151
7.69375	0.0289172	-0.0669516	0.0571105
7.70042	-0.00457565	-0.0679044	-0.00229168
7.70708	-0.0486843	-0.0839299	-0.0603744
7.71375	-0.056161	-0.126916	-0.106437
7.72042	-0.0134957	-0.185396	-0.132382
7.72708	0.0605099	-0.217367	-0.139499
7.73375	0.135004	-0.218053	-0.150886
7.74042	0.190824	-0.202214	-0.146456
7.74708	0.23326	-0.170605	-0.132704
7.75375	0.239547	-0.115194	-0.113149
7.76042	0.199806	-0.065449	-0.103723
7.76708	0.126451	-0.0596607	-0.112947
7.77375	0.0532449	-0.116608	-0.129308
7.78042	0.00723145	-0.207343	-0.169857
7.78708	-0.0330583	-0.29701	-0.228047
7.79375	-0.0707397	-0.358072	-0.284843
7.80042	-0.110433	-0.373622	-0.316722
7.80708	-0.121988	-0.353284	-0.331345
7.81375	-0.108263	-0.302787	-0.32743
7.82042	-0.0772233	-0.255363	-0.31481
7.82708	-0.0381587	-0.221846	-0.263492
7.83375	0.0352136	-0.194985	-0.204818
7.84042	0.136383	-0.158576	-0.139695
7.84708	0.215305	-0.1287	-0.0943547
7.85375	0.216264	-0.135307	-0.0871479
7.86042	0.157967	-0.179383	-0.0900215
7.86708	0.0955873	-0.245508	-0.116398
7.87375	0.0377022	-0.312788	-0.138599
7.88042	-0.0255899	-0.38527	-0.171351
7.88708	-0.0842182	-0.426093	-0.200302
7.89375	-0.0978359	-0.41553	-0.228378
7.90042	-0.0733326	-0.355513	-0.26425
7.90708	-0.0569012	-0.284101	-0.297811
7.91375	-0.0775949	-0.244134	-0.306999
7.92042	-0.0813587	-0.21127	-0.282123
7.92708	-0.0515061	-0.181541	-0.238058
7.93375	-0.00508853	-0.154784	-0.179946
7.94042	0.0315684	-0.137297	-0.123788
7.94708	0.0660489	-0.120452	-0.0720609
7.95375	0.114283	-0.0785818	-0.0559635
7.96042	0.127258	-0.0627544	-0.077706
7.96708	0.0944873	-0.0899392	-0.124991
7.97375	0.0288118	-0.153188	-0.182226
7.98042	-0.0529716	-0.211891	-0.238052
7.98708	-0.131513	-0.250737	-0.313402
7.99375	-0.184811	-0.299648	-0.387074
8.00042	-0.192447	-0.346621	-0.442213
8.00708	-0.166346	-0.372456	-0.473496
8.01375	-0.14487	-0.353641	-0.496853
8.02042	-0.145087	-0.326388	-0.510547
8.02708	-0.156903	-0.326058	-0.477113
8.03375	-0.165143	-0.346773	-0.411225
8.04042	-0.16339	-0.360355	-0.335096
8.04708	-0.141242	-0.342457	-0.273607
8.05375	-0.0733059	-0.29576	-0.225925
8.06042	0.0222015	-0.23637	-0.195
8.06708	0.0925946	-0.203401	-0.202692
8.07375	0.10482	-0.201426	-0.233081
8.08042	0.0746075	-0.213097	-0.273652
8.08708	0.0272659	-0.237231	-0.303247
8.09375	-0.031074	-0.304833	-0.315637
8.10042	-0.0724855	-0.391923	-0.307114
8.10708	-0.0666285	-0.443238	-0.258577
8.11375	-0.0155877	-0.431861	-0.182107
8.12042	0.0438629	-0.392407	-0.108044
8.12708	0.073549	-0.355769	-0.0538133
8.13375	0.0671038	-0.318247	-0.020179
8.14042	0.043569	-0.287825	-0.0189383
8.14708	0.00633632	-0.270902	-0.0866852
8.15375	-0.0491339	-0.271717	-0.212162
8.16042	-0.102877	-0.264376	-0.316403
8.16708	-0.110016	-0.240806	-0.378807
8.17375	-0.0722093	-0.198972	-0.407039
8.18042	-0.0194304	-0.156451	-0.408029
8.18708	0.0290072	-0.128282	-0.370213
8.19375	0.0692946	-0.125797	-0.293802
8.20042	0.102604	-0.152474	-0.24158
8.20708	0.0868674	-0.210406	-0.186805
8.21375	0.0548713	-0.296884	-0.136687
8.22042	0.0185085	-0.375289	-0.0974475
8.22708	-0.0215555	-0.409989	-0.0760867
8.23375	-0.0527718	-0.396675	-0.0842219
8.24042	-0.0781938	-0.372208	-0.129411
8.24708	-0.0863279	-0.363585	-0.233357
8.25375	-0.0936703	-0.358233	-0.372007
8.26042	-0.115844	-0.36146	-0.484934
8.26708	-0.11788	-0.373074	-0.563056
8.27375	-0.115506	-0.372543	-0.60829
8.28042	-0.124686	-0.362244	-0.642543
8.28708	-0.158603	-0.375125	-0.651911
8.29375	-0.210798	-0.430729	-0.6048
8.30042	-0.237809	-0.469121	-0.523674
8.30708	-0.266769	-0.468795	-0.442863
8.31375	-0.302494	-0.471818	-0.369127
8.32042	-0.329937	-0.492546	-0.26237
8.32708	-0.325727	-0.475653	-0.13421
8.33375	-0.286997	-0.37871	-0.0674986
8.34042	-0.248682	-0.285905	-0.0815641
8.34708	-0.212266	-0.237626	-0.130703
8.35375	-0.172846	-0.219866	-0.174213
8.36042	-0.143802	-0.184305	-0.205109
8.36708	-0.115993	-0.13524	-0.226732
8.37375	-0.0837589	-0.109588	-0.227884
8.38042	-0.0617261	-0.104333	-0.221619
8.38708	-0.0503601	-0.116343	-0.209921
8.39375	-0.0307904	-0.13799	-0.172939
8.40042	0.0263094	-0.155614	-0.138139
8.40708	0.0647642	-0.180264	-0.141484
8.41375	0.0302004	-0.207901	-0.15874
8.42042	-0.0272755	-0.223308	-0.156187
8.42708	-0.0477873	-0.216017	-0.12773
8.43375	-0.0322043	-0.187852	-0.113475
8.44042	-0.038379	-0.197383	-0.124954
8.44708	-0.0611209	-0.234803	-0.144474
8.45375	-0.0679711	-0.263247	-0.172476
8.46042	-0.0776726	-0.25295	-0.194115
8.46708	-0.110486	-0.228163	-0.226556
8.47375	-0.165218	-0.225599	-0.277729
8.48042	-0.20375	-0.217441	-0.345203
8.48708	-0.230168	-0.220935	-0.401184
8.49375	-0.241207	-0.253233	-0.434915
8.50042	-0.243221	-0.33007	-0.453468
8.50708	-0.257385	-0.402709	-0.428257
8.51375	-0.263008	-0.414477	-0.364403
8.52042	-0.261588	-0.377391	-0.269315
8.52708	-0.231238	-0.302642	-0.199257
8.53375	-0.203035	-0.239106	-0.150852
8.54042	-0.184183	-0.188768	-0.129556
8.54708	-0.162369	-0.160574	-0.128114
8.55375	-0.141233	-0.153096	-0.145917
8.56042	-0.14105	-0.182424	-0.175268
8.56708	-0.169032	-0.2196	-0.183826
8.57375	-0.206788	-0.236928	-0.196602
8.58042	-0.230247	-0.243689	-0.221936
8.58708	-0.246097	-0.272543	-0.275134
8.59375	-0.281825	-0.318549	-0.325442
8.60042	-0.31183	-0.335914	-0.355117
8.60708	-0.319406	-0.344948	-0.399145
8.61375	-0.303631	-0.380798	-0.413166
8.62042	-0.276087	-0.435087	-0.40827
8.62708	-0.268462	-0.483175	-0.406564
8.63375	-0.26849	-0.528205	-0.453833
8.64042	-0.286033	-0.599096	-0.529321
8.64708	-0.29303	-0.656208	-0.537938
8.65375	-0.264003	-0.651574	-0.527688
8.66042	-0.247294	-0.605063	-0.52245
8.66708	-0.226774	-0.550634	-0.528029
8.67375	-0.210642	-0.505374	-0.491797
8.68042	-0.17486	-0.427173	-0.403261
8.68708	-0.151866	-0.346481	-0.3444
8.69375	-0.176918	-0.309141	-0.30889
8.70042	-0.184215	-0.304899	-0.286556
8.70708	-0.160378	-0.295951	-0.26333
8.71375	-0.100864	-0.254328	-0.245633
8.72042	-0.0635912	-0.244041	-0.278661
8.72708	-0.0682989	-0.29224	-0.314372
8.73375	-0.0757344	-0.345176	-0.353112
8.74042	-0.0748523	-0.365977	-0.358487
8.74708	-0.0592272	-0.350104	-0.327946
8.75375	-0.0626176	-0.341598	-0.291848
8.76042	-0.0756175	-0.331028	-0.254402
8.76708	-0.105258	-0.284677	-0.21805
8.77375	-0.126551	-0.219871	-0.171571
8.78042	-0.143536	-0.162526	-0.138177
8.78708	-0.153977	-0.153823	-0.134063
8.79375	-0.155354	-0.168675	-0.129484
8.80042	-0.120465	-0.17301	-0.123059
8.80708	-0.0367007	-0.178344	-0.141669
8.81375	0.0405009	-0.197047	-0.186072
8.82042	0.0696182	-0.23852	-0.240091
8.82708	0.0237659	-0.277435	-0.294072
8.83375	-0.035134	-0.317126	-0.366753
8.84042	-0.0979593	-0.383863	-0.44388
8.84708	-0.150807	-0.448419	-0.4828
8.85375	-0.19678	-0.483916	-0.475511
8.86042	-0.218304	-0.470565	-0.436543
8.86708	-0.180801	-0.438151	-0.383668
8.87375	-0.12251	-0.392665	-0.323552
8.88042	-0.0737108	-0.348897	-0.273223
8.88708	-0.0530598	-0.319735	-0.26366
8.89375	-0.0497239	-0.309712	-0.298419
8.90042	-0.0619897	-0.337981	-0.355537
8.90708	-0.0851009	-0.374574	-0.371949
8.91375	-0.0917067	-0.382281	-0.36182
8.92042	-0.0955764	-0.347941	-0.337909
8.92708	-0.110693	-0.318011	-0.311823
8.93375	-0.122678	-0.313021	-0.260968
8.94042	-0.0976221	-0.307941	-0.206714
8.94708	-0.0523123	-0.290353	-0.214827
8.95375	-0.0363675	-0.305184	-0.256325
8.96042	-0.0257965	-0.347972	-0.281629
8.96708	0.00521198	-0.370401	-0.284404
8.97375	0.0380431	-0.359013	-0.311938
8.98042	0.0236415	-0.335213	-0.350446
8.98708	-0.0353379	-0.322893	-0.363296
8.99375	-0.105029	-0.327778	-0.353965
9.00042	-0.16172	-0.324549	-0.35999
9.00708	-0.214133	-0.307596	-0.382089
9.01375	-0.247417	-0.26514	-0.376861
9.02042	-0.244963	-0.200176	-0.334118
9.02708	-0.204264	-0.134211	-0.27643
9.03375	-0.154427	-0.06793	-0.237695
9.04042	-0.141622	-0.0374234	-0.217394
9.04708	-0.143475	-0.0451425	-0.206536
9.05375	-0.13829	-0.108315	-0.201455
9.06042	-0.127301	-0.205719	-0.215776
9.06708	-0.121599	-0.301125	-0.232894
9.07375	-0.122715	-0.358645	-0.233519
9.08042	-0.0887736	-0.348604	-0.229088
9.08708	-0.043339	-0.315297	-0.248826
9.09375	-0.0221678	-0.28411	-0.295172
9.10042	-0.0331441	-0.276095	-0.349358
9.10708	-0.0889791	-0.294153	-0.395189
9.11375	-0.158272	-0.330263	-0.43508
9.12042	-0.236766	-0.395523	-0.471483
9.12708	-0.302917	-0.462673	-0.473478
9.13375	-0.334656	-0.48522	-0.439531
9.14042	-0.326949	-0.449237	-0.37865
9.14708	-0.279835	-0.362312	-0.33553
9.15375	-0.212291	-0.279447	-0.323642
9.16042	-0.156554	-0.239553	-0.312255
9.16708	-0.0999075	-0.238358	-0.303188
9.17375	-0.0639478	-0.265157	-0.293391
9.18042	-0.0538384	-0.291859	-0.304022
9.18708	-0.0651083	-0.328371	-0.31056
9.19375	-0.0785231	-0.367477	-0.29291
9.20042	-0.0749214	-0.372193	-0.261086
9.20708	-0.104529	-0.347131	-0.249301
9.21375	-0.155974	-0.312803	-0.286
9.22042	-0.223819	-0.282074	-0.331266
9.22708	-0.279747	-0.235118	-0.361976
9.23375	-0.344895	-0.182495	-0.402437
9.24042	-0.413257	-0.159372	-0.464393
9.24708	-0.436356	-0.163612	-0.484463
9.25375	-0.400664	-0.161901	-0.430189
9.26042	-0.34031	-0.177175	-0.350706
9.26708	-0.292614	-0.207303	-0.306208
9.27375	-0.24751	-0.208045	-0.257883
9.28042	-0.215543	-0.153021	-0.185667
9.28708	-0.2207	-0.0925389	-0.145743
9.29375	-0.264895	-0.0728022	-0.170861
9.30042	-0.326984	-0.0809499	-0.229803
9.30708	-0.38236	-0.106185	-0.262769
9.31375	-0.423483	-0.159383	-0.28417
9.32042	-0.433676	-0.236013	-0.292609
9.32708	-0.420646	-0.30277	-0.284108
9.33375	-0.416549	-0.380486	-0.265824
9.34042	-0.409582	-0.461283	-0.244223
9.34708	-0.393615	-0.533148	-0.232413
9.35375	-0.365034	-0.581514	-0.20198
9.36042	-0.339267	-0.607735	-0.198846
9.36708	-0.316624	-0.607024	-0.204714
9.37375	-0.280554	-0.533609	-0.176832
9.38042	-0.233981	-0.40736	-0.108829
9.38708	-0.19242	-0.298654	-0.0528112
9.39375	-0.190214	-0.254395	-0.0826007
9.40042	-0.206625	-0.261728	-0.145211
9.40708	-0.232734	-0.275932	-0.200678
9.41375	-0.248922	-0.302292	-0.254349
9.42042	-0.257988	-0.335417	-0.343453
9.42708	-0.279186	-0.363958	-0.428345
9.43375	-0.280813	-0.351022	-0.451703
9.44042	-0.267311	-0.304451	-0.412485
9.44708	-0.211342	-0.26726	-0.356236
9.45375	-0.147941	-0.246792	-0.307935
9.46042	-0.108271	-0.241718	-0.258431
9.46708	-0.0848776	-0.213124	-0.20672
9.47375	-0.0659986	-0.168978	-0.166613
9.48042	-0.0426525	-0.135087	-0.166339
9.48708	-0.0501905	-0.122732	-0.190224
9.49375	-0.0877303	-0.123435	-0.235406
9.50042	-0.143806	-0.132028	-0.283104
9.50708	-0.194275	-0.139966	-0.329207
9.51375	-0.236087	-0.155249	-0.346726
9.52042	-0.276922	-0.143847	-0.330393
9.52708	-0.307687	-0.113207	-0.318123
9.53375	-0.325941	-0.103601	-0.323214
9.54042	-0.319302	-0.113988	-0.34201
9.54708	-0.276577	-0.144163	-0.362625
9.55375	-0.234856	-0.18909	-0.404952
9.56042	-0.22327	-0.270219	-0.464744
9.56708	-0.255061	-0.379276	-0.509358
9.57375	-0.295524	-0.455727	-0.516362
9.58042	-0.312193	-0.470797	-0.48257
9.58708	-0.321708	-0.447924	-0.42948
9.59375	-0.307703	-0.403075	-0.364305
9.60042	-0.268581	-0.341664	-0.321581
9.60708	-0.218652	-0.255357	-0.320431
9.61375	-0.200256	-0.189256	-0.367066
9.62042	-0.226302	-0.1788	-0.442456
9.62708	-0.270066	-0.199622	-0.522068
9.63375	-0.331647	-0.223578	-0.587519
9.64042	-0.394716	-0.253508	-0.618454
9.64708	-0.44214	-0.287751	-0.584257
9.65375	-0.450922	-0.297361	-0.494684
9.66042	-0.442142	-0.289413	-0.403236
9.66708	-0.431409	-0.29903	-0.36965
9.67375	-0.426082	-0.338697	-0.414285
9.68042	-0.445643	-0.371442	-0.497891
9.68708	-0.508171	-0.386034	-0.596666
9.69375	-0.569974	-0.410052	-0.685135
9.70042	-0.598055	-0.433565	-0.75802
9.70708	-0.602448	-0.444184	-0.805117
9.71375	-0.629244	-0.444266	-0.814362
9.72042	-0.654181	-0.44522	-0.786761
9.72708	-0.634731	-0.424505	-0.741714
9.73375	-0.602708	-0.366406	-0.72419
9.74042	-0.605076	-0.308322	-0.707171
9.74708	-0.651885	-0.282393	-0.684182
9.75375	-0.693706	-0.285376	-0.627802
9.76042	-0.712933	-0.293665	-0.571505
9.76708	-0.724971	-0.321988	-0.547753
9.77375	-0.747387	-0.364547	-0.533633
9.78042	-0.76353	-0.39224	-0.544004
9.78708	-0.76803	-0.391597	-0.568849
9.79375	-0.761595	-0.379226	-0.64708
9.80042	-0.787378	-0.384107	-0.764413
9.80708	-0.85271	-0.38892	-0.880387
9.81375	-0.946991	-0.404002	-0.984395
9.82042	-1.04581	-0.448634	-1.08238
9.82708	-1.13358	-0.524264	-1.17447
9.83375	-1.22801	-0.587803	-1.23675
9.84042	-1.28876	-0.596094	-1.26689
9.84708	-1.30232	-0.576121	-1.27239
9.85375	-1.26436	-0.540012	-1.2616
9.86042	-1.22678	-0.488863	-1.22518
9.86708	-1.21645	-0.399402	-1.18835
9.87375	-1.2225	-0.304559	-1.18756
9.88042	-1.26079	-0.274003	-1.23324
9.88708	-1.32499	-0.309308	-1.31936
9.89375	-1.43169	-0.382837	-1.42952
9.90042	-1.54145	-0.44357	-1.5604
9.90708	-1.64205	-0.501462	-1.67892
9.91375	-1.71936	-0.55144	-1.73062
9.92042	-1.75032	-0.559686	-1.69367
9.92708	-1.74232	-0.510563	-1.61735
9.93375	-1.68121	-0.400721	-1.54374
9.94042	-1.58785	-0.282011	-1.47498
9.94708	-1.48674	-0.177899	-1.41729
9.95375	-1.40486	-0.106676	-1.38522
9.96042	-1.34449	-0.0572906	-1.4257
9.96708	-1.30765	-0.0384296	-1.48837
9.97375	-1.28383	-0.0406028	-1.53859
9.98042	-1.29236	-0.0597052	-1.5845
9.98708	-1.33398	-0.0973178	-1.62134
9.99375	-1.39521	-0.132108	-1.65591
10.0004	-1.46754	-0.150232	-1.62347
10.0071	-1.51225	-0.118509	-1.55569
10.0137	-1.56029	-0.0695363	-1.49308
10.0204	-1.60424	-0.0156801	-1.44173
10.0271	-1.63295	0.0416558	-1.40808
10.0337	-1.63025	0.0764055	-1.39761
10.0404	-1.64141	0.0703099	-1.46721
10.0471	-1.7273	0.0172854	-1.59631
10.0538	-1.86165	-0.0600898	-1.734
10.0604	-1.98189	-0.148342	-1.83978
10.0671	-2.06308	-0.221962	-1.92329
10.0738	-2.13398	-0.268455	-1.99068
10.0804	-2.17943	-0.288014	-2.02705
10.0871	-2.16195	-0.317523	-2.049
10.0938	-2.11436	-0.357785	-2.09207
10.1004	-2.1102	-0.388713	-2.18193
10.1071	-2.17189	-0.406462	-2.26653
10.1137	-2.23446	-0.395899	-2.31636
10.1204	-2.27066	-0.379376	-2.33385
10.1271	-2.30264	-0.357338	-2.34314
10.1337	-2.34155	-0.371503	-2.34224
10.1404	-2.35778	-0.430237	-2.32923
10.1471	-2.34102	-0.532476	-2.3215
10.1538	-2.33122	-0.656788	-2.32856
10.1604	-2.35093	-0.778598	-2.34807
10.1671	-2.38231	-0.879004	-2.36351
10.1738	-2.39873	-0.94204	-2.3709
10.1804	-2.40509	-0.955501	-2.35565
10.1871	-2.38942	-0.924623	-2.33002
10.1937	-2.35806	-0.853015	-2.30769
10.2004	-2.30663	-0.754977	-2.3241
10.2071	-2.26989	-0.686447	-2.36803
10.2137	-2.24144	-0.646286	-2.3894
10.2204	-2.19585	-0.639941	-2.36009
10.2271	-2.14634	-0.609819	-2.32418
10.2338	-2.15306	-0.590673	-2.32607
10.2404	-2.22429	-0.595313	-2.32966
10.2471	-2.29359	-0.611632	-2.29209
10.2538	-2.3189	-0.635666	-2.25756
10.2604	-2.33421	-0.665575	-2.28705
10.2671	-2.38231	-0.74165	-2.37909
10.2737	-2.40395	-0.821678	-2.45127
10.2804	-2.34814	-0.851405	-2.49644
10.2871	-2.27812	-0.83714	-2.54637
10.2937	-2.27138	-0.828248	-2.62283
10.3004	-2.33325	-0.85724	-2.67369
10.3071	-2.38246	-0.900225	-2.6405
10.3138	-2.38952	-0.929792	-2.56005
10.3204	-2.37834	-0.965272	-2.44641
10.3271	-2.3377	-0.978238	-2.33552
10.3338	-2.24904	-0.945158	-2.24076
10.3404	-2.13076	-0.895656	-2.19877
10.3471	-2.01626	-0.87738	-2.20911
10.3537	-1.93236	-0.913491	-2.24607
10.3604	-1.90956	-1.01262	-2.30124
10.3671	-1.9504	-1.15133	-2.35707
10.3737	-2.03719	-1.29832	-2.37619
10.3804	-2.09931	-1.40449	-2.35978
10.3871	-2.12473	-1.46846	-2.34258
10.3938	-2.1363	-1.52495	-2.34596
10.4004	-2.13774	-1.56791	-2.36394
10.4071	-2.11349	-1.6156	-2.37356
10.4138	-2.06293	-1.65046	-2.35378
10.4204	-2.01325	-1.65339	-2.3027
10.4271	-1.99984	-1.62698	-2.20154
10.4337	-1.98695	-1.59588	-2.06093
10.4404	-1.93863	-1.568	-1.89485
10.4471	-1.86455	-1.54224	-1.75511
10.4537	-1.79625	-1.55343	-1.69136
10.4604	-1.74222	-1.64669	-1.68885
10.4671	-1.68033	-1.82753	-1.70212
10.4738	-1.61512	-1.98981	-1.69302
10.4804	-1.55868	-2.10672	-1.66346
10.4871	-1.49181	-2.15561	-1.64296
10.4938	-1.42258	-2.15731	-1.59453
10.5004	-1.38635	-2.1242	-1.50377
10.5071	-1.36246	-2.06099	-1.40512
10.5137	-1.32676	-2.03303	-1.33366
10.5204	-1.24821	-2.03051	-1.26928
10.5271	-1.14913	-2.04976	-1.14872
10.5337	-1.03156	-2.09367	-0.99643
10.5404	-0.869738	-2.13938	-0.870698
10.5471	-0.715342	-2.15068	-0.790345
10.5538	-0.58324	-2.12325	-0.753217
10.5604	-0.496585	-2.09208	-0.749399
10.5671	-0.46418	-2.10501	-0.743232
10.5738	-0.458066	-2.11332	-0.699267
10.5804	-0.458811	-2.10042	-0.601616
10.5871	-0.446623	-2.10284	-0.487319
10.5938	-0.460889	-2.11861	-0.342932
10.6004	-0.514891	-2.15139	-0.148958
10.6071	-0.550447	-2.16014	0.0277609
10.6137	-0.546415	-2.1637	0.135121
10.6204	-0.504979	-2.16466	0.188367
10.6271	-0.428769	-2.12305	0.273507
10.6337	-0.298229	-2.02052	0.397177
10.6404	-0.104671	-1.83826	0.493519
10.6471	0.0995421	-1.68012	0.58267
10.6538	0.277992	-1.5612	0.733881
10.6604	0.433697	-1.45431	0.938305
10.6671	0.545656	-1.36215	1.12101
10.6738	0.590682	-1.35161	1.22912
10.6804	0.520802	-1.47243	1.31191
10.6871	0.393542	-1.60031	1.40778
10.6937	0.298536	-1.65247	1.49425
10.7004	0.239944	-1.63746	1.55814
10.7071	0.248549	-1.58016	1.57286
10.7137	0.251409	-1.51156	1.53125
10.7204	0.306994	-1.42148	1.49367
10.7271	0.393759	-1.31846	1.52608
10.7338	0.492633	-1.22944	1.61806
10.7404	0.570323	-1.16851	1.71489
10.7471	0.617497	-1.14852	1.79623
10.7538	0.739746	-1.10929	1.94675
10.7604	0.945527	-1.03555	2.12933
10.7671	1.18141	-0.980018	2.22339
10.7737	1.32828	-0.960337	2.19799
10.7804	1.4124	-0.936692	2.12888
10.7871	1.45908	-0.880541	2.11207
10.7937	1.47503	-0.810129	2.11268
10.8004	1.40537	-0.738062	2.08164
10.8071	1.25372	-0.691412	2.06552
10.8138	1.09626	-0.706323	2.09673
10.8204	0.975502	-0.794081	2.16449
10.8271	0.889724	-0.915991	2.20202
10.8338	0.813631	-1.02106	2.1891
10.8404	0.727675	-1.13915	2.1819
10.8471	0.673204	-1.22616	2.24981
10.8537	0.741702	-1.21886	2.57814
10.8604	1.18118	-1.05592	3.70794
10.8671	2.60194	-0.623983	6.34801
10.8737	5.74578	0.258244	10.7674
10.8804	10.8451	1.65687	16.2956
10.8871	17.1142	3.38095	21.6447
10.8938	23.0664	5.05952	25.5618
10.9004	27.2864	6.41336	27.0773
10.9071	28.7719	7.22064	25.6938
10.9138	27.0519	7.30473	21.6016
10.9204	22.4494	6.71914	15.8324
10.9271	16.1723	5.70969	9.87647
10.9337	9.89193	4.67798	4.94039
10.9404	4.88689	3.83755	1.48283
10.9471	1.59272	3.19851	-0.657742
10.9537	-0.251371	2.72022	-1.90702
10.9604	-1.183	2.33127	-2.64672
10.9671	-1.63232	1.99748	-3.15124
10.9738	-1.84801	1.65909	-3.55886
10.9804	-1.95826	1.31559	-3.88287
10.9871	-2.04463	1.02865	-4.14518
10.9938	-2.16833	0.800749	-4.34893
11.0004	-2.3108	0.594833	-4.51144
11.0071	-2.4439	0.387843	-4.63317
11.0137	-2.5565	0.2016	-4.70992
11.0204	-2.67577	0.0661057	-4.74617
11.0271	-2.77548	-0.00602587	-4.73242
11.0337	-2.80827	-0.0211333	-4.68488
11.0404	-2.77529	0.0351211	-4.60124
11.0471	-2.71463	0.159016	-4.50652
11.0538	-2.68805	0.287854	-4.45277
11.0604	-2.69719	0.37288	-4.43564
11.0671	-2.74898	0.397573	-4.45942
11.0738	-2.83787	0.3629	-4.50793
11.0804	-2.88821	0.303346	-4.57696
11.0871	-2.87169	0.252115	-4.63697
11.0938	-2.76976	0.232346	-4.6317
11.1004	-2.62197	0.228088	-4.59311
11.1071	-2.44542	0.189646	-4.54099
11.1137	-2.23823	0.147846	-4.4693
11.1204	-2.04742	0.147194	-4.36676
11.1271	-1.86869	0.190405	-4.25338
11.1337	-1.7275	0.261022	-4.15845
11.1404	-1.60549	0.335327	-4.07552
11.1471	-1.48579	0.44399	-3.95634
11.1538	-1.34107	0.606582	-3.81562
11.1604	-1.17454	0.747508	-3.68361
11.1671	-1.0115	0.821325	-3.57284
11.1738	-0.846886	0.83547	-3.46857
11.1804	-0.666	0.873775	-3.35891
11.1871	-0.492865	0.951581	-3.25354
11.1937	-0.367177	1.01509	-3.17796
11.2004	-0.308367	1.05477	-3.1129
11.2071	-0.296768	1.09723	-3.01521
11.2137	-0.293275	1.17377	-2.85798
11.2204	-0.249931	1.2689	-2.65516
11.2271	-0.149014	1.36886	-2.47558
11.2338	-0.0156758	1.47513	-2.30925
11.2404	0.133894	1.56772	-2.14973
11.2471	0.276965	1.61426	-2.00018
11.2538	0.404062	1.62796	-1.87874
11.2604	0.478682	1.61445	-1.77009
11.2671	0.494325	1.59084	-1.63401
11.2737	0.486712	1.5696	-1.46745
11.2804	0.471506	1.60892	-1.29096
11.2871	0.476448	1.71707	-1.12789
11.2937	0.506283	1.84161	-0.989649
11.3004	0.546006	1.94058	-0.884544
11.3071	0.59206	2.00761	-0.789839
11.3138	0.643077	2.03411	-0.705785
11.3204	0.699792	2.00367	-0.636739
11.3271	0.736243	1.94061	-0.540391
11.3338	0.738492	1.92412	-0.380365
11.3404	0.755389	1.97011	-0.169805
11.3471	0.802154	2.01909	0.0185492
11.3537	0.851816	2.04598	0.180852
11.3604	0.888268	2.06943	0.365371
11.3671	0.923179	2.1378	0.537986
11.3737	0.941774	2.17453	0.639197
11.3804	0.908575	2.14499	0.665733
11.3871	0.809149	2.07234	0.668023
11.3938	0.688707	1.99871	0.689125
11.4004	0.568905	1.9495	0.714484
11.4071	0.456626	1.91573	0.757747
11.4138	0.378274	1.91102	0.844616
11.4204	0.34283	1.93273	0.990666
11.4271	0.360633	1.99803	1.19064
11.4337	0.392042	2.10487	1.375
11.4404	0.419261	2.20732	1.50134
11.4471	0.4116	2.22729	1.57751
11.4537	0.372496	2.17947	1.63928
11.4604	0.29605	2.13505	1.69236
11.4671	0.207811	2.10655	1.71606
11.4738	0.122726	2.05927	1.74707
11.4804	0.0753356	1.99406	1.8169
11.4871	0.0908407	1.95136	1.90977
11.4938	0.128439	1.92392	1.96684
11.5004	0.158396	1.87739	1.98059
11.5071	0.153436	1.78535	2.00205
11.5137	0.163463	1.70957	2.04065
11.5204	0.160661	1.6658	2.08331
11.5271	0.125686	1.68856	2.11582
11.5337	0.0820392	1.77542	2.16177
11.5404	0.0752471	1.8826	2.23587
11.5471	0.0992894	1.97717	2.30493
11.5538	0.0972229	1.99011	2.35055
11.5604	0.0847061	1.96063	2.37007
11.5671	0.0848451	1.88838	2.40177
11.5738	0.0821135	1.79067	2.43737
11.5804	0.0446955	1.67562	2.48853
11.5871	0.0237799	1.59959	2.54977
11.5938	0.0459054	1.62209	2.63491
11.6004	0.10271	1.70258	2.72212
11.6071	0.165376	1.77402	2.75978
11.6137	0.22514	1.78812	2.75634
11.6204	0.30086	1.7988	2.70511
11.6271	0.365941	1.81382	2.62537
11.6337	0.429658	1.80337	2.5055
11.6404	0.470402	1.75021	2.38591
11.6471	0.472115	1.68981	2.29521
11.6538	0.450763	1.64795	2.23216
11.6604	0.431147	1.60911	2.16531
11.6671	0.41859	1.5553	2.10659
11.6738	0.400346	1.4906	2.07594
11.6804	0.397704	1.42604	2.05242
11.6871	0.420577	1.35577	2.00561
11.6937	0.446737	1.28213	1.93319
11.7004	0.432348	1.17571	1.85255
11.7071	0.375815	1.04207	1.76725
11.7137	0.333781	0.92228	1.66803
11.7204	0.295516	0.835221	1.56592
11.7271	0.254037	0.769367	1.46834
11.7338	0.225149	0.698434	1.37736
11.7404	0.236897	0.658092	1.31392
11.7471	0.29603	0.663338	1.27341
11.7538	0.344651	0.674768	1.2392
11.7604	0.396783	0.673316	1.18107
11.7671	0.442774	0.642301	1.11515
11.7737	0.483452	0.61864	1.05025
11.7804	0.526515	0.584067	0.995167
11.7871	0.581474	0.535427	0.906972
11.7937	0.603131	0.453839	0.792324
11.8004	0.560142	0.33619	0.672526
11.8071	0.497116	0.224814	0.555851
11.8138	0.449873	0.12426	0.436989
11.8204	0.397977	0.0327627	0.287419
11.8271	0.298965	-0.0673575	0.161436
11.8338	0.205991	-0.14185	0.0845651
11.8404	0.178674	-0.1756	0.0291892
11.8471	0.206261	-0.201072	-0.0410054
11.8537	0.236363	-0.229647	-0.12544
11.8604	0.221301	-0.260771	-0.19839
11.8671	0.188211	-0.278316	-0.274648
11.8737	0.149155	-0.291505	-0.383314
11.8804	0.0766888	-0.320063	-0.491907
11.8871	-0.0414912	-0.356493	-0.569361
11.8938	-0.169709	-0.422888	-0.631962
11.9004	-0.239214	-0.511476	-0.695974
11.9071	-0.257871	-0.614704	-0.747924
11.9138	-0.234269	-0.707215	-0.756802
11.9204	-0.189718	-0.762386	-0.753509
11.9271	-0.128253	-0.79783	-0.757797
11.9337	-0.0636392	-0.796386	-0.764156
11.9404	-0.00853383	-0.76931	-0.764691
11.9471	0.0400455	-0.72609	-0.763964
11.9537	0.054702	-0.712722	-0.794256
11.9604	0.0583669	-0.748111	-0.828049
11.9671	0.0520676	-0.823066	-0.876311
11.9738	0.0368351	-0.898015	-0.916238
11.9804	0.0301537	-0.926971	-0.953701
11.9871	0.0366388	-0.90285	-0.990283
11.9938	0.0760065	-0.836359	-1.015
12.0004	0.12272	-0.756201	-1.04504
12.0071	0.1878	-0.651346	-1.05755
12.0137	0.263235	-0.558735	-1.06616
12.0204	0.326805	-0.520808	-1.05899
12.0271	0.351251	-0.573912	-1.06326
12.0337	0.320584	-0.673385	-1.09787
12.0404	0.256364	-0.760136	-1.14597
12.0471	0.224934	-0.813396	-1.18086
12.0538	0.255846	-0.838445	-1.17901
12.0604	0.321195	-0.830814	-1.15511
12.0671	0.379504	-0.760411	-1.10274
12.0738	0.435685	-0.640511	-1.03325
12.0804	0.510367	-0.52703	-0.975229
12.0871	0.551157	-0.462286	-0.945275
12.0938	0.544203	-0.424298	-0.955917
12.1004	0.493185	-0.392989	-1.00825
12.1071	0.450209	-0.398225	-1.0806
12.1137	0.424843	-0.467873	-1.12693
12.1204	0.414669	-0.566055	-1.10083
12.1271	0.419057	-0.622262	-1.03498
12.1337	0.421083	-0.627707	-0.968975
12.1404	0.43992	-0.610777	-0.90761
12.1471	0.463594	-0.564544	-0.850228
12.1538	0.50004	-0.474343	-0.786796
12.1604	0.533971	-0.347322	-0.72632
12.1671	0.568565	-0.220042	-0.635363
12.1738	0.636598	-0.106992	-0.496563
12.1804	0.736485	-0.0216258	-0.331283
12.1871	0.852922	0.0165383	-0.164499
12.1937	0.948798	0.0265008	-0.00633943
12.2004	1.02831	0.0423025	0.121625
12.2071	1.11218	0.0719425	0.212829
12.2137	1.19876	0.101257	0.284411
12.2204	1.27929	0.159819	0.369943
12.2271	1.34845	0.278765	0.461164
12.2338	1.43708	0.444725	0.547674
12.2404	1.57772	0.619893	0.627673
12.2471	1.74001	0.781741	0.723577
12.2538	1.88418	0.94427	0.844729
12.2604	2.00412	1.08596	1.00006
12.2671	2.15223	1.20753	1.18374
12.2737	2.32116	1.31139	1.36526
12.2804	2.45668	1.40439	1.56606
12.2871	2.55843	1.51164	1.78958
12.2937	2.65861	1.62698	2.00749
12.3004	2.76029	1.7488	2.15648
12.3071	2.82801	1.84965	2.2363
12.3138	2.85534	1.93312	2.28742
12.3204	2.84815	1.99034	2.31096
12.3271	2.81467	1.99843	2.26751
12.3338	2.74736	1.93575	2.16722
12.3404	2.66258	1.82137	2.04956
12.3471	2.55567	1.68443	1.9261
12.3537	2.40735	1.52514	1.77649
12.3604	2.22898	1.34593	1.60134
12.3671	2.03278	1.15983	1.43399
12.3737	1.85916	1.00286	1.27419
12.3804	1.70347	0.883589	1.10265
12.3871	1.545	0.765631	0.907166
12.3938	1.39317	0.629827	0.717075
12.4004	1.25563	0.483661	0.5443
12.4071	1.12937	0.354952	0.373475
12.4138	0.975758	0.22646	0.20014
12.4204	0.808245	0.0652267	0.0705616
12.4271	0.690664	-0.0792365	0.0305124
12.4337	0.640971	-0.161467	0.0499941
12.4404	0.635426	-0.17834	0.081752
12.4471	0.627497	-0.178638	0.0999957
12.4537	0.598255	-0.176942	0.100203
12.4604	0.535337	-0.157103	0.0415639
12.4671	0.420694	-0.148916	-0.0698111
12.4738	0.287388	-0.159751	-0.178428
12.4804	0.158316	-0.18128	-0.273221
12.4871	0.0374334	-0.204554	-0.360673
12.4938	-0.0713834	-0.245448	-0.45482
12.5004	-0.167184	-0.32332	-0.50128
12.5071	-0.210272	-0.395406	-0.491937
12.5137	-0.224439	-0.442989	-0.470401
12.5204	-0.23586	-0.473392	-0.459752
12.5271	-0.255294	-0.497785	-0.466296
12.5337	-0.272003	-0.482929	-0.446716
12.5404	-0.26134	-0.411976	-0.421048
12.5471	-0.248367	-0.312221	-0.413407
12.5538	-0.246534	-0.238421	-0.460444
12.5604	-0.267212	-0.217622	-0.539384
12.5671	-0.282917	-0.235457	-0.614148
12.5738	-0.300979	-0.281506	-0.673843
12.5804	-0.340896	-0.324727	-0.704403
12.5871	-0.421248	-0.382438	-0.737532
12.5938	-0.530775	-0.461552	-0.755368
12.6004	-0.617174	-0.523436	-0.75969
12.6071	-0.665629	-0.542668	-0.759365
12.6137	-0.680872	-0.521329	-0.765337
12.6204	-0.670066	-0.500897	-0.793744
12.6271	-0.646243	-0.470258	-0.817445
12.6337	-0.623482	-0.415023	-0.853218
12.6404	-0.658512	-0.390198	-0.882146
12.6471	-0.738702	-0.410698	-0.889003
12.6538	-0.828983	-0.461283	-0.880331
12.6604	-0.905988	-0.486005	-0.87135
12.6671	-0.972717	-0.484076	-0.881167
12.6738	-1.02498	-0.475903	-0.87506
12.6804	-1.0347	-0.450607	-0.878712
12.6871	-1.02775	-0.432254	-0.900739
12.6937	-1.00939	-0.421829	-0.942855
12.7004	-0.992052	-0.42355	-0.980149
12.7071	-0.940018	-0.424037	-0.982279
12.7137	-0.884116	-0.419728	-0.971302
12.7204	-0.859237	-0.427187	-0.940844
12.7271	-0.855392	-0.435758	-0.908262
12.7338	-0.846455	-0.454473	-0.883381
12.7404	-0.843855	-0.498272	-0.901805
12.7471	-0.896874	-0.575521	-0.975292
12.7538	-0.976502	-0.648042	-1.05568
12.7604	-1.02322	-0.667434	-1.10692
12.7671	-1.0184	-0.637478	-1.14085
12.7737	-1.01111	-0.604835	-1.15206
12.7804	-0.999387	-0.591165	-1.12364
12.7871	-0.971125	-0.583961	-1.04714
12.7937	-0.910746	-0.567422	-0.976585
12.8004	-0.849384	-0.562475	-0.937345
12.8071	-0.812605	-0.562702	-0.899851
12.8138	-0.79421	-0.551351	-0.845427
12.8204	-0.779864	-0.494491	-0.771493
12.8271	-0.751864	-0.408882	-0.716957
12.8338	-0.73885	-0.336907	-0.681565
12.8404	-0.742566	-0.300807	-0.669244
12.8471	-0.751779	-0.300738	-0.670722
12.8537	-0.755983	-0.297755	-0.677072
12.8604	-0.769643	-0.303764	-0.68312
12.8671	-0.791359	-0.327961	-0.662338
12.8737	-0.787346	-0.355906	-0.585678
12.8804	-0.728939	-0.337451	-0.459727
12.8871	-0.62703	-0.261846	-0.328868
12.8938	-0.527452	-0.174493	-0.260588
12.9004	-0.461728	-0.121639	-0.239505
12.9071	-0.407779	-0.0684824	-0.215683
12.9138	-0.354702	0.00521038	-0.187586
12.9204	-0.30964	0.0838597	-0.168313
12.9271	-0.281045	0.137466	-0.155177
12.9337	-0.251844	0.175109	-0.103266
12.9404	-0.187286	0.231218	-0.0239257
12.9471	-0.106112	0.290267	0.0518182
12.9537	-0.0146914	0.348601	0.110099
12.9604	0.0640282	0.417452	0.168774
12.9671	0.13848	0.507244	0.248255
12.9738	0.235515	0.602928	0.341767
12.9804	0.351553	0.685797	0.426939
12.9871	0.479759	0.731762	0.475463
12.9938	0.565443	0.7309	0.507891
13.0004	0.618493	0.7011	0.562274
13.0071	0.684667	0.698015	0.649967
13.0137	0.789683	0.746841	0.743995
13.0204	0.922453	0.842735	0.857068
13.0271	1.0652	1.00335	1.03849
13.0337	1.25354	1.21859	1.30129
13.0404	1.50871	1.47913	1.61553
13.0471	1.81873	1.77638	1.96307
13.0538	2.17156	2.12482	2.38073
13.0604	2.58957	2.53162	2.8806
13.0671	3.07916	2.97356	3.40174
13.0738	3.59143	3.43777	3.86504
13.0804	4.05099	3.89179	4.21624
13.0871	4.39355	4.2591	4.42061
13.0938	4.57746	4.45792	4.43612
13.1004	4.56113	4.44556	4.2437
13.1071	4.34517	4.23128	3.87196
13.1137	3.97525	3.86641	3.3952
13.1204	3.51697	3.38004	2.88346
13.1271	3.02937	2.82295	2.38589
13.1337	2.53604	2.25998	1.94139
13.1404	2.07726	1.76004	1.57555
13.1471	1.67923	1.37631	1.30724
13.1538	1.36977	1.09944	1.1101
13.1604	1.13744	0.907829	0.957869
13.1671	0.972125	0.783055	0.863318
13.1738	0.886987	0.729458	0.839606
13.1804	0.861708	0.737214	0.85743
13.1871	0.858543	0.764455	0.889077
13.1937	0.867091	0.798882	0.931102
13.2004	0.908969	0.83738	0.981911
13.2071	0.980882	0.866563	1.01944
13.2137	1.01819	0.858103	1.02598
13.2204	1.01712	0.801447	1.03657
13.2271	1.03647	0.735326	1.05613
13.2338	1.08255	0.665857	1.08446
13.2404	1.11737	0.617436	1.11211
13.2471	1.10515	0.597773	1.1158
13.2538	1.07443	0.605814	1.08806
13.2604	1.04383	0.656107	1.0357
13.2671	0.987989	0.719042	0.957771
13.2737	0.884883	0.761068	0.843696
13.2804	0.759429	0.746094	0.713172
13.2871	0.653746	0.676954	0.628097
13.2937	0.58872	0.599609	0.622564
13.3004	0.560951	0.528532	0.655649
13.3071	0.575416	0.472754	0.713798
13.3138	0.624231	0.438774	0.788119
[truncated: 4,752 more rows]

## Sheet: Figure S5B
Figure S5B: LC-MS chromatogram (negative mode) of DA:LA reaction products at 1:1 molar ratio
RT [min]	DA:LA 1:1 A	DA:LA 1:1 B	DA:LA 1:1 C
0.0194333	179105	175171	178068
0.0483167	172085	176922	170077
0.0772333	174358	166818	167706
0.106167	172188	171544	177553
0.135117	169075	174798	172586
0.16405	170858	171705	168473
0.192983	174867	168576	170744
0.221933	170653	173673	172899
0.250867	180408	173311	175117
0.279817	176158	171064	169645
0.30875	174599	178290	167751
0.337683	171416	169378	175037
0.366633	172833	172779	171894
0.395567	171439	169855	168696
0.4245	167953	171824	167755
0.45345	166724	172009	170371
0.482383	171045	168287	169767
0.511333	172105	169857	173064
0.540267	174323	162197	172261
0.5692	165016	166374	172826
0.59815	166643	173927	173322
0.627083	166424	168552	166332
0.656033	166437	172924	171317
0.684967	193736	174248	167863
0.7139	169851	175999	173333
0.74285	171936	166540	168173
0.771783	171214	176570	163350
0.800733	168550	171921	168407
0.829667	171627	168817	168343
0.8586	169481	169889	168135
0.88755	172502	165197	171761
0.916483	169375	169719	172613
0.945433	171704	176613	171943
0.974367	172558	166293	169824
1.0033	172465	169628	173138
1.03225	170062	175183	173908
1.06118	171763	170989	171639
1.09013	170507	174273	169185
1.11907	175174	166417	169716
1.148	169173	172113	160490
1.17695	168020	166486	175003
1.20588	175200	170990	168461
1.23483	168365	166614	172465
1.26377	169590	167878	171301
1.2927	170295	170545	177876
1.32165	178372	167945	171282
1.35058	167428	169927	173000
1.37953	165120	168099	166124
1.40847	169222	169167	170001
1.4374	174200	164239	167445
1.46635	172067	171392	170226
1.49528	169120	170639	170147
1.52423	176868	169885	170122
1.55317	174767	172723	169019
1.5821	169358	169910	168701
1.61105	168794	168962	170864
1.63998	170105	188019	172882
1.66893	164556	167972	168417
1.69787	169364	168524	172812
1.7268	168083	169962	171011
1.75575	163492	170711	168968
1.78468	168746	165982	174759
1.81363	171363	168836	168554
1.84257	173857	169788	172764
1.8715	159371	170344	172907
1.90045	167812	174407	164578
1.92938	163633	174117	173906
1.95833	170743	173320	177223
1.98727	164531	168883	166964
2.0162	173096	170212	164929
2.04515	177607	174094	170960
2.07408	165898	174872	166394
2.10302	171028	167412	170639
2.13197	172813	175462	177038
2.1609	207443	207717	213671
2.18985	229443	232190	239424
2.21878	216405	207238	224521
2.24772	189412	187900	196884
2.27667	182634	182930	186738
2.3056	179501	172102	178230
2.33453	181976	174496	173841
2.36348	171620	176825	166651
2.39242	169620	168938	170257
2.42135	172546	173702	176524
2.4503	176723	173531	178978
2.47923	174819	173614	170995
2.50818	170754	173480	172452
2.53712	172501	167313	174027
2.56605	171277	172465	167891
2.595	167091	168819	169466
2.62393	170417	161652	172801
2.65287	170822	171620	170523
2.68182	170357	171877	166844
2.71075	165028	172581	165407
2.7397	166374	177816	168519
2.76863	167833	168299	168548
2.79757	167694	172916	167151
2.82652	173400	166800	171426
2.85545	170955	175124	173977
2.8844	170782	179997	175197
2.91333	168043	178406	170174
2.94227	172143	180909	171704
2.97122	196740	202918	204915
3.00015	190491	208016	205627
3.0291	192187	199657	187429
3.05803	184815	186774	178767
3.08697	176966	176142	181147
3.11592	179315	178907	174351
3.14485	175438	181546	170699
3.17378	177011	175239	174806
3.20273	174839	170463	174422
3.23167	172892	171721	169269
3.2606	169530	176290	169246
3.28955	173720	172268	176221
3.31848	170616	172179	179735
3.34743	167638	167205	171320
3.37637	168647	172912	171401
3.4053	168992	171111	170459
3.43425	164212	172173	171969
3.46318	169726	174804	170423
3.49212	173455	178466	164703
3.52107	166084	170574	170632
3.55	168030	164225	171033
3.57893	168323	166220	169790
3.60788	168878	171513	166568
3.63682	177738	169483	170687
3.66575	174171	168870	168681
3.6947	165006	171964	174316
3.72363	165667	171685	174303
3.75258	166434	164836	172918
3.78152	166854	169573	170937
3.81045	167358	166034	170568
3.8394	163956	179779	174822
3.86833	175242	169582	172846
3.89728	169999	171818	172300
3.92622	170971	165336	169815
3.95515	163956	166049	149362
3.9841	172994	172244	169246
4.01303	170225	174278	163703
4.04198	174148	171866	169030
4.07092	167261	167051	167950
4.09985	170040	169478	172810
4.1288	166030	171866	175003
4.15773	163588	167054	170373
4.18668	169589	168700	175489
4.21562	173466	178385	169402
4.24455	163166	177326	172645
4.2735	168114	170554	174479
4.30243	171907	169461	171847
4.33138	163295	169127	175447
4.36032	168324	172943	169362
4.38925	169037	169666	169350
4.4182	164006	166441	167096
4.44713	167823	168005	165137
4.47608	172866	167837	168039
4.50502	168777	163167	169673
4.53395	171980	167808	173301
4.5629	166876	174594	173317
4.59183	162087	169613	170465
4.62078	166090	171674	168108
4.64972	166820	166248	164345
4.67865	169115	169957	168260
4.7076	167584	168978	173035
4.73653	166438	168832	174338
4.76548	165458	162101	167333
4.79442	171209	163883	169416
4.82335	166072	169340	171533
4.8523	171602	171489	164551
4.88123	165950	173339	171033
4.91018	172890	167671	191270
4.93912	164874	167843	169500
4.96805	171310	174007	162927
4.997	168934	162592	166472
5.02593	171573	165064	171097
5.05488	153143	170001	164574
5.08382	168836	167847	172033
5.11275	165753	166648	167600
5.1417	170001	168980	171106
5.17063	170967	171512	172063
5.19958	168854	170631	165784
5.22852	167597	171295	169340
5.25745	169337	168392	166837
5.2864	168369	173262	177509
5.31533	170273	168292	167852
5.34428	171798	173337	168526
5.37322	165741	173996	166506
5.40215	166296	165578	174570
5.4311	167807	169607	167976
5.46003	172011	164983	169045
5.48898	172159	164281	171002
5.51792	166700	166178	170295
5.54685	165103	167115	165364
5.5758	166668	169536	167397
5.60473	169544	164238	168815
5.63368	179060	173166	172837
5.66262	167723	168948	170569
5.69155	166689	172033	169401
5.7205	166773	166782	166633
5.74943	168185	164771	166843
5.77838	163178	170098	171595
5.80732	166259	164914	167516
5.83625	172031	167867	172110
5.8652	169234	171948	168638
5.89413	165050	173136	169562
5.92307	167568	169501	168888
5.95202	172745	176507	171860
5.98095	170686	168994	170580
6.0099	170270	165822	173139
6.03883	171672	166833	168854
6.06777	167701	169448	163701
6.09672	168762	164750	166234
6.12565	167104	165068	173622
6.1546	167414	163542	170377
6.18353	167671	169187	164710
6.21248	168021	168653	168772
6.24142	168333	161489	167379
6.27035	167232	174799	176252
6.2993	166405	164582	167512
6.32823	171331	171374	176432
6.35718	163146	166396	167679
6.38612	164486	166379	166396
6.41505	163638	167896	175301
6.444	165947	172147	174333
6.47293	172890	169783	171084
6.50188	167027	165277	173710
6.53082	162991	167926	167669
6.55975	160854	169080	174627
6.5887	160531	168780	169278
6.61763	165316	169088	167340
6.64657	170150	164791	170417
6.67552	172909	170035	168288
6.70445	163621	165187	166798
6.7334	169468	165305	154530
6.76233	170681	159126	173920
6.79127	170899	173032	169244
6.82022	171985	167403	170557
6.84915	161923	163670	176086
6.8781	167686	169686	164584
6.90703	167582	167060	167800
6.93597	172889	167130	175892
6.96492	171816	179885	169835
6.99385	166385	174060	168028
7.0228	165647	168638	173933
7.05173	165698	170701	172659
7.08067	171866	165387	171218
7.10962	170418	166966	174052
7.13855	170021	167832	174064
7.1675	176517	167591	169977
7.19643	168997	172618	172714
7.22537	168819	166420	174111
7.25432	166233	167913	166434
7.28325	164560	171996	168997
7.3122	170806	175334	169033
7.34113	171183	161257	165257
7.37007	167941	164087	173596
7.39902	168326	169047	174639
7.42795	167010	170059	170390
7.4569	169176	171080	165423
7.48583	168513	171277	167419
7.51477	166407	169028	171308
7.54372	170884	165850	172868
7.57265	165459	169713	172895
7.6016	170112	173097	164819
7.63053	162855	170566	164350
7.65947	167159	168875	170216
7.68842	162176	165613	166916
7.71735	171011	168651	173241
7.7463	178462	167925	170259
7.77523	167256	167958	171562
7.80417	165205	164537	172372
7.83312	169702	167791	167796
7.86205	169281	175280	168700
7.891	172681	168937	167678
7.91993	164445	166491	168833
7.94887	165534	171530	173683
7.97782	164413	168676	166966
8.00675	164359	164274	167278
8.0357	175392	170121	170321
8.06463	166264	165844	169290
8.09357	167244	175199	173628
8.12252	173884	169167	164513
8.15145	170986	162624	169253
8.1804	170528	169138	165538
8.20933	167480	172288	171516
8.23827	158216	170508	168529
8.26722	164982	170994	170255
8.29615	169604	166738	171833
8.3251	172811	165048	171298
8.35403	167347	167340	173045
8.38298	169089	170309	165159
8.41192	170362	167390	172056
8.44085	164588	178116	168081
8.4698	163565	170865	169673
8.49873	169461	169586	166716
8.52768	164919	168537	165489
8.55662	165212	172076	173136
8.58555	168072	167484	164185
8.6145	170744	175197	171679
8.64343	165732	170453	166462
8.67238	163697	172618	166496
8.70132	164832	166900	170436
8.73025	167640	171562	170368
8.7592	172293	169810	164722
8.78813	168988	167520	171294
8.81708	169793	166178	171300
8.84602	166762	167289	173127
8.87495	166446	168956	165547
8.9039	167555	171037	167584
8.93283	172395	170829	170789
8.96178	170622	169355	175061
8.99072	164785	170438	172002
9.01965	169833	165033	175211
9.0486	172835	169985	167636
9.07753	163323	168168	167670
9.10648	173132	171574	172105
9.13542	164617	166642	168331
9.16435	174839	173139	170085
9.1933	163776	172039	171832
9.22223	172933	171067	171854
9.25118	167189	174395	170278
9.28012	173207	171339	168855
9.30905	167146	148846	170408
9.338	165584	168593	172891
9.36693	176802	167856	166339
9.39588	169679	171943	160806
9.42482	165701	170519	170715
9.45375	166470	169861	165357
9.4827	169095	176119	166385
9.51163	163692	175770	168401
9.54058	170119	168494	170035
9.56952	166080	167276	170212
9.59847	164622	168774	172472
9.6274	168275	178739	165246
9.65633	171374	169066	166635
9.68528	166934	173017	166731
9.71422	168995	160991	169749
9.74317	167252	174641	171608
9.7721	165466	170650	169438
9.80103	165555	167202	165381
9.82998	170596	173354	173655
9.85892	168740	174230	166263
9.88787	161693	168026	165098
9.9168	168299	170322	170196
9.94573	165775	170768	170239
9.97468	168477	161816	169011
10.0036	167290	163268	168834
10.0326	165472	168934	166588
10.0615	164907	169765	173011
10.0904	166679	163756	166784
10.1194	172856	170480	176706
10.1483	167246	167237	169817
10.1773	165115	169501	165024
10.2062	166314	168081	172709
10.2351	166702	171299	170432
10.2641	164133	164794	166865
10.293	165476	171674	171144
10.322	163556	164328	167673
10.3509	164582	168335	170738
10.3798	165260	172647	175686
10.4088	165518	170701	167273
10.4377	166070	168083	171834
10.4667	163521	167465	170432
10.4956	166842	168265	177353
10.5245	164907	160106	169426
10.5535	160612	170806	169431
10.5824	172274	167524	166160
10.6114	166862	168216	171487
10.6403	168555	169836	170989
10.6692	168529	170295	169119
10.6982	170473	165463	167006
10.7271	164357	170299	163007
10.7561	169599	171201	185295
10.785	169281	164821	172737
10.8139	171712	165733	166284
10.8429	169650	174990	167730
10.8718	171520	166742	171170
10.9008	167605	168723	170921
10.9297	161494	170332	168354
10.9587	165428	165004	172378
10.9876	167001	175008	166276
11.0165	171667	167140	172599
11.0455	168932	173122	166185
11.0744	171176	173857	175450
11.1034	178152	171210	172521
11.1323	169815	173489	172885
11.1612	170224	172730	169591
11.1902	172171	170851	175943
11.2191	170960	172427	174446
11.248	175232	167827	174826
11.277	172295	172210	177800
11.3059	169128	175504	163028
11.3349	178067	167769	165939
11.3638	169748	176017	170098
11.3927	175570	172970	175155
11.4217	164248	170001	165152
11.4506	162338	170860	174329
11.4796	171347	171644	169312
11.5085	168962	172974	170662
11.5374	177396	185058	170740
11.5664	170966	177472	173811
11.5953	171275	170026	169984
11.6242	170208	175236	169994
11.6532	168045	167791	172812
11.6821	171157	170260	174574
11.7111	173158	171557	174116
11.74	180842	173527	174190
11.769	175344	176803	177254
11.7979	165993	173453	172399
11.8268	179917	170459	173515
11.8558	165644	169331	170852
11.8847	173121	178707	171502
11.9137	175303	172197	166480
11.9426	174413	172386	171561
11.9715	175510	170273	175341
12.0005	174343	177364	171266
12.0294	172878	177868	173142
12.0584	177193	173445	167763
12.0873	169213	173241	167995
12.1162	168031	174212	176759
12.1452	178452	168638	172131
12.1741	174947	177260	170063
12.203	172931	176499	170750
12.232	177725	175996	177924
12.2609	173980	174364	183302
12.2899	167888	186661	181815
12.3188	182443	192619	191331
12.3477	200459	196419	205011
12.3767	218699	210790	220005
12.4056	228641	229861	225634
12.4346	223025	229321	230503
12.4635	227705	226201	229690
12.4924	203423	204927	210641
12.5214	193758	192408	193814
12.5503	185646	179728	184258
12.5793	176863	177682	179544
12.6082	177122	175787	179199
12.6371	182645	178967	179282
12.6661	178754	173710	179544
12.695	177668	176544	171140
12.724	179629	174004	170446
12.7529	171579	167723	178594
12.7818	177521	179547	179845
12.8108	171256	178795	177610
12.8397	176921	183153	183369
12.8687	176889	174762	184008
12.8976	175125	181915	179770
12.9265	176471	174628	181663
12.9555	179199	176594	184189
12.9844	178139	182060	176811
13.0134	184826	178086	179768
13.0423	178911	181223	181883
13.0712	184956	185528	187719
13.1002	189790	201736	198425
13.1291	202736	203775	203184
13.158	225063	216118	218836
13.187	263494	255752	259575
13.2159	258991	272774	261964
13.2449	236260	237719	235603
13.2738	198491	200825	207606
13.3027	184000	189898	189991
13.3317	181209	188863	187878
13.3606	181405	180967	182335
13.3896	179899	173130	185453
13.4185	178626	177303	178838
13.4474	182064	174016	172858
13.4764	174948	176444	176963
13.5053	170860	180840	175961
13.5343	173441	172207	182888
13.5632	178225	177331	185294
13.5921	193610	193476	186814
13.6211	199802	187378	192405
13.65	188537	190231	189435
13.679	180568	181381	183107
13.7079	175820	173940	180131
13.7368	172273	183145	170137
13.7658	173958	179709	199587
13.7947	179021	177745	181371
13.8237	180725	178089	173254
13.8526	180057	173592	181783
13.8815	179090	169216	173754
13.9105	170148	172364	176332
13.9394	173697	171547	175464
13.9683	168230	177773	184225
13.9973	175374	174065	175997
14.0262	182908	173785	180323
14.0552	168262	174128	173079
14.0841	174353	178654	192167
14.113	171419	175988	177253
14.142	200250	173496	176966
14.1709	174467	173743	179154
14.1999	180388	172442	171483
14.2288	178706	166443	174083
14.2577	175733	175487	170139
14.2867	173168	182911	178746
14.3156	178120	171867	182719
14.3446	170205	173285	180107
14.3735	177516	185494	172836
14.4024	180945	178160	182950
14.4314	176884	181378	177107
14.4603	175026	181034	178040
14.4893	177623	176592	176121
14.5182	182515	179903	184936
14.5471	183109	174471	172474
14.5761	177825	174811	175589
14.605	177293	171918	172139
14.634	173837	177586	183466
14.6629	180543	176416	181452
14.6918	179919	176468	181001
14.7208	180541	179575	177271
14.7497	171020	179684	179607
14.7787	182612	177052	176951
14.8076	171350	179542	177709
14.8365	181874	178646	181319
14.8655	181658	180845	174913
14.8944	182077	179111	176657
14.9233	180109	179440	179400
14.9523	175298	169372	171881
14.9812	172315	176202	181374
15.0102	183802	185727	181073
15.0391	184984	176249	177997
15.068	180885	179138	173391
15.097	181345	186594	185816
15.1259	178128	180374	173575
15.1548	176023	176699	174047
15.1838	178489	183230	185364
15.2127	178756	182588	179449
15.2417	177482	182006	186820
15.2706	176916	183873	178589
15.2995	179902	182705	177368
15.3285	178951	184510	172900
15.3574	174847	181338	177435
15.3864	179473	180951	180959
15.4153	182111	175208	179689
15.4443	176685	183485	172291
15.4732	175300	171924	183365
15.5021	184208	181530	182599
15.5311	189509	188780	183747
15.56	221070	222120	218560
15.5889	297376	301586	313681
15.6179	386993	412479	391922
15.6468	502442	491313	485298
15.6758	436307	466895	462394
15.7047	333433	334820	340196
15.7336	250792	251877	265813
15.7626	226104	216362	224195
15.7915	210454	204990	215699
15.8204	206292	199257	200916
15.8494	191152	193322	197273
15.8783	191712	192342	189906
15.9073	181223	184792	189615
15.9362	180980	185354	184306
15.9651	183287	185752	175492
15.9941	178761	178992	180858
16.023	179011	178846	177301
16.052	189879	181751	180362
16.0809	179254	180795	176423
16.1099	182799	170156	183293
16.1388	179524	186281	185521
16.1677	185003	173746	187060
16.1967	182730	177985	173912
16.2256	179240	183203	178618
16.2545	180336	179600	176200
16.2835	179275	187752	183195
16.3124	182819	187747	181737
16.3413	177191	182523	176711
16.3703	185815	181270	183533
16.3992	182670	180042	184740
16.4282	181163	181011	180428
16.4571	182592	177293	181942
16.486	181543	180903	184217
16.515	179517	179637	175548
16.5439	179046	182783	178371
16.5729	181160	179129	176646
16.6018	183158	180600	182954
16.6307	178423	175627	182473
16.6597	177971	180023	184562
16.6886	178468	182229	180169
16.7176	178319	189949	184404
16.7465	180379	179482	183304
16.7754	178433	185699	180828
16.8044	189550	179965	173820
16.8333	172367	183261	179432
16.8623	181123	181893	177971
16.8912	186109	185748	187279
16.9201	192719	186695	183652
16.9491	190109	187404	185666
16.978	187186	187942	176116
17.0069	187690	189159	192696
17.0359	183251	191420	186284
17.0648	182017	189540	186521
17.0938	187332	191188	177883
17.1227	178987	177545	182320
17.1517	176329	183163	183094
17.1806	178146	183296	186116
17.2095	174092	181959	184931
17.2385	185320	184247	190215
17.2674	184244	184619	190729
17.2963	187461	192224	177463
17.3253	186707	192417	185908
17.3542	183889	187405	181591
17.3832	184538	184427	178544
17.4121	185969	171401	174719
17.441	182971	182620	185731
17.47	205255	180399	184545
17.4989	183802	183591	178256
17.5279	181754	184002	180588
17.5568	181339	172412	179807
17.5857	182432	186333	184724
17.6147	186626	179752	182082
17.6436	182041	176285	174629
17.6726	189098	179982	184089
17.7015	197924	193030	195727
17.7304	254773	275908	250461
17.7594	479581	479002	512004
17.7883	661654	691609	709534
17.8173	589687	591302	604034
17.8462	382450	385199	416360
17.8751	272420	270185	285856
17.9041	226989	236703	244592
17.933	216396	220432	224627
17.9619	205975	203005	210352
17.9909	207211	195790	192109
18.0198	191663	192971	193436
18.0487	191251	185604	186660
18.0777	184807	191938	188882
18.1066	186427	187419	186310
18.1356	194444	197847	185780
18.1645	188972	182365	183696
18.1934	179617	192879	181491
18.2224	176252	192400	182769
18.2513	184968	176328	180732
18.2803	184177	182201	182670
18.3092	190821	193676	190740
18.3381	191560	194375	197434
18.3671	194775	187110	195945
18.396	179263	190507	185424
18.425	188383	180413	186275
18.4539	192345	189054	185963
18.4828	189237	192141	189180
18.5118	199508	193852	187148
18.5407	207244	199387	196157
18.5696	208654	207956	203050
18.5986	195933	193608	188222
18.6275	187898	188720	185699
18.6565	186067	181999	184603
18.6854	181148	189417	184579
18.7143	182079	178098	183789
18.7433	185673	182729	183906
18.7722	182858	188213	184925
18.8012	182363	181736	185019
18.8301	190914	185281	186778
18.859	184469	186574	180062
18.888	185621	190587	178091
18.9169	180999	182743	184061
18.9459	179707	181818	185211
18.9748	181490	185458	184628
19.0037	183011	179799	177894
19.0327	188197	189020	183576
19.0616	199145	198896	182176
19.0906	185923	186658	192050
19.1195	183924	194077	179742
19.1484	182489	189028	185559
19.1774	188771	192268	187349
19.2063	182494	185378	185286
19.2353	189847	191083	191139
19.2642	201026	198375	193981
19.2931	248634	242252	222285
19.3221	278087	270209	264295
19.351	255271	252694	230942
19.38	217683	220788	205336
19.4089	200235	199981	206274
19.4378	194029	200103	197507
19.4668	211997	212710	205940
19.4957	211373	211673	217619
19.5246	210462	206296	200202
19.5536	202744	199887	205420
19.5825	217947	220605	221356
19.6115	291791	308067	308196
19.6404	549046	547385	591386
19.6693	697558	629289	646903
19.6983	474395	471386	460570
19.7272	314488	315760	313749
19.7562	253298	246926	234833
19.7851	226746	224231	215670
19.814	207700	213106	215120
19.843	200937	203265	199458
19.8719	197169	200619	196601
19.9008	194892	201114	186405
19.9298	190024	190091	194590
19.9587	196482	186020	192178
19.9876	194592	185701	189639
20.0166	194944	190451	187892
20.0455	195952	194127	195767
20.0745	190583	188309	194597
20.1034	190473	187932	185010
20.1323	198001	198868	189888
20.1613	190409	187633	183002
20.1902	184882	187764	191359
20.2192	190266	195066	186528
20.2481	191798	190619	183894
20.277	185350	185494	186538
20.306	180809	188305	177630
20.3349	188287	191605	186813
20.3639	191152	198795	190115
20.3928	189962	196674	188742
20.4217	197486	192762	190722
20.4507	186873	191729	189239
20.4796	190687	195352	183687
20.5085	209322	195587	185529
20.5375	189119	193460	191560
20.5664	180165	194331	184685
20.5954	184882	195125	184269
20.6243	195348	196237	191399
20.6532	193165	183210	193203
20.6822	198915	190892	196168
20.7111	197516	190756	187134
20.7401	188071	189172	188222
20.769	196323	184880	182526
20.798	199513	194478	195773
20.8269	209171	206693	197841
20.8558	228432	227914	213477
20.8848	223697	224840	221630
20.9137	206486	220151	199180
20.9426	211515	202486	203865
20.9716	226985	220769	213555
21.0005	209733	220617	212047
21.0295	202423	199749	198886
21.0584	194970	198766	189408
21.0873	213031	210125	213840
21.1163	308014	293477	294702
21.1452	495065	481790	503081
21.1742	522158	558238	547924
21.2031	405904	389521	401986
21.232	286485	294156	280742
21.261	239065	245398	239405
21.2899	226567	223337	222700
21.3188	214844	206051	210139
21.3478	203414	203160	196994
21.3767	197198	209977	198910
21.4057	241952	236565	222422
21.4346	316489	295559	275929
21.4635	326419	310345	275329
21.4925	257124	260300	230805
21.5214	221650	226312	215535
21.5504	221143	221106	216441
21.5793	210348	212204	200837
21.6082	195728	203321	196836
21.6372	194495	195770	195393
21.6661	195673	197668	196369
21.695	197571	184762	187343
21.724	198554	183743	188202
21.7529	186140	198243	185566
21.7818	199105	192761	185673
21.8108	191865	195362	186788
21.8397	191180	187214	189530
21.8687	185651	186204	197305
21.8976	187475	188455	191944
21.9265	189738	193147	188717
21.9555	196301	187837	186269
21.9844	206454	199644	190641
22.0134	199844	202172	206643
22.0423	206267	203519	201493
22.0712	200049	197235	193916
22.1002	193336	198686	194276
22.1291	195766	195478	188685
22.158	196279	193819	199434
22.187	201385	204217	202425
22.2159	208555	213590	209227
22.2449	203123	214219	213853
22.2738	200221	203831	201872
22.3027	196831	196475	193098
22.3317	204815	204167	198326
22.3606	274955	268509	270630
22.3896	407471	406406	423581
22.4185	447723	454127	448041
22.4474	331392	341556	339124
22.4764	259439	256073	278656
22.5053	227650	222486	224469
22.5343	205082	214711	210192
22.5632	207913	200243	204878
22.5921	199225	204373	204601
22.6211	214431	198420	199610
22.65	209077	211021	198719
22.679	210068	201635	192431
22.7079	206862	196189	195906
22.7368	201155	199736	193442
22.7658	193366	196241	188769
22.7947	195170	190577	189207
22.8236	191713	199940	200096
22.8526	205671	203246	195050
22.8815	221459	227446	209425
22.9105	289816	283816	262641
22.9394	327728	312974	294054
22.9683	267694	276824	250711
22.9973	239542	246471	228624
23.0262	236470	223690	228801
23.0552	226222	225536	220556
23.0841	209172	216518	213119
23.113	200247	195661	205412
23.142	205883	204955	188782
23.1709	200532	199602	196297
23.1998	201907	205338	200055
23.2288	203999	202120	204602
23.2577	206229	206593	207340
23.2867	211738	213755	207710
23.3156	209551	204773	213892
23.3445	200713	194763	191878
23.3735	197466	203589	197061
23.4024	215060	210436	225673
23.4313	303452	313431	315075
23.4603	389356	362881	396179
23.4892	331688	330307	335957
23.5182	252701	255316	259302
23.5471	217691	215638	214907
23.576	218581	202307	205794
23.605	223594	220434	215838
23.6339	219696	216870	228614
23.6628	204595	211435	205470
23.6918	199408	199689	194294
23.7207	199962	197244	193518
23.7497	204290	206487	192984
23.7786	199263	207523	194357
23.8075	207271	211210	199452
23.8365	205741	211217	208149
23.8654	201004	204797	201457
23.8944	200440	196654	195482
23.9233	192597	191098	190587
23.9522	192931	202291	195869
23.9812	202734	204430	196272
24.0101	208248	213353	206750
24.039	252603	235498	227376
24.068	284003	279643	262391
24.0969	278078	262736	257502
24.1259	235551	238111	227221
24.1548	220697	219308	210002
24.1837	222485	217867	214969
24.2127	211847	216568	214798
24.2416	209761	207641	215055
24.2706	201728	215079	205930
24.2995	212475	208971	207076
24.3285	266762	250988	245287
24.3574	316080	308260	320071
24.3863	313382	299496	310053
24.4153	248994	254796	256246
24.4442	219076	225383	212410
24.4731	208940	209318	202120
24.5021	205318	199064	196818
24.531	199036	194588	194282
24.56	190760	196902	188336
24.5889	202795	196330	195117
24.6178	211447	217018	205758
24.6468	208288	214479	208576
24.6757	198775	203245	199642
24.7046	196194	197278	197917
24.7336	195460	197277	186273
24.7625	192315	193927	188899
24.7915	196930	195893	188922
24.8204	185969	190987	186997
24.8493	193046	191309	186132
24.8783	190800	197421	198647
24.9072	197867	197176	195477
24.9361	201183	221474	202352
24.9651	209563	210398	213495
24.994	231397	232263	229836
25.023	263919	261402	248738
25.0519	257721	265091	245687
25.0808	229201	232533	229883
25.1098	218926	209897	217019
25.1387	254800	240121	250092
25.1676	269802	262156	267408
25.1966	240612	255598	250881
25.2255	222999	217222	223317
25.2544	206711	198049	199686
25.2834	196455	200393	201972
25.3123	194230	195672	198152
25.3413	190029	184323	191329
25.3702	190476	191784	192390
25.3991	188692	188127	186591
25.4281	189809	194916	194443
25.457	198523	197792	194991
25.486	199053	196162	199381
25.5149	189072	201971	190625
25.5438	190214	187182	188081
25.5728	218191	196886	185225
25.6017	197648	195632	190417
25.6306	196434	188520	194268
25.6596	193631	196300	194211
25.6885	200350	199016	194359
25.7175	198611	200408	199432
25.7464	196081	199044	198830
25.7753	199365	191421	206893
25.8043	207626	211653	200379
25.8332	239812	252546	233643
25.8621	260315	274339	257478
25.8911	259394	260319	255478
25.92	221440	228242	225979
25.949	206799	203621	206901
25.9779	199423	196706	195989
26.0069	187613	185208	189075
26.0358	189172	182941	189081
26.0647	189030	190754	188998
26.0937	202055	197785	191370
26.1226	205756	205622	198056
26.1515	202037	200451	201315
26.1805	195549	199756	199007
26.2094	199104	199003	196281
26.2384	200789	185310	192158
26.2673	195977	190725	194115
26.2962	191220	190852	192756
26.3252	188134	185631	189009
26.3541	196029	189279	197081
26.3831	186104	184095	188476
26.412	192117	187340	183805
26.4409	185423	182864	185262
26.4699	189577	187140	188507
26.4988	209348	204318	199067
26.5277	226180	225356	218668
26.5567	231400	234049	228606
26.5856	223035	216694	210818
26.6146	197479	203044	199440
26.6435	198939	192416	191946
26.6724	191007	194780	192376
26.7014	184035	186199	186342
26.7303	194235	184881	184388
26.7592	182636	178406	182870
26.7882	176898	184090	184559
26.8171	185298	178684	188934
26.8461	187324	192156	192614
26.875	200652	192330	193838
26.9039	191750	189255	190544
26.9329	195957	194999	191039
26.9618	191406	190733	188204
26.9907	195629	182094	180204
27.0197	185143	194050	181339
27.0486	189286	185188	190326
27.0776	194275	193330	194914
27.1065	199881	197261	193266
27.1354	203382	197415	188680
27.1644	204282	199078	193030
27.1933	203688	204969	196347
27.2222	202405	203350	191426
27.2512	190064	190017	191142
27.2801	184648	181533	182266
27.3091	184793	183564	181913
27.338	186813	185357	182987
27.3669	189606	192795	185396
27.3959	197309	193794	194296
27.4248	203802	201036	194600
27.4537	195811	198801	191467
27.4827	184944	192549	193262
27.5116	187494	185038	181019
27.5406	187052	189045	182057
27.5695	186717	184150	190107
27.5984	194706	188005	182591
27.6274	194499	190487	191084
27.6563	202784	200196	204511
27.6853	315830	300614	315722
27.7142	760487	674137	696737
27.7431	1.05028e+06	981678	919227
27.7721	1.08072e+06	995410	1.02774e+06
27.801	872538	921794	850062
27.8299	637848	650615	674336
27.8589	483868	501911	471040
27.8878	409713	394806	402718
27.9167	347391	335374	332306
27.9457	306298	309762	303915
27.9746	269786	273813	282442
28.0035	261382	265264	254605
28.0325	255084	251010	252907
28.0614	241154	242184	245305
28.0903	243500	242115	245316
28.1193	243606	238556	240151
28.1482	233119	235570	227736
28.1771	233873	234748	222295
28.2061	228436	226205	223223
28.235	225384	224264	231434
28.2639	235472	236270	221748
28.2929	211093	223073	215126
28.3218	222608	221798	211489
28.3507	218328	223178	211698
28.3797	216631	214800	207622
28.4086	214023	214222	209353
28.4376	215159	208178	208875
28.4665	206742	211211	205105
28.4954	210020	205428	206904
28.5243	215636	211670	242656
28.5533	220461	218043	217580
28.5822	220353	220002	215360
28.6111	220195	207401	211164
28.6401	221563	213354	206022
28.669	213824	215129	208437
28.6979	208786	214484	225588
28.7269	202243	205511	203723
28.7558	201111	202580	196804
28.7848	193833	193477	195095
28.8137	197259	202592	197305
28.8426	195917	203199	199946
28.8716	196408	200226	196036
28.9005	193096	194919	194343
28.9294	193534	194133	193098
28.9584	200860	194801	196649
28.9873	207198	199837	200791
29.0162	209809	205926	203294
29.0452	315978	281323	295364
29.0741	1.07613e+06	945591	1.05387e+06
29.103	1.51074e+06	1.48016e+06	1.54061e+06
29.132	1.47658e+06	1.41561e+06	1.53449e+06
29.1609	1.19829e+06	1217632	1.20067e+06
29.1899	855118	927037	869984
29.2188	693574	682434	659719
29.2477	577023	570832	586516
29.2767	461576	470122	465171
29.3056	380978	375841	373221
29.3345	312974	308973	310172
29.3635	278407	281685	268725
29.3924	276553	272929	249559
29.4213	263607	265944	250007
29.4503	246181	253264	235093
29.4792	247503	251872	235803
29.5081	248499	256036	242957
29.5371	259747	258008	247820
29.566	262108	261292	244098
29.5949	274878	273162	261926
29.6239	304564	293366	280326
29.6528	504170	477731	462926
29.6817	828636	810273	784854
29.7107	865181	907647	860483
29.7396	828152	809329	772525
29.7685	878183	833443	825211
29.7975	813629	828709	792922
29.8264	817464	848477	819825
29.8553	761856	716652	733925
29.8843	617359	617348	611745
29.9132	513243	531813	521183
29.9421	434276	449190	451899
29.9711	407699	395944	395368
30	471664	440106	443928
30.0289	492635	473553	485575
30.0579	465060	484520	460060
30.0868	424653	454729	452303
30.1157	223431	229566	225862
30.1447	162959	160620	163845
30.1736	190363	190072	189407
30.2025	255700	260537	267828
30.2315	320578	310552	318146
30.2604	305496	311430	313575
30.2893	294609	300548	298465
30.3183	299115	318765	310848
30.3472	304923	294033	305607
30.3761	200520	213396	211497
30.405	135654	141645	137853
30.434	137128	136393	135193
30.4629	144974	141019	143413
30.4918	159578	158561	161815
30.5208	169126	168551	167214
30.5497	176119	177980	173757
30.5786	149236	158995	156721
30.6076	132667	133311	133093
30.6365	131675	132177	131934
30.6654	136592	135783	134430
30.6944	145343	144850	140207
30.7233	147943	150281	146725
30.7523	134431	137227	136216
30.7812	130502	131180	132347
30.8101	130420	132208	130543
30.8391	133697	133798	132966
30.868	138809	136884	136133
30.8969	129947	132195	131898
30.9259	128315	130819	129876
30.9548	130135	130819	130388
30.9837	130921	130748	131932
31.0127	131455	130453	131512
31.0416	130020	130509	129221
31.0705	128577	130667	130163
31.0995	129131	130091	131383
31.1284	130243	130104	130655
31.1573	129481	129734	129003
31.1863	130640	130579	129182
31.2152	128702	130980	129249
31.2442	130428	130253	130333
31.2731	129391	131334	129261
31.302	130503	131333	130472
31.331	128654	131398	130070
31.3599	128787	130066	130334
31.3888	130406	131361	130603
31.4178	130521	131015	130807
31.4467	131769	132577	129735
31.4757	131042	132445	130724
31.5046	131003	132031	131028
31.5335	133583	132467	131691
31.5625	132549	131772	131497
31.5914	132596	134172	133121
31.6203	132858	134693	132943
31.6493	132625	134202	133907
31.6782	133655	133698	132665
31.7072	132188	132979	133583
31.7361	131595	132199	130625
31.765	132501	131983	133248
31.794	131137	132236	132086
31.8229	130535	131543	133000
31.8519	132000	131808	132007
31.8808	133035	132187	131224
31.9097	129180	130904	132271
31.9387	131143	131860	132408
31.9676	130414	132333	131867
31.9966	129518	132804	132228
32.0255	129550	130680	132450
32.0545	130760	131613	132448
32.0834	130969	132876	131159
32.1123	131878	133550	131833
32.1413	132426	131060	131099
32.1702	131013	133597	132398
32.1992	130251	133012	134281
32.2281	130753	133154	132272
32.257	131333	131227	132043
32.286	129734	131310	132201
32.3149	131772	131929	132303
32.3439	130338	132797	131284
32.3728	132948	132926	132621
32.4017	131198	132808	132730
32.4307	131671	131315	133857
32.4596	131654	130673	131190
32.4886	130625	132014	133380
32.5175	131442	132473	131937
32.5465	131615	133611	132555
32.5754	132301	132257	132332
32.6043	131262	132068	131112
32.6333	130372	132129	133079
32.6622	131594	131864	132717
32.6912	131266	131939	132182
32.7201	129374	131389	132276
32.749	130763	132643	131845
32.778	132291	131638	131838
32.8069	131474	132331	130830
32.8359	130330	131353	130980
32.8648	130752	133319	131108
32.8937	131931	133416	131253
32.9227	129210	130890	131229
32.9516	130479	130768	131412
32.9806	129234	130688	129928
33.0095	131206	130595	133283
33.0385	129976	132674	132382
33.0674	130237	132549	131703
33.0964	131327	130118	132991
33.1253	129831	132116	131857
33.1542	131351	130393	130974
33.1832	131118	130995	132426
33.2121	129238	132148	129609
33.2411	131024	131168	131375
33.27	132774	131898	130224
33.2989	131441	131644	131733
33.3279	130659	131518	131788
33.3568	131399	131069	130840
33.3858	132278	131908	130286
33.4147	130216	132601	131375
33.4436	130614	131529	132367
33.4726	130007	130926	131122
33.5015	129816	130851	131744
33.5305	131881	132789	133519
33.5594	131939	130433	132331
33.5884	130743	131685	131660
33.6173	130631	131013	131613
33.6463	130954	132181	133766
33.6752	131468	130897	131544
33.7041	132903	131605	131262
33.7331	130709	131452	133779
33.762	131547	130489	131856
33.791	130673	132791	132114
33.8199	130748	132184	132002
33.8488	131665	130486	131455
33.8778	130955	130907	133311
33.9067	130225	132143	131785
33.9357	131037	131151	132394
33.9646	130732	130515	131511
33.9935	131460	129651	131140
34.0225	131100	130896	131665
34.0514	130356	129492	131632
34.0804	130326	130891	131734
34.1093	131689	132138	131992
34.1382	130263	131219	131459
34.1672	132554	131686	132277
34.1961	131995	131074	131216
34.2251	130545	131765	131798
34.254	131170	130564	131848
34.283	131474	131641	130274
34.3119	129385	130042	130950
34.3409	130187	132267	132009
34.3698	131857	131687	132183
34.3987	131727	131742	130790
34.4277	131446	131179	130123
34.4566	131216	132506	131570
34.4856	131362	131265	129387
34.5145	132356	131678	132393
34.5434	130870	132237	133528
34.5724	132878	132203	134447
34.6013	132029	131323	131018
34.6303	132100	132623	132298
34.6592	131420	131878	131942
34.6882	131254	131329	132549
34.7171	132099	132860	132562
34.746	131270	133427	130994
34.775	131827	131464	131051
34.8039	132322	132031	134035
34.8329	129589	130600	132629
34.8618	132248	133483	132196
34.8907	132705	132184	132023
34.9197	132451	132155	131652
34.9486	131945	131558	132910
34.9776	132646	133015	131587
35.0065	131147	130999	132429
35.0354	132958	131724	132576
35.0644	131778	133391	132009
35.0933	132155	133291	131462
35.1223	132956	132498	132551
35.1512	132550	133069	131907
35.1801	132496	132274	131434
35.2091	132033	132194	132055
35.238	132283	132484	134303
35.267	131213	131807	132760
35.2959	132349	132565	131545
35.3249	130904	132997	132531
35.3538	131821	132268	130100
35.3828	131858	133166	133305
35.4117	131576	133118	132841
35.4406	132247	132072	133251
35.4696	132557	133316	132702
35.4985	132296	132515	131765
35.5275	131438	131721	132951
35.5564	131506	132669	132018
35.5853	132280	131619	132974
35.6143	130692	133242	133027
35.6432	132746	131188	131911
35.6722	132859	131561	133991
35.7011	130359	132444	132638
35.73	131895	131535	133495
35.759	131784	130850	131055
35.7879	131514	130095	131476
35.8169	132434	131520	131830
35.8458	129344	132389	131077
35.8747	130349	129890	131468
35.9037	129913	131216	133205
35.9326	128998	131516	131739
35.9616	130356	131676	131918
35.9905	130398	131603	132205
36.0195	130864	131458	132596
36.0484	130461	132315	132158
36.0773	130702	130613	130776
36.1063	131554	132022	130921
36.1352	130595	131345	131158
36.1642	130653	130516	130894
36.1931	130313	130193	130163
36.2221	130408	131931	131702
36.251	129505	130764	129363
36.2799	130546	131000	130975
36.3089	130176	131500	129839
36.3378	131791	131859	131545
36.3668	130023	130871	131660
36.3957	130074	130959	130888
36.4246	130761	130945	130409
36.4536	130236	129697	130402
36.4825	130206	130779	129591
36.5115	130709	131820	130169
36.5404	129736	130868	129881
36.5694	130224	129044	132176
36.5983	129846	130582	131504
36.6272	129801	130407	131666
36.6562	130705	132353	129816
36.6851	129461	130145	130898
36.7141	129112	130665	130470
36.743	131227	130715	130531
36.7719	129553	130484	131023
36.8009	130176	130033	130530
36.8298	130984	130947	130850
36.8588	129602	129065	129576
36.8877	129878	129214	130870
36.9166	129353	129539	131349
36.9456	129036	129424	131343
36.9745	130472	131027	131683
37.0035	131691	129993	131037
37.0324	130539	130258	131292
37.0614	129462	130272	130178
37.0903	129942	129359	129829
37.1193	129090	130486	129995
37.1482	130621	128729	128475
37.1771	130319	129885	130266
37.2061	129340	131024	131193
37.235	130159	129864	130429
37.264	130855	129369	130251
37.2929	129770	130971	130426
37.3218	131233	129117	128890
37.3508	129636	129305	128552
37.3797	131180	128231	129063
37.4087	129380	130039	128816
37.4376	129343	130053	130144
37.4665	130619	129610	128749
37.4955	129032	128825	128895
37.5244	127792	130909	129562
37.5534	129180	130256	129015
37.5823	130148	130026	130694
37.6113	130230	129808	129836
37.6402	130902	130435	128885
37.6692	128692	130574	129549
37.6981	129540	129596	131008
37.727	130408	130335	129051
37.756	129229	129971	129235
37.7849	129646	130116	129082
37.8139	129488	131078	130464
37.8428	129348	129050	129401
37.8717	132185	129671	129565
37.9007	131085	130399	129347
37.9296	129789	130147	131060
37.9586	130490	130678	128482
37.9875	129716	129410	131009
38.0164	129879	129872	129722
38.0454	129095	129459	129368
38.0743	128731	129722	131134
38.1033	129071	129397	130357
38.1322	129305	128684	129875
38.1612	129755	129865	129861
38.1901	130462	129954	129700
38.2191	130294	129752	129963
38.248	129900	130617	129280
38.2769	130431	130139	130719
38.3059	129620	131890	130209
38.3348	130313	130123	129233
38.3638	131356	130137	130352
38.3927	129415	129809	130152
38.4216	128896	130076	130209
38.4506	130367	128727	129766
38.4795	130658	129199	130721
38.5085	129531	130637	130949
38.5374	129555	131820	129788
38.5663	130713	131993	132243
38.5953	130605	130400	129719
38.6242	130860	131652	131010
38.6532	130313	132907	130322
38.6821	129719	130556	130065
38.7111	131975	131808	129279
38.74	129609	131379	130367
38.7689	131470	130266	132462
38.7979	131364	130643	132143
38.8268	131696	129891	130086
38.8558	130406	130190	130265
38.8847	130251	129789	129272
38.9136	129192	129187	129609
38.9426	129480	131017	130325
38.9715	131174	131228	130502
39.0005	129234	130583	131425
39.0294	129918	131415	129925
39.0584	129883	130426	130230
39.0873	131732	131012	130101
39.1163	131342	131916	129368
39.1452	131614	130057	131385
39.1741	133546	136124	138653
39.2031	249773	244364	257342
39.232	244508	245433	251934
39.261	213809	211506	208902
39.2899	199141	195486	196744
39.3188	190779	194610	190408
39.3477	186525	188586	184293
39.3767	184282	183915	185600
39.4056	178388	181279	183033
39.4346	179840	174750	185924
39.4635	183218	183733	190626
39.4924	192841	196172	186428
39.5214	192339	193969	190806
39.5503	190870	186013	185919
39.5793	183345	192244	203094
39.6082	188447	196466	186298
39.6371	182128	189029	190758
39.666	181420	184097	180810
39.695	182828	184532	178203
39.7239	179372	186046	188958
39.7529	182568	188035	185988
39.7818	191543	182526	186608
39.8107	182706	180640	180154
39.8397	178865	179727	182579
39.8686	181061	177874	181191
39.8976	182262	182758	186180
39.9265	179413	179882	186926
39.9554	181337	179830	181438
39.9844	185677	185007	174988
40.0133	177804	178335	178243
40.0423	178131	174821	181450
40.0712	178092	174269	186955
40.1001	177529	185432	184185
40.129	178007	177695	186734
40.158	176066	182002	181342
40.1869	185082	176237	184568
40.2159	178046	175720	181332
40.2448	185028	179117	185572
40.2737	179791	185688	170624
40.3027	177077	174923	177384
40.3316	178113	182074	182569
40.3606	180758	179502	177502
40.3895	182382	188512	180257
40.4184	176323	179554	180205
40.4474	180252	185637	178413
40.4763	178346	180867	182281
40.5052	174681	176263	179880
40.5342	177544	176692	171498
40.5631	179071	181760	174998
40.5921	171915	178837	171516
40.621	176861	178548	175863
40.6499	172104	171744	168850
40.6789	174012	172150	171550
40.7078	173824	170810	180978
40.7368	174506	174436	178073
40.7657	167344	173268	177861
40.7946	178672	172496	176003
40.8236	176696	169568	172151
40.8525	177389	176480	175511
40.8814	169191	178768	175873
40.9104	171659	174391	178409
40.9393	175019	175532	178803
40.9682	168317	173228	176661
40.9972	176456	175638	173855
41.0261	175034	178475	175980
41.0551	172703	176231	180989
41.084	173914	176567	167611
41.1129	169130	164628	176299
41.1419	170075	166996	170004
41.1708	176396	175198	166152
41.1998	173608	175672	175241
41.2287	177782	172410	174519
41.2576	172707	171583	172886
41.2866	173391	178525	179506
41.3155	170354	171018	172493
41.3445	169906	178683	165957
41.3734	170129	168224	174478
41.4023	171193	184548	175092
41.4313	174313	166492	173118
41.4602	174497	172971	166956
41.4892	170468	171084	171449
41.5181	170715	168888	169918
41.547	167938	173512	174035
41.576	174251	195060	176370
41.6049	172903	172249	175645
41.6339	176822	173774	170371
41.6628	171937	177004	171262
41.6917	169541	172971	170088
41.7207	169099	170996	168935
41.7496	174921	172568	176058
41.7785	172789	171885	170998
41.8075	172242	170634	172030
41.8364	169701	172770	169733
41.8653	172292	171622	168540
41.8943	168000	175053	172277
41.9232	167371	179317	174027
41.9522	166282	173715	171881
41.9811	170053	175819	171437
42.01	167821	172765	170331
42.039	170757	172218	172163
42.0679	172848	174964	173976
42.0969	174434	168692	172385
42.1258	174424	170863	170917
42.1547	170548	172608	179800
42.1837	172518	170803	174598
42.2126	170097	166108	169483
42.2416	174848	168208	171785
42.2705	163307	178354	176334
42.2995	161139	168856	170245
42.3284	174418	164625	169364
42.3573	175223	167025	171302
42.3863	174328	172491	171103
42.4152	169540	168274	170913
42.4441	171516	176413	174696
42.4731	173653	169421	173604
42.502	168123	174246	176120
42.531	171457	170402	172045
42.5599	170005	178061	170003
42.5888	172791	173433	168471
42.6178	166760	168242	168373
42.6467	167775	182984	174543
42.6756	171507	167738	177577
42.7046	166473	173666	164899
42.7335	176970	174261	171316
42.7625	165869	169474	167690
42.7914	169924	170244	167303
42.8203	174094	171665	177353
42.8493	176753	173037	174360
42.8782	166560	173514	169505
42.9072	172065	175471	177319
42.9361	167795	164363	168984
42.965	173359	163975	174108
42.994	166428	176357	165746
43.0229	171575	176855	174269
43.0519	169308	174175	167706
43.0808	168615	168799	170913
43.1097	172134	174210	175111
43.1387	168840	167770	172228
43.1676	165294	172580	169153
43.1966	173755	169564	174526
43.2255	166566	169773	173129
43.2544	166127	165639	170616
43.2834	163970	169903	172837
43.3123	162238	173166	176272
43.3413	171324	186100	169831
43.3702	172561	170487	171891
43.3991	167433	166545	168878
43.4281	167455	165163	169864
43.457	170182	168249	166560
43.486	168065	169463	170695
43.5149	165408	171811	171638
43.5438	170408	163774	170148
43.5728	167894	170050	172094
43.6017	171785	169243	173578
43.6307	168392	173689	170805
43.6596	167115	168662	169740
43.6885	167344	166742	171296
43.7175	166231	170529	174559
43.7464	169194	167078	170894
43.7754	169102	172713	172268
43.8043	177306	169840	171039
43.8332	170627	171205	170352
43.8622	169311	169417	171044
43.8911	171872	155020	169009
43.9201	170349	168832	176843
43.949	169116	167229	173387
43.9779	167005	171671	171872
44.0069	167131	165684	172812
44.0358	170927	169785	170951
44.0647	168105	167365	167084
44.0937	166815	169477	167825
44.1226	165602	167462	174214
44.1516	167336	173237	171088
44.1805	170449	166092	176126
44.2094	171046	167563	172896
44.2384	177359	173230	174360
44.2673	165483	165399	168215
44.2963	169114	165900	173601
44.3252	165537	170223	178508
44.3541	169391	177500	167476
44.3831	172450	166207	172029
44.412	169785	165837	173352
44.441	171425	165357	169949
44.4699	169789	164140	169787
44.4988	171681	169730	172424
44.5278	167349	171757	177779
44.5567	168239	171901	169227
44.5857	165679	171273	171613
44.6146	173123	165369	170913
44.6435	165544	163311	166832
44.6725	166246	163804	172245
44.7014	170917	169904	170521
44.7304	174277	169408	174930
44.7593	169217	171502	172793
44.7882	173366	177740	173893
44.8172	167901	167103	177040
44.8461	170722	165883	172029
44.8751	167453	176068	174929
44.904	172747	171191	168312
44.9329	171394	170114	168732
44.9619	163957	170463	167055
44.9908	164233	166966	173078
45.0198	171602	176293	179900
