# Supplementary material for: Hydroxy acid conjugation to lipids increases structural and hydrolytic stability
Source: Nat Commun. 2026 Jul 27;17:6973. doi: 10.1038/s41467-026-75192-5 (PMC13408983; doi:10.1038/s41467-026-75192-5)
Supplement: Supplementary file 13 — Source data for Figure S6 [file 41467_2026_75192_MOESM13_ESM.xlsx]

## Sheet: Figure S6A
Figure S6A: HPLC chromatogram (negative mode) of DA:LA reaction products at 1:2 molar ratio
RT [min]	DA:LA 1:2 A	DA:LA 1:2 B	DA:LA 1:2 C
0.000416667	-0.236484	-0.234889	-0.0427233
0.00708333	-0.195924	-0.154323	-0.00888746
0.01375	-0.140581	-0.0918768	0.0321009
0.0204167	-0.0884875	-0.0759378	0.0752196
0.0270833	-0.0730018	-0.1005	0.079268
0.03375	-0.0983018	-0.151982	0.0573498
0.0404167	-0.161532	-0.230308	0.0410126
0.0470833	-0.259454	-0.316507	0.0339684
0.05375	-0.377941	-0.366517	0.0287805
0.0604167	-0.491307	-0.367438	-0.00504213
0.0670833	-0.564441	-0.348939	-0.0523459
0.07375	-0.572352	-0.30908	-0.0663701
0.0804167	-0.529386	-0.240669	-0.0423052
0.0870833	-0.460276	-0.175798	-0.00222955
0.09375	-0.398965	-0.149025	0.00880798
0.100417	-0.345126	-0.161443	0.0106948
0.107083	-0.280238	-0.16777	0.042992
0.11375	-0.225845	-0.177347	0.046766
0.120417	-0.209836	-0.226908	-0.011854
0.127083	-0.225469	-0.305663	-0.103007
0.13375	-0.254211	-0.386883	-0.133682
0.140417	-0.283609	-0.418636	-0.102969
0.147083	-0.326624	-0.387038	-0.0689875
0.15375	-0.382623	-0.311809	-0.0323828
0.160417	-0.457339	-0.224713	0.018951
0.167083	-0.54504	-0.164313	0.0502636
0.17375	-0.612049	-0.150591	-0.00467892
0.180417	-0.624343	-0.188679	-0.109524
0.187083	-0.588177	-0.269979	-0.220388
0.19375	-0.53642	-0.371337	-0.307917
0.200417	-0.471972	-0.450386	-0.374092
0.207083	-0.410131	-0.486573	-0.411709
0.21375	-0.371906	-0.477204	-0.40091
0.220417	-0.40083	-0.454002	-0.387721
0.227083	-0.482555	-0.444664	-0.384582
0.23375	-0.582535	-0.44686	-0.41062
0.240417	-0.63731	-0.430175	-0.44305
0.247083	-0.636439	-0.374945	-0.441703
0.25375	-0.596369	-0.292766	-0.408638
0.260417	-0.536603	-0.201521	-0.340281
0.267083	-0.46786	-0.127161	-0.287855
0.27375	-0.392674	-0.0839937	-0.24135
0.280417	-0.345495	-0.101499	-0.204496
0.287083	-0.334671	-0.181129	-0.209263
0.29375	-0.355035	-0.303573	-0.259704
0.300417	-0.393875	-0.427794	-0.338625
0.307083	-0.446946	-0.540652	-0.380435
0.31375	-0.481476	-0.61014	-0.372675
0.320417	-0.485074	-0.606674	-0.3344
0.327083	-0.452921	-0.525314	-0.279267
0.33375	-0.38466	-0.394685	-0.207765
0.340417	-0.280934	-0.271332	-0.131619
0.347083	-0.155826	-0.1473	-0.070529
0.35375	-0.0548293	-0.040397	-0.0384896
0.360417	0.00651108	0.0177564	-0.0180064
0.367083	0.0356916	0.0143443	0.0100527
0.37375	0.0310414	-0.0196474	0.0304205
0.380417	-0.0105847	-0.034785	0.0276806
0.387083	-0.0739149	-0.0458384	0.00661367
0.39375	-0.134324	-0.0669694	-0.0202394
0.400417	-0.185765	-0.0995463	-0.0566309
0.407083	-0.237269	-0.121762	-0.101734
0.41375	-0.300216	-0.149679	-0.147295
0.420417	-0.332318	-0.196338	-0.169158
0.427083	-0.321947	-0.231036	-0.155219
0.43375	-0.279115	-0.244419	-0.115196
0.440417	-0.250023	-0.246192	-0.0654708
0.447083	-0.243103	-0.257887	-0.0194683
0.45375	-0.234921	-0.261062	0.0269481
0.460417	-0.237406	-0.253015	0.0850621
0.467083	-0.260561	-0.251196	0.133135
0.47375	-0.295314	-0.241635	0.152232
0.480417	-0.313688	-0.197896	0.138274
0.487083	-0.322065	-0.140714	0.108195
0.49375	-0.322308	-0.136223	0.0907514
0.500417	-0.317474	-0.171766	0.0671299
0.507083	-0.308283	-0.218766	0.031574
0.51375	-0.309678	-0.254859	-0.0145332
0.520417	-0.315301	-0.288906	-0.0466732
0.527083	-0.303489	-0.318837	-0.0723125
0.53375	-0.298087	-0.332032	-0.124608
0.540417	-0.30827	-0.343577	-0.208155
0.547083	-0.336432	-0.339992	-0.283248
0.55375	-0.371174	-0.333515	-0.306335
0.560417	-0.402967	-0.317977	-0.28889
0.567083	-0.425231	-0.303951	-0.263897
0.57375	-0.404356	-0.259584	-0.245756
0.580417	-0.334855	-0.197576	-0.204252
0.587083	-0.259462	-0.167902	-0.146444
0.59375	-0.198619	-0.173681	-0.0845124
0.600417	-0.143319	-0.204188	-0.0258508
0.607083	-0.0885732	-0.214152	0.0447705
0.61375	-0.053098	-0.2236	0.12163
0.620417	-0.0717575	-0.226364	0.161305
0.627083	-0.115646	-0.198701	0.165602
0.63375	-0.142319	-0.149556	0.138453
0.640417	-0.167251	-0.118515	0.0741274
0.647083	-0.208309	-0.138485	-0.0278589
0.65375	-0.269329	-0.172227	-0.112623
0.660417	-0.31932	-0.199719	-0.126286
0.667083	-0.330343	-0.235692	-0.103131
0.67375	-0.324152	-0.286763	-0.086015
0.680417	-0.279881	-0.325412	-0.0850863
0.687083	-0.21465	-0.330329	-0.0771281
0.69375	-0.143274	-0.320741	-0.0832758
0.700417	-0.0761359	-0.311284	-0.117688
0.707083	-0.0371635	-0.29401	-0.153343
0.71375	-0.0352875	-0.294883	-0.172336
0.720417	-0.0813244	-0.3126	-0.162396
0.727083	-0.153341	-0.325756	-0.13073
0.73375	-0.224347	-0.324418	-0.0926754
0.740417	-0.303346	-0.318284	-0.0727129
0.747083	-0.374483	-0.315732	-0.0787442
0.75375	-0.435567	-0.293803	-0.101161
0.760417	-0.476127	-0.259761	-0.137214
0.767083	-0.517208	-0.241668	-0.1916
0.77375	-0.568982	-0.237923	-0.255566
0.780417	-0.582247	-0.228001	-0.287129
0.787083	-0.563757	-0.210471	-0.291533
0.79375	-0.524846	-0.187914	-0.286142
0.800417	-0.509423	-0.178486	-0.291497
0.807083	-0.510553	-0.182082	-0.297
0.81375	-0.497426	-0.189404	-0.277142
0.820417	-0.487867	-0.206401	-0.250746
0.827083	-0.471356	-0.214871	-0.214395
0.83375	-0.45647	-0.214604	-0.192193
0.840417	-0.444055	-0.20631	-0.165302
0.847083	-0.421064	-0.201819	-0.138877
0.85375	-0.373756	-0.201764	-0.0897069
0.860417	-0.289626	-0.159625	-0.0151433
0.867083	-0.197413	-0.0859106	0.058571
0.87375	-0.135828	-0.0310373	0.123935
0.880417	-0.112403	-0.0221233	0.165751
0.887083	-0.089628	-0.0381073	0.198881
0.89375	-0.100075	-0.0592727	0.188206
0.900417	-0.160514	-0.124216	0.10705
0.907083	-0.278442	-0.237211	-0.0150048
0.91375	-0.374785	-0.329601	-0.137912
0.920417	-0.400966	-0.342213	-0.22348
0.927083	-0.396348	-0.294595	-0.28935
0.93375	-0.348608	-0.219236	-0.326524
0.940417	-0.270512	-0.132542	-0.306587
0.947083	-0.167077	-0.0420301	-0.238964
0.95375	-0.0911203	0.023751	-0.151725
0.960417	-0.0719987	0.027324	-0.092839
0.967083	-0.0893028	-0.0102923	-0.0479625
0.97375	-0.145707	-0.0723491	-0.0280032
0.980417	-0.221039	-0.129144	-0.0342536
0.987083	-0.282924	-0.168673	-0.0532781
0.99375	-0.312322	-0.191605	-0.0619058
1.00042	-0.30811	-0.190293	-0.0610699
1.00708	-0.299764	-0.168574	-0.0870349
1.01375	-0.30358	-0.148122	-0.12285
1.02042	-0.318514	-0.145298	-0.146728
1.02708	-0.347475	-0.156574	-0.141792
1.03375	-0.373339	-0.163879	-0.115241
1.04042	-0.387614	-0.155304	-0.0732877
1.04708	-0.373397	-0.142738	0.00222027
1.05375	-0.320877	-0.133801	0.0969877
1.06042	-0.256709	-0.136093	0.17862
1.06708	-0.229092	-0.160369	0.195351
1.07375	-0.255297	-0.206937	0.161658
1.08042	-0.313677	-0.272359	0.116741
1.08708	-0.364112	-0.338104	0.0781751
1.09375	-0.41112	-0.394258	0.0315576
1.10042	-0.46728	-0.439934	-0.0231781
1.10708	-0.497084	-0.472909	-0.0456627
1.11375	-0.484176	-0.466467	-0.0497118
1.12042	-0.436147	-0.441505	-0.0500214
1.12708	-0.392217	-0.396574	-0.0432379
1.13375	-0.342456	-0.325244	-0.00194794
1.14042	-0.27083	-0.23117	0.049687
1.14708	-0.191501	-0.110211	0.0762323
1.15375	-0.101496	-0.0135024	0.0914018
1.16042	-0.00145395	0.0866196	0.132873
1.16708	0.0966421	0.163783	0.190963
1.17375	0.151439	0.204872	0.230621
1.18042	0.158889	0.198464	0.254731
1.18708	0.155526	0.139963	0.272047
1.19375	0.152094	0.0663393	0.291883
1.20042	0.121845	-0.0189502	0.28098
1.20708	0.0533467	-0.0899044	0.240544
1.21375	-0.0210264	-0.142187	0.176341
1.22042	-0.0768946	-0.176015	0.102458
1.22708	-0.127929	-0.172973	0.0401729
1.23375	-0.177792	-0.148977	0.00027299
1.24042	-0.182378	-0.106535	0.00218364
1.24708	-0.147244	-0.0821304	0.013237
1.25375	-0.105967	-0.0689724	0.0211498
1.26042	-0.0932406	-0.0501864	0.0327833
1.26708	-0.106179	-0.055364	0.0481097
1.27375	-0.144645	-0.0887213	0.0476541
1.28042	-0.228071	-0.165596	-0.000133719
1.28708	-0.310269	-0.221878	-0.0597529
1.29375	-0.358833	-0.246781	-0.0703511
1.30042	-0.365857	-0.25126	-0.036206
1.30708	-0.360445	-0.250586	0.0245489
1.31375	-0.34143	-0.22895	0.0733648
1.32042	-0.322365	-0.187162	0.103708
1.32708	-0.3447	-0.178625	0.109385
1.33375	-0.398954	-0.234274	0.0718552
1.34042	-0.464599	-0.332702	0.0158657
1.34708	-0.51755	-0.415728	-0.0581001
1.35375	-0.558838	-0.486773	-0.134867
1.36042	-0.571688	-0.53618	-0.197625
1.36708	-0.523423	-0.552984	-0.224443
1.37375	-0.43758	-0.51766	-0.206762
1.38042	-0.323834	-0.43643	-0.156049
1.38708	-0.218049	-0.35015	-0.0897965
1.39375	-0.160618	-0.267117	-0.0277446
1.40042	-0.146829	-0.204232	0.0356175
1.40708	-0.167392	-0.151056	0.0964224
1.41375	-0.19835	-0.115064	0.147673
1.42042	-0.25404	-0.100631	0.151139
1.42708	-0.295291	-0.0844504	0.121543
1.43375	-0.293777	-0.0846104	0.095634
1.44042	-0.25359	-0.0910585	0.0777418
1.44708	-0.191807	-0.0775313	0.0626589
1.45375	-0.119681	-0.00526205	0.0462364
1.46042	-0.0610136	0.0959673	0.0454226
1.46708	-0.0407942	0.168118	0.0503397
1.47375	-0.0409013	0.213892	0.0579659
1.48042	-0.0482646	0.226513	0.0796467
1.48708	-0.0655238	0.186386	0.100556
1.49375	-0.0952646	0.0832231	0.104681
1.50042	-0.0962074	-0.031707	0.103238
1.50708	-0.0709359	-0.122561	0.101553
1.51375	-0.0465873	-0.179876	0.102889
1.52042	-0.028698	-0.174984	0.100151
1.52708	-0.0151026	-0.119233	0.0953435
1.53375	-0.00320447	-0.0506113	0.0848104
1.54042	-0.0129088	-0.010805	0.0440313
1.54708	-0.0149426	0.0117829	0.0122598
1.55375	-0.0136357	0.0359543	0.00734402
1.56042	-0.0352176	0.0333031	0.013276
1.56708	-0.0630509	-0.00040787	0.0220035
1.57375	-0.070758	-0.0447942	0.0405596
1.58042	-0.0419731	-0.0801825	0.0886178
1.58708	0.00514908	-0.0852656	0.136464
1.59375	0.0670786	-0.0587079	0.177326
1.60042	0.130239	-0.00317553	0.218077
1.60708	0.156779	0.0500344	0.249352
1.61375	0.13323	0.0662179	0.235018
1.62042	0.0828759	0.0587824	0.178468
1.62708	0.0251873	0.0403996	0.118124
1.63375	-0.0208224	0.0295086	0.0771923
1.64042	-0.0283094	0.0243621	0.0629859
1.64708	0.00708737	0.0440482	0.0564459
1.65375	0.0506015	0.103134	0.0759539
1.66042	0.0864062	0.19416	0.104991
1.66708	0.136356	0.25792	0.138234
1.67375	0.198143	0.262633	0.148192
1.68042	0.239816	0.217444	0.131613
1.68708	0.245462	0.142848	0.0994558
1.69375	0.236959	0.0602345	0.0611882
1.70042	0.207539	-0.0375684	0.0244204
1.70708	0.133135	-0.121009	-0.0265949
1.71375	0.0471929	-0.178107	-0.0865544
1.72042	-0.00584563	-0.214903	-0.122397
1.72708	0.0160875	-0.204951	-0.109107
1.73375	0.0749876	-0.160941	-0.0679574
1.74042	0.124284	-0.107945	-0.0435717
1.74708	0.16421	-0.0709467	-0.0404292
1.75375	0.185379	-0.0524773	-0.0324502
1.76042	0.187462	-0.0334184	-0.0372331
1.76708	0.127146	-0.0679791	-0.0789463
1.77375	0.0316386	-0.141952	-0.141475
1.78042	-0.0343104	-0.209449	-0.172255
1.78708	-0.0542046	-0.227521	-0.146935
1.79375	-0.0725171	-0.205254	-0.0960582
1.80042	-0.112917	-0.168915	-0.0315862
1.80708	-0.148826	-0.10602	0.0274941
1.81375	-0.166374	-0.0295413	0.0725019
1.82042	-0.166234	0.0314752	0.108246
1.82708	-0.17778	0.04274	0.135723
1.83375	-0.171538	-0.00175686	0.141294
1.84042	-0.146211	-0.0587387	0.114353
1.84708	-0.11004	-0.120696	0.0967413
1.85375	-0.0600358	-0.159576	0.136063
1.86042	-0.0234637	-0.193463	0.203266
1.86708	0.0198098	-0.211224	0.241772
1.87375	0.0567877	-0.188182	0.250985
1.88042	0.106793	-0.127678	0.256653
1.88708	0.174248	-0.0227467	0.260495
1.89375	0.249363	0.084936	0.242769
1.90042	0.3146	0.182616	0.196921
1.90708	0.346336	0.253778	0.143151
1.91375	0.341143	0.291337	0.100602
1.92042	0.299998	0.277461	0.0795736
1.92708	0.226562	0.195826	0.0809082
1.93375	0.127335	0.0655726	0.0755862
1.94042	0.0272385	-0.0618792	0.0468397
1.94708	-0.0665129	-0.155574	-0.0010785
1.95375	-0.133634	-0.213418	-0.0388958
1.96042	-0.173193	-0.236759	-0.0507922
1.96708	-0.205739	-0.23096	-0.0640667
1.97375	-0.228765	-0.174464	-0.0666989
1.98042	-0.227332	-0.0737317	-0.0188954
1.98708	-0.173464	0.0381147	0.0795995
1.99375	-0.0869424	0.119995	0.184845
2.00042	-0.00471007	0.165108	0.248555
2.00708	0.0893542	0.20248	0.299278
2.01375	0.224356	0.26019	0.368432
2.02042	0.409216	0.353036	0.482259
2.02708	0.620853	0.508271	0.657998
2.03375	0.87125	0.772576	0.91372
2.04042	1.22898	1.17412	1.28189
2.04708	1.71668	1.69582	1.76401
2.05375	2.24905	2.2385	2.3024
2.06042	2.71766	2.73419	2.79475
2.06708	3.01871	3.11885	3.14317
2.07375	3.13167	3.32392	3.28243
2.08042	3.0262	3.29194	3.20039
2.08708	2.69861	3.01272	2.90304
2.09375	2.22224	2.57714	2.45793
2.10042	1.68375	2.06932	1.95202
2.10708	1.22771	1.55822	1.48335
2.11375	0.882839	1.10761	1.12048
2.12042	0.651109	0.768298	0.865573
2.12708	0.490514	0.570696	0.698012
2.13375	0.356091	0.453192	0.583845
2.14042	0.250617	0.367709	0.499316
2.14708	0.171522	0.317473	0.436683
2.15375	0.126104	0.313643	0.374202
2.16042	0.090593	0.324459	0.325413
2.16708	0.0641785	0.283589	0.28645
2.17375	0.0810863	0.217722	0.253485
2.18042	0.122616	0.167245	0.218267
2.18708	0.115238	0.121128	0.159275
2.19375	0.039197	0.0410969	0.0983174
2.20042	-0.0615097	-0.0619402	0.0291357
2.20708	-0.146234	-0.123336	-0.034167
2.21375	-0.234825	-0.14406	-0.0815939
2.22042	-0.322028	-0.169172	-0.0976468
2.22708	-0.391443	-0.233733	-0.0820991
2.23375	-0.418647	-0.305419	-0.0565096
2.24042	-0.431351	-0.326026	-0.0270488
2.24708	-0.445397	-0.318006	-0.00806191
2.25375	-0.464314	-0.33008	-0.020613
2.26042	-0.488789	-0.371298	-0.0618306
2.26708	-0.501836	-0.398058	-0.106711
2.27375	-0.503	-0.381082	-0.143618
2.28042	-0.480074	-0.363807	-0.169257
2.28708	-0.450175	-0.37396	-0.203729
2.29375	-0.41004	-0.378202	-0.20654
2.30042	-0.342825	-0.359014	-0.173048
2.30708	-0.223976	-0.299037	-0.102104
2.31375	-0.0980031	-0.217735	-0.00888028
2.32042	-0.0146141	-0.122207	0.0785414
2.32708	0.0236006	-0.0145423	0.182391
2.33375	0.0358894	0.084519	0.269055
2.34042	0.0404374	0.164381	0.337473
2.34708	0.0196348	0.193247	0.371107
2.35375	-0.018364	0.153681	0.370165
2.36042	-0.0516046	0.0680107	0.335993
2.36708	-0.0538096	-0.00694148	0.269147
2.37375	-0.0228579	-0.0380223	0.210887
2.38042	0.00625813	-0.0368322	0.163916
2.38708	0.0118176	-0.0353888	0.117199
2.39375	-0.00745404	-0.0392722	0.0704004
2.40042	-0.00909917	-0.0505679	0.0576741
2.40708	0.0201281	-0.0714025	0.109319
2.41375	0.0515363	-0.102763	0.163789
2.42042	0.0548967	-0.127856	0.194485
2.42708	0.0472627	-0.135321	0.197035
2.43375	0.0642981	-0.120849	0.218182
2.44042	0.0700411	-0.0976777	0.23134
2.44708	0.0337663	-0.0951292	0.200033
2.45375	-0.0254356	-0.0877501	0.163066
2.46042	-0.0438124	-0.065639	0.151799
2.46708	-0.0124534	-0.0231874	0.172316
2.47375	0.024455	0.00133235	0.178239
2.48042	0.0495112	-0.0139959	0.181031
2.48708	0.0339268	-0.0457153	0.172676
2.49375	-0.00367737	-0.0887564	0.142986
2.50042	-0.0629373	-0.1308	0.0875912
2.50708	-0.151614	-0.196826	0.0258569
2.51375	-0.263562	-0.274325	-0.03543
2.52042	-0.368899	-0.342907	-0.0897064
2.52708	-0.390223	-0.380502	-0.114427
2.53375	-0.355949	-0.398714	-0.112612
2.54042	-0.321981	-0.404605	-0.105629
2.54708	-0.319846	-0.377134	-0.105813
2.55375	-0.316533	-0.32857	-0.0963507
2.56042	-0.303869	-0.27515	-0.0848918
2.56708	-0.330116	-0.248728	-0.0942323
2.57375	-0.378444	-0.245806	-0.120398
2.58042	-0.413927	-0.263444	-0.126115
2.58708	-0.408098	-0.306101	-0.113936
2.59375	-0.384946	-0.354478	-0.113198
2.60042	-0.364315	-0.383827	-0.137302
2.60708	-0.340626	-0.399068	-0.162557
2.61375	-0.319863	-0.428113	-0.17682
2.62042	-0.315479	-0.475622	-0.195242
2.62708	-0.3408	-0.511823	-0.232874
2.63375	-0.370775	-0.524067	-0.270866
2.64042	-0.385979	-0.525182	-0.286764
2.64708	-0.361448	-0.510887	-0.27676
2.65375	-0.318133	-0.463422	-0.240739
2.66042	-0.265599	-0.396283	-0.206502
2.66708	-0.209025	-0.342126	-0.16665
2.67375	-0.170452	-0.299892	-0.112971
2.68042	-0.17559	-0.281515	-0.0726599
2.68708	-0.255763	-0.390601	-0.240874
2.69375	-0.527174	-1.24433	-1.52804
2.70042	-1.28021	-4.33084	-6.14377
2.70708	-2.86515	-11.3982	-16.8323
2.71375	-5.10712	-22.4275	-34.0466
2.72042	-7.39459	-34.4733	-53.9397
2.72708	-8.94908	-44.0852	-70.4791
2.73375	-9.72985	-49.4355	-79.2144
2.74042	-9.95297	-49.6558	-78.5459
2.74708	-9.61929	-43.8334	-68.0754
2.75375	-8.57268	-32.0254	-48.6455
2.76042	-7.00588	-17.6213	-24.5926
2.76708	-5.71257	-4.55188	-2.37464
2.77375	-4.83749	5.15727	13.2583
2.78042	-4.01251	11.5329	22.1091
2.78708	-2.80706	15.2163	26.2112
2.79375	-1.48943	16.299	26.8796
2.80042	-0.419738	15.4206	24.8228
2.80708	0.416956	13.2906	20.909
2.81375	1.26082	10.8455	16.5565
2.82042	2.35863	8.87144	12.8602
2.82708	3.96977	8.13664	10.8513
2.83375	6.63215	9.78415	12.1903
2.84042	10.812	15.0372	18.9844
2.84708	16.4147	24.1311	32.0919
2.85375	22.5443	35.5702	49.7371
2.86042	27.9308	46.7084	67.9344
2.86708	31.4796	55.0618	82.5309
2.87375	32.4022	58.7803	90.3903
2.88042	30.3777	56.8059	89.4955
2.88708	25.8112	49.3737	79.68
2.89375	19.8887	38.3518	63.3118
2.90042	14.0316	26.6405	44.796
2.90708	9.19428	16.5884	28.2265
2.91375	5.6872	9.16493	15.6285
2.92042	3.38573	4.22474	7.09816
2.92708	2.02852	1.25659	1.87457
2.93375	1.33029	-0.21791	-0.816817
2.94042	1.03155	-0.655879	-1.68537
2.94708	0.937747	-0.514405	-1.45377
2.95375	0.940861	-0.135191	-0.754602
2.96042	0.972336	0.272534	-0.0169059
2.96708	0.985525	0.602394	0.566631
2.97375	0.95674	0.802569	0.948481
2.98042	0.892333	0.879284	1.14822
2.98708	0.813534	0.887678	1.22909
2.99375	0.731671	0.858644	1.24584
3.00042	0.649954	0.807946	1.22947
3.00708	0.56916	0.74377	1.17912
3.01375	0.523503	0.694867	1.12211
3.02042	0.52049	0.666759	1.0673
3.02708	0.535568	0.641043	1.0001
3.03375	0.539236	0.606846	0.906777
3.04042	0.51825	0.561598	0.804785
3.04708	0.49576	0.523022	0.731876
3.05375	0.470723	0.496487	0.688176
3.06042	0.432803	0.477244	0.649382
3.06708	0.38539	0.449832	0.606235
3.07375	0.338117	0.413742	0.574912
3.08042	0.316691	0.376154	0.55163
3.08708	0.310581	0.340685	0.518545
3.09375	0.294273	0.296023	0.461962
3.10042	0.282689	0.243251	0.417297
3.10708	0.290267	0.207883	0.406248
3.11375	0.318127	0.203426	0.419433
3.12042	0.327079	0.211911	0.439362
3.12708	0.305864	0.196407	0.446746
3.13375	0.283805	0.169023	0.446066
3.14042	0.269705	0.151802	0.429798
3.14708	0.267839	0.149686	0.407655
3.15375	0.268174	0.147648	0.40371
3.16042	0.28255	0.151105	0.416704
3.16708	0.310043	0.187888	0.444427
3.17375	0.345824	0.231718	0.46966
3.18042	0.374385	0.266683	0.498426
3.18708	0.375553	0.267856	0.524395
3.19375	0.337061	0.227512	0.517906
3.20042	0.250437	0.147014	0.461727
3.20708	0.147291	0.0359887	0.367867
3.21375	0.0576705	-0.0587882	0.27309
3.22042	-0.00916222	-0.123815	0.185176
3.22708	-0.056844	-0.154928	0.107332
3.23375	-0.0769301	-0.148847	0.0566696
3.24042	-0.0509545	-0.122544	0.0510244
3.24708	0.00264036	-0.079822	0.0837332
3.25375	0.0554209	-0.0272704	0.127225
3.26042	0.100745	0.0297493	0.158972
3.26708	0.134554	0.0942811	0.172959
3.27375	0.147038	0.149224	0.16782
3.28042	0.129707	0.196022	0.149769
3.28708	0.0991443	0.223666	0.130206
3.29375	0.0727575	0.219305	0.113448
3.30042	0.0436731	0.184792	0.106114
3.30708	0.00383574	0.118489	0.0879711
3.31375	-0.0352562	0.05952	0.0442612
3.32042	-0.0598044	0.029751	0.00733967
3.32708	-0.0845175	0.035396	-0.00847304
3.33375	-0.12497	0.0528757	-0.00434471
3.34042	-0.164483	0.0598192	-0.00646116
3.34708	-0.182835	0.0612162	0.0030421
3.35375	-0.183103	0.0480844	0.052376
3.36042	-0.19095	0.0201509	0.103597
3.36708	-0.201107	-0.0326926	0.120372
3.37375	-0.196121	-0.084041	0.0985876
3.38042	-0.17948	-0.101558	0.0758254
3.38708	-0.14456	-0.0727261	0.0746166
3.39375	-0.105311	-0.023953	0.0819048
3.40042	-0.0730089	0.00361179	0.0827668
3.40708	-0.0638517	0.0206465	0.0883573
3.41375	-0.0777079	0.0494826	0.1253
3.42042	-0.0952545	0.0809813	0.190654
3.42708	-0.119916	0.0703843	0.230125
3.43375	-0.138676	0.0208685	0.217325
3.44042	-0.126817	-0.0150083	0.191462
3.44708	-0.0880958	-0.0293473	0.174262
3.45375	-0.0603563	-0.0751397	0.141344
3.46042	-0.0750904	-0.169805	0.0643223
3.46708	-0.106217	-0.259408	-0.00239246
3.47375	-0.137243	-0.304946	-0.0326722
3.48042	-0.182224	-0.334273	-0.0619994
3.48708	-0.222516	-0.360483	-0.11062
3.49375	-0.230288	-0.355744	-0.158334
3.50042	-0.194241	-0.31806	-0.184069
3.50708	-0.161595	-0.280817	-0.203093
3.51375	-0.140546	-0.260936	-0.202762
3.52042	-0.116692	-0.240625	-0.156702
3.52708	-0.113485	-0.221249	-0.0877349
3.53375	-0.149272	-0.235938	-0.0518792
3.54042	-0.212063	-0.255965	-0.0480639
3.54708	-0.253764	-0.256006	-0.0466743
3.55375	-0.265055	-0.233217	-0.0372368
3.56042	-0.285789	-0.217818	-0.0614155
3.56708	-0.301287	-0.208238	-0.106195
3.57375	-0.294817	-0.175836	-0.103834
3.58042	-0.269847	-0.149373	-0.0368399
3.58708	-0.261682	-0.152471	0.0239591
3.59375	-0.279125	-0.175239	0.0398143
3.60042	-0.271296	-0.177584	0.0450985
3.60708	-0.240441	-0.156835	0.0796763
3.61375	-0.21157	-0.136058	0.107129
3.62042	-0.201566	-0.145469	0.0743528
3.62708	-0.216034	-0.189059	-0.00309239
3.63375	-0.24224	-0.253067	-0.0995257
3.64042	-0.278232	-0.329969	-0.186918
3.64708	-0.308488	-0.413553	-0.278132
3.65375	-0.323849	-0.490049	-0.378469
3.66042	-0.34936	-0.5289	-0.460235
3.66708	-0.378121	-0.536156	-0.483704
3.67375	-0.403879	-0.534712	-0.450311
3.68042	-0.410814	-0.525145	-0.381617
3.68708	-0.405156	-0.49078	-0.296231
3.69375	-0.401572	-0.446055	-0.191424
3.70042	-0.379844	-0.402801	-0.0885652
3.70708	-0.334604	-0.348379	-0.0193613
3.71375	-0.290937	-0.278531	0.013293
3.72042	-0.272799	-0.214144	0.0156919
3.72708	-0.267314	-0.198668	-0.00697916
3.73375	-0.24579	-0.225596	-0.0563191
3.74042	-0.213802	-0.266496	-0.114385
3.74708	-0.188637	-0.286007	-0.165367
3.75375	-0.184083	-0.287546	-0.202192
3.76042	-0.200174	-0.297932	-0.261216
3.76708	-0.255043	-0.328863	-0.343168
3.77375	-0.333532	-0.365996	-0.420833
3.78042	-0.419221	-0.421347	-0.460448
3.78708	-0.490744	-0.490975	-0.452828
3.79375	-0.531428	-0.552612	-0.406223
3.80042	-0.562865	-0.574784	-0.327305
3.80708	-0.581862	-0.561645	-0.227382
3.81375	-0.603392	-0.5288	-0.137793
3.82042	-0.605757	-0.465439	-0.0730023
3.82708	-0.582658	-0.375442	-0.0311658
3.83375	-0.544873	-0.278976	-0.0233913
3.84042	-0.51837	-0.224408	-0.0570378
3.84708	-0.515702	-0.21943	-0.128831
3.85375	-0.526876	-0.270186	-0.194369
3.86042	-0.551054	-0.342404	-0.228916
3.86708	-0.603923	-0.426465	-0.240976
3.87375	-0.656481	-0.51472	-0.250552
3.88042	-0.65418	-0.585384	-0.227279
3.88708	-0.600959	-0.602787	-0.156944
3.89375	-0.53425	-0.540004	-0.0722262
3.90042	-0.473718	-0.430778	0.00409741
3.90708	-0.403521	-0.328603	0.0547739
3.91375	-0.332699	-0.264035	0.107898
3.92042	-0.283195	-0.229638	0.153739
3.92708	-0.246442	-0.227779	0.161797
3.93375	-0.201962	-0.242896	0.135713
3.94042	-0.166824	-0.266328	0.0750877
3.94708	-0.148401	-0.274446	0.0240536
3.95375	-0.177018	-0.281073	-0.0278725
3.96042	-0.256205	-0.309806	-0.112395
3.96708	-0.374823	-0.328201	-0.182766
3.97375	-0.495114	-0.327961	-0.210659
3.98042	-0.570185	-0.31974	-0.184795
3.98708	-0.628205	-0.336559	-0.177772
3.99375	-0.651128	-0.370633	-0.201356
4.00042	-0.635883	-0.405706	-0.206865
4.00708	-0.59226	-0.463218	-0.202865
4.01375	-0.546599	-0.529096	-0.208661
4.02042	-0.513311	-0.572316	-0.240437
4.02708	-0.466184	-0.582936	-0.253442
4.03375	-0.418542	-0.570118	-0.240147
4.04042	-0.386548	-0.518867	-0.216075
4.04708	-0.343051	-0.426649	-0.194906
4.05375	-0.289231	-0.333014	-0.153724
4.06042	-0.235509	-0.277658	-0.111719
4.06708	-0.200771	-0.251776	-0.0891745
4.07375	-0.17986	-0.233424	-0.0813131
4.08042	-0.152976	-0.233182	-0.0639047
4.08708	-0.142231	-0.247143	-0.0282746
4.09375	-0.159756	-0.272392	-0.0187142
4.10042	-0.221651	-0.309779	-0.0398896
4.10708	-0.290178	-0.343654	-0.0804403
4.11375	-0.323717	-0.348059	-0.0977193
4.12042	-0.310076	-0.308434	-0.0948107
4.12708	-0.29323	-0.266153	-0.0849551
4.13375	-0.278491	-0.229844	-0.0629513
4.14042	-0.245426	-0.190554	-0.025568
4.14708	-0.202218	-0.152479	0.0363486
4.15375	-0.167923	-0.126668	0.0864782
4.16042	-0.163895	-0.144823	0.107901
4.16708	-0.163386	-0.180399	0.106657
4.17375	-0.166112	-0.221619	0.0983383
4.18042	-0.173181	-0.22995	0.0904849
4.18708	-0.183486	-0.195851	0.0630712
4.19375	-0.196975	-0.159216	0.0205514
4.20042	-0.186039	-0.129857	0.00461143
4.20708	-0.150923	-0.116647	0.0321262
4.21375	-0.108095	-0.090858	0.0774655
4.22042	-0.0596096	-0.070086	0.118265
4.22708	-0.00255659	-0.0679404	0.171432
4.23375	0.0480877	-0.0724588	0.234624
4.24042	0.0528116	-0.0634738	0.256007
4.24708	0.018401	-0.026665	0.223198
4.25375	-0.00574623	0.000667416	0.15707
4.26042	-0.0228939	-0.0162821	0.100543
4.26708	-0.0520327	-0.0738646	0.0529741
4.27375	-0.0882178	-0.137477	0.0074814
4.28042	-0.0969149	-0.176827	-0.010411
4.28708	-0.0702651	-0.206283	0.000187917
4.29375	-0.0695959	-0.243731	0.0290197
4.30042	-0.104734	-0.277636	0.0304012
4.30708	-0.168251	-0.311881	-0.0114736
4.31375	-0.220012	-0.340549	-0.0658908
4.32042	-0.25702	-0.385165	-0.112415
4.32708	-0.303224	-0.446868	-0.157428
4.33375	-0.36043	-0.512608	-0.223168
4.34042	-0.413131	-0.566156	-0.276239
4.34708	-0.436008	-0.586466	-0.280813
4.35375	-0.447551	-0.587658	-0.253395
4.36042	-0.458745	-0.56218	-0.232685
4.36708	-0.452526	-0.482429	-0.227798
4.37375	-0.383135	-0.357982	-0.178691
4.38042	-0.286282	-0.249283	-0.0928809
4.38708	-0.228831	-0.193782	-0.0230739
4.39375	-0.215242	-0.169056	0.00641987
4.40042	-0.225573	-0.148072	0.0111912
4.40708	-0.23693	-0.14603	0.0141872
4.41375	-0.274659	-0.162912	-0.00841674
4.42042	-0.33244	-0.161821	-0.0573939
4.42708	-0.382159	-0.144663	-0.0988862
4.43375	-0.403953	-0.122205	-0.111237
4.44042	-0.402166	-0.106241	-0.0857374
4.44708	-0.402556	-0.113853	-0.044712
4.45375	-0.417801	-0.158937	-0.0139788
4.46042	-0.423076	-0.239062	0.0112772
4.46708	-0.370765	-0.295855	0.0584349
4.47375	-0.300583	-0.320024	0.126772
4.48042	-0.237514	-0.34453	0.175699
4.48708	-0.201717	-0.345167	0.200811
4.49375	-0.183943	-0.296304	0.205806
4.50042	-0.185529	-0.216425	0.185072
4.50708	-0.232214	-0.166529	0.128157
4.51375	-0.302395	-0.168368	0.0423942
4.52042	-0.359182	-0.17547	-0.0348027
4.52708	-0.397821	-0.20019	-0.098147
4.53375	-0.398806	-0.237599	-0.13937
4.54042	-0.383876	-0.259138	-0.149942
4.54708	-0.346163	-0.227551	-0.139813
4.55375	-0.292026	-0.158935	-0.111729
4.56042	-0.262934	-0.113775	-0.0908872
4.56708	-0.233264	-0.0961626	-0.0909174
4.57375	-0.197037	-0.0889019	-0.082703
4.58042	-0.144404	-0.0857453	-0.0652413
4.58708	-0.140876	-0.119945	-0.0598636
4.59375	-0.218637	-0.205301	-0.117563
4.60042	-0.320619	-0.291233	-0.203972
4.60708	-0.395952	-0.336303	-0.248565
4.61375	-0.439615	-0.346324	-0.252864
4.62042	-0.478599	-0.364503	-0.263891
4.62708	-0.504819	-0.379602	-0.319997
4.63375	-0.50014	-0.363106	-0.363106
4.64042	-0.49363	-0.339057	-0.395801
4.64708	-0.511519	-0.331905	-0.424412
4.65375	-0.547754	-0.349896	-0.474351
4.66042	-0.589564	-0.362036	-0.515578
4.66708	-0.60618	-0.370187	-0.502271
4.67375	-0.590531	-0.394827	-0.454908
4.68042	-0.535675	-0.430011	-0.386619
4.68708	-0.474655	-0.468652	-0.31368
4.69375	-0.448246	-0.509771	-0.236066
4.70042	-0.417647	-0.54477	-0.149472
4.70708	-0.363663	-0.555301	-0.0622509
4.71375	-0.317842	-0.514786	0.00735061
4.72042	-0.310232	-0.426116	0.0402312
4.72708	-0.316818	-0.320012	0.0423839
4.73375	-0.306348	-0.244445	0.0321205
4.74042	-0.315587	-0.219949	0.00511853
4.74708	-0.367936	-0.232205	-0.0295497
4.75375	-0.404341	-0.263281	-0.0415513
4.76042	-0.412989	-0.317229	-0.00776163
4.76708	-0.420202	-0.40214	0.0193837
4.77375	-0.441271	-0.475372	0.0148169
4.78042	-0.455744	-0.507532	0.000300011
4.78708	-0.450477	-0.50766	-0.00793441
4.79375	-0.454514	-0.515373	-0.03043
4.80042	-0.464993	-0.547501	-0.102135
4.80708	-0.477796	-0.563462	-0.182946
4.81375	-0.470064	-0.529619	-0.213
4.82042	-0.444105	-0.465732	-0.202041
4.82708	-0.405082	-0.399214	-0.183206
4.83375	-0.350606	-0.347881	-0.172405
4.84042	-0.273226	-0.281401	-0.141211
4.84708	-0.195306	-0.221448	-0.0898407
4.85375	-0.171788	-0.223015	-0.0728114
4.86042	-0.214944	-0.284451	-0.0870403
4.86708	-0.31775	-0.389668	-0.126454
4.87375	-0.444107	-0.483131	-0.165081
4.88042	-0.560331	-0.551875	-0.178989
4.88708	-0.626024	-0.570981	-0.175206
4.89375	-0.647035	-0.534709	-0.150378
4.90042	-0.676225	-0.495028	-0.158858
4.90708	-0.696831	-0.47465	-0.186163
4.91375	-0.705447	-0.471304	-0.209521
4.92042	-0.702978	-0.474002	-0.233199
4.92708	-0.725853	-0.483611	-0.262835
4.93375	-0.75729	-0.51174	-0.310991
4.94042	-0.732548	-0.499688	-0.309906
4.94708	-0.65702	-0.428367	-0.241447
4.95375	-0.574985	-0.339147	-0.14269
4.96042	-0.544597	-0.287798	-0.0646386
4.96708	-0.552373	-0.293237	-0.015241
4.97375	-0.567713	-0.309762	0.0135335
4.98042	-0.580638	-0.350797	-0.00222891
4.98708	-0.583835	-0.410138	-0.0544173
4.99375	-0.578254	-0.458935	-0.100831
5.00042	-0.557908	-0.469417	-0.116081
5.00708	-0.518652	-0.438892	-0.121318
5.01375	-0.471269	-0.429478	-0.132886
5.02042	-0.429296	-0.459907	-0.14138
5.02708	-0.417775	-0.50815	-0.147661
5.03375	-0.422123	-0.564914	-0.166279
5.04042	-0.419307	-0.611199	-0.192536
5.04708	-0.420813	-0.649862	-0.216417
5.05375	-0.438206	-0.661029	-0.227584
5.06042	-0.462005	-0.626497	-0.214033
5.06708	-0.469886	-0.581232	-0.168291
5.07375	-0.470181	-0.535934	-0.112979
5.08042	-0.489155	-0.502374	-0.0808504
5.08708	-0.501411	-0.483976	-0.0929695
5.09375	-0.468839	-0.486346	-0.125857
5.10042	-0.403365	-0.506618	-0.178554
5.10708	-0.345549	-0.512255	-0.245226
5.11375	-0.314169	-0.499566	-0.301678
5.12042	-0.300526	-0.486415	-0.310939
5.12708	-0.300977	-0.473434	-0.245983
5.13375	-0.329357	-0.434432	-0.144515
5.14042	-0.380034	-0.368429	-0.0518096
5.14708	-0.435012	-0.313862	-0.0110704
5.15375	-0.466165	-0.297377	-0.00364558
5.16042	-0.486688	-0.313932	-0.0435656
5.16708	-0.513381	-0.343112	-0.122814
5.17375	-0.546238	-0.368404	-0.20771
5.18042	-0.568472	-0.409607	-0.255589
5.18708	-0.582859	-0.470591	-0.256491
5.19375	-0.601195	-0.51786	-0.2556
5.20042	-0.591516	-0.506092	-0.246692
5.20708	-0.560292	-0.477464	-0.248106
5.21375	-0.526336	-0.483082	-0.271366
5.22042	-0.526597	-0.51578	-0.308356
5.22708	-0.535681	-0.519331	-0.332887
5.23375	-0.537655	-0.515613	-0.344905
5.24042	-0.540002	-0.56064	-0.360369
5.24708	-0.52758	-0.604149	-0.336166
5.25375	-0.534659	-0.618276	-0.281152
5.26042	-0.555207	-0.615115	-0.246996
5.26708	-0.591225	-0.637319	-0.26014
5.27375	-0.622696	-0.658969	-0.275592
5.28042	-0.640824	-0.637926	-0.256457
5.28708	-0.659409	-0.622706	-0.237898
5.29375	-0.655818	-0.628012	-0.242728
5.30042	-0.643575	-0.625444	-0.263525
5.30708	-0.628411	-0.587375	-0.279815
5.31375	-0.610086	-0.549809	-0.294224
5.32042	-0.552818	-0.553638	-0.296622
5.32708	-0.46683	-0.559474	-0.277187
5.33375	-0.382501	-0.525963	-0.229847
5.34042	-0.318596	-0.474399	-0.167316
5.34708	-0.257324	-0.457221	-0.119144
5.35375	-0.197589	-0.469708	-0.0772707
5.36042	-0.180772	-0.451355	-0.0407979
5.36708	-0.203518	-0.392067	-0.0353924
5.37375	-0.225634	-0.333333	-0.0429392
5.38042	-0.220336	-0.304385	-0.0368795
5.38708	-0.200814	-0.28809	0.0137478
5.39375	-0.200337	-0.253146	0.0591825
5.40042	-0.228265	-0.235213	0.0451674
5.40708	-0.285217	-0.281157	0.0073292
5.41375	-0.358722	-0.383389	-0.0190853
5.42042	-0.405173	-0.481532	-0.0108939
5.42708	-0.429189	-0.51367	0.0127584
5.43375	-0.453453	-0.503251	0.0370053
5.44042	-0.485422	-0.494203	0.060835
5.44708	-0.50569	-0.4918	0.0608538
5.45375	-0.50916	-0.482667	0.0242105
5.46042	-0.534318	-0.447128	-0.0303723
5.46708	-0.591119	-0.4275	-0.0813159
5.47375	-0.618632	-0.436113	-0.123784
5.48042	-0.575808	-0.419655	-0.144044
5.48708	-0.474796	-0.334417	-0.125563
5.49375	-0.365989	-0.19177	-0.0649314
5.50042	-0.267811	-0.0750851	-0.0183415
5.50708	-0.188392	-0.0205997	-0.0201228
5.51375	-0.163001	-0.0249426	-0.0640433
5.52042	-0.20253	-0.0821196	-0.122174
5.52708	-0.267095	-0.177073	-0.1518
5.53375	-0.327353	-0.277874	-0.162003
5.54042	-0.378825	-0.371478	-0.168345
5.54708	-0.425891	-0.439991	-0.177254
5.55375	-0.442561	-0.466168	-0.161469
5.56042	-0.432609	-0.461752	-0.11223
5.56708	-0.43203	-0.457554	-0.0942042
5.57375	-0.446222	-0.483904	-0.126753
5.58042	-0.459978	-0.507818	-0.164019
5.58708	-0.461112	-0.517582	-0.189042
5.59375	-0.45735	-0.540761	-0.217465
5.60042	-0.448241	-0.568171	-0.252028
5.60708	-0.43747	-0.579005	-0.248557
5.61375	-0.441866	-0.563854	-0.210518
5.62042	-0.470442	-0.528332	-0.182625
5.62708	-0.491327	-0.48921	-0.171637
5.63375	-0.511444	-0.445954	-0.155083
5.64042	-0.549753	-0.439773	-0.146518
5.64708	-0.601961	-0.463814	-0.160068
5.65375	-0.633337	-0.492084	-0.189769
5.66042	-0.6314	-0.520246	-0.226991
5.66708	-0.641613	-0.562013	-0.273527
5.67375	-0.669163	-0.59176	-0.315671
5.68042	-0.683359	-0.552566	-0.316055
5.68708	-0.68376	-0.475384	-0.303722
5.69375	-0.68567	-0.429746	-0.312921
5.70042	-0.695511	-0.449147	-0.328508
5.70708	-0.675925	-0.483143	-0.305283
5.71375	-0.616764	-0.497058	-0.24195
5.72042	-0.564978	-0.518812	-0.201238
5.72708	-0.531724	-0.551184	-0.164469
5.73375	-0.509707	-0.573282	-0.104552
5.74042	-0.474701	-0.560558	-0.0226858
5.74708	-0.437238	-0.518731	0.0448908
5.75375	-0.421676	-0.492627	0.0638419
5.76042	-0.434097	-0.494012	0.0224023
5.76708	-0.455065	-0.52549	-0.0648652
5.77375	-0.477488	-0.554589	-0.163582
5.78042	-0.509274	-0.562001	-0.23346
5.78708	-0.564235	-0.557979	-0.277599
5.79375	-0.617363	-0.554765	-0.311579
5.80042	-0.636015	-0.564093	-0.322813
5.80708	-0.634239	-0.575018	-0.317526
5.81375	-0.606903	-0.570391	-0.282381
5.82042	-0.564114	-0.549952	-0.229518
5.82708	-0.513406	-0.528226	-0.184903
5.83375	-0.473029	-0.512065	-0.158729
5.84042	-0.430249	-0.490466	-0.139037
5.84708	-0.369511	-0.455525	-0.109341
5.85375	-0.314016	-0.421582	-0.104008
5.86042	-0.284458	-0.411754	-0.148063
5.86708	-0.271547	-0.412492	-0.197438
5.87375	-0.249788	-0.410558	-0.206949
5.88042	-0.234079	-0.382856	-0.179246
5.88708	-0.230281	-0.350697	-0.132782
5.89375	-0.250818	-0.360482	-0.089162
5.90042	-0.269176	-0.401491	-0.055784
5.90708	-0.278771	-0.45156	-0.0624612
5.91375	-0.278643	-0.478638	-0.100506
5.92042	-0.29516	-0.527927	-0.136444
5.92708	-0.347371	-0.604525	-0.183955
5.93375	-0.411071	-0.648873	-0.226872
5.94042	-0.454886	-0.635376	-0.272503
5.94708	-0.488787	-0.608359	-0.308906
5.95375	-0.546506	-0.613971	-0.345989
5.96042	-0.620365	-0.612719	-0.373823
5.96708	-0.662099	-0.571886	-0.368277
5.97375	-0.64216	-0.525846	-0.358953
5.98042	-0.598227	-0.538869	-0.351472
5.98708	-0.536667	-0.580809	-0.3319
5.99375	-0.47473	-0.616464	-0.300321
6.00042	-0.413863	-0.634433	-0.285389
6.00708	-0.392024	-0.647716	-0.29581
6.01375	-0.413106	-0.682494	-0.303409
6.02042	-0.454521	-0.717608	-0.303713
6.02708	-0.492733	-0.74867	-0.303781
6.03375	-0.509845	-0.757281	-0.29761
6.04042	-0.49123	-0.745441	-0.279571
6.04708	-0.432004	-0.740271	-0.278216
6.05375	-0.34855	-0.726673	-0.291321
6.06042	-0.271208	-0.682142	-0.287797
6.06708	-0.240934	-0.629228	-0.296395
6.07375	-0.250099	-0.577128	-0.34157
6.08042	-0.297512	-0.560111	-0.416583
6.08708	-0.374971	-0.552788	-0.47268
6.09375	-0.478233	-0.544069	-0.503061
6.10042	-0.562121	-0.534772	-0.501394
6.10708	-0.590095	-0.504389	-0.436202
6.11375	-0.590239	-0.486677	-0.338858
6.12042	-0.605206	-0.487414	-0.27093
6.12708	-0.628693	-0.511471	-0.250164
6.13375	-0.626249	-0.546325	-0.246394
6.14042	-0.622714	-0.589333	-0.269375
6.14708	-0.6402	-0.638332	-0.310268
6.15375	-0.675051	-0.679573	-0.336727
6.16042	-0.692075	-0.694292	-0.33428
6.16708	-0.673893	-0.693819	-0.32284
6.17375	-0.628603	-0.682946	-0.327226
6.18042	-0.578954	-0.664296	-0.332894
6.18708	-0.529913	-0.657041	-0.34662
6.19375	-0.466162	-0.653323	-0.35816
6.20042	-0.358563	-0.643532	-0.326435
6.20708	-0.252619	-0.617747	-0.257258
6.21375	-0.207109	-0.583594	-0.197356
6.22042	-0.218819	-0.567115	-0.182307
6.22708	-0.266842	-0.555222	-0.209992
6.23375	-0.323453	-0.568467	-0.266152
6.24042	-0.40706	-0.601608	-0.343162
6.24708	-0.4894	-0.62785	-0.417088
6.25375	-0.533904	-0.625899	-0.459483
6.26042	-0.546746	-0.586904	-0.457204
6.26708	-0.54412	-0.542753	-0.409239
6.27375	-0.520822	-0.485951	-0.339085
6.28042	-0.472927	-0.436823	-0.283282
6.28708	-0.417067	-0.416944	-0.271509
6.29375	-0.399395	-0.436412	-0.285255
6.30042	-0.404631	-0.464091	-0.292906
6.30708	-0.401104	-0.480812	-0.282925
6.31375	-0.391531	-0.49031	-0.244739
6.32042	-0.401403	-0.514573	-0.194139
6.32708	-0.429355	-0.541033	-0.128092
6.33375	-0.444869	-0.557135	-0.0688537
6.34042	-0.444626	-0.558199	-0.0327249
6.34708	-0.464915	-0.545376	-0.0256238
6.35375	-0.505337	-0.536214	-0.070344
6.36042	-0.533235	-0.520854	-0.143199
6.36708	-0.533754	-0.489454	-0.208597
6.37375	-0.525171	-0.450955	-0.250684
6.38042	-0.530367	-0.439762	-0.280976
6.38708	-0.538731	-0.476216	-0.326012
6.39375	-0.541726	-0.518158	-0.346974
6.40042	-0.549635	-0.542272	-0.338186
6.40708	-0.573589	-0.561595	-0.324607
6.41375	-0.598594	-0.594379	-0.315906
6.42042	-0.610808	-0.638373	-0.319369
6.42708	-0.616117	-0.679211	-0.335888
6.43375	-0.63048	-0.736669	-0.390485
6.44042	-0.643952	-0.783702	-0.445148
6.44708	-0.648976	-0.815135	-0.462752
6.45375	-0.645218	-0.826389	-0.460178
6.46042	-0.619784	-0.815514	-0.446442
6.46708	-0.566462	-0.770829	-0.399849
6.47375	-0.513868	-0.677039	-0.310351
6.48042	-0.50357	-0.584582	-0.230769
6.48708	-0.542141	-0.530623	-0.20685
6.49375	-0.598395	-0.507109	-0.198119
6.50042	-0.672461	-0.511383	-0.16806
6.50708	-0.73333	-0.542053	-0.149616
6.51375	-0.761756	-0.619474	-0.166956
6.52042	-0.736582	-0.707212	-0.188413
6.52708	-0.668378	-0.752873	-0.156349
6.53375	-0.588579	-0.754741	-0.0905073
6.54042	-0.494821	-0.712161	-0.0526949
6.54708	-0.421592	-0.655905	-0.0369701
6.55375	-0.377632	-0.574369	-0.0217149
6.56042	-0.381046	-0.508353	-0.0195945
6.56708	-0.403646	-0.479716	-0.0653441
6.57375	-0.406199	-0.480238	-0.144545
6.58042	-0.404902	-0.484117	-0.182755
6.58708	-0.3985	-0.476098	-0.176645
6.59375	-0.374979	-0.463233	-0.137077
6.60042	-0.349298	-0.427102	-0.0890248
6.60708	-0.345104	-0.388385	-0.05603
6.61375	-0.381945	-0.360588	-0.0425373
6.62042	-0.395059	-0.340953	-0.0500827
6.62708	-0.384671	-0.296799	-0.051705
6.63375	-0.397232	-0.251337	-0.0772911
6.64042	-0.403597	-0.249029	-0.13125
6.64708	-0.36971	-0.262636	-0.1625
6.65375	-0.296781	-0.262827	-0.148386
6.66042	-0.259556	-0.255696	-0.110737
6.66708	-0.277345	-0.291595	-0.098476
6.67375	-0.316454	-0.355239	-0.0920252
6.68042	-0.354763	-0.402535	-0.0558743
6.68708	-0.402216	-0.436543	-0.0259858
6.69375	-0.440327	-0.468304	-0.0219844
6.70042	-0.468282	-0.508246	-0.0719398
6.70708	-0.481279	-0.542991	-0.122421
6.71375	-0.465708	-0.575172	-0.138389
6.72042	-0.436183	-0.615955	-0.132919
6.72708	-0.384822	-0.646921	-0.112387
6.73375	-0.353402	-0.655136	-0.101051
6.74042	-0.329679	-0.649609	-0.0702518
6.74708	-0.319125	-0.636822	-0.0345767
6.75375	-0.325928	-0.622689	-0.012814
6.76042	-0.320021	-0.565716	0.00219754
6.76708	-0.290251	-0.474989	0.0199677
6.77375	-0.231477	-0.390032	0.0486583
6.78042	-0.178753	-0.338617	0.078616
6.78708	-0.146033	-0.303749	0.101563
6.79375	-0.157687	-0.298023	0.10109
6.80042	-0.204679	-0.34154	0.0776003
6.80708	-0.28306	-0.412867	0.0496652
6.81375	-0.35858	-0.468876	0.0246505
6.82042	-0.421011	-0.505741	-0.00840028
6.82708	-0.438458	-0.555181	-0.056409
6.83375	-0.396012	-0.603874	-0.106056
6.84042	-0.335925	-0.62962	-0.16375
6.84708	-0.294477	-0.650696	-0.237755
6.85375	-0.296949	-0.69267	-0.315969
6.86042	-0.283209	-0.707455	-0.361272
6.86708	-0.274595	-0.669886	-0.349451
6.87375	-0.271867	-0.579262	-0.295544
6.88042	-0.272125	-0.487746	-0.222148
6.88708	-0.248615	-0.421803	-0.154774
6.89375	-0.196469	-0.362161	-0.0975164
6.90042	-0.175251	-0.338082	-0.0600864
6.90708	-0.157692	-0.348726	-0.0344904
6.91375	-0.155037	-0.386558	-0.0217775
6.92042	-0.150935	-0.425873	-0.0272374
6.92708	-0.154367	-0.443291	-0.0355956
6.93375	-0.184676	-0.455428	-0.0353342
6.94042	-0.22784	-0.447116	-0.00985635
6.94708	-0.273379	-0.391644	0.0165282
6.95375	-0.292311	-0.330205	0.0321913
6.96042	-0.290128	-0.297866	0.0468868
6.96708	-0.284058	-0.293243	0.0672457
6.97375	-0.272299	-0.302115	0.0927062
6.98042	-0.262753	-0.330281	0.0721697
6.98708	-0.274572	-0.395728	0.0110143
6.99375	-0.284904	-0.448156	-0.0604878
7.00042	-0.302651	-0.459234	-0.0939768
7.00708	-0.332911	-0.446309	-0.0977411
7.01375	-0.353453	-0.438172	-0.0872203
7.02042	-0.33894	-0.448272	-0.0682329
7.02708	-0.285895	-0.480058	-0.0480433
7.03375	-0.254321	-0.543326	-0.0502764
7.04042	-0.226821	-0.597678	-0.0865087
7.04708	-0.198186	-0.633834	-0.127433
7.05375	-0.184501	-0.620995	-0.155602
7.06042	-0.20117	-0.570801	-0.16692
7.06708	-0.232102	-0.497641	-0.178637
7.07375	-0.250449	-0.40849	-0.162442
7.08042	-0.269822	-0.351283	-0.144812
7.08708	-0.259969	-0.302032	-0.117973
7.09375	-0.209922	-0.26522	-0.0921283
7.10042	-0.145724	-0.23969	-0.0713665
7.10708	-0.123589	-0.254289	-0.0883499
7.11375	-0.14241	-0.302789	-0.1564
7.12042	-0.19412	-0.3499	-0.221631
7.12708	-0.287897	-0.401912	-0.266967
7.13375	-0.425788	-0.492159	-0.301424
7.14042	-0.538633	-0.577695	-0.327832
7.14708	-0.558504	-0.590488	-0.298187
7.15375	-0.506938	-0.556914	-0.215975
7.16042	-0.425565	-0.523758	-0.114632
7.16708	-0.346104	-0.521347	-0.0564303
7.17375	-0.255798	-0.504897	-0.0514247
7.18042	-0.205824	-0.49734	-0.099658
7.18708	-0.248049	-0.543415	-0.183403
7.19375	-0.342999	-0.622385	-0.274294
7.20042	-0.419111	-0.689294	-0.33405
7.20708	-0.437304	-0.7098	-0.344543
7.21375	-0.443145	-0.716534	-0.320759
7.22042	-0.433692	-0.732574	-0.272426
7.22708	-0.354034	-0.701695	-0.193386
7.23375	-0.242892	-0.595712	-0.0845421
7.24042	-0.160239	-0.460842	-0.00117137
7.24708	-0.147796	-0.370762	0.0307351
7.25375	-0.150954	-0.319841	0.0349261
7.26042	-0.151517	-0.262747	0.0429057
7.26708	-0.180292	-0.226018	0.0410105
7.27375	-0.227669	-0.251577	0.0111604
7.28042	-0.262415	-0.32953	-0.0176787
7.28708	-0.270103	-0.401141	-0.028731
7.29375	-0.285348	-0.461368	-0.0303071
7.30042	-0.296381	-0.513784	-0.0350391
7.30708	-0.281528	-0.560896	-0.0425738
7.31375	-0.245738	-0.587518	-0.0420167
7.32042	-0.219705	-0.584043	-0.0628599
7.32708	-0.211929	-0.550243	-0.0796044
7.33375	-0.208023	-0.513492	-0.0919681
7.34042	-0.225497	-0.515743	-0.108048
7.34708	-0.257742	-0.56676	-0.147144
7.35375	-0.287108	-0.627595	-0.203687
7.36042	-0.308638	-0.679505	-0.239861
7.36708	-0.32292	-0.726963	-0.276828
7.37375	-0.329645	-0.758791	-0.301504
7.38042	-0.306789	-0.739826	-0.292076
7.38708	-0.282957	-0.643073	-0.20772
7.39375	-0.29401	-0.53491	-0.0881132
7.40042	-0.32565	-0.452193	0.00843161
7.40708	-0.348888	-0.408289	0.0666406
7.41375	-0.363182	-0.394194	0.0716759
7.42042	-0.390727	-0.401469	0.0434197
7.42708	-0.425151	-0.446435	-0.0377856
7.43375	-0.428039	-0.496415	-0.130681
7.44042	-0.394251	-0.527268	-0.192052
7.44708	-0.343538	-0.552479	-0.207249
7.45375	-0.284933	-0.58017	-0.173905
7.46042	-0.236726	-0.62477	-0.129336
7.46708	-0.213048	-0.664614	-0.0828729
7.47375	-0.234588	-0.701097	-0.0545056
7.48042	-0.280706	-0.732435	-0.0543723
7.48708	-0.327351	-0.720661	-0.077885
7.49375	-0.362322	-0.64311	-0.105714
7.50042	-0.366647	-0.533971	-0.120553
7.50708	-0.319055	-0.438041	-0.100917
7.51375	-0.240394	-0.369942	-0.0614285
7.52042	-0.184548	-0.341967	-0.0305923
7.52708	-0.168849	-0.352592	-0.0207131
7.53375	-0.160904	-0.394193	-0.0122463
7.54042	-0.154592	-0.441074	0.00238406
7.54708	-0.179558	-0.49795	-0.0120533
7.55375	-0.212471	-0.545672	-0.0540527
7.56042	-0.198548	-0.529881	-0.0573357
7.56708	-0.148339	-0.456211	-0.00989099
7.57375	-0.117706	-0.401261	0.0278926
7.58042	-0.1331	-0.404635	-0.00123075
7.58708	-0.138873	-0.422674	-0.0407277
7.59375	-0.117597	-0.406097	-0.0513306
7.60042	-0.118213	-0.389782	-0.0774534
7.60708	-0.153359	-0.421607	-0.127399
7.61375	-0.217928	-0.478026	-0.156638
7.62042	-0.277306	-0.499778	-0.114971
7.62708	-0.348177	-0.491005	-0.0785405
7.63375	-0.445763	-0.518906	-0.0930905
7.64042	-0.532284	-0.584707	-0.141725
7.64708	-0.581828	-0.6284	-0.166345
7.65375	-0.562313	-0.60053	-0.156117
7.66042	-0.489001	-0.550025	-0.134223
7.66708	-0.386902	-0.515792	-0.0794865
7.67375	-0.267505	-0.486896	-0.00862845
7.68042	-0.164907	-0.444412	0.0700956
7.68708	-0.0684158	-0.413641	0.0984825
7.69375	0.0122995	-0.411959	0.0706002
7.70042	0.0597488	-0.416736	0.0119405
7.70708	0.0603557	-0.395797	-0.0605809
7.71375	0.0150682	-0.348576	-0.103481
7.72042	-0.0358781	-0.320509	-0.124529
7.72708	-0.0834653	-0.303745	-0.107288
7.73375	-0.136431	-0.30233	-0.0639115
7.74042	-0.182947	-0.313359	-0.00484568
7.74708	-0.211059	-0.355494	0.0460033
7.75375	-0.208468	-0.436541	0.0546016
7.76042	-0.21877	-0.523312	0.0107459
7.76708	-0.2693	-0.610095	-0.0631628
7.77375	-0.330492	-0.674014	-0.123744
7.78042	-0.367864	-0.715407	-0.163706
7.78708	-0.364161	-0.736553	-0.183422
7.79375	-0.349126	-0.734486	-0.184693
7.80042	-0.306296	-0.712994	-0.149849
7.80708	-0.229356	-0.666654	-0.101602
7.81375	-0.153639	-0.610018	-0.0845432
7.82042	-0.115326	-0.56575	-0.116093
7.82708	-0.0972486	-0.518938	-0.143668
7.83375	-0.0791641	-0.449665	-0.124939
7.84042	-0.0759932	-0.374298	-0.0748442
7.84708	-0.0844095	-0.329499	-0.0157399
7.85375	-0.111933	-0.351043	0.0347179
7.86042	-0.148969	-0.395999	0.0903745
7.86708	-0.212525	-0.436639	0.111723
7.87375	-0.291686	-0.473448	0.0844513
7.88042	-0.372489	-0.518535	0.0365036
7.88708	-0.465795	-0.555761	-0.0107358
7.89375	-0.542639	-0.561584	-0.0575675
7.90042	-0.596942	-0.54069	-0.109152
7.90708	-0.633287	-0.532072	-0.153463
7.91375	-0.63798	-0.548023	-0.184196
7.92042	-0.587566	-0.553441	-0.189615
7.92708	-0.474504	-0.552079	-0.156781
7.93375	-0.348358	-0.535082	-0.0916239
7.94042	-0.251734	-0.524478	-0.0290439
7.94708	-0.182843	-0.495823	0.031082
7.95375	-0.147869	-0.466439	0.0900299
7.96042	-0.163769	-0.452214	0.101871
7.96708	-0.244318	-0.438615	0.0496662
7.97375	-0.363098	-0.422122	-0.0420825
7.98042	-0.46887	-0.391725	-0.124696
7.98708	-0.560859	-0.37887	-0.197195
7.99375	-0.647175	-0.401021	-0.255108
8.00042	-0.717115	-0.462838	-0.295945
8.00708	-0.765089	-0.541334	-0.334863
8.01375	-0.771191	-0.594154	-0.3791
8.02042	-0.747117	-0.642706	-0.409056
8.02708	-0.680103	-0.689221	-0.403119
8.03375	-0.595816	-0.70668	-0.390537
8.04042	-0.523713	-0.666495	-0.381347
8.04708	-0.431406	-0.589932	-0.353898
8.05375	-0.331066	-0.546495	-0.285665
8.06042	-0.255145	-0.545906	-0.216411
8.06708	-0.230335	-0.571397	-0.181821
8.07375	-0.234379	-0.604055	-0.170134
8.08042	-0.233024	-0.647529	-0.145897
8.08708	-0.278991	-0.695159	-0.114848
8.09375	-0.385105	-0.728217	-0.115481
8.10042	-0.500284	-0.735099	-0.138575
8.10708	-0.570522	-0.716713	-0.154999
8.11375	-0.57609	-0.684936	-0.152786
8.12042	-0.554645	-0.630602	-0.128969
8.12708	-0.506095	-0.569226	-0.0919118
8.13375	-0.434733	-0.516707	-0.0413
8.14042	-0.351908	-0.476406	0.00233847
8.14708	-0.291146	-0.458575	-0.000334628
8.15375	-0.283799	-0.433448	-0.0367191
8.16042	-0.296471	-0.403022	-0.0964155
8.16708	-0.293312	-0.376844	-0.146531
8.17375	-0.260618	-0.373224	-0.181535
8.18042	-0.235088	-0.378779	-0.20521
8.18708	-0.221458	-0.360883	-0.197328
8.19375	-0.197669	-0.335744	-0.156453
8.20042	-0.18069	-0.343001	-0.11412
8.20708	-0.198864	-0.373911	-0.118326
8.21375	-0.230101	-0.390466	-0.146803
8.22042	-0.250422	-0.379269	-0.156109
8.22708	-0.254973	-0.362707	-0.134779
8.23375	-0.255162	-0.364194	-0.124345
8.24042	-0.248573	-0.385268	-0.145896
8.24708	-0.196876	-0.422816	-0.158648
8.25375	-0.153119	-0.471498	-0.149633
8.26042	-0.147011	-0.540365	-0.138869
8.26708	-0.192662	-0.634238	-0.139281
8.27375	-0.265283	-0.735509	-0.143278
8.28042	-0.356299	-0.821734	-0.145579
8.28708	-0.48573	-0.892281	-0.173687
8.29375	-0.609525	-0.926214	-0.219065
8.30042	-0.685982	-0.909019	-0.248123
8.30708	-0.696562	-0.851888	-0.26967
8.31375	-0.677565	-0.789098	-0.282697
8.32042	-0.641369	-0.722337	-0.264096
8.32708	-0.586023	-0.634765	-0.189399
8.33375	-0.52907	-0.554361	-0.0980279
8.34042	-0.477711	-0.50674	-0.0403933
8.34708	-0.440063	-0.474508	-0.0124531
8.35375	-0.40189	-0.425657	-0.00413255
8.36042	-0.361759	-0.377978	-0.0174894
8.36708	-0.313469	-0.358989	-0.0504755
8.37375	-0.252261	-0.36405	-0.0836701
8.38042	-0.205706	-0.382217	-0.11042
8.38708	-0.186946	-0.393427	-0.131167
8.39375	-0.191233	-0.399033	-0.117699
8.40042	-0.199268	-0.411301	-0.0694083
8.40708	-0.219441	-0.432685	-0.0259433
8.41375	-0.257882	-0.460885	-0.0264868
8.42042	-0.274516	-0.454184	-0.0374284
8.42708	-0.265039	-0.429095	-0.00947823
8.43375	-0.251176	-0.411862	0.0215827
8.44042	-0.275501	-0.394547	0.0217319
8.44708	-0.338518	-0.377768	-0.0163258
8.45375	-0.401744	-0.37405	-0.0745967
8.46042	-0.456914	-0.415958	-0.143208
8.46708	-0.480153	-0.490696	-0.227005
8.47375	-0.479719	-0.561652	-0.306544
8.48042	-0.470191	-0.616733	-0.392619
8.48708	-0.441749	-0.627555	-0.460662
8.49375	-0.4023	-0.580546	-0.476118
8.50042	-0.36982	-0.512492	-0.45861
8.50708	-0.364362	-0.455168	-0.425127
8.51375	-0.375714	-0.413503	-0.36725
8.52042	-0.355215	-0.372659	-0.26251
8.52708	-0.316427	-0.365246	-0.143517
8.53375	-0.276808	-0.417243	-0.0667675
8.54042	-0.253005	-0.472173	-0.0263301
8.54708	-0.250163	-0.467158	-0.00271895
8.55375	-0.26927	-0.431409	-0.0127456
8.56042	-0.310766	-0.417061	-0.066109
8.56708	-0.346837	-0.432102	-0.123112
8.57375	-0.392898	-0.436026	-0.13991
8.58042	-0.450454	-0.447543	-0.13903
8.58708	-0.505653	-0.515659	-0.158984
8.59375	-0.50204	-0.596059	-0.186456
8.60042	-0.458388	-0.649843	-0.185404
8.60708	-0.441144	-0.666251	-0.194659
8.61375	-0.453852	-0.667072	-0.220752
8.62042	-0.459504	-0.653558	-0.253491
8.62708	-0.450044	-0.602993	-0.270637
8.63375	-0.479721	-0.556604	-0.288622
8.64042	-0.537329	-0.527781	-0.321787
8.64708	-0.555112	-0.508784	-0.32997
8.65375	-0.51895	-0.498605	-0.328374
8.66042	-0.474593	-0.488257	-0.328994
8.66708	-0.45569	-0.490391	-0.331605
8.67375	-0.455532	-0.494257	-0.329271
8.68042	-0.447917	-0.495751	-0.336487
8.68708	-0.441728	-0.500729	-0.361493
8.69375	-0.437226	-0.524307	-0.376488
8.70042	-0.425526	-0.569351	-0.350006
8.70708	-0.397087	-0.626377	-0.311664
8.71375	-0.353107	-0.654536	-0.276405
8.72042	-0.326595	-0.662183	-0.247811
8.72708	-0.320883	-0.665946	-0.223442
8.73375	-0.33828	-0.659661	-0.208573
8.74042	-0.35938	-0.626272	-0.199026
8.74708	-0.364619	-0.543617	-0.183128
8.75375	-0.34074	-0.476961	-0.161772
8.76042	-0.298793	-0.449641	-0.149234
8.76708	-0.243661	-0.448424	-0.129897
8.77375	-0.192355	-0.426963	-0.0850707
8.78042	-0.160266	-0.383373	-0.045295
8.78708	-0.171134	-0.339625	-0.0220515
8.79375	-0.209669	-0.283867	-0.019699
8.80042	-0.265803	-0.222121	-0.00706772
8.80708	-0.33517	-0.161352	0.0174622
8.81375	-0.390413	-0.135664	0.0240765
8.82042	-0.426022	-0.176471	-0.00957778
8.82708	-0.436835	-0.294641	-0.0848323
8.83375	-0.435363	-0.445991	-0.169426
8.84042	-0.408437	-0.551748	-0.247049
8.84708	-0.3736	-0.615047	-0.315116
8.85375	-0.358332	-0.655572	-0.370423
8.86042	-0.357762	-0.661638	-0.384595
8.86708	-0.329736	-0.59512	-0.359086
8.87375	-0.291059	-0.489174	-0.312267
8.88042	-0.258712	-0.41447	-0.262835
8.88708	-0.240341	-0.359353	-0.226315
8.89375	-0.224868	-0.294681	-0.214095
8.90042	-0.212706	-0.230022	-0.232883
8.90708	-0.190705	-0.199411	-0.243757
8.91375	-0.154043	-0.209267	-0.229771
8.92042	-0.152296	-0.258987	-0.231331
8.92708	-0.197019	-0.345781	-0.268534
8.93375	-0.250751	-0.461055	-0.314189
8.94042	-0.281443	-0.563657	-0.334299
8.94708	-0.334683	-0.646868	-0.330248
8.95375	-0.406191	-0.684541	-0.337881
8.96042	-0.432502	-0.667673	-0.323874
8.96708	-0.403287	-0.607356	-0.275477
8.97375	-0.356767	-0.532194	-0.203177
8.98042	-0.328012	-0.481322	-0.151351
8.98708	-0.287351	-0.454154	-0.148502
8.99375	-0.257914	-0.459666	-0.174041
9.00042	-0.278359	-0.464148	-0.220484
9.00708	-0.330565	-0.454423	-0.257489
9.01375	-0.378672	-0.426841	-0.287605
9.02042	-0.380138	-0.400877	-0.277376
9.02708	-0.366832	-0.379238	-0.241909
9.03375	-0.35894	-0.356406	-0.207632
9.04042	-0.357688	-0.342224	-0.192497
9.04708	-0.36775	-0.356923	-0.209103
9.05375	-0.379494	-0.412125	-0.225682
9.06042	-0.398241	-0.479664	-0.249352
9.06708	-0.415885	-0.529815	-0.277568
9.07375	-0.405336	-0.534964	-0.283194
9.08042	-0.354861	-0.517895	-0.246098
9.08708	-0.276321	-0.506998	-0.185609
9.09375	-0.209875	-0.469992	-0.142881
9.10042	-0.188145	-0.411357	-0.130976
9.10708	-0.198795	-0.375277	-0.116831
9.11375	-0.216741	-0.426253	-0.111064
9.12042	-0.259311	-0.535831	-0.146732
9.12708	-0.322498	-0.623698	-0.225062
9.13375	-0.392675	-0.682431	-0.291901
9.14042	-0.433065	-0.7137	-0.311249
9.14708	-0.440417	-0.708501	-0.294607
9.15375	-0.445164	-0.658645	-0.266685
9.16042	-0.426649	-0.575535	-0.227443
9.16708	-0.385245	-0.495245	-0.163366
9.17375	-0.320908	-0.424215	-0.118086
9.18042	-0.2832	-0.370967	-0.129688
9.18708	-0.278352	-0.350133	-0.189916
9.19375	-0.276255	-0.35052	-0.242278
9.20042	-0.256813	-0.359052	-0.240797
9.20708	-0.237334	-0.365053	-0.232969
9.21375	-0.23899	-0.40391	-0.24703
9.22042	-0.25273	-0.473726	-0.259149
9.22708	-0.252462	-0.530746	-0.240829
9.23375	-0.258049	-0.530832	-0.221842
9.24042	-0.286939	-0.505256	-0.265884
9.24708	-0.314876	-0.472119	-0.300934
9.25375	-0.329754	-0.406913	-0.257186
9.26042	-0.318585	-0.30959	-0.156049
9.26708	-0.303597	-0.218063	-0.0773963
9.27375	-0.275374	-0.171139	-0.0309493
9.28042	-0.23721	-0.170997	0.0268899
9.28708	-0.192253	-0.22794	0.0758055
9.29375	-0.158386	-0.346423	0.0617498
9.30042	-0.163217	-0.475546	-0.014445
9.30708	-0.208709	-0.562056	-0.108107
9.31375	-0.287851	-0.617079	-0.184588
9.32042	-0.367297	-0.647288	-0.220519
9.32708	-0.442379	-0.643954	-0.24341
9.33375	-0.496275	-0.609393	-0.277991
9.34042	-0.501331	-0.594189	-0.326207
9.34708	-0.485579	-0.643996	-0.354079
9.35375	-0.454653	-0.723106	-0.347358
9.36042	-0.449864	-0.782102	-0.356763
9.36708	-0.444053	-0.797826	-0.370103
9.37375	-0.415312	-0.761913	-0.33276
9.38042	-0.369343	-0.686954	-0.222515
9.38708	-0.322268	-0.601283	-0.118247
9.39375	-0.306496	-0.535895	-0.0824227
9.40042	-0.303911	-0.489393	-0.0750212
9.40708	-0.323248	-0.450316	-0.0759985
9.41375	-0.360118	-0.415266	-0.100553
9.42042	-0.417483	-0.388266	-0.180842
9.42708	-0.462109	-0.36624	-0.248461
9.43375	-0.476057	-0.350213	-0.259614
9.44042	-0.476722	-0.352996	-0.231879
9.44708	-0.455942	-0.387906	-0.191449
9.45375	-0.415114	-0.446701	-0.143433
9.46042	-0.38086	-0.507874	-0.0639387
9.46708	-0.363379	-0.525608	0.0108336
9.47375	-0.344301	-0.487763	0.059646
9.48042	-0.292891	-0.438993	0.0664548
9.48708	-0.233294	-0.408396	0.0527054
9.49375	-0.220657	-0.415457	0.0265708
9.50042	-0.235279	-0.453493	-0.0353068
9.50708	-0.253031	-0.537582	-0.127979
9.51375	-0.253068	-0.641809	-0.212178
9.52042	-0.23003	-0.715865	-0.251425
9.52708	-0.223321	-0.76208	-0.264739
9.53375	-0.231188	-0.787936	-0.283919
9.54042	-0.242293	-0.787772	-0.30855
9.54708	-0.258298	-0.747495	-0.325971
9.55375	-0.303466	-0.688846	-0.356491
9.56042	-0.406778	-0.646367	-0.402226
9.56708	-0.523239	-0.633074	-0.457597
9.57375	-0.58292	-0.634799	-0.494132
9.58042	-0.591512	-0.622725	-0.494456
9.58708	-0.571753	-0.5829	-0.467029
9.59375	-0.517569	-0.533187	-0.395381
9.60042	-0.431672	-0.489769	-0.308094
9.60708	-0.32463	-0.447779	-0.226527
9.61375	-0.278799	-0.400875	-0.165794
9.62042	-0.28511	-0.375002	-0.128954
9.62708	-0.297009	-0.380295	-0.100868
9.63375	-0.30211	-0.399244	-0.114095
9.64042	-0.317365	-0.430768	-0.160402
9.64708	-0.347835	-0.466924	-0.20657
9.65375	-0.336963	-0.49326	-0.228138
9.66042	-0.291085	-0.503839	-0.216306
9.66708	-0.26935	-0.528125	-0.21389
9.67375	-0.305594	-0.594702	-0.244704
9.68042	-0.367969	-0.663484	-0.302995
9.68708	-0.415354	-0.69125	-0.359371
9.69375	-0.452084	-0.69571	-0.394826
9.70042	-0.486063	-0.68067	-0.421271
9.70708	-0.513032	-0.660006	-0.442091
9.71375	-0.520002	-0.63034	-0.422439
9.72042	-0.509158	-0.591917	-0.349684
9.72708	-0.509586	-0.554113	-0.260381
9.73375	-0.550211	-0.521021	-0.196771
9.74042	-0.603507	-0.523582	-0.147358
9.74708	-0.647728	-0.537321	-0.0867102
9.75375	-0.657485	-0.536636	-0.0159295
9.76042	-0.648034	-0.529192	0.033953
9.76708	-0.610652	-0.527117	0.0574856
9.77375	-0.531784	-0.524642	0.0537611
9.78042	-0.446418	-0.522013	0.00870667
9.78708	-0.380497	-0.54731	-0.0609358
9.79375	-0.357083	-0.59328	-0.150298
9.80042	-0.35487	-0.634935	-0.2301
9.80708	-0.372131	-0.668161	-0.300997
9.81375	-0.399081	-0.713841	-0.347153
9.82042	-0.427682	-0.752577	-0.348219
9.82708	-0.455918	-0.763867	-0.328038
9.83375	-0.467096	-0.743452	-0.299516
9.84042	-0.447372	-0.721121	-0.275278
9.84708	-0.402034	-0.69929	-0.241526
9.85375	-0.357919	-0.671066	-0.189937
9.86042	-0.310587	-0.649996	-0.153608
9.86708	-0.212905	-0.622345	-0.131203
9.87375	-0.0949151	-0.609282	-0.121954
9.88042	-0.0170189	-0.612172	-0.113878
9.88708	-0.00303811	-0.64489	-0.106541
9.89375	-0.00647225	-0.69596	-0.129954
9.90042	-0.0102555	-0.737192	-0.165465
9.90708	-0.0411528	-0.767345	-0.193233
9.91375	-0.0907688	-0.780474	-0.186812
9.92042	-0.112917	-0.777488	-0.136619
9.92708	-0.0753295	-0.749966	-0.0695194
9.93375	0.0107186	-0.698027	0.0205669
9.94042	0.114009	-0.634449	0.110848
9.94708	0.188494	-0.598363	0.18365
9.95375	0.252129	-0.599765	0.24376
9.96042	0.310317	-0.63282	0.269833
9.96708	0.370744	-0.673241	0.279003
9.97375	0.406394	-0.67387	0.288387
9.98042	0.390243	-0.66644	0.306785
9.98708	0.367907	-0.657667	0.342737
9.99375	0.361328	-0.654486	0.375005
10.0004	0.403953	-0.610818	0.43584
10.0071	0.460936	-0.525694	0.53813
10.0137	0.509048	-0.476027	0.641203
10.0204	0.565352	-0.457837	0.728534
10.0271	0.626913	-0.455237	0.765943
10.0337	0.659289	-0.455643	0.763153
10.0404	0.61711	-0.511889	0.723119
10.0471	0.521625	-0.622148	0.662928
10.0538	0.426557	-0.732142	0.603955
10.0604	0.356889	-0.801759	0.560565
10.0671	0.308993	-0.822073	0.563139
10.0738	0.295982	-0.822137	0.608375
10.0804	0.312398	-0.81203	0.648045
10.0871	0.330548	-0.799711	0.63843
10.0938	0.307545	-0.806989	0.592528
10.1004	0.245397	-0.864892	0.553698
10.1071	0.188316	-0.947667	0.533389
10.1137	0.147895	-1.001	0.514866
10.1204	0.116656	-0.989214	0.499949
10.1271	0.083617	-0.953178	0.504036
10.1337	0.0818088	-0.90202	0.511802
10.1404	0.119778	-0.843297	0.477542
10.1471	0.168252	-0.810971	0.415454
10.1538	0.189184	-0.822565	0.363806
10.1604	0.187295	-0.860289	0.350877
10.1671	0.173508	-0.907821	0.34197
10.1738	0.143591	-0.95817	0.323091
10.1804	0.107708	-0.972648	0.330071
10.1871	0.0764612	-0.906022	0.359504
10.1937	0.0700499	-0.787292	0.399556
10.2004	0.0722021	-0.661963	0.391848
10.2071	0.0689988	-0.550489	0.337859
10.2137	0.0602362	-0.46767	0.287163
10.2204	0.0653718	-0.429053	0.27905
10.2271	0.0515879	-0.437739	0.306604
10.2338	0.00735315	-0.453665	0.314043
10.2404	-0.0602655	-0.486621	0.312081
10.2471	-0.101508	-0.515872	0.316209
10.2538	-0.120005	-0.533667	0.317488
10.2604	-0.18341	-0.549963	0.274965
10.2671	-0.291711	-0.602075	0.188998
10.2737	-0.395463	-0.664964	0.110373
10.2804	-0.435491	-0.67655	0.0816206
10.2871	-0.439452	-0.634749	0.106732
10.2937	-0.456933	-0.596476	0.129747
10.3004	-0.480247	-0.573726	0.0995682
10.3071	-0.48138	-0.518713	0.0401402
10.3138	-0.460175	-0.425036	-0.0144796
10.3204	-0.463441	-0.334607	-0.0628095
10.3271	-0.497679	-0.260774	-0.101987
10.3338	-0.563484	-0.184877	-0.123842
10.3404	-0.634652	-0.103176	-0.10556
10.3471	-0.718885	-0.0360293	-0.0908656
10.3537	-0.857486	-0.0170877	-0.120561
10.3604	-1.02518	-0.0334081	-0.2065
10.3671	-1.19786	-0.0691911	-0.336697
10.3737	-1.31224	-0.0936851	-0.477062
10.3804	-1.38197	-0.090008	-0.60976
10.3871	-1.41252	-0.0703992	-0.726527
10.3938	-1.41856	-0.0569444	-0.826083
10.4004	-1.44481	-0.0690947	-0.908805
10.4071	-1.48401	-0.0808552	-0.963481
10.4138	-1.53501	-0.0505076	-0.980817
10.4204	-1.58401	0.00592238	-0.969686
10.4271	-1.62534	0.0572152	-0.962263
10.4337	-1.63307	0.0997689	-0.963578
10.4404	-1.58528	0.189779	-0.935557
10.4471	-1.57109	0.294282	-0.891135
10.4537	-1.6268	0.3517	-0.865188
10.4604	-1.73155	0.343666	-0.885144
10.4671	-1.82491	0.31532	-0.919211
10.4738	-1.89909	0.316153	-0.939359
10.4804	-1.98672	0.326418	-0.951982
10.4871	-2.05143	0.337447	-0.952397
10.4938	-2.07173	0.347974	-0.946162
10.5004	-2.0334	0.380159	-0.944494
10.5071	-1.97783	0.421339	-0.944799
10.5137	-1.91814	0.45626	-0.927044
10.5204	-1.83716	0.484183	-0.896737
10.5271	-1.73044	0.548216	-0.862268
10.5337	-1.6356	0.666256	-0.830536
10.5404	-1.59042	0.778507	-0.799824
10.5471	-1.57941	0.855892	-0.777752
10.5538	-1.56816	0.904911	-0.76545
10.5604	-1.55397	0.953703	-0.742883
10.5671	-1.54617	0.992719	-0.689563
10.5738	-1.5097	1.00045	-0.582649
10.5804	-1.44554	1.03299	-0.421838
10.5871	-1.39424	1.10477	-0.268517
10.5938	-1.36391	1.20593	-0.185485
10.6004	-1.30073	1.29761	-0.165324
10.6071	-1.16874	1.37975	-0.139933
10.6137	-1.02338	1.45016	-0.0890711
10.6204	-0.889942	1.49299	-0.00332077
10.6271	-0.738182	1.52381	0.140985
10.6337	-0.549884	1.57683	0.368052
10.6404	-0.370762	1.66822	0.627757
10.6471	-0.244932	1.73784	0.83853
10.6538	-0.120819	1.7969	0.987229
10.6604	0.0581846	1.86803	1.10223
10.6671	0.291917	1.98564	1.22843
10.6738	0.469342	2.10696	1.34831
10.6804	0.564402	2.17609	1.437
10.6871	0.619286	2.23131	1.5008
10.6937	0.696037	2.27969	1.58398
10.7004	0.801621	2.35783	1.71886
10.7071	0.884344	2.3966	1.853
10.7137	0.965885	2.33595	1.95686
10.7204	1.07908	2.21044	2.07883
10.7271	1.28024	2.10944	2.25917
10.7338	1.49376	2.11867	2.46963
10.7404	1.62308	2.17951	2.64729
10.7471	1.64859	2.29323	2.81012
10.7538	1.64757	2.49211	2.94892
10.7604	1.65032	2.7694	3.04406
10.7671	1.5956	2.98402	3.03695
10.7737	1.50434	3.05772	2.95329
10.7804	1.44918	3.05389	2.86173
10.7871	1.48659	3.02066	2.83851
10.7937	1.52562	2.9488	2.92973
10.8004	1.4798	2.81735	3.08438
10.8071	1.34975	2.663	3.24903
10.8138	1.16156	2.50358	3.37524
10.8204	0.966093	2.3449	3.39823
10.8271	0.717775	2.16403	3.26076
10.8338	0.465627	1.97099	2.98904
10.8404	0.283831	1.7902	2.67664
10.8471	0.211069	1.66753	2.42474
10.8537	0.120277	1.57316	2.10054
10.8604	-0.252346	1.40087	1.52485
10.8671	-0.926719	1.08753	0.637395
10.8737	-1.75088	0.60142	-0.421396
10.8804	-2.41761	-0.0457894	-1.39333
10.8871	-2.74594	-0.809143	-2.09184
10.8938	-2.6049	-1.62033	-2.29076
10.9004	-1.91957	-2.40908	-1.88027
10.9071	-0.787916	-3.06976	-0.946882
10.9138	0.546911	-3.53919	0.24356
10.9204	1.68871	-3.85277	1.32282
10.9271	2.41046	-4.0791	2.04159
10.9337	2.67257	-4.19632	2.32777
10.9404	2.57657	-4.19297	2.26531
10.9471	2.24258	-4.15634	1.97484
10.9537	1.73027	-4.16628	1.53765
10.9604	1.12961	-4.20801	1.02766
10.9671	0.470874	-4.24485	0.512549
10.9738	-0.202533	-4.30046	0.0149143
10.9804	-0.844295	-4.37914	-0.460496
10.9871	-1.4254	-4.44848	-0.875537
10.9938	-1.94887	-4.46845	-1.23502
11.0004	-2.44757	-4.44539	-1.55194
11.0071	-2.89986	-4.41958	-1.85563
11.0137	-3.29942	-4.42332	-2.12734
11.0204	-3.65011	-4.46286	-2.33235
11.0271	-3.94899	-4.51106	-2.48021
11.0337	-4.16363	-4.52425	-2.5511
11.0404	-4.27806	-4.46518	-2.54639
11.0471	-4.33165	-4.33947	-2.49506
11.0538	-4.37495	-4.20759	-2.49431
11.0604	-4.42058	-4.09073	-2.56914
11.0671	-4.50745	-3.98307	-2.68321
11.0738	-4.62664	-3.89499	-2.81496
11.0804	-4.72616	-3.81857	-2.93117
11.0871	-4.78927	-3.74238	-3.01138
11.0938	-4.81704	-3.61472	-3.00389
11.1004	-4.84688	-3.44975	-2.91712
11.1071	-4.82555	-3.27173	-2.80157
11.1137	-4.73348	-3.08741	-2.67447
11.1204	-4.58902	-2.90499	-2.54307
11.1271	-4.41995	-2.72181	-2.41568
11.1337	-4.23972	-2.54768	-2.32547
11.1404	-4.04403	-2.37666	-2.29179
11.1471	-3.84523	-2.20731	-2.26739
11.1538	-3.66059	-2.01201	-2.22611
11.1604	-3.52637	-1.81045	-2.17332
11.1671	-3.42692	-1.63127	-2.11335
11.1738	-3.32938	-1.48193	-2.0179
11.1804	-3.22253	-1.35569	-1.86066
11.1871	-3.12106	-1.22799	-1.66239
11.1937	-3.01971	-1.12881	-1.46403
11.2004	-2.89046	-1.0536	-1.3006
11.2071	-2.71892	-0.987985	-1.15202
11.2137	-2.5245	-0.899933	-0.985763
11.2204	-2.30985	-0.75034	-0.792779
11.2271	-2.0809	-0.544413	-0.613555
11.2338	-1.85733	-0.333105	-0.464712
11.2404	-1.67409	-0.184894	-0.351787
11.2471	-1.54573	-0.0993443	-0.266237
11.2538	-1.4278	-0.0257407	-0.198356
11.2604	-1.3046	0.0443354	-0.144969
11.2671	-1.17059	0.0809875	-0.0744614
11.2737	-1.02579	0.0921017	0.0200993
11.2804	-0.829809	0.138162	0.154375
11.2871	-0.584191	0.246646	0.301006
11.2937	-0.366925	0.338461	0.420001
11.3004	-0.210291	0.370712	0.503749
11.3071	-0.0925296	0.367454	0.557712
11.3138	0.0220029	0.388002	0.609254
11.3204	0.127415	0.419909	0.656897
11.3271	0.236916	0.434453	0.707204
11.3338	0.402917	0.473198	0.781234
11.3404	0.666533	0.535231	0.862818
11.3471	0.977079	0.586691	0.931444
11.3537	1.24581	0.589532	0.963849
11.3604	1.4373	0.595339	0.996836
11.3671	1.53265	0.621541	1.04736
11.3737	1.55008	0.6224	1.07158
11.3804	1.48666	0.578067	1.05633
11.3871	1.39046	0.513514	1.01181
11.3938	1.33212	0.465537	0.972415
11.4004	1.34809	0.429361	0.947207
11.4071	1.47088	0.412184	0.955301
11.4138	1.64759	0.412849	1.02654
11.4204	1.83738	0.430771	1.15413
11.4271	2.01517	0.490153	1.31413
11.4337	2.16222	0.568841	1.47912
11.4404	2.24477	0.604866	1.59955
11.4471	2.22647	0.54943	1.65569
11.4537	2.17585	0.451697	1.64999
11.4604	2.14093	0.385847	1.61752
11.4671	2.13497	0.34475	1.58167
11.4738	2.12998	0.304043	1.54048
11.4804	2.13323	0.275629	1.52065
11.4871	2.15457	0.276039	1.50294
11.4938	2.16034	0.282771	1.48059
11.5004	2.10002	0.249131	1.45171
11.5071	1.98434	0.171836	1.42544
11.5137	1.86595	0.103866	1.43901
11.5204	1.7863	0.0589616	1.48041
11.5271	1.76177	0.0546558	1.55908
11.5337	1.77672	0.0758342	1.65464
11.5404	1.85086	0.112959	1.7652
11.5471	1.92687	0.141727	1.86072
11.5538	1.97502	0.147804	1.88921
11.5604	1.97696	0.153369	1.86426
11.5671	1.95478	0.168523	1.81123
11.5738	1.90328	0.156429	1.74859
11.5804	1.82927	0.112877	1.66784
11.5871	1.78892	0.0773653	1.6042
11.5938	1.79411	0.0858175	1.59358
11.6004	1.83123	0.134589	1.63043
11.6071	1.83033	0.169696	1.65647
11.6137	1.80805	0.220397	1.66188
11.6204	1.79014	0.305251	1.67282
11.6271	1.76368	0.395389	1.69668
11.6337	1.73333	0.441607	1.72096
11.6404	1.68317	0.420239	1.7263
11.6471	1.64931	0.392361	1.72989
11.6538	1.6341	0.387579	1.7294
11.6604	1.6105	0.381063	1.69952
11.6671	1.58923	0.365422	1.63905
11.6738	1.58151	0.346373	1.55468
11.6804	1.59604	0.340502	1.45916
11.6871	1.60668	0.3196	1.34909
11.6937	1.57685	0.261666	1.25158
11.7004	1.52716	0.19087	1.14931
11.7071	1.47991	0.132615	1.02859
11.7137	1.43552	0.108793	0.911787
11.7204	1.38202	0.10295	0.807715
11.7271	1.30793	0.111997	0.738561
11.7338	1.23681	0.132078	0.669473
11.7404	1.1705	0.151218	0.638068
11.7471	1.10043	0.154239	0.639659
11.7538	1.0102	0.131347	0.644901
11.7604	0.914114	0.110481	0.647399
11.7671	0.853925	0.101339	0.627767
11.7737	0.843868	0.109981	0.603985
11.7804	0.888442	0.153271	0.582424
11.7871	0.944749	0.228786	0.55542
11.7937	0.987234	0.295628	0.501622
11.8004	0.98995	0.302973	0.41646
11.8071	0.947685	0.243837	0.322039
11.8138	0.870573	0.130506	0.22492
11.8204	0.750924	-0.00117896	0.101341
11.8271	0.623393	-0.117753	-0.0104646
11.8338	0.528023	-0.185919	-0.0581266
11.8404	0.481096	-0.21413	-0.0558204
11.8471	0.467522	-0.201595	-0.040901
11.8537	0.460448	-0.14589	-0.0414627
11.8604	0.471638	-0.097573	-0.053704
11.8671	0.487738	-0.0873956	-0.0935945
11.8737	0.470866	-0.11722	-0.173487
11.8804	0.406838	-0.133242	-0.265326
11.8871	0.290805	-0.153225	-0.358742
11.8938	0.145505	-0.204128	-0.447792
11.9004	-0.0134531	-0.263674	-0.53118
11.9071	-0.162965	-0.306307	-0.596224
11.9138	-0.292132	-0.327098	-0.639904
11.9204	-0.400939	-0.36296	-0.68101
11.9271	-0.45945	-0.408248	-0.719623
11.9337	-0.461656	-0.432333	-0.7418
11.9404	-0.459835	-0.441466	-0.746642
11.9471	-0.491497	-0.462513	-0.765781
11.9537	-0.55011	-0.499204	-0.826791
11.9604	-0.595027	-0.528455	-0.911832
11.9671	-0.64653	-0.545498	-1.00851
11.9738	-0.704471	-0.549399	-1.07678
11.9804	-0.758084	-0.558233	-1.10564
11.9871	-0.785466	-0.569589	-1.09459
11.9938	-0.785955	-0.608811	-1.06419
12.0004	-0.77879	-0.64816	-1.02582
12.0071	-0.757407	-0.646082	-0.965563
12.0137	-0.732204	-0.628303	-0.90916
12.0204	-0.699785	-0.617077	-0.886966
12.0271	-0.688152	-0.63901	-0.904608
12.0337	-0.716693	-0.664371	-0.927109
12.0404	-0.794824	-0.701067	-0.944254
12.0471	-0.900972	-0.764299	-0.964571
12.0538	-1.00814	-0.817938	-0.977678
12.0604	-1.10332	-0.834735	-0.954898
12.0671	-1.16934	-0.80922	-0.882653
12.0738	-1.1927	-0.757857	-0.788375
12.0804	-1.17249	-0.703888	-0.70961
12.0871	-1.1256	-0.653881	-0.66151
12.0938	-1.06053	-0.644729	-0.637577
12.1004	-1.01245	-0.670867	-0.63272
12.1071	-1.0112	-0.716045	-0.646427
12.1137	-1.05847	-0.764542	-0.672513
12.1204	-1.08628	-0.805603	-0.665413
12.1271	-1.07281	-0.841416	-0.618733
12.1337	-1.05451	-0.848412	-0.564694
12.1404	-1.03232	-0.838261	-0.531655
12.1471	-0.97328	-0.812324	-0.505717
12.1538	-0.847083	-0.776785	-0.463026
12.1604	-0.684713	-0.735273	-0.41007
12.1671	-0.504279	-0.682996	-0.336812
12.1738	-0.317957	-0.63018	-0.241081
12.1804	-0.162845	-0.574237	-0.132686
12.1871	-0.0497903	-0.524465	-0.0519191
12.1937	0.0317888	-0.463322	0.00397802
12.2004	0.0974702	-0.384976	0.0584828
12.2071	0.156197	-0.308225	0.114253
12.2137	0.249445	-0.251644	0.183708
12.2204	0.438449	-0.181661	0.290884
12.2271	0.72131	-0.0544719	0.455744
12.2338	1.08331	0.120507	0.66267
12.2404	1.48323	0.307208	0.889903
12.2471	1.90141	0.520194	1.1315
12.2538	2.29128	0.807308	1.38714
12.2604	2.65611	1.15752	1.67394
12.2671	3.01152	1.52461	2.01146
12.2737	3.34417	1.88254	2.39323
12.2804	3.65355	2.25114	2.78233
12.2871	3.93727	2.62943	3.19687
12.2937	4.23466	2.98659	3.66513
12.3004	4.50003	3.29979	4.15285
12.3071	4.70066	3.56075	4.61838
12.3138	4.80771	3.78089	5.03497
12.3204	4.83142	3.95556	5.43614
12.3271	4.79066	4.08132	5.78744
12.3338	4.67705	4.1375	6.04056
12.3404	4.49662	4.09273	6.19939
12.3471	4.2609	3.94336	6.2646
12.3537	3.98144	3.71129	6.25379
12.3604	3.67447	3.43015	6.14956
12.3671	3.3485	3.12137	5.97762
12.3737	2.99764	2.81516	5.75439
12.3804	2.61673	2.51216	5.47474
12.3871	2.19771	2.18998	5.14256
12.3938	1.791	1.85665	4.77251
12.4004	1.42189	1.53495	4.38024
12.4071	1.07743	1.22431	3.95563
12.4138	0.749789	0.871261	3.49863
12.4204	0.468019	0.533823	3.03817
12.4271	0.286782	0.301191	2.64818
12.4337	0.202244	0.170695	2.35604
12.4404	0.173358	0.0732048	2.16604
12.4471	0.164951	-0.0232698	2.04382
12.4537	0.1491	-0.069663	1.96452
12.4604	0.145294	-0.103226	1.89806
12.4671	0.155024	-0.16304	1.81011
12.4738	0.167637	-0.220582	1.70441
12.4804	0.143122	-0.245591	1.57307
12.4871	0.0731654	-0.267618	1.43946
12.4938	-0.00670462	-0.327103	1.31751
12.5004	-0.0810368	-0.382373	1.22695
12.5071	-0.136665	-0.393972	1.17148
12.5137	-0.185185	-0.416479	1.13277
12.5204	-0.20988	-0.461238	1.10756
12.5271	-0.199357	-0.486508	1.0923
12.5337	-0.142419	-0.437885	1.10373
12.5404	-0.0561041	-0.355123	1.14834
12.5471	0.0225738	-0.265814	1.21906
12.5538	0.0797282	-0.176961	1.27882
12.5604	0.118244	-0.0976883	1.30469
12.5671	0.140096	-0.0635164	1.29165
12.5738	0.134007	-0.0902669	1.2382
12.5804	0.106479	-0.138009	1.14564
12.5871	0.0685488	-0.22194	1.0145
12.5938	0.0311863	-0.319831	0.89372
12.6004	-0.00350551	-0.399856	0.827046
12.6071	-0.0422802	-0.408671	0.822045
12.6137	-0.0780336	-0.367114	0.841668
12.6204	-0.113214	-0.320041	0.862038
12.6271	-0.130753	-0.262889	0.878659
12.6337	-0.172491	-0.201952	0.855672
12.6404	-0.242921	-0.164889	0.764467
12.6471	-0.298585	-0.170905	0.624936
12.6538	-0.305841	-0.191941	0.504718
12.6604	-0.249153	-0.196799	0.428334
12.6671	-0.209242	-0.201616	0.377741
12.6738	-0.161548	-0.21051	0.348343
12.6804	-0.109685	-0.216572	0.353726
12.6871	-0.0455057	-0.222534	0.381619
12.6937	0.00494247	-0.237399	0.392026
12.7004	-0.00333634	-0.240404	0.373285
12.7071	-0.0229045	-0.2169	0.339569
12.7137	-0.0346561	-0.190833	0.298402
12.7204	-0.0188346	-0.189309	0.23603
12.7271	-0.0145046	-0.199945	0.177233
12.7338	-0.032827	-0.208768	0.136939
12.7404	-0.0704255	-0.256349	0.0907885
12.7471	-0.112836	-0.347715	0.018496
12.7538	-0.150309	-0.441153	-0.0544376
12.7604	-0.154605	-0.490317	-0.0850053
12.7671	-0.139333	-0.515216	-0.127547
12.7737	-0.129838	-0.526376	-0.223107
12.7804	-0.128178	-0.511149	-0.33758
12.7871	-0.134411	-0.475076	-0.426438
12.7937	-0.147304	-0.446171	-0.481457
12.8004	-0.180956	-0.436194	-0.522024
12.8071	-0.21512	-0.415582	-0.536699
12.8138	-0.229318	-0.398374	-0.52569
12.8204	-0.211148	-0.389452	-0.504846
12.8271	-0.183815	-0.392561	-0.474101
12.8338	-0.188972	-0.425802	-0.447737
12.8404	-0.226746	-0.487036	-0.452704
12.8471	-0.267335	-0.540975	-0.476126
12.8537	-0.282982	-0.539063	-0.470399
12.8604	-0.28138	-0.504081	-0.42731
12.8671	-0.258767	-0.472288	-0.368337
12.8737	-0.177096	-0.405843	-0.304277
12.8804	-0.0517982	-0.291317	-0.222176
12.8871	0.0860273	-0.18699	-0.124525
12.8938	0.17984	-0.164542	-0.0696514
12.9004	0.249049	-0.180135	-0.0532965
12.9071	0.310757	-0.143961	-0.0462093
12.9138	0.364897	-0.0686993	-0.0248303
12.9204	0.406431	0.00509017	0.00795119
12.9271	0.439184	0.0584162	0.0379122
12.9337	0.506942	0.126752	0.0943271
12.9404	0.592496	0.193909	0.193909
12.9471	0.676554	0.25034	0.332833
12.9537	0.769895	0.314738	0.501181
12.9604	0.884222	0.4127	0.672576
12.9671	1.01895	0.538248	0.837702
12.9738	1.15182	0.678035	1.01039
12.9804	1.27996	0.841799	1.1589
12.9871	1.39783	1.00124	1.24871
12.9938	1.47192	1.12224	1.27912
13.0004	1.55209	1.19628	1.33933
13.0071	1.69182	1.29099	1.49746
13.0137	1.90555	1.43836	1.72256
13.0204	2.16525	1.6274	1.99123
13.0271	2.47467	1.86853	2.32725
13.0337	2.87878	2.20157	2.76138
13.0404	3.37436	2.65991	3.28838
13.0471	3.94675	3.23484	3.90956
13.0538	4.60788	3.90746	4.6623
13.0604	5.40427	4.69796	5.57868
13.0671	6.32059	5.56972	6.60064
13.0738	7.27591	6.4649	7.62266
13.0804	8.15563	7.29046	8.5083
13.0871	8.83997	7.94933	9.12473
13.0938	9.19318	8.32667	9.35187
13.1004	9.11771	8.32011	9.13073
13.1071	8.62029	7.92678	8.49755
13.1137	7.77741	7.211	7.55671
13.1204	6.69224	6.2701	6.42841
13.1271	5.46234	5.19922	5.22688
13.1337	4.26375	4.15424	4.08605
13.1404	3.24754	3.25726	3.11898
13.1471	2.48435	2.57186	2.36539
13.1538	1.95036	2.08036	1.80045
13.1604	1.60151	1.7508	1.37505
13.1671	1.41164	1.54923	1.07954
13.1738	1.32685	1.43998	0.910216
13.1804	1.289	1.38836	0.820445
13.1871	1.26454	1.36865	0.770217
13.1937	1.26354	1.37888	0.749456
13.2004	1.27701	1.41825	0.795499
13.2071	1.28551	1.477	0.875711
13.2137	1.28219	1.51937	0.912356
13.2204	1.27796	1.55797	0.886102
13.2271	1.2739	1.60339	0.826624
13.2338	1.25016	1.62931	0.753357
13.2404	1.21183	1.62117	0.653666
13.2471	1.16041	1.57111	0.534465
13.2538	1.08622	1.51241	0.437141
13.2604	0.982869	1.43623	0.388622
13.2671	0.842189	1.33209	0.352188
13.2737	0.670438	1.20751	0.278159
13.2804	0.486289	1.07006	0.157389
13.2871	0.320845	0.946585	0.0301041
13.2937	0.206837	0.842629	-0.0543019
13.3004	0.144699	0.775367	-0.110596
13.3071	0.112952	0.724465	-0.154823
13.3138	0.108283	0.676361	-0.19339
[truncated: 4,752 more rows]

## Sheet: Figure S6B
Figure S6B: LC-MS chromatogram (negative mode) of DA:LA reaction products at 1:2 molar ratio
RT [min]	DA:LA 1:2 A	DA:LA 1:2 B	DA:LA 1:2 C
0.0194333	180451	182291	180503
0.0483167	174581	168216	176112
0.0772333	177327	173309	177341
0.106167	176149	175329	178812
0.135117	176140	173865	177298
0.16405	172088	178665	173107
0.192983	178537	176000	181151
0.221933	172420	169154	173846
0.250867	175956	172390	175427
0.279817	175636	175284	177353
0.30875	174719	175671	173085
0.337683	171098	176840	173731
0.366633	176824	178237	181744
0.395567	178477	173543	179053
0.4245	174164	175261	168982
0.45345	175454	173991	182763
0.482383	175321	180246	174920
0.511333	176282	176473	176540
0.540267	166659	177484	175435
0.5692	180182	177110	172087
0.59815	172138	170507	177105
0.627083	174055	171367	173038
0.656033	175008	172554	171194
0.684967	174638	175832	176310
0.7139	182187	173399	165072
0.74285	172152	171821	176503
0.771783	172586	175437	176924
0.800733	168655	173381	167864
0.829667	170318	172613	176730
0.8586	169082	172340	165619
0.88755	172965	168039	171615
0.916483	174266	174072	181237
0.945433	173645	175422	170871
0.974367	171197	166229	173427
1.0033	167445	169207	174908
1.03225	169849	172009	172713
1.06118	164044	175495	176085
1.09013	173452	174968	174157
1.11907	168756	174822	177137
1.148	190215	171096	167895
1.17695	173146	168418	173667
1.20588	168844	174360	171119
1.23483	170087	170587	172492
1.26377	167006	166542	170153
1.2927	170480	170909	169549
1.32165	175726	173987	175331
1.35058	170846	170066	165466
1.37953	173765	174674	173164
1.40847	172920	169074	174739
1.4374	171363	175692	171620
1.46635	171736	169208	173882
1.49528	169749	167722	168905
1.52423	174277	174723	170892
1.55317	169329	170369	178031
1.5821	179128	173837	177654
1.61105	173068	169565	175401
1.63998	167278	176545	168121
1.66893	173431	169394	170118
1.69787	170109	173025	175506
1.7268	163889	168155	174546
1.75575	171121	175640	171714
1.78468	171000	172135	172275
1.81363	168159	168520	171497
1.84257	175449	167484	176369
1.8715	169239	170983	171121
1.90045	174017	178325	170280
1.92938	168963	171474	175886
1.95833	168664	176756	169425
1.98727	168080	172993	174174
2.0162	171167	172620	169814
2.04515	176755	170026	173998
2.07408	173793	171555	177677
2.10302	176286	170361	171746
2.13197	174613	177452	171627
2.1609	208851	207420	216663
2.18985	244795	238477	241378
2.21878	215919	220781	226410
2.24772	193279	192189	194684
2.27667	180147	182625	177475
2.3056	177687	180633	188845
2.33453	180572	176691	173551
2.36348	172104	175894	169620
2.39242	175578	146181	176557
2.42135	181119	179248	176365
2.4503	178026	179239	186535
2.47923	177234	174828	175903
2.50818	174310	173297	172604
2.53712	173543	168459	171525
2.56605	175283	171606	178539
2.595	168655	169170	168559
2.62393	167455	175065	173796
2.65287	168242	165873	172322
2.68182	167884	174305	175117
2.71075	165136	168970	174713
2.7397	174478	166895	176013
2.76863	170238	175863	170865
2.79757	168107	171710	171970
2.82652	175643	172934	179005
2.85545	173679	170230	178023
2.8844	167401	174864	182903
2.91333	178958	174948	175464
2.94227	176474	198889	178030
2.97122	220452	218327	212564
3.00015	243170	233198	238128
3.0291	210495	203628	221565
3.05803	194415	191616	205661
3.08697	189352	186940	192694
3.11592	180825	192684	176030
3.14485	176715	179028	181021
3.17378	171551	181075	176133
3.20273	171744	176078	185132
3.23167	172150	173830	178415
3.2606	172335	177773	173070
3.28955	169509	177049	173897
3.31848	172027	169821	178968
3.34743	174177	173809	177379
3.37637	177563	173127	176596
3.4053	174179	167884	171091
3.43425	172593	177035	176433
3.46318	171332	173284	171512
3.49212	171458	174867	170823
3.52107	171521	174702	169683
3.55	167228	179330	172792
3.57893	169483	172659	173916
3.60788	168815	169177	172445
3.63682	169103	166349	173580
3.66575	177192	173755	169801
3.6947	165683	178361	178727
3.72363	169210	174654	172722
3.75258	170121	170815	172124
3.78152	171408	172950	172720
3.81045	171050	172293	171417
3.8394	165435	167694	173885
3.86833	171908	173947	176046
3.89728	172787	171878	172026
3.92622	174440	178955	174283
3.95515	173061	173548	169794
3.9841	172923	166846	173062
4.01303	169448	166259	177100
4.04198	179773	174299	174758
4.07092	167014	177456	170841
4.09985	167684	176917	171500
4.1288	173550	180163	173657
4.15773	170487	173496	173550
4.18668	170083	172595	168956
4.21562	172673	173948	168324
4.24455	180022	173687	171151
4.2735	169217	177284	171788
4.30243	173101	179802	173798
4.33138	170865	179408	173011
4.36032	170244	175583	171366
4.38925	169912	175637	171789
4.4182	171690	173709	173175
4.44713	165919	176173	170990
4.47608	164292	167115	179657
4.50502	176592	164900	174316
4.53395	173814	174116	172450
4.5629	170117	168091	163015
4.59183	174265	175137	171578
4.62078	176675	170182	176661
4.64972	169238	170857	169372
4.67865	169979	170195	171909
4.7076	171434	172685	173263
4.73653	168271	172906	174438
4.76548	172322	171286	169232
4.79442	171234	173628	168632
4.82335	174206	174593	172192
4.8523	175786	170694	171134
4.88123	167934	167735	180454
4.91018	172010	175363	175631
4.93912	166479	171125	179863
4.96805	171266	170384	170004
4.997	169370	174160	165224
5.02593	172833	173478	172323
5.05488	172257	174977	172534
5.08382	179966	166872	171258
5.11275	169280	169990	183122
5.1417	172579	167687	174293
5.17063	172598	170811	173028
5.19958	174715	169219	169875
5.22852	176745	170597	164351
5.25745	167963	172252	171228
5.2864	165473	171724	170498
5.31533	168481	168915	166027
5.34428	164857	175679	170632
5.37322	172151	176683	169339
5.40215	170245	171469	173625
5.4311	170700	168579	176794
5.46003	175002	170795	164267
5.48898	169449	167084	168583
5.51792	163604	169017	172053
5.54685	167628	169269	171069
5.5758	164209	166075	174780
5.60473	173180	167369	169579
5.63368	166189	169628	178560
5.66262	175517	171234	178928
5.69155	169277	173716	170134
5.7205	166224	170803	174212
5.74943	168153	173561	172416
5.77838	167109	170206	167791
5.80732	170759	167659	168990
5.83625	171794	174824	168597
5.8652	170852	168505	168761
5.89413	175938	171235	167893
5.92307	171400	169053	175944
5.95202	171376	171788	171226
5.98095	194743	175455	168748
6.0099	174445	177291	172999
6.03883	172326	173139	173143
6.06777	169571	176308	167124
6.09672	169716	175660	179764
6.12565	175152	170535	173475
6.1546	168405	172071	175707
6.18353	169469	174981	173448
6.21248	163964	171054	171663
6.24142	168576	168702	166283
6.27035	174207	176436	174446
6.2993	170755	177859	170124
6.32823	171036	169701	176020
6.35718	171077	175232	174380
6.38612	167408	185731	172495
6.41505	168949	170439	172346
6.444	169833	168882	170221
6.47293	168217	164268	170232
6.50188	170341	174637	181683
6.53082	169514	167747	167748
6.55975	169473	168722	168410
6.5887	174904	175615	182164
6.61763	169619	173738	171794
6.64657	168875	171881	170121
6.67552	172433	177571	168438
6.70445	175738	172900	174365
6.7334	173543	173359	174066
6.76233	172524	177512	171100
6.79127	174265	174108	171293
6.82022	172870	172068	167003
6.84915	166866	170211	178325
6.8781	170037	170574	171705
6.90703	166837	169860	171976
6.93597	169386	171500	169514
6.96492	171705	167393	172316
6.99385	179304	172143	169824
7.0228	172596	167448	174547
7.05173	168290	172221	171970
7.08067	169232	175140	170415
7.10962	172515	173661	170648
7.13855	166717	171738	174769
7.1675	170075	167956	164984
7.19643	173632	167989	175407
7.22537	163707	166929	164781
7.25432	160590	170006	165203
7.28325	168228	166276	168409
7.3122	167034	170392	175907
7.34113	167464	171152	173491
7.37007	171310	174188	170788
7.39902	171695	173661	169271
7.42795	166255	173724	165367
7.4569	174659	166792	170391
7.48583	170634	172385	172055
7.51477	165015	175723	180965
7.54372	168349	170649	168084
7.57265	172071	172243	172438
7.6016	169836	170269	172734
7.63053	172987	166738	176328
7.65947	173590	173935	171093
7.68842	167119	170530	176087
7.71735	166880	166791	168422
7.7463	168231	172859	169705
7.77523	174481	170743	168989
7.80417	171885	169975	165750
7.83312	168621	169832	169627
7.86205	171061	170202	177455
7.891	165832	166476	171514
7.91993	167288	169928	167927
7.94887	170764	172012	171827
7.97782	168986	171979	168403
8.00675	166347	171953	173335
8.0357	172066	172708	177481
8.06463	168422	170354	171501
8.09357	172487	169071	168618
8.12252	167716	170253	173564
8.15145	168113	168396	168952
8.1804	166667	175643	171465
8.20933	166496	172562	172838
8.23827	174357	169359	169298
8.26722	166241	163403	175570
8.29615	174982	167306	167020
8.3251	171229	173587	172536
8.35403	172214	167752	172064
8.38298	174311	170481	173706
8.41192	169874	171380	167082
8.44085	171082	173053	173530
8.4698	168677	166772	168442
8.49873	167675	172149	170034
8.52768	173185	172436	172322
8.55662	168388	169925	175621
8.58555	170168	178762	175428
8.6145	170118	170198	165469
8.64343	167135	173168	171827
8.67238	174827	171391	170030
8.70132	168460	174733	173121
8.73025	168277	169233	170420
8.7592	169574	171600	167638
8.78813	172725	187533	171461
8.81708	165157	166071	167850
8.84602	171140	174567	171003
8.87495	173820	179634	172276
8.9039	173632	176113	169154
8.93283	168587	172812	165907
8.96178	174299	170025	169901
8.99072	171959	167435	171260
9.01965	172130	168536	169709
9.0486	171107	170498	173564
9.07753	168783	169638	173629
9.10648	166011	167513	174769
9.13542	169780	177725	168598
9.16435	169373	170035	167564
9.1933	170579	170985	171433
9.22223	173066	168447	167207
9.25118	176115	169518	172149
9.28012	168919	173249	175471
9.30905	168881	170787	169592
9.338	173675	167069	175230
9.36693	173912	173773	171550
9.39588	164689	169433	173197
9.42482	173933	174830	170889
9.45375	173449	171951	173662
9.4827	166354	169151	168936
9.51163	166113	166408	168770
9.54058	168885	171956	170630
9.56952	177181	169619	168486
9.59847	170685	172288	173609
9.6274	169124	174434	169081
9.65633	168168	169630	174115
9.68528	174991	165709	178845
9.71422	166722	176016	171705
9.74317	164923	171596	169986
9.7721	167456	171315	176376
9.80103	169710	175656	172364
9.82998	170225	167327	171821
9.85892	162215	164411	174720
9.88787	169204	168464	176833
9.9168	175306	169536	170136
9.94573	172059	176938	177046
9.97468	168074	167156	177267
10.0036	171439	175055	160344
10.0326	165700	168929	170722
10.0615	173052	177389	174148
10.0904	172942	166309	171198
10.1194	165462	166515	173015
10.1483	165703	168150	169217
10.1773	171943	170318	172706
10.2062	173946	163128	167962
10.2351	169280	170943	172320
10.2641	168117	169560	168527
10.293	170919	166434	171565
10.322	170484	166097	180245
10.3509	174089	168778	165005
10.3798	169099	170614	170394
10.4088	167010	170353	169135
10.4377	169236	173622	170328
10.4667	174135	171962	174453
10.4956	174065	169710	167091
10.5245	180419	171385	173041
10.5535	163966	169772	166713
10.5824	169275	172661	170896
10.6114	180294	175716	165010
10.6403	162778	174771	169142
10.6692	169522	170169	173193
10.6982	171490	165765	172667
10.7271	174440	171292	174737
10.7561	167134	166752	170097
10.785	178160	174827	171587
10.8139	170324	175047	170188
10.8429	164643	165275	168715
10.8718	161929	177162	169328
10.9008	170220	170337	175211
10.9297	171247	170712	175348
10.9587	171751	168981	166600
10.9876	174817	166600	170586
11.0165	163254	176342	179780
11.0455	170240	176241	177101
11.0744	177122	171836	177846
11.1034	171963	173700	177031
11.1323	175936	179337	183660
11.1612	168130	181179	180620
11.1902	180517	175548	176603
11.2191	171391	173760	181140
11.248	174192	170430	166065
11.277	171734	171925	172857
11.3059	176327	168298	170674
11.3349	169777	169724	177276
11.3638	174219	166768	168304
11.3927	176426	176638	178406
11.4217	174092	173138	173264
11.4506	171815	172870	178402
11.4796	170959	176587	173984
11.5085	169798	174686	177262
11.5374	172684	177463	176755
11.5664	175825	179599	184217
11.5953	188695	174791	171198
11.6242	174835	171358	172185
11.6532	171396	167280	174603
11.6821	173619	167015	172194
11.7111	181291	174855	179678
11.74	171680	178747	179182
11.769	171025	174443	178965
11.7979	167691	175334	173830
11.8268	175602	176559	174829
11.8558	181001	179946	176834
11.8847	174142	179192	180887
11.9137	172126	174675	181217
11.9426	167771	176957	177248
11.9715	177811	171015	177629
12.0005	179699	175442	175989
12.0294	183683	178739	182312
12.0584	176243	175515	178121
12.0873	175971	174880	175613
12.1162	180113	180373	177014
12.1452	179126	180933	181648
12.1741	170762	179611	176043
12.203	172874	179664	179940
12.232	175991	175737	176294
12.2609	179345	184469	175231
12.2899	188617	179270	175797
12.3188	194991	196442	176716
12.3477	224458	210216	195798
12.3767	258625	236632	238834
12.4056	262956	261015	246160
12.4346	279457	272971	280674
12.4635	274017	271514	280478
12.4924	252142	246606	267444
12.5214	218879	228133	278945
12.5503	196691	206134	222458
12.5793	193116	203600	197839
12.6082	192363	194978	197681
12.6371	183790	191884	192410
12.6661	208307	190378	189089
12.695	180550	183134	184901
12.724	177474	178079	181355
12.7529	176577	179588	176931
12.7818	175917	178825	176303
12.8108	177748	181089	176039
12.8397	183204	177426	184293
12.8687	182955	178045	187865
12.8976	185974	180796	192667
12.9265	185427	190256	181923
12.9555	183281	185772	187666
12.9844	189173	179845	188222
13.0134	185509	192893	198232
13.0423	197238	190768	197439
13.0712	199870	203939	205669
13.1002	213968	206751	212108
13.1291	220060	222593	226021
13.158	258111	247159	257590
13.187	302975	303535	315551
13.2159	362023	321581	347744
13.2449	282468	273002	286980
13.2738	229629	227561	227778
13.3027	211800	205560	211527
13.3317	200929	197522	199822
13.3606	191141	187325	194559
13.3896	184110	186234	191802
13.4185	184592	184124	185638
13.4474	182562	180196	181314
13.4764	176235	172187	177659
13.5053	183045	183166	179366
13.5343	180324	184665	182311
13.5632	206450	196093	201259
13.5921	226586	221481	219192
13.6211	251036	238757	232919
13.65	211144	207912	217475
13.679	205136	203753	203332
13.7079	184584	191659	187293
13.7368	190386	186529	185142
13.7658	184615	186777	182354
13.7947	190033	185106	189889
13.8237	182599	188934	192642
13.8526	184714	197982	181278
13.8815	181566	188251	182106
13.9105	176036	177365	178870
13.9394	180608	183075	181528
13.9683	178740	178288	181465
13.9973	183512	175491	182166
14.0262	181028	172323	178572
14.0552	180134	173044	188353
14.0841	175902	175930	181561
14.113	178885	181138	181689
14.142	173482	178170	177891
14.1709	176946	176852	178931
14.1999	176067	184540	181698
14.2288	178233	180246	180506
14.2577	182344	184484	177421
14.2867	171764	180887	182021
14.3156	179992	180189	188123
14.3446	181365	179405	184513
14.3735	175990	176902	181330
14.4024	178860	183995	183384
14.4314	181791	181695	184927
14.4603	182518	185026	183588
14.4893	182233	186853	180203
14.5182	178993	179963	182074
14.5471	178847	177737	179323
14.5761	186815	185133	186071
14.605	188896	185813	178113
14.634	185871	188842	179977
14.6629	179103	185150	186021
14.6918	178556	182789	173588
14.7208	178286	178768	187698
14.7497	179714	198014	184165
14.7787	180599	187975	187570
14.8076	188000	184555	186934
14.8365	181799	188867	186213
14.8655	188816	174753	188129
14.8944	179942	190910	181073
14.9233	184395	189654	186407
14.9523	180335	180401	185951
14.9812	189519	179872	186681
15.0102	179973	183079	183601
15.0391	184254	180264	188443
15.068	185345	186007	182650
15.097	182966	183226	192285
15.1259	185200	190100	178796
15.1548	188667	185985	186753
15.1838	182328	191366	185622
15.2127	188442	181703	188635
15.2417	189618	186174	185997
15.2706	191512	192759	188509
15.2995	182642	191424	185575
15.3285	183080	193199	185793
15.3574	184508	189582	180886
15.3864	183212	181080	180886
15.4153	183580	182853	186916
15.4443	178709	185843	183813
15.4732	181722	183179	187523
15.5021	182168	186132	194058
15.5311	194493	201748	191674
15.56	285729	260780	257173
15.5889	434696	376455	406270
15.6179	583338	535729	580794
15.6468	676574	673097	698176
15.6758	638488	605863	623465
15.7047	473289	461338	473037
15.7336	332698	317956	323180
15.7626	277069	265135	279526
15.7915	249818	249128	257406
15.8204	236126	236234	249352
15.8494	218383	215534	218422
15.8783	201216	197330	203887
15.9073	193044	197620	201970
15.9362	188313	183835	197471
15.9651	188330	186240	192310
15.9941	187779	183755	187012
16.023	179359	181353	190719
16.052	182631	184166	184685
16.0809	182287	187403	190680
16.1099	190041	190348	185820
16.1388	184905	185524	186673
16.1677	191584	180544	199274
16.1967	186531	189738	193760
16.2256	185117	189246	189095
16.2545	188413	180359	183607
16.2835	188255	187541	186881
16.3124	187246	188936	183239
16.3413	188415	191887	188882
16.3703	182645	188193	181848
16.3992	184521	178070	182950
16.4282	185337	183473	184842
16.4571	181879	187984	196648
16.486	193988	186144	199088
16.515	187199	195400	188438
16.5439	184333	182190	191656
16.5729	190831	182668	189522
16.6018	182774	182385	190434
16.6307	188198	187784	183790
16.6597	187342	193122	191315
16.6886	186620	184346	193775
16.7176	184213	179787	190831
16.7465	183826	189253	191013
16.7754	183996	185939	190350
16.8044	183912	191898	187937
16.8333	182174	181920	197273
16.8623	185941	187416	193530
16.8912	195836	191018	198379
16.9201	191841	194705	197685
16.9491	195004	198623	200270
16.978	191041	199551	200445
17.0069	212020	207992	213669
17.0359	240121	221595	218211
17.0648	222746	217433	215995
17.0938	211189	196905	208683
17.1227	195245	199901	201964
17.1517	191304	190570	196778
17.1806	190825	189492	195772
17.2095	187490	184759	195099
17.2385	187053	193743	191566
17.2674	190860	196592	186924
17.2963	181385	199955	198964
17.3253	190886	192290	185223
17.3542	188613	190406	195844
17.3832	188576	189557	190203
17.4121	194916	182309	190585
17.441	192421	187715	191419
17.47	187110	194246	189099
17.4989	188911	199281	190753
17.5279	189378	189531	194576
17.5568	190628	190653	195854
17.5857	184254	185593	196039
17.6147	185473	181065	200787
17.6436	187418	212340	185168
17.6726	189468	197509	196265
17.7015	214144	211565	221122
17.7304	335198	325014	333677
17.7594	766671	731611	735197
17.7883	1.03852e+06	976219	1.06859e+06
17.8173	932175	852397	936967
17.8462	587458	564550	590811
17.8751	361894	373437	420837
17.9041	314014	284242	314758
17.933	275963	251444	281719
17.9619	235155	244844	250229
17.9909	236179	227542	229013
18.0198	220188	203340	217125
18.0487	197976	197438	206041
18.0777	198590	194645	198144
18.1066	190937	195611	202156
18.1356	202833	196054	197451
18.1645	202435	197982	200338
18.1934	205091	203953	200866
18.2224	194637	197250	196560
18.2513	190396	196272	190900
18.2803	195650	205338	199884
18.3092	205192	209045	203574
18.3381	211083	203590	207302
18.3671	204392	202998	206270
18.396	199059	204200	203607
18.425	197354	197096	197580
18.4539	201700	204885	203500
18.4828	204237	208195	208648
18.5118	231037	224633	229790
18.5407	251225	248058	250513
18.5696	242250	237819	236305
18.5986	216135	216860	211953
18.6275	208546	209442	206765
18.6565	195346	199060	198055
18.6854	195755	198438	196169
18.7143	195995	190734	198776
18.7433	190623	197761	194115
18.7722	199570	199470	199077
18.8012	189953	198635	200144
18.8301	198585	194874	190838
18.859	195904	196274	198936
18.888	190548	192135	200959
18.9169	186555	188715	200705
18.9459	190521	190727	195221
18.9748	188357	192883	202580
19.0037	195371	199713	203282
19.0327	207492	204556	205847
19.0616	214576	201729	208760
19.0906	210343	213867	202918
19.1195	205906	205806	216533
19.1484	203871	197812	204706
19.1774	195161	198623	201835
19.2063	196316	195440	200482
19.2353	204134	194093	200464
19.2642	220901	223564	224871
19.2931	313879	296015	306503
19.3221	375110	366427	378883
19.351	343634	327349	349247
19.38	268034	267622	276274
19.4089	228166	226878	228749
19.4378	225773	221466	225031
19.4668	246436	247925	264987
19.4957	261145	257105	270622
19.5246	240250	239615	249269
19.5536	240721	240634	255005
19.5825	309904	280433	289368
19.6115	472907	425694	454686
19.6404	871665	807287	915055
19.6693	1.03306e+06	913094	1.03027e+06
19.6983	773872	687736	740647
19.7272	480948	451451	501372
19.7562	330756	323484	346303
19.7851	300493	281719	299674
19.814	263111	252304	265839
19.843	241398	242491	244747
19.8719	231934	223817	236807
19.9008	227852	209984	229386
19.9298	215067	208099	204705
19.9587	202843	204669	214581
19.9876	203660	201876	206836
20.0166	207090	207104	218926
20.0455	216396	205704	202672
20.0745	208013	207519	207767
20.1034	210018	206125	210263
20.1323	206798	199572	205360
20.1613	196419	198964	209934
20.1902	206153	207470	206965
20.2192	222237	201818	205697
20.2481	197136	201659	207182
20.277	198984	197549	200077
20.306	199458	203016	206746
20.3349	208922	198163	203415
20.3639	207673	203790	206404
20.3928	203916	209259	203742
20.4217	203006	193864	202621
20.4507	196458	195531	193990
20.4796	197613	197660	201367
20.5085	202905	201112	199833
20.5375	209721	190302	209750
20.5664	200081	209799	209635
20.5954	208142	210634	213105
20.6243	203679	205655	208100
20.6532	204985	200096	212615
20.6822	210203	207782	205602
20.7111	207649	218966	212359
20.7401	201912	217087	211671
20.769	206650	209526	212821
20.798	209957	209775	219185
20.8269	228944	230962	239093
20.8558	272222	265602	273235
20.8848	282288	278240	285522
20.9137	245192	243246	251746
20.9426	244668	243485	244813
20.9716	265414	271428	279623
21.0005	256292	259996	284622
21.0295	233729	225671	232430
21.0584	225476	218448	223831
21.0873	254547	245773	260285
21.1163	448578	434659	452529
21.1452	808856	738634	855438
21.1742	849578	818201	954736
21.2031	653978	594711	675913
21.232	412669	392741	429985
21.261	328820	318342	328926
21.2899	272803	268819	280700
21.3188	246456	248366	249841
21.3478	244518	233889	236280
21.3767	244348	240710	245300
21.4057	295807	295272	298148
21.4346	443909	413283	416622
21.4635	437655	456132	459128
21.4925	358048	347436	350820
21.5214	309116	287260	301386
21.5504	318545	302538	305496
21.5793	300839	274977	280921
21.6082	258081	244556	253668
21.6372	227998	226988	232855
21.6661	223662	215354	230755
21.695	220408	220047	220096
21.724	224909	216878	215609
21.7529	218444	223271	220955
21.7818	211714	213634	218538
21.8108	212138	208131	220014
21.8397	211398	214889	211325
21.8687	208475	200975	208560
21.8976	200463	209258	210685
21.9265	193824	200352	200222
21.9555	211260	208897	212779
21.9844	214596	215309	213895
22.0134	215848	220830	228194
22.0423	217755	219947	225328
22.0712	207507	220852	230032
22.1002	219484	211391	216051
22.1291	221730	219350	219569
22.158	227430	220349	225994
22.187	244282	236457	254578
22.2159	263557	280938	261003
22.2449	258207	248113	270782
22.2738	244948	238655	242518
22.3027	223785	225779	229753
22.3317	236887	244357	240464
22.3606	393509	378882	406932
22.3896	666707	663283	684862
22.4185	774784	709522	784252
22.4474	567286	509062	593167
22.4764	380224	354361	380694
22.5053	295556	276823	292573
22.5343	261940	256216	263903
22.5632	248301	242394	241119
22.5921	254327	241373	251384
22.6211	241787	231360	248407
22.65	236513	231013	240995
22.679	225367	229455	243654
22.7079	227106	223028	229782
22.7368	222908	215954	231636
22.7658	213878	208916	225786
22.7947	213914	218356	221755
22.8236	218564	220582	227909
22.8526	233067	224790	229379
22.8815	272660	266613	285132
22.9105	392310	403014	414906
22.9394	482005	452882	486593
22.9683	425052	403174	415832
22.9973	350951	327764	345092
23.0262	315709	302582	308761
23.0552	285553	279634	284515
23.0841	242571	255468	260240
23.113	235274	236293	243928
23.142	234205	223241	232515
23.1709	229240	233072	235010
23.1998	236045	234835	244250
23.2288	245790	233631	246148
23.2577	253614	247924	258001
23.2867	262243	258707	268051
23.3156	257653	239399	252443
23.3445	243436	225452	239518
23.3735	232915	225249	233039
23.4024	274616	269165	286690
23.4313	489163	485304	497677
23.4603	571674	582114	642039
23.4892	533769	481504	541230
23.5182	374845	357038	357453
23.5471	283954	280297	293460
23.576	264756	262361	260892
23.605	291648	289153	288018
23.6339	292304	277840	299320
23.6628	249086	238882	254696
23.6918	232527	226396	238465
23.7207	225706	220419	223901
23.7497	227301	221984	221841
23.7786	224953	223445	234081
23.8075	234866	230961	241782
23.8365	243110	266025	241943
23.8654	235293	234341	240932
23.8944	226983	228029	233813
23.9233	218247	214385	223721
23.9522	229551	230685	231298
23.9812	228234	231105	241672
24.0101	250434	246728	244862
24.039	313252	311978	312694
24.068	412782	395393	416663
24.0969	411891	386856	409706
24.1259	354743	321300	334306
24.1548	300693	293835	298722
24.1837	297716	265204	287729
24.2127	281123	266429	283382
24.2416	269259	256245	268725
24.2706	249688	245956	259018
24.2995	246208	248765	270119
24.3285	362516	339099	376987
24.3574	518870	463532	538610
24.3863	490641	460532	513844
24.4153	374317	354601	381927
24.4442	292419	283405	293121
24.4731	272172	261430	272458
24.5021	236054	244541	241016
24.531	218150	225403	230714
24.56	222823	215808	224641
24.5889	238941	234600	235974
24.6178	262787	266145	258293
24.6468	254013	255346	256940
24.6757	235518	234391	237539
24.7046	225559	224907	234652
24.7336	218385	218415	231138
24.7625	224264	218250	225567
24.7915	222518	215989	224063
24.8204	213943	221000	227303
24.8493	217730	217456	219161
24.8783	224605	220736	231308
24.9072	237043	231080	233131
24.9361	240853	235808	241211
24.9651	265509	256313	260272
24.994	312320	300402	312952
25.023	386259	372179	391673
25.0519	388990	365704	385725
25.0808	321067	313018	318396
25.1098	318102	279150	305851
25.1387	358203	339920	369052
25.1676	445126	381556	454727
25.1966	405903	357593	413719
25.2255	324383	289441	309145
25.2544	256391	248166	270526
25.2834	254653	227755	241876
25.3123	234423	237047	234263
25.3413	217498	217042	228105
25.3702	227893	212457	219394
25.3991	213045	213580	213900
25.4281	221872	218640	229833
25.457	249091	237853	242317
25.486	251936	233734	236204
25.5149	226336	216334	233692
25.5438	217701	215274	221332
25.5728	221097	219541	221670
25.6017	219731	225583	227205
25.6306	223395	216269	220892
25.6596	234173	217536	228707
25.6885	232876	236082	241352
25.7175	236969	232872	240459
25.7464	238632	229133	236157
25.7753	245947	242117	241714
25.8043	266415	257965	277388
25.8332	346684	318084	336471
25.8621	406418	378062	384878
25.8911	404114	368257	377431
25.92	321871	314523	334459
25.949	272104	261941	275750
25.9779	244480	232665	251809
26.0069	223189	217924	228258
26.0358	228240	214574	222220
26.0647	223479	217814	224013
26.0937	227981	225432	231926
26.1226	242486	232863	238941
26.1515	244892	231334	238343
26.1805	246900	236933	235259
26.2094	237237	240559	255927
26.2384	245596	227875	244960
26.2673	225264	216510	219777
26.2962	223088	222362	221145
26.3252	232754	227760	228967
26.3541	228646	221240	232757
26.3831	227172	223499	219692
26.412	215491	215905	223677
26.4409	210252	214959	218699
26.4699	223975	210125	223342
26.4988	270676	267215	275561
26.5277	321381	295095	324274
26.5567	326362	319206	337249
26.5856	304379	290260	291973
26.6146	269532	253060	264029
26.6435	247318	233376	250337
26.6724	225284	219230	221553
26.7014	211981	211719	213488
26.7303	207327	202413	210997
26.7592	207726	202458	204619
26.7882	198353	197331	202543
26.8171	203836	203953	208945
26.8461	228610	224432	223688
26.875	243489	232946	231993
26.9039	248422	229399	230078
26.9329	224468	229198	228242
26.9618	220536	216357	222066
26.9907	213213	219670	229542
27.0197	213172	218880	221237
27.0486	222842	219548	228779
27.0776	256163	237513	252362
27.1065	266336	250857	270532
27.1354	253759	238776	259401
27.1644	265391	247360	264814
27.1933	264229	252638	255398
27.2222	250285	242501	254336
27.2512	226392	226717	228456
27.2801	221725	209665	216145
27.3091	209100	209519	211440
27.338	207914	211974	212140
27.3669	204688	203514	212903
27.3959	216696	211348	219535
27.4248	222467	223529	227517
27.4537	236118	228484	229439
27.4827	216822	209265	213686
27.5116	210172	208514	215122
27.5406	230271	212824	209274
27.5695	211069	216044	209974
27.5984	229546	217616	226712
27.6274	239570	240205	247962
27.6563	240970	223584	235167
27.6853	341227	317847	321631
27.7142	670633	672194	648527
27.7431	992947	962512	1.005e+06
27.7721	959566	1.01973e+06	1.01972e+06
27.801	884417	881664	888630
27.8299	657105	639445	685232
27.8589	480562	481428	518993
27.8878	405762	400510	402999
27.9167	341595	359858	335956
27.9457	315682	321568	328402
27.9746	292182	287997	286832
28.0035	284781	279524	279521
28.0325	266650	259827	266845
28.0614	259150	255795	266211
28.0903	270314	269325	282793
28.1193	262601	259790	269754
28.1482	245209	248833	254713
28.1771	242024	238367	249942
28.2061	244279	239195	245178
28.235	240723	256116	257995
28.2639	253454	252071	257116
28.2929	247847	237874	253942
28.3218	244750	236398	248437
28.3507	229537	232461	230946
28.3797	232088	215473	234117
28.4086	229484	232529	234321
28.4376	231849	235630	243256
28.4665	233980	242797	233549
28.4954	236398	236011	242867
28.5243	248121	246540	246649
28.5533	247441	242847	251553
28.5822	237871	244303	248724
28.6111	232322	226918	232129
28.6401	234199	227482	230879
28.669	223679	231130	222868
28.6979	218654	223646	228402
28.7269	228123	222090	228514
28.7558	221411	218042	219227
28.7848	223285	219619	216699
28.8137	211867	220398	222419
28.8426	214856	222143	228828
28.8716	217070	222177	223120
28.9005	228847	218807	226577
28.9294	212830	214773	227829
28.9584	217511	225200	238229
28.9873	230330	229791	241001
29.0162	240097	240212	239029
29.0452	383102	375532	357174
29.0741	1260330	1.24395e+06	1.24802e+06
29.103	1642396	1768885	1.71702e+06
29.132	1.59199e+06	1.6606e+06	1.65799e+06
29.1609	1.29395e+06	1.22234e+06	1.38745e+06
29.1899	959713	973334	977891
29.2188	777187	762545	770815
29.2477	631089	653003	636081
29.2767	531067	550483	548274
29.3056	440236	422153	445712
29.3345	353415	350689	374216
29.3635	312945	307111	324929
29.3924	293583	301561	304283
29.4213	272824	281346	290153
29.4503	278483	276224	272775
29.4792	264115	266282	269892
29.5081	273142	284146	278891
29.5371	285135	294281	283998
29.566	284103	284574	291550
29.5949	299492	298991	299371
29.6239	319196	325473	324253
29.6528	506062	537192	509419
29.6817	920492	909372	893930
29.7107	787927	793381	767743
29.7396	751723	723655	729752
29.7685	779414	759333	833620
29.7975	793175	797820	762024
29.8264	840479	842508	807708
29.8553	774720	734289	739054
29.8843	646701	622021	637069
29.9132	526285	529881	533149
29.9421	454510	442970	466270
29.9711	402334	401385	412069
30	435209	434423	448766
30.0289	462561	459791	461073
30.0579	454984	455929	436460
30.0868	401236	412920	399588
30.1157	167749	165520	169377
30.1447	149518	151044	147027
30.1736	167010	173442	173176
30.2025	220189	218676	208821
30.2315	258921	258710	255869
30.2604	261913	249675	237570
30.2893	234849	237513	220566
30.3183	255387	248486	238997
30.3472	232436	234960	231128
30.3761	148776	151391	144308
30.405	135888	131154	134157
30.434	133615	132758	133844
30.4629	137162	139309	139947
30.4918	141364	142004	140389
30.5208	148572	145776	146979
30.5497	150039	151126	150016
30.5786	135260	135238	134737
30.6076	129310	128511	129331
30.6365	126969	130274	130197
30.6654	131966	132394	131170
30.6944	134773	135706	134324
30.7233	134758	136352	133681
30.7523	129325	128057	129087
30.7812	128392	128492	128528
30.8101	129502	128800	130004
30.8391	131244	129993	130075
30.868	132477	129767	130193
30.8969	129184	129217	129013
30.9259	129370	127375	127485
30.9548	129001	129527	127905
30.9837	129526	128908	129175
31.0127	129632	126622	129026
31.0416	127793	129235	128338
31.0705	127350	128217	128496
31.0995	129597	128725	129099
31.1284	129845	128180	128161
31.1573	129736	128628	129887
31.1863	129106	126313	128043
31.2152	130302	128906	128429
31.2442	129894	129273	128033
31.2731	128483	128363	129086
31.302	128904	127784	128085
31.331	128574	128795	129329
31.3599	128724	129305	128172
31.3888	129265	128061	128284
31.4178	130177	128663	128224
31.4467	130062	129385	127899
31.4757	129946	127819	128531
31.5046	129541	129150	128388
31.5335	128731	129395	128698
31.5625	130401	130192	129538
31.5914	129477	128185	128953
31.6203	130092	130559	128565
31.6493	129652	128926	128740
31.6782	130016	129323	128336
31.7072	128768	130793	128838
31.7361	129345	129917	129647
31.765	129479	129270	129682
31.794	129370	128929	129530
31.8229	129961	128964	130439
31.8519	130640	129906	126927
31.8808	131335	130697	129133
31.9097	130425	130109	130178
31.9387	129884	129751	130276
31.9676	130361	130381	128750
31.9966	130347	129407	129414
32.0255	130699	128967	129126
32.0545	129847	129650	129413
32.0834	130014	130048	128721
32.1123	130014	129407	129193
32.1413	129911	130103	129954
32.1702	131415	130620	130249
32.1992	127837	130223	131097
32.2281	131511	129383	130153
32.257	130187	129919	129439
32.286	128720	131893	128368
32.3149	131702	130886	130981
32.3439	131893	128752	130951
32.3728	131216	130819	129466
32.4017	130635	131592	129378
32.4307	131048	132071	130219
32.4596	130065	130927	131055
32.4886	130617	130777	128887
32.5175	129485	131427	130090
32.5465	130541	129934	129039
32.5754	130808	131186	130658
32.6043	132128	130852	129384
32.6333	130391	129608	129773
32.6622	131704	129559	130061
32.6912	129323	130909	130116
32.7201	130727	131438	129981
32.749	130167	129551	129696
32.778	131105	130165	130535
32.8069	131351	129984	129752
32.8359	129874	130080	130499
32.8648	129752	131463	128932
32.8937	130130	129214	130005
32.9227	129881	130918	129082
32.9516	128961	129841	130048
32.9806	130602	130045	129541
33.0095	129937	128670	129231
33.0385	129651	129418	128906
33.0674	130418	129433	129788
33.0964	130350	130531	129554
33.1253	130195	129612	128602
33.1542	129656	131264	131021
33.1832	129518	130668	129817
33.2121	131108	130081	129559
33.2411	129425	129377	129464
33.27	130731	129585	129675
33.2989	129773	130069	130527
33.3279	130054	130417	129724
33.3568	130810	129748	128213
33.3858	129568	130861	129573
33.4147	128972	130051	129824
33.4436	128888	130896	129624
33.4726	130255	130500	128147
33.5015	129559	130133	128323
33.5305	130959	130039	128975
33.5594	128906	131088	129463
33.5884	130288	130070	129601
33.6173	129651	130000	129481
33.6463	131360	130593	129535
33.6752	130080	130779	130850
33.7041	130975	129567	129297
33.7331	129667	129896	130488
33.762	129553	129114	128688
33.791	130148	129213	129227
33.8199	129797	131045	129145
33.8488	130422	130462	129416
33.8778	128737	130888	129760
33.9067	130034	130365	128476
33.9357	128588	130361	127936
33.9646	129628	130409	130031
33.9935	129548	131304	130527
34.0225	129731	130446	129654
34.0514	130118	131020	129793
34.0804	129897	129791	128613
34.1093	131265	130754	129343
34.1382	130290	130647	128874
34.1672	130793	128422	129253
34.1961	130564	129604	129963
34.2251	129957	128979	130355
34.254	130864	129038	130779
34.283	129578	130057	130073
34.3119	129907	130482	129860
34.3409	130087	129673	129374
34.3698	130068	130937	129788
34.3987	129599	129576	129131
34.4277	130357	128564	131048
34.4566	129844	130163	129008
34.4856	130529	129153	131103
34.5145	130521	129977	130634
34.5434	131948	130903	129427
34.5724	130290	129983	130682
34.6013	131484	130295	131628
34.6303	129796	129121	130335
34.6592	131472	130937	131486
34.6882	130673	130872	131365
34.7171	131194	130457	130740
34.746	130191	129086	129533
34.775	131381	129480	130313
34.8039	131224	130448	130390
34.8329	131358	131288	129270
34.8618	131130	129538	131836
34.8907	130306	131182	131144
34.9197	132193	130269	130409
34.9486	131581	130085	129972
34.9776	131748	129979	130035
35.0065	130258	131560	129284
35.0354	131076	129487	131476
35.0644	131812	129894	132019
35.0933	132681	132537	130912
35.1223	130501	130640	129329
35.1512	129785	131709	130981
35.1801	131736	129431	131060
35.2091	130657	130801	130221
35.238	129950	131828	130856
35.267	131188	132008	129211
35.2959	130789	130946	130284
35.3249	129989	130553	131642
35.3538	131135	130206	129980
35.3828	131415	131258	130726
35.4117	130121	131366	131429
35.4406	130370	129184	130384
35.4696	130306	131048	130979
35.4985	130476	130862	129871
35.5275	130164	130759	130535
35.5564	129440	129597	130622
35.5853	130534	131246	130145
35.6143	131713	130102	130699
35.6432	129635	129705	131131
35.6722	130296	131523	130271
35.7011	131709	131939	131012
35.73	130183	132348	131636
35.759	130202	130144	130292
35.7879	129505	130324	130057
35.8169	130768	131085	130003
35.8458	130278	129819	130088
35.8747	128607	130631	130580
35.9037	130575	130536	129973
35.9326	129268	130555	129583
35.9616	130501	129481	131205
35.9905	129400	129652	128973
36.0195	129290	129441	130641
36.0484	129778	131110	129727
36.0773	129647	129641	130259
36.1063	130380	131082	130210
36.1352	130587	130477	130647
36.1642	130614	131931	129027
36.1931	129983	130233	130481
36.2221	130349	129697	131107
36.251	128970	130468	130042
36.2799	131186	130748	129658
36.3089	129380	131066	130368
36.3378	130295	129425	129676
36.3668	129451	129696	128330
36.3957	129672	130868	130609
36.4246	129988	130219	130662
36.4536	131368	128709	130181
36.4825	129801	128988	129979
36.5115	129899	130342	129308
36.5404	130772	129624	130358
36.5694	130548	128828	129736
36.5983	130258	129836	129825
36.6272	128656	129479	130074
36.6562	130518	128629	129482
36.6851	130341	129725	130282
36.7141	129229	128239	131168
36.743	130077	129857	131010
36.7719	130076	127804	128905
36.8009	128608	128950	130106
36.8298	129462	129248	130087
36.8588	128594	129467	129296
36.8877	129832	130684	129197
36.9166	128990	128908	127959
36.9456	129244	128744	128784
36.9745	130450	130435	129161
37.0035	129476	130897	129013
37.0324	130016	129400	128241
37.0614	129716	128501	128024
37.0903	129936	129781	130330
37.1193	129041	130459	128543
37.1482	129002	129923	129039
37.1771	130433	128770	131020
37.2061	130175	128611	130525
37.235	129457	129690	130136
37.264	129341	129442	129770
37.2929	131116	128752	128127
37.3218	130381	128962	130444
37.3508	129845	129823	129008
37.3797	129363	129475	131162
37.4087	128866	130277	129669
37.4376	129892	130209	129955
37.4665	128898	130681	130887
37.4955	129575	129964	130220
37.5244	129391	128010	129870
37.5534	129860	130392	129244
37.5823	129321	129678	130205
37.6113	129328	129515	129243
37.6402	129036	128870	129906
37.6692	130105	129937	128480
37.6981	129084	129422	129340
37.727	130450	129537	128965
37.756	130086	129548	129464
37.7849	130638	129487	128993
37.8139	129773	128227	128577
37.8428	129056	129331	129733
37.8717	129009	130850	128583
37.9007	127979	130266	129906
37.9296	128969	131481	128767
37.9586	128661	129157	130141
37.9875	129099	128542	129070
38.0164	130162	129251	129694
38.0454	130381	128443	130226
38.0743	129487	128944	128859
38.1033	132024	130933	127920
38.1322	128093	129204	130557
38.1612	129413	129084	128376
38.1901	129425	129761	128400
38.2191	131026	128212	129918
38.248	130684	131199	128433
38.2769	129309	130277	129215
38.3059	130973	129887	130055
38.3348	128355	129893	128741
38.3638	130994	129735	129611
38.3927	130256	130593	129290
38.4216	130457	129167	129502
38.4506	129043	130373	129719
38.4795	129940	130128	128712
38.5085	128492	130398	129368
38.5374	129242	130259	130702
38.5663	129707	130611	128527
38.5953	130511	129721	129482
38.6242	130697	129750	129878
38.6532	129801	130306	129768
38.6821	130206	129204	129533
38.7111	129682	130548	130010
38.74	130926	129401	130181
38.7689	131004	131380	129183
38.7979	130705	130795	129605
38.8268	130200	130882	130282
38.8558	129223	130274	130635
38.8847	130062	129927	128880
38.9136	128983	131302	130209
38.9426	128164	129571	129924
38.9715	129569	130767	130125
39.0005	129795	129821	129561
39.0294	130126	131310	130627
39.0584	130936	129956	130431
39.0873	130534	130322	129790
39.1163	131031	130967	129902
39.1452	131684	130592	130441
39.1741	134367	133040	135075
39.2031	249986	254129	252681
39.232	244361	242815	256787
39.261	215000	219394	224946
39.2899	200394	197921	204784
39.3188	190867	190927	191238
39.3477	191408	187438	182529
39.3767	195566	185365	180066
39.4056	190148	191061	187375
39.4346	186773	185796	185572
39.4635	184739	190129	190263
39.4924	185305	194850	188772
39.5214	194707	182924	194673
39.5503	187335	190545	193090
39.5793	180814	186111	190255
39.6082	192671	197601	186089
39.6371	184096	188342	188026
39.666	182266	182678	186150
39.695	184848	191574	186636
39.7239	183625	184436	188807
39.7529	186666	184640	188556
39.7818	182186	187085	186444
39.8107	184033	182187	186108
39.8397	184069	186534	182837
39.8686	201398	185998	189467
39.8976	175544	184659	183603
39.9265	183740	180871	175865
39.9554	174529	184328	178560
39.9844	180412	190167	179741
40.0133	189358	184072	180265
40.0423	181118	186950	184191
40.0712	185134	192684	189685
40.1001	197157	183052	183539
40.129	181645	186552	181651
40.158	175350	185744	181677
40.1869	181623	190850	181131
40.2159	187135	181877	187329
40.2448	182642	182091	183702
40.2737	173304	183963	186274
40.3027	184558	184657	178490
40.3316	180636	181388	181813
40.3606	184480	186880	187503
40.3895	184315	181110	178747
40.4184	181346	183668	185137
40.4474	180820	187478	187403
40.4763	180789	183960	180915
40.5052	182746	181069	184459
40.5342	197354	175189	184848
40.5631	179148	180565	181266
40.5921	177073	176573	178884
40.621	181925	174632	178429
40.6499	182506	179394	180880
40.6789	180236	172739	173213
40.7078	182886	181108	180375
40.7368	177336	179555	179878
40.7657	173140	179528	183816
40.7946	170325	175274	176356
40.8236	177814	176449	180928
40.8525	176295	180889	174382
40.8814	180478	179802	180948
40.9104	180636	179311	181887
40.9393	183057	176308	175814
40.9682	181950	183962	169233
40.9972	184215	177639	173726
41.0261	176951	175892	173331
41.0551	176592	177793	177223
41.084	172184	176402	176461
41.1129	173790	178331	178115
41.1419	179282	177607	182690
41.1708	177459	174751	177556
41.1998	174461	171808	174220
41.2287	173521	176651	172783
41.2576	177229	181657	178505
41.2866	174244	170532	174449
41.3155	176208	172492	178154
41.3445	181361	181658	180731
41.3734	169366	171874	176689
41.4023	177901	176482	180361
41.4313	177022	170552	171906
41.4602	176363	175308	175798
41.4892	172499	175676	196278
41.5181	181331	175155	174243
41.547	172263	174502	177326
41.576	178258	181263	180376
41.6049	172811	175371	175979
41.6339	171225	172361	179700
41.6628	173542	173953	170899
41.6917	175139	173962	177541
41.7207	175500	173733	167989
41.7496	172918	175788	174209
41.7785	176092	175637	177058
41.8075	171241	172353	176632
41.8364	173101	170461	170371
41.8653	168567	172170	179569
41.8943	176167	177064	175630
41.9232	175216	178693	176246
41.9522	170428	169808	176917
41.9811	167429	170286	173626
42.01	175173	176382	174332
42.039	176167	173182	174275
42.0679	173413	168811	169649
42.0969	173260	174698	172236
42.1258	166029	168705	171701
42.1547	168528	173777	167239
42.1837	173624	177760	174173
42.2126	173228	167703	179262
42.2416	176744	173631	174918
42.2705	176421	175015	174370
42.2995	179272	173171	179118
42.3284	173947	173938	172260
42.3573	169884	177751	175899
42.3863	173595	175228	172790
42.4152	171524	172711	168224
42.4441	172117	172755	174657
42.4731	170704	171901	169971
42.502	172890	174499	192736
42.531	173893	176479	171543
42.5599	169386	175912	176236
42.5888	166315	181695	174968
42.6178	175636	172002	174675
42.6467	174940	179321	175914
42.6756	174240	178752	171221
42.7046	176974	172441	174774
42.7335	172446	173506	184284
42.7625	165167	170171	178097
42.7914	176687	164594	176028
42.8203	172049	178064	173488
42.8493	175377	168038	174720
42.8782	177216	172040	172171
42.9072	171834	191812	169797
42.9361	171679	178823	172702
42.965	172285	170521	173432
42.994	175550	169485	170001
43.0229	170422	174658	176719
43.0519	172626	179056	172916
43.0808	173626	170558	180064
43.1097	169144	176607	173895
43.1387	169445	169087	177970
43.1676	168747	176301	168187
43.1966	166827	176081	173202
43.2255	168972	179941	174054
43.2544	173950	174391	173365
43.2834	168954	174975	172256
43.3123	172099	170845	170484
43.3413	166128	172768	169822
43.3702	163812	178793	175744
43.3991	177922	167798	177916
43.4281	170651	174375	175735
43.457	167399	174165	172807
43.486	172560	162645	177392
43.5149	164684	174874	173840
43.5438	170000	177574	175945
43.5728	169015	168677	179785
43.6017	169541	176456	173791
43.6307	173254	172966	171235
43.6596	164709	172368	169916
43.6885	173918	169613	174255
43.7175	171426	173399	174653
43.7464	179531	180385	171428
43.7754	177149	173122	174566
43.8043	171762	171185	172238
43.8332	171465	177023	176411
43.8622	170418	173966	173339
43.8911	176024	175922	172121
43.9201	176063	168040	170604
43.949	170191	171835	172382
43.9779	173003	169935	168740
44.0069	179928	172058	171442
44.0358	175735	171658	173837
44.0647	174502	175003	174154
44.0937	169352	177853	172099
44.1226	167601	169252	170460
44.1516	168710	170921	170970
44.1805	167819	170416	175982
44.2094	176080	174601	172110
44.2384	168012	174255	174183
44.2673	171467	174187	171444
44.2963	170223	174411	179442
44.3252	171641	173339	177076
44.3541	175503	173657	167070
44.3831	170136	170325	168563
44.412	169795	175673	174841
44.441	166341	176513	171696
44.4699	172895	176749	172830
44.4988	173006	168953	174834
44.5278	170358	168098	169676
44.5567	171135	178592	170976
44.5857	157653	175607	179269
44.6146	170495	176416	181511
44.6435	166580	170024	170291
44.6725	169365	172052	169662
44.7014	172748	172801	170245
44.7304	175493	172859	172687
44.7593	168535	184951	190400
44.7882	168367	174397	175959
44.8172	171013	172038	170536
44.8461	167841	167271	175166
44.8751	173736	171245	171767
44.904	167844	177729	176768
44.9329	168560	170662	169389
44.9619	167794	168099	175207
44.9908	166927	166795	175273
45.0198	180578	177531	182335
