# Supplementary material for: Hydroxy acid conjugation to lipids increases structural and hydrolytic stability
Source: Nat Commun. 2026 Jul 27;17:6973. doi: 10.1038/s41467-026-75192-5 (PMC13408983; doi:10.1038/s41467-026-75192-5)
Supplement: Supplementary file 14 — Source data for Figure S7 [file 41467_2026_75192_MOESM14_ESM.xlsx]

## Sheet: Figure S7A
Figure S7A: HPLC chromatogram (negative mode) of DA:LA reaction products at 1:4 molar ratio
RT [min]	DA:LA 1:4 A	DA:LA 1:4 B	DA:LA 1:4 C
0.000416667	0.000314864	0.185856	0.104118
0.00708333	0.032233	0.176278	0.0764748
0.01375	0.0460312	0.128076	0.0617066
0.0204167	0.0122305	0.0602428	0.0323031
0.0270833	-0.0496435	-0.0206131	-0.0141002
0.03375	-0.119148	-0.116186	-0.0452336
0.0404167	-0.183393	-0.215819	-0.0688537
0.0470833	-0.258327	-0.265776	-0.0952438
0.05375	-0.307612	-0.27923	-0.118283
0.0604167	-0.292677	-0.256575	-0.121546
0.0670833	-0.238208	-0.204584	-0.0817561
0.07375	-0.185419	-0.118295	-0.0127997
0.0804167	-0.151889	-0.021168	0.0400556
0.0870833	-0.116387	0.034749	0.0533655
0.09375	-0.0855213	0.0451517	0.0327459
0.100417	-0.0565077	0.0129115	0.0102119
0.107083	-0.0146278	-0.0402877	0.00768793
0.11375	0.022816	-0.0934258	-0.0132896
0.120417	0.0156859	-0.172729	-0.0534906
0.127083	-0.0318195	-0.263071	-0.0918502
0.13375	-0.0613832	-0.335134	-0.08679
0.140417	-0.0624257	-0.358599	-0.0386114
0.147083	-0.0388083	-0.3138	0.0122764
0.15375	0.000449202	-0.223395	0.0676356
0.160417	0.0507643	-0.0980837	0.118029
0.167083	0.0742093	0.018723	0.15254
0.17375	0.0361528	0.082423	0.129347
0.180417	-0.0300479	0.0759544	0.0810017
0.187083	-0.0947259	0.0127967	0.040977
0.19375	-0.146592	-0.0822086	0.0237732
0.200417	-0.186851	-0.172334	0.021703
0.207083	-0.183493	-0.222885	0.0363087
0.21375	-0.145692	-0.201548	0.0738911
0.220417	-0.125778	-0.149711	0.0672835
0.227083	-0.16976	-0.14766	0.00161558
0.23375	-0.235731	-0.211965	-0.098579
0.240417	-0.256265	-0.298592	-0.153952
0.247083	-0.214421	-0.341593	-0.147822
0.25375	-0.15149	-0.345403	-0.10438
0.260417	-0.0830581	-0.292671	-0.0328434
0.267083	-0.0038074	-0.172014	0.0418511
0.27375	0.0691093	-0.0241521	0.115492
0.280417	0.104647	0.0821773	0.1468
0.287083	0.0700785	0.0895795	0.127782
0.29375	-0.0106206	0.0375144	0.0811315
0.300417	-0.0800704	-0.044022	0.046558
0.307083	-0.112418	-0.131141	0.0200617
0.31375	-0.115506	-0.196647	-0.00752476
0.320417	-0.120487	-0.200155	-0.0251741
0.327083	-0.108394	-0.152106	-0.00853303
0.33375	-0.0626813	-0.101023	0.0502386
0.340417	-0.0255884	-0.0633306	0.105437
0.347083	-0.00562825	-0.0453182	0.170743
0.35375	0.000749199	-0.013235	0.25419
0.360417	0.0335691	0.0189479	0.350602
0.367083	0.0615237	0.0680457	0.408812
0.37375	0.0515089	0.120914	0.399204
0.380417	0.0119967	0.166101	0.355078
0.387083	-0.0219583	0.203527	0.299089
0.39375	-0.0302709	0.208633	0.238254
0.400417	-0.0519474	0.163326	0.170612
0.407083	-0.092453	0.0770275	0.126045
0.41375	-0.119505	-0.0231924	0.0970139
0.420417	-0.114588	-0.120438	0.0864405
0.427083	-0.0968123	-0.196959	0.0877946
0.43375	-0.0876015	-0.244891	0.101729
0.440417	-0.0768191	-0.250407	0.107286
0.447083	-0.0465141	-0.247052	0.0952159
0.45375	0.0109462	-0.221775	0.0827679
0.460417	0.0694165	-0.170536	0.073534
0.467083	0.108482	-0.112001	0.0689545
0.47375	0.105852	-0.0689612	0.0828507
0.480417	0.10156	-0.0448686	0.113544
0.487083	0.100521	-0.0169082	0.123948
0.49375	0.0803658	-0.0138072	0.105629
0.500417	0.044453	-0.0460562	0.080913
0.507083	0.0115415	-0.0932754	0.0529281
0.51375	0.0126917	-0.143165	0.00382836
0.520417	0.0405907	-0.178227	-0.0427555
0.527083	0.0788742	-0.190708	-0.0542191
0.53375	0.107351	-0.170243	-0.045922
0.540417	0.114489	-0.140585	-0.0440701
0.547083	0.0983154	-0.128736	-0.0305319
0.55375	0.0745852	-0.116403	0.0104526
0.560417	0.041031	-0.101089	0.0386432
0.567083	0.00330694	-0.0904665	0.0393862
0.57375	-0.0322116	-0.0885265	0.0528435
0.580417	-0.0545336	-0.0766627	0.100811
0.587083	-0.051654	-0.0466812	0.148905
0.59375	-0.0524482	-0.018223	0.164244
0.600417	-0.0661264	0.0062174	0.168212
0.607083	-0.065814	0.0253704	0.184261
0.61375	-0.0248953	0.0494998	0.198014
0.620417	0.0426413	0.0575677	0.179451
0.627083	0.0909	0.0629234	0.123207
0.63375	0.110318	0.0630477	0.033667
0.640417	0.104291	0.0482998	-0.06965
0.647083	0.0720279	-0.0083912	-0.162818
0.65375	0.0319005	-0.101318	-0.217988
0.660417	-0.00482314	-0.184204	-0.240951
0.667083	-0.037694	-0.238213	-0.22275
0.67375	-0.056218	-0.260783	-0.158096
0.680417	-0.0669945	-0.26756	-0.03785
0.687083	-0.0732563	-0.232239	0.0800375
0.69375	-0.114983	-0.183593	0.129518
0.700417	-0.174811	-0.145046	0.12566
0.707083	-0.214588	-0.133747	0.0973199
0.71375	-0.23396	-0.142729	0.0764996
0.720417	-0.235069	-0.167007	0.0344986
0.727083	-0.214392	-0.202478	-0.0199824
0.73375	-0.166737	-0.228491	-0.0530469
0.740417	-0.109831	-0.223531	-0.0382601
0.747083	-0.0911594	-0.20104	0.00248093
0.75375	-0.0937052	-0.178087	0.0208737
0.760417	-0.0993418	-0.167995	0.00430909
0.767083	-0.112941	-0.182849	-0.0568858
0.77375	-0.141742	-0.222017	-0.131005
0.780417	-0.177561	-0.285196	-0.185436
0.787083	-0.172248	-0.331137	-0.205965
0.79375	-0.143519	-0.331123	-0.205201
0.800417	-0.117134	-0.283519	-0.217232
0.807083	-0.12221	-0.208309	-0.222976
0.81375	-0.14719	-0.13178	-0.202569
0.820417	-0.168053	-0.0659797	-0.158574
0.827083	-0.179401	-0.0473974	-0.120582
0.83375	-0.177881	-0.0599514	-0.10998
0.840417	-0.178825	-0.0777393	-0.108923
0.847083	-0.16319	-0.0743146	-0.071285
0.85375	-0.114573	-0.0460176	-0.00149369
0.860417	-0.0321156	0.0105584	0.0507578
0.867083	0.0582112	0.124186	0.0729613
0.87375	0.133697	0.244785	0.0886722
0.880417	0.176352	0.318164	0.118423
0.887083	0.183168	0.318662	0.141763
0.89375	0.160182	0.291926	0.10839
0.900417	0.0882701	0.238107	0.0366934
0.907083	-0.00438302	0.135643	-0.042271
0.91375	-0.0871833	-0.0103471	-0.0876953
0.920417	-0.133165	-0.142985	-0.0976957
0.927083	-0.162181	-0.230571	-0.107528
0.93375	-0.190718	-0.297054	-0.0901804
0.940417	-0.172914	-0.316664	-0.0446597
0.947083	-0.122831	-0.26849	0.0046657
0.95375	-0.0869019	-0.150914	0.0157295
0.960417	-0.0682156	-0.0252557	-0.00912175
0.967083	-0.0352489	0.0661097	-0.00974587
0.97375	0.0106717	0.139496	0.00903671
0.980417	0.00280751	0.177345	0.036991
0.987083	-0.0591128	0.164231	0.0628176
0.99375	-0.121243	0.112043	0.1036
1.00042	-0.148676	0.0781664	0.15142
1.00708	-0.161651	0.0875713	0.152432
1.01375	-0.170332	0.111814	0.129078
1.02042	-0.148051	0.110335	0.092005
1.02708	-0.100923	0.0849986	0.0649802
1.03375	-0.0509611	0.0574833	0.0345223
1.04042	-0.0327187	0.0416987	0.0156712
1.04708	-0.0214643	0.0594138	0.0356064
1.05375	-0.00460277	0.100013	0.0568134
1.06042	0.0102807	0.152776	0.0411742
1.06708	0.000286681	0.176132	-0.0212455
1.07375	-0.0420577	0.128056	-0.0911229
1.08042	-0.0942594	0.0244467	-0.146586
1.08708	-0.14187	-0.099053	-0.186576
1.09375	-0.176736	-0.194172	-0.201555
1.10042	-0.201823	-0.235699	-0.164953
1.10708	-0.211319	-0.219441	-0.0875403
1.11375	-0.199068	-0.147089	-0.0154443
1.12042	-0.190666	-0.0809252	0.0167479
1.12708	-0.183098	-0.0549693	0.0268946
1.13375	-0.144363	-0.0619291	0.0281898
1.14042	-0.0822663	-0.0953887	0.0227881
1.14708	-0.0157313	-0.114279	0.0290366
1.15375	0.0520293	-0.0931343	0.0685084
1.16042	0.155538	-0.0155582	0.145082
1.16708	0.273214	0.0828806	0.211149
1.17375	0.320921	0.161705	0.262034
1.18042	0.296832	0.242784	0.285036
1.18708	0.239272	0.305697	0.27071
1.19375	0.198924	0.329115	0.230637
1.20042	0.17432	0.301967	0.191035
1.20708	0.143572	0.253569	0.181191
1.21375	0.105234	0.190956	0.158098
1.22042	0.0739723	0.107928	0.130178
1.22708	0.0983461	0.0328545	0.124238
1.23375	0.148176	0.00174066	0.149867
1.24042	0.187847	0.0294919	0.170437
1.24708	0.198642	0.087253	0.163641
1.25375	0.228995	0.160646	0.1602
1.26042	0.27583	0.22384	0.158959
1.26708	0.261684	0.25189	0.141255
1.27375	0.184231	0.229245	0.0933061
1.28042	0.0888948	0.175087	0.0401
1.28708	0.0484298	0.136175	0.0196291
1.29375	0.0498206	0.11681	0.0414426
1.30042	0.0627916	0.0997219	0.0963865
1.30708	0.0922119	0.0771208	0.158494
1.31375	0.12739	0.0517408	0.210757
1.32042	0.15055	0.0435974	0.217402
1.32708	0.104042	-0.00179051	0.170908
1.33375	-0.00219329	-0.0861149	0.0727385
1.34042	-0.13145	-0.186663	-0.0397206
1.34708	-0.2372	-0.266282	-0.155005
1.35375	-0.311983	-0.334689	-0.243253
1.36042	-0.336964	-0.42478	-0.271724
1.36708	-0.280444	-0.484486	-0.249023
1.37375	-0.17271	-0.475608	-0.185829
1.38042	-0.0611313	-0.397707	-0.120612
1.38708	0.0167168	-0.294135	-0.0507005
1.39375	0.065367	-0.191647	0.000112794
1.40042	0.0847815	-0.0948202	0.052362
1.40708	0.0877697	-0.0177488	0.110355
1.41375	0.0822968	0.0304059	0.165162
1.42042	0.080701	0.0555638	0.20442
1.42708	0.0616016	0.0624332	0.241152
1.43375	0.055059	0.0943861	0.262506
1.44042	0.0480091	0.137038	0.250321
1.44708	0.0213576	0.178928	0.203738
1.45375	0.00338398	0.212359	0.168663
1.46042	0.023845	0.255367	0.144909
1.46708	0.0911149	0.299156	0.131147
1.47375	0.152362	0.304044	0.136536
1.48042	0.196515	0.281214	0.150002
1.48708	0.229116	0.253486	0.162733
1.49375	0.242038	0.225862	0.164213
1.50042	0.22793	0.187262	0.171722
1.50708	0.202014	0.156449	0.162321
1.51375	0.170177	0.143278	0.140536
1.52042	0.157542	0.163687	0.132262
1.52708	0.173141	0.210925	0.149243
1.53375	0.177403	0.270681	0.171591
1.54042	0.159794	0.29335	0.184923
1.54708	0.129321	0.266486	0.216817
1.55375	0.12483	0.246271	0.252115
1.56042	0.107726	0.223302	0.283181
1.56708	0.0686802	0.196505	0.305775
1.57375	0.0543824	0.167341	0.309042
1.58042	0.0873178	0.196406	0.294915
1.58708	0.13743	0.279622	0.245856
1.59375	0.16744	0.325245	0.199911
1.60042	0.196124	0.345384	0.158209
1.60708	0.235415	0.348762	0.126273
1.61375	0.254553	0.355042	0.100496
1.62042	0.231382	0.330092	0.0878546
1.62708	0.200667	0.295635	0.0872763
1.63375	0.188777	0.294333	0.0911043
1.64042	0.184949	0.331832	0.105657
1.64708	0.166913	0.374808	0.11335
1.65375	0.156929	0.392486	0.123153
1.66042	0.186047	0.385965	0.12936
1.66708	0.232325	0.37644	0.156481
1.67375	0.259213	0.388286	0.205101
1.68042	0.268045	0.374213	0.246766
1.68708	0.269778	0.321569	0.262946
1.69375	0.263151	0.240156	0.238219
1.70042	0.220702	0.17554	0.196554
1.70708	0.163365	0.106036	0.152058
1.71375	0.121395	0.0265206	0.120729
1.72042	0.0952547	-0.0108347	0.119382
1.72708	0.0836781	0.0259647	0.162387
1.73375	0.0765504	0.120665	0.211552
1.74042	0.0654096	0.180461	0.241267
1.74708	0.0485234	0.188537	0.257724
1.75375	0.045	0.162975	0.270758
1.76042	0.0728236	0.12783	0.25796
1.76708	0.0992638	0.0730062	0.199034
1.77375	0.0972966	-0.000319657	0.154806
1.78042	0.0987841	-0.0178021	0.153214
1.78708	0.142121	0.0480522	0.172886
1.79375	0.205309	0.165812	0.176241
1.80042	0.250621	0.26347	0.184973
1.80708	0.275608	0.34091	0.212083
1.81375	0.311792	0.408355	0.242249
1.82042	0.37239	0.452942	0.268238
1.82708	0.405586	0.466337	0.267341
1.83375	0.389659	0.439428	0.259436
1.84042	0.359375	0.386164	0.263444
1.84708	0.354425	0.320576	0.292142
1.85375	0.390493	0.273929	0.340193
1.86042	0.427622	0.281188	0.356104
1.86708	0.44684	0.314586	0.376277
1.87375	0.464908	0.36681	0.390782
1.88042	0.486151	0.428199	0.400536
1.88708	0.52564	0.518591	0.410188
1.89375	0.566183	0.638115	0.439112
1.90042	0.582294	0.730001	0.513622
1.90708	0.566124	0.769032	0.58616
1.91375	0.501649	0.751355	0.621938
1.92042	0.404805	0.716451	0.604024
1.92708	0.293385	0.662635	0.543858
1.93375	0.171992	0.57452	0.440863
1.94042	0.0557749	0.466988	0.29885
1.94708	-0.0210174	0.366756	0.150818
1.95375	-0.0324286	0.287106	0.0423866
1.96042	0.000843943	0.237353	-0.0162237
1.96708	0.0147105	0.221435	-0.062028
1.97375	-0.00719754	0.219907	-0.0712529
1.98042	-0.0107522	0.225254	0.00820253
1.98708	0.0158684	0.23666	0.150016
1.99375	0.0644231	0.282554	0.299705
2.00042	0.105093	0.36509	0.421364
2.00708	0.164811	0.467543	0.576322
2.01375	0.286936	0.597528	0.771159
2.02042	0.472879	0.767595	0.994969
2.02708	0.733382	1.03002	1.26398
2.03375	1.08534	1.36785	1.63927
2.04042	1.5697	1.77718	2.14449
2.04708	2.16834	2.25659	2.71625
2.05375	2.79862	2.80045	3.27045
2.06042	3.38851	3.353	3.73649
2.06708	3.83519	3.81075	4.03596
2.07375	4.0378	4.07111	4.10027
2.08042	3.94862	4.0756	3.89368
2.08708	3.60082	3.80761	3.45839
2.09375	3.08886	3.31007	2.89712
2.10042	2.49344	2.70385	2.30036
2.10708	1.91784	2.08561	1.75715
2.11375	1.45147	1.57557	1.30377
2.12042	1.10306	1.18181	0.995416
2.12708	0.869072	0.914085	0.82806
2.13375	0.706348	0.742899	0.74072
2.14042	0.561387	0.619069	0.664595
2.14708	0.426378	0.531105	0.595762
2.15375	0.311723	0.455996	0.542286
2.16042	0.256667	0.426581	0.481572
2.16708	0.219483	0.42072	0.382207
2.17375	0.181142	0.417816	0.269968
2.18042	0.156331	0.410481	0.177249
2.18708	0.133214	0.371039	0.101601
2.19375	0.0955455	0.296608	0.0319524
2.20042	0.0427553	0.205127	-0.0225691
2.20708	0.0050507	0.147515	-0.030413
2.21375	-0.0224288	0.12862	-0.0171709
2.22042	-0.045892	0.112679	-0.0258635
2.22708	-0.0789582	0.0988293	-0.0807177
2.23375	-0.102474	0.103106	-0.124736
2.24042	-0.125654	0.145112	-0.137423
2.24708	-0.16346	0.188093	-0.148159
2.25375	-0.206154	0.195383	-0.180106
2.26042	-0.259887	0.152598	-0.208715
2.26708	-0.299563	0.0776727	-0.193108
2.27375	-0.324825	0.00605771	-0.146667
2.28042	-0.330838	-0.0604038	-0.0966611
2.28708	-0.32524	-0.119255	-0.0497137
2.29375	-0.302422	-0.13564	0.0102471
2.30042	-0.233328	-0.0733888	0.0961489
2.30708	-0.133026	0.0681633	0.189081
2.31375	-0.0287356	0.262214	0.245204
2.32042	0.0364406	0.435291	0.251201
2.32708	0.0616755	0.561491	0.232909
2.33375	0.0450313	0.637293	0.205919
2.34042	-0.0121747	0.674868	0.178466
2.34708	-0.0798702	0.67842	0.151312
2.35375	-0.151608	0.622176	0.130416
2.36042	-0.208016	0.536546	0.117024
2.36708	-0.231395	0.455741	0.122516
2.37375	-0.207656	0.39092	0.144584
2.38042	-0.163458	0.340011	0.148506
2.38708	-0.134634	0.292226	0.122497
2.39375	-0.122219	0.26817	0.0990147
2.40042	-0.102443	0.270462	0.121875
2.40708	-0.0693879	0.282997	0.147205
2.41375	-0.0344127	0.302867	0.145281
2.42042	-0.0238493	0.333955	0.131539
2.42708	-0.0253252	0.381539	0.136185
2.43375	-0.0265846	0.41085	0.151264
2.44042	-0.0446768	0.424811	0.107677
2.44708	-0.0847248	0.422134	0.0291343
2.45375	-0.122856	0.426374	-0.0282645
2.46042	-0.100488	0.438428	-0.0286701
2.46708	-0.0604428	0.462975	-0.0149939
2.47375	-0.0504835	0.485514	-0.0186335
2.48042	-0.0673385	0.472078	-0.00210681
2.48708	-0.0737833	0.437317	0.0582141
2.49375	-0.0657337	0.407544	0.106394
2.50042	-0.0797024	0.409175	0.0953489
2.50708	-0.107422	0.417087	0.0354427
2.51375	-0.136542	0.413059	-0.0283018
2.52042	-0.165414	0.400116	-0.0711677
2.52708	-0.189962	0.391568	-0.104038
2.53375	-0.224455	0.390982	-0.12184
2.54042	-0.288008	0.372344	-0.122576
2.54708	-0.360077	0.347209	-0.088419
2.55375	-0.396531	0.329184	-0.0369426
2.56042	-0.360806	0.32919	-0.00797548
2.56708	-0.310095	0.310539	-0.0312706
2.57375	-0.275218	0.244767	-0.0459791
2.58042	-0.223029	0.162795	-0.0127122
2.58708	-0.144034	0.0865669	0.0327279
2.59375	-0.0872686	0.0443211	0.0241243
2.60042	-0.089804	0.0193322	-0.0202476
2.60708	-0.125749	0.0294953	-0.0534252
2.61375	-0.143357	0.0629329	-0.0680753
2.62042	-0.147831	0.0925704	-0.095524
2.62708	-0.177588	0.105645	-0.138341
2.63375	-0.210329	0.0823461	-0.170059
2.64042	-0.237257	0.053778	-0.181523
2.64708	-0.242584	0.0171669	-0.174447
2.65375	-0.244499	-0.0177437	-0.16603
2.66042	-0.267691	-0.058371	-0.191278
2.66708	-0.290139	-0.120376	-0.211857
2.67375	-0.30098	-0.152861	-0.192477
2.68042	-0.31059	-0.164814	-0.179595
2.68708	-0.424668	-0.219416	-0.513974
2.69375	-1.16663	-0.843192	-2.31393
2.70042	-3.91257	-3.69118	-7.60591
2.70708	-10.5967	-11.5912	-18.1046
2.71375	-21.8544	-26.4376	-32.6403
2.72042	-35.4687	-46.0777	-47.1646
2.72708	-47.4321	-65.0113	-57.6945
2.73375	-54.5714	-77.9266	-62.1981
2.74042	-55.4769	-82.4994	-59.654
2.74708	-49.2665	-77.4311	-49.1841
2.75375	-36.1469	-62.1308	-32.2007
2.76042	-18.6967	-39.2269	-13.3568
2.76708	-1.72921	-15.0778	2.67299
2.77375	11.1551	4.20873	13.8912
2.78042	19.2217	16.9994	20.9646
2.78708	23.4453	24.5482	24.7495
2.79375	24.8631	28.0915	25.7226
2.80042	24.1162	28.3323	24.7186
2.80708	22.3126	26.4314	22.98
2.81375	20.6211	23.9938	21.8033
2.82042	20.0356	22.2859	21.9601
2.82708	21.2762	22.0664	24.5628
2.83375	25.6592	24.813	31.557
2.84042	35.1281	33.0165	44.988
2.84708	50.7451	49.2263	64.7085
2.85375	70.9456	73.2827	87.5162
2.86042	91.7158	101.274	108.474
2.86708	108.522	127.187	123.08
2.87375	117.755	145.483	128.032
2.88042	117.043	152.118	121.646
2.88708	105.976	144.966	104.906
2.89375	86.9243	125.174	81.8374
2.90042	64.6088	97.5796	57.9871
2.90708	43.7885	68.9084	37.5495
2.91375	27.2058	44.295	22.2467
2.92042	15.4381	25.838	11.8747
2.92708	7.84287	13.3265	5.51623
2.93375	3.46602	5.66896	2.15349
2.94042	1.35478	1.68691	0.776538
2.94708	0.621935	0.167234	0.522685
2.95375	0.595615	0.0340259	0.75879
2.96042	0.836185	0.48313	1.10116
2.96708	1.10008	1.03043	1.36495
2.97375	1.29093	1.46177	1.49
2.98042	1.36778	1.7136	1.49644
2.98708	1.36491	1.81504	1.42787
2.99375	1.31673	1.81396	1.3205
3.00042	1.23762	1.76002	1.20424
3.00708	1.13326	1.68974	1.1031
3.01375	1.03055	1.62714	1.03753
3.02042	0.960004	1.57927	0.993615
3.02708	0.90819	1.53526	0.947398
3.03375	0.84358	1.49593	0.901109
3.04042	0.774894	1.44929	0.846661
3.04708	0.726002	1.38767	0.803413
3.05375	0.692325	1.31526	0.762295
3.06042	0.641116	1.23809	0.712864
3.06708	0.572794	1.15152	0.65939
3.07375	0.509677	1.05108	0.588104
3.08042	0.455722	0.95449	0.520991
3.08708	0.414143	0.886995	0.456198
3.09375	0.380526	0.841739	0.40223
3.10042	0.36699	0.78988	0.382693
3.10708	0.372297	0.743933	0.385925
3.11375	0.381036	0.706199	0.418187
3.12042	0.385304	0.687812	0.449447
3.12708	0.357424	0.656721	0.462828
3.13375	0.316345	0.608349	0.466537
3.14042	0.27389	0.558367	0.467541
3.14708	0.248391	0.518001	0.482959
3.15375	0.244384	0.511138	0.496425
3.16042	0.257469	0.520672	0.503893
3.16708	0.297388	0.538956	0.514052
3.17375	0.341964	0.558566	0.507382
3.18042	0.377026	0.588597	0.476296
3.18708	0.379175	0.622292	0.414735
3.19375	0.341395	0.617149	0.334388
3.20042	0.268183	0.552375	0.258213
3.20708	0.168741	0.456161	0.191888
3.21375	0.0745475	0.368744	0.150119
3.22042	0.012809	0.302866	0.132748
3.22708	-0.0140733	0.247168	0.142319
3.23375	-0.0105969	0.214582	0.177009
3.24042	0.0198096	0.222898	0.210575
3.24708	0.0797824	0.262298	0.232243
3.25375	0.149622	0.317603	0.244141
3.26042	0.198213	0.365783	0.250961
3.26708	0.233832	0.393115	0.25786
3.27375	0.262625	0.399356	0.268003
3.28042	0.27439	0.387199	0.288587
3.28708	0.265235	0.360327	0.300763
3.29375	0.240472	0.308261	0.303444
3.30042	0.225028	0.250491	0.29746
3.30708	0.207365	0.205039	0.271278
3.31375	0.191403	0.173302	0.239433
3.32042	0.198979	0.159276	0.224085
3.32708	0.215455	0.168099	0.236048
3.33375	0.22795	0.202032	0.23943
3.34042	0.216257	0.22053	0.213868
3.34708	0.188823	0.220773	0.187137
3.35375	0.157974	0.201201	0.158219
3.36042	0.117839	0.172262	0.114836
3.36708	0.0714138	0.128249	0.0556248
3.37375	0.0323127	0.0753806	0.0288675
3.38042	0.0266403	0.0434834	0.0414114
3.38708	0.0619797	0.0495614	0.0699403
3.39375	0.106626	0.101871	0.0865424
3.40042	0.129606	0.164775	0.0842679
3.40708	0.131722	0.202205	0.0780625
3.41375	0.112106	0.20133	0.0676044
3.42042	0.0763887	0.181142	0.0511335
3.42708	0.0251271	0.132398	0.0313035
3.43375	-0.0170533	0.0587592	0.0223768
3.44042	-0.0174602	-0.0074163	0.0489974
3.44708	0.0130206	-0.0365101	0.0867512
3.45375	0.0349159	-0.0487389	0.0870445
3.46042	-0.00577182	-0.0852977	0.0593592
3.46708	-0.0738947	-0.115183	0.0304403
3.47375	-0.134795	-0.112656	0.00562796
3.48042	-0.191554	-0.0968973	-0.032308
3.48708	-0.227368	-0.0817639	-0.063091
3.49375	-0.208029	-0.0426798	-0.0349157
3.50042	-0.12526	0.0366389	0.0465171
3.50708	-0.0256516	0.114907	0.154143
3.51375	0.0528543	0.152834	0.26771
3.52042	0.111511	0.153264	0.368629
3.52708	0.117582	0.146997	0.42615
3.53375	0.060933	0.134582	0.426548
3.54042	-0.00681372	0.126568	0.396862
3.54708	-0.0568094	0.127106	0.346491
3.55375	-0.0978163	0.132213	0.271028
3.56042	-0.14718	0.124227	0.189926
3.56708	-0.179054	0.0818803	0.152161
3.57375	-0.168194	0.0262921	0.166022
3.58042	-0.145285	-0.022861	0.167807
3.58708	-0.129927	-0.0759014	0.135364
3.59375	-0.105089	-0.13461	0.105225
3.60042	-0.0436675	-0.180143	0.105073
3.60708	0.0412452	-0.162121	0.103055
3.61375	0.107946	-0.103085	0.0634278
3.62042	0.138441	-0.0335929	0.00608262
3.62708	0.142069	0.0337046	-0.0356115
3.63375	0.122796	0.0852188	-0.0621797
3.64042	0.0598133	0.123543	-0.0729734
3.64708	-0.0297269	0.118927	-0.0749725
3.65375	-0.114732	0.0891577	-0.0613179
3.66042	-0.167497	0.0387932	-0.0241898
3.66708	-0.199795	-0.0106935	0.0157782
3.67375	-0.216673	-0.0335664	0.038328
3.68042	-0.209617	-0.0379379	0.0190854
3.68708	-0.170379	-0.0254284	-0.0156628
3.69375	-0.126672	-0.0114379	-0.0518485
3.70042	-0.101042	-0.00674085	-0.0722596
3.70708	-0.0705828	-0.0179558	-0.0674598
3.71375	-0.0331427	-0.0395668	-0.0364419
3.72042	0.00311308	-0.0457074	0.00543706
3.72708	0.00910384	-0.0441809	0.0503869
3.73375	0.0158433	-0.0369117	0.106282
3.74042	0.0384359	-0.0139909	0.145923
3.74708	0.0469754	0.0234619	0.149744
3.75375	0.0222913	0.0472286	0.112925
3.76042	-0.0262015	0.0256044	0.0637489
3.76708	-0.0761322	-0.0160854	-0.00155442
3.77375	-0.138263	-0.10008	-0.0826856
3.78042	-0.214025	-0.209347	-0.164914
3.78708	-0.26571	-0.314273	-0.207287
3.79375	-0.276103	-0.347734	-0.190894
3.80042	-0.260464	-0.317093	-0.155371
3.80708	-0.226495	-0.285769	-0.10796
3.81375	-0.171911	-0.238664	-0.0555325
3.82042	-0.0897864	-0.180168	0.0286732
3.82708	-0.00221627	-0.0988739	0.101313
3.83375	0.0572458	-0.054061	0.116398
3.84042	0.0794741	-0.0370785	0.0831492
3.84708	0.0444465	-0.0186035	0.014079
3.85375	-0.0258936	0.0120159	-0.061119
3.86042	-0.115896	0.0456583	-0.131454
3.86708	-0.20299	0.0600432	-0.171128
3.87375	-0.271223	0.0485592	-0.157489
3.88042	-0.292668	0.0268388	-0.0935368
3.88708	-0.255918	0.00147269	0.00133359
3.89375	-0.193921	-0.0209073	0.101748
3.90042	-0.106143	-0.0144215	0.185642
3.90708	-0.000803709	0.0314676	0.257385
3.91375	0.114802	0.10763	0.310084
3.92042	0.195897	0.172565	0.337652
3.92708	0.235953	0.209176	0.339822
3.93375	0.269845	0.230305	0.334344
3.94042	0.286231	0.252969	0.311667
3.94708	0.267142	0.250409	0.281118
3.95375	0.199213	0.234181	0.239892
3.96042	0.115574	0.20607	0.187926
3.96708	0.0756807	0.191686	0.136967
3.97375	0.0691277	0.173791	0.090654
3.98042	0.0698012	0.112679	0.0677369
3.98708	0.0493711	0.0402102	0.036485
3.99375	0.0275982	-0.0272488	0.00185163
4.00042	0.0216065	-0.065971	-0.0172244
4.00708	-0.0069743	-0.110066	-0.0116061
4.01375	-0.0597112	-0.141681	0.0152758
4.02042	-0.0973583	-0.1217	0.0601462
4.02708	-0.0945087	-0.0583111	0.102548
4.03375	-0.0561388	0.00590709	0.133033
4.04042	-0.0100461	0.0379973	0.162888
4.04708	0.0567475	0.0685621	0.206299
4.05375	0.137137	0.10974	0.261566
4.06042	0.196437	0.15758	0.299207
4.06708	0.223577	0.181756	0.337873
4.07375	0.238248	0.219666	0.371937
4.08042	0.255255	0.274851	0.408319
4.08708	0.270716	0.356084	0.426656
4.09375	0.271771	0.412854	0.403746
4.10042	0.246076	0.402045	0.337023
4.10708	0.206332	0.342138	0.26033
4.11375	0.174926	0.259652	0.243885
4.12042	0.181085	0.206281	0.270978
4.12708	0.212666	0.157689	0.308749
4.13375	0.235175	0.105872	0.337692
4.14042	0.262474	0.0794968	0.383906
4.14708	0.30627	0.102843	0.439183
4.15375	0.337756	0.186097	0.462495
4.16042	0.346248	0.28647	0.455138
4.16708	0.326408	0.369182	0.451333
4.17375	0.322063	0.42111	0.476374
4.18042	0.339613	0.455264	0.515008
4.18708	0.373716	0.494558	0.554443
4.19375	0.425215	0.499308	0.591293
4.20042	0.474558	0.477934	0.632108
4.20708	0.511128	0.461521	0.672821
4.21375	0.522054	0.495279	0.705452
4.22042	0.510793	0.519713	0.726886
4.22708	0.498736	0.505189	0.721866
4.23375	0.489789	0.477687	0.687775
4.24042	0.462588	0.468932	0.635119
4.24708	0.423359	0.459996	0.578373
4.25375	0.365133	0.420873	0.538901
4.26042	0.31268	0.371361	0.507845
4.26708	0.25913	0.320373	0.470597
4.27375	0.217929	0.270048	0.431229
4.28042	0.191092	0.20988	0.401673
4.28708	0.162286	0.16682	0.37839
4.29375	0.142092	0.162866	0.319172
4.30042	0.108614	0.202455	0.221971
4.30708	0.0656487	0.232296	0.130565
4.31375	-0.00164867	0.22574	0.0763066
4.32042	-0.0632906	0.191307	0.0491817
4.32708	-0.101179	0.162779	0.00840641
4.33375	-0.128117	0.10994	-0.0304718
4.34042	-0.137441	0.0196697	-0.0311141
4.34708	-0.131668	-0.0689866	-0.00378679
4.35375	-0.10729	-0.128751	0.0324698
4.36042	-0.0893982	-0.151968	0.0481429
4.36708	-0.0566632	-0.163198	0.0870243
4.37375	0.0111479	-0.137336	0.149043
4.38042	0.0914881	-0.0901888	0.199998
4.38708	0.14299	-0.0514929	0.20541
4.39375	0.156214	-0.0433795	0.165566
4.40042	0.158445	-0.0479318	0.120583
4.40708	0.154888	-0.0708317	0.0798705
4.41375	0.128536	-0.0960869	0.0489464
4.42042	0.0685051	-0.122334	0.0303116
4.42708	0.00102485	-0.148675	0.0467781
4.43375	-0.0506467	-0.175759	0.12174
4.44042	-0.0686938	-0.206385	0.224284
4.44708	-0.0873097	-0.208507	0.284434
4.45375	-0.125225	-0.211524	0.283868
4.46042	-0.158987	-0.214208	0.275848
4.46708	-0.13772	-0.187658	0.316572
4.47375	-0.0541317	-0.0934864	0.349288
4.48042	0.0373663	0.0120416	0.346269
4.48708	0.133276	0.079075	0.340093
4.49375	0.244026	0.103989	0.351922
4.50042	0.346293	0.11127	0.353401
4.50708	0.378267	0.100311	0.289765
4.51375	0.325686	0.0516999	0.211413
4.52042	0.241416	-0.00905152	0.164829
4.52708	0.154686	-0.0643361	0.15333
4.53375	0.0511296	-0.124344	0.180308
4.54042	-0.0249984	-0.162923	0.226982
4.54708	-0.0518529	-0.168356	0.296401
4.55375	-0.0199887	-0.14638	0.350439
4.56042	0.0224778	-0.126843	0.361238
4.56708	0.0394252	-0.131054	0.351465
4.57375	0.0660102	-0.103425	0.33151
4.58042	0.0893911	-0.055336	0.310128
4.58708	0.0953361	-0.0200959	0.26138
4.59375	0.0331184	-0.0428233	0.197618
4.60042	-0.0757705	-0.0909943	0.157159
4.60708	-0.15596	-0.123737	0.139389
4.61375	-0.19538	-0.145218	0.117702
4.62042	-0.229951	-0.183284	0.0684899
4.62708	-0.27163	-0.213499	0.03623
4.63375	-0.283473	-0.202516	0.0371771
4.64042	-0.266739	-0.158018	0.0437397
4.64708	-0.279786	-0.110439	0.0333266
4.65375	-0.327466	-0.0846223	0.0137558
4.66042	-0.365704	-0.094262	0.00649202
4.66708	-0.361036	-0.14694	-0.000889396
4.67375	-0.324669	-0.21322	-0.0209879
4.68042	-0.261234	-0.266383	-0.0361648
4.68708	-0.180811	-0.289134	-0.0399998
4.69375	-0.102341	-0.287598	-0.0315325
4.70042	-0.0321817	-0.246492	-0.014619
4.70708	0.0340192	-0.158226	0.0144916
4.71375	0.0827718	-0.0596142	0.0587807
4.72042	0.0860587	0.00266015	0.107207
4.72708	0.0764355	0.0309628	0.162845
4.73375	0.0765857	0.0475584	0.194314
4.74042	0.0804234	0.0508513	0.192216
4.74708	0.0527844	0.00749893	0.155702
4.75375	-0.00434953	-0.0633186	0.100862
4.76042	-0.0544905	-0.119962	0.0499836
4.76708	-0.0941798	-0.167801	-0.00471058
4.77375	-0.12255	-0.231761	-0.0463376
4.78042	-0.158873	-0.297524	-0.0712684
4.78708	-0.198394	-0.34312	-0.0742233
4.79375	-0.218794	-0.369926	-0.0510091
4.80042	-0.224505	-0.387758	-0.0283441
4.80708	-0.233442	-0.389458	0.0103167
4.81375	-0.239178	-0.364548	0.088214
4.82042	-0.206151	-0.307762	0.199504
4.82708	-0.134895	-0.244529	0.316084
4.83375	-0.0576884	-0.190883	0.395329
4.84042	-0.00573956	-0.174696	0.436011
4.84708	0.0357476	-0.196963	0.406155
4.85375	0.0414039	-0.234584	0.313549
4.86042	-0.00567643	-0.287434	0.190989
4.86708	-0.0921702	-0.311594	0.0714493
4.87375	-0.192046	-0.314679	-0.0206104
4.88042	-0.25523	-0.28743	-0.0612396
4.88708	-0.294153	-0.245731	-0.0301783
4.89375	-0.305403	-0.216893	0.0122295
4.90042	-0.328572	-0.224455	0.000850387
4.90708	-0.368969	-0.301632	-0.0456573
4.91375	-0.402477	-0.400385	-0.0855992
4.92042	-0.428908	-0.47354	-0.108187
4.92708	-0.447175	-0.478606	-0.135682
4.93375	-0.45309	-0.442902	-0.147383
4.94042	-0.407107	-0.375791	-0.0692851
4.94708	-0.289774	-0.263471	0.0587662
4.95375	-0.145898	-0.125667	0.166974
4.96042	-0.0299014	-0.0230057	0.185669
4.96708	0.0440966	-0.0106876	0.167115
4.97375	0.0721365	-0.0491274	0.18316
4.98042	0.063368	-0.0995517	0.214232
4.98708	0.0135849	-0.1604	0.236804
4.99375	-0.0479776	-0.227996	0.220856
5.00042	-0.0835082	-0.261047	0.203039
5.00708	-0.0805224	-0.23236	0.185536
5.01375	-0.0472177	-0.163206	0.146456
5.02042	-0.0114547	-0.102155	0.0839473
5.02708	-0.01086	-0.0648136	0.00244784
5.03375	-0.0651147	-0.0536636	-0.0634398
5.04042	-0.166195	-0.0762554	-0.103006
5.04708	-0.267543	-0.122813	-0.134495
5.05375	-0.345666	-0.18097	-0.155846
5.06042	-0.39117	-0.224419	-0.173405
5.06708	-0.383368	-0.251466	-0.168147
5.07375	-0.319173	-0.28359	-0.129159
5.08042	-0.228842	-0.318329	-0.0589537
5.08708	-0.166087	-0.328954	0.0228018
5.09375	-0.152576	-0.305688	0.0577756
5.10042	-0.164455	-0.272161	0.0419027
5.10708	-0.185894	-0.226456	-0.00786626
5.11375	-0.209414	-0.173222	-0.0567841
5.12042	-0.221296	-0.110932	-0.108948
5.12708	-0.220199	-0.0799624	-0.14586
5.13375	-0.185473	-0.0658376	-0.146502
5.14042	-0.151026	-0.0605442	-0.118139
5.14708	-0.132601	-0.0739016	-0.0817543
5.15375	-0.144686	-0.106743	-0.071605
5.16042	-0.190674	-0.164081	-0.0946915
5.16708	-0.249426	-0.221708	-0.14403
5.17375	-0.315221	-0.277781	-0.204901
5.18042	-0.366293	-0.309903	-0.249761
5.18708	-0.413903	-0.317556	-0.270048
5.19375	-0.435537	-0.293655	-0.260616
5.20042	-0.411915	-0.228508	-0.21469
5.20708	-0.364765	-0.142791	-0.182109
5.21375	-0.342356	-0.0847968	-0.148284
5.22042	-0.342498	-0.0908128	-0.130489
5.22708	-0.325575	-0.129212	-0.107474
5.23375	-0.290109	-0.15963	-0.0843785
5.24042	-0.281591	-0.200458	-0.0690758
5.24708	-0.279615	-0.252323	-0.0148252
5.25375	-0.240507	-0.304911	0.02964
5.26042	-0.199879	-0.350893	0.0507483
5.26708	-0.193166	-0.39668	0.0356146
5.27375	-0.214467	-0.435858	0.00693311
5.28042	-0.216098	-0.456143	-0.0232357
5.28708	-0.226446	-0.479501	-0.0818954
5.29375	-0.285	-0.504698	-0.144645
5.30042	-0.350503	-0.492456	-0.169358
5.30708	-0.39089	-0.42304	-0.16312
5.31375	-0.405306	-0.35172	-0.132187
5.32042	-0.393998	-0.304392	-0.0878133
5.32708	-0.331893	-0.255845	-0.019127
5.33375	-0.210841	-0.181944	0.0725271
5.34042	-0.0888066	-0.110887	0.139613
5.34708	-0.0057659	-0.0849963	0.174953
5.35375	0.0487014	-0.0843407	0.187004
5.36042	0.0965933	-0.0712345	0.186836
5.36708	0.136073	-0.0600209	0.190495
5.37375	0.150822	-0.0750559	0.196475
5.38042	0.16184	-0.102138	0.21442
5.38708	0.196508	-0.117144	0.256345
5.39375	0.222954	-0.111371	0.299255
5.40042	0.191806	-0.124901	0.325727
5.40708	0.09683	-0.149589	0.316036
5.41375	-0.00456411	-0.172905	0.27184
5.42042	-0.0589618	-0.186653	0.225756
5.42708	-0.0866106	-0.182486	0.18053
5.43375	-0.114205	-0.164737	0.121047
5.44042	-0.153254	-0.134416	0.0504707
5.44708	-0.189346	-0.114856	-0.0120296
5.45375	-0.214054	-0.119352	-0.0422363
5.46042	-0.241399	-0.14048	-0.0644691
5.46708	-0.268556	-0.173574	-0.101614
5.47375	-0.288493	-0.23572	-0.120251
5.48042	-0.26819	-0.305128	-0.083694
5.48708	-0.198925	-0.343639	-0.000366348
5.49375	-0.107332	-0.314184	0.0978089
5.50042	-0.0339097	-0.250753	0.185673
5.50708	-0.00939151	-0.188049	0.23958
5.51375	-0.0233748	-0.140579	0.235368
5.52042	-0.0591883	-0.125299	0.180128
5.52708	-0.0850231	-0.138914	0.122169
5.53375	-0.0841716	-0.166144	0.0629494
5.54042	-0.082039	-0.191847	-0.0257958
5.54708	-0.0799686	-0.21924	-0.110847
5.55375	-0.0595617	-0.222277	-0.142379
5.56042	-0.00271079	-0.173704	-0.137005
5.56708	0.0434329	-0.116589	-0.14167
5.57375	0.0335508	-0.0994304	-0.168672
5.58042	0.0100151	-0.122473	-0.162742
5.58708	0.000897475	-0.142197	-0.148357
5.59375	-0.012859	-0.184552	-0.14347
5.60042	-0.051379	-0.250334	-0.117316
5.60708	-0.0825578	-0.273885	-0.0714968
5.61375	-0.0896733	-0.222695	-0.0104594
5.62042	-0.0869419	-0.129521	0.0250001
5.62708	-0.0823434	-0.063145	0.0375833
5.63375	-0.0668081	-0.00645607	0.0333716
5.64042	-0.0738994	0.0351193	-0.0225427
5.64708	-0.144022	0.0354134	-0.106296
5.65375	-0.228501	-0.00905016	-0.202604
5.66042	-0.303847	-0.0701283	-0.29809
5.66708	-0.361763	-0.129501	-0.359486
5.67375	-0.415119	-0.198863	-0.36937
5.68042	-0.419328	-0.255612	-0.308667
5.68708	-0.368194	-0.271541	-0.24197
5.69375	-0.317557	-0.281687	-0.199928
5.70042	-0.316263	-0.321543	-0.161147
5.70708	-0.359914	-0.392821	-0.0969407
5.71375	-0.403096	-0.419711	-0.0534216
5.72042	-0.43573	-0.400388	-0.0629503
5.72708	-0.45824	-0.379231	-0.0716723
5.73375	-0.487662	-0.376822	-0.0339514
5.74042	-0.491823	-0.382711	0.0410588
5.74708	-0.453672	-0.354434	0.08543
5.75375	-0.378349	-0.325035	0.0885658
5.76042	-0.325968	-0.320015	0.0661413
5.76708	-0.311967	-0.355933	0.0338684
5.77375	-0.322881	-0.381351	-0.0129524
5.78042	-0.329698	-0.362186	-0.0695721
5.78708	-0.323238	-0.307283	-0.0996296
5.79375	-0.327308	-0.265999	-0.0974112
5.80042	-0.352392	-0.250446	-0.0899691
5.80708	-0.396318	-0.246386	-0.111317
5.81375	-0.401296	-0.240663	-0.126052
5.82042	-0.345123	-0.230309	-0.122974
5.82708	-0.283858	-0.227909	-0.120389
5.83375	-0.260772	-0.229596	-0.13297
5.84042	-0.249259	-0.238894	-0.137706
5.84708	-0.199203	-0.224112	-0.11877
5.85375	-0.158091	-0.199909	-0.0991883
5.86042	-0.174556	-0.182029	-0.104878
5.86708	-0.210267	-0.16948	-0.110459
5.87375	-0.201083	-0.149274	-0.0907905
5.88042	-0.152764	-0.115325	-0.0507907
5.88708	-0.108289	-0.109165	-0.0123623
5.89375	-0.0823374	-0.142963	0.0055937
5.90042	-0.0848341	-0.20998	0.0277884
5.90708	-0.121065	-0.283668	0.0321298
5.91375	-0.179194	-0.345141	0.0173127
5.92042	-0.214081	-0.373807	-0.028809
5.92708	-0.24163	-0.38542	-0.0997879
5.93375	-0.269551	-0.389848	-0.174206
5.94042	-0.291453	-0.386591	-0.225553
5.94708	-0.306223	-0.360955	-0.241807
5.95375	-0.332651	-0.351493	-0.221724
5.96042	-0.38569	-0.376249	-0.164771
5.96708	-0.435209	-0.41068	-0.0738135
5.97375	-0.462695	-0.42852	0.00412039
5.98042	-0.486729	-0.445808	0.0283442
5.98708	-0.491031	-0.500895	0.0237408
5.99375	-0.464272	-0.547608	0.00764985
6.00042	-0.413888	-0.564569	-0.036576
6.00708	-0.365239	-0.55037	-0.117353
6.01375	-0.344825	-0.542209	-0.212648
6.02042	-0.342593	-0.543976	-0.278717
6.02708	-0.364987	-0.542679	-0.319467
6.03375	-0.404762	-0.549192	-0.337615
6.04042	-0.455396	-0.566242	-0.318056
6.04708	-0.511371	-0.577968	-0.276409
6.05375	-0.552866	-0.577098	-0.215887
6.06042	-0.549305	-0.551006	-0.160114
6.06708	-0.510482	-0.512015	-0.131844
6.07375	-0.455933	-0.470229	-0.120588
6.08042	-0.41037	-0.438068	-0.129252
6.08708	-0.384517	-0.433759	-0.14256
6.09375	-0.379925	-0.437899	-0.171734
6.10042	-0.405608	-0.437862	-0.199442
6.10708	-0.427551	-0.423606	-0.206895
6.11375	-0.457389	-0.39953	-0.238746
6.12042	-0.49324	-0.39489	-0.274838
6.12708	-0.521891	-0.40081	-0.295423
6.13375	-0.530387	-0.423189	-0.274969
6.14042	-0.52512	-0.4688	-0.275736
6.14708	-0.546	-0.528288	-0.305869
6.15375	-0.583184	-0.585041	-0.352638
6.16042	-0.638127	-0.624988	-0.410267
6.16708	-0.672215	-0.66048	-0.450174
6.17375	-0.667729	-0.668166	-0.456997
6.18042	-0.613592	-0.630182	-0.438893
6.18708	-0.545541	-0.590537	-0.446696
6.19375	-0.473192	-0.580263	-0.429441
6.20042	-0.384394	-0.569758	-0.359302
6.20708	-0.301743	-0.520957	-0.270669
6.21375	-0.255745	-0.475422	-0.214904
6.22042	-0.27865	-0.471067	-0.17007
6.22708	-0.320386	-0.477422	-0.0951777
6.23375	-0.349749	-0.467489	-0.050482
6.24042	-0.343063	-0.449021	-0.0669126
6.24708	-0.324745	-0.450356	-0.132163
6.25375	-0.318085	-0.460327	-0.199056
6.26042	-0.290958	-0.450168	-0.251582
6.26708	-0.228132	-0.422909	-0.286234
6.27375	-0.145233	-0.387671	-0.2829
6.28042	-0.0964916	-0.360275	-0.2421
6.28708	-0.109947	-0.347648	-0.189621
6.29375	-0.138722	-0.3408	-0.161487
6.30042	-0.167186	-0.350034	-0.1332
6.30708	-0.196105	-0.361149	-0.0813617
6.31375	-0.248293	-0.366488	-0.0175819
6.32042	-0.332053	-0.371523	0.00918538
6.32708	-0.412607	-0.396417	0.00825307
6.33375	-0.471647	-0.430787	0.0150702
6.34042	-0.509482	-0.446017	0.029234
6.34708	-0.535216	-0.437784	0.0107887
6.35375	-0.545541	-0.442976	-0.0281213
6.36042	-0.517888	-0.459355	-0.0433702
6.36708	-0.450299	-0.456493	-0.0288162
6.37375	-0.395437	-0.433943	-0.0418356
6.38042	-0.367096	-0.427873	-0.0932807
6.38708	-0.366591	-0.445871	-0.141387
6.39375	-0.379319	-0.469818	-0.14031
6.40042	-0.405575	-0.481428	-0.111104
6.40708	-0.458385	-0.490829	-0.087568
6.41375	-0.504106	-0.508718	-0.0618644
6.42042	-0.536819	-0.539167	-0.0358777
6.42708	-0.558356	-0.569112	-0.0393096
6.43375	-0.580121	-0.588813	-0.121009
6.44042	-0.593503	-0.596949	-0.240182
6.44708	-0.571038	-0.581012	-0.353255
6.45375	-0.518836	-0.552475	-0.416435
6.46042	-0.441046	-0.501519	-0.447034
6.46708	-0.358147	-0.45748	-0.460904
6.47375	-0.292372	-0.421861	-0.458755
6.48042	-0.263992	-0.407024	-0.45384
6.48708	-0.279545	-0.4334	-0.43748
6.49375	-0.313966	-0.484032	-0.42099
6.50042	-0.354909	-0.533326	-0.40994
6.50708	-0.397314	-0.571155	-0.382724
6.51375	-0.440094	-0.600294	-0.333141
6.52042	-0.45817	-0.625176	-0.260684
6.52708	-0.423327	-0.624235	-0.200558
6.53375	-0.356626	-0.592714	-0.161402
6.54042	-0.306204	-0.552281	-0.135673
6.54708	-0.279485	-0.510553	-0.11822
6.55375	-0.236692	-0.473927	-0.109349
6.56042	-0.189623	-0.459342	-0.124753
6.56708	-0.184454	-0.480415	-0.141878
6.57375	-0.219934	-0.519018	-0.123575
6.58042	-0.237625	-0.537772	-0.068445
6.58708	-0.231928	-0.524526	-0.0115175
6.59375	-0.228952	-0.50198	0.0206385
6.60042	-0.240592	-0.459329	0.021983
6.60708	-0.25443	-0.392283	0.0109976
6.61375	-0.254254	-0.325546	-0.01155
6.62042	-0.260665	-0.298762	-0.00910632
6.62708	-0.27192	-0.285092	0.00314552
6.63375	-0.305036	-0.251194	0.00594901
6.64042	-0.331314	-0.209526	0.0176197
6.64708	-0.312299	-0.180225	0.046524
6.65375	-0.275739	-0.156846	0.0781027
6.66042	-0.25136	-0.124896	0.0713264
6.66708	-0.236655	-0.116574	0.0446878
6.67375	-0.207369	-0.145967	0.0316129
6.68042	-0.172281	-0.193126	0.0131924
6.68708	-0.17044	-0.229712	-0.0391096
6.69375	-0.205446	-0.283537	-0.101199
6.70042	-0.231901	-0.354216	-0.137069
6.70708	-0.242361	-0.439949	-0.142182
6.71375	-0.228958	-0.503775	-0.157722
6.72042	-0.228442	-0.541108	-0.186668
6.72708	-0.247651	-0.565253	-0.206974
6.73375	-0.252065	-0.562375	-0.221116
6.74042	-0.265594	-0.536029	-0.218646
6.74708	-0.283228	-0.477369	-0.205072
6.75375	-0.31937	-0.414282	-0.154141
6.76042	-0.317085	-0.37988	-0.0517269
6.76708	-0.254583	-0.340321	0.0730767
6.77375	-0.16933	-0.267219	0.173614
6.78042	-0.0838904	-0.171977	0.203991
6.78708	-0.0137361	-0.0983019	0.178966
6.79375	0.0299362	-0.0769687	0.120569
6.80042	0.0111136	-0.0821222	0.0416806
6.80708	-0.0690465	-0.120272	-0.0260375
6.81375	-0.15047	-0.197089	-0.0634747
6.82042	-0.193255	-0.303792	-0.0881398
6.82708	-0.221106	-0.42201	-0.115471
6.83375	-0.238465	-0.502153	-0.138057
6.84042	-0.245242	-0.534387	-0.14677
6.84708	-0.234522	-0.530055	-0.15921
6.85375	-0.246589	-0.521048	-0.185235
6.86042	-0.263335	-0.496322	-0.179611
6.86708	-0.24893	-0.441731	-0.149773
6.87375	-0.216183	-0.40368	-0.10012
6.88042	-0.184356	-0.383745	-0.0684236
6.88708	-0.171914	-0.387085	-0.0462963
6.89375	-0.163197	-0.362338	-0.0224992
6.90042	-0.185147	-0.344906	-0.00828945
6.90708	-0.253399	-0.341492	0.0229938
6.91375	-0.328676	-0.330813	0.0551395
6.92042	-0.372645	-0.326664	0.0901814
6.92708	-0.375892	-0.324868	0.116467
6.93375	-0.35127	-0.339926	0.125047
6.94042	-0.306304	-0.352877	0.129282
6.94708	-0.22196	-0.351867	0.133293
6.95375	-0.129491	-0.33656	0.115736
6.96042	-0.060215	-0.308231	0.0764131
6.96708	-0.0107986	-0.266898	0.0269845
6.97375	0.0201436	-0.228729	-0.00425814
6.98042	0.0327471	-0.19977	-0.0275065
6.98708	-0.0181576	-0.20207	-0.0934672
6.99375	-0.0900017	-0.231122	-0.165668
7.00042	-0.142599	-0.255341	-0.20652
7.00708	-0.184696	-0.265348	-0.203164
7.01375	-0.225736	-0.267908	-0.16277
7.02042	-0.253935	-0.272835	-0.119287
7.02708	-0.230089	-0.281201	-0.0568309
7.03375	-0.199303	-0.278343	-0.0109876
7.04042	-0.204521	-0.299408	0.0157539
7.04708	-0.233112	-0.322589	0.0102311
7.05375	-0.252105	-0.350272	-0.0223532
7.06042	-0.251913	-0.344515	-0.0593822
7.06708	-0.262408	-0.321748	-0.0746034
7.07375	-0.263671	-0.294468	-0.0654104
7.08042	-0.252978	-0.271783	-0.0340156
7.08708	-0.214406	-0.262019	0.0388383
7.09375	-0.152722	-0.24032	0.119061
7.10042	-0.0911372	-0.251487	0.167008
7.10708	-0.0507628	-0.300344	0.151434
7.11375	-0.0662891	-0.378262	0.132665
7.12042	-0.104411	-0.428765	0.125257
7.12708	-0.172926	-0.476772	0.0865967
7.13375	-0.264104	-0.543967	0.0202484
7.14042	-0.358177	-0.602807	-0.0314948
7.14708	-0.404751	-0.602991	-0.047255
7.15375	-0.388451	-0.564737	-0.0689824
7.16042	-0.335738	-0.535474	-0.106458
7.16708	-0.265353	-0.497665	-0.123319
7.17375	-0.207352	-0.447478	-0.120436
7.18042	-0.17758	-0.412511	-0.137545
7.18708	-0.224822	-0.437496	-0.178613
7.19375	-0.304129	-0.502176	-0.219958
7.20042	-0.3676	-0.543779	-0.23939
7.20708	-0.388649	-0.555446	-0.251985
7.21375	-0.371854	-0.554258	-0.268684
7.22042	-0.366604	-0.547261	-0.25399
7.22708	-0.341789	-0.493539	-0.173518
7.23375	-0.294672	-0.37874	-0.0520321
7.24042	-0.2209	-0.27723	0.0421793
7.24708	-0.163268	-0.248622	0.0711246
7.25375	-0.134346	-0.272973	0.0672395
7.26042	-0.0940156	-0.286494	0.0510754
7.26708	-0.0419626	-0.29084	0.0106545
7.27375	-0.0200145	-0.322791	-0.0565864
7.28042	-0.069206	-0.351141	-0.102965
7.28708	-0.153785	-0.317077	-0.127523
7.29375	-0.266444	-0.257265	-0.138263
7.30042	-0.37913	-0.236893	-0.145509
7.30708	-0.460088	-0.254211	-0.153085
7.31375	-0.46744	-0.270384	-0.14864
7.32042	-0.410355	-0.288435	-0.137273
7.32708	-0.342695	-0.32891	-0.102721
7.33375	-0.290141	-0.361967	-0.0796462
7.34042	-0.279606	-0.383177	-0.0774195
7.34708	-0.298187	-0.413415	-0.0732726
7.35375	-0.340494	-0.469458	-0.0681967
7.36042	-0.383059	-0.524046	-0.0887784
7.36708	-0.414993	-0.566437	-0.13294
7.37375	-0.414819	-0.598349	-0.14247
7.38042	-0.365558	-0.597236	-0.106394
7.38708	-0.300638	-0.547288	-0.0424924
7.39375	-0.244179	-0.459169	-0.00188392
7.40042	-0.225642	-0.411698	0.0319782
7.40708	-0.217802	-0.402067	0.0725016
7.41375	-0.212594	-0.413901	0.097821
7.42042	-0.215338	-0.429848	0.0965213
7.42708	-0.239441	-0.464884	0.0571383
7.43375	-0.288162	-0.528311	0.0450622
7.44042	-0.321978	-0.555468	0.0380039
7.44708	-0.338159	-0.545124	-0.00808517
7.45375	-0.34799	-0.516632	-0.0954877
7.46042	-0.365205	-0.508661	-0.192272
7.46708	-0.39687	-0.530384	-0.273578
7.47375	-0.428368	-0.554089	-0.361787
7.48042	-0.466207	-0.587937	-0.416132
7.48708	-0.489077	-0.60275	-0.403347
7.49375	-0.48306	-0.589948	-0.316642
7.50042	-0.436793	-0.530161	-0.199387
7.50708	-0.352861	-0.43648	-0.0794952
7.51375	-0.253074	-0.336542	0.00274247
7.52042	-0.181036	-0.258289	0.00943654
7.52708	-0.159622	-0.233956	-0.0177963
7.53375	-0.174037	-0.249709	-0.0385963
7.54042	-0.195185	-0.277002	-0.0464166
7.54708	-0.23388	-0.313171	-0.0737531
7.55375	-0.289202	-0.365235	-0.0866204
7.56042	-0.304779	-0.394865	-0.0423956
7.56708	-0.270614	-0.373917	0.0206601
7.57375	-0.214848	-0.323085	0.0420447
7.58042	-0.21212	-0.305466	0.0236247
7.58708	-0.226016	-0.324049	0.0315627
7.59375	-0.228966	-0.331147	0.0698443
7.60042	-0.242175	-0.32987	0.103259
7.60708	-0.279418	-0.335287	0.102213
7.61375	-0.338315	-0.355046	0.0675295
7.62042	-0.352539	-0.368554	0.0235626
7.62708	-0.331236	-0.361016	-0.0368371
7.63375	-0.323908	-0.366732	-0.124318
7.64042	-0.328307	-0.407919	-0.208012
7.64708	-0.326075	-0.455673	-0.256302
7.65375	-0.268864	-0.477104	-0.235713
7.66042	-0.195078	-0.454179	-0.17178
7.66708	-0.140698	-0.423317	-0.0929404
7.67375	-0.0829211	-0.399128	-0.0085887
7.68042	-0.0237126	-0.373612	0.0413866
7.68708	0.0264614	-0.379132	0.058306
7.69375	0.0200918	-0.406435	0.038037
7.70042	-0.0270813	-0.422285	-0.00801373
7.70708	-0.0792995	-0.40059	-0.0584671
7.71375	-0.101194	-0.364198	-0.0997614
7.72042	-0.109958	-0.348235	-0.114739
7.72708	-0.111132	-0.336695	-0.105166
7.73375	-0.0917253	-0.31513	-0.0764995
7.74042	-0.0345134	-0.325114	-0.0277234
7.74708	0.0500989	-0.358018	0.00367183
7.75375	0.0843923	-0.374619	0.0108291
7.76042	0.060869	-0.33902	-0.00215699
7.76708	-0.0016336	-0.279337	-0.0190101
7.77375	-0.0669261	-0.255746	-0.0382319
7.78042	-0.128756	-0.276963	-0.064476
7.78708	-0.180757	-0.307717	-0.0926248
7.79375	-0.184605	-0.325371	-0.143699
7.80042	-0.151145	-0.333592	-0.183684
7.80708	-0.0933701	-0.361837	-0.18734
7.81375	-0.0503826	-0.38912	-0.155292
7.82042	-0.0379198	-0.402903	-0.116922
7.82708	-0.0580314	-0.385296	-0.0546369
7.83375	-0.0668121	-0.328136	0.0617344
7.84042	-0.0409841	-0.263207	0.180263
7.84708	-0.0238128	-0.207173	0.22608
7.85375	-0.0370394	-0.203829	0.191325
7.86042	-0.0724992	-0.223503	0.131231
7.86708	-0.0901674	-0.25918	0.0915033
7.87375	-0.120776	-0.309912	0.0750235
7.88042	-0.180522	-0.365575	0.0875716
7.88708	-0.237508	-0.41419	0.132531
7.89375	-0.269861	-0.422085	0.192193
7.90042	-0.284991	-0.413318	0.247396
7.90708	-0.315782	-0.414529	0.251505
7.91375	-0.351044	-0.441422	0.224198
7.92042	-0.344249	-0.446139	0.182316
7.92708	-0.299847	-0.384338	0.147226
7.93375	-0.248866	-0.29882	0.115216
7.94042	-0.211751	-0.230215	0.0841125
7.94708	-0.18535	-0.195258	0.0776659
7.95375	-0.158061	-0.163713	0.0513249
7.96042	-0.162953	-0.168381	0.000495247
7.96708	-0.198878	-0.240729	-0.0663403
7.97375	-0.235445	-0.327386	-0.125483
7.98042	-0.251469	-0.384373	-0.197521
7.98708	-0.256723	-0.38376	-0.290037
7.99375	-0.280413	-0.372685	-0.35894
8.00042	-0.324196	-0.366016	-0.398821
8.00708	-0.366284	-0.360895	-0.42152
8.01375	-0.406692	-0.3604	-0.428189
8.02042	-0.449302	-0.364432	-0.381325
8.02708	-0.495394	-0.397229	-0.292577
8.03375	-0.520665	-0.435986	-0.214768
8.04042	-0.50398	-0.474288	-0.170587
8.04708	-0.454324	-0.486949	-0.131987
8.05375	-0.385447	-0.47671	-0.0914569
8.06042	-0.325611	-0.448437	-0.0753143
8.06708	-0.263725	-0.40427	-0.0853901
8.07375	-0.207292	-0.372971	-0.0876452
8.08042	-0.164252	-0.360745	-0.0562138
8.08708	-0.148087	-0.374708	-0.0343108
8.09375	-0.167229	-0.417312	-0.0490848
8.10042	-0.188349	-0.478274	-0.0806167
8.10708	-0.204476	-0.521054	-0.0988364
8.11375	-0.199018	-0.505776	-0.0919845
8.12042	-0.17424	-0.437266	-0.0756194
8.12708	-0.14544	-0.361327	-0.0466607
8.13375	-0.112962	-0.289094	-0.0249473
8.14042	-0.0874862	-0.209155	-0.040396
8.14708	-0.0703115	-0.144344	-0.102898
8.15375	-0.0863221	-0.146409	-0.189273
8.16042	-0.124835	-0.202536	-0.254414
8.16708	-0.161974	-0.236378	-0.286301
8.17375	-0.186552	-0.234811	-0.275432
8.18042	-0.212178	-0.229716	-0.220155
8.18708	-0.231582	-0.257095	-0.135132
8.19375	-0.222615	-0.286426	-0.0458463
8.20042	-0.211908	-0.296986	-0.0222349
8.20708	-0.237191	-0.341809	-0.0509065
8.21375	-0.284462	-0.400985	-0.0966322
8.22042	-0.316025	-0.446408	-0.130826
8.22708	-0.323703	-0.432112	-0.156672
8.23375	-0.324688	-0.372729	-0.201524
8.24042	-0.338385	-0.326149	-0.236699
8.24708	-0.342204	-0.291368	-0.250046
8.25375	-0.331495	-0.286312	-0.240876
8.26042	-0.316521	-0.324699	-0.220767
8.26708	-0.312877	-0.404459	-0.204474
8.27375	-0.319535	-0.502698	-0.193441
8.28042	-0.327723	-0.587218	-0.200515
8.28708	-0.352233	-0.65356	-0.226572
8.29375	-0.382312	-0.688589	-0.243834
8.30042	-0.384416	-0.672207	-0.252354
8.30708	-0.367633	-0.628211	-0.254989
8.31375	-0.372519	-0.582874	-0.247533
8.32042	-0.384341	-0.536408	-0.208965
8.32708	-0.34228	-0.46258	-0.128011
8.33375	-0.254045	-0.374735	-0.0770353
8.34042	-0.188777	-0.324499	-0.0624906
8.34708	-0.158861	-0.312879	-0.0648991
8.35375	-0.118511	-0.322096	-0.0573879
8.36042	-0.0581826	-0.33263	-0.0487065
8.36708	-0.0111659	-0.358703	-0.0765283
8.37375	0.012466	-0.395134	-0.107721
8.38042	0.0236762	-0.412678	-0.131973
8.38708	0.0146063	-0.416571	-0.147933
8.39375	-0.01906	-0.394617	-0.15482
8.40042	-0.0760343	-0.340855	-0.156736
8.40708	-0.139045	-0.283804	-0.137193
8.41375	-0.210156	-0.260193	-0.0972278
8.42042	-0.266911	-0.271416	-0.0465143
8.42708	-0.277262	-0.276669	0.0119832
8.43375	-0.257414	-0.298756	0.0515102
8.44042	-0.22703	-0.358337	0.0629194
8.44708	-0.216857	-0.420656	0.0329095
8.45375	-0.232499	-0.438474	-0.0256105
8.46042	-0.262101	-0.437208	-0.0820585
8.46708	-0.299237	-0.435212	-0.114976
8.47375	-0.30787	-0.426048	-0.120372
8.48042	-0.290036	-0.418327	-0.110599
8.48708	-0.265776	-0.432347	-0.0859944
8.49375	-0.240847	-0.48344	-0.0625049
8.50042	-0.237891	-0.535045	-0.0662759
8.50708	-0.226201	-0.583064	-0.0806423
8.51375	-0.211928	-0.617298	-0.0792544
8.52042	-0.195817	-0.613017	-0.0509241
8.52708	-0.1936	-0.567409	-0.0266417
8.53375	-0.205147	-0.500582	-0.0221056
8.54042	-0.205341	-0.433092	-0.0298967
8.54708	-0.196232	-0.376946	-0.046575
8.55375	-0.196892	-0.337213	-0.0925117
8.56042	-0.226984	-0.345136	-0.151903
8.56708	-0.245532	-0.375026	-0.198608
8.57375	-0.249003	-0.416119	-0.227596
8.58042	-0.267887	-0.48297	-0.259606
8.58708	-0.340023	-0.571777	-0.308989
8.59375	-0.410114	-0.648989	-0.332117
8.60042	-0.440345	-0.663259	-0.325553
8.60708	-0.444206	-0.652238	-0.320944
8.61375	-0.43864	-0.638371	-0.308739
8.62042	-0.401224	-0.593184	-0.285246
8.62708	-0.342736	-0.534061	-0.24587
8.63375	-0.328064	-0.505478	-0.231627
8.64042	-0.363355	-0.553062	-0.232728
8.64708	-0.395259	-0.60965	-0.203198
8.65375	-0.3899	-0.614479	-0.172444
8.66042	-0.382912	-0.601107	-0.130013
8.66708	-0.391253	-0.574388	-0.096015
8.67375	-0.406757	-0.543951	-0.0683653
8.68042	-0.393764	-0.478128	-0.0694749
8.68708	-0.356797	-0.407451	-0.123147
8.69375	-0.3111	-0.367653	-0.169654
8.70042	-0.253784	-0.343956	-0.178314
8.70708	-0.186625	-0.323457	-0.136014
8.71375	-0.0999439	-0.284923	-0.0763558
8.72042	-0.0437132	-0.260525	-0.0440569
8.72708	-0.0491069	-0.296704	-0.0153956
8.73375	-0.0883544	-0.363267	-0.00311353
8.74042	-0.129931	-0.427235	-0.0127802
8.74708	-0.156833	-0.459294	-0.0432741
8.75375	-0.198443	-0.476035	-0.0615356
8.76042	-0.239143	-0.471392	-0.0403021
8.76708	-0.265813	-0.429507	0.00940125
8.77375	-0.274391	-0.372599	0.0778145
8.78042	-0.284452	-0.304707	0.123607
8.78708	-0.291542	-0.238377	0.121045
8.79375	-0.278273	-0.178243	0.0626811
8.80042	-0.245585	-0.140015	-0.0062335
8.80708	-0.20859	-0.111087	-0.0563154
8.81375	-0.18662	-0.0891988	-0.0825988
8.82042	-0.181497	-0.0753403	-0.0798736
8.82708	-0.193183	-0.0863835	-0.0680514
8.83375	-0.215647	-0.123349	-0.0525169
8.84042	-0.246677	-0.183313	-0.0562114
8.84708	-0.275493	-0.267632	-0.0898866
8.85375	-0.319261	-0.356998	-0.145063
8.86042	-0.375455	-0.43908	-0.199555
8.86708	-0.428057	-0.487884	-0.218206
8.87375	-0.454744	-0.497304	-0.209112
8.88042	-0.468336	-0.472824	-0.183578
8.88708	-0.491505	-0.424516	-0.148265
8.89375	-0.5058	-0.370158	-0.121512
8.90042	-0.509316	-0.34237	-0.116642
8.90708	-0.477314	-0.366435	-0.111595
8.91375	-0.420031	-0.40785	-0.106235
8.92042	-0.353646	-0.447482	-0.112365
8.92708	-0.305185	-0.48501	-0.142546
8.93375	-0.28416	-0.528466	-0.177998
8.94042	-0.263792	-0.560631	-0.209098
8.94708	-0.259327	-0.563482	-0.262034
8.95375	-0.299658	-0.578055	-0.3145
8.96042	-0.352926	-0.601816	-0.334558
8.96708	-0.368537	-0.610385	-0.324459
8.97375	-0.350221	-0.593766	-0.316706
8.98042	-0.339007	-0.566206	-0.311346
8.98708	-0.356812	-0.53554	-0.289863
8.99375	-0.360384	-0.496989	-0.270041
9.00042	-0.353202	-0.449253	-0.256516
9.00708	-0.330371	-0.40916	-0.256681
9.01375	-0.300139	-0.377594	-0.234287
9.02042	-0.248892	-0.361789	-0.179145
9.02708	-0.1757	-0.374018	-0.108107
9.03375	-0.105924	-0.39666	-0.0541132
9.04042	-0.0518627	-0.431539	-0.0495477
9.04708	-0.0244411	-0.485844	-0.0715907
9.05375	-0.0085756	-0.568874	-0.11181
9.06042	-0.00987352	-0.641331	-0.159986
9.06708	-0.0384856	-0.661856	-0.230987
9.07375	-0.0987119	-0.644375	-0.264991
9.08042	-0.169796	-0.605665	-0.256268
9.08708	-0.243618	-0.564522	-0.217832
9.09375	-0.301975	-0.513787	-0.175963
9.10042	-0.339206	-0.477556	-0.157193
9.10708	-0.354185	-0.478555	-0.161062
9.11375	-0.334071	-0.500164	-0.197138
9.12042	-0.307	-0.531928	-0.256906
9.12708	-0.29467	-0.558502	-0.314214
9.13375	-0.30569	-0.575935	-0.348455
9.14042	-0.307657	-0.57109	-0.344794
9.14708	-0.281811	-0.523022	-0.306443
9.15375	-0.259059	-0.45214	-0.277389
9.16042	-0.254289	-0.389251	-0.239299
9.16708	-0.246126	-0.345002	-0.178257
9.17375	-0.238807	-0.322394	-0.103133
9.18042	-0.249964	-0.292734	-0.0541597
9.18708	-0.274734	-0.271102	-0.0421005
9.19375	-0.292432	-0.269258	-0.0234975
9.20042	-0.278199	-0.2771	0.00355875
9.20708	-0.263254	-0.27476	-0.00134531
9.21375	-0.273627	-0.266124	-0.051396
9.22042	-0.306137	-0.290099	-0.113828
9.22708	-0.354137	-0.337921	-0.160274
9.23375	-0.414423	-0.369691	-0.215517
9.24042	-0.493252	-0.36748	-0.295116
9.24708	-0.543639	-0.345757	-0.349518
9.25375	-0.515065	-0.295283	-0.357233
9.26042	-0.426067	-0.223962	-0.327818
9.26708	-0.327472	-0.165298	-0.290473
9.27375	-0.229782	-0.153096	-0.245962
9.28042	-0.133164	-0.166428	-0.199019
9.28708	-0.0653415	-0.181123	-0.187228
9.29375	-0.0522578	-0.210058	-0.21473
9.30042	-0.0907532	-0.2793	-0.266996
9.30708	-0.12866	-0.375684	-0.316652
9.31375	-0.144861	-0.457339	-0.340914
9.32042	-0.137598	-0.519506	-0.320266
9.32708	-0.138836	-0.568465	-0.2822
9.33375	-0.182306	-0.641139	-0.270116
9.34042	-0.250545	-0.716665	-0.286662
9.34708	-0.332536	-0.767932	-0.315383
9.35375	-0.430462	-0.796572	-0.343601
9.36042	-0.530351	-0.80466	-0.383859
9.36708	-0.583688	-0.809674	-0.391634
9.37375	-0.532282	-0.750239	-0.334665
9.38042	-0.420348	-0.635955	-0.244251
9.38708	-0.322769	-0.49998	-0.189663
9.39375	-0.27487	-0.399069	-0.183213
9.40042	-0.241399	-0.332987	-0.182405
9.40708	-0.196243	-0.272788	-0.189711
9.41375	-0.169602	-0.247491	-0.206189
9.42042	-0.180019	-0.261326	-0.253808
9.42708	-0.20784	-0.310657	-0.270988
9.43375	-0.207029	-0.340418	-0.251431
9.44042	-0.221038	-0.368877	-0.23081
9.44708	-0.274638	-0.423058	-0.21843
9.45375	-0.35142	-0.489356	-0.226396
9.46042	-0.410025	-0.535517	-0.233636
9.46708	-0.429858	-0.543118	-0.247728
9.47375	-0.425108	-0.537114	-0.243384
9.48042	-0.388741	-0.536656	-0.221175
9.48708	-0.347151	-0.545147	-0.203575
9.49375	-0.319863	-0.533096	-0.213471
9.50042	-0.307583	-0.500957	-0.207764
9.50708	-0.301443	-0.457966	-0.17805
9.51375	-0.293452	-0.432068	-0.137872
9.52042	-0.267456	-0.405191	-0.0934045
9.52708	-0.221181	-0.369676	-0.0639693
9.53375	-0.184212	-0.377917	-0.0352044
9.54042	-0.177175	-0.420869	-0.0263436
9.54708	-0.190582	-0.496399	-0.0283624
9.55375	-0.214437	-0.575318	-0.0630599
9.56042	-0.259542	-0.650993	-0.119037
9.56708	-0.326068	-0.69995	-0.172711
9.57375	-0.37865	-0.718479	-0.196881
9.58042	-0.369203	-0.73181	-0.175964
9.58708	-0.306537	-0.75563	-0.122873
9.59375	-0.220737	-0.772143	-0.0362415
9.60042	-0.158253	-0.765446	0.0393845
9.60708	-0.129902	-0.753187	0.101093
9.61375	-0.132695	-0.737175	0.135044
9.62042	-0.164724	-0.724597	0.118781
9.62708	-0.217821	-0.69302	0.0634881
9.63375	-0.290079	-0.638253	-0.0186518
9.64042	-0.362838	-0.601187	-0.0853496
9.64708	-0.409858	-0.586622	-0.127447
9.65375	-0.400666	-0.569177	-0.150884
9.66042	-0.365561	-0.542754	-0.147174
9.66708	-0.339652	-0.551095	-0.15412
9.67375	-0.346267	-0.631122	-0.17682
9.68042	-0.361673	-0.734606	-0.218464
9.68708	-0.372	-0.818115	-0.252866
9.69375	-0.396547	-0.87658	-0.263134
9.70042	-0.432534	-0.903707	-0.256387
9.70708	-0.45933	-0.895226	-0.234343
9.71375	-0.448698	-0.861941	-0.200672
9.72042	-0.406452	-0.825843	-0.148276
9.72708	-0.362441	-0.804962	-0.079387
9.73375	-0.352096	-0.79392	-0.0275305
9.74042	-0.381619	-0.813454	0.019052
9.74708	-0.420401	-0.84119	0.0582533
9.75375	-0.456706	-0.857261	0.100805
9.76042	-0.485786	-0.854076	0.119909
9.76708	-0.53288	-0.859439	0.109805
9.77375	-0.584509	-0.890915	0.112481
9.78042	-0.614413	-0.931854	0.0944806
9.78708	-0.642313	-0.988329	0.0596225
9.79375	-0.680217	-1.04817	0.000464983
9.80042	-0.745307	-1.11115	-0.048204
9.80708	-0.797115	-1.15026	-0.102666
9.81375	-0.82876	-1.18112	-0.183785
9.82042	-0.874009	-1.22033	-0.232656
9.82708	-0.941237	-1.2423	-0.238441
9.83375	-1.01994	-1.259	-0.202491
9.84042	-1.06107	-1.27016	-0.155858
9.84708	-1.08304	-1.33189	-0.0993678
9.85375	-1.10576	-1.39596	-0.0361265
9.86042	-1.12296	-1.4218	-0.00114252
9.86708	-1.12792	-1.41338	0.0151886
9.87375	-1.12182	-1.38892	0.0140706
9.88042	-1.14179	-1.39096	0.00511018
9.88708	-1.18049	-1.37411	-0.0137819
9.89375	-1.21339	-1.36637	-0.0500256
9.90042	-1.22543	-1.36788	-0.0965108
9.90708	-1.21937	-1.38933	-0.143506
9.91375	-1.20294	-1.418	-0.154194
9.92042	-1.18774	-1.40843	-0.123446
9.92708	-1.17056	-1.36228	-0.0552313
9.93375	-1.16598	-1.29784	0.0469854
9.94042	-1.19105	-1.24357	0.188223
9.94708	-1.24844	-1.20779	0.320303
9.95375	-1.31804	-1.1879	0.406255
9.96042	-1.37113	-1.18808	0.423001
9.96708	-1.41505	-1.22898	0.417071
9.97375	-1.40943	-1.25284	0.406905
9.98042	-1.36572	-1.25946	0.361949
9.98708	-1.32035	-1.27056	0.298884
9.99375	-1.2951	-1.28506	0.239995
10.0004	-1.28176	-1.30398	0.23476
10.0071	-1.23005	-1.29386	0.232454
10.0137	-1.20831	-1.31138	0.203033
10.0204	-1.20876	-1.35581	0.179038
10.0271	-1.20172	-1.38643	0.196956
10.0337	-1.19383	-1.40852	0.230786
10.0404	-1.21621	-1.44209	0.226988
10.0471	-1.29707	-1.49746	0.198033
10.0538	-1.36545	-1.54074	0.169054
10.0604	-1.40901	-1.56132	0.14625
10.0671	-1.42932	-1.58529	0.122343
10.0738	-1.42068	-1.59802	0.113123
10.0804	-1.37798	-1.56861	0.136365
10.0871	-1.3327	-1.51774	0.166858
10.0938	-1.31725	-1.49685	0.186255
10.1004	-1.32542	-1.53752	0.185571
10.1071	-1.3443	-1.60636	0.169153
10.1137	-1.39905	-1.66941	0.146031
10.1204	-1.48234	-1.70513	0.136647
10.1271	-1.55503	-1.69563	0.148332
10.1337	-1.5996	-1.65586	0.183566
10.1404	-1.60967	-1.60437	0.220423
10.1471	-1.60849	-1.56234	0.265342
10.1538	-1.57392	-1.52441	0.289279
10.1604	-1.51696	-1.51551	0.263095
10.1671	-1.45943	-1.53831	0.181845
10.1738	-1.41154	-1.58	0.072417
10.1804	-1.3819	-1.60925	-0.00674748
10.1871	-1.32457	-1.60406	-0.0350023
10.1937	-1.22291	-1.57605	-0.0141061
10.2004	-1.10535	-1.56086	0.0176491
10.2071	-1.03751	-1.5904	0.0509695
10.2137	-1.03369	-1.62251	0.0958757
10.2204	-1.0459	-1.60267	0.162375
10.2271	-1.04068	-1.53741	0.196858
10.2338	-1.04141	-1.49264	0.174936
10.2404	-1.04495	-1.45897	0.129862
10.2471	-1.01593	-1.41669	0.104972
10.2538	-0.941865	-1.37572	0.0813294
10.2604	-0.850521	-1.37767	0.0108273
10.2671	-0.792919	-1.43293	-0.109824
10.2737	-0.757417	-1.48842	-0.21109
10.2804	-0.712723	-1.51177	-0.256738
10.2871	-0.655692	-1.4942	-0.298558
10.2937	-0.59781	-1.47363	-0.374061
10.3004	-0.573688	-1.49259	-0.475475
10.3071	-0.54887	-1.51557	-0.526207
10.3138	-0.478591	-1.52787	-0.531113
10.3204	-0.363768	-1.55961	-0.537628
10.3271	-0.202884	-1.63007	-0.532124
10.3338	-0.0276335	-1.69877	-0.514613
10.3404	0.159276	-1.71592	-0.478346
10.3471	0.297815	-1.70441	-0.464364
10.3537	0.356914	-1.7073	-0.51134
10.3604	0.373223	-1.74171	-0.606556
10.3671	0.387555	-1.78064	-0.737258
10.3737	0.421764	-1.8126	-0.845547
10.3804	0.46098	-1.82275	-0.948819
10.3871	0.499838	-1.83529	-1.0823
10.3938	0.546378	-1.86689	-1.21824
10.4004	0.57052	-1.88168	-1.30679
10.4071	0.574772	-1.89128	-1.33262
10.4138	0.565719	-1.88364	-1.33383
10.4204	0.578719	-1.88689	-1.33377
10.4271	0.653065	-1.89684	-1.29507
10.4337	0.79866	-1.88967	-1.21502
10.4404	1.00543	-1.85995	-1.10998
10.4471	1.22238	-1.78969	-1.0432
10.4537	1.42374	-1.74189	-1.03571
10.4604	1.56146	-1.72267	-1.05943
10.4671	1.62719	-1.72802	-1.08747
10.4738	1.63309	-1.7124	-1.14561
10.4804	1.61236	-1.69077	-1.23812
10.4871	1.58543	-1.68493	-1.31061
10.4938	1.57634	-1.68197	-1.32321
10.5004	1.64551	-1.69724	-1.27107
10.5071	1.79946	-1.71245	-1.20056
10.5137	1.98283	-1.74113	-1.10717
10.5204	2.14762	-1.76558	-1.02419
10.5271	2.29209	-1.77569	-0.986119
10.5337	2.40367	-1.78496	-0.977356
10.5404	2.47522	-1.79433	-0.989431
10.5471	2.49646	-1.83877	-1.01398
10.5538	2.51718	-1.91409	-1.05887
10.5604	2.57957	-1.96191	-1.08795
10.5671	2.65924	-1.97242	-1.04841
10.5738	2.75427	-1.96535	-0.953898
10.5804	2.83879	-1.95942	-0.843373
10.5871	2.90668	-1.92434	-0.786772
10.5938	2.94449	-1.85754	-0.762549
10.6004	2.96353	-1.83096	-0.732607
10.6071	3.01414	-1.83123	-0.653163
10.6137	3.09249	-1.78667	-0.575843
10.6204	3.19076	-1.66131	-0.510677
10.6271	3.35068	-1.4883	-0.416953
10.6337	3.56573	-1.31914	-0.27421
10.6404	3.7768	-1.15085	-0.097282
10.6471	3.91856	-1.00863	0.0457513
10.6538	4.03282	-0.900749	0.221281
10.6604	4.15838	-0.821815	0.398526
10.6671	4.25466	-0.76946	0.559776
10.6738	4.30449	-0.757814	0.663586
10.6804	4.31936	-0.80719	0.703947
10.6871	4.34657	-0.84099	0.714457
10.6937	4.38338	-0.822508	0.664554
10.7004	4.42391	-0.738526	0.640707
10.7071	4.46719	-0.619772	0.646369
10.7137	4.45889	-0.520591	0.650052
10.7204	4.40385	-0.472635	0.642996
10.7271	4.29713	-0.500788	0.649181
10.7338	4.17477	-0.526368	0.703009
10.7404	4.07005	-0.532601	0.777908
10.7471	4.01467	-0.51356	0.869254
10.7538	4.05723	-0.426597	0.989733
10.7604	4.17914	-0.237506	1.1046
10.7671	4.34976	-0.033096	1.14574
10.7737	4.46369	0.0322328	1.12892
10.7804	4.5101	-0.0305133	1.08127
10.7871	4.49491	-0.109715	1.0225
10.7937	4.45501	-0.126664	0.950148
10.8004	4.37124	-0.0942854	0.856164
10.8071	4.23616	-0.030878	0.796652
10.8138	4.12778	0.0853642	0.748236
10.8204	4.0571	0.253571	0.674374
10.8271	4.01934	0.413364	0.555501
10.8338	3.95363	0.488905	0.392377
10.8404	3.85008	0.467322	0.22734
10.8471	3.73513	0.449567	0.0287051
10.8537	3.66098	0.522357	-0.23663
10.8604	3.71725	0.85359	-0.517311
10.8671	4.06615	1.87858	-0.668174
10.8737	4.78166	4.10975	-0.532221
10.8804	5.69906	7.6079	-0.0914004
10.8871	6.42177	11.6978	0.577988
10.8938	6.54919	15.4003	1.36422
10.9004	5.82448	17.9118	2.13395
10.9071	4.15106	18.6811	2.71458
10.9138	1.70324	17.4451	2.95678
10.9204	-1.08994	14.4724	2.82568
10.9271	-3.68569	10.6324	2.42493
10.9337	-5.65516	6.99323	1.90818
10.9404	-6.84476	4.23887	1.36028
10.9471	-7.40177	2.48679	0.852401
10.9537	-7.59531	1.50196	0.399446
10.9604	-7.65246	0.974209	-0.0112454
10.9671	-7.69153	0.687489	-0.42945
10.9738	-7.78228	0.513766	-0.855195
10.9804	-7.91847	0.382532	-1.22355
10.9871	-8.01128	0.2728	-1.55071
10.9938	-8.03946	0.190587	-1.81263
11.0004	-8.03064	0.125841	-2.01567
11.0071	-7.97313	0.0437565	-2.11356
11.0137	-7.84889	-0.0812429	-2.13977
11.0204	-7.69057	-0.233884	-2.16219
11.0271	-7.56299	-0.386047	-2.16799
11.0337	-7.46113	-0.497992	-2.18959
11.0404	-7.32003	-0.544166	-2.15983
11.0471	-7.14708	-0.501627	-2.1271
11.0538	-6.9763	-0.421639	-2.10292
11.0604	-6.80804	-0.355447	-2.07005
11.0671	-6.64874	-0.303279	-2.04472
11.0738	-6.52421	-0.308251	-2.00454
11.0804	-6.41611	-0.353819	-1.95817
11.0871	-6.28357	-0.438389	-1.88276
11.0938	-6.10823	-0.494772	-1.75065
11.1004	-5.91426	-0.491457	-1.61049
11.1071	-5.71175	-0.466072	-1.45347
11.1137	-5.44572	-0.413847	-1.27926
11.1204	-5.12633	-0.316504	-1.0947
11.1271	-4.81722	-0.15685	-0.908843
11.1337	-4.56814	0.00532841	-0.751923
11.1404	-4.3966	0.0982504	-0.588413
11.1471	-4.22611	0.148803	-0.375768
11.1538	-4.02719	0.22439	-0.128243
11.1604	-3.83101	0.30222	0.112487
11.1671	-3.64951	0.332229	0.300507
11.1738	-3.46078	0.324226	0.492994
11.1804	-3.18165	0.363968	0.689916
11.1871	-2.85279	0.442213	0.849166
11.1937	-2.55412	0.51068	0.941439
11.2004	-2.31667	0.53325	1.00459
11.2071	-2.08534	0.525777	1.12183
11.2137	-1.81529	0.524501	1.2905
11.2204	-1.53509	0.534943	1.49571
11.2271	-1.27118	0.581024	1.71439
11.2338	-0.994121	0.656665	1.94509
11.2404	-0.681021	0.753305	2.15611
11.2471	-0.357016	0.855368	2.33332
11.2538	-0.0724253	0.960531	2.46715
11.2604	0.146059	1.08236	2.57247
11.2671	0.3195	1.19575	2.66134
11.2737	0.458841	1.27492	2.7497
11.2804	0.606447	1.33601	2.84703
11.2871	0.776133	1.41296	2.94573
11.2937	0.974359	1.50001	3.00911
11.3004	1.16782	1.52781	3.04173
11.3071	1.33964	1.50902	3.06587
11.3138	1.50339	1.50043	3.10176
11.3204	1.64884	1.52854	3.12741
11.3271	1.76499	1.55736	3.13745
11.3338	1.87955	1.59251	3.2045
11.3404	2.03335	1.67664	3.32875
11.3471	2.22602	1.79922	3.45225
11.3537	2.3983	1.91898	3.52634
11.3604	2.54563	2.01503	3.59642
11.3671	2.68824	2.11432	3.64982
11.3737	2.8048	2.17487	3.63803
11.3804	2.88215	2.16742	3.55394
11.3871	2.92402	2.09852	3.45275
11.3938	2.95687	1.99953	3.37849
11.4004	2.98343	1.91359	3.32517
11.4071	3.01165	1.86902	3.31502
11.4138	3.05937	1.90797	3.32655
11.4204	3.13236	2.0232	3.34433
11.4271	3.23894	2.17786	3.35834
11.4337	3.38262	2.33992	3.37152
11.4404	3.52301	2.48158	3.34813
11.4471	3.6008	2.57978	3.2884
11.4537	3.59342	2.63032	3.21999
11.4604	3.53924	2.62969	3.18057
11.4671	3.46221	2.59629	3.15372
11.4738	3.37728	2.53981	3.12036
11.4804	3.30192	2.48336	3.08433
11.4871	3.2457	2.43497	3.00697
11.4938	3.20367	2.38674	2.88523
11.5004	3.12857	2.33373	2.71921
11.5071	2.99514	2.25915	2.55566
11.5137	2.82025	2.17715	2.40209
11.5204	2.62317	2.07087	2.27929
11.5271	2.44907	1.94434	2.20118
11.5337	2.31038	1.82869	2.17417
11.5404	2.23497	1.75705	2.18056
11.5471	2.20987	1.77203	2.17904
11.5538	2.17654	1.83816	2.16649
11.5604	2.11633	1.93102	2.14595
11.5671	2.01949	2.02748	2.13378
11.5738	1.90393	2.08388	2.09357
11.5804	1.75227	2.08031	2.0384
11.5871	1.60215	2.01505	1.97757
11.5938	1.50565	1.94133	1.923
11.6004	1.49003	1.88847	1.86239
11.6071	1.51973	1.86721	1.79943
11.6137	1.53167	1.85735	1.77835
11.6204	1.53167	1.86059	1.78624
11.6271	1.51718	1.85415	1.79425
11.6337	1.47877	1.82727	1.7726
11.6404	1.38443	1.76835	1.73216
11.6471	1.25954	1.69568	1.68676
11.6538	1.14825	1.65573	1.62038
11.6604	1.06377	1.64756	1.52444
11.6671	0.981355	1.64883	1.42186
11.6738	0.905433	1.63774	1.3583
11.6804	0.858045	1.63605	1.32954
11.6871	0.843887	1.63174	1.29846
11.6937	0.831478	1.59019	1.25513
11.7004	0.769697	1.49236	1.21025
11.7071	0.65552	1.37527	1.20363
11.7137	0.53086	1.29699	1.21742
11.7204	0.412437	1.24585	1.22069
11.7271	0.278511	1.20342	1.19464
11.7338	0.122789	1.15403	1.13418
11.7404	-0.0165086	1.11237	1.09028
11.7471	-0.096991	1.11333	1.05644
11.7538	-0.137517	1.12428	1.0313
11.7604	-0.151879	1.14017	1.02896
11.7671	-0.135478	1.14992	1.05411
11.7737	-0.0823819	1.17868	1.10795
11.7804	0.00485089	1.22985	1.14251
11.7871	0.0895983	1.27336	1.13919
11.7937	0.132291	1.27356	1.08606
11.8004	0.118781	1.21484	0.988669
11.8071	0.0463243	1.1027	0.88153
11.8138	-0.0493205	0.970579	0.79414
11.8204	-0.152418	0.845727	0.733738
11.8271	-0.228259	0.718582	0.695494
11.8338	-0.246991	0.62227	0.698731
11.8404	-0.232476	0.56968	0.734908
11.8471	-0.206732	0.567226	0.774386
11.8537	-0.176419	0.584931	0.777689
11.8604	-0.123986	0.60134	0.732396
11.8671	-0.079606	0.628332	0.655185
11.8737	-0.10086	0.633622	0.538412
11.8804	-0.156545	0.600256	0.420283
11.8871	-0.195399	0.537866	0.326616
11.8938	-0.205909	0.454948	0.265922
11.9004	-0.221747	0.363508	0.22909
11.9071	-0.254491	0.282862	0.200505
11.9138	-0.250642	0.250198	0.199733
11.9204	-0.203947	0.258032	0.197305
11.9271	-0.141524	0.280396	0.179665
11.9337	-0.0991885	0.296373	0.12753
11.9404	-0.0781518	0.307609	0.0559454
11.9471	-0.0589674	0.292292	-0.0110381
11.9537	-0.0499648	0.237331	-0.0661252
11.9604	-0.0682475	0.163271	-0.101349
11.9671	-0.1264	0.0911682	-0.129584
11.9738	-0.181469	0.0454182	-0.10037
11.9804	-0.190257	0.0377831	-0.0248218
11.9871	-0.153103	0.0547586	0.0611425
11.9938	-0.0873963	0.0993715	0.08983
12.0004	0.0142737	0.148469	0.0779094
12.0071	0.167512	0.207827	0.0677868
12.0137	0.329332	0.266572	0.0510658
12.0204	0.435772	0.289612	0.00483394
12.0271	0.482991	0.277818	-0.0876561
12.0337	0.486223	0.227601	-0.185206
12.0404	0.464154	0.168626	-0.268591
12.0471	0.437801	0.113831	-0.320165
12.0538	0.442623	0.0713099	-0.337388
12.0604	0.514045	0.0703788	-0.323028
12.0671	0.650586	0.105323	-0.280192
12.0738	0.833267	0.170563	-0.230736
12.0804	0.994698	0.225695	-0.178911
12.0871	1.08834	0.242166	-0.140851
12.0938	1.13109	0.239027	-0.121452
12.1004	1.1425	0.219958	-0.128489
12.1071	1.13944	0.190809	-0.15458
12.1137	1.11965	0.129204	-0.18184
12.1204	1.13366	0.0684854	-0.197223
12.1271	1.21432	0.0685815	-0.211486
12.1337	1.29794	0.0920651	-0.233216
12.1404	1.34655	0.0851533	-0.241469
12.1471	1.34827	0.0496993	-0.216034
12.1538	1.34359	0.0522897	-0.158802
12.1604	1.34257	0.105772	-0.107862
12.1671	1.3304	0.141319	-0.0526677
12.1738	1.35541	0.169774	0.0155599
12.1804	1.43687	0.236282	0.0678296
12.1871	1.557	0.326016	0.0839331
12.1937	1.69214	0.40425	0.0914122
12.2004	1.82057	0.458485	0.126393
12.2071	1.94378	0.510885	0.209014
12.2137	2.04764	0.564091	0.335909
12.2204	2.16224	0.632695	0.535883
12.2271	2.30486	0.748111	0.795903
12.2338	2.47492	0.882992	1.09175
12.2404	2.6898	1.03078	1.42113
12.2471	2.99397	1.2131	1.79503
12.2538	3.40765	1.47077	2.2204
12.2604	3.89143	1.78859	2.69855
12.2671	4.44883	2.15748	3.25322
12.2737	5.09075	2.58247	3.89488
12.2804	5.81087	3.06227	4.6202
12.2871	6.6006	3.59651	5.38731
12.2937	7.45644	4.19212	6.21701
12.3004	8.38338	4.87077	7.12989
12.3071	9.32604	5.62371	8.13573
12.3138	10.2747	6.46596	9.1987
12.3204	11.242	7.39336	10.277
12.3271	12.2227	8.37984	11.335
12.3338	13.1574	9.35012	12.32
12.3404	14.0071	10.2557	13.1952
12.3471	14.7674	11.0949	13.941
12.3537	15.4044	11.8482	14.5467
12.3604	15.8756	12.512	14.9809
12.3671	16.1306	13.0801	15.2389
12.3737	16.1703	13.5965	15.2994
12.3804	15.9779	14.0664	15.1198
12.3871	15.5236	14.4191	14.6639
12.3938	14.8018	14.6144	13.9307
12.4004	13.8212	14.6343	12.9588
12.4071	12.6236	14.466	11.7799
12.4138	11.2467	14.063	10.4393
12.4204	9.74581	13.3901	9.04654
12.4271	8.24964	12.5076	7.65323
12.4337	6.854	11.4609	6.33471
12.4404	5.61265	10.2785	5.13003
12.4471	4.52299	8.9979	4.08683
12.4537	3.58269	7.6645	3.20346
12.4604	2.80249	6.33558	2.4329
12.4671	2.15213	5.0422	1.81083
12.4738	1.63102	3.85365	1.33744
12.4804	1.23	2.84243	0.977046
12.4871	0.921544	2.00153	0.680262
12.4938	0.683161	1.3124	0.445449
12.5004	0.484003	0.769324	0.316973
12.5071	0.355627	0.409616	0.277202
12.5137	0.28186	0.196132	0.2892
12.5204	0.248663	0.0492884	0.344672
12.5271	0.244716	-0.0512078	0.427774
12.5337	0.276353	-0.093666	0.541291
12.5404	0.373266	-0.0696514	0.653743
12.5471	0.483652	-0.0290221	0.757705
12.5538	0.568972	0.0224026	0.823679
12.5604	0.584285	0.070866	0.851073
12.5671	0.56205	0.107613	0.845927
12.5738	0.514929	0.125313	0.804353
12.5804	0.460147	0.129742	0.732784
12.5871	0.396677	0.122347	0.609533
12.5938	0.324002	0.058119	0.484409
12.6004	0.275153	-0.0287565	0.39521
12.6071	0.243525	-0.107253	0.351666
12.6137	0.2334	-0.146815	0.349509
12.6204	0.207734	-0.177017	0.36354
12.6271	0.18089	-0.228056	0.423285
12.6337	0.14831	-0.274914	0.495278
12.6404	0.0780452	-0.340938	0.531676
12.6471	-0.0227025	-0.4073	0.541985
12.6538	-0.117083	-0.487568	0.552565
12.6604	-0.14649	-0.544068	0.589679
12.6671	-0.124788	-0.562637	0.611333
12.6738	-0.0775862	-0.567692	0.621732
12.6804	0.00407924	-0.559298	0.639538
12.6871	0.11815	-0.546616	0.648981
12.6937	0.234892	-0.50394	0.631184
12.7004	0.293521	-0.452273	0.614395
12.7071	0.312763	-0.383549	0.644212
12.7137	0.32774	-0.297129	0.682846
12.7204	0.351187	-0.211215	0.70186
12.7271	0.365873	-0.151581	0.707739
12.7338	0.363443	-0.137875	0.721176
12.7404	0.351784	-0.164839	0.691308
12.7471	0.298259	-0.24027	0.612576
12.7538	0.21731	-0.318466	0.54029
12.7604	0.140453	-0.350884	0.521952
12.7671	0.0846948	-0.327466	0.522837
12.7737	0.0375909	-0.313502	0.50733
12.7804	0.00516043	-0.328	0.472811
12.7871	0.0166923	-0.352667	0.432965
12.7937	0.0695608	-0.355231	0.413395
12.8004	0.141148	-0.343937	0.407812
12.8071	0.212089	-0.3248	0.425756
12.8138	0.28237	-0.280179	0.472551
12.8204	0.35904	-0.19097	0.558883
12.8271	0.430147	-0.0714177	0.649182
12.8338	0.455319	0.0293343	0.696018
12.8404	0.42205	0.0837933	0.697848
12.8471	0.385669	0.0960373	0.693986
12.8537	0.394878	0.134272	0.698603
12.8604	0.431649	0.203104	0.724027
12.8671	0.466482	0.318241	0.784386
12.8737	0.532419	0.462444	0.896332
12.8804	0.656378	0.654843	1.03754
12.8871	0.791746	0.890265	1.16888
12.8938	0.90081	1.10715	1.25242
12.9004	0.996688	1.25727	1.3064
12.9071	1.13234	1.35223	1.36122
12.9138	1.29224	1.44631	1.43271
12.9204	1.46443	1.55861	1.53018
12.9271	1.63278	1.6716	1.66396
12.9337	1.78051	1.78711	1.85749
12.9404	1.89596	1.94275	2.08608
12.9471	1.98532	2.14456	2.31727
12.9537	2.08711	2.35805	2.54674
12.9604	2.20835	2.55216	2.76468
12.9671	2.36196	2.73629	2.97958
12.9738	2.56498	2.9492	3.20422
12.9804	2.82726	3.20113	3.44103
12.9871	3.10317	3.45713	3.6841
12.9938	3.37525	3.70208	3.92967
13.0004	3.67931	3.97352	4.2406
13.0071	4.05637	4.34916	4.65015
13.0137	4.51379	4.85138	5.15235
13.0204	5.04074	5.45479	5.74608
13.0271	5.69695	6.17355	6.48731
13.0337	6.52966	7.06666	7.43628
13.0404	7.57672	8.19301	8.6422
13.0471	8.89136	9.57973	10.1399
13.0538	10.5247	11.2591	11.9704
13.0604	12.5159	13.2946	14.1692
13.0671	14.8348	15.6858	16.6387
13.0738	17.3651	18.3147	19.203
13.0804	19.8692	20.9215	21.5512
13.0871	22.0057	23.1485	23.3091
13.0938	23.4321	24.6118	24.1452
13.1004	23.8414	24.9807	23.8417
13.1071	23.0736	24.111	22.3985
13.1137	21.1864	22.0879	19.9677
13.1204	18.4392	19.1968	16.8619
13.1271	15.2258	15.8253	13.5339
13.1337	11.9625	12.4094	10.4038
13.1404	9.04723	9.34808	7.75822
13.1471	6.70065	6.8758	5.71655
13.1538	4.96338	5.03951	4.26581
13.1604	3.75919	3.75861	3.32203
13.1671	2.97985	2.93956	2.75207
13.1738	2.51333	2.46007	2.43892
13.1804	2.23648	2.18827	2.26934
13.1871	2.07765	2.04062	2.18512
13.1937	2.02716	1.99767	2.17326
13.2004	2.07873	2.03669	2.21978
13.2071	2.17528	2.09668	2.27113
13.2137	2.24978	2.13638	2.28626
13.2204	2.28191	2.16391	2.29638
13.2271	2.29263	2.18278	2.28876
13.2338	2.27248	2.14399	2.24508
13.2404	2.19936	2.03337	2.14303
13.2471	2.06322	1.88955	2.01082
13.2538	1.90091	1.74391	1.85291
13.2604	1.7413	1.58981	1.66274
13.2671	1.59064	1.41571	1.45797
13.2737	1.42341	1.22964	1.23899
13.2804	1.25115	1.04887	1.03075
13.2871	1.10653	0.867846	0.844105
13.2937	1.00228	0.714605	0.724607
13.3004	0.93257	0.611972	0.656126
13.3071	0.874847	0.573032	0.606986
13.3138	0.82424	0.583223	0.56496
[truncated: 4,752 more rows]

## Sheet: Figure S7B
Figure S7B: LC-MS chromatogram (negative mode) of DA:LA reaction products at 1:4 molar ratio
RT [min]	DA:LA 1:4 A	DA:LA 1:4 B	DA:LA 1:4 C
0.0194333	182184	187668	182053
0.0483167	172942	170575	176613
0.0772333	174695	183491	183287
0.106167	176728	175694	175463
0.135117	180262	173647	179642
0.16405	173252	176615	189377
0.192983	173933	178614	185388
0.221933	175395	176785	179642
0.250867	171208	170384	178363
0.279817	171901	169912	179462
0.30875	175010	180118	175586
0.337683	177983	170929	174720
0.366633	175744	177398	184847
0.395567	173765	177540	180978
0.4245	178872	175240	181076
0.45345	171908	180139	181476
0.482383	178685	180858	179100
0.511333	177351	181875	176136
0.540267	173441	177987	172923
0.5692	174638	172601	178175
0.59815	179023	170558	175777
0.627083	172358	173350	177298
0.656033	174177	174135	177690
0.684967	175324	175445	178468
0.7139	174854	178889	176022
0.74285	176076	167891	180207
0.771783	178622	168169	180841
0.800733	174846	183838	177134
0.829667	175616	174941	182599
0.8586	175224	172473	183270
0.88755	175384	172715	176837
0.916483	175146	176294	176880
0.945433	169717	172911	177406
0.974367	172058	168021	175429
1.0033	176489	181532	185417
1.03225	176068	172841	174799
1.06118	178442	174083	177065
1.09013	180317	178820	175418
1.11907	177822	175497	186575
1.148	169682	196599	184777
1.17695	174212	173899	180118
1.20588	170491	173535	178023
1.23483	173859	175878	180627
1.26377	170119	170896	177092
1.2927	170836	176591	176772
1.32165	169057	179518	178523
1.35058	170685	172188	170137
1.37953	176967	164303	183887
1.40847	170732	178016	180140
1.4374	179681	179216	179568
1.46635	177227	176780	179394
1.49528	178820	177378	179924
1.52423	173396	177073	178548
1.55317	175486	178439	175414
1.5821	179160	173123	186840
1.61105	170166	175400	178724
1.63998	172670	165143	175727
1.66893	173423	178506	168174
1.69787	170751	174406	177658
1.7268	175178	176882	177127
1.75575	175361	177130	177808
1.78468	173645	176417	178799
1.81363	178013	171046	173391
1.84257	173215	178975	177497
1.8715	170817	179898	180595
1.90045	172406	178921	174953
1.92938	178059	178557	181169
1.95833	175021	181931	174115
1.98727	182092	177774	189272
2.0162	183580	190310	185681
2.04515	178325	188708	184362
2.07408	180108	173843	185652
2.10302	176041	178906	174241
2.13197	186105	182569	181006
2.1609	211453	217446	226875
2.18985	241258	234799	250807
2.21878	221374	220564	230241
2.24772	198453	194430	199362
2.27667	183119	188184	191601
2.3056	186923	186584	183012
2.33453	175873	182099	179951
2.36348	168175	179330	182695
2.39242	177575	173294	185428
2.42135	176431	183208	182684
2.4503	178862	184531	184459
2.47923	177774	180358	182984
2.50818	179914	178321	187099
2.53712	172922	178822	181513
2.56605	168554	184413	180898
2.595	177793	174317	179097
2.62393	175722	176816	175454
2.65287	176996	181946	175897
2.68182	168380	171833	180286
2.71075	176589	178052	179587
2.7397	170256	174003	182454
2.76863	169733	170291	177263
2.79757	172371	182604	183516
2.82652	175926	179192	176810
2.85545	176994	179491	179082
2.8844	172622	175250	177536
2.91333	177076	182418	169477
2.94227	180987	189575	194674
2.97122	245093	244188	259889
3.00015	284536	286166	279484
3.0291	257210	258955	258542
3.05803	230467	218428	222178
3.08697	209934	218706	212010
3.11592	199586	207690	202333
3.14485	189727	196522	212522
3.17378	183845	195036	195187
3.20273	185957	192175	179500
3.23167	182043	191738	184296
3.2606	180470	182606	183899
3.28955	180008	181178	183014
3.31848	175163	180129	181784
3.34743	179191	176964	179939
3.37637	171870	180402	183975
3.4053	177876	180061	183816
3.43425	179839	177243	189809
3.46318	181818	184799	186593
3.49212	180677	175015	180504
3.52107	176019	184105	179086
3.55	179726	185122	194337
3.57893	171778	181089	185284
3.60788	180438	180085	186696
3.63682	177696	179376	176415
3.66575	178865	182575	187119
3.6947	183366	180450	182496
3.72363	183954	181139	186535
3.75258	173283	181845	179639
3.78152	175096	188698	183396
3.81045	178280	178096	180175
3.8394	179062	180374	180754
3.86833	172982	180193	184540
3.89728	176727	174788	185459
3.92622	176174	177199	176976
3.95515	174653	179334	181027
3.9841	181448	183922	178578
4.01303	176933	188882	178731
4.04198	173237	181499	187643
4.07092	181597	181486	181364
4.09985	179886	172597	181500
4.1288	174959	176037	180183
4.15773	178885	180120	184018
4.18668	178296	181493	181124
4.21562	182244	180345	181184
4.24455	171587	183904	182606
4.2735	179829	184941	184467
4.30243	184142	183808	187813
4.33138	183327	185802	180220
4.36032	185403	185964	183080
4.38925	176740	182278	179136
4.4182	172029	179356	178548
4.44713	171286	183994	180545
4.47608	180521	181772	187874
4.50502	174605	174703	180544
4.53395	176209	187718	177425
4.5629	178720	178098	181525
4.59183	174933	176067	174546
4.62078	171961	174530	172968
4.64972	175537	177903	177457
4.67865	179789	181829	177464
4.7076	173909	177491	179183
4.73653	179504	176999	179861
4.76548	173104	185229	171098
4.79442	168654	176839	177871
4.82335	178860	178075	181261
4.8523	179089	178369	175751
4.88123	176887	175828	178164
4.91018	159311	170977	180123
4.93912	165528	177645	177680
4.96805	174669	174284	179861
4.997	169066	182440	172079
5.02593	175477	180883	181402
5.05488	178805	175341	174321
5.08382	170115	182971	177053
5.11275	172284	178134	183757
5.1417	171994	179806	179818
5.17063	176570	182145	177571
5.19958	174945	173351	173341
5.22852	175646	174969	178313
5.25745	179897	169723	181934
5.2864	176337	171483	174669
5.31533	176396	175300	173232
5.34428	174331	178287	179394
5.37322	178495	181280	171589
5.40215	165281	180687	179425
5.4311	179810	174901	171616
5.46003	169898	176745	179182
5.48898	174221	176239	185027
5.51792	171621	174661	186658
5.54685	177437	178773	175838
5.5758	177241	182140	179342
5.60473	172039	182251	169981
5.63368	169913	175264	176477
5.66262	176499	169170	174806
5.69155	171536	173243	169970
5.7205	170618	178810	176001
5.74943	176360	175899	177886
5.77838	180234	179141	178634
5.80732	171459	177880	183517
5.83625	173966	177346	176457
5.8652	174053	181574	172671
5.89413	177018	176578	177206
5.92307	173036	183723	176605
5.95202	173354	175360	172448
5.98095	174548	178783	177404
6.0099	174003	181102	179700
6.03883	177418	176884	174849
6.06777	172833	178449	174631
6.09672	171899	179125	178617
6.12565	178868	177102	179462
6.1546	177094	177642	171162
6.18353	175745	173593	179746
6.21248	173285	178615	171508
6.24142	178398	173114	172275
6.27035	169748	203613	174937
6.2993	172942	181856	172582
6.32823	176334	177788	178515
6.35718	164488	178500	176213
6.38612	169105	172010	176235
6.41505	172070	178385	178409
6.444	172631	178061	172157
6.47293	172287	175086	171399
6.50188	172423	174502	178052
6.53082	166242	172512	177358
6.55975	172234	175951	174263
6.5887	167122	176136	183130
6.61763	171582	168045	180167
6.64657	167309	179023	177215
6.67552	173039	181665	175988
6.70445	177681	180835	173634
6.7334	176590	170586	181089
6.76233	175705	176594	180025
6.79127	175937	178036	176120
6.82022	176802	170929	178543
6.84915	175422	179425	177687
6.8781	159493	171148	175679
6.90703	174270	172165	178220
6.93597	175930	176665	174146
6.96492	168425	171715	186820
6.99385	168231	177426	169987
7.0228	174396	179134	176054
7.05173	178041	172242	178446
7.08067	173909	168659	175345
7.10962	174608	175905	177370
7.13855	165799	177120	177839
7.1675	174933	179847	182417
7.19643	168721	172916	176383
7.22537	171273	172126	174005
7.25432	181755	179698	174798
7.28325	174284	174533	182564
7.3122	179432	164040	178918
7.34113	175419	176912	175182
7.37007	172471	178380	175411
7.39902	180311	173694	176113
7.42795	172930	176826	183727
7.4569	173692	177059	175987
7.48583	174901	181122	173737
7.51477	171879	175037	172805
7.54372	171158	179442	176112
7.57265	177638	172082	180435
7.6016	171474	175890	170088
7.63053	176871	182307	179143
7.65947	177120	178519	176915
7.68842	177799	176334	181448
7.71735	175265	172584	178254
7.7463	174306	176460	173876
7.77523	174463	173233	175635
7.80417	178103	173107	166718
7.83312	172407	165340	181956
7.86205	172528	177562	173768
7.891	173678	176006	178954
7.91993	173625	174581	179776
7.94887	170815	179202	175003
7.97782	169487	174732	167433
8.00675	175290	174011	177762
8.0357	179773	171257	173402
8.06463	175170	175137	175454
8.09357	175702	175341	177725
8.12252	176149	171982	172634
8.15145	176196	177551	175168
8.1804	177856	176384	179093
8.20933	178674	173963	175750
8.23827	171491	170280	173983
8.26722	174107	174141	176446
8.29615	170230	173209	171184
8.3251	170742	174168	174540
8.35403	167994	176388	173978
8.38298	173271	176471	175133
8.41192	177736	170530	168195
8.44085	179170	176144	174209
8.4698	176396	175753	179758
8.49873	171398	171236	178902
8.52768	166863	172019	173209
8.55662	173706	173632	175820
8.58555	171719	174465	175591
8.6145	174813	176074	179509
8.64343	179714	177122	181218
8.67238	168005	174740	177346
8.70132	172004	174717	175863
8.73025	177239	172704	186449
8.7592	170652	170118	171347
8.78813	171355	177525	177509
8.81708	173345	171765	178158
8.84602	174670	179553	169953
8.87495	172829	174544	176801
8.9039	173298	175031	175417
8.93283	171979	178699	178413
8.96178	170568	175001	170265
8.99072	175367	171820	178023
9.01965	172471	175113	178221
9.0486	171937	172647	175095
9.07753	178446	184421	176886
9.10648	170232	176979	176903
9.13542	168624	180846	176573
9.16435	172459	177161	178741
9.1933	180049	178227	178119
9.22223	170008	169475	178930
9.25118	173555	174240	178535
9.28012	171782	184335	166877
9.30905	170026	178019	177329
9.338	168196	178646	182619
9.36693	167573	174107	175766
9.39588	173024	182692	181292
9.42482	176148	169186	178838
9.45375	173859	177957	178051
9.4827	172977	178511	177247
9.51163	169712	174498	175574
9.54058	170579	174988	179577
9.56952	172375	179876	182877
9.59847	173247	174311	175729
9.6274	176599	183325	184940
9.65633	170117	177312	180187
9.68528	170761	172629	180030
9.71422	171036	172679	173559
9.74317	170137	169190	174465
9.7721	168027	170958	177554
9.80103	179659	166587	174118
9.82998	172390	177692	175756
9.85892	175768	179341	182005
9.88787	173900	178732	176355
9.9168	175590	169710	178908
9.94573	173485	178639	174416
9.97468	173626	190070	173607
10.0036	170232	170380	181086
10.0326	178770	174961	175027
10.0615	171385	169289	184332
10.0904	173316	180808	177181
10.1194	174431	171272	178057
10.1483	177488	179456	178296
10.1773	170201	178562	176749
10.2062	177908	175030	172846
10.2351	175197	180901	172566
10.2641	170416	176096	173273
10.293	174673	176258	176308
10.322	170887	171828	172879
10.3509	174115	174075	180579
10.3798	175792	174032	176460
10.4088	179053	194843	178022
10.4377	178988	211653	180423
10.4667	170413	176301	179850
10.4956	171597	174505	177397
10.5245	170853	171683	171712
10.5535	172849	173723	180304
10.5824	176150	179726	174112
10.6114	173936	177932	177590
10.6403	172892	172468	174297
10.6692	175542	178933	182886
10.6982	176482	182003	174677
10.7271	174652	179292	177888
10.7561	173210	172825	186236
10.785	174149	179210	175334
10.8139	173189	172375	179189
10.8429	182133	176293	176722
10.8718	177393	174092	175056
10.9008	174583	180873	178824
10.9297	177504	176034	176262
10.9587	173653	184752	178663
10.9876	176484	175107	180464
11.0165	175535	175856	186864
11.0455	177916	172172	185307
11.0744	182987	176461	179787
11.1034	168208	189520	175234
11.1323	185043	179574	182513
11.1612	180682	181882	180407
11.1902	174260	182077	181928
11.2191	178051	182131	182259
11.248	178971	175202	182472
11.277	174086	174218	185276
11.3059	180548	171669	176129
11.3349	178543	175183	178631
11.3638	182355	181659	179311
11.3927	175023	180002	176966
11.4217	177377	183865	179581
11.4506	173408	176354	179272
11.4796	182981	174828	185574
11.5085	177621	177132	180851
11.5374	175474	184157	175493
11.5664	174672	185633	184020
11.5953	179225	176397	192562
11.6242	177305	181894	181589
11.6532	167880	183313	176031
11.6821	179204	177078	181633
11.7111	177847	175553	183006
11.74	178531	177179	188013
11.769	182894	181183	185573
11.7979	189350	174998	183580
11.8268	182629	184925	191572
11.8558	189202	179618	186270
11.8847	182581	186799	187552
11.9137	181804	188234	183476
11.9426	184724	186375	189665
11.9715	181711	184085	186307
12.0005	188403	190314	193650
12.0294	179721	179056	181233
12.0584	180263	185485	186354
12.0873	176565	189095	183932
12.1162	183318	186015	187524
12.1452	189680	185566	183774
12.1741	182986	190122	184230
12.203	178751	182588	189125
12.232	183274	184513	182243
12.2609	184282	188298	185281
12.2899	190770	178567	188594
12.3188	193703	200875	195179
12.3477	212451	207756	215795
12.3767	246733	241617	239630
12.4056	296714	263094	294845
12.4346	353521	327380	353393
12.4635	393941	365697	372318
12.4924	390840	371311	378134
12.5214	366672	395456	391551
12.5503	319454	357003	328160
12.5793	268756	318867	278292
12.6082	241409	262055	254708
12.6371	229000	238341	231592
12.6661	225689	238511	235034
12.695	217952	222819	217139
12.724	202247	214500	213380
12.7529	202086	212550	203279
12.7818	195035	208747	194745
12.8108	198580	198260	203944
12.8397	193769	204811	207844
12.8687	201170	199872	206775
12.8976	197308	202907	207074
12.9265	197870	206297	202892
12.9555	207078	211070	211117
12.9844	220470	219010	220538
13.0134	217600	220791	217406
13.0423	227280	228350	234056
13.0712	235371	244644	241720
13.1002	249874	255011	257607
13.1291	270321	297644	280218
13.158	309373	348490	335801
13.187	432122	417265	427985
13.2159	439920	468445	456021
13.2449	366323	377423	388134
13.2738	296389	287729	279795
13.3027	244080	252776	249276
13.3317	250003	248967	241698
13.3606	223140	232035	230689
13.3896	210269	216155	202584
13.4185	195793	197438	202650
13.4474	186298	193648	195076
13.4764	189559	185880	189011
13.5053	189542	193629	192222
13.5343	198889	206977	204609
13.5632	238645	253436	234659
13.5921	287015	297752	293945
13.6211	293807	304854	319420
13.65	270386	273747	269540
13.679	250483	253175	254894
13.7079	221270	227820	221100
13.7368	222894	219762	216785
13.7658	216137	221957	225883
13.7947	211743	220186	220742
13.8237	221545	226982	227524
13.8526	217375	225191	217953
13.8815	204775	210667	210379
13.9105	196252	202464	202034
13.9394	191198	193114	193525
13.9683	193107	199722	192818
13.9973	189225	190884	191422
14.0262	186905	192318	195452
14.0552	183443	195549	189620
14.0841	186179	183104	190871
14.113	189389	189429	189010
14.142	180054	193337	193829
14.1709	192445	190627	188988
14.1999	188611	188130	191688
14.2288	186108	187644	193587
14.2577	185447	186896	185700
14.2867	191657	192682	192472
14.3156	187793	191802	195796
14.3446	187169	187508	196070
14.3735	190237	190844	187578
14.4024	192569	194194	192255
14.4314	188272	197983	194917
14.4603	191162	194846	191116
14.4893	186594	198040	196697
14.5182	198830	205844	198748
14.5471	197212	195878	194375
14.5761	194730	190833	198556
14.605	186795	196208	194863
14.634	197166	194885	194360
14.6629	198497	198445	198579
14.6918	197970	201966	195941
14.7208	193306	198358	197759
14.7497	191487	194458	199616
14.7787	190505	195949	199786
14.8076	196308	198307	198612
14.8365	189757	200535	199311
14.8655	190605	192861	204913
14.8944	189898	195570	196525
14.9233	200070	201920	206197
14.9523	196085	203992	197203
14.9812	199258	198205	202106
15.0102	196390	190091	196753
15.0391	200893	201844	196360
15.068	196646	194300	201179
15.097	193262	204820	203021
15.1259	196423	195666	201315
15.1548	195148	199141	203930
15.1838	201200	201702	199342
15.2127	202472	193754	222838
15.2417	200794	195602	206025
15.2706	192540	196863	206845
15.2995	200292	198025	203488
15.3285	196774	202988	205613
15.3574	201742	199572	195762
15.3864	190266	193578	200012
15.4153	195035	195623	198040
15.4443	190919	194457	198630
15.4732	194375	203908	213457
15.5021	209367	198911	199223
15.5311	252808	229171	241731
15.56	432966	411591	412184
15.5889	691628	693005	628427
15.6179	810076	845690	803875
15.6468	1037357	984051	1.01022e+06
15.6758	972877	937426	930411
15.7047	667907	653856	689633
15.7336	458117	493797	493200
15.7626	395552	398523	398223
15.7915	361623	360604	360192
15.8204	315571	323806	330191
15.8494	284432	276139	281602
15.8783	236686	255356	248780
15.9073	209043	235575	228254
15.9362	211646	208530	213387
15.9651	205875	203306	205493
15.9941	194458	205383	207721
16.023	202351	199165	198846
16.052	195672	196673	193576
16.0809	201911	198291	202339
16.1099	205950	209375	205617
16.1388	205999	203660	209929
16.1677	212776	209086	214910
16.1967	201229	205104	205926
16.2256	201494	202671	209155
16.2545	188794	195811	205650
16.2835	196086	198185	206461
16.3124	197821	194125	196691
16.3413	204737	199183	200916
16.3703	183388	200693	202744
16.3992	194649	203495	202713
16.4282	196146	200195	207010
16.4571	207310	209064	206156
16.486	203795	202613	207480
16.515	199856	199262	201344
16.5439	195102	200153	199932
16.5729	199406	213437	208643
16.6018	199962	204829	203430
16.6307	189924	205126	200579
16.6597	194805	197474	205445
16.6886	199554	203102	202720
16.7176	191351	208100	204302
16.7465	197813	204809	189218
16.7754	193400	200519	207151
16.8044	200624	198474	203924
16.8333	200033	198546	201580
16.8623	198770	199670	198196
16.8912	207326	198760	199559
16.9201	225702	212125	213172
16.9491	213370	220777	216310
16.978	249389	237531	240508
17.0069	329372	328754	325219
17.0359	407809	419515	397727
17.0648	355451	379539	377609
17.0938	288638	298364	301635
17.1227	259615	249781	260641
17.1517	232470	232626	236718
17.1806	223502	220079	223518
17.2095	201772	213611	216813
17.2385	198255	207395	219993
17.2674	202015	211712	214498
17.2963	203316	209494	209545
17.3253	211323	211743	208780
17.3542	199946	206586	197563
17.3832	207838	200219	206735
17.4121	197199	194632	198969
17.441	200584	207867	202723
17.47	207546	205658	204176
17.4989	207959	204469	209053
17.5279	213264	210465	210029
17.5568	205757	199920	212806
17.5857	208967	198173	205871
17.6147	206398	203670	207631
17.6436	204725	200470	205395
17.6726	218588	227948	230491
17.7015	279604	276984	270710
17.7304	547818	542918	517970
17.7594	1.293e+06	1.19177e+06	1.17837e+06
17.7883	1.51196e+06	1554874	1.55443e+06
17.8173	1.32929e+06	1.34259e+06	1.2161e+06
17.8462	902592	895401	915341
17.8751	564120	572204	610622
17.9041	436931	445484	462831
17.933	373736	384395	391782
17.9619	320759	320799	334092
17.9909	288972	287741	286624
18.0198	259573	261255	263805
18.0487	240509	241753	241099
18.0777	231301	223465	231922
18.1066	213258	215821	225547
18.1356	212610	220113	217549
18.1645	217645	229822	229350
18.1934	215395	226174	219072
18.2224	204680	214132	213122
18.2513	212721	228844	218948
18.2803	223369	234937	222876
18.3092	224711	230686	234533
18.3381	230945	236334	239667
18.3671	226604	227190	235215
18.396	214369	223832	224628
18.425	216547	222148	223440
18.4539	228429	227743	227102
18.4828	238598	241480	249646
18.5118	280596	283717	278729
18.5407	323713	336018	338990
18.5696	315234	311283	314297
18.5986	275281	262864	269375
18.6275	245332	240249	235742
18.6565	224844	219666	222104
18.6854	216348	219963	225045
18.7143	211480	214750	224084
18.7433	216859	220192	221677
18.7722	216078	217481	219851
18.8012	214056	212860	213156
18.8301	213444	219057	210186
18.859	203069	210637	209852
18.888	201836	217990	215770
18.9169	210384	206750	219018
18.9459	208575	218666	221202
18.9748	205494	205068	219570
19.0037	224284	221082	227261
19.0327	248462	251825	253509
19.0616	254836	255656	258859
19.0906	245643	244300	240400
19.1195	229559	231569	232644
19.1484	222254	228329	230425
19.1774	218437	222092	225485
19.2063	216644	217029	219659
19.2353	219261	223026	216692
19.2642	273200	273188	274212
19.2931	444154	427090	422949
19.3221	538972	537405	549810
19.351	489371	478502	487155
19.38	350584	342434	359532
19.4089	270328	285491	273463
19.4378	270533	269888	277771
19.4668	328606	340814	333751
19.4957	364619	357790	375810
19.5246	323447	337373	331594
19.5536	340382	329766	356465
19.5825	485877	502267	510140
19.6115	855475	844277	841098
19.6404	1.40274e+06	1.45535e+06	1.35947e+06
19.6693	1.4725e+06	1397650	1.48286e+06
19.6983	1.12402e+06	1.12052e+06	1.2232e+06
19.7272	732424	767541	756771
19.7562	505767	528107	510274
19.7851	416511	428305	416854
19.814	355232	357592	361835
19.843	322844	327741	312925
19.8719	284493	304080	288988
19.9008	270882	275985	273636
19.9298	250392	251555	264702
19.9587	246580	238564	241540
19.9876	229476	238961	234321
20.0166	237681	242756	231817
20.0455	235734	232585	235301
20.0745	234410	230687	240344
20.1034	242167	238426	251152
20.1323	230777	240604	247768
20.1613	240709	230580	239774
20.1902	231645	240509	238765
20.2192	236072	237364	240750
20.2481	233511	238477	237900
20.277	229784	223938	244323
20.306	224245	228700	234997
20.3349	227864	228773	223092
20.3639	228167	224595	228576
20.3928	226381	227794	235120
20.4217	224205	228694	229698
20.4507	211384	221614	231642
20.4796	215223	224101	219661
20.5085	226670	221622	219357
20.5375	228314	230128	225108
20.5664	233670	229815	234429
20.5954	234962	236441	237847
20.6243	225502	228662	235629
20.6532	226823	229894	231935
20.6822	254294	231631	232258
20.7111	230013	242463	234247
20.7401	235654	234321	237475
20.769	238616	234993	237007
20.798	239691	235834	250906
20.8269	289971	292842	286091
20.8558	377358	360877	362837
20.8848	393503	391522	386364
20.9137	314601	314890	326434
20.9426	322411	322119	309626
20.9716	400337	370356	377579
21.0005	353580	355068	352288
21.0295	290349	286052	294372
21.0584	273963	267742	278139
21.0873	358669	376867	351109
21.1163	774311	785084	737836
21.1452	1.23008e+06	1.33122e+06	1.24585e+06
21.1742	1.32147e+06	1.36225e+06	1.32206e+06
21.2031	970211	972401	995225
21.232	631203	642016	648726
21.261	468024	482551	448629
21.2899	390721	392138	392479
21.3188	353541	337696	342320
21.3478	332679	317191	325525
21.3767	315105	308802	318033
21.4057	414782	424322	420860
21.4346	629637	605510	621119
21.4635	642443	685227	667075
21.4925	491975	505332	513956
21.5214	506248	514592	505051
21.5504	629832	615776	631922
21.5793	536539	543108	575341
21.6082	392816	417255	422968
21.6372	338018	334306	339315
21.6661	285726	291867	286845
21.695	281556	278447	275791
21.724	271336	266696	264340
21.7529	286857	273979	273423
21.7818	249619	249736	256981
21.8108	250046	251139	248263
21.8397	249607	250742	251069
21.8687	247033	254615	255089
21.8976	242305	241901	238342
21.9265	236683	241393	234794
21.9555	243336	236524	240524
21.9844	237678	241312	254086
22.0134	255512	260176	253296
22.0423	263165	260514	260909
22.0712	249208	253454	255298
22.1002	256528	258342	269624
22.1291	270318	268715	267596
22.158	275087	274569	273600
22.187	305666	315755	311673
22.2159	344105	346689	343724
22.2449	346224	351438	360479
22.2738	324366	317077	304895
22.3027	282762	278944	277717
22.3317	299956	304425	313557
22.3606	607438	617301	600466
22.3896	1.10371e+06	1.05629e+06	1.06341e+06
22.4185	1.12997e+06	1.07488e+06	1156361
22.4474	808866	966705	876604
22.4764	567117	560842	547102
22.5053	404464	415610	414523
22.5343	346768	339666	355334
22.5632	329472	323234	325226
22.5921	314199	319173	318501
22.6211	312945	305419	304574
22.65	302275	297887	305103
22.679	287506	287614	296087
22.7079	270581	281236	281527
22.7368	266763	271214	266002
22.7658	276044	276689	268857
22.7947	277582	274168	273230
22.8236	278059	277684	281691
22.8526	283662	291748	316153
22.8815	371587	375719	369150
22.9105	582071	601400	567927
22.9394	717946	726484	711659
22.9683	692697	692410	719954
22.9973	653503	637307	659854
23.0262	522195	507975	551238
23.0552	409129	411904	420373
23.0841	349393	339619	361228
23.113	305619	303509	311894
23.142	286595	301994	302866
23.1709	298207	305495	302981
23.1998	297106	291147	300963
23.2288	307259	311896	314151
23.2577	332885	327432	334966
23.2867	361403	358021	347439
23.3156	335589	336001	342849
23.3445	303137	307819	318968
23.3735	290300	275623	286527
23.4024	383291	394094	381752
23.4313	780967	767018	706465
23.4603	905873	886810	868274
23.4892	875744	792215	816254
23.5182	553134	553453	582253
23.5471	403434	391250	408188
23.576	371723	363940	361135
23.605	385952	393404	383873
23.6339	390298	377186	389201
23.6628	332919	325101	346389
23.6918	296349	298951	300093
23.7207	291282	290184	287476
23.7497	278868	269869	274268
23.7786	283187	279743	300640
23.8075	297247	307637	307136
23.8365	298851	306178	303080
23.8654	299414	300882	294946
23.8944	269069	285297	292055
23.9233	276193	277152	281644
23.9522	280547	280468	290400
23.9812	301013	298731	333379
24.0101	312477	324565	328566
24.039	429276	423783	422108
24.068	616258	620088	628816
24.0969	633025	643842	670104
24.1259	597070	597914	618036
24.1548	497247	490503	521390
24.1837	419854	426562	420160
24.2127	397188	394748	415721
24.2416	359116	366522	371460
24.2706	315839	316402	324391
24.2995	329343	327880	338086
24.3285	510187	482532	501433
24.3574	753299	756347	773294
24.3863	747935	751640	782731
24.4153	552113	552501	584455
24.4442	401310	433525	423252
24.4731	347848	355315	365098
24.5021	310685	321366	322078
24.531	298131	287470	296545
24.56	283835	276556	291197
24.5889	296295	291370	304176
24.6178	332606	352576	355037
24.6468	354369	339034	331896
24.6757	300874	297967	302599
24.7046	268740	270773	290071
24.7336	275889	268117	287636
24.7625	267732	278212	294596
24.7915	281337	279525	289088
24.8204	277183	275929	284309
24.8493	277057	275845	289177
24.8783	281633	294107	290447
24.9072	296055	290740	301104
24.9361	302146	304974	309841
24.9651	330425	339163	344989
24.994	429751	409781	424792
25.023	545660	536102	557123
25.0519	551165	570719	574417
25.0808	521391	523994	546627
25.1098	448938	447412	467581
25.1387	520899	536991	546202
25.1676	607944	625306	632723
25.1966	584968	595744	593198
25.2255	434872	453073	434456
25.2544	349604	348882	350677
25.2834	317726	317911	317398
25.3123	306190	303725	288752
25.3413	281486	290492	279038
25.3702	279609	267507	269623
25.3991	271503	260113	267425
25.4281	277917	276747	273976
25.457	308117	314773	335048
25.486	309618	309768	318223
25.5149	277884	282538	281243
25.5438	275115	264951	271127
25.5728	268125	275082	279279
25.6017	274748	282248	278486
25.6306	278921	260413	272565
25.6596	305631	276472	285674
25.6885	300307	305217	332630
25.7175	311738	306204	318626
25.7464	313904	307862	314097
25.7753	303335	313312	307488
25.8043	337736	334115	347848
25.8332	465559	450087	441606
25.8621	546426	546933	525522
25.8911	517721	524854	509871
25.92	477432	468354	479560
25.949	380387	400074	393105
25.9779	315185	321755	334835
26.0069	284009	286916	297134
26.0358	278403	265948	283809
26.0647	270447	269924	277292
26.0937	297721	290273	290221
26.1226	294736	300758	305691
26.1515	299402	295037	314162
26.1805	306185	297441	317134
26.2094	306591	318230	318268
26.2384	305980	293983	300480
26.2673	274994	273874	277780
26.2962	272874	270178	281862
26.3252	290507	279051	286715
26.3541	292380	290042	297102
26.3831	277566	278220	280312
26.412	280053	268567	283319
26.4409	259359	261849	281146
26.4699	283115	273108	288283
26.4988	362174	349646	349865
26.5277	414751	406591	416857
26.5567	423105	432088	435745
26.5856	412571	392735	429842
26.6146	373607	377207	385771
26.6435	343737	350575	352048
26.6724	299447	297506	300915
26.7014	268843	267660	268912
26.7303	250052	251002	260268
26.7592	241651	250866	262609
26.7882	244050	236348	248248
26.8171	238182	253608	251486
26.8461	295235	268738	269957
26.875	300475	298403	302906
26.9039	288750	297403	305564
26.9329	283042	281307	289252
26.9618	284101	285307	284875
26.9907	281061	281852	280311
27.0197	278699	273398	277943
27.0486	276812	279393	295554
27.0776	325105	306377	330463
27.1065	324669	340276	356619
27.1354	318944	337162	324899
27.1644	327609	323036	331472
27.1933	339000	339431	349602
27.2222	323617	335681	349201
27.2512	303548	303152	317996
27.2801	289966	280001	295919
27.3091	265809	257477	255259
27.338	252618	248604	253102
27.3669	251916	253822	257086
27.3959	257381	255404	269821
27.4248	276287	276486	292819
27.4537	290925	273579	288735
27.4827	267770	261627	267634
27.5116	252603	236908	249916
27.5406	255902	245122	248199
27.5695	242261	254001	259190
27.5984	289191	277353	278044
27.6274	302311	310941	316383
27.6563	288583	283144	300317
27.6853	352940	363309	356519
27.7142	625701	597935	630022
27.7431	931511	967224	966771
27.7721	980122	1.10112e+06	1.00989e+06
27.801	885562	897966	866261
27.8299	651974	673383	693646
27.8589	506379	517105	509161
27.8878	414861	421117	441719
27.9167	364092	367803	395898
27.9457	350289	346621	356794
27.9746	329116	338556	327870
28.0035	308293	309270	307110
28.0325	306435	304913	306986
28.0614	291853	299716	303317
28.0903	333553	324262	336473
28.1193	327260	317356	330695
28.1482	286898	294719	302467
28.1771	278812	274924	288989
28.2061	279897	276559	283175
28.235	295771	297131	304331
28.2639	296431	301561	301234
28.2929	298792	291573	293001
28.3218	314222	286706	296531
28.3507	269884	281173	280240
28.3797	266959	261872	271887
28.4086	262059	272570	274397
28.4376	286412	269016	288632
28.4665	283123	281534	291584
28.4954	285114	279552	290324
28.5243	291315	290713	297999
28.5533	292990	299530	304672
28.5822	284407	285345	294236
28.6111	263773	265138	275507
28.6401	260211	261675	272830
28.669	261224	257184	268718
28.6979	269870	258558	268467
28.7269	258150	257231	273545
28.7558	257595	259719	255959
28.7848	250396	259015	262160
28.8137	250559	257832	253437
28.8426	263189	262913	264019
28.8716	268961	273414	263815
28.9005	262589	259457	274873
28.9294	258738	251910	264860
28.9584	266248	259027	270856
28.9873	284141	268871	276317
29.0162	280825	282083	292012
29.0452	469825	435740	452297
29.0741	1.4424e+06	1.30496e+06	1.37728e+06
29.103	1.83698e+06	1.8008e+06	1.78741e+06
29.132	1.67208e+06	1645720	1.78755e+06
29.1609	1407373	1.43998e+06	1.39965e+06
29.1899	1.05744e+06	1093661	1.11174e+06
29.2188	834295	883994	853834
29.2477	714286	719889	714991
29.2767	571118	581614	581155
29.3056	472738	485784	475111
29.3345	405148	400231	397547
29.3635	337657	347730	356916
29.3924	321075	326891	324195
29.4213	315754	322699	318049
29.4503	315705	302349	299442
29.4792	294867	289594	297075
29.5081	304335	305758	296206
29.5371	299830	306882	303435
29.566	300052	298626	315530
29.5949	316466	316424	324886
29.6239	329548	329516	340602
29.6528	532180	500846	521170
29.6817	954874	935036	934485
29.7107	631471	704756	665646
29.7396	632711	642230	712818
29.7685	739625	772730	748995
29.7975	791989	763283	743905
29.8264	800464	833619	808518
29.8553	723409	764670	763133
29.8843	600268	622114	597135
29.9132	533540	519471	522865
29.9421	447909	444871	436580
29.9711	394954	397698	410468
30	419271	403206	417509
30.0289	433848	418980	433133
30.0579	407899	426686	416549
30.0868	317306	343925	312721
30.1157	150277	147430	151960
30.1447	141220	139714	143228
30.1736	161338	159777	152750
30.2025	200626	189519	196246
30.2315	231974	212302	225978
30.2604	217507	221955	225364
30.2893	204587	222177	213176
30.3183	200867	214674	217628
30.3472	197650	206129	203686
30.3761	138370	139316	136882
30.405	131203	131278	132259
30.434	131869	132802	131440
30.4629	135209	135373	132399
30.4918	140083	142590	138821
30.5208	140448	140998	142132
30.5497	141348	141697	142095
30.5786	129870	131142	130607
30.6076	129100	127890	130097
30.6365	129341	129625	129743
30.6654	129624	130552	132488
30.6944	130567	132225	133852
30.7233	130651	132450	133422
30.7523	129083	129808	129517
30.7812	128128	128746	129345
30.8101	128785	127991	128006
30.8391	129406	130265	128599
30.868	130526	129104	131021
30.8969	127652	128400	128853
30.9259	127867	128314	130219
30.9548	129802	127894	129623
30.9837	128894	128892	129423
31.0127	128121	128068	128818
31.0416	128199	128667	128299
31.0705	129714	128278	129594
31.0995	127889	128681	128403
31.1284	128780	127434	128769
31.1573	127506	128962	129037
31.1863	129290	127885	128799
31.2152	128387	128558	128204
31.2442	128298	128678	129161
31.2731	128662	128596	128448
31.302	129240	128418	128943
31.331	127969	127155	128476
31.3599	127709	127705	128272
31.3888	128306	129134	127664
31.4178	129667	128162	127309
31.4467	128348	129616	128664
31.4757	128579	128194	127861
31.5046	128795	128759	128497
31.5335	128949	127981	128649
31.5625	128239	128558	129046
31.5914	129026	128981	128875
31.6203	128317	127214	127467
31.6493	128280	128670	128235
31.6782	128408	129005	129094
31.7072	128037	129278	127964
31.7361	129691	128464	128342
31.765	128851	128741	129321
31.794	129359	128638	129062
31.8229	128961	128171	128603
31.8519	128539	129438	128610
31.8808	130019	128831	128802
31.9097	128676	127741	129120
31.9387	129744	128464	128647
31.9676	127208	129083	127947
31.9966	130195	128673	127127
32.0255	129586	128654	129265
32.0545	129685	126845	129105
32.0834	129152	128465	129276
32.1123	128674	128473	130309
32.1413	129606	129459	129612
32.1702	128520	129119	129233
32.1992	129946	129238	129214
32.2281	128960	128941	129366
32.257	128340	129674	129650
32.286	129756	128908	128834
32.3149	129528	129048	128154
32.3439	129044	129834	128793
32.3728	129404	129315	130433
32.4017	130034	130081	129314
32.4307	128647	129841	130077
32.4596	129192	129025	129222
32.4886	129787	128797	129783
32.5175	128977	130180	131075
32.5465	129696	128955	129842
32.5754	129418	129810	128415
32.6043	129070	130654	128907
32.6333	130556	129397	129449
32.6622	129212	128834	129733
32.6912	129417	127616	128344
32.7201	128981	129258	129220
32.749	129365	129402	129074
32.778	129263	128290	129301
32.8069	129848	129095	129511
32.8359	129563	128035	129020
32.8648	129281	128891	128140
32.8937	128337	128948	128122
32.9227	129396	128613	129876
32.9516	129690	128815	128061
32.9806	128585	128731	128887
33.0095	129599	129872	130515
33.0385	130588	129790	128584
33.0674	130726	130063	129339
33.0964	129168	129819	129539
33.1253	129172	128693	129904
33.1542	129813	129940	129242
33.1832	129964	129234	129804
33.2121	130934	130092	129415
33.2411	130532	129312	129535
33.27	130079	130913	130440
33.2989	131115	129819	130345
33.3279	129528	129088	129451
33.3568	130073	128984	129375
33.3858	129819	129652	129993
33.4147	128826	130054	127462
33.4436	129301	130065	128986
33.4726	129958	130796	130028
33.5015	130380	129788	129073
33.5305	130094	129169	129330
33.5594	129963	130190	128304
33.5884	130422	129338	128523
33.6173	130770	129761	130298
33.6463	128544	129157	129711
33.6752	129249	129240	128851
33.7041	129370	128875	130097
33.7331	130038	130885	129803
33.762	128786	129270	128882
33.791	130496	128325	130140
33.8199	128133	130431	129379
33.8488	129197	128952	129355
33.8778	127990	129645	130568
33.9067	128319	129963	128652
33.9357	129742	129867	129687
33.9646	130035	129793	128625
33.9935	128757	129861	129666
34.0225	129561	129019	128471
34.0514	128749	129353	129299
34.0804	129390	129480	128152
34.1093	128697	129124	128945
34.1382	129011	130334	128680
34.1672	130044	130120	129560
34.1961	129299	129840	128660
34.2251	130097	128794	128323
34.254	130301	130509	128980
34.283	128766	129742	130061
34.3119	130872	129632	128694
34.3409	129013	128957	129668
34.3698	129247	129499	130262
34.3987	129427	129423	128968
34.4277	128657	128929	129041
34.4566	129541	128863	128684
34.4856	130969	128941	128256
34.5145	130954	128649	130019
34.5434	130432	130415	130352
34.5724	129243	129759	128903
34.6013	128574	130384	127700
34.6303	129725	131084	128725
34.6592	130548	131609	129934
34.6882	130089	130311	128511
34.7171	129214	130690	129500
34.746	130486	130447	128654
34.775	129785	130582	129539
34.8039	130845	129418	130212
34.8329	130762	129125	128975
34.8618	130475	130428	129523
34.8907	129993	130168	128918
34.9197	131389	130296	128652
34.9486	130071	130850	129274
34.9776	130220	129281	128890
35.0065	130447	130220	130200
35.0354	129945	130659	129526
35.0644	130093	130704	131145
35.0933	129998	130544	130621
35.1223	131360	132137	129011
35.1512	130475	129784	128357
35.1801	130818	129892	129261
35.2091	130690	129500	130579
35.238	130211	131256	131373
35.267	130526	130248	130244
35.2959	131916	130233	129702
35.3249	130554	131760	129583
35.3538	130721	131479	129812
35.3828	129583	130487	129302
35.4117	129519	130130	129765
35.4406	130507	130083	131460
35.4696	131027	131080	130288
35.4985	129935	129251	130298
35.5275	131107	129810	129717
35.5564	129957	130538	130168
35.5853	131472	129325	128504
35.6143	130439	129224	129909
35.6432	131497	129616	130965
35.6722	131404	131151	129289
35.7011	130404	131482	131626
35.73	130714	129837	129925
35.759	129290	129634	130217
35.7879	129966	130076	130801
35.8169	130524	130290	129824
35.8458	129426	131093	130456
35.8747	129997	130681	129838
35.9037	131513	130785	130424
35.9326	130614	130883	129548
35.9616	130415	131053	129072
35.9905	129017	130119	129110
36.0195	130149	130519	129092
36.0484	130797	130524	130884
36.0773	130175	128748	129838
36.1063	130546	129388	129742
36.1352	130351	130408	130381
36.1642	131327	130284	130291
36.1931	129619	130375	129246
36.2221	129093	130974	128515
36.251	130985	130238	129157
36.2799	129999	131581	130199
36.3089	130268	130179	128502
36.3378	131031	129628	128462
36.3668	129574	130525	129600
36.3957	128360	130987	131369
36.4246	130445	129551	130447
36.4536	129937	129508	129293
36.4825	130396	129414	129492
36.5115	129707	130010	129996
36.5404	129582	131240	128997
36.5694	129197	129622	128562
36.5983	129650	130601	129381
36.6272	131036	130918	129582
36.6562	128315	129165	129067
36.6851	130389	129501	129854
36.7141	130305	128848	129169
36.743	128946	129063	129350
36.7719	130020	129914	128422
36.8009	130812	130044	129506
36.8298	129613	130940	130153
36.8588	129309	131526	129776
36.8877	130415	128648	128158
36.9166	130692	129934	130101
36.9456	129026	129688	129647
36.9745	129378	130626	130530
37.0035	129425	130880	130090
37.0324	130267	129306	130045
37.0614	129588	129607	128247
37.0903	129276	128633	128167
37.1193	129950	128262	129172
37.1482	130751	129478	128981
37.1771	128544	130043	130267
37.2061	130783	128986	129395
37.235	129978	129990	129209
37.264	130083	129878	128779
37.2929	129729	129164	128961
37.3218	130525	129478	129993
37.3508	129695	130851	128587
37.3797	131505	129654	128589
37.4087	129387	129559	129935
37.4376	129752	130614	129738
37.4665	128596	130211	130323
37.4955	129511	130200	129531
37.5244	128787	129758	128901
37.5534	130320	128867	129740
37.5823	129820	129138	128927
37.6113	129313	129784	128202
37.6402	130035	129894	128415
37.6692	129392	128805	130038
37.6981	131049	129749	129488
37.727	129326	130606	129595
37.756	128965	129984	128152
37.7849	129067	130288	128362
37.8139	130339	129268	128238
37.8428	129179	130338	129142
37.8717	128054	128721	128784
37.9007	129170	127718	129505
37.9296	129967	129114	129350
37.9586	129185	128507	129352
37.9875	129033	128698	128793
38.0164	130648	129048	128124
38.0454	128791	130031	129030
38.0743	127955	128898	128295
38.1033	128577	129209	129338
38.1322	130944	128283	128378
38.1612	129864	129013	127746
38.1901	128127	129488	128924
38.2191	129223	131178	128963
38.248	129868	129954	130120
38.2769	129844	130213	128615
38.3059	129189	128401	128895
38.3348	131024	130050	128490
38.3638	131285	129975	128464
38.3927	129429	129388	128810
38.4216	130111	130567	128214
38.4506	129723	129015	128210
38.4795	129298	129576	129762
38.5085	129360	129787	128617
38.5374	129576	130048	129326
38.5663	129991	130630	129411
38.5953	130041	130687	129916
38.6242	129116	128844	128243
38.6532	128617	130371	129309
38.6821	130089	129955	128979
38.7111	128782	130170	128960
38.74	130150	130106	130198
38.7689	128959	128698	128828
38.7979	129150	130662	129629
38.8268	129682	129316	128432
38.8558	130321	130723	128815
38.8847	129595	130178	128422
38.9136	130145	130384	128817
38.9426	128410	129931	130003
38.9715	129920	130617	129224
39.0005	131169	128392	128667
39.0294	131106	130245	128450
39.0584	130640	130325	130195
39.0873	128898	129722	129889
39.1163	129991	128886	129492
39.1452	130604	130225	129132
39.1741	134156	135681	133348
39.2031	268130	256886	251149
39.232	249220	257563	241938
39.261	219719	218424	218479
39.2899	202106	201974	205750
39.3188	192848	201295	200494
39.3477	190316	189479	195160
39.3767	189724	197537	193416
39.4056	192504	193053	197086
39.4346	183492	189954	195124
39.4635	194573	196830	193774
39.4924	188276	194569	196605
39.5214	192117	198280	197132
39.5503	192239	194020	201631
39.5793	187655	192997	188265
39.6082	192426	189767	196208
39.6371	191819	191810	194166
39.666	193695	196439	199302
39.695	189166	196681	197640
39.7239	181306	196289	193610
39.7529	187693	191301	191368
39.7818	188382	194590	193660
39.8107	183090	197050	190730
39.8397	185681	182416	179774
39.8686	187940	193923	182396
39.8976	179178	194499	188343
39.9265	186007	185189	188053
39.9554	192523	193614	190413
39.9844	188079	195030	188789
40.0133	185827	193721	193511
40.0423	186576	196685	186825
40.0712	194004	189409	191475
40.1001	190823	183959	193584
40.129	180656	192208	194356
40.158	185107	185648	193733
40.1869	185983	191251	188744
40.2159	181537	185617	188386
40.2448	187538	192148	188752
40.2737	192854	186616	186405
40.3027	188203	191212	192192
40.3316	185550	195422	197317
40.3606	186222	184982	187898
40.3895	189009	185902	194343
40.4184	184773	186081	188438
40.4474	183610	185861	187762
40.4763	185066	184070	209844
40.5052	183908	186907	194907
40.5342	186625	187991	186655
40.5631	187755	192866	187583
40.5921	186364	189231	193883
40.621	181872	189441	179829
40.6499	182030	189149	199054
40.6789	186584	186243	183541
40.7078	179629	184747	185410
40.7368	186544	183883	186096
40.7657	184460	182788	188575
40.7946	178612	185777	191028
40.8236	177882	180858	188648
40.8525	177235	180427	186002
40.8814	185845	185374	183125
40.9104	188078	186186	205771
40.9393	185572	190442	190828
40.9682	180310	180154	183681
40.9972	177626	192627	183823
41.0261	182390	186070	192178
41.0551	180422	185056	184481
41.084	182004	188346	186614
41.1129	180104	183013	183990
41.1419	178289	181663	184269
41.1708	182838	178315	184284
41.1998	175922	181357	179363
41.2287	184154	180250	176130
41.2576	175036	180882	186584
41.2866	175059	186879	185137
41.3155	170794	176157	181307
41.3445	186380	173033	184413
41.3734	178673	179720	181862
41.4023	187354	187301	184470
41.4313	176637	183113	182834
41.4602	178983	178216	179724
41.4892	174764	178546	180624
41.5181	185317	182732	184013
41.547	183891	183119	178508
41.576	172180	179118	179561
41.6049	178396	181063	178345
41.6339	172345	180638	176943
41.6628	172631	181748	179796
41.6917	177745	178363	189184
41.7207	180659	174503	185216
41.7496	174864	179082	184049
41.7785	179340	182298	181251
41.8075	182468	182660	180931
41.8364	179803	180079	180588
41.8653	178511	179206	183421
41.8943	177468	182512	174222
41.9232	177536	181956	184674
41.9522	179327	179103	175791
41.9811	180025	181166	182727
42.01	177665	179937	173774
42.039	169434	180382	178224
42.0679	178492	183298	178677
42.0969	175865	186318	183479
42.1258	176235	176318	181291
42.1547	179505	180011	180424
42.1837	172935	173446	179707
42.2126	172149	182988	188192
42.2416	179779	182634	181898
42.2705	171776	175961	186015
42.2995	180339	179326	183852
42.3284	177900	178834	185995
42.3573	179659	177776	185484
42.3863	176802	176513	174969
42.4152	179421	180280	180237
42.4441	174383	179108	179578
42.4731	179358	173162	181722
42.502	182529	179460	186100
42.531	178573	181696	179444
42.5599	176183	174530	180159
42.5888	178111	176864	185106
42.6178	172553	173807	186818
42.6467	178953	189626	186257
42.6756	179105	177790	190055
42.7046	176076	178423	181729
42.7335	178664	178682	176056
42.7625	172124	173790	180675
42.7914	183613	176881	179787
42.8203	175047	175398	178461
42.8493	178435	180728	186078
42.8782	176473	176736	174348
42.9072	170747	180274	184119
42.9361	173808	176964	178910
42.965	175504	184027	175530
42.994	171109	178779	177059
43.0229	178592	171510	186219
43.0519	173920	176275	177862
43.0808	172864	178178	175412
43.1097	175655	181343	183859
43.1387	174573	181085	180033
43.1676	177483	181047	174471
43.1966	176396	179565	182795
43.2255	176273	184782	184908
43.2544	182117	169380	184073
43.2834	172726	182804	176549
43.3123	173685	176866	176176
43.3413	172662	177814	182229
43.3702	177281	178919	182431
43.3991	176433	177001	184178
43.4281	176597	172166	182816
43.457	176879	172258	180101
43.486	176956	178652	199419
43.5149	172674	176476	177700
43.5438	174698	179159	182075
43.5728	177596	172088	177534
43.6017	175733	179605	178826
43.6307	174140	179747	178941
43.6596	170620	173510	176178
43.6885	178288	176515	179490
43.7175	180991	176106	176043
43.7464	182100	181490	172529
43.7754	173946	176476	176009
43.8043	176064	181108	176357
43.8332	170383	176416	181582
43.8622	185175	170540	184631
43.8911	176004	172336	173804
43.9201	169940	172551	181646
43.949	172752	181884	176636
43.9779	178192	176455	181573
44.0069	174952	174924	181308
44.0358	176426	181495	178396
44.0647	177476	170993	185067
44.0937	172923	172413	177620
44.1226	169941	172667	178271
44.1516	174428	180529	174607
44.1805	176433	176171	167394
44.2094	178082	175603	179598
44.2384	179166	178358	175011
44.2673	182528	174485	176131
44.2963	174288	175137	180025
44.3252	176979	179896	180171
44.3541	173746	177752	165703
44.3831	175298	171854	179972
44.412	179161	176434	178812
44.441	176168	170888	183417
44.4699	168141	173056	183395
44.4988	177635	176601	186750
44.5278	180060	174768	179203
44.5567	175742	169296	178427
44.5857	180947	178670	183033
44.6146	173102	179023	166137
44.6435	173126	172071	179168
44.6725	176825	172648	172649
44.7014	146033	173195	175537
44.7304	177657	180669	174418
44.7593	168132	175644	183934
44.7882	170633	179767	182443
44.8172	177698	181536	176205
44.8461	174429	171944	174160
44.8751	176182	174032	178711
44.904	177104	172914	179224
44.9329	175650	179427	176441
44.9619	181536	204580	174390
44.9908	178168	177786	180456
45.0198	178973	187126	189777
