# Supplementary material for: Hydroxy acid conjugation to lipids increases structural and hydrolytic stability
Source: Nat Commun. 2026 Jul 27;17:6973. doi: 10.1038/s41467-026-75192-5 (PMC13408983; doi:10.1038/s41467-026-75192-5)
Supplement: Supplementary file 15 — Source data for Figure S8 [file 41467_2026_75192_MOESM15_ESM.xlsx]

## Sheet: Figure S8A
Figure S8A: HPLC chromatogram (negative mode) of DA:MA reaction products at 1:1 molar ratio
RT [min]	DA:MA 1:1 A	DA:MA 1:1 B	DA:MA 1:1 C
0.00291667	-0.269505	0.0568161	-0.128309
0.00958333	-0.244077	0.0118404	-0.115993
0.01625	-0.199099	-0.0355195	-0.138611
0.0229167	-0.163244	-0.0717403	-0.211714
0.0295833	-0.166151	-0.106487	-0.285324
0.03625	-0.190379	-0.124921	-0.313239
0.0429167	-0.200886	-0.10463	-0.308828
0.0495833	-0.209674	-0.0486202	-0.311032
0.05625	-0.237984	0.00224952	-0.312332
0.0629167	-0.266697	0.033684	-0.302337
0.0695833	-0.256096	0.0420148	-0.269192
0.07625	-0.217394	0.0484921	-0.21816
0.0829167	-0.201842	0.0613995	-0.169456
0.0895833	-0.221274	0.0787744	-0.12036
0.09625	-0.248804	0.107537	-0.0838623
0.102917	-0.255508	0.141392	-0.0554545
0.109583	-0.228757	0.193284	-0.0211492
0.11625	-0.201325	0.225217	-0.0291486
0.122917	-0.209533	0.183904	-0.0922746
0.129583	-0.247825	0.0858315	-0.174396
0.13625	-0.287435	-0.0148163	-0.212353
0.142917	-0.297115	-0.0870799	-0.18964
0.149583	-0.296391	-0.140613	-0.170425
0.15625	-0.287758	-0.154871	-0.158711
0.162917	-0.264125	-0.115636	-0.156282
0.169583	-0.246769	-0.0641279	-0.171354
0.17625	-0.263532	-0.0600535	-0.224268
0.182917	-0.309799	-0.105239	-0.278958
0.189583	-0.352705	-0.148185	-0.310793
0.19625	-0.366737	-0.193215	-0.320319
0.202917	-0.366585	-0.224294	-0.314862
0.209583	-0.351314	-0.234142	-0.275102
0.21625	-0.310565	-0.2178	-0.208526
0.222917	-0.289635	-0.205164	-0.2023
0.229583	-0.32893	-0.242701	-0.259232
0.23625	-0.43533	-0.300772	-0.355157
0.242917	-0.532922	-0.340292	-0.415723
0.249583	-0.554893	-0.330726	-0.441925
0.25625	-0.515809	-0.296554	-0.440098
0.262917	-0.4502	-0.239906	-0.393052
0.269583	-0.385925	-0.16646	-0.335598
0.27625	-0.329607	-0.0865965	-0.283063
0.282917	-0.282032	-0.0256968	-0.275136
0.289583	-0.280754	-0.0175562	-0.295688
0.29625	-0.319852	-0.0253217	-0.328616
0.302917	-0.380089	-0.0251021	-0.362662
0.309583	-0.438834	-0.0160396	-0.391876
0.31625	-0.46	-0.0285184	-0.381465
0.322917	-0.451536	-0.0589528	-0.329525
0.329583	-0.412789	-0.0664835	-0.260346
0.33625	-0.365896	-0.0259013	-0.211903
0.342917	-0.309747	0.0487709	-0.195526
0.349583	-0.25168	0.142609	-0.162734
0.35625	-0.196059	0.242585	-0.125937
0.362917	-0.156356	0.324364	-0.0851251
0.369583	-0.139403	0.384033	-0.0741916
0.37625	-0.15638	0.399696	-0.0921665
0.382917	-0.1937	0.374016	-0.115208
0.389583	-0.205896	0.323208	-0.11932
0.39625	-0.199841	0.266576	-0.110966
0.402917	-0.195415	0.218322	-0.120999
0.409583	-0.190684	0.163197	-0.149405
0.41625	-0.169212	0.0952746	-0.172779
0.422917	-0.118449	0.00920813	-0.163132
0.429583	-0.0619347	-0.0717202	-0.142999
0.43625	-0.00985731	-0.105578	-0.143764
0.442917	0.0415805	-0.115806	-0.175493
0.449583	0.0640129	-0.133185	-0.209615
0.45625	0.074003	-0.140568	-0.22049
0.462917	0.0510684	-0.116694	-0.223333
0.469583	0.00848144	-0.0836298	-0.249266
0.47625	-0.0436285	-0.0937816	-0.284964
0.482917	-0.0911018	-0.108114	-0.305745
0.489583	-0.117498	-0.0930782	-0.318032
0.49625	-0.140273	-0.0844393	-0.326015
0.502917	-0.151763	-0.0910106	-0.324138
0.509583	-0.181376	-0.0989644	-0.299016
0.51625	-0.228936	-0.083794	-0.266522
0.522917	-0.280404	-0.0601237	-0.225585
0.529583	-0.296445	-0.0286454	-0.183791
0.53625	-0.287861	0.0373612	-0.163958
0.542917	-0.287979	0.101489	-0.178587
0.549583	-0.278686	0.128926	-0.207753
0.55625	-0.270974	0.127672	-0.215516
0.562917	-0.261345	0.13004	-0.22996
0.569583	-0.280513	0.142982	-0.25054
0.57625	-0.297871	0.150431	-0.251544
0.582917	-0.280142	0.180479	-0.232426
0.589583	-0.257047	0.229372	-0.211001
0.59625	-0.236203	0.269772	-0.211465
0.602917	-0.208922	0.273751	-0.200994
0.609583	-0.159181	0.248556	-0.173347
0.61625	-0.105464	0.218437	-0.151403
0.622917	-0.102272	0.163324	-0.153762
0.629583	-0.131383	0.0927365	-0.183289
0.63625	-0.162553	0.0130495	-0.22305
0.642917	-0.201821	-0.058232	-0.272839
0.649583	-0.28812	-0.129695	-0.312968
0.65625	-0.402129	-0.201304	-0.337467
0.662917	-0.488503	-0.239389	-0.34352
0.669583	-0.518472	-0.229451	-0.33375
0.67625	-0.503849	-0.153506	-0.329106
0.682917	-0.46347	-0.0549536	-0.313068
0.689583	-0.401192	0.0539364	-0.302295
0.69625	-0.368163	0.137604	-0.294017
0.702917	-0.358589	0.184843	-0.290715
0.709583	-0.366195	0.193828	-0.303811
0.71625	-0.389453	0.163622	-0.31641
0.722917	-0.435026	0.13355	-0.332511
0.729583	-0.467774	0.116749	-0.348134
0.73625	-0.458281	0.114256	-0.364706
0.742917	-0.440617	0.124979	-0.359436
0.749583	-0.453054	0.130016	-0.326265
0.75625	-0.496371	0.123025	-0.279757
0.762917	-0.544198	0.0851694	-0.250896
0.769583	-0.588286	0.0231634	-0.256907
0.77625	-0.628036	-0.0488238	-0.277101
0.782917	-0.627243	-0.126637	-0.307966
0.789583	-0.58393	-0.178266	-0.329885
0.79625	-0.506147	-0.205049	-0.355124
0.802917	-0.414869	-0.199546	-0.364986
0.809583	-0.329844	-0.181504	-0.355361
0.81625	-0.24737	-0.146977	-0.336256
0.822917	-0.198507	-0.0986188	-0.328834
0.829583	-0.179603	-0.0612629	-0.33869
0.83625	-0.181952	-0.0453393	-0.35642
0.842917	-0.197302	-0.0421559	-0.376928
0.849583	-0.212052	-0.0435217	-0.379247
0.85625	-0.225261	-0.037807	-0.339304
0.862917	-0.197491	-0.00696714	-0.251451
0.869583	-0.130199	0.064938	-0.138387
0.87625	-0.0534145	0.156319	-0.0396942
0.882917	-0.0202678	0.206217	0.0179527
0.889583	-0.0399175	0.195214	0.0378158
0.89625	-0.0898925	0.153945	-0.010327
0.902917	-0.185174	0.0855275	-0.111662
0.909583	-0.306488	-0.0022378	-0.247488
0.91625	-0.42875	-0.0758163	-0.355073
0.922917	-0.487511	-0.0916426	-0.424493
0.929583	-0.493853	-0.0516539	-0.475957
0.93625	-0.452577	-0.0212674	-0.489071
0.942917	-0.366245	-0.0139718	-0.464976
0.949583	-0.272081	-0.0245606	-0.419182
0.95625	-0.216746	-0.045887	-0.389254
0.962917	-0.235894	-0.0815701	-0.37324
0.969583	-0.2839	-0.113149	-0.336968
0.97625	-0.325809	-0.106496	-0.293736
0.982917	-0.348643	-0.0631503	-0.255453
0.989583	-0.355945	-0.0112637	-0.219627
0.99625	-0.346403	0.0264871	-0.177912
1.00292	-0.311227	0.0407072	-0.126187
1.00958	-0.266687	0.0214463	-0.0914225
1.01625	-0.246253	-0.0153743	-0.0833375
1.02292	-0.26208	-0.0560094	-0.115823
1.02958	-0.293175	-0.0711878	-0.176068
1.03625	-0.316047	-0.0566236	-0.247153
1.04292	-0.324773	-0.0160989	-0.308873
1.04958	-0.328211	0.0384371	-0.360794
1.05625	-0.316105	0.0765546	-0.393985
1.06292	-0.310365	0.099794	-0.409917
1.06958	-0.339233	0.0918172	-0.435655
1.07625	-0.398301	0.0421767	-0.47678
1.08292	-0.458603	-0.0378188	-0.517577
1.08958	-0.485735	-0.118681	-0.547716
1.09625	-0.484871	-0.175043	-0.568488
1.10292	-0.447128	-0.223677	-0.566365
1.10958	-0.365316	-0.252354	-0.537056
1.11625	-0.263363	-0.219144	-0.512016
1.12292	-0.178398	-0.137818	-0.514571
1.12958	-0.13658	-0.050833	-0.492776
1.13625	-0.10951	0.00581397	-0.434901
1.14292	-0.100641	0.0320102	-0.365648
1.14958	-0.106561	0.0460841	-0.288362
1.15625	-0.100633	0.0367346	-0.1876
1.16292	-0.0590593	0.0383924	-0.0770009
1.16958	0.0212039	0.0780956	-0.0419114
1.17625	0.0713398	0.162995	-0.0823936
1.18292	0.0876622	0.267171	-0.146814
1.18958	0.0760084	0.342698	-0.209254
1.19625	0.0586174	0.406709	-0.252154
1.20292	0.0404147	0.435879	-0.262554
1.20958	-0.00552065	0.418428	-0.222768
1.21625	-0.076387	0.347282	-0.180439
1.22292	-0.159391	0.259571	-0.163412
1.22958	-0.213319	0.210758	-0.142239
1.23625	-0.216439	0.184655	-0.0982973
1.24292	-0.184068	0.17414	-0.0564982
1.24958	-0.133824	0.165376	-0.0424809
1.25625	-0.0804102	0.154987	-0.0487212
1.26292	-0.0319815	0.139205	-0.0780602
1.26958	-0.00993586	0.0906794	-0.149485
1.27625	-0.0408682	0.0279104	-0.252647
1.28292	-0.141661	-0.0315091	-0.347537
1.28958	-0.2738	-0.0671725	-0.377688
1.29625	-0.384682	-0.0689399	-0.341696
1.30292	-0.436415	-0.0589299	-0.251358
1.30958	-0.439452	-0.0584075	-0.158447
1.31625	-0.423909	-0.0842683	-0.0949781
1.32292	-0.386007	-0.119198	-0.086416
1.32958	-0.351456	-0.152444	-0.13479
1.33625	-0.336112	-0.175548	-0.217758
1.34292	-0.35968	-0.187097	-0.305992
1.34958	-0.420585	-0.17782	-0.403379
1.35625	-0.489926	-0.174859	-0.480445
1.36292	-0.558637	-0.183298	-0.507227
1.36958	-0.603789	-0.182347	-0.48513
1.37625	-0.611664	-0.155189	-0.433975
1.38292	-0.59432	-0.107974	-0.371915
1.38958	-0.55813	-0.0683998	-0.270301
1.39625	-0.526874	-0.0269715	-0.170403
1.40292	-0.506294	0.00703844	-0.114447
1.40958	-0.474615	0.0413829	-0.122811
1.41625	-0.435586	0.0595974	-0.167189
1.42292	-0.401115	0.0577983	-0.237747
1.42958	-0.378353	0.0621433	-0.311659
1.43625	-0.353786	0.0817442	-0.401198
1.44292	-0.302082	0.107431	-0.460583
1.44958	-0.257319	0.121971	-0.464425
1.45625	-0.226409	0.145324	-0.409945
1.46292	-0.197102	0.186408	-0.328148
1.46958	-0.160884	0.205853	-0.254695
1.47625	-0.119831	0.194463	-0.160947
1.48292	-0.106875	0.176796	-0.0923428
1.48958	-0.109869	0.147722	-0.0574794
1.49625	-0.108584	0.106553	-0.0678165
1.50292	-0.125155	0.0591557	-0.0934646
1.50958	-0.161127	0.0379808	-0.126512
1.51625	-0.206005	0.0474041	-0.14328
1.52292	-0.215527	0.0855655	-0.102682
1.52958	-0.202954	0.155322	-0.0353351
1.53625	-0.201464	0.223025	0.0118129
1.54292	-0.202951	0.258514	0.00970438
1.54958	-0.188601	0.254774	-0.0041685
1.55625	-0.163272	0.242108	-0.0437781
1.56292	-0.164379	0.21661	-0.105824
1.56958	-0.18212	0.175513	-0.172668
1.57625	-0.187177	0.131884	-0.202049
1.58292	-0.176029	0.111596	-0.196788
1.58958	-0.173126	0.112578	-0.193358
1.59625	-0.181223	0.111341	-0.192789
1.60292	-0.176417	0.106054	-0.203032
1.60958	-0.160066	0.10237	-0.228444
1.61625	-0.141283	0.0954426	-0.269336
1.62292	-0.108132	0.0888312	-0.296633
1.62958	-0.0597854	0.11044	-0.296079
1.63625	-0.024242	0.160651	-0.263716
1.64292	-0.0190803	0.211166	-0.212917
1.64958	-0.0209111	0.24431	-0.152365
1.65625	-0.0239353	0.284117	-0.0893024
1.66292	-0.0340878	0.348478	-0.0230197
1.66958	-0.0589395	0.412409	0.0656642
1.67625	-0.0706755	0.436849	0.158257
1.68292	-0.0722532	0.427022	0.215669
1.68958	-0.0835319	0.392418	0.213338
1.69625	-0.110928	0.336462	0.141707
1.70292	-0.161368	0.238127	0.0241849
1.70958	-0.205201	0.121851	-0.123386
1.71625	-0.221723	0.0342362	-0.247943
1.72292	-0.188751	-0.00739058	-0.298483
1.72958	-0.127927	0.00159205	-0.270603
1.73625	-0.0625407	0.03493	-0.194898
1.74292	-0.0055853	0.0770274	-0.116442
1.74958	0.0276019	0.0915306	-0.0517694
1.75625	0.0320301	0.0854688	-0.00663283
1.76292	0.00479293	0.0780543	0.00605701
1.76958	-0.0522151	0.065375	-0.00971065
1.77625	-0.126977	0.053866	-0.0240002
1.78292	-0.192089	0.0599358	-0.00326073
1.78958	-0.216473	0.117402	0.039287
1.79625	-0.215711	0.210886	0.0568919
1.80292	-0.212613	0.294557	0.0324281
1.80958	-0.188276	0.360772	-0.017069
1.81625	-0.143048	0.406108	-0.0748838
1.82292	-0.0849639	0.435636	-0.123909
1.82958	-0.037445	0.445743	-0.155308
1.83625	0.00586215	0.430551	-0.153102
1.84292	0.0609053	0.41233	-0.121784
1.84958	0.113092	0.383389	-0.0707585
1.85625	0.187142	0.360418	0.00925811
1.86292	0.270114	0.365215	0.0711987
1.86958	0.312523	0.390442	0.0866474
1.87625	0.300241	0.420992	0.0417165
1.88292	0.254268	0.436853	-0.00372054
1.88958	0.21995	0.481	-0.0116029
1.89625	0.176101	0.545507	-0.00332988
1.90292	0.11694	0.57094	-0.00117379
1.90958	0.0621565	0.519494	-0.00628821
1.91625	0.0203146	0.424731	-0.00537081
1.92292	-0.0277223	0.347687	-0.0265568
1.92958	-0.0885971	0.270564	-0.0908699
1.93625	-0.14694	0.177253	-0.192836
1.94292	-0.220156	0.0888468	-0.296846
1.94958	-0.296791	0.0458308	-0.368147
1.95625	-0.35966	0.0496429	-0.405169
1.96292	-0.373084	0.052019	-0.41399
1.96958	-0.376146	0.0395593	-0.424822
1.97625	-0.390706	0.0216727	-0.411699
1.98292	-0.374704	0.053182	-0.353793
1.98958	-0.310126	0.134686	-0.268781
1.99625	-0.22711	0.228718	-0.177367
2.00292	-0.180296	0.313147	-0.0976168
2.00958	-0.161605	0.382779	-0.00230858
2.01625	-0.138642	0.453168	0.101335
2.02292	-0.0831855	0.499431	0.213544
2.02958	0.00336807	0.529324	0.318973
2.03625	0.120914	0.571831	0.433161
2.04292	0.271268	0.660881	0.57508
2.04958	0.469561	0.826937	0.73903
2.05625	0.704001	1.04046	0.895837
2.06292	0.906369	1.2645	1.00243
2.06958	1.0145	1.4388	1.03771
2.07625	1.01519	1.51511	0.990914
2.08292	0.936124	1.50544	0.867444
2.08958	0.793444	1.38453	0.672492
2.09625	0.582713	1.17096	0.451192
2.10292	0.338079	0.910124	0.249013
2.10958	0.120617	0.683423	0.132116
2.11625	-0.00873181	0.546853	0.101604
2.12292	-0.0493906	0.471547	0.141852
2.12958	-0.0234221	0.464863	0.221317
2.13625	0.0132004	0.51534	0.287672
2.14292	0.0205692	0.577628	0.311857
2.14958	0.00525459	0.615511	0.284974
2.15625	-0.0231102	0.613972	0.226712
2.16292	-0.0541962	0.588906	0.142473
2.16958	-0.113322	0.543917	0.0307838
2.17625	-0.164856	0.493936	-0.0691908
2.18292	-0.17795	0.464833	-0.158244
2.18958	-0.180554	0.436118	-0.260998
2.19625	-0.213607	0.395821	-0.364278
2.20292	-0.290326	0.339368	-0.440327
2.20958	-0.364648	0.278277	-0.45498
2.21625	-0.416994	0.194414	-0.426718
2.22292	-0.449314	0.093423	-0.376624
2.22958	-0.459852	0.0101781	-0.339745
2.23625	-0.449872	-0.0513597	-0.324899
2.24292	-0.433776	-0.0897317	-0.336064
2.24958	-0.442398	-0.122594	-0.367887
2.25625	-0.472106	-0.136079	-0.435557
2.26292	-0.508208	-0.148949	-0.516957
2.26958	-0.531264	-0.176208	-0.558267
2.27625	-0.526916	-0.178654	-0.538044
2.28292	-0.501881	-0.139352	-0.493747
2.28958	-0.478635	-0.0866986	-0.465266
2.29625	-0.482331	-0.0590648	-0.43939
2.30292	-0.496276	-0.0489678	-0.414637
2.30958	-0.489849	-0.0147674	-0.388563
2.31625	-0.469785	0.0326452	-0.384549
2.32292	-0.452338	0.0581577	-0.397568
2.32958	-0.438358	0.077868	-0.420723
2.33625	-0.416715	0.100427	-0.458007
2.34292	-0.373321	0.118175	-0.474536
2.34958	-0.336382	0.110105	-0.47549
2.35625	-0.33501	0.0644508	-0.467982
2.36292	-0.357052	0.0137252	-0.451193
2.36958	-0.362879	-0.0432364	-0.398492
2.37625	-0.329985	-0.0770599	-0.305837
2.38292	-0.300704	-0.0751293	-0.231521
2.38958	-0.283352	-0.0608598	-0.220701
2.39625	-0.261758	-0.0628415	-0.253747
2.40292	-0.216653	-0.0566004	-0.2672
2.40958	-0.146096	-0.000614463	-0.266004
2.41625	-0.0684771	0.0866701	-0.272643
2.42292	-0.000804957	0.155612	-0.285103
2.42958	0.0421926	0.205569	-0.258757
2.43625	0.0690227	0.259773	-0.197782
2.44292	0.0705775	0.275436	-0.174135
2.44958	0.0346075	0.202323	-0.187388
2.45625	-0.0350217	0.0753039	-0.199994
2.46292	-0.0919315	-0.00479708	-0.173082
2.46958	-0.145198	-0.000780108	-0.152487
2.47625	-0.204062	0.0570019	-0.15925
2.48292	-0.263848	0.12251	-0.171416
2.48958	-0.317028	0.20531	-0.167909
2.49625	-0.355838	0.296637	-0.159426
2.50292	-0.409322	0.347315	-0.172658
2.50958	-0.459127	0.330886	-0.188524
2.51625	-0.503077	0.266283	-0.200518
2.52292	-0.536871	0.204939	-0.195273
2.52958	-0.544784	0.168378	-0.184992
2.53625	-0.538466	0.155621	-0.191947
2.54292	-0.526262	0.144252	-0.212161
2.54958	-0.519945	0.12465	-0.223352
2.55625	-0.51319	0.103099	-0.206812
2.56292	-0.489367	0.101492	-0.197736
2.56958	-0.468568	0.0944444	-0.230967
2.57625	-0.433844	0.0771992	-0.281042
2.58292	-0.377354	0.0889368	-0.311498
2.58958	-0.287325	0.154614	-0.33326
2.59625	-0.207782	0.23647	-0.366061
2.60292	-0.161973	0.269772	-0.406056
2.60958	-0.166011	0.259695	-0.434871
2.61625	-0.220463	0.226394	-0.443157
2.62292	-0.300035	0.180138	-0.452857
2.62958	-0.404251	0.0939588	-0.473847
2.63625	-0.498082	-0.0243224	-0.505063
2.64292	-0.572031	-0.124335	-0.53363
2.64958	-0.593495	-0.153644	-0.523146
2.65625	-0.579066	-0.108438	-0.485455
2.66292	-0.555001	-0.035229	-0.461626
2.66958	-0.530805	0.0348511	-0.455896
2.67625	-0.488157	0.1102	-0.451683
2.68292	-0.445362	0.184061	-0.44156
2.68958	-0.50541	0.198122	-0.599957
2.69625	-1.05414	0.0047759	-1.3903
2.70292	-3.03145	-0.739369	-3.47977
2.70958	-7.56874	-2.45823	-7.23473
2.71625	-14.7624	-5.11777	-12.0729
2.72292	-23.1282	-7.95698	-16.6709
2.72958	-30.6073	-9.91044	-19.8435
2.73625	-35.2782	-10.5011	-21.0656
2.74292	-36.2603	-9.77438	-20.3563
2.74958	-32.6378	-7.90398	-17.3746
2.75625	-25.0205	-4.7539	-12.5129
2.76292	-14.921	-0.920583	-6.91625
2.76958	-4.82831	2.47339	-2.18385
2.77625	3.12279	4.51203	1.06848
2.78292	8.40577	5.32286	3.42353
2.78958	11.0731	5.63646	4.92296
2.79625	11.9038	5.36195	5.438
2.80292	11.0285	4.44805	4.76585
2.80958	9.04144	3.00824	3.48981
2.81625	6.64858	1.69515	2.33434
2.82292	4.70027	0.919404	2.07236
2.82958	4.4339	1.34415	4.58082
2.83625	8.30339	4.9508	12.8374
2.84292	19.4873	14.5302	29.356
2.84958	39.554	31.9131	53.7353
2.85625	66.6135	55.9101	82.2015
2.86292	95.8594	82.6076	109.365
2.86958	121.611	106.966	129.896
2.87625	138.614	124.134	139.373
2.88292	142.973	130.309	135.512
2.88958	133.658	124.02	119.634
2.89625	113.552	107.368	96.5483
2.90292	88.448	85.3125	72.2592
2.90958	64.1362	63.3067	51.3712
2.91625	44.3868	45.2802	36.3229
2.92292	30.791	33.2148	27.9469
2.92958	23.6827	27.8081	26.3522
2.93625	22.8958	29.1383	31.3231
2.94292	28.0763	36.9776	42.3691
2.94958	38.7502	50.7839	58.689
2.95625	54.2559	69.5999	79.0486
2.96292	73.5576	91.9516	101.714
2.96958	95.1451	115.833	124.499
2.97625	117.138	138.861	145.045
2.98292	137.459	158.608	161.206
2.98958	154.126	173.022	171.398
2.99625	165.509	180.742	174.818
3.00292	170.655	181.288	171.507
3.00958	169.416	175.05	162.291
3.01625	162.356	163.179	148.56
3.02292	150.557	147.29	131.923
3.02958	135.403	129.1	113.944
3.03625	118.409	110.189	95.9849
3.04292	100.96	91.8424	79.1017
3.04958	84.1506	74.9914	63.9948
3.05625	68.7624	60.1803	50.982
3.06292	55.2412	47.6033	40.108
3.06958	43.7635	37.2287	31.2504
3.07625	34.2881	28.8898	24.2088
3.08292	26.6552	22.3339	18.7403
3.08958	20.6468	17.2898	14.5659
3.09625	15.9835	13.4634	11.4032
3.10292	12.425	10.6065	9.04045
3.10958	9.75056	8.5141	7.30589
3.11625	7.76994	7.00066	6.05082
3.12292	6.31197	5.90696	5.11117
3.12958	5.22895	5.09567	4.39408
3.13625	4.42655	4.49814	3.86724
3.14292	3.83235	4.06476	3.4963
3.14958	3.40553	3.74826	3.24998
3.15625	3.11724	3.52148	3.07208
3.16292	2.92155	3.37343	2.94297
3.16958	2.77743	3.29439	2.84216
3.17625	2.66195	3.25097	2.75156
3.18292	2.55983	3.20704	2.67572
3.18958	2.45395	3.1405	2.60091
3.19625	2.32146	3.03868	2.52917
3.20292	2.1745	2.91976	2.45907
3.20958	2.02925	2.80121	2.38719
3.21625	1.90588	2.70579	2.32591
3.22292	1.81653	2.64347	2.27753
3.22958	1.76583	2.6095	2.24027
3.23625	1.75453	2.59857	2.20748
3.24292	1.77955	2.56697	2.17382
3.24958	1.82697	2.51906	2.13925
3.25625	1.87465	2.44935	2.09969
3.26292	1.89168	2.36162	2.04136
3.26958	1.86297	2.26031	1.97247
3.27625	1.78171	2.16648	1.89701
3.28292	1.67028	2.11024	1.8316
3.28958	1.5636	2.07889	1.77029
3.29625	1.47424	2.04956	1.69515
3.30292	1.40574	2.00938	1.59854
3.30958	1.34372	1.96262	1.48082
3.31625	1.29458	1.89522	1.37963
3.32292	1.26103	1.81665	1.30059
3.32958	1.22232	1.73085	1.24036
3.33625	1.16858	1.64956	1.18404
3.34292	1.09014	1.56401	1.13193
3.34958	1.01563	1.47263	1.07805
3.35625	0.94781	1.38714	1.00159
3.36292	0.878159	1.30589	0.903307
3.36958	0.801987	1.22301	0.814824
3.37625	0.727803	1.15205	0.779572
3.38292	0.681632	1.10155	0.784731
3.38958	0.658926	1.09051	0.812844
3.39625	0.661272	1.10509	0.83527
3.40292	0.65874	1.13336	0.853273
3.40958	0.628197	1.15003	0.85521
3.41625	0.577784	1.14311	0.829396
3.42292	0.516665	1.13502	0.785735
3.42958	0.446893	1.11319	0.73124
3.43625	0.36778	1.08731	0.681642
3.44292	0.312214	1.04456	0.634464
3.44958	0.296257	1.01421	0.566936
3.45625	0.263719	0.993807	0.469454
3.46292	0.173554	0.949231	0.364773
3.46958	0.0639855	0.885861	0.301667
3.47625	-0.0163168	0.826474	0.281013
3.48292	-0.0576076	0.800697	0.286145
3.48958	-0.0726741	0.799436	0.33614
3.49625	-0.0227348	0.820842	0.436161
3.50292	0.112771	0.864672	0.560988
3.50958	0.276298	0.920795	0.646949
3.51625	0.402806	0.968988	0.677904
3.52292	0.461853	0.986617	0.664108
3.52958	0.467156	0.963589	0.601375
3.53625	0.416938	0.899372	0.498594
3.54292	0.322232	0.827138	0.389622
3.54958	0.235753	0.767015	0.314972
3.55625	0.20079	0.704881	0.267842
3.56292	0.1893	0.65545	0.235622
3.56958	0.177659	0.616175	0.230956
3.57625	0.188803	0.615572	0.248893
3.58292	0.229479	0.621576	0.248892
3.58958	0.243982	0.613349	0.206121
3.59625	0.2018	0.614727	0.179696
3.60292	0.17411	0.628662	0.195451
3.60958	0.206832	0.681342	0.22502
3.61625	0.256996	0.735586	0.246449
3.62292	0.278365	0.775636	0.256208
3.62958	0.290187	0.7952	0.272179
3.63625	0.309747	0.79436	0.244854
3.64292	0.316007	0.780852	0.198911
3.64958	0.273017	0.742094	0.155162
3.65625	0.201726	0.681275	0.13446
3.66292	0.125761	0.629077	0.129272
3.66958	0.0590056	0.598713	0.123108
3.67625	0.0080042	0.57658	0.129549
3.68292	-0.0352325	0.55323	0.13791
3.68958	-0.0367687	0.545625	0.146367
3.69625	-0.0120636	0.558595	0.138696
3.70292	0.0340611	0.563258	0.121893
3.70958	0.0644679	0.56029	0.115155
3.71625	0.0496021	0.547015	0.127565
3.72292	0.00749059	0.521023	0.142404
3.72958	-0.0520867	0.474452	0.161477
3.73625	-0.0862595	0.44077	0.185613
3.74292	-0.100693	0.44149	0.208407
3.74958	-0.0927083	0.44523	0.20218
3.75625	-0.0665246	0.455037	0.170372
3.76292	-0.0269546	0.458123	0.13313
3.76958	0.00864219	0.460648	0.0672924
3.77625	0.00478364	0.413306	-0.0293493
3.78292	-0.0311146	0.336309	-0.123856
3.78958	-0.0769013	0.27919	-0.160141
3.79625	-0.0805394	0.248017	-0.148085
3.80292	-0.0692549	0.239161	-0.130567
3.80958	-0.0746344	0.230657	-0.0993595
3.81625	-0.104336	0.267955	-0.0534625
3.82292	-0.117479	0.336554	-7.5489e-05
3.82958	-0.0885505	0.434931	0.0154432
3.83625	-0.0735222	0.533891	0.006061
3.84292	-0.108741	0.594512	-0.0259719
3.84958	-0.172317	0.60496	-0.083658
3.85625	-0.226953	0.573996	-0.150533
3.86292	-0.260618	0.537901	-0.216549
3.86958	-0.299012	0.491456	-0.265963
3.87625	-0.342859	0.4426	-0.2876
3.88292	-0.347825	0.432849	-0.255386
3.88958	-0.312126	0.472159	-0.180028
3.89625	-0.218274	0.516068	-0.0906986
3.90292	-0.0966368	0.556095	0.0190223
3.90958	0.0369674	0.621216	0.157508
3.91625	0.177768	0.711766	0.273005
3.92292	0.291823	0.786375	0.317027
3.92958	0.362137	0.812177	0.301573
3.93625	0.356522	0.801236	0.281705
3.94292	0.302648	0.770524	0.248679
3.94958	0.234495	0.711263	0.181286
3.95625	0.136718	0.643401	0.0696262
3.96292	0.026576	0.553561	-0.0475425
3.96958	-0.0623002	0.486651	-0.127755
3.97625	-0.0987635	0.45974	-0.172582
3.98292	-0.105969	0.444014	-0.200391
3.98958	-0.124487	0.401062	-0.244245
3.99625	-0.120695	0.318928	-0.264044
4.00292	-0.103875	0.258818	-0.27032
4.00958	-0.104673	0.214713	-0.296879
4.01625	-0.158773	0.171707	-0.363233
4.02292	-0.232627	0.138145	-0.429537
4.02958	-0.274654	0.131452	-0.457712
4.03625	-0.310033	0.138983	-0.462423
4.04292	-0.335881	0.14606	-0.445971
4.04958	-0.332709	0.16633	-0.390288
4.05625	-0.26197	0.223982	-0.300262
4.06292	-0.169667	0.3049	-0.213354
4.06958	-0.101905	0.373116	-0.151938
4.07625	-0.0418855	0.428288	-0.113422
4.08292	0.0302536	0.467412	-0.0674788
4.08958	0.0929498	0.506246	-0.0400461
4.09625	0.0874207	0.511544	-0.0647828
4.10292	0.0357543	0.474362	-0.138172
4.10958	-0.0224772	0.40452	-0.200496
4.11625	-0.047054	0.345643	-0.207083
4.12292	-0.0399443	0.323235	-0.202748
4.12958	-0.0131098	0.308852	-0.219101
4.13625	0.047859	0.30045	-0.22848
4.14292	0.115108	0.314018	-0.201769
4.14958	0.143547	0.36914	-0.165107
4.15625	0.0987977	0.440455	-0.16072
4.16292	-0.00861404	0.483091	-0.168047
4.16958	-0.107495	0.479099	-0.160916
4.17625	-0.177955	0.44039	-0.136258
4.18292	-0.221382	0.379815	-0.102979
4.18958	-0.219688	0.331269	-0.0875194
4.19625	-0.147751	0.291372	-0.0729125
4.20292	-0.0072635	0.298049	-0.0465297
4.20958	0.123459	0.372827	-0.000529677
4.21625	0.192326	0.488255	0.0340888
4.22292	0.222561	0.595392	0.0556434
4.22958	0.24256	0.653334	0.101078
4.23625	0.220602	0.693253	0.144648
4.24292	0.137576	0.715624	0.146345
4.24958	0.0203446	0.684218	0.12552
4.25625	-0.0571875	0.58551	0.136796
4.26292	-0.0835383	0.46097	0.169729
4.26958	-0.0866888	0.376068	0.178878
4.27625	-0.0602529	0.353321	0.182597
4.28292	-0.00280752	0.358302	0.216404
4.28958	0.082331	0.38545	0.257655
4.29625	0.146745	0.458036	0.255303
4.30292	0.152758	0.547495	0.216109
4.30958	0.103152	0.596684	0.173662
4.31625	0.017806	0.564056	0.125437
4.32292	-0.0491466	0.497178	0.0666349
4.32958	-0.0801424	0.425482	-0.00462214
4.33625	-0.0950214	0.365241	-0.0619658
4.34292	-0.099579	0.329089	-0.113235
4.34958	-0.0830397	0.337436	-0.168809
4.35625	-0.0325228	0.378144	-0.220428
4.36292	0.0166145	0.413929	-0.246878
4.36958	0.0476636	0.440336	-0.238498
4.37625	0.0831846	0.47501	-0.215798
4.38292	0.128562	0.510954	-0.205425
4.38958	0.154003	0.515744	-0.217876
4.39625	0.135549	0.491401	-0.240444
4.40292	0.0828355	0.467724	-0.283625
4.40958	0.0183507	0.45543	-0.329337
4.41625	-0.0475792	0.43694	-0.35941
4.42292	-0.127488	0.402277	-0.365952
4.42958	-0.179303	0.354723	-0.360441
4.43625	-0.178892	0.328853	-0.350492
4.44292	-0.127766	0.332945	-0.319262
4.44958	-0.0780497	0.364637	-0.295976
4.45625	-0.0689991	0.385352	-0.307173
4.46292	-0.0643784	0.390166	-0.332358
4.46958	-0.0377312	0.417046	-0.330915
4.47625	-0.00624731	0.465138	-0.32461
4.48292	0.0121757	0.497653	-0.342903
4.48958	0.0402759	0.51545	-0.366231
4.49625	0.100127	0.546327	-0.362979
4.50292	0.151864	0.588324	-0.336931
4.50958	0.154122	0.591786	-0.32032
4.51625	0.124227	0.539638	-0.293784
4.52292	0.0768018	0.472955	-0.245032
4.52958	0.0133354	0.403161	-0.19953
4.53625	-0.0681548	0.32423	-0.183553
4.54292	-0.104126	0.270603	-0.184388
4.54958	-0.101375	0.268011	-0.185259
4.55625	-0.0845738	0.310958	-0.184688
4.56292	-0.0754336	0.350294	-0.191437
4.56958	-0.0629322	0.365125	-0.174042
4.57625	-0.0211075	0.38937	-0.124016
4.58292	0.00544347	0.416379	-0.0909997
4.58958	0.00529406	0.435277	-0.106174
4.59625	-0.0381234	0.404639	-0.174726
4.60292	-0.0896096	0.328302	-0.24908
4.60958	-0.126528	0.255989	-0.320569
4.61625	-0.151481	0.202142	-0.39152
4.62292	-0.195653	0.170457	-0.449402
4.62958	-0.259669	0.126045	-0.485687
4.63625	-0.309848	0.102125	-0.501051
4.64292	-0.339146	0.134875	-0.525367
4.64958	-0.349276	0.197175	-0.55462
4.65625	-0.36684	0.239966	-0.581667
4.66292	-0.368829	0.227294	-0.586314
4.66958	-0.350462	0.20828	-0.577497
4.67625	-0.338256	0.197349	-0.549734
4.68292	-0.346914	0.197932	-0.50696
4.68958	-0.357925	0.20277	-0.47068
4.69625	-0.357021	0.21789	-0.439931
4.70292	-0.342889	0.263802	-0.384831
4.70958	-0.311392	0.334431	-0.286324
4.71625	-0.258452	0.424645	-0.206264
4.72292	-0.204105	0.496409	-0.160678
4.72958	-0.184634	0.554731	-0.133793
4.73625	-0.193899	0.615599	-0.109174
4.74292	-0.225963	0.648744	-0.130876
4.74958	-0.278759	0.623806	-0.207158
4.75625	-0.323578	0.550187	-0.283414
4.76292	-0.343633	0.488459	-0.346618
4.76958	-0.353361	0.44198	-0.394848
4.77625	-0.363238	0.391133	-0.44088
4.78292	-0.365978	0.354765	-0.483211
4.78958	-0.350564	0.341148	-0.515641
4.79625	-0.351484	0.342017	-0.536954
4.80292	-0.36912	0.323539	-0.539513
4.80958	-0.379792	0.277537	-0.529472
4.81625	-0.355348	0.229819	-0.502493
4.82292	-0.30566	0.209728	-0.453185
4.82958	-0.250504	0.243784	-0.408203
4.83625	-0.195136	0.311221	-0.360557
4.84292	-0.165156	0.394802	-0.310647
4.84958	-0.170393	0.475563	-0.282405
4.85625	-0.244217	0.516545	-0.316041
4.86292	-0.348158	0.487594	-0.389896
4.86958	-0.448358	0.39802	-0.457569
4.87625	-0.527686	0.272824	-0.506649
4.88292	-0.56454	0.153761	-0.532294
4.88958	-0.554637	0.0697997	-0.524764
4.89625	-0.483008	0.0475729	-0.503601
4.90292	-0.415898	0.0647762	-0.515835
4.90958	-0.39697	0.0700234	-0.549942
4.91625	-0.407408	0.0794332	-0.587074
4.92292	-0.416889	0.0781211	-0.619067
4.92958	-0.408166	0.0886894	-0.676842
4.93625	-0.407769	0.0823362	-0.700155
4.94292	-0.387502	0.087279	-0.638202
4.94958	-0.321683	0.133965	-0.517487
4.95625	-0.22483	0.189579	-0.411897
4.96292	-0.169513	0.246579	-0.368405
4.96958	-0.190745	0.259103	-0.356911
4.97625	-0.261568	0.247841	-0.373507
4.98292	-0.342567	0.212104	-0.405417
4.98958	-0.432154	0.168539	-0.439926
4.99625	-0.535329	0.150651	-0.462471
5.00292	-0.604412	0.127888	-0.442837
5.00958	-0.610485	0.111471	-0.395356
5.01625	-0.575285	0.0936429	-0.351963
5.02292	-0.568334	0.0812892	-0.343955
5.02958	-0.583893	0.0491712	-0.372041
5.03625	-0.573608	-0.0149761	-0.413399
5.04292	-0.53744	-0.0814381	-0.476764
5.04958	-0.522642	-0.125208	-0.538265
5.05625	-0.543911	-0.12756	-0.568359
5.06292	-0.538125	-0.106049	-0.549427
5.06958	-0.484629	-0.0559513	-0.522787
5.07625	-0.452213	-0.000713445	-0.509377
5.08292	-0.460911	0.056473	-0.501351
5.08958	-0.461575	0.103973	-0.500185
5.09625	-0.424292	0.123629	-0.512271
5.10292	-0.382023	0.134433	-0.534504
5.10958	-0.385072	0.144523	-0.54467
5.11625	-0.413415	0.171361	-0.517298
5.12292	-0.442907	0.210754	-0.466062
5.12958	-0.46504	0.247504	-0.382927
5.13625	-0.471111	0.296103	-0.29655
5.14292	-0.47184	0.357369	-0.237182
5.14958	-0.467443	0.408334	-0.213529
5.15625	-0.451105	0.43455	-0.231257
5.16292	-0.430792	0.427845	-0.27011
5.16958	-0.436353	0.3972	-0.321786
5.17625	-0.490628	0.351148	-0.358137
5.18292	-0.569624	0.288029	-0.385313
5.18958	-0.634717	0.225876	-0.406506
5.19625	-0.669965	0.184545	-0.411611
5.20292	-0.677025	0.186091	-0.395332
5.20958	-0.664678	0.224053	-0.413088
5.21625	-0.635722	0.258206	-0.463564
5.22292	-0.595689	0.294079	-0.50025
5.22958	-0.547907	0.345152	-0.472924
5.23625	-0.511739	0.386597	-0.430657
5.24292	-0.496293	0.388629	-0.390417
5.24958	-0.487672	0.366727	-0.317945
5.25625	-0.483602	0.364533	-0.250502
5.26292	-0.489608	0.339712	-0.234977
5.26958	-0.511614	0.2737	-0.304025
5.27625	-0.541384	0.183268	-0.386895
5.28292	-0.571899	0.106986	-0.45647
5.28958	-0.606809	0.0590206	-0.519862
5.29625	-0.629595	0.0340058	-0.563846
5.30292	-0.631156	0.0539919	-0.556311
5.30958	-0.614761	0.112177	-0.506802
5.31625	-0.585916	0.199823	-0.436169
5.32292	-0.532559	0.310686	-0.37565
5.32958	-0.453919	0.43445	-0.328929
5.33625	-0.363059	0.557937	-0.28525
5.34292	-0.267268	0.665851	-0.254162
5.34958	-0.170934	0.73847	-0.234569
5.35625	-0.0963072	0.775894	-0.228017
5.36292	-0.0563342	0.79448	-0.202607
5.36958	-0.0446264	0.795329	-0.149553
5.37625	-0.0479247	0.773277	-0.0839635
5.38292	-0.0703409	0.728872	-0.0269133
5.38958	-0.0995672	0.710214	0.0416209
5.39625	-0.101986	0.738772	0.109271
5.40292	-0.0918152	0.773493	0.136245
5.40958	-0.0668974	0.78056	0.105
5.41625	-0.0293963	0.759517	0.0382229
5.42292	0.0216428	0.723858	-0.00447205
5.42958	0.061021	0.672713	-0.0380002
5.43625	0.0672247	0.600663	-0.0953269
5.44292	0.0533978	0.522126	-0.174478
5.44958	0.0165517	0.463045	-0.255914
5.45625	-0.0482577	0.432363	-0.315351
5.46292	-0.10706	0.451572	-0.360461
5.46958	-0.159304	0.49569	-0.39947
5.47625	-0.205165	0.524508	-0.410354
5.48292	-0.243124	0.521305	-0.373385
5.48958	-0.240453	0.521812	-0.276104
5.49625	-0.188262	0.570685	-0.14893
5.50292	-0.140894	0.637734	-0.0598824
5.50958	-0.114812	0.666819	-0.0513803
5.51625	-0.111717	0.669077	-0.108622
5.52292	-0.112272	0.66319	-0.174853
5.52958	-0.107305	0.671189	-0.227552
5.53625	-0.0997949	0.663796	-0.288066
5.54292	-0.101245	0.637039	-0.361395
5.54958	-0.132818	0.613975	-0.389208
5.55625	-0.168154	0.627948	-0.34772
5.56292	-0.194257	0.694236	-0.304252
5.56958	-0.226825	0.722648	-0.322412
5.57625	-0.285502	0.673382	-0.393885
5.58292	-0.333535	0.58326	-0.464742
5.58958	-0.343319	0.512496	-0.526415
5.59625	-0.330296	0.441843	-0.571746
5.60292	-0.301558	0.357823	-0.577822
5.60958	-0.274024	0.300376	-0.547421
5.61625	-0.263347	0.277515	-0.47075
5.62292	-0.282805	0.257593	-0.357286
5.62958	-0.281633	0.243996	-0.232113
5.63625	-0.253989	0.249312	-0.170445
5.64292	-0.24456	0.256822	-0.186359
5.64958	-0.268674	0.232329	-0.213156
5.65625	-0.286314	0.207561	-0.240351
5.66292	-0.28355	0.197849	-0.28999
5.66958	-0.311775	0.18778	-0.369101
5.67625	-0.378369	0.173254	-0.404263
5.68292	-0.420712	0.179727	-0.373701
5.68958	-0.414643	0.224517	-0.338918
5.69625	-0.395086	0.255404	-0.332846
5.70292	-0.402015	0.249607	-0.346954
5.70958	-0.410247	0.202652	-0.344098
5.71625	-0.371761	0.166769	-0.349624
5.72292	-0.317142	0.131943	-0.376749
5.72958	-0.285261	0.090124	-0.421359
5.73625	-0.308319	0.0533086	-0.465136
5.74292	-0.353348	0.0448149	-0.476424
5.74958	-0.375896	0.0907127	-0.475534
5.75625	-0.399462	0.140772	-0.482061
5.76292	-0.454788	0.171651	-0.519143
5.76958	-0.547161	0.184594	-0.559294
5.77625	-0.611697	0.198786	-0.573538
5.78292	-0.600271	0.217908	-0.573718
5.78958	-0.568267	0.227415	-0.568851
5.79625	-0.558459	0.235411	-0.564882
5.80292	-0.573487	0.257867	-0.559495
5.80958	-0.591133	0.287795	-0.553808
5.81625	-0.588787	0.32573	-0.552915
5.82292	-0.579156	0.399789	-0.553139
5.82958	-0.553091	0.488433	-0.546302
5.83625	-0.523333	0.574351	-0.518345
5.84292	-0.49039	0.615795	-0.487358
5.84958	-0.432875	0.617248	-0.462556
5.85625	-0.379436	0.592201	-0.4369
5.86292	-0.367883	0.531455	-0.415404
5.86958	-0.398512	0.460083	-0.395838
5.87625	-0.428871	0.396124	-0.378362
5.88292	-0.418248	0.374176	-0.332102
5.88958	-0.378883	0.392472	-0.281477
5.89625	-0.343536	0.429908	-0.278327
5.90292	-0.329141	0.448877	-0.29964
5.90958	-0.313706	0.450988	-0.345896
5.91625	-0.28613	0.422129	-0.384528
5.92292	-0.260355	0.384683	-0.425639
5.92958	-0.263477	0.34495	-0.437466
5.93625	-0.258703	0.310429	-0.415547
5.94292	-0.219423	0.292883	-0.394336
5.94958	-0.189092	0.278462	-0.389581
5.95625	-0.209267	0.261931	-0.399602
5.96292	-0.25671	0.249367	-0.398269
5.96958	-0.288103	0.249971	-0.399727
5.97625	-0.301113	0.280494	-0.40906
5.98292	-0.324374	0.300135	-0.417375
5.98958	-0.331746	0.291176	-0.383727
5.99625	-0.311602	0.28294	-0.324252
6.00292	-0.291944	0.270872	-0.267745
6.00958	-0.29869	0.259774	-0.239372
6.01625	-0.35043	0.215286	-0.226472
6.02292	-0.410308	0.17821	-0.226271
6.02958	-0.468043	0.171065	-0.256979
6.03625	-0.494083	0.183568	-0.300798
6.04292	-0.498902	0.206721	-0.350489
6.04958	-0.480886	0.229235	-0.381086
6.05625	-0.44847	0.26748	-0.389225
6.06292	-0.398143	0.332267	-0.384488
6.06958	-0.339745	0.384821	-0.378869
6.07625	-0.294289	0.407454	-0.373493
6.08292	-0.254907	0.4144	-0.363762
6.08958	-0.239202	0.427202	-0.363411
6.09625	-0.244902	0.463501	-0.373701
6.10292	-0.25533	0.488355	-0.374488
6.10958	-0.245172	0.526201	-0.343002
6.11625	-0.22346	0.574292	-0.324482
6.12292	-0.226232	0.606081	-0.336519
6.12958	-0.232981	0.614438	-0.363021
6.13625	-0.235043	0.585774	-0.39935
6.14292	-0.239952	0.538874	-0.436727
6.14958	-0.250381	0.488147	-0.455136
6.15625	-0.268549	0.451279	-0.43649
6.16292	-0.294761	0.423382	-0.388899
6.16958	-0.334763	0.394789	-0.329362
6.17625	-0.341008	0.386385	-0.239082
6.18292	-0.297425	0.44133	-0.146235
6.18958	-0.236033	0.530154	-0.0863265
6.19625	-0.177273	0.623206	-0.0548776
6.20292	-0.0828155	0.724051	-0.0149381
6.20958	0.0418905	0.830797	0.0325212
6.21625	0.144195	0.920862	0.0702182
6.22292	0.165607	0.941564	0.103702
6.22958	0.138109	0.906377	0.11797
6.23625	0.0881687	0.841825	0.100485
6.24292	0.0174054	0.75253	0.0492469
6.24958	-0.0661182	0.654272	0.000284399
6.25625	-0.118965	0.571226	-0.0229865
6.26292	-0.104078	0.544171	-0.0219805
6.26958	-0.0539756	0.568061	0.0102174
6.27625	0.0232086	0.632048	0.0716436
6.28292	0.121716	0.725596	0.130918
6.28958	0.238323	0.829269	0.156553
6.29625	0.324627	0.898972	0.148071
6.30292	0.366225	0.924763	0.140818
6.30958	0.375431	0.93421	0.151486
6.31625	0.379264	0.938373	0.166689
6.32292	0.369032	0.919665	0.17061
6.32958	0.348133	0.868585	0.193954
6.33625	0.329904	0.850438	0.228731
6.34292	0.330615	0.876057	0.251071
6.34958	0.356312	0.915579	0.227986
6.35625	0.366836	0.931852	0.191312
6.36292	0.366456	0.972412	0.195127
6.36958	0.354652	1.07205	0.234351
6.37625	0.352954	1.15772	0.282512
6.38292	0.349081	1.18178	0.323541
6.38958	0.330389	1.17999	0.359415
6.39625	0.317713	1.19413	0.403027
6.40292	0.313796	1.21142	0.439589
6.40958	0.331473	1.21015	0.458047
6.41625	0.366366	1.23791	0.454747
6.42292	0.399553	1.29668	0.431178
6.42958	0.424317	1.32746	0.41971
6.43625	0.421953	1.31348	0.407677
6.44292	0.401162	1.26358	0.396127
6.44958	0.376243	1.21131	0.372919
6.45625	0.339053	1.16047	0.374566
6.46292	0.318837	1.13023	0.416613
6.46958	0.321139	1.14962	0.48143
6.47625	0.372797	1.21147	0.558295
6.48292	0.47065	1.29645	0.643071
6.48958	0.580056	1.36597	0.743131
6.49625	0.688665	1.39464	0.834372
6.50292	0.772162	1.39988	0.901525
6.50958	0.823091	1.40387	0.952992
6.51625	0.836944	1.43007	0.99795
6.52292	0.830382	1.46705	1.04564
6.52958	0.835622	1.52937	1.10604
6.53625	0.848881	1.62539	1.1694
6.54292	0.87894	1.74969	1.22433
6.54958	0.941364	1.87393	1.25743
6.55625	1.01691	1.95569	1.26982
6.56292	1.06971	2.00182	1.25426
6.56958	1.08231	2.01566	1.21197
6.57625	1.10512	2.04457	1.19041
6.58292	1.15326	2.09355	1.22667
6.58958	1.21511	2.15476	1.30803
6.59625	1.29522	2.22995	1.40038
6.60292	1.40788	2.32117	1.48777
6.60958	1.55583	2.42433	1.58679
6.61625	1.70385	2.50284	1.67237
6.62292	1.8443	2.55628	1.75909
6.62958	1.97175	2.615	1.84879
6.63625	2.05956	2.67917	1.92517
6.64292	2.10825	2.7383	1.98175
6.64958	2.14249	2.79143	2.03061
6.65625	2.19447	2.84259	2.10576
6.66292	2.24618	2.8871	2.16737
6.66958	2.27192	2.90905	2.1903
6.67625	2.28193	2.93648	2.20962
6.68292	2.30078	2.99101	2.25839
6.68958	2.32738	3.07182	2.31749
6.69625	2.35429	3.15863	2.36708
6.70292	2.40102	3.24965	2.41976
6.70958	2.48415	3.3523	2.51876
6.71625	2.6052	3.47383	2.65343
6.72292	2.72978	3.60591	2.79126
6.72958	2.85421	3.72928	2.92439
6.73625	2.96491	3.86938	3.05122
6.74292	3.04654	4.02223	3.18931
6.74958	3.12489	4.1764	3.32741
6.75625	3.22359	4.29895	3.48355
6.76292	3.37897	4.39773	3.68433
6.76958	3.57463	4.53663	3.91616
6.77625	3.77959	4.71414	4.13454
6.78292	3.98657	4.91144	4.30394
6.78958	4.18263	5.10832	4.45052
6.79625	4.36472	5.3006	4.57906
6.80292	4.5319	5.49501	4.69181
6.80958	4.6831	5.67966	4.79258
6.81625	4.84478	5.84405	4.90666
6.82292	5.03151	5.99691	5.04777
6.82958	5.22936	6.15377	5.21868
6.83625	5.43302	6.35222	5.4205
6.84292	5.6284	6.59127	5.64992
6.84958	5.8367	6.85047	5.89882
6.85625	6.04237	7.11638	6.18547
6.86292	6.26702	7.40708	6.54019
6.86958	6.53918	7.75557	6.9271
6.87625	6.86316	8.13771	7.32647
6.88292	7.20912	8.53759	7.71359
6.88958	7.54518	8.92054	8.13011
6.89625	7.89167	9.31696	8.55396
6.90292	8.23991	9.73584	8.95806
6.90958	8.59611	10.1536	9.37065
6.91625	8.95984	10.5644	9.81876
6.92292	9.34699	10.9602	10.322
6.92958	9.77844	11.3975	10.834
6.93625	10.2471	11.8684	11.3263
6.94292	10.7509	12.357	11.8313
6.94958	11.29	12.8663	12.357
6.95625	11.8487	13.4161	12.8919
6.96292	12.4288	14.0158	13.4271
6.96958	13.0198	14.6391	13.9625
6.97625	13.6196	15.2598	14.4952
6.98292	14.2122	15.8634	14.9738
6.98958	14.7466	16.4204	15.3928
6.99625	15.2307	16.922	15.7817
7.00292	15.6716	17.3682	16.1296
7.00958	16.0709	17.7138	16.4223
7.01625	16.4127	17.9512	16.6575
7.02292	16.6896	18.0754	16.8197
7.02958	16.8956	18.0962	16.8528
7.03625	16.9782	17.9788	16.6669
7.04292	16.9114	17.6912	16.2758
7.04958	16.6858	17.2799	15.6873
7.05625	16.3057	16.74	14.9631
7.06292	15.774	16.0655	14.1075
7.06958	15.11	15.2477	13.1562
7.07625	14.3513	14.3292	12.1384
7.08292	13.4775	13.3356	11.0705
7.08958	12.5143	12.2776	10.0191
7.09625	11.5082	11.1918	8.96945
7.10292	10.469	10.1056	7.94139
7.10958	9.38571	9.04063	6.93149
7.11625	8.28344	8.00436	5.98091
7.12292	7.23561	7.04711	5.09937
7.12958	6.25104	6.16006	4.25587
7.13625	5.30161	5.32191	3.46507
7.14292	4.42565	4.54985	2.78115
7.14958	3.67889	3.88505	2.21646
7.15625	3.05516	3.33492	1.74549
7.16292	2.5114	2.858	1.35717
7.16958	2.03971	2.43781	1.07276
7.17625	1.6635	2.09206	0.887471
7.18292	1.34244	1.79248	0.721445
7.18958	1.01776	1.50265	0.563846
7.19625	0.688138	1.21713	0.431838
7.20292	0.429137	0.97496	0.347329
7.20958	0.260892	0.814217	0.276261
7.21625	0.140793	0.728603	0.178616
7.22292	0.0430031	0.691554	0.100714
7.22958	0.0144235	0.698607	0.067337
7.23625	0.090157	0.747914	0.0700549
7.24292	0.195007	0.789755	0.0543792
7.24958	0.255328	0.777431	0.0232638
7.25625	0.254427	0.719038	0.00193626
7.26292	0.235082	0.658278	-0.0263904
7.26958	0.202496	0.608968	-0.0819063
7.27625	0.103693	0.564884	-0.15175
7.28292	-0.0431573	0.555307	-0.174048
7.28958	-0.182774	0.604266	-0.178194
7.29625	-0.279078	0.648266	-0.184512
7.30292	-0.326391	0.66987	-0.176743
7.30958	-0.336357	0.676426	-0.135735
7.31625	-0.31087	0.683278	-0.0869719
7.32292	-0.254197	0.675139	-0.0657857
7.32958	-0.176883	0.649462	-0.0460409
7.33625	-0.085345	0.645535	-0.034419
7.34292	-0.0331991	0.655159	-0.0633635
7.34958	-0.0397681	0.686252	-0.13985
7.35625	-0.0835191	0.732007	-0.216481
7.36292	-0.132437	0.777196	-0.279861
7.36958	-0.17858	0.786756	-0.329501
7.37625	-0.224636	0.776373	-0.32945
7.38292	-0.241866	0.78978	-0.257744
7.38958	-0.205628	0.812317	-0.138416
7.39625	-0.121098	0.837633	-0.0444172
7.40292	-0.0465159	0.849657	0.0280918
7.40958	-0.0143461	0.874778	0.0939278
7.41625	-0.0127459	0.898386	0.123408
7.42292	-0.018415	0.894897	0.100234
7.42958	-0.0347109	0.872571	0.0268982
7.43625	-0.0552915	0.823966	-0.0278794
7.44292	-0.040835	0.787901	-0.0560915
7.44958	0.0128167	0.769982	-0.0639757
7.45625	0.0688425	0.787071	-0.061432
7.46292	0.117721	0.818857	-0.0332292
7.46958	0.1558	0.852894	0.0365112
7.47625	0.160063	0.883331	0.0972313
7.48292	0.128537	0.917327	0.138223
7.48958	0.108221	0.968308	0.170817
7.49625	0.147338	1.0194	0.2313
7.50292	0.221115	1.09171	0.299579
7.50958	0.29685	1.16285	0.369859
7.51625	0.368003	1.23216	0.444822
7.52292	0.423456	1.26128	0.488687
7.52958	0.448719	1.22995	0.478368
7.53625	0.431811	1.16506	0.433928
7.54292	0.381436	1.08449	0.380128
7.54958	0.320417	1.00327	0.292253
7.55625	0.275239	0.913697	0.186057
7.56292	0.271637	0.847284	0.126964
7.56958	0.284969	0.826252	0.136078
7.57625	0.286026	0.833801	0.150869
7.58292	0.27234	0.827951	0.122369
7.58958	0.267019	0.804165	0.0943116
7.59625	0.264798	0.797677	0.0816576
7.60292	0.232095	0.785955	0.066802
7.60958	0.169624	0.753145	0.00938286
7.61625	0.0875474	0.700559	-0.0635003
7.62292	0.00411108	0.663154	-0.116111
7.62958	-0.087362	0.644857	-0.163531
7.63625	-0.188423	0.586084	-0.233296
7.64292	-0.273614	0.502738	-0.317795
7.64958	-0.320071	0.429667	-0.370984
7.65625	-0.298556	0.395575	-0.383718
7.66292	-0.227114	0.387107	-0.362796
7.66958	-0.146134	0.38347	-0.33285
7.67625	-0.0805717	0.408669	-0.289044
7.68292	-0.0535966	0.47218	-0.244122
7.68958	-0.0733987	0.534575	-0.202917
7.69625	-0.1396	0.55328	-0.172039
7.70292	-0.242364	0.50773	-0.170277
7.70958	-0.359304	0.434948	-0.177569
7.71625	-0.45814	0.380262	-0.194883
7.72292	-0.51997	0.348477	-0.215128
7.72958	-0.520295	0.341216	-0.246259
7.73625	-0.48011	0.363025	-0.27297
7.74292	-0.405444	0.426173	-0.26507
7.74958	-0.303876	0.527005	-0.238789
7.75625	-0.20641	0.636281	-0.204035
7.76292	-0.139168	0.72587	-0.202068
7.76958	-0.13683	0.770251	-0.231341
7.77625	-0.184575	0.764474	-0.273651
7.78292	-0.254737	0.716273	-0.316002
7.78958	-0.320211	0.634028	-0.356533
7.79625	-0.365449	0.515732	-0.413138
7.80292	-0.390404	0.372288	-0.461833
7.80958	-0.370098	0.256665	-0.470663
7.81625	-0.319674	0.198888	-0.462738
7.82292	-0.274111	0.197805	-0.450425
7.82958	-0.248102	0.221126	-0.412076
7.83625	-0.216087	0.276335	-0.341642
7.84292	-0.161836	0.360859	-0.254394
7.84958	-0.121535	0.447371	-0.205295
7.85625	-0.123071	0.482841	-0.198994
7.86292	-0.145722	0.465516	-0.239968
7.86958	-0.165044	0.429995	-0.305626
7.87625	-0.190574	0.401957	-0.363988
7.88292	-0.228214	0.357517	-0.399315
7.88958	-0.266046	0.287859	-0.429488
7.89625	-0.283071	0.23438	-0.45869
7.90292	-0.288062	0.212056	-0.469712
7.90958	-0.287313	0.222941	-0.48084
7.91625	-0.268809	0.23119	-0.482051
7.92292	-0.231578	0.281684	-0.461633
7.92958	-0.18735	0.379446	-0.392344
7.93625	-0.16385	0.498	-0.301271
7.94292	-0.160338	0.610731	-0.212331
7.94958	-0.17774	0.69634	-0.127824
7.95625	-0.227635	0.759375	-0.0695797
7.96292	-0.318151	0.76467	-0.0726225
7.96958	-0.430652	0.709252	-0.132952
7.97625	-0.512227	0.606605	-0.210113
7.98292	-0.560693	0.488999	-0.267914
7.98958	-0.59371	0.374344	-0.324619
7.99625	-0.618454	0.272148	-0.37922
8.00292	-0.609127	0.201584	-0.419372
8.00958	-0.57824	0.165831	-0.450581
8.01625	-0.559481	0.172892	-0.481177
8.02292	-0.551081	0.203737	-0.519332
8.02958	-0.521066	0.252556	-0.537515
8.03625	-0.473098	0.310913	-0.5457
8.04292	-0.434692	0.34589	-0.53699
8.04958	-0.389758	0.370932	-0.497014
8.05625	-0.334791	0.403945	-0.434976
8.06292	-0.28661	0.459662	-0.381132
8.06958	-0.261966	0.524746	-0.352876
8.07625	-0.254644	0.573749	-0.330086
8.08292	-0.24653	0.605902	-0.32106
8.08958	-0.261452	0.600639	-0.35051
8.09625	-0.292312	0.535292	-0.402466
8.10292	-0.321201	0.437861	-0.416066
8.10958	-0.346804	0.340948	-0.36548
8.11625	-0.354558	0.285889	-0.293271
8.12292	-0.338947	0.289531	-0.229068
8.12958	-0.285397	0.363625	-0.155038
8.13625	-0.20997	0.480386	-0.0652145
8.14292	-0.139233	0.594265	0.00445031
8.14958	-0.0835957	0.654749	0.003613
8.15625	-0.0508454	0.644791	-0.0381173
8.16292	-0.0501466	0.590323	-0.0669426
8.16958	-0.0849171	0.518677	-0.0794761
8.17625	-0.149011	0.468639	-0.0955477
8.18292	-0.212811	0.435147	-0.122146
8.18958	-0.254126	0.426898	-0.133714
8.19625	-0.278921	0.440184	-0.123134
8.20292	-0.295544	0.447742	-0.122263
8.20958	-0.304689	0.431694	-0.149754
8.21625	-0.282421	0.419087	-0.193679
8.22292	-0.228061	0.421645	-0.232987
8.22958	-0.171949	0.426083	-0.241615
8.23625	-0.131275	0.401811	-0.245789
8.24292	-0.115003	0.360382	-0.264906
8.24958	-0.120333	0.312373	-0.292628
8.25625	-0.145685	0.269809	-0.327554
8.26292	-0.206316	0.228305	-0.365772
8.26958	-0.265489	0.188058	-0.4173
8.27625	-0.320788	0.163901	-0.45646
8.28292	-0.368541	0.16791	-0.475744
8.28958	-0.407081	0.193159	-0.464268
8.29625	-0.416468	0.188671	-0.406004
8.30292	-0.373876	0.170348	-0.347492
8.30958	-0.338579	0.174626	-0.327689
8.31625	-0.326379	0.222448	-0.341706
8.32292	-0.313262	0.307255	-0.314845
8.32958	-0.256635	0.415528	-0.249769
8.33625	-0.196329	0.536056	-0.199155
8.34292	-0.173863	0.619487	-0.148315
8.34958	-0.155354	0.663484	-0.0723796
8.35625	-0.101234	0.689683	0.0125223
8.36292	-0.0176361	0.716417	0.0657836
8.36958	0.0419596	0.734752	0.0913691
8.37625	0.067891	0.74868	0.112447
8.38292	0.078794	0.778561	0.11669
8.38958	0.0908495	0.810428	0.109302
8.39625	0.102118	0.831975	0.111399
8.40292	0.106621	0.831149	0.109436
8.40958	0.101718	0.803436	0.0894909
8.41625	0.102163	0.765179	0.0759287
8.42292	0.130557	0.7586	0.0966944
8.42958	0.189868	0.802207	0.141039
8.43625	0.258612	0.864757	0.187792
8.44292	0.306987	0.897152	0.241736
8.44958	0.317435	0.913258	0.296026
8.45625	0.305169	0.920414	0.321676
8.46292	0.267313	0.914985	0.32574
8.46958	0.220955	0.890622	0.311953
8.47625	0.172863	0.855599	0.296296
8.48292	0.137947	0.836017	0.260868
8.48958	0.136696	0.830733	0.243427
8.49625	0.183231	0.836768	0.261785
8.50292	0.261557	0.833799	0.299011
8.50958	0.335582	0.832925	0.353898
8.51625	0.407952	0.862234	0.40748
8.52292	0.491303	0.926945	0.483332
8.52958	0.583106	1.01919	0.55489
8.53625	0.6334	1.11426	0.616724
8.54292	0.655312	1.20665	0.682226
8.54958	0.686052	1.29414	0.756978
8.55625	0.71928	1.36512	0.815262
8.56292	0.73766	1.40689	0.843855
8.56958	0.751074	1.43029	0.856695
8.57625	0.785196	1.47866	0.85218
8.58292	0.827281	1.54332	0.81067
8.58958	0.837191	1.59443	0.752601
8.59625	0.841592	1.6271	0.755242
8.60292	0.877139	1.68767	0.806632
8.60958	0.923013	1.75616	0.857402
8.61625	0.960211	1.78128	0.908608
8.62292	0.981493	1.77534	0.976758
8.62958	1.03846	1.76502	1.04675
8.63625	1.10314	1.76297	1.05888
8.64292	1.12595	1.73761	1.04643
8.64958	1.14192	1.7269	1.07105
8.65625	1.16919	1.74798	1.11183
8.66292	1.20345	1.7661	1.13123
8.66958	1.16902	1.75659	1.09507
8.67625	1.07596	1.72626	1.03787
8.68292	0.983402	1.70761	0.989627
8.68958	0.89642	1.67418	0.90571
8.69625	0.81256	1.57715	0.808629
8.70292	0.748369	1.46797	0.718216
8.70958	0.737028	1.39153	0.678181
8.71625	0.769276	1.36457	0.649253
8.72292	0.783412	1.32862	0.576204
8.72958	0.749277	1.24381	0.511239
8.73625	0.683092	1.18828	0.465323
8.74292	0.596385	1.16407	0.436719
8.74958	0.501923	1.14623	0.378041
8.75625	0.403574	1.07747	0.323847
8.76292	0.316187	0.999094	0.292107
8.76958	0.244869	0.965969	0.263834
8.77625	0.194395	0.965673	0.214862
8.78292	0.159748	0.94992	0.145254
8.78958	0.130717	0.908659	0.0796859
8.79625	0.0913487	0.861319	0.015564
8.80292	0.0515353	0.803969	-0.0490968
8.80958	0.0138253	0.727603	-0.110619
8.81625	-0.032271	0.636335	-0.174488
8.82292	-0.0906753	0.563832	-0.237728
8.82958	-0.145403	0.512342	-0.293887
8.83625	-0.184528	0.468992	-0.337012
8.84292	-0.216906	0.423659	-0.361981
8.84958	-0.242641	0.371201	-0.392625
8.85625	-0.251567	0.314768	-0.412719
8.86292	-0.24991	0.261488	-0.40017
8.86958	-0.2491	0.231579	-0.344006
8.87625	-0.257336	0.239795	-0.297872
8.88292	-0.288027	0.266554	-0.293301
8.88958	-0.317065	0.324789	-0.315719
8.89625	-0.345281	0.410639	-0.339697
8.90292	-0.369497	0.50127	-0.368732
8.90958	-0.396705	0.547653	-0.399952
8.91625	-0.386385	0.54316	-0.413996
8.92292	-0.330242	0.515001	-0.41604
8.92958	-0.281654	0.456416	-0.417288
8.93625	-0.264644	0.359233	-0.411259
8.94292	-0.274402	0.254766	-0.401369
8.94958	-0.286174	0.200584	-0.419897
8.95625	-0.322311	0.205131	-0.456897
8.96292	-0.34862	0.255041	-0.453542
8.96958	-0.330392	0.341741	-0.396532
8.97625	-0.287409	0.446956	-0.352423
8.98292	-0.256911	0.50412	-0.351933
8.98958	-0.259104	0.483417	-0.362933
8.99625	-0.286554	0.408871	-0.359349
9.00292	-0.326254	0.342824	-0.357648
9.00958	-0.358277	0.300386	-0.392687
9.01625	-0.360061	0.265111	-0.424128
9.02292	-0.323105	0.266698	-0.422107
9.02958	-0.266728	0.297785	-0.385464
9.03625	-0.200653	0.359441	-0.350399
9.04292	-0.170914	0.386585	-0.342526
9.04958	-0.2058	0.367324	-0.344735
9.05625	-0.296981	0.32646	-0.340698
9.06292	-0.389348	0.304764	-0.315906
9.06958	-0.439212	0.327127	-0.277667
9.07625	-0.428904	0.346344	-0.233244
9.08292	-0.378548	0.361509	-0.216237
9.08958	-0.317649	0.366926	-0.215634
9.09625	-0.246403	0.386607	-0.221808
9.10292	-0.170465	0.406901	-0.23523
9.10958	-0.125668	0.399988	-0.257675
9.11625	-0.145116	0.384113	-0.29979
9.12292	-0.221435	0.366922	-0.338156
9.12958	-0.3025	0.352737	-0.375252
9.13625	-0.375419	0.333683	-0.40434
9.14292	-0.440296	0.301672	-0.426731
9.14958	-0.470861	0.285231	-0.456104
9.15625	-0.468203	0.286096	-0.47693
9.16292	-0.428243	0.303561	-0.458826
9.16958	-0.375807	0.352254	-0.392479
9.17625	-0.32838	0.403879	-0.307979
9.18292	-0.302956	0.449488	-0.250017
9.18958	-0.308551	0.450792	-0.215749
9.19625	-0.302477	0.437541	-0.176244
9.20292	-0.271232	0.44017	-0.132349
9.20958	-0.23122	0.452098	-0.11417
9.21625	-0.207994	0.473455	-0.144577
9.22292	-0.196131	0.486511	-0.181826
9.22958	-0.178891	0.512819	-0.188855
9.23625	-0.196773	0.52818	-0.194664
9.24292	-0.2608	0.505494	-0.247829
9.24958	-0.316661	0.46025	-0.302195
9.25625	-0.308082	0.430775	-0.315586
9.26292	-0.262693	0.432735	-0.275483
9.26958	-0.220193	0.453005	-0.23729
9.27625	-0.15246	0.480487	-0.201255
9.28292	-0.0452023	0.518928	-0.147257
9.28958	0.0536636	0.53477	-0.0908989
9.29625	0.0939408	0.502072	-0.0742957
9.30292	0.087286	0.438747	-0.127304
9.30958	0.06576	0.384596	-0.203142
9.31625	0.0376406	0.35218	-0.267429
9.32292	-0.000732474	0.333178	-0.282528
9.32958	-0.0428766	0.326208	-0.306726
9.33625	-0.0869819	0.322171	-0.330684
9.34292	-0.112974	0.31816	-0.34512
9.34958	-0.141925	0.325858	-0.332531
9.35625	-0.200223	0.344101	-0.283549
9.36292	-0.271749	0.358741	-0.250658
9.36958	-0.32336	0.356815	-0.201391
9.37625	-0.338049	0.380308	-0.140639
9.38292	-0.341526	0.449762	-0.078724
9.38958	-0.337543	0.518573	-0.0752104
9.39625	-0.318767	0.551469	-0.138139
9.40292	-0.296587	0.572498	-0.207194
9.40958	-0.27599	0.620228	-0.241781
9.41625	-0.24639	0.679563	-0.233119
9.42292	-0.223323	0.717169	-0.192359
9.42958	-0.213582	0.738736	-0.101819
9.43625	-0.20349	0.791902	-0.00131874
9.44292	-0.192147	0.840457	0.0738828
9.44958	-0.189556	0.855035	0.103921
9.45625	-0.231828	0.828762	0.0929401
9.46292	-0.285035	0.795521	0.0500616
9.46958	-0.325097	0.765869	-0.0111059
9.47625	-0.33927	0.728512	-0.0470543
9.48292	-0.338302	0.700846	-0.05347
9.48958	-0.33563	0.687339	-0.0550062
9.49625	-0.30771	0.67903	-0.0807267
9.50292	-0.265242	0.646013	-0.0951648
9.50958	-0.22229	0.596586	-0.0770462
9.51625	-0.205657	0.528828	-0.0274331
9.52292	-0.181032	0.486221	0.0156747
9.52958	-0.1369	0.460834	0.0458737
9.53625	-0.0885486	0.44443	0.0957157
9.54292	-0.0565535	0.447499	0.148016
9.54958	-0.0260569	0.476108	0.174198
9.55625	0.00312669	0.515103	0.14639
9.56292	0.000973541	0.506229	0.100409
9.56958	-0.0417108	0.457812	0.0617415
9.57625	-0.0890596	0.409872	0.0610634
9.58292	-0.119777	0.387766	0.106391
9.58958	-0.14989	0.377674	0.185393
9.59625	-0.175209	0.386601	0.275572
9.60292	-0.169408	0.419198	0.353475
9.60958	-0.141128	0.487493	0.432335
9.61625	-0.128441	0.541636	0.49483
9.62292	-0.143393	0.570103	0.521108
9.62958	-0.169226	0.586049	0.51774
9.63625	-0.192921	0.597808	0.502637
9.64292	-0.225553	0.608698	0.506997
9.64958	-0.252049	0.598233	0.530504
9.65625	-0.232463	0.603507	0.549985
9.66292	-0.176964	0.609526	0.562814
9.66958	-0.115935	0.572284	0.545445
9.67625	-0.0829551	0.465714	0.506756
9.68292	-0.0852291	0.321188	0.445436
9.68958	-0.112928	0.191483	0.391639
9.69625	-0.170984	0.10179	0.382363
9.70292	-0.205388	0.0551962	0.399471
9.70958	-0.178637	0.0345537	0.424676
9.71625	-0.0985895	0.046438	0.446785
9.72292	-0.00147484	0.0742158	0.488257
9.72958	0.083806	0.116139	0.533662
9.73625	0.140823	0.138219	0.548171
9.74292	0.153691	0.126179	0.547875
9.74958	0.124536	0.12762	0.561244
9.75625	0.0685487	0.15401	0.613924
9.76292	0.00699862	0.217576	0.666324
9.76958	-0.0544026	0.25737	0.68988
9.77625	-0.0834773	0.258153	0.692824
9.78292	-0.0884656	0.220259	0.668398
9.78958	-0.107268	0.145447	0.630183
9.79625	-0.144193	0.0697451	0.57646
9.80292	-0.180525	-0.00520573	0.533554
9.80958	-0.184952	-0.0458451	0.50359
9.81625	-0.182589	-0.0661342	0.485613
9.82292	-0.18523	-0.0660512	0.485836
9.82958	-0.184063	-0.0580001	0.489829
9.83625	-0.155691	-0.075312	0.518152
9.84292	-0.0901017	-0.111808	0.57454
9.84958	-0.0378674	-0.172254	0.645771
9.85625	0.00345092	-0.205771	0.686013
9.86292	0.0374748	-0.205882	0.710223
9.86958	0.0938898	-0.173166	0.759025
9.87625	0.128414	-0.116821	0.797818
9.88292	0.0991846	-0.0689274	0.789572
9.88958	0.0531315	-0.0433881	0.749496
9.89625	0.0212409	-0.0592988	0.738978
9.90292	0.006446	-0.120623	0.756859
9.90958	-0.0395148	-0.213027	0.790149
9.91625	-0.0867459	-0.319969	0.858575
9.92292	-0.0693579	-0.381292	0.981806
9.92958	0.00374823	-0.371686	1.1271
9.93625	0.0767167	-0.320029	1.2451
9.94292	0.124499	-0.250437	1.31692
9.94958	0.15771	-0.189155	1.34231
9.95625	0.193508	-0.130428	1.32392
9.96292	0.21064	-0.107368	1.24686
9.96958	0.218671	-0.133456	1.17985
9.97625	0.248928	-0.172596	1.16466
9.98292	0.278176	-0.203291	1.17722
9.98958	0.293647	-0.213539	1.1829
9.99625	0.306465	-0.218608	1.18733
10.0029	0.335984	-0.214689	1.26239
10.0096	0.369302	-0.176872	1.35666
10.0162	0.370245	-0.126296	1.44623
10.0229	0.375655	-0.0689842	1.55894
10.0296	0.413272	-0.0204759	1.67689
10.0363	0.432929	0.0066742	1.7563
10.0429	0.378018	-0.00454455	1.73975
10.0496	0.275986	-0.0617501	1.68109
10.0563	0.180886	-0.138776	1.59902
10.0629	0.0905174	-0.209788	1.49309
10.0696	0.00820788	-0.2515	1.41496
10.0762	-0.0463398	-0.263568	1.38174
10.0829	-0.04279	-0.276328	1.37744
10.0896	-0.0128723	-0.290013	1.355
10.0962	0.00779285	-0.297048	1.32226
10.1029	0.00184728	-0.313914	1.30161
10.1096	-0.0347323	-0.357239	1.29036
10.1163	-0.0767795	-0.38275	1.28823
10.1229	-0.112397	-0.357372	1.28944
10.1296	-0.162187	-0.304725	1.30595
10.1363	-0.22847	-0.285516	1.33601
10.1429	-0.278149	-0.29	1.36968
10.1496	-0.276364	-0.298127	1.38674
10.1562	-0.240621	-0.307166	1.39524
10.1629	-0.22838	-0.30313	1.4067
10.1696	-0.236613	-0.273676	1.40971
10.1762	-0.262356	-0.212637	1.39813
10.1829	-0.282996	-0.147275	1.37904
10.1896	-0.309279	-0.0563893	1.36109
10.1962	-0.333475	0.0506991	1.34424
10.2029	-0.346366	0.134115	1.30012
10.2096	-0.361384	0.134341	1.24255
10.2163	-0.356668	0.100467	1.20352
10.2229	-0.327193	0.10104	1.2136
10.2296	-0.295495	0.119217	1.24484
10.2363	-0.318129	0.106494	1.25781
10.2429	-0.381122	0.0693695	1.28391
10.2496	-0.444054	0.061275	1.32875
10.2562	-0.477662	0.0522481	1.34885
10.2629	-0.512518	-0.00195707	1.28686
10.2696	-0.568428	-0.103525	1.17459
10.2762	-0.605036	-0.227419	1.09184
10.2829	-0.609762	-0.348856	1.03821
10.2896	-0.605807	-0.46914	0.985891
10.2963	-0.650575	-0.57317	0.905078
10.3029	-0.753573	-0.680272	0.825052
10.3096	-0.84333	-0.765495	0.781275
10.3163	-0.892653	-0.792378	0.758979
10.3229	-0.908038	-0.754372	0.744974
10.3296	-0.891648	-0.679815	0.723261
10.3362	-0.84252	-0.607432	0.712824
10.3429	-0.75728	-0.539534	0.723643
10.3496	-0.696757	-0.486944	0.72962
10.3562	-0.697517	-0.484786	0.695185
10.3629	-0.767874	-0.562219	0.643052
10.3696	-0.879911	-0.665725	0.58569
10.3763	-1.01402	-0.753455	0.552761
10.3829	-1.15657	-0.804571	0.49622
10.3896	-1.29548	-0.879506	0.393169
10.3963	-1.41053	-0.971885	0.267768
10.4029	-1.49277	-1.04397	0.142771
10.4096	-1.59156	-1.10443	0.0269303
10.4162	-1.68972	-1.17087	-0.103451
10.4229	-1.78164	-1.25641	-0.234105
10.4296	-1.84288	-1.33186	-0.31757
10.4362	-1.8741	-1.37359	-0.334662
10.4429	-1.8783	-1.39619	-0.305405
10.4496	-1.82947	-1.42512	-0.2445
10.4563	-1.76071	-1.48108	-0.181466
10.4629	-1.71276	-1.52472	-0.132266
10.4696	-1.69811	-1.51846	-0.117548
10.4763	-1.70716	-1.48051	-0.133876
10.4829	-1.72691	-1.44037	-0.182474
10.4896	-1.75003	-1.41999	-0.263029
10.4962	-1.79875	-1.40817	-0.334642
10.5029	-1.84627	-1.42909	-0.361702
10.5096	-1.9012	-1.46835	-0.344542
10.5162	-1.96382	-1.52016	-0.311025
10.5229	-2.03129	-1.56358	-0.283403
10.5296	-2.12021	-1.55765	-0.265165
10.5363	-2.20153	-1.50887	-0.287899
10.5429	-2.25314	-1.42988	-0.349715
10.5496	-2.26371	-1.40131	-0.421311
10.5563	-2.25882	-1.41214	-0.469497
10.5629	-2.26846	-1.41122	-0.500337
10.5696	-2.25808	-1.38402	-0.509892
10.5762	-2.1961	-1.34528	-0.476155
10.5829	-2.13725	-1.32832	-0.390362
10.5896	-2.15455	-1.28874	-0.304952
10.5962	-2.23606	-1.20971	-0.238836
10.6029	-2.30905	-1.11142	-0.182466
10.6096	-2.3404	-1.04141	-0.121774
10.6163	-2.34187	-0.964856	-0.0607821
10.6229	-2.32056	-0.825524	0.0115666
10.6296	-2.23249	-0.618088	0.120482
10.6363	-2.06844	-0.413922	0.246932
10.6429	-1.85212	-0.271782	0.375549
10.6496	-1.64769	-0.17025	0.476367
10.6562	-1.50023	-0.063985	0.585474
10.6629	-1.40563	0.0536382	0.673227
10.6696	-1.33311	0.183561	0.700601
10.6762	-1.29788	0.32636	0.660345
10.6829	-1.35479	0.472819	0.61735
10.6896	-1.48385	0.633463	0.65402
10.6962	-1.62344	0.788164	0.70406
10.7029	-1.69032	0.9331	0.726156
10.7096	-1.71828	1.03553	0.696295
10.7163	-1.7431	1.06886	0.64445
10.7229	-1.73429	1.07427	0.579249
10.7296	-1.65144	1.11408	0.538143
10.7363	-1.47205	1.21841	0.565326
10.7429	-1.28065	1.36272	0.667505
10.7496	-1.11773	1.55023	0.836598
10.7562	-0.97839	1.82643	1.03161
10.7629	-0.856158	2.16558	1.18463
10.7696	-0.81036	2.45803	1.16186
10.7762	-0.885888	2.62399	1.01383
10.7829	-0.973491	2.73801	0.824823
10.7896	-0.993334	2.84059	0.69031
10.7963	-0.957131	2.90951	0.587567
10.8029	-0.954607	2.94015	0.469006
10.8096	-0.983083	2.95775	0.354501
10.8163	-1.01851	2.97955	0.234544
10.8229	-1.11154	2.94762	0.0679699
10.8296	-1.31726	2.81952	-0.20706
10.8362	-1.57549	2.65691	-0.580448
10.8429	-1.74056	2.50039	-0.991667
10.8496	-1.74617	2.42359	-1.54481
10.8562	-1.62564	2.5005	-2.69547
10.8629	-1.42504	2.93466	-4.88034
10.8696	-1.0446	4.16109	-8.11793
10.8763	-0.368169	6.52096	-11.8141
10.8829	0.616068	9.92504	-15.0782
10.8896	1.79411	13.7171	-17.1786
10.8963	2.97756	17.0828	-17.5353
10.9029	4.01831	19.3417	-15.9705
10.9096	4.77432	20.0053	-12.7861
10.9162	5.17009	18.8848	-8.84611
10.9229	5.17234	16.2646	-5.19873
10.9296	4.83825	12.9272	-2.49357
10.9362	4.34255	9.75034	-0.916278
10.9429	3.8286	7.27654	-0.274325
10.9496	3.38055	5.56887	-0.239849
10.9563	2.99762	4.44164	-0.505883
10.9629	2.61951	3.68502	-0.87606
10.9696	2.2294	3.12594	-1.27728
10.9763	1.83706	2.64412	-1.68471
10.9829	1.51111	2.14584	-2.0302
10.9896	1.25607	1.65786	-2.33336
10.9962	1.0059	1.17702	-2.59411
11.0029	0.750691	0.704003	-2.83211
11.0096	0.516814	0.225285	-3.04602
11.0162	0.305695	-0.266782	-3.24584
11.0229	0.104752	-0.718422	-3.4288
11.0296	-0.0945636	-1.13241	-3.54747
11.0363	-0.255251	-1.47983	-3.61352
11.0429	-0.34588	-1.77362	-3.63055
11.0496	-0.374017	-2.01341	-3.6129
11.0563	-0.355793	-2.21112	-3.57648
11.0629	-0.326822	-2.39048	-3.55511
11.0696	-0.320203	-2.5693	-3.61035
11.0762	-0.364443	-2.78899	-3.68376
11.0829	-0.431091	-3.01689	-3.73631
11.0896	-0.455896	-3.19924	-3.76529
11.0962	-0.411144	-3.30915	-3.76134
11.1029	-0.316376	-3.34744	-3.73729
11.1096	-0.200242	-3.3394	-3.64491
11.1163	-0.0463756	-3.25253	-3.51587
11.1229	0.147863	-3.10182	-3.36618
11.1296	0.321159	-2.93668	-3.21322
11.1363	0.423352	-2.77944	-3.06528
11.1429	0.447045	-2.65922	-2.88438
11.1496	0.484983	-2.53145	-2.65604
11.1562	0.58479	-2.38876	-2.41442
11.1629	0.69706	-2.23871	-2.20699
11.1696	0.775811	-2.09247	-2.05664
11.1762	0.86519	-1.96821	-1.90156
11.1829	1.02819	-1.81649	-1.74768
11.1896	1.21289	-1.66774	-1.61805
11.1962	1.33344	-1.5444	-1.51524
11.2029	1.39855	-1.45367	-1.41273
11.2096	1.48115	-1.36397	-1.24243
11.2163	1.60186	-1.22343	-1.03434
11.2229	1.74876	-1.04358	-0.806685
11.2296	1.92226	-0.819261	-0.580025
11.2363	2.12662	-0.579885	-0.358319
11.2429	2.34988	-0.363166	-0.153518
11.2496	2.54861	-0.18806	0.0178118
11.2562	2.71673	-0.0341284	0.173866
11.2629	2.82958	0.131738	0.330417
11.2696	2.89535	0.304053	0.483904
11.2762	2.93796	0.493409	0.642664
11.2829	2.98255	0.720872	0.833282
11.2896	3.07296	0.989831	1.0257
11.2963	3.17493	1.25275	1.15593
11.3029	3.26548	1.43197	1.22017
11.3096	3.32672	1.56201	1.26426
11.3163	3.37468	1.6751	1.32699
11.3229	3.39012	1.80588	1.37191
11.3296	3.34811	1.93757	1.42463
11.3362	3.3063	2.07757	1.54255
11.3429	3.31874	2.26798	1.70141
11.3496	3.37353	2.47831	1.83908
11.3562	3.4198	2.67308	1.92063
11.3629	3.47195	2.821	1.99156
11.3696	3.53567	2.94796	2.02001
11.3763	3.55914	3.03082	1.97218
11.3829	3.49715	3.0531	1.86185
11.3896	3.36635	2.99735	1.73622
11.3963	3.20836	2.90345	1.61264
11.4029	3.0587	2.82379	1.51304
11.4096	2.93553	2.78757	1.49396
11.4162	2.81971	2.80775	1.54013
11.4229	2.70753	2.83463	1.62391
11.4296	2.62802	2.86635	1.7219
11.4362	2.59486	2.89975	1.82147
11.4429	2.54058	2.92032	1.84721
11.4496	2.43043	2.87735	1.76078
11.4563	2.31161	2.76571	1.61855
11.4629	2.21195	2.63182	1.48291
11.4696	2.09422	2.51186	1.36622
11.4763	1.93446	2.41942	1.26094
11.4829	1.80296	2.36554	1.1953
11.4896	1.70909	2.37137	1.17672
11.4962	1.61465	2.41372	1.17292
11.5029	1.47449	2.45562	1.14555
11.5096	1.3237	2.47552	1.10979
11.5162	1.23042	2.4975	1.09981
11.5229	1.17862	2.52579	1.1507
11.5296	1.16488	2.56012	1.26026
11.5363	1.19473	2.62392	1.41562
11.5429	1.30077	2.73781	1.60396
11.5496	1.45318	2.91126	1.81104
11.5563	1.57944	3.10186	2.03199
11.5629	1.68004	3.2991	2.25283
11.5696	1.79111	3.4973	2.47706
11.5762	1.93383	3.69411	2.70147
11.5829	2.1035	3.89971	2.95989
11.5896	2.30945	4.17352	3.27731
11.5962	2.57986	4.54259	3.64408
11.6029	2.89038	5.00475	4.03787
11.6096	3.2053	5.52548	4.42528
11.6163	3.518	6.08154	4.84538
11.6229	3.8501	6.68892	5.32141
11.6296	4.20539	7.29564	5.82778
11.6363	4.56929	7.89281	6.34401
11.6429	4.95389	8.44251	6.85334
11.6496	5.38046	8.9672	7.39557
11.6562	5.86809	9.49893	7.97828
11.6629	6.40703	10.0621	8.57494
11.6696	6.98498	10.6609	9.18829
11.6762	7.58241	11.2665	9.80592
11.6829	8.18519	11.8786	10.4239
11.6896	8.77873	12.4771	10.9923
11.6962	9.3311	13.026	11.441
11.7029	9.8049	13.4494	11.7364
11.7096	10.2082	13.718	11.8951
11.7163	10.565	13.8695	11.9438
11.7229	10.8611	13.9114	11.8761
11.7296	11.0792	13.8245	11.6985
11.7363	11.219	13.5991	11.4516
11.7429	11.2871	13.2693	11.153
11.7496	11.2512	12.8814	10.7629
11.7562	11.0906	12.4084	10.2621
11.7629	10.8132	11.8436	9.6842
11.7696	10.4382	11.2283	9.08251
11.7762	9.96293	10.6053	8.47461
11.7829	9.41024	9.97716	7.87297
11.7896	8.82614	9.31506	7.26061
11.7963	8.21168	8.59753	6.64712
11.8029	7.56927	7.85067	6.04409
11.8096	6.87906	7.09544	5.44226
11.8163	6.18033	6.36466	4.83627
11.8229	5.49594	5.68279	4.24166
11.8296	4.82792	5.05433	3.73164
11.8362	4.19083	4.52107	3.30915
11.8429	3.60125	4.07023	2.92672
11.8496	3.07497	3.65832	2.58298
11.8562	2.60771	3.23344	2.27263
11.8629	2.16133	2.80577	2.00602
11.8696	1.72492	2.39314	1.74884
11.8763	1.31741	2.00521	1.49674
11.8829	0.961128	1.64878	1.26959
11.8896	0.663066	1.33405	1.06861
11.8963	0.388644	1.07487	0.909431
11.9029	0.168986	0.867986	0.786584
11.9096	0.0392877	0.729847	0.73659
11.9162	0.0109864	0.65718	0.78396
11.9229	0.0422343	0.640005	0.936232
11.9296	0.106417	0.669382	1.14787
11.9362	0.218803	0.739673	1.35448
11.9429	0.368059	0.806407	1.50802
11.9496	0.485244	0.812264	1.55828
11.9563	0.496495	0.732781	1.50475
11.9629	0.393197	0.604035	1.37007
11.9696	0.215541	0.458434	1.20068
11.9763	0.0320402	0.291072	1.06696
11.9829	-0.0959845	0.160158	1.00627
11.9896	-0.0992497	0.127568	1.05988
11.9962	0.0656775	0.23633	1.24343
12.0029	0.387823	0.451077	1.57253
12.0096	0.835642	0.768351	2.02209
12.0162	1.34006	1.19746	2.51425
12.0229	1.80998	1.65941	2.97713
12.0296	2.17715	2.06465	3.34726
12.0363	2.41079	2.34899	3.59313
12.0429	2.54996	2.53586	3.72664
12.0496	2.63882	2.66206	3.80261
12.0563	2.73816	2.78043	3.91422
12.0629	2.90158	2.94872	4.11643
12.0696	3.14514	3.181	4.42971
12.0762	3.44002	3.45703	4.78207
12.0829	3.68948	3.70932	5.05878
12.0896	3.83049	3.83806	5.16663
12.0962	3.80742	3.78892	5.05527
12.1029	3.61357	3.55879	4.73175
12.1096	3.27013	3.20784	4.25054
12.1163	2.838	2.79406	3.71297
12.1229	2.42881	2.38727	3.22047
12.1296	2.0954	2.04773	2.81693
12.1363	1.84516	1.78438	2.50286
12.1429	1.6494	1.59955	2.29003
12.1496	1.48565	1.46392	2.16782
12.1562	1.36462	1.35943	2.10569
12.1629	1.27058	1.26282	2.06003
12.1696	1.20279	1.20483	2.02918
12.1762	1.14335	1.20603	2.02527
12.1829	1.08644	1.2277	2.01725
12.1896	1.04587	1.23474	1.98694
12.1962	1.03227	1.2571	1.95612
12.2029	1.03467	1.33508	1.94777
12.2096	1.01567	1.42631	1.94623
12.2163	1.00463	1.50951	1.96495
12.2229	1.05348	1.63017	2.03484
12.2296	1.17411	1.82032	2.16717
12.2363	1.3332	2.03492	2.3219
12.2429	1.52528	2.23317	2.4962
12.2496	1.7764	2.43808	2.72878
12.2562	2.05935	2.67469	2.99238
12.2629	2.29833	2.89007	3.24572
12.2696	2.46169	3.05233	3.4301
12.2762	2.55139	3.16405	3.52762
12.2829	2.59464	3.23939	3.55182
12.2896	2.60128	3.29441	3.52296
12.2963	2.5903	3.31767	3.49327
12.3029	2.5911	3.34366	3.48207
12.3096	2.64394	3.39991	3.54484
12.3163	2.80204	3.54813	3.74745
12.3229	3.1187	3.84956	4.11437
12.3296	3.61437	4.31399	4.61885
12.3362	4.2611	4.91633	5.2161
12.3429	4.99649	5.59639	5.87788
12.3496	5.7295	6.29208	6.53637
12.3562	6.36015	6.89095	7.06306
12.3629	6.77421	7.27303	7.35852
12.3696	6.88533	7.38469	7.39426
12.3763	6.68192	7.2515	7.16818
12.3829	6.20259	6.91055	6.6806
12.3896	5.52458	6.35093	5.95493
12.3963	4.73552	5.62377	5.13036
12.4029	3.90552	4.8286	4.29694
12.4096	3.09431	4.02836	3.48823
12.4162	2.30929	3.24641	2.6991
12.4229	1.60512	2.51998	1.99865
12.4296	1.01641	1.95393	1.45646
12.4362	0.555047	1.5654	1.06061
12.4429	0.200678	1.3058	0.789405
12.4496	-0.0748894	1.12378	0.604779
12.4563	-0.258808	1.00335	0.498062
12.4629	-0.375106	0.931771	0.429008
12.4696	-0.438092	0.885497	0.400719
12.4763	-0.450843	0.878434	0.408205
12.4829	-0.425842	0.900038	0.409999
12.4896	-0.368971	0.938119	0.413046
12.4962	-0.294585	0.982344	0.44397
12.5029	-0.186825	1.03509	0.541893
12.5096	-0.0460775	1.11611	0.684576
12.5162	0.113345	1.22531	0.845252
12.5229	0.290966	1.39246	1.06109
12.5296	0.500859	1.62251	1.33903
12.5363	0.767133	1.89787	1.66365
12.5429	1.09229	2.22549	1.9994
12.5496	1.47911	2.59318	2.34349
12.5563	1.88379	2.97198	2.65904
12.5629	2.2585	3.28321	2.90248
12.5696	2.56073	3.49739	3.05649
12.5762	2.76763	3.607	3.15241
12.5829	2.8818	3.61004	3.19621
12.5896	2.88491	3.49576	3.14515
12.5962	2.81009	3.28607	3.04569
12.6029	2.71405	3.0799	2.95182
12.6096	2.66746	2.95926	2.93042
12.6163	2.70967	2.9818	2.99927
12.6229	2.84722	3.14392	3.16991
12.6296	3.08831	3.4189	3.46085
12.6363	3.38283	3.77629	3.7971
12.6429	3.67093	4.1276	4.13081
12.6496	3.90646	4.41245	4.39054
12.6562	4.07738	4.56476	4.52967
12.6629	4.14472	4.5689	4.51857
12.6696	4.05021	4.44623	4.35264
12.6762	3.81869	4.22316	4.10703
12.6829	3.53006	3.96342	3.82844
12.6896	3.26057	3.71089	3.58759
12.6962	3.04419	3.5421	3.4243
12.7029	2.91792	3.50618	3.3959
12.7096	2.96798	3.61537	3.53525
12.7163	3.22007	3.87794	3.83997
12.7229	3.6687	4.31215	4.31827
12.7296	4.29178	4.97159	5.00292
12.7363	5.16046	5.93042	5.98731
12.7429	6.40586	7.25819	7.38244
12.7496	8.14963	9.08895	9.35482
12.7562	10.5121	11.591	12.0365
12.7629	13.5628	14.8472	15.4568
12.7696	17.2704	18.751	19.4136
12.7762	21.3522	22.9633	23.5277
12.7829	25.3179	27.0068	27.2434
12.7896	28.5707	30.2741	29.9645
12.7963	30.5875	32.1612	31.197
12.8029	31.0177	32.29	30.7082
12.8096	29.7522	30.6316	28.6022
12.8163	26.9902	27.4969	25.2467
12.8229	23.2265	23.4335	21.2144
12.8296	19.0824	19.0981	17.0833
12.8362	15.1098	15.0629	13.3524
12.8429	11.6764	11.6979	10.3019
12.8496	8.98733	9.11681	8.02504
12.8562	7.07243	7.28829	6.43871
12.8629	5.78623	6.0525	5.39811
12.8696	4.94049	5.23669	4.76374
12.8763	4.38905	4.72673	4.42148
12.8829	4.06985	4.44819	4.2825
12.8896	3.92119	4.36619	4.25729
12.8963	3.87811	4.41591	4.29887
12.9029	3.92353	4.5605	4.41807
12.9096	4.07688	4.79843	4.637
12.9162	4.3433	5.07729	4.92303
12.9229	4.66581	5.37111	5.22559
12.9296	4.95607	5.63952	5.52834
12.9362	5.16988	5.87316	5.83391
12.9429	5.3109	6.06518	6.08169
12.9496	5.38964	6.16694	6.18752
12.9563	5.38386	6.16828	6.11264
12.9629	5.25094	6.02182	5.88758
12.9696	4.98529	5.72549	5.54487
12.9763	4.62692	5.30052	5.11273
12.9829	4.20739	4.78699	4.61114
12.9896	3.72718	4.23085	4.07913
12.9962	3.20129	3.67525	3.58867
13.0029	2.71525	3.21136	3.21781
13.0096	2.37781	2.91499	3.00884
13.0162	2.19915	2.79258	2.91383
13.0229	2.12362	2.7834	2.90481
13.0296	2.10617	2.82368	2.96036
13.0363	2.13788	2.89033	3.03841
13.0429	2.17571	2.93249	3.07403
13.0496	2.14338	2.89407	3.01079
13.0563	2.03258	2.73944	2.87835
13.0629	1.88343	2.50038	2.70786
13.0696	1.71745	2.24419	2.50575
13.0762	1.52337	1.9842	2.29755
13.0829	1.32055	1.75177	2.08804
13.0896	1.15476	1.55738	1.9075
13.0962	1.02861	1.43348	1.75701
13.1029	0.936309	1.38457	1.6592
13.1096	0.893008	1.38716	1.66951
13.1163	0.937734	1.47602	1.79281
13.1229	1.08144	1.64903	2.01877
13.1296	1.30553	1.91259	2.33044
13.1363	1.62671	2.24708	2.74117
13.1429	2.05331	2.6683	3.24193
13.1496	2.57074	3.17289	3.77053
13.1562	3.126	3.71151	4.26615
13.1629	3.65243	4.21343	4.67839
13.1696	4.11032	4.62187	5.00371
13.1762	4.46425	4.94072	5.22667
13.1829	4.68027	5.16838	5.35239
13.1896	4.80056	5.33287	5.42432
13.1962	4.9008	5.48387	5.52537
13.2029	5.0597	5.69921	5.73808
13.2096	5.27884	6.01119	6.05621
13.2163	5.54802	6.38276	6.44134
13.2229	5.9156	6.78709	6.85847
13.2296	6.35988	7.20627	7.27946
13.2363	6.79725	7.5915	7.66834
13.2429	7.13604	7.87325	7.95593
13.2496	7.35877	8.01308	8.09864
13.2562	7.46981	8.02602	8.08243
13.2629	7.43586	7.92585	7.91581
13.2696	7.23347	7.71502	7.62799
13.2762	6.90455	7.39101	7.23668
13.2829	6.52492	6.9945	6.8104
13.2896	6.1738	6.59918	6.3935
13.2963	5.89106	6.25212	6.05659
13.3029	5.67042	5.97078	5.81372
13.3096	5.50349	5.72888	5.64721
13.3163	5.36397	5.56386	5.54006
[truncated: 4,752 more rows]

## Sheet: Figure S8B
Figure S8B: LC-MS chromatogram (negative mode) of DA:MA reaction products at 1:1 molar ratio
RT [min]	DA:MA 1:1 A	DA:MA 1:1 B	DA:MA 1:1 C
0.0194333	198970	188096	188065
0.0483167	183265	183759	179965
0.0772333	177892	182104	178880
0.106167	185633	174425	171613
0.135117	178530	182286	170827
0.16405	179654	174741	183589
0.192983	179379	177275	186571
0.221933	177785	176169	181274
0.250867	175604	175479	176035
0.279817	175739	185569	177769
0.30875	180221	178845	176792
0.337683	181500	172174	170906
0.366633	186400	173069	179551
0.395567	176579	184097	186506
0.4245	182932	178994	182308
0.45345	175359	181681	177894
0.482383	183271	174041	176175
0.511333	185105	183578	177039
0.540267	174519	176245	178029
0.5692	176962	178282	179157
0.59815	179632	171956	181483
0.627083	178913	175352	174603
0.656033	178280	187695	174372
0.684967	180341	172927	175423
0.7139	177538	181165	175479
0.74285	174187	179247	173382
0.771783	176924	173603	179436
0.800733	176059	175182	172479
0.829667	176023	195757	178028
0.8586	183189	173656	172499
0.88755	178715	178479	167437
0.916483	176609	175793	177300
0.945433	177507	175069	175851
0.974367	178698	178520	177756
1.0033	174064	176071	173736
1.03225	180281	171302	175687
1.06118	178748	176289	181740
1.09013	176809	179608	177067
1.11907	181148	168838	173503
1.148	183987	169098	180088
1.17695	182965	176941	173594
1.20588	178531	177475	178113
1.23483	179631	173851	180438
1.26377	178140	176130	172158
1.2927	179209	172838	173903
1.32165	177727	175889	174970
1.35058	186170	174253	174986
1.37953	180996	180228	172662
1.40847	177369	175508	171818
1.4374	182867	170033	168580
1.46635	171298	174041	180372
1.49528	176393	175917	174884
1.52423	181186	174261	173239
1.55317	180596	171781	170905
1.5821	176481	172357	177566
1.61105	177244	179793	172451
1.63998	177945	180303	174960
1.66893	173009	176637	168763
1.69787	178741	166117	176987
1.7268	173423	177555	201218
1.75575	172388	168034	172887
1.78468	172798	179661	172598
1.81363	171976	175293	172702
1.84257	188281	177138	177018
1.8715	183415	181417	174809
1.90045	175537	178745	176370
1.92938	173469	179957	178472
1.95833	177513	175599	173287
1.98727	180648	181246	181880
2.0162	180031	179618	173886
2.04515	177449	176685	177066
2.07408	179625	174411	171356
2.10302	176820	169846	172430
2.13197	187155	170149	171804
2.1609	192054	194511	188822
2.18985	203649	205774	198766
2.21878	194296	194901	189002
2.24772	191800	184837	194172
2.27667	182516	179276	177177
2.3056	177094	176369	177064
2.33453	182082	180044	177235
2.36348	178518	177109	173684
2.39242	174763	178919	179455
2.42135	177931	186208	182998
2.4503	182177	177088	176438
2.47923	180321	176052	170869
2.50818	175659	176876	172577
2.53712	172286	180544	174206
2.56605	181785	172046	179745
2.595	174771	179064	174936
2.62393	181371	170456	171462
2.65287	180856	172761	175668
2.68182	174867	174802	178904
2.71075	180678	175537	176043
2.7397	176209	173220	177796
2.76863	177064	174706	173394
2.79757	178342	175635	171568
2.82652	177760	183375	173420
2.85545	186618	175210	174854
2.8844	181812	174785	180174
2.91333	178889	166621	181612
2.94227	203537	200177	199664
2.97122	326884	334765	329044
3.00015	372443	355346	368725
3.0291	325104	325988	340929
3.05803	286845	279648	284461
3.08697	259459	255455	268642
3.11592	248653	243471	249454
3.14485	242362	238552	234991
3.17378	229412	227485	227392
3.20273	213341	216915	218363
3.23167	207021	215884	214786
3.2606	209043	203383	222206
3.28955	211300	206288	217178
3.31848	204666	212463	213118
3.34743	214707	207902	225651
3.37637	208508	205153	206534
3.4053	208472	205314	209227
3.43425	205806	207104	202122
3.46318	205515	201424	202706
3.49212	199411	203920	194623
3.52107	209826	201048	197009
3.55	196624	197997	199064
3.57893	195644	201280	197952
3.60788	196044	192560	194081
3.63682	196950	196271	191818
3.66575	199028	197625	188888
3.6947	198440	192885	190912
3.72363	195485	189242	186254
3.75258	196632	193158	186922
3.78152	191155	187257	184683
3.81045	197956	194216	190983
3.8394	188543	189316	189632
3.86833	193892	187127	187838
3.89728	193852	197857	191427
3.92622	188982	187531	187260
3.95515	192003	155404	190964
3.9841	189153	191997	190053
4.01303	190482	187558	181672
4.04198	190535	182473	190257
4.07092	181855	192613	192313
4.09985	185808	178368	181583
4.1288	183751	184110	183277
4.15773	191909	187625	187908
4.18668	182205	182350	182979
4.21562	186129	181667	173285
4.24455	192203	184312	191791
4.2735	191010	181340	183070
4.30243	195305	187637	181023
4.33138	186884	180812	171198
4.36032	201755	184668	183868
4.38925	188579	181695	179505
4.4182	189882	180436	182748
4.44713	187819	183885	187116
4.47608	185640	177294	180188
4.50502	184469	185118	182111
4.53395	185126	180842	177503
4.5629	182571	180601	181465
4.59183	178662	179482	178575
4.62078	183092	181582	184809
4.64972	184425	182162	175000
4.67865	185389	176877	181905
4.7076	180812	180948	183208
4.73653	175893	184837	178087
4.76548	180662	172337	178020
4.79442	176109	179877	178305
4.82335	187745	177443	180793
4.8523	204911	172575	180606
4.88123	180648	179091	177861
4.91018	179595	175071	175997
4.93912	181818	177557	176729
4.96805	185883	179452	181394
4.997	181753	177113	175133
5.02593	178444	177580	181857
5.05488	178427	182471	173533
5.08382	176596	180421	176798
5.11275	184220	183819	178448
5.1417	182393	169030	180369
5.17063	184636	180694	183328
5.19958	174272	177714	171269
5.22852	185196	179454	184078
5.25745	172731	171032	179034
5.2864	178936	176837	180550
5.31533	181099	177275	179395
5.34428	178545	175152	179043
5.37322	173277	181918	170893
5.40215	180981	173314	176525
5.4311	181909	199534	167760
5.46003	174679	177601	174174
5.48898	179726	181149	178272
5.51792	172762	170128	169644
5.54685	178713	174978	176164
5.5758	175477	192557	148241
5.60473	180530	178105	174890
5.63368	171287	174087	172292
5.66262	178098	175716	172614
5.69155	179370	170228	169127
5.7205	173060	177962	173007
5.74943	180982	177100	176546
5.77838	175378	178804	170451
5.80732	182645	172895	176310
5.83625	172540	169222	176468
5.8652	176246	168553	175446
5.89413	181305	180586	177081
5.92307	184249	178051	171953
5.95202	180486	179875	175415
5.98095	179016	176965	174862
6.0099	179444	176328	171872
6.03883	176635	175173	179214
6.06777	177389	178828	178560
6.09672	168153	179068	174145
6.12565	181515	176674	171930
6.1546	176985	177015	174296
6.18353	173491	174190	171567
6.21248	177116	179988	172414
6.24142	179159	179193	177120
6.27035	178560	169566	190563
6.2993	179656	182155	168616
6.32823	180396	179609	169636
6.35718	178621	179632	174850
6.38612	178748	179039	169938
6.41505	174476	177187	174090
6.444	178780	176207	178625
6.47293	174408	176741	172739
6.50188	189061	172745	175973
6.53082	176360	177877	176138
6.55975	176296	169997	169029
6.5887	179707	180139	174379
6.61763	180682	174495	176748
6.64657	176946	176680	168902
6.67552	178071	180491	174293
6.70445	177051	179250	174475
6.7334	173999	173892	173484
6.76233	178634	177823	174078
6.79127	176203	178634	174342
6.82022	176338	170441	175682
6.84915	169685	172634	177312
6.8781	183694	174084	173428
6.90703	183784	170322	178087
6.93597	177978	176166	177594
6.96492	180849	175941	171556
6.99385	175005	171306	175537
7.0228	173079	171391	173119
7.05173	179649	184101	180314
7.08067	184007	178348	181725
7.10962	178798	177549	176251
7.13855	173796	179198	170255
7.1675	177096	177852	179401
7.19643	183794	171153	176370
7.22537	184453	178687	175717
7.25432	202844	181262	170323
7.28325	183480	183268	177942
7.3122	177888	177293	177420
7.34113	183121	174548	178029
7.37007	177591	176181	177805
7.39902	185668	173380	181521
7.42795	178637	179420	182863
7.4569	184746	179956	181921
7.48583	185742	181002	182930
7.51477	181984	182116	178847
7.54372	193096	183371	180669
7.57265	191728	195657	183354
7.6016	189769	192345	177293
7.63053	189042	186631	193523
7.65947	186682	183316	196444
7.68842	193419	184786	208206
7.71735	189912	186782	186099
7.7463	193731	182718	182935
7.77523	183983	180280	175100
7.80417	179503	198407	175857
7.83312	178866	180167	178849
7.86205	181751	179168	171325
7.891	176927	181944	179613
7.91993	182535	183486	178817
7.94887	177213	174856	182610
7.97782	176354	181377	179866
8.00675	183870	176070	182741
8.0357	182516	175473	180243
8.06463	182510	180724	179948
8.09357	179737	174079	175507
8.12252	185441	185090	181316
8.15145	181423	176807	176441
8.1804	173798	181312	182914
8.20933	177303	177672	180049
8.23827	180976	178392	178563
8.26722	174722	178125	183785
8.29615	175296	183828	180148
8.3251	181561	183320	179928
8.35403	182940	193580	184423
8.38298	186040	178974	182680
8.41192	187461	183637	177517
8.44085	185797	185587	180266
8.4698	181951	182017	188490
8.49873	190320	187496	180961
8.52768	191934	184294	187925
8.55662	189589	184494	184273
8.58555	188218	184745	191582
8.6145	193662	192849	193669
8.64343	196387	193674	196618
8.67238	196401	199433	199985
8.70132	201416	196684	191204
8.73025	191125	203482	197011
8.7592	202542	205322	199346
8.78813	204553	195133	200869
8.81708	199630	194498	196916
8.84602	195963	198922	197845
8.87495	202223	188430	190439
8.9039	184861	190587	182711
8.93283	179845	193017	175846
8.96178	182255	185838	179694
8.99072	181861	190101	179590
9.01965	187802	182484	180080
9.0486	181550	176542	176998
9.07753	184492	183342	174351
9.10648	173807	184519	183616
9.13542	189533	180647	190631
9.16435	176736	181761	177129
9.1933	183501	182746	184633
9.22223	183595	181082	181971
9.25118	183010	188911	184926
9.28012	188044	187966	178427
9.30905	186173	186904	183088
9.338	181665	184531	179953
9.36693	178504	185569	178593
9.39588	185850	185238	177955
9.42482	182080	185377	181415
9.45375	189480	182323	185313
9.4827	189239	184668	177403
9.51163	191733	185761	184018
9.54058	187921	184772	185950
9.56952	185420	187941	186622
9.59847	185478	187174	186837
9.6274	185326	188328	187814
9.65633	185179	188228	179898
9.68528	181371	184157	182880
9.71422	183634	183784	164402
9.74317	190033	186313	191672
9.7721	182979	188405	186841
9.80103	190767	184803	187784
9.82998	183777	184726	183635
9.85892	186476	191815	187978
9.88787	185418	189832	196156
9.9168	194236	192126	184798
9.94573	186388	188061	189620
9.97468	184016	192296	195367
10.0036	191289	188942	183716
10.0326	197126	186904	193358
10.0615	180706	191144	188289
10.0904	183100	190824	189597
10.1194	187253	192328	189691
10.1483	192360	192861	187026
10.1773	186387	188867	183576
10.2062	188091	195886	185155
10.2351	193654	192844	181957
10.2641	191985	193965	183383
10.293	186218	191991	182220
10.322	193027	188422	186464
10.3509	189977	181559	182769
10.3798	198197	185216	184047
10.4088	186690	183794	190727
10.4377	193979	186020	185797
10.4667	188095	179229	188734
10.4956	186353	191992	182338
10.5245	184212	187298	186701
10.5535	191360	188607	182150
10.5824	185140	184643	179583
10.6114	190443	188014	190424
10.6403	184347	188508	183489
10.6692	179777	187411	177035
10.6982	190026	183367	178230
10.7271	188032	184034	182762
10.7561	184580	188761	184430
10.785	184676	186588	184804
10.8139	182092	188513	179521
10.8429	187672	174235	177479
10.8718	187463	172290	181131
10.9008	179591	183486	178294
10.9297	184250	179466	181879
10.9587	178298	184592	181054
10.9876	175198	189209	180531
11.0165	189229	182504	189714
11.0455	187374	187223	184867
11.0744	191896	192525	191748
11.1034	202794	187053	188766
11.1323	201781	184283	178337
11.1612	196769	189656	186443
11.1902	193167	180704	188099
11.2191	186956	190075	181529
11.248	190674	179044	176907
11.277	186691	177616	189211
11.3059	180510	186575	178289
11.3349	186176	178267	179843
11.3638	189231	171516	182435
11.3927	186460	182878	177984
11.4217	181662	179864	180973
11.4506	183943	177829	174449
11.4796	177709	176051	175889
11.5085	183157	176577	176865
11.5374	186162	177344	174972
11.5664	179952	176383	173933
11.5953	185759	181792	172468
11.6242	186825	180348	176019
11.6532	178639	180882	173126
11.6821	179118	181923	173284
11.7111	185710	185695	174998
11.74	179811	175205	181323
11.769	186050	190422	177900
11.7979	182582	180690	181207
11.8268	189171	185342	180902
11.8558	191499	191407	185087
11.8847	187633	192963	182772
11.9137	186981	192452	185453
11.9426	191394	197039	199154
11.9715	196029	192196	190242
12.0005	198462	202334	201779
12.0294	210147	202297	210300
12.0584	239836	223204	219559
12.0873	220533	225686	216437
12.1162	226931	245804	226885
12.1452	253818	260693	263087
12.1741	267855	266275	268104
12.203	294687	290261	290120
12.232	287960	274201	277430
12.2609	265787	261023	272001
12.2899	247908	249479	250921
12.3188	244758	252268	267587
12.3477	248769	262551	259607
12.3767	275126	270708	272660
12.4056	278846	281755	278533
12.4346	293691	290717	284090
12.4635	333744	316345	325588
12.4924	333136	339413	336125
12.5214	283492	289896	290609
12.5503	239775	243341	241681
12.5793	218749	213178	212829
12.6082	210876	205156	210591
12.6371	231878	232515	224698
12.6661	273441	269277	267301
12.695	291476	286090	291201
12.724	300716	298002	291542
12.7529	328807	321665	313804
12.7818	303135	320251	314018
12.8108	277171	259412	277556
12.8397	248158	234750	239787
12.8687	231192	231221	227355
12.8976	238266	240032	241610
12.9265	276835	273161	264146
12.9555	294550	297153	288952
12.9844	301506	301887	316859
13.0134	310566	348250	312380
13.0423	338105	347907	345450
13.0712	373200	361935	360490
13.1002	338997	346062	336647
13.1291	316873	297485	316488
13.158	308364	300481	299139
13.187	276706	270266	270667
13.2159	255448	248432	255404
13.2449	274711	256478	261435
13.2738	310837	309821	296180
13.3027	331428	320513	314184
13.3317	337109	337335	350132
13.3606	358859	368485	367066
13.3896	362317	350299	353056
13.4185	351916	362614	355370
13.4474	339768	324340	341613
13.4764	293172	296261	291855
13.5053	284574	277779	268540
13.5343	291996	302307	295730
13.5632	337489	365127	343040
13.5921	371824	379797	389910
13.6211	392753	405324	397439
13.65	395954	389282	405878
13.679	350687	338337	347356
13.7079	314980	309882	299426
13.7368	313231	310462	292792
13.7658	290236	308955	296849
13.7947	333638	335889	338736
13.8237	384862	375613	371880
13.8526	395653	414200	388472
13.8815	397905	390918	396051
13.9105	368114	375626	354538
13.9394	340957	344505	335271
13.9683	328591	322370	364558
13.9973	342677	340805	346626
14.0262	358186	368385	379147
14.0552	382569	377818	394551
14.0841	386458	393314	393127
14.113	365091	375913	371822
14.142	367488	348236	364297
14.1709	351546	369212	348615
14.1999	379390	361742	369664
14.2288	369507	383446	356598
14.2577	375982	362022	350981
14.2867	354321	379646	350194
14.3156	357998	379927	355695
14.3446	363074	396190	387784
14.3735	375061	360414	362982
14.4024	353266	403398	364676
14.4314	373795	413040	383060
14.4603	365763	378846	384077
14.4893	357910	372167	372971
14.5182	366029	384430	370977
14.5471	351395	381305	364999
14.5761	372678	349865	374521
14.605	374481	367695	394611
14.634	353956	364159	362356
14.6629	367935	374868	369408
14.6918	353809	386082	359602
14.7208	372948	348256	366061
14.7497	349916	376007	365517
14.7787	354459	369879	358499
14.8076	361635	371321	356812
14.8365	349059	377142	396193
14.8655	343513	374108	388653
14.8944	379987	361682	346683
14.9233	354070	380021	354520
14.9523	326811	359395	350296
14.9812	340598	380254	351709
15.0102	346492	356717	346569
15.0391	347579	354924	352448
15.068	345380	364801	358390
15.097	334143	366237	355475
15.1259	339713	359433	353035
15.1548	335196	357684	334958
15.1838	316336	348229	351331
15.2127	318727	343638	327139
15.2417	319371	327789	311476
15.2706	294522	340146	338913
15.2995	331407	318652	331948
15.3285	297518	328620	313414
15.3574	311393	327274	309810
15.3864	318810	318837	321985
15.4153	323927	307092	308195
15.4443	296432	320339	288950
15.4732	302664	301035	293584
15.5021	297701	293310	298142
15.5311	301824	295949	294846
15.56	285708	290414	288415
15.5889	278723	292947	268411
15.6179	267920	284076	268997
15.6468	267713	273840	272916
15.6758	271827	271462	289214
15.7047	249702	274276	269252
15.7336	256578	273296	265948
15.7626	255161	265358	261123
15.7915	244788	261360	261194
15.8204	244743	260323	266324
15.8494	240869	258615	245193
15.8783	238704	247184	250554
15.9073	243207	242695	255199
15.9362	228184	241653	236779
15.9651	232467	236425	238404
15.9941	235778	228340	233465
16.023	224595	227565	231794
16.052	229894	228687	237337
16.0809	215895	227970	226693
16.1099	224799	224896	233096
16.1388	220242	228529	226744
16.1677	218224	217576	217603
16.1967	213193	216784	216248
16.2256	208624	220989	211715
16.2545	207480	213122	206437
16.2835	205729	216903	213820
16.3124	207717	214269	207184
16.3413	211388	202101	205652
16.3703	207830	202934	204448
16.3992	204164	211683	199164
16.4282	199449	198971	205026
16.4571	208663	199536	197441
16.486	196795	193458	202167
16.515	192358	200772	204999
16.5439	205347	209124	195328
16.5729	191426	197767	229557
16.6018	194721	199016	195391
16.6307	188724	195876	194130
16.6597	201108	194172	194369
16.6886	198036	196252	186339
16.7176	198884	197467	194731
16.7465	190418	196046	195224
16.7754	196199	194524	188503
16.8044	194930	189997	190485
16.8333	191277	186753	194663
16.8623	192689	200178	191265
16.8912	191333	193506	194586
16.9201	184803	201863	187378
16.9491	190268	193157	188635
16.978	193020	193132	187244
17.0069	195437	190786	193024
17.0359	189399	191053	185457
17.0648	192639	198549	194709
17.0938	198558	189951	184014
17.1227	191763	188138	189915
17.1517	191058	191091	183351
17.1806	194090	187321	185328
17.2095	187989	194953	194576
17.2385	187369	184842	183370
17.2674	192899	185137	195932
17.2963	189113	192541	188427
17.3253	191236	188561	190516
17.3542	185610	188047	184733
17.3832	186572	191691	182945
17.4121	187922	187945	185708
17.441	187976	192659	184511
17.47	186524	187386	184760
17.4989	185117	194520	186769
17.5279	189640	188222	183620
17.5568	187563	185524	190859
17.5857	188326	187786	186764
17.6147	190724	190929	187830
17.6436	189887	189244	187841
17.6726	188210	191745	184351
17.7015	185906	192056	180204
17.7304	194271	193637	188403
17.7594	199002	189761	183046
17.7883	184214	188672	188703
17.8173	179505	183472	175468
17.8462	190799	189798	183646
17.8751	187776	187767	189797
17.9041	189015	187509	180731
17.933	182905	190792	177714
17.9619	191075	186552	188039
17.9909	190333	185049	186880
18.0198	196359	190533	190275
18.0487	190830	186228	187374
18.0777	192069	193226	188464
18.1066	195485	188792	186051
18.1356	190124	184929	192859
18.1645	188203	180669	186420
18.1934	183749	185882	195895
18.2224	184541	187187	187488
18.2513	187821	187339	199071
18.2803	187547	179157	186570
18.3092	191688	188360	182580
18.3381	189521	180537	180848
18.3671	193531	189584	191588
18.396	192971	191551	186980
18.425	188211	187738	210928
18.4539	193008	181902	183397
18.4828	195629	182583	185360
18.5118	183459	186919	186869
18.5407	190450	190305	188606
18.5696	198019	186234	186236
18.5986	185622	184397	185295
18.6275	183150	187000	194400
18.6565	189232	186007	179370
18.6854	192387	183828	185196
18.7143	191653	181412	188065
18.7433	188053	190463	182944
18.7722	191348	177759	182538
18.8012	186727	185694	184582
18.8301	185683	185429	182263
18.859	185851	190766	178084
18.888	187698	185921	176459
18.9169	187756	188718	181009
18.9459	182213	181000	189889
18.9748	188046	190441	176717
19.0037	185597	188873	189356
19.0327	197770	183344	182856
19.0616	183315	184253	188052
19.0906	196674	187675	182716
19.1195	191683	177401	189673
19.1484	182302	188556	194695
19.1774	184323	184780	186418
19.2063	185952	183260	192850
19.2353	184929	190590	184403
19.2642	189461	189064	187805
19.2931	190926	195610	189008
19.3221	187299	183630	193039
19.351	189640	191754	193514
19.38	186663	184876	182709
19.4089	197218	186338	188272
19.4378	191834	181960	194157
19.4668	183656	185917	183992
19.4957	183739	189384	185904
19.5246	184634	182733	187273
19.5536	192964	180988	185673
19.5825	187287	180209	187641
19.6115	190156	185251	186650
19.6404	183841	188434	194660
19.6693	183400	186730	186737
19.6983	190503	187244	186603
19.7272	185149	186870	191842
19.7562	191371	192192	185740
19.7851	190913	189697	191337
19.814	193817	185978	187779
19.843	181589	184122	187153
19.8719	190512	190604	183775
19.9008	189205	186914	181176
19.9298	189294	182871	184355
19.9587	188487	183249	186292
19.9876	195702	191901	188815
20.0166	184007	185291	186679
20.0455	183683	182874	193488
20.0745	188976	187723	183421
20.1034	181711	189060	184076
20.1323	184984	185659	177971
20.1613	187754	183838	181887
20.1902	186469	183425	189387
20.2192	185824	187319	183974
20.2481	193520	187369	189101
20.277	193310	184032	183271
20.306	190389	184953	190195
20.3349	185689	179559	189855
20.3639	191373	192472	182890
20.3928	194141	181205	182133
20.4217	184156	182386	177413
20.4507	181201	186244	180051
20.4796	192651	184122	190824
20.5085	193915	179589	176264
20.5375	193457	184690	187909
20.5664	192562	180632	182915
20.5954	191903	183036	184224
20.6243	186308	190520	187402
20.6532	184921	187945	190681
20.6822	216607	182331	186955
20.7111	186695	188870	182943
20.7401	183316	190380	183149
20.769	192769	196886	193205
20.798	193634	194534	198164
20.8269	195432	198091	195264
20.8558	187507	191580	183741
20.8848	189449	192894	188875
20.9137	183870	181097	180438
20.9426	188606	189297	188016
20.9716	185696	183830	185284
21.0005	188485	185176	185268
21.0295	187174	181099	187648
21.0584	187562	188138	187158
21.0873	183547	190333	184112
21.1163	196721	179681	183419
21.1452	182091	195516	180287
21.1742	185582	179087	175178
21.2031	187700	190149	193997
21.232	183584	183778	184437
21.261	188696	186233	193499
21.2899	186685	177553	188379
21.3188	183724	180403	191136
21.3478	179110	184229	192106
21.3767	187883	186619	178386
21.4057	183170	177268	183567
21.4346	184615	186028	183844
21.4635	178855	185552	180960
21.4925	190443	192789	179634
21.5214	184956	184978	186311
21.5504	183194	186429	185965
21.5793	189133	187363	183815
21.6082	192167	184497	184704
21.6372	189619	189902	179919
21.6661	185569	180925	185757
21.695	183452	177503	172117
21.724	186476	180765	190489
21.7529	183424	183424	183646
21.7818	186348	181251	178647
21.8108	191142	180170	178284
21.8397	187911	183567	183373
21.8687	183017	189871	188415
21.8976	191768	177884	184704
21.9265	188966	182199	181841
21.9555	186742	183342	181101
21.9844	185420	182279	188592
22.0134	193847	187184	183749
22.0423	183622	187497	188790
22.0712	188044	179416	182559
22.1002	183992	175040	184913
22.1291	186482	187890	183736
22.158	189989	191620	186716
22.187	188127	193707	183571
22.2159	189697	188581	177484
22.2449	186757	185044	188153
22.2738	187158	187946	182925
22.3027	185268	183738	183385
22.3317	183868	188755	186640
22.3606	183351	180834	184753
22.3896	184349	181920	187067
22.4185	185296	184253	179982
22.4474	186041	187449	180388
22.4764	188160	179179	188238
22.5053	180074	185820	182201
22.5343	188568	179396	180808
22.5632	190122	181579	179586
22.5921	182743	181042	175927
22.6211	189445	185356	179029
22.65	192039	188436	185501
22.679	190620	190844	180512
22.7079	189440	185894	181762
22.7368	187677	184411	185111
22.7658	192305	181114	186354
22.7947	184532	190387	184535
22.8236	186766	184331	182432
22.8526	185323	184659	179359
22.8815	195751	187174	182958
22.9105	177609	184755	180260
22.9394	189680	184534	185784
22.9683	184405	189780	192115
22.9973	188281	193507	193957
23.0262	192134	186578	191740
23.0552	186707	183659	187058
23.0841	183955	189157	179675
23.113	183150	195370	184034
23.142	182481	186339	190869
23.1709	179996	186331	188588
23.1998	184084	197452	180645
23.2288	182580	187683	186483
23.2577	183926	185833	193022
23.2867	187261	186936	185081
23.3156	191469	188621	179951
23.3445	180900	194270	183605
23.3735	195227	187773	191483
23.4024	193478	185570	190120
23.4313	188795	193738	192697
23.4603	193080	191658	193671
23.4892	198726	187860	185521
23.5182	197114	196329	193233
23.5471	190734	194428	189478
23.576	198779	193681	195950
23.605	201759	191418	201410
23.6339	190188	186539	196312
23.6628	185516	190371	192350
23.6918	196958	189489	186179
23.7207	193394	199611	196338
23.7497	199088	201907	198023
23.7786	198480	193874	197968
23.8075	201363	206588	198886
23.8365	200304	197418	196045
23.8654	203602	211775	197543
23.8944	209410	202411	210053
23.9233	201229	199388	203638
23.9522	194701	184737	190748
23.9812	192142	198983	186912
24.0101	186755	184267	182290
24.039	188383	192469	187432
24.068	190963	178724	181061
24.0969	185700	186244	187934
24.1259	184588	186825	188498
24.1548	197300	196446	194027
24.1837	211631	204443	207440
24.2127	216125	220303	221345
24.2416	226046	227773	228999
24.2706	245299	244763	249244
24.2995	279310	270151	263286
24.3285	251367	256185	250513
24.3574	218010	216841	209350
24.3863	195578	206821	198685
24.4153	192140	191522	190524
24.4442	191410	190654	181402
24.4731	184646	182818	180398
24.5021	187820	191279	183959
24.531	186818	180691	183910
24.56	182855	186163	178414
24.5889	192876	185799	189216
24.6178	179970	184082	185604
24.6468	186798	181890	182070
24.6757	179657	190316	199041
24.7046	212546	211507	203632
24.7336	291464	287378	281353
24.7625	325046	304965	310511
24.7915	285337	285549	284359
24.8204	237176	226869	239605
24.8493	212003	207738	200984
24.8783	206457	199023	200134
24.9072	187333	189199	190592
24.9361	185008	182866	184317
24.9651	186850	182407	194031
24.994	188157	182018	187534
25.023	187544	186946	181626
25.0519	186985	178214	183801
25.0808	183097	184477	180655
25.1098	193438	180947	180462
25.1387	184194	182978	177860
25.1676	186910	183187	173842
25.1966	182262	181942	180923
25.2255	178754	183214	185348
25.2544	182938	180322	180945
25.2834	178649	186023	185187
25.3123	183044	220678	179642
25.3413	179590	183107	186899
25.3702	177083	175668	180834
25.3991	178821	179078	178880
25.4281	181497	182065	179524
25.457	235713	249428	237357
25.486	532147	557396	526187
25.5149	760699	734957	762036
25.5438	706019	710880	696236
25.5728	580526	514100	602363
25.6017	393250	392731	397974
25.6306	313891	319944	313199
25.6596	281171	261088	271178
25.6885	245644	239803	252114
25.7175	223790	217880	224353
25.7464	206952	208445	208949
25.7753	194523	198450	198858
25.8043	188667	186855	191364
25.8332	181938	187504	185213
25.8621	175166	177805	179966
25.8911	181522	184542	177081
25.92	180370	183914	186398
25.949	183460	181007	183831
25.9779	185866	180470	181157
26.0069	182028	179585	183706
26.0358	184955	183091	179634
26.0647	183671	175760	184430
26.0937	179591	172255	180882
26.1226	178531	180414	173376
26.1515	182684	181871	171546
26.1805	185369	177888	176275
26.2094	176072	179947	175699
26.2384	180972	180036	185535
26.2673	184934	181472	182893
26.2962	179040	175064	177271
26.3252	180741	176969	184150
26.3541	186602	182752	180068
26.3831	177688	173202	176340
26.412	178526	178898	181348
26.4409	172900	179303	180475
26.4699	185001	182470	179949
26.4988	176648	184965	177462
26.5277	183460	173882	182967
26.5567	183012	176549	174638
26.5856	176482	175726	172824
26.6146	177189	183125	169034
26.6435	181876	176383	174137
26.6724	183449	179077	179297
26.7014	179251	172632	173457
26.7303	176743	175782	177523
26.7592	180856	181124	182430
26.7882	177716	176827	177602
26.8171	178794	204493	174868
26.8461	179554	179064	176951
26.875	181180	181740	177526
26.9039	174326	174626	177281
26.9329	185818	183305	172988
26.9618	178153	165209	181680
26.9907	178377	177304	171724
27.0197	180495	179444	173063
27.0486	184618	176692	176269
27.0776	179233	179878	179605
27.1065	180289	181459	176100
27.1354	175522	178243	178964
27.1644	172264	182225	170525
27.1933	179299	179588	176397
27.2222	184028	177565	179914
27.2512	179055	174987	176997
27.2801	179841	181328	172941
27.3091	184420	182316	174112
27.338	180002	173176	177827
27.3669	186457	175688	184931
27.3959	173242	178336	184380
27.4248	178992	174420	177247
27.4537	173355	182329	180896
27.4827	177096	176493	181986
27.5116	175017	182435	179455
27.5406	180204	203960	174540
27.5695	172838	179807	185531
27.5984	181649	184528	178323
27.6274	183084	184942	169674
27.6563	201089	195002	195621
27.6853	337361	358100	333468
27.7142	740191	827844	758872
27.7431	1.06329e+06	991393	1.03848e+06
27.7721	1.06606e+06	1.0335e+06	1.05036e+06
27.801	837110	924546	864442
27.8299	688385	652099	672340
27.8589	527318	501382	510641
27.8878	405476	409079	402355
27.9167	351167	355094	360102
27.9457	315338	303801	306922
27.9746	275390	281875	290902
28.0035	264900	262043	266456
28.0325	261678	259201	256038
28.0614	252137	248330	251514
28.0903	246496	235358	243688
28.1193	237113	231499	238355
28.1482	234685	228690	224001
28.1771	229494	224980	226194
28.2061	225447	228303	224564
28.235	229441	224420	229200
28.2639	226227	210850	227556
28.2929	215147	215852	220633
28.3218	211578	209346	212831
28.3507	214238	210939	210102
28.3797	213955	211360	209113
28.4086	212539	208743	206356
28.4376	212987	206136	207896
28.4665	215647	205184	208865
28.4954	212288	198488	205463
28.5243	206367	204242	205499
28.5533	201591	202511	200980
28.5822	205019	199405	202141
28.6111	206483	196102	191742
28.6401	196631	200899	195533
28.669	198508	194681	190650
28.6979	196721	189551	195101
28.7269	193675	190013	197917
28.7558	193408	194480	195906
28.7848	197239	189439	195411
28.8137	198952	190998	190746
28.8426	192172	188509	185429
28.8716	190362	189450	194030
28.9005	189592	184624	187559
28.9294	190885	190416	183102
28.9584	185357	187569	185645
28.9873	189900	185377	184729
29.0162	188023	187153	183196
29.0452	195235	188630	187748
29.0741	190619	182832	185184
29.103	198671	191917	189847
29.132	204621	188350	188844
29.1609	189629	186386	181206
29.1899	181363	181171	183063
29.2188	181485	178760	176683
29.2477	194708	181884	189916
29.2767	190489	185824	181917
29.3056	193963	186145	194929
29.3345	193883	181954	181234
29.3635	191081	188035	185235
29.3924	193085	189414	186873
29.4213	190399	191224	191439
29.4503	193238	193427	194096
29.4792	196792	195514	195267
29.5081	204924	193878	198695
29.5371	204853	198379	193847
29.566	205245	200726	201418
29.5949	215577	210242	203020
29.6239	214002	217010	210885
29.6528	225928	212237	210717
29.6817	229220	220711	215882
29.7107	239505	222349	211785
29.7396	251445	224914	222920
29.7685	249322	232259	225839
29.7975	280702	261852	258691
29.8264	309566	286047	279305
29.8553	299951	279259	287484
29.8843	273814	264735	267661
29.9132	265913	253949	247982
29.9421	278300	261617	263433
29.9711	296669	295858	280511
30	279016	266563	268285
30.0289	260608	252754	252183
30.0579	256664	247692	244081
30.0868	251282	247460	247861
30.1157	260988	259775	250721
30.1447	281829	267042	265179
30.1736	275669	263783	263339
30.2025	258330	255316	256882
30.2315	249754	255476	247922
30.2604	257388	248750	249963
30.2893	249913	244552	248584
30.3183	253483	253748	251855
30.3472	251969	256908	251063
30.3761	256037	256560	253413
30.405	257310	252608	244190
30.434	262101	248124	259614
30.4629	257523	252064	250368
30.4918	240526	247456	251335
30.5208	236877	237388	244240
30.5497	235049	243734	241715
30.5786	237376	241006	234757
30.6076	240675	243558	245043
30.6365	242796	242080	241308
30.6654	235574	245921	245452
30.6944	236892	243182	236922
30.7233	226687	235593	230598
30.7523	227965	236461	230067
30.7812	228934	233055	236876
30.8101	234263	233457	233005
30.8391	223866	228781	220943
30.868	216715	224443	224496
30.8969	209853	217552	214078
30.9259	205946	212360	210980
30.9548	199413	204852	203270
30.9837	202563	207554	199046
31.0127	192478	197434	198516
31.0416	188373	196824	195949
31.0705	183964	189979	187414
31.0995	178304	189269	185509
31.1284	176151	180661	178593
31.1573	173051	176849	176548
31.1863	171883	174937	172634
31.2152	167398	173854	168963
31.2442	161059	168316	167106
31.2731	165448	167675	167229
31.302	160469	161906	164752
31.331	153789	160062	161556
31.3599	151437	156665	155127
31.3888	150737	153453	155734
31.4178	150714	153486	151242
31.4467	147862	153732	150987
31.4757	145658	148977	148343
31.5046	145883	147610	149355
31.5335	146256	143799	148276
31.5625	141179	148420	146666
31.5914	140085	146942	144528
31.6203	141572	142935	143659
31.6493	141413	143823	139891
31.6782	138761	141155	142081
31.7072	140057	140785	143274
31.7361	141025	142051	142772
31.765	140623	140838	142180
31.794	137743	140462	140300
31.8229	137255	137321	139867
31.8519	136343	138298	138156
31.8808	134076	138708	139227
31.9097	135394	136591	137267
31.9387	136131	136429	135882
31.9676	135903	138265	134704
31.9966	134856	135265	135132
32.0255	134912	135067	136956
32.0545	134918	137665	136466
32.0834	133212	135401	136214
32.1123	134266	135335	135332
32.1413	134015	134586	134716
32.1702	134012	135322	133328
32.1992	134214	134494	134998
32.2281	133827	132113	135596
32.257	132740	132782	134469
32.286	133125	132013	133588
32.3149	132700	133332	133736
32.3439	131139	133740	133320
32.3728	132956	134703	135286
32.4017	132927	133097	133917
32.4307	133023	133662	135415
32.4596	131996	134329	133505
32.4886	132332	134408	135170
32.5175	133006	133081	132735
32.5465	133346	132545	131891
32.5754	132800	133523	133216
32.6043	132120	132334	132457
32.6333	130564	132261	132113
32.6622	130561	132619	133149
32.6912	131283	131596	132482
32.7201	134057	131169	133497
32.749	134185	132398	133524
32.778	132922	133348	133471
32.8069	132138	131347	132979
32.8359	132450	131570	132861
32.8648	133032	133597	132581
32.8937	130719	132866	133714
32.9227	130721	132797	133834
32.9516	132507	133672	131731
32.9806	132121	133662	134184
33.0095	132784	131527	132491
33.0385	131069	130809	131923
33.0674	130884	131131	130841
33.0964	130894	131461	132635
33.1253	129755	130897	132882
33.1542	132625	132909	131247
33.1832	131944	133125	132992
33.2121	131973	132799	132736
33.2411	132782	132616	132535
33.27	131186	132171	133984
33.2989	132556	134263	133295
33.3279	131940	132766	132215
33.3568	132342	133889	131934
33.3858	131460	132755	133528
33.4147	132293	131342	132554
33.4436	130877	133341	132437
33.4726	133623	132712	132990
33.5015	132956	133054	133263
33.5305	133117	133472	131361
33.5594	130972	133843	133219
33.5884	132794	131730	132359
33.6173	132164	131762	132650
33.6463	132559	132280	132712
33.6752	132904	132677	133656
33.7041	131585	133341	132949
33.7331	131232	133347	133457
33.762	132110	131458	132117
33.791	133190	132333	131654
33.8199	132447	132848	133960
33.8488	132764	132826	134677
33.8778	132220	133685	134993
33.9067	131583	132038	133892
33.9357	130440	131742	131616
33.9646	132092	131236	134044
33.9935	132841	131252	132769
34.0225	132784	132056	133466
34.0514	131999	131342	132902
34.0804	130997	133919	132946
34.1093	132743	130681	133062
34.1382	133583	132035	131565
34.1672	132106	132564	131732
34.1961	133057	132036	132890
34.2251	130380	132715	133731
34.254	132296	131490	134813
34.283	133935	133752	132443
34.3119	132678	132345	132508
34.3409	132188	134027	133208
34.3698	133021	134587	132784
34.3987	132939	132863	132592
34.4277	131960	132283	133617
34.4566	133458	133463	133495
34.4856	132289	133036	133458
34.5145	130576	132790	132964
34.5434	132081	134848	131503
34.5724	132758	131786	132966
34.6013	133503	134559	134007
34.6303	132330	132846	133866
34.6592	133137	132213	134725
34.6882	133247	132824	133195
34.7171	132806	133139	131500
34.746	133344	133504	131813
34.775	131253	133231	134152
34.8039	132123	133943	133727
34.8329	132246	134390	132463
34.8618	133134	132897	133406
34.8907	132922	135337	134574
34.9197	132247	134138	135584
34.9486	132982	134810	131893
34.9776	130863	133783	131358
35.0065	131735	133280	132666
35.0354	133042	134187	133634
35.0644	133038	133513	133695
35.0933	131809	131402	132839
35.1223	133499	132137	132351
35.1512	132747	130724	132536
35.1801	130591	132593	133321
35.2091	132256	132442	132909
35.238	130876	132115	133025
35.267	131906	132512	132185
35.2959	132817	130829	133314
35.3249	132950	132223	134024
35.3538	132284	133052	132728
35.3828	131429	133222	133142
35.4117	130232	132551	131817
35.4406	131771	132996	130526
35.4696	132015	132983	132842
35.4985	132292	132467	133109
35.5275	131974	131645	130725
35.5564	132325	131594	133358
35.5853	132507	133531	133185
35.6143	131894	133998	132475
35.6432	133402	132903	132784
35.6722	133138	133077	132316
35.7011	132432	134771	130877
35.73	134110	132055	133464
35.759	131200	131604	130985
35.7879	131486	132225	131891
35.8169	130486	130822	133340
35.8458	131277	130985	132499
35.8747	130742	131963	133884
35.9037	131568	132133	132312
35.9326	131890	132347	131968
35.9616	132004	131835	131460
35.9905	131184	132478	131758
36.0195	131173	132249	130579
36.0484	129866	131966	130514
36.0773	132419	131895	132477
36.1063	130278	132343	132995
36.1352	131330	132574	133523
36.1642	132024	132307	131559
36.1931	132682	131814	132034
36.2221	132570	130298	131681
36.251	132452	130931	132542
36.2799	131684	132275	130099
36.3089	131275	130970	132777
36.3378	131437	129742	132406
36.3668	132135	131660	132259
36.3957	130269	132725	131079
36.4246	132122	133264	129846
36.4536	131923	132214	129811
36.4825	131728	132215	131947
36.5115	131497	132221	132538
36.5404	130953	132994	132908
36.5694	132783	131075	132726
36.5983	131850	131716	132439
36.6272	130458	132942	132658
36.6562	131787	131622	130790
36.6851	132236	130604	130699
36.7141	131129	131085	132714
36.743	132438	131736	131926
36.7719	131651	131021	130517
36.8009	131586	130939	132064
36.8298	132277	129764	132106
36.8588	130931	131839	131488
36.8877	131151	131174	131678
36.9166	130295	131668	131379
36.9456	130746	132326	131577
36.9745	131495	131621	131073
37.0035	132471	131312	131776
37.0324	132151	131130	129740
37.0614	131217	130817	131163
37.0903	131901	129491	130077
37.1193	131056	130672	130022
37.1482	130555	129435	130491
37.1771	130052	131157	130102
37.2061	131522	131734	129754
37.235	131520	130864	129357
37.264	131349	131336	130897
37.2929	131325	131015	129727
37.3218	130274	130000	130636
37.3508	130330	130801	130616
37.3797	131647	129413	131736
37.4087	130078	129835	130533
37.4376	130926	129322	130750
37.4665	130646	129985	130214
37.4955	130571	132751	130513
37.5244	129588	131133	130114
37.5534	130141	131320	128343
37.5823	132086	130970	129954
37.6113	129833	130679	129958
37.6402	130905	132868	131526
37.6692	130360	130202	130893
37.6981	130322	132226	130094
37.727	131276	130473	129556
37.756	131727	131251	130496
37.7849	130045	130697	130466
37.8139	130078	130445	130577
37.8428	130315	131351	131435
37.8717	131242	130394	130328
37.9007	131133	130278	130854
37.9296	130766	130736	129991
37.9586	131076	131559	130411
37.9875	130129	131928	131651
38.0164	130891	129416	130984
38.0454	130508	132597	130143
38.0743	130475	131420	130280
38.1033	130734	130226	131135
38.1322	130137	130670	130477
38.1612	131553	130400	131217
38.1901	130371	130463	130868
38.2191	129910	131231	131337
38.248	130207	131014	131487
38.2769	129871	129777	128982
38.3059	130600	130226	131376
38.3348	130188	130424	130958
38.3638	129223	130574	129660
38.3927	130441	130128	132216
38.4216	131434	131499	131150
38.4506	131265	129448	130489
38.4795	131716	130789	132075
38.5085	130756	129196	130465
38.5374	131060	132268	129702
38.5663	130519	130910	130930
38.5953	130380	131024	131710
38.6242	129500	130356	130293
38.6532	130327	130275	130333
38.6821	132007	129777	130075
38.7111	131608	130474	131575
38.74	131429	130385	130982
38.7689	131040	129423	130580
38.7979	129316	129503	131090
38.8268	130484	128739	130217
38.8558	131730	128843	130882
38.8847	130834	130071	130485
38.9136	130690	129537	131362
38.9426	130614	129446	129915
38.9715	130615	130943	131255
39.0005	130079	129316	131757
39.0294	129697	128995	130011
39.0584	128837	130708	129412
39.0873	130049	130864	131568
39.1163	130434	131601	131538
39.1452	129967	129661	131939
39.1741	136418	138532	138646
39.2031	259862	262994	257391
39.232	250685	248066	244010
39.261	217553	204220	215786
39.2899	200603	200892	202290
39.3188	196525	184346	187994
39.3477	185221	186723	184653
39.3767	186721	189219	191760
39.4056	187246	184856	187840
39.4346	187613	188548	180651
39.4635	188847	189548	177797
39.4924	193425	189324	187330
39.5214	192733	190720	193632
39.5503	188020	188735	188979
39.5793	193710	183691	190353
39.6082	196610	188069	193415
39.6371	190750	184288	191542
39.666	184907	194220	181175
39.695	187873	185594	186948
39.7239	193567	188686	196838
39.7529	185015	187644	194113
39.7818	185895	188522	194011
39.8107	185504	191291	186042
39.8397	183128	184997	184754
39.8686	190326	179756	186195
39.8976	186270	186347	191746
39.9265	179665	185498	191651
39.9554	180186	180729	184371
39.9844	183543	188252	188311
40.0133	187159	191881	190260
40.0423	194253	185067	181183
40.0712	190229	178981	181470
40.1001	190342	186624	190541
40.129	183751	186906	186708
40.158	188252	183985	185484
40.1869	184305	187038	186757
40.2159	189747	190165	183767
40.2448	184670	185537	186531
40.2737	181538	189761	179619
40.3027	186390	182415	187785
40.3316	183032	175518	176236
40.3606	186218	176323	183125
40.3895	182387	183234	176839
40.4184	184082	184276	183150
40.4474	208359	185810	186780
40.4763	177057	184543	177418
40.5052	181820	188044	179313
40.5342	184589	196623	183326
40.5631	180013	179262	177122
40.5921	188123	187284	182459
40.621	182961	184990	184375
40.6499	187738	180280	184891
40.6789	182777	176422	184271
40.7078	179558	177819	176961
40.7368	182518	183267	179398
40.7657	181768	176759	180899
40.7946	180095	175626	172925
40.8236	184999	180043	184248
40.8525	181146	178193	180144
40.8814	186185	172046	173835
40.9104	178032	177474	182937
40.9393	179249	178936	172083
40.9682	185088	179400	179401
40.9972	184241	172571	170959
41.0261	183620	177703	178505
41.0551	183544	173510	178450
41.084	181545	175851	179057
41.1129	180187	173789	178179
41.1419	185383	176384	176888
41.1708	178337	182613	170669
41.1998	178234	183411	177494
41.2287	176845	181140	183166
41.2576	177281	178669	172105
41.2866	181384	187723	169777
41.3155	174663	176944	180006
41.3445	182502	170115	173961
41.3734	180947	179388	174265
41.4023	177674	181428	175751
41.4313	166280	173508	175613
41.4602	168215	178823	174099
41.4892	179305	181695	179274
41.5181	177999	179715	178812
41.547	175596	175139	174486
41.576	181055	179296	171999
41.6049	180654	183212	175430
41.6339	196521	177018	171669
41.6628	171709	175350	175842
41.6917	185534	174666	178788
41.7207	180522	178486	176019
41.7496	181444	177820	172731
41.7785	173839	169945	172006
41.8075	181146	173814	177236
41.8364	177049	171783	173349
41.8653	186287	180411	178108
41.8943	174859	170870	171682
41.9232	182665	184113	177876
41.9522	174312	172864	177929
41.9811	175051	175312	177736
42.01	170467	182889	173964
42.039	174608	183586	173326
42.0679	176140	177193	172691
42.0969	180095	175543	170676
42.1258	181005	180403	177275
42.1547	177168	175315	168887
42.1837	177121	179488	174847
42.2126	173744	176765	180164
42.2416	174258	176275	177810
42.2705	174965	171292	176222
42.2995	178893	175847	173361
42.3284	175679	180749	176989
42.3573	174648	172530	174174
42.3863	176438	179237	173275
42.4152	179319	169530	173675
42.4441	178426	177793	171819
42.4731	179207	173049	178334
42.502	178215	167710	177188
42.531	180286	173727	175018
42.5599	173895	177477	174328
42.5888	171938	174393	170151
42.6178	172961	171120	168695
42.6467	176230	176599	173512
42.6756	176055	169042	173220
42.7046	176476	172475	176736
42.7335	173392	177545	176088
42.7625	175056	175679	175180
42.7914	184323	171354	171722
42.8203	179602	176844	177460
42.8493	179124	180125	174788
42.8782	181066	171795	175507
42.9072	176278	170472	173903
42.9361	177883	176553	174438
42.965	173665	176319	174649
42.994	176572	172973	168715
43.0229	176215	172954	169331
43.0519	174387	173869	173377
43.0808	177267	171332	174665
43.1097	176541	174170	176301
43.1387	177270	172780	177285
43.1676	178326	174642	169113
43.1966	171456	173251	177266
43.2255	180195	174540	167382
43.2544	174075	175881	182403
43.2834	182306	181113	171612
43.3123	178251	174413	170726
43.3413	181842	174738	168704
43.3702	181061	173614	177752
43.3991	177088	169314	174688
43.4281	178596	191276	174576
43.457	177075	177751	174381
43.486	176753	169252	168137
43.5149	170395	178734	175445
43.5438	177624	178118	175408
43.5728	178665	180360	163010
43.6017	180721	172740	168845
43.6307	178931	177863	174398
43.6596	172523	173659	180959
43.6885	175978	179441	173884
43.7175	171547	170481	171651
43.7464	172848	177329	182675
43.7754	180412	172671	169777
43.8043	171219	170150	172413
43.8332	180415	175932	174703
43.8622	172209	172986	166795
43.8911	175254	176732	177648
43.9201	177842	182149	172012
43.949	178161	168102	178368
43.9779	176383	179925	173365
44.0069	178402	181870	176713
44.0358	171988	179710	177129
44.0647	176342	170085	170840
44.0937	177032	182373	173051
44.1226	178382	173686	177625
44.1516	175290	177481	168008
44.1805	171243	172009	166562
44.2094	170608	178015	175588
44.2384	179711	173628	175565
44.2673	178192	173062	173302
44.2963	174478	177861	170439
44.3252	174920	180502	170697
44.3541	175908	180661	173861
44.3831	171510	181344	174610
44.412	172698	166645	173870
44.441	165597	169752	167746
44.4699	175925	174796	174278
44.4988	170853	174703	169970
44.5278	177781	174643	173828
44.5567	179103	176809	172823
44.5857	170597	186424	178036
44.6146	174953	170083	173006
44.6435	169736	172986	174424
44.6725	164419	175176	171213
44.7014	175369	174521	172340
44.7304	174364	174982	171366
44.7593	181057	170552	169288
44.7882	179049	178349	177369
44.8172	179448	170957	166350
44.8461	179516	177833	173128
44.8751	178475	174244	171670
44.904	170204	175162	174747
44.9329	170762	179500	173492
44.9619	177472	179784	170927
44.9908	176300	175152	173004
45.0198	180054	238733	372109
