# Supplementary material for: Hydroxy acid conjugation to lipids increases structural and hydrolytic stability
Source: Nat Commun. 2026 Jul 27;17:6973. doi: 10.1038/s41467-026-75192-5 (PMC13408983; doi:10.1038/s41467-026-75192-5)
Supplement: Supplementary file 16 — Source data for Figure S9 [file 41467_2026_75192_MOESM16_ESM.xlsx]

## Sheet: Figure S9A
Figure S9A: HPLC chromatogram (negative mode) of DA:MA reaction products at 1:2 molar ratio
RT [min]	DA:MA 1:2 A	DA:MA 1:2 B	DA:MA 1:2 C
0.00291667	0.0333392	-0.110061	-0.000970677
0.00958333	0.00321629	-0.102581	0.0580956
0.01625	-0.00938843	-0.0936715	0.0971348
0.0229167	-0.0157341	-0.106701	0.0801721
0.0295833	-0.026878	-0.154064	0.0192598
0.03625	-0.0233222	-0.219584	-0.0430054
0.0429167	-0.0098508	-0.270288	-0.0883135
0.0495833	-0.027314	-0.310662	-0.138265
0.05625	-0.0743906	-0.355805	-0.178287
0.0629167	-0.143074	-0.412823	-0.186969
0.0695833	-0.190514	-0.468681	-0.17743
0.07625	-0.193365	-0.49926	-0.188048
0.0829167	-0.148475	-0.505144	-0.21919
0.0895833	-0.0693385	-0.492889	-0.226631
0.09625	-0.00232315	-0.471531	-0.20981
0.102917	0.0623242	-0.412494	-0.205547
0.109583	0.120948	-0.319466	-0.215196
0.11625	0.122009	-0.260237	-0.220608
0.122917	0.0536376	-0.263723	-0.227545
0.129583	-0.0351599	-0.299752	-0.249911
0.13625	-0.0774078	-0.326332	-0.268228
0.142917	-0.0766294	-0.329308	-0.225668
0.149583	-0.0669513	-0.334343	-0.127258
0.15625	-0.0538068	-0.320098	-0.00780289
0.162917	-0.0537624	-0.289995	0.0961577
0.169583	-0.0907681	-0.272107	0.155528
0.17625	-0.172293	-0.287801	0.137909
0.182917	-0.253209	-0.325392	0.059602
0.189583	-0.307932	-0.348086	-0.0372489
0.19625	-0.326994	-0.354379	-0.0975944
0.202917	-0.329644	-0.37421	-0.118037
0.209583	-0.32517	-0.419374	-0.112577
0.21625	-0.315814	-0.45557	-0.0853794
0.222917	-0.334861	-0.496365	-0.0754453
0.229583	-0.382256	-0.541442	-0.10281
0.23625	-0.440511	-0.59846	-0.168817
0.242917	-0.438135	-0.602441	-0.240846
0.249583	-0.373261	-0.536345	-0.269327
0.25625	-0.27845	-0.458074	-0.24316
0.262917	-0.177521	-0.389055	-0.157691
0.269583	-0.0971793	-0.346422	-0.0532152
0.27625	-0.0475053	-0.314709	0.0215753
0.282917	-0.0514989	-0.326363	0.0598797
0.289583	-0.0839727	-0.373446	0.0656162
0.29625	-0.114516	-0.410428	0.0512419
0.302917	-0.151423	-0.440906	-0.000529143
0.309583	-0.193035	-0.470455	-0.0807507
0.31625	-0.211711	-0.481286	-0.143802
0.322917	-0.190289	-0.448914	-0.172829
0.329583	-0.134938	-0.387034	-0.179885
0.33625	-0.090786	-0.326782	-0.173273
0.342917	-0.069164	-0.262117	-0.155363
0.349583	-0.0478165	-0.187896	-0.1151
0.35625	-0.0248479	-0.131077	-0.075407
0.362917	-0.0145532	-0.107152	-0.0457617
0.369583	-0.0570255	-0.102792	-0.0337689
0.37625	-0.116485	-0.105248	-0.0482503
0.382917	-0.150494	-0.124767	-0.0698316
0.389583	-0.154129	-0.160467	-0.077598
0.39625	-0.169141	-0.200627	-0.0783161
0.402917	-0.204923	-0.22333	-0.0994928
0.409583	-0.239528	-0.232372	-0.147914
0.41625	-0.281021	-0.250336	-0.198257
0.422917	-0.322395	-0.271453	-0.209337
0.429583	-0.359006	-0.261085	-0.187475
0.43625	-0.364063	-0.223375	-0.1523
0.442917	-0.363844	-0.201253	-0.128068
0.449583	-0.345037	-0.198629	-0.0986435
0.45625	-0.302029	-0.175796	-0.0569447
0.462917	-0.249083	-0.133377	-0.019111
0.469583	-0.223517	-0.126327	-0.0130692
0.47625	-0.224406	-0.15372	-0.0329855
0.482917	-0.230404	-0.159181	-0.0628962
0.489583	-0.252229	-0.140739	-0.0880263
0.49625	-0.286438	-0.124995	-0.107311
0.502917	-0.318416	-0.133377	-0.131839
0.509583	-0.31189	-0.149769	-0.165394
0.51625	-0.274151	-0.175887	-0.200345
0.522917	-0.204605	-0.206034	-0.205509
0.529583	-0.131816	-0.221984	-0.179058
0.53625	-0.0814651	-0.24069	-0.169299
0.542917	-0.0741594	-0.270272	-0.194942
0.549583	-0.099511	-0.296492	-0.224867
0.55625	-0.143513	-0.279039	-0.217666
0.562917	-0.207072	-0.256602	-0.196856
0.569583	-0.247202	-0.264953	-0.202515
0.57625	-0.233424	-0.286134	-0.216033
0.582917	-0.179021	-0.271399	-0.208234
0.589583	-0.132799	-0.239688	-0.200097
0.59625	-0.108945	-0.223711	-0.218552
0.602917	-0.0560355	-0.210393	-0.246973
0.609583	0.0221563	-0.176545	-0.250601
0.61625	0.0712803	-0.135283	-0.231269
0.622917	0.0865644	-0.139456	-0.214448
0.629583	0.0889847	-0.174635	-0.191314
0.63625	0.0954777	-0.23124	-0.16423
0.642917	0.0533176	-0.311558	-0.151534
0.649583	-0.0492772	-0.409474	-0.173934
0.65625	-0.14101	-0.487414	-0.215259
0.662917	-0.194747	-0.502278	-0.253653
0.669583	-0.216925	-0.457445	-0.256058
0.67625	-0.246613	-0.396181	-0.252477
0.682917	-0.256324	-0.326953	-0.230751
0.689583	-0.224571	-0.263881	-0.190084
0.69625	-0.175284	-0.214456	-0.129145
0.702917	-0.126206	-0.188866	-0.0737309
0.709583	-0.0901882	-0.203542	-0.0787143
0.71625	-0.0460432	-0.233775	-0.12638
0.722917	-0.00158556	-0.268596	-0.190829
0.729583	0.0395349	-0.296023	-0.240065
0.73625	0.0515725	-0.321189	-0.284219
0.742917	0.0206032	-0.357393	-0.32499
0.749583	-0.0415935	-0.389872	-0.334382
0.75625	-0.117632	-0.422654	-0.300121
0.762917	-0.175555	-0.439189	-0.258859
0.769583	-0.232588	-0.4557	-0.252384
0.77625	-0.286638	-0.481295	-0.273013
0.782917	-0.317503	-0.498067	-0.276079
0.789583	-0.324163	-0.473802	-0.262373
0.79625	-0.30601	-0.398514	-0.25805
0.802917	-0.30252	-0.322888	-0.271303
0.809583	-0.321983	-0.278997	-0.272202
0.81625	-0.326719	-0.254453	-0.237895
0.822917	-0.306423	-0.236639	-0.181321
0.829583	-0.250951	-0.235998	-0.141164
0.83625	-0.191911	-0.26913	-0.124175
0.842917	-0.157583	-0.320802	-0.133236
0.849583	-0.140352	-0.339427	-0.1597
0.85625	-0.12139	-0.318515	-0.189707
0.862917	-0.0769282	-0.274647	-0.209979
0.869583	-0.0277603	-0.238498	-0.192464
0.87625	-0.0172829	-0.208076	-0.156404
0.882917	-0.0249627	-0.172761	-0.119936
0.889583	-0.00796056	-0.136271	-0.106819
0.89625	-0.00651231	-0.150551	-0.147812
0.902917	-0.0401366	-0.21235	-0.229668
0.909583	-0.0939469	-0.296115	-0.337407
0.91625	-0.0966268	-0.353991	-0.444004
0.922917	-0.0659112	-0.381398	-0.511116
0.929583	-0.0649236	-0.391809	-0.50621
0.93625	-0.058487	-0.35239	-0.41115
0.942917	-0.035346	-0.277564	-0.29806
0.949583	-0.00814855	-0.191549	-0.20385
0.95625	-0.0187519	-0.158008	-0.120382
0.962917	-0.0384998	-0.168873	-0.0581128
0.969583	-0.0327455	-0.21075	-0.0348182
0.97625	-0.0362441	-0.271872	-0.0709912
0.982917	-0.0771161	-0.322816	-0.123275
0.989583	-0.141902	-0.353047	-0.170318
0.99625	-0.183634	-0.342517	-0.219865
1.00292	-0.211064	-0.325187	-0.261683
1.00958	-0.234474	-0.302653	-0.305753
1.01625	-0.256429	-0.261631	-0.349639
1.02292	-0.260781	-0.217466	-0.388572
1.02958	-0.21803	-0.187121	-0.424049
1.03625	-0.158461	-0.186026	-0.423554
1.04292	-0.102403	-0.180797	-0.378891
1.04958	-0.0589565	-0.158605	-0.296698
1.05625	-0.0234826	-0.147247	-0.207947
1.06292	0.00922238	-0.151922	-0.148836
1.06958	-0.0150846	-0.18516	-0.125806
1.07625	-0.0953105	-0.207514	-0.138065
1.08292	-0.183791	-0.225393	-0.180111
1.08958	-0.251123	-0.221478	-0.231514
1.09625	-0.282862	-0.207083	-0.273937
1.10292	-0.290276	-0.205307	-0.295044
1.10958	-0.252861	-0.2103	-0.296792
1.11625	-0.177754	-0.2422	-0.316273
1.12292	-0.102584	-0.285518	-0.368444
1.12958	-0.0531326	-0.338183	-0.422588
1.13625	-0.0243439	-0.382758	-0.443865
1.14292	0.00294708	-0.401233	-0.417827
1.14958	0.0358871	-0.387701	-0.35868
1.15625	0.0684617	-0.33255	-0.254263
1.16292	0.105151	-0.249235	-0.110823
1.16958	0.141194	-0.181421	0.0110014
1.17625	0.174622	-0.137906	0.0854256
1.18292	0.176482	-0.117114	0.103181
1.18958	0.144082	-0.101891	0.111772
1.19625	0.0968906	-0.0923949	0.123568
1.20292	0.0440525	-0.0919029	0.142639
1.20958	-0.00199272	-0.102146	0.163649
1.21625	-0.0564617	-0.14246	0.150605
1.22292	-0.0909329	-0.20442	0.13488
1.22958	-0.0874025	-0.261143	0.116487
1.23625	-0.0496599	-0.304344	0.104
1.24292	-0.00309247	-0.317658	0.0919647
1.24958	0.0385814	-0.310207	0.0894923
1.25625	0.0828859	-0.259049	0.13355
1.26292	0.113628	-0.19055	0.188601
1.26958	0.102762	-0.137232	0.22243
1.27625	0.0606351	-0.11197	0.232036
1.28292	0.0167668	-0.12568	0.212949
1.28958	-3.29839e-05	-0.12997	0.194531
1.29625	-0.00314151	-0.139171	0.174309
1.30292	0.00231977	-0.139574	0.156916
1.30958	0.0155984	-0.137869	0.138674
1.31625	0.0242312	-0.122642	0.107461
1.32292	0.00752095	-0.104639	0.0656761
1.32958	-0.063264	-0.126562	-0.0159842
1.33625	-0.165305	-0.180744	-0.140529
1.34292	-0.274998	-0.24968	-0.282169
1.34958	-0.378584	-0.30668	-0.420818
1.35625	-0.460418	-0.359535	-0.547465
1.36292	-0.495782	-0.404012	-0.620433
1.36958	-0.463195	-0.433018	-0.614365
1.37625	-0.386768	-0.434988	-0.537662
1.38292	-0.278455	-0.389948	-0.443759
1.38958	-0.167781	-0.324644	-0.358676
1.39625	-0.0912484	-0.269248	-0.292845
1.40292	-0.0467359	-0.220573	-0.254094
1.40958	-0.0136151	-0.155574	-0.238488
1.41625	0.0287911	-0.0989472	-0.234384
1.42292	0.0459715	-0.0941812	-0.223561
1.42958	0.0421538	-0.0946048	-0.187879
1.43625	0.029386	-0.0704909	-0.132092
1.44292	0.00671777	-0.034344	-0.0737239
1.44958	-0.0176283	-0.019632	-0.0142653
1.45625	-0.0423036	0.014991	0.0671851
1.46292	-0.0439528	0.077497	0.154483
1.46958	-0.0119854	0.125868	0.210276
1.47625	0.0521989	0.142327	0.238339
1.48292	0.132724	0.117813	0.249377
1.48958	0.190953	0.0773864	0.232168
1.49625	0.224008	0.0133001	0.174985
1.50292	0.232215	-0.0513202	0.104838
1.50958	0.202029	-0.112571	0.040076
1.51625	0.157605	-0.145584	-0.0119563
1.52292	0.111894	-0.121693	-0.0474689
1.52958	0.0671849	-0.0439352	-0.0572509
1.53625	-0.00439956	0.0378317	-0.0783122
1.54292	-0.0842325	0.0575829	-0.135861
1.54958	-0.114795	0.0321231	-0.184861
1.55625	-0.112443	-0.0279598	-0.188919
1.56292	-0.113453	-0.100283	-0.158894
1.56958	-0.116401	-0.178983	-0.118978
1.57625	-0.0871317	-0.23623	-0.0509648
1.58292	-0.0289412	-0.232325	0.0533824
1.58958	-0.00500741	-0.206815	0.152397
1.59625	-0.0111139	-0.189577	0.206353
1.60292	-0.0127744	-0.202381	0.230736
1.60958	-0.00719118	-0.233473	0.22587
1.61625	-0.0175665	-0.272552	0.183442
1.62292	-0.0534459	-0.29772	0.137113
1.62958	-0.0786408	-0.29031	0.0988616
1.63625	-0.0844256	-0.240264	0.0851041
1.64292	-0.0908463	-0.174898	0.0712443
1.64958	-0.0898997	-0.0998505	0.0940449
1.65625	-0.07309	-0.027877	0.146607
1.66292	-0.0354175	0.0331805	0.198616
1.66958	0.0184574	0.0916509	0.244946
1.67625	0.0819626	0.127919	0.279735
1.68292	0.157495	0.143919	0.307443
1.68958	0.205232	0.126702	0.294946
1.69625	0.183669	0.0838891	0.260168
1.70292	0.0918958	-0.00986219	0.200286
1.70958	-0.0308794	-0.137857	0.111334
1.71625	-0.125872	-0.245294	0.0128536
1.72292	-0.174029	-0.303215	-0.0464472
1.72958	-0.165222	-0.302708	-0.0530633
1.73625	-0.118604	-0.285508	-0.0449659
1.74292	-0.0463469	-0.254281	-0.0472972
1.74958	0.0278624	-0.229414	-0.0365022
1.75625	0.0691843	-0.212881	0.000116829
1.76292	0.0656617	-0.205205	0.0204912
1.76958	0.0227143	-0.23993	-0.00143607
1.77625	0.0012722	-0.281046	-0.0295121
1.78292	0.0215348	-0.28224	-0.0204148
1.78958	0.0674204	-0.213088	0.02386
1.79625	0.11602	-0.123442	0.0539798
1.80292	0.166896	-0.0544763	0.0595079
1.80958	0.211813	0.00119689	0.0670066
1.81625	0.248412	0.0477125	0.0744282
1.82292	0.269482	0.0785656	0.0890779
1.82958	0.272415	0.0821337	0.0936807
1.83625	0.25364	0.0839933	0.106476
1.84292	0.23346	0.0958647	0.147883
1.84958	0.242047	0.12045	0.193071
1.85625	0.281055	0.161527	0.254721
1.86292	0.326307	0.201567	0.289403
1.86958	0.375134	0.227003	0.29665
1.87625	0.416511	0.228912	0.27588
1.88292	0.43497	0.207018	0.235839
1.88958	0.433286	0.17517	0.215241
1.89625	0.414856	0.146233	0.194761
1.90292	0.369806	0.120628	0.182509
1.90958	0.285536	0.0989881	0.164351
1.91625	0.186318	0.0456015	0.136325
1.92292	0.096944	-0.0255122	0.0791631
1.92958	0.0350151	-0.101524	0.00221644
1.93625	-0.0211744	-0.179645	-0.0628932
1.94292	-0.0484135	-0.255266	-0.0922017
1.94958	-0.0500968	-0.332449	-0.093126
1.95625	-0.0189311	-0.374804	-0.0760855
1.96292	0.0089645	-0.365854	-0.0209292
1.96958	-0.0118813	-0.333871	0.0125471
1.97625	-0.0349975	-0.292153	0.00735201
1.98292	-0.0276366	-0.240494	-0.0198361
1.98958	0.031626	-0.173013	-0.0153767
1.99625	0.0949075	-0.0964969	0.0255815
2.00292	0.151769	-0.0542376	0.0559557
2.00958	0.213699	-0.0309606	0.100275
2.01625	0.263459	-0.0132397	0.161071
2.02292	0.309865	0.0251073	0.236373
2.02958	0.361889	0.103566	0.299637
2.03625	0.449373	0.228778	0.358325
2.04292	0.59177	0.419618	0.453014
2.04958	0.793389	0.66664	0.586325
2.05625	1.02458	0.913918	0.743188
2.06292	1.22273	1.12972	0.89469
2.06958	1.33478	1.25996	0.997438
2.07625	1.37143	1.29402	1.03548
2.08292	1.33284	1.2236	0.998168
2.08958	1.20941	1.05696	0.894219
2.09625	1.03293	0.849401	0.739018
2.10292	0.835523	0.604538	0.554892
2.10958	0.680956	0.371033	0.420668
2.11625	0.561752	0.179622	0.354618
2.12292	0.502341	0.0677684	0.337735
2.12958	0.48167	0.0395098	0.345353
2.13625	0.466009	0.0402926	0.368099
2.14292	0.448233	0.0554446	0.392131
2.14958	0.422303	0.0747845	0.37485
2.15625	0.398374	0.108355	0.329848
2.16292	0.335592	0.135694	0.285035
2.16958	0.254897	0.133599	0.24382
2.17625	0.192593	0.124641	0.20575
2.18292	0.153608	0.11125	0.174245
2.18958	0.113796	0.0938749	0.152919
2.19625	0.0419871	0.0491429	0.12362
2.20292	-0.0178496	-0.0211873	0.071298
2.20958	-0.0487144	-0.102279	0.023309
2.21625	-0.082918	-0.186883	-0.0234128
2.22292	-0.123424	-0.257755	-0.0857353
2.22958	-0.171898	-0.328227	-0.176173
2.23625	-0.189	-0.39631	-0.266674
2.24292	-0.205887	-0.455554	-0.341264
2.24958	-0.226266	-0.483817	-0.423687
2.25625	-0.253882	-0.48712	-0.506432
2.26292	-0.297135	-0.482213	-0.542795
2.26958	-0.347982	-0.465251	-0.519485
2.27625	-0.35923	-0.411081	-0.461148
2.28292	-0.318748	-0.340267	-0.393904
2.28958	-0.258796	-0.30113	-0.333033
2.29625	-0.196203	-0.276565	-0.280067
2.30292	-0.126627	-0.236816	-0.251773
2.30958	-0.0275976	-0.167972	-0.211864
2.31625	0.0393589	-0.126731	-0.160355
2.32292	0.0559041	-0.131298	-0.106248
2.32958	0.0379948	-0.161641	-0.0617998
2.33625	0.0164459	-0.211711	-0.0370377
2.34292	0.015176	-0.275301	-0.0192622
2.34958	-0.00246745	-0.340558	-0.0338199
2.35625	-0.0331068	-0.385722	-0.0761389
2.36292	-0.0883204	-0.408637	-0.139758
2.36958	-0.133847	-0.400016	-0.174511
2.37625	-0.156587	-0.376568	-0.157912
2.38292	-0.174301	-0.369656	-0.132978
2.38958	-0.166341	-0.38918	-0.132187
2.39625	-0.140737	-0.419722	-0.145069
2.40292	-0.0774192	-0.416552	-0.116537
2.40958	-0.0209096	-0.389433	-0.056944
2.41625	0.0177505	-0.34988	-0.00365709
2.42292	0.0544051	-0.292937	0.0213478
2.42958	0.0831353	-0.219749	0.0374455
2.43625	0.0954732	-0.150243	0.0420282
2.44292	0.0824033	-0.122909	0.0200658
2.44958	0.0667663	-0.115734	-0.0195091
2.45625	0.0765711	-0.0878567	-0.0536373
2.46292	0.0958546	-0.0511798	-0.0525342
2.46958	0.100236	-0.0563228	-0.0307211
2.47625	0.0834604	-0.108821	-0.00386267
2.48292	0.0617575	-0.154374	0.019894
2.48958	0.0576352	-0.190673	0.0239086
2.49625	0.0489514	-0.225525	0.0231943
2.50292	0.0242755	-0.263792	0.0226009
2.50958	-0.0197237	-0.278656	0.00341935
2.51625	-0.041731	-0.255864	-0.02988
2.52292	-0.0312414	-0.228056	-0.0667589
2.52958	0.00192803	-0.185721	-0.0624077
2.53625	0.00927835	-0.180769	-0.0387603
2.54292	-0.00187536	-0.20748	-0.0235175
2.54958	-0.00162232	-0.249239	-0.0112525
2.55625	0.0153942	-0.284728	0.0115252
2.56292	0.00205852	-0.320365	0.0183543
2.56958	-0.0650279	-0.356263	-0.0309804
2.57625	-0.122732	-0.336013	-0.108437
2.58292	-0.132684	-0.275244	-0.159895
2.58958	-0.114392	-0.22124	-0.174074
2.59625	-0.119536	-0.197371	-0.18748
2.60292	-0.141411	-0.187374	-0.209627
2.60958	-0.164028	-0.207954	-0.222923
2.61625	-0.178036	-0.27068	-0.239868
2.62292	-0.207286	-0.334597	-0.263763
2.62958	-0.244012	-0.354818	-0.299144
2.63625	-0.256154	-0.347192	-0.324515
2.64292	-0.239421	-0.335765	-0.335836
2.64958	-0.202711	-0.30357	-0.314511
2.65625	-0.186478	-0.249686	-0.258083
2.66292	-0.198412	-0.21387	-0.207476
2.66958	-0.202696	-0.20216	-0.164543
2.67625	-0.198959	-0.203674	-0.132204
2.68292	-0.164518	-0.209529	-0.106677
2.68958	-0.120735	-0.314012	-0.190347
2.69625	-0.0704153	-0.751702	-0.689997
2.70292	0.00638446	-1.93922	-2.25618
2.70958	0.152904	-4.15603	-5.49737
2.71625	0.179439	-7.0664	-10.059
2.72292	-0.0774418	-9.8487	-14.6935
2.72958	-0.489604	-12.1158	-17.9778
2.73625	-0.92541	-13.6512	-19.2018
2.74292	-1.52653	-14.0516	-18.3786
2.74958	-2.17587	-12.5471	-15.0026
2.75625	-2.42306	-9.28572	-9.47168
2.76292	-2.02962	-5.31561	-2.83907
2.76958	-1.45715	-1.50965	2.98895
2.77625	-1.05249	1.77372	7.07567
2.78292	-0.546617	4.40017	9.83467
2.78958	-0.123403	5.91261	11.2502
2.79625	0.0106424	6.20474	11.4264
2.80292	-0.239506	5.49731	10.3064
2.80958	-0.523729	4.35265	8.51295
2.81625	-0.413668	3.28155	6.64474
2.82292	1.08579	3.32821	5.5236
2.82958	7.27924	7.25207	7.38581
2.83625	23.3869	19.8878	16.5044
2.84292	53.7109	45.9519	37.6759
2.84958	97.8952	86.2152	72.7435
2.85625	150.091	135.924	118.346
2.86292	201.348	186.662	166.96
2.86958	242.127	229.063	209.698
2.87625	264.059	254.56	238.052
2.88292	262.409	257.572	245.778
2.88958	238.635	238.15	231.499
2.89625	200.151	202.565	199.989
2.90292	156.701	160.273	160.066
2.90958	116.318	119.695	120.348
2.91625	83.7201	86.1207	86.6683
2.92292	60.8243	61.9199	61.8368
2.92958	47.9543	47.716	46.7573
2.93625	44.7108	43.2922	41.4075
2.94292	50.4009	48.086	45.3731
2.94958	64.1946	61.3905	58.0844
2.95625	85.0649	82.356	78.853
2.96292	111.631	109.786	106.665
2.96958	142.092	141.96	140.029
2.97625	174.267	176.647	176.881
2.98292	205.806	211.337	214.713
2.98958	234.426	243.544	250.868
2.99625	258.202	271.058	282.837
3.00292	275.807	292.206	308.646
3.00958	286.549	306.066	326.969
3.01625	290.385	312.45	337.242
3.02292	287.748	311.708	339.591
3.02958	279.482	304.578	334.688
3.03625	266.608	292.077	323.582
3.04292	250.164	275.331	307.445
3.04958	231.171	255.455	287.516
3.05625	210.535	233.461	264.936
3.06292	189.075	210.278	240.72
3.06958	167.458	186.739	215.749
3.07625	146.287	163.563	190.779
3.08292	126.095	141.362	166.463
3.08958	107.297	120.595	143.34
3.09625	90.1715	101.593	121.835
3.10292	74.9231	84.5823	102.284
3.10958	61.6453	69.6886	84.8883
3.11625	50.3237	56.9313	69.7462
3.12292	40.8201	46.1829	56.8291
3.12958	32.979	37.281	45.9984
3.13625	26.6415	30.0447	37.0774
3.14292	21.6023	24.2719	29.8458
3.14958	17.6509	19.7426	24.1055
3.15625	14.5834	16.2119	19.6238
3.16292	12.257	13.5055	16.1694
3.16958	10.5164	11.4439	13.518
3.17625	9.2294	9.89323	11.4795
3.18292	8.25615	8.72612	9.91353
3.18958	7.50804	7.82193	8.69245
3.19625	6.92036	7.09669	7.71586
3.20292	6.44209	6.48859	6.93024
3.20958	6.04644	5.9922	6.31718
3.21625	5.71526	5.58579	5.85567
3.22292	5.44754	5.26023	5.50984
3.22958	5.22336	5.00802	5.24992
3.23625	5.02797	4.81752	5.0542
3.24292	4.85936	4.67141	4.89025
3.24958	4.71656	4.52828	4.74127
3.25625	4.58878	4.39757	4.598
3.26292	4.46321	4.25289	4.44935
3.26958	4.32567	4.09789	4.27835
3.27625	4.1782	3.92125	4.08404
3.28292	4.02124	3.72829	3.87939
3.28958	3.85646	3.55473	3.67592
3.29625	3.66163	3.38654	3.48585
3.30292	3.46059	3.23574	3.32132
3.30958	3.27278	3.07046	3.17693
3.31625	3.11532	2.91237	3.0498
3.32292	2.97572	2.78347	2.94799
3.32958	2.83872	2.66758	2.85431
3.33625	2.71612	2.54463	2.73752
3.34292	2.59296	2.40534	2.58869
3.34958	2.46135	2.27365	2.43196
3.35625	2.31861	2.15765	2.29263
3.36292	2.19935	2.04938	2.16066
3.36958	2.10896	1.94157	2.03114
3.37625	2.05654	1.84798	1.91734
3.38292	2.02546	1.76965	1.83848
3.38958	2.0345	1.72267	1.79337
3.39625	2.06217	1.69667	1.75689
3.40292	2.05156	1.66874	1.72199
3.40958	1.9939	1.63681	1.67543
3.41625	1.90133	1.60394	1.63052
3.42292	1.81094	1.55521	1.57723
3.42958	1.70351	1.47364	1.51432
3.43625	1.57094	1.38153	1.44562
3.44292	1.45605	1.32172	1.37481
3.44958	1.36898	1.28401	1.32273
3.45625	1.28866	1.21266	1.26652
3.46292	1.21164	1.11886	1.20718
3.46958	1.17666	1.04196	1.15872
3.47625	1.19845	0.981689	1.13521
3.48292	1.23267	0.909715	1.10736
3.48958	1.27503	0.842089	1.07545
3.49625	1.33691	0.83496	1.05897
3.50292	1.40165	0.880318	1.09414
3.50958	1.44136	0.939146	1.15462
3.51625	1.4542	1.00992	1.20498
3.52292	1.45995	1.08288	1.23965
3.52958	1.42487	1.11021	1.23794
3.53625	1.35356	1.06631	1.21401
3.54292	1.28369	0.997032	1.16393
3.54958	1.25053	0.95486	1.11453
3.55625	1.22295	0.914034	1.07047
3.56292	1.17308	0.849738	1.01829
3.56958	1.12789	0.807126	0.986138
3.57625	1.11054	0.814201	0.971151
3.58292	1.09432	0.841964	0.964964
3.58958	1.02628	0.831549	0.936748
3.59625	0.956464	0.804831	0.910848
3.60292	0.93884	0.806793	0.94917
3.60958	0.972224	0.822677	1.01619
3.61625	1.00939	0.826788	1.05517
3.62292	1.02916	0.814707	1.02957
3.62958	1.04132	0.794768	0.978804
3.63625	1.03974	0.762127	0.933161
3.64292	1.03338	0.719088	0.869227
3.64958	1.0273	0.683168	0.783186
3.65625	1.01375	0.671001	0.701272
3.66292	0.992824	0.6723	0.645694
3.66958	0.991905	0.673986	0.609992
3.67625	1.00311	0.679889	0.570178
3.68292	1.01386	0.673907	0.537564
3.68958	1.01469	0.664911	0.547402
3.69625	1.00606	0.652629	0.582039
3.70292	0.984969	0.638968	0.621918
3.70958	0.940083	0.639	0.657531
3.71625	0.889074	0.634312	0.680824
3.72292	0.8486	0.62697	0.679258
3.72958	0.840017	0.602549	0.653345
3.73625	0.87655	0.563114	0.651417
3.74292	0.936061	0.536981	0.69333
3.74958	0.991345	0.542695	0.751311
3.75625	1.03631	0.581148	0.794029
3.76292	1.05343	0.64434	0.810419
3.76958	1.0162	0.702067	0.773111
3.77625	0.921464	0.725376	0.682444
3.78292	0.817898	0.694603	0.580973
3.78958	0.753955	0.628007	0.506832
3.79625	0.711653	0.55955	0.463876
3.80292	0.678625	0.487642	0.449175
3.80958	0.656904	0.423626	0.487941
3.81625	0.666562	0.398872	0.573022
3.82292	0.707074	0.445491	0.651329
3.82958	0.757879	0.543022	0.699538
3.83625	0.802379	0.638973	0.72465
3.84292	0.812785	0.69125	0.737119
3.84958	0.800398	0.688135	0.727293
3.85625	0.775961	0.651254	0.705902
3.86292	0.756675	0.592625	0.693503
3.86958	0.732534	0.53338	0.690892
3.87625	0.708036	0.488288	0.69913
3.88292	0.697335	0.480629	0.72963
3.88958	0.69163	0.513003	0.756979
3.89625	0.709911	0.56836	0.765186
3.90292	0.753351	0.644137	0.771375
3.90958	0.806484	0.705555	0.809665
3.91625	0.859038	0.745977	0.895515
3.92292	0.897337	0.75968	0.967959
3.92958	0.937674	0.764566	1.01431
3.93625	0.972165	0.769757	1.03164
3.94292	0.985869	0.736403	1.02433
3.94958	0.987617	0.686093	0.981557
3.95625	0.943669	0.622398	0.865482
3.96292	0.878952	0.583461	0.715854
3.96958	0.826396	0.570683	0.612027
3.97625	0.793491	0.558103	0.577746
3.98292	0.774741	0.554528	0.565394
3.98958	0.726596	0.546122	0.523551
3.99625	0.684385	0.544986	0.479715
4.00292	0.653314	0.522966	0.45363
4.00958	0.615311	0.486552	0.413315
4.01625	0.5666	0.463648	0.359405
4.02292	0.515554	0.471879	0.329469
4.02958	0.500731	0.487945	0.339589
4.03625	0.527014	0.499344	0.370069
4.04292	0.574937	0.503794	0.399218
4.04958	0.633004	0.519486	0.452003
4.05625	0.678685	0.5574	0.54052
4.06292	0.694544	0.597478	0.629261
4.06958	0.703031	0.656644	0.713027
4.07625	0.718659	0.702455	0.771181
4.08292	0.761741	0.753605	0.82916
4.08958	0.806817	0.784541	0.860977
4.09625	0.835963	0.77309	0.837834
4.10292	0.845544	0.716012	0.772441
4.10958	0.834241	0.638182	0.675235
4.11625	0.822885	0.595629	0.609152
4.12292	0.811008	0.587779	0.572882
4.12958	0.807529	0.596998	0.554377
4.13625	0.812932	0.605782	0.537051
4.14292	0.824861	0.604245	0.517529
4.14958	0.853417	0.580242	0.518408
4.15625	0.881646	0.552515	0.529373
4.16292	0.897684	0.527881	0.545477
4.16958	0.883357	0.518359	0.560318
4.17625	0.84698	0.519428	0.554864
4.18292	0.825899	0.558468	0.529439
4.18958	0.821809	0.608782	0.473367
4.19625	0.844045	0.647159	0.413175
4.20292	0.88378	0.672487	0.375612
4.20958	0.942177	0.69519	0.385844
4.21625	1.0097	0.71421	0.457497
4.22292	1.06797	0.717573	0.571075
4.22958	1.09862	0.729361	0.702863
4.23625	1.08449	0.733119	0.795439
4.24292	1.03422	0.713214	0.84543
4.24958	0.970952	0.673784	0.85641
4.25625	0.910226	0.646287	0.841307
4.26292	0.839208	0.61895	0.811552
4.26958	0.772541	0.595983	0.793424
4.27625	0.738112	0.596037	0.813175
4.28292	0.752846	0.620341	0.847336
4.28958	0.800772	0.637999	0.873521
4.29625	0.856595	0.616299	0.883349
4.30292	0.89131	0.593059	0.876311
4.30958	0.903223	0.577747	0.84869
4.31625	0.899821	0.563688	0.819655
4.32292	0.884887	0.550355	0.794788
4.32958	0.84081	0.553699	0.749315
4.33625	0.774883	0.587618	0.688871
4.34292	0.747933	0.641714	0.638196
4.34958	0.75101	0.691496	0.610825
4.35625	0.758042	0.727186	0.578841
4.36292	0.74542	0.751555	0.542425
4.36958	0.77192	0.779314	0.53729
4.37625	0.836582	0.818328	0.568536
4.38292	0.870319	0.843758	0.60117
4.38958	0.845947	0.853728	0.609476
4.39625	0.792385	0.868508	0.614942
4.40292	0.758741	0.887793	0.637566
4.40958	0.744023	0.888273	0.685256
4.41625	0.738746	0.852681	0.731579
4.42292	0.740311	0.776404	0.766142
4.42958	0.749636	0.678729	0.797465
4.43625	0.771029	0.592178	0.820741
4.44292	0.782709	0.538615	0.827072
4.44958	0.734469	0.529193	0.79797
4.45625	0.638395	0.548713	0.72976
4.46292	0.572202	0.622972	0.643732
4.46958	0.581274	0.738024	0.601469
4.47625	0.611421	0.811471	0.61428
4.48292	0.626984	0.820352	0.660958
4.48958	0.681857	0.812834	0.700891
4.49625	0.781907	0.830128	0.729923
4.50292	0.859931	0.820075	0.739746
4.50958	0.874634	0.777845	0.695294
4.51625	0.854917	0.757681	0.611801
4.52292	0.843111	0.791151	0.536862
4.52958	0.793722	0.803569	0.488053
4.53625	0.731021	0.781276	0.490427
4.54292	0.70539	0.778843	0.553704
4.54958	0.728361	0.814578	0.668586
4.55625	0.756589	0.848043	0.782103
4.56292	0.745548	0.815016	0.832679
4.56958	0.757221	0.771158	0.859846
4.57625	0.786266	0.767042	0.889101
4.58292	0.786858	0.787425	0.93226
4.58958	0.729245	0.766657	0.926823
4.59625	0.659262	0.698972	0.860995
4.60292	0.632592	0.670621	0.782964
4.60958	0.624045	0.692219	0.717746
4.61625	0.617944	0.689245	0.671431
4.62292	0.610607	0.618178	0.60671
4.62958	0.613423	0.532803	0.554486
4.63625	0.626669	0.501219	0.544067
4.64292	0.629533	0.474656	0.562893
4.64958	0.607432	0.425605	0.579515
4.65625	0.546053	0.36034	0.56362
4.66292	0.488477	0.322463	0.545643
4.66958	0.473929	0.324395	0.566492
4.67625	0.496924	0.349082	0.62082
4.68292	0.528731	0.401642	0.672712
4.68958	0.547367	0.455499	0.707513
4.69625	0.565242	0.511169	0.732785
4.70292	0.589347	0.584115	0.78089
4.70958	0.62968	0.670781	0.843841
4.71625	0.672547	0.7273	0.904872
4.72292	0.715748	0.737911	0.957288
4.72958	0.755508	0.735735	1.01127
4.73625	0.772021	0.729838	1.05308
4.74292	0.764147	0.684184	1.04749
4.74958	0.745562	0.595151	0.990388
4.75625	0.72605	0.511268	0.898442
4.76292	0.687165	0.446592	0.788457
4.76958	0.627491	0.394009	0.666644
4.77625	0.596241	0.355181	0.57661
4.78292	0.587765	0.337723	0.530961
4.78958	0.591098	0.341254	0.501445
4.79625	0.590766	0.354768	0.474286
4.80292	0.599175	0.383007	0.468619
4.80958	0.62972	0.431308	0.505238
4.81625	0.686739	0.513647	0.567924
4.82292	0.751306	0.625032	0.639025
4.82958	0.789612	0.741279	0.714165
4.83625	0.810078	0.821135	0.796038
4.84292	0.853313	0.877703	0.866909
4.84958	0.896337	0.88743	0.895258
4.85625	0.880343	0.836792	0.849836
4.86292	0.824131	0.737628	0.758239
4.86958	0.758843	0.615553	0.658147
4.87625	0.712146	0.523476	0.57003
4.88292	0.665521	0.45796	0.521443
4.88958	0.652547	0.451391	0.542981
4.89625	0.665604	0.480578	0.628559
4.90292	0.660522	0.489016	0.689195
4.90958	0.643581	0.486105	0.70556
4.91625	0.633629	0.466947	0.694782
4.92292	0.63883	0.467821	0.704522
4.92958	0.6316	0.446277	0.688154
4.93625	0.640234	0.420277	0.627884
4.94292	0.686929	0.457148	0.583072
4.94958	0.757575	0.551461	0.600119
4.95625	0.803561	0.657905	0.661914
4.96292	0.80223	0.691176	0.673347
4.96958	0.763657	0.683258	0.642695
4.97625	0.687933	0.677132	0.612676
4.98292	0.598802	0.673103	0.595414
4.98958	0.518517	0.660063	0.560442
4.99625	0.460209	0.636398	0.504739
5.00292	0.437881	0.625481	0.467937
5.00958	0.448646	0.630462	0.46176
5.01625	0.498238	0.62337	0.450556
5.02292	0.570618	0.575942	0.429065
5.02958	0.631224	0.488359	0.416521
5.03625	0.656623	0.395729	0.428498
5.04292	0.649049	0.348133	0.457804
5.04958	0.619496	0.336172	0.485857
5.05625	0.589402	0.335963	0.527407
5.06292	0.566372	0.345613	0.589354
5.06958	0.553911	0.368477	0.639455
5.07625	0.569229	0.404914	0.643125
5.08292	0.607296	0.430433	0.602877
5.08958	0.66902	0.44465	0.564462
5.09625	0.721783	0.433054	0.54233
5.10292	0.739128	0.405639	0.514345
5.10958	0.720379	0.37157	0.490974
5.11625	0.690054	0.355197	0.487048
5.12292	0.654505	0.352933	0.501493
5.12958	0.632736	0.358714	0.524127
5.13625	0.621362	0.394054	0.549594
5.14292	0.614926	0.449336	0.57059
5.14958	0.607584	0.496791	0.566624
5.15625	0.576028	0.503308	0.530031
5.16292	0.538606	0.461476	0.480422
5.16958	0.512202	0.411508	0.425654
5.17625	0.495401	0.378992	0.386516
5.18292	0.495406	0.373167	0.353672
5.18958	0.520466	0.390769	0.333298
5.19625	0.578302	0.419204	0.365531
5.20292	0.633682	0.475046	0.454591
5.20958	0.614019	0.510194	0.535552
5.21625	0.554483	0.508262	0.551033
5.22292	0.503015	0.459155	0.563504
5.22958	0.477413	0.40248	0.630251
5.23625	0.451968	0.364768	0.689508
5.24292	0.437373	0.355542	0.681347
5.24958	0.477897	0.39099	0.650967
5.25625	0.535326	0.443056	0.637705
5.26292	0.555619	0.485183	0.62167
5.26958	0.517566	0.507096	0.569791
5.27625	0.450431	0.512715	0.509871
5.28292	0.382764	0.50475	0.462728
5.28958	0.332246	0.489009	0.434606
5.29625	0.313058	0.462289	0.435808
5.30292	0.329653	0.4429	0.453867
5.30958	0.393944	0.440073	0.469865
5.31625	0.493663	0.474757	0.488102
5.32292	0.611879	0.544897	0.542973
5.32958	0.722497	0.625538	0.63856
5.33625	0.833886	0.711011	0.757504
5.34292	0.933162	0.780753	0.868701
5.34958	0.995671	0.821005	0.961799
5.35625	1.04037	0.84607	1.05131
5.36292	1.08199	0.874795	1.13843
5.36958	1.11359	0.907354	1.20982
5.37625	1.10527	0.944149	1.24722
5.38292	1.08364	1.00496	1.25378
5.38958	1.07207	1.10011	1.25608
5.39625	1.05055	1.16535	1.23095
5.40292	1.0079	1.1716	1.16999
5.40958	0.961399	1.12797	1.08215
5.41625	0.936107	1.0726	1.00977
5.42292	0.931559	1.02137	0.981864
5.42958	0.937132	0.981862	0.981447
5.43625	0.952284	0.960182	0.996415
5.44292	0.959917	0.948727	1.02023
5.44958	0.952391	0.937756	1.06263
5.45625	0.92967	0.918834	1.09099
5.46292	0.905542	0.882847	1.09282
5.46958	0.862718	0.810116	1.06795
5.47625	0.816071	0.731879	1.04873
5.48292	0.791529	0.681586	1.04836
5.48958	0.819667	0.689353	1.06786
5.49625	0.895344	0.75772	1.10197
5.50292	0.95435	0.851428	1.13676
5.50958	0.987171	0.932962	1.14734
5.51625	0.980951	0.960351	1.10145
5.52292	0.953344	0.924856	0.999986
5.52958	0.899691	0.883779	0.883152
5.53625	0.801984	0.843015	0.781608
5.54292	0.6948	0.790977	0.678722
5.54958	0.622641	0.720201	0.583383
5.55625	0.600233	0.679027	0.530312
5.56292	0.584096	0.686173	0.518437
5.56958	0.544001	0.664486	0.489597
5.57625	0.505907	0.604032	0.423013
5.58292	0.484641	0.554797	0.363089
5.58958	0.443949	0.562025	0.336431
5.59625	0.374298	0.58809	0.33293
5.60292	0.321493	0.599922	0.350306
5.60958	0.290859	0.601848	0.38808
5.61625	0.27693	0.597938	0.427168
5.62292	0.275476	0.596994	0.449293
5.62958	0.310051	0.593037	0.471915
5.63625	0.382209	0.57198	0.49488
5.64292	0.453556	0.512757	0.489325
5.64958	0.528803	0.46168	0.462449
5.65625	0.587438	0.436439	0.443528
5.66292	0.602173	0.405521	0.43809
5.66958	0.562162	0.360596	0.413652
5.67625	0.493144	0.356817	0.379102
5.68292	0.453611	0.407391	0.376138
5.68958	0.420207	0.43769	0.376639
5.69625	0.385271	0.403466	0.356943
5.70292	0.356381	0.350237	0.338921
5.70958	0.374496	0.344038	0.368459
5.71625	0.41856	0.345087	0.439029
5.72292	0.43149	0.321313	0.483794
5.72958	0.408338	0.298696	0.512904
5.73625	0.375051	0.314199	0.561261
5.74292	0.373777	0.352004	0.629282
5.74958	0.400416	0.358685	0.684178
5.75625	0.419638	0.339154	0.674534
5.76292	0.415935	0.329205	0.621397
5.76958	0.411069	0.335765	0.57365
5.77625	0.41876	0.340805	0.536287
5.78292	0.431931	0.339088	0.499164
5.78958	0.420586	0.343422	0.454449
5.79625	0.404051	0.362635	0.440268
5.80292	0.399901	0.368891	0.462271
5.80958	0.409403	0.353921	0.470109
5.81625	0.444628	0.347807	0.465064
5.82292	0.4692	0.372076	0.452251
5.82958	0.489865	0.422911	0.453643
5.83625	0.507332	0.474627	0.448872
5.84292	0.53355	0.531943	0.455606
5.84958	0.557876	0.592103	0.524357
5.85625	0.551107	0.618802	0.621073
5.86292	0.545422	0.60224	0.685672
5.86958	0.54067	0.557376	0.694539
5.87625	0.552901	0.517998	0.713484
5.88292	0.573412	0.485893	0.758035
5.88958	0.606394	0.461546	0.767884
5.89625	0.629571	0.457041	0.71989
5.90292	0.640682	0.469897	0.667763
5.90958	0.636388	0.484343	0.628774
5.91625	0.614446	0.49091	0.581064
5.92292	0.564275	0.50121	0.525645
5.92958	0.512394	0.509138	0.486483
5.93625	0.502365	0.523345	0.477053
5.94292	0.50927	0.533568	0.476423
5.94958	0.505919	0.530566	0.498501
5.95625	0.494468	0.518323	0.543013
5.96292	0.502953	0.515991	0.596142
5.96958	0.538689	0.530403	0.652563
5.97625	0.568456	0.520737	0.698622
5.98292	0.593043	0.478749	0.715366
5.98958	0.630505	0.436132	0.71315
5.99625	0.658509	0.416816	0.706019
6.00292	0.673531	0.404069	0.699363
6.00958	0.644684	0.388944	0.671991
6.01625	0.576522	0.371063	0.620829
6.02292	0.497091	0.351879	0.577076
6.02958	0.43062	0.330523	0.545038
6.03625	0.400153	0.309988	0.536602
6.04292	0.394331	0.307057	0.544431
6.04958	0.403788	0.304118	0.561611
6.05625	0.456684	0.320198	0.615758
6.06292	0.5339	0.36112	0.713374
6.06958	0.603415	0.4134	0.809679
6.07625	0.647892	0.454452	0.863561
6.08292	0.673836	0.463934	0.871741
6.08958	0.708996	0.454889	0.886138
6.09625	0.726362	0.44671	0.895178
6.10292	0.727006	0.472954	0.881334
6.10958	0.725113	0.536935	0.865021
6.11625	0.719792	0.579095	0.835306
6.12292	0.702032	0.574175	0.794855
6.12958	0.678868	0.547903	0.735482
6.13625	0.665905	0.515728	0.688354
6.14292	0.670012	0.481287	0.64336
6.14958	0.687366	0.438755	0.585581
6.15625	0.714118	0.428202	0.536958
6.16292	0.742159	0.469324	0.504663
6.16958	0.763072	0.553141	0.497027
6.17625	0.798992	0.662055	0.504585
6.18292	0.832235	0.761537	0.548452
6.18958	0.846844	0.830924	0.62533
6.19625	0.876385	0.886965	0.722863
6.20292	0.954472	0.927521	0.839845
6.20958	1.05295	0.953834	0.960928
6.21625	1.09685	0.976178	1.05583
6.22292	1.09981	0.997771	1.10844
6.22958	1.09835	1.03884	1.13344
6.23625	1.07609	1.06054	1.14261
6.24292	1.01866	1.0735	1.13475
6.24958	0.953482	1.07435	1.11958
6.25625	0.952622	1.0855	1.13311
6.26292	1.00942	1.11012	1.18733
6.26958	1.10122	1.13087	1.26186
6.27625	1.21081	1.16225	1.34012
6.28292	1.32444	1.20325	1.42474
6.28958	1.41636	1.26139	1.51271
6.29625	1.44554	1.29963	1.59601
6.30292	1.43972	1.33004	1.64839
6.30958	1.43322	1.37034	1.6901
6.31625	1.44414	1.42287	1.73523
6.32292	1.43471	1.46559	1.76262
6.32958	1.42181	1.50474	1.76054
6.33625	1.44037	1.56998	1.74126
6.34292	1.47988	1.64961	1.75405
6.34958	1.50353	1.71041	1.76222
6.35625	1.49594	1.73104	1.75472
6.36292	1.51692	1.75254	1.76134
6.36958	1.56377	1.79347	1.83367
6.37625	1.60431	1.82213	1.93787
6.38292	1.63532	1.82802	2.02397
6.38958	1.66118	1.83306	2.11498
6.39625	1.69287	1.88278	2.21952
6.40292	1.71179	1.93686	2.31977
6.40958	1.74551	1.95249	2.36712
6.41625	1.80992	1.94333	2.37449
6.42292	1.88267	1.93335	2.37646
6.42958	1.94082	1.9402	2.37924
6.43625	1.97743	1.94531	2.38634
6.44292	2.02929	1.97775	2.40998
6.44958	2.08429	2.03398	2.46811
6.45625	2.15841	2.09786	2.56365
6.46292	2.25959	2.15826	2.68294
6.46958	2.38639	2.2263	2.81465
6.47625	2.50617	2.30675	2.93752
6.48292	2.58714	2.3891	3.02958
6.48958	2.6481	2.47482	3.06916
6.49625	2.69547	2.58692	3.08034
6.50292	2.72829	2.71726	3.08216
6.50958	2.7335	2.83417	3.09763
6.51625	2.73364	2.91915	3.1383
6.52292	2.76178	2.98156	3.22308
6.52958	2.82313	3.04925	3.35053
6.53625	2.8884	3.11468	3.49851
6.54292	2.93856	3.18719	3.62539
6.54958	3.02506	3.28362	3.72806
6.55625	3.16239	3.39463	3.80645
6.56292	3.3099	3.50165	3.84387
6.56958	3.43499	3.61111	3.85108
6.57625	3.56935	3.74746	3.86482
6.58292	3.73912	3.90478	3.93744
6.58958	3.89821	4.04104	4.05124
6.59625	4.04397	4.16119	4.18005
6.60292	4.18953	4.26883	4.31836
6.60958	4.35244	4.37543	4.47929
6.61625	4.49144	4.47204	4.66283
6.62292	4.612	4.56657	4.86342
6.62958	4.72222	4.67348	5.07411
6.63625	4.8086	4.77733	5.28801
6.64292	4.88426	4.88275	5.49334
6.64958	4.9479	4.98829	5.67268
6.65625	5.03211	5.09333	5.8079
6.66292	5.1271	5.21472	5.90363
6.66958	5.23776	5.35513	5.9821
6.67625	5.36103	5.52215	6.07605
6.68292	5.49802	5.70879	6.20141
6.68958	5.65011	5.87181	6.359
6.69625	5.82653	6.026	6.54175
6.70292	6.00987	6.17038	6.72194
6.70958	6.22999	6.33369	6.90593
6.71625	6.4729	6.53189	7.09782
6.72292	6.70418	6.76311	7.31682
6.72958	6.91265	7.05754	7.57335
6.73625	7.10576	7.36604	7.86426
6.74292	7.33684	7.65747	8.19252
6.74958	7.58127	7.93022	8.53285
6.75625	7.85853	8.20672	8.86735
6.76292	8.18901	8.51353	9.19006
6.76958	8.57105	8.82843	9.52566
6.77625	8.9668	9.14957	9.90112
6.78292	9.33123	9.49737	10.3141
6.78958	9.65949	9.86165	10.7384
6.79625	9.95063	10.216	11.1501
6.80292	10.2455	10.5508	11.5602
6.80958	10.5542	10.8947	11.9792
6.81625	10.9053	11.2894	12.4095
6.82292	11.2753	11.7175	12.8372
6.82958	11.6851	12.1655	13.2766
6.83625	12.1258	12.6424	13.7536
6.84292	12.5741	13.1547	14.2625
6.84958	13.0442	13.6962	14.7786
6.85625	13.5407	14.261	15.3094
6.86292	14.1028	14.8648	15.8954
6.86958	14.6991	15.4838	16.5498
6.87625	15.3521	16.1189	17.2697
6.88292	16.0544	16.7847	18.0473
6.88958	16.7995	17.5046	18.8816
6.89625	17.5648	18.2545	19.7363
6.90292	18.356	19.0111	20.5956
6.90958	19.2087	19.8323	21.4902
6.91625	20.0989	20.7307	22.4365
6.92292	21.0227	21.6757	23.4378
6.92958	21.9758	22.6275	24.4952
6.93625	22.952	23.589	25.603
6.94292	23.9611	24.6217	26.7862
6.94958	24.9899	25.7421	28.023
6.95625	26.0478	26.922	29.2944
6.96292	27.1386	28.1503	30.5774
6.96958	28.2553	29.4034	31.8649
6.97625	29.403	30.6935	33.1732
6.98292	30.5282	31.9449	34.4561
6.98958	31.5986	33.0811	35.6756
6.99625	32.6107	34.125	36.8361
7.00292	33.5198	35.0775	37.947
7.00958	34.2689	35.933	38.978
7.01625	34.8026	36.6365	39.8667
7.02292	35.1026	37.1456	40.5503
7.02958	35.1771	37.4481	41.0019
7.03625	34.9813	37.4646	41.1465
7.04292	34.5105	37.1818	40.9607
7.04958	33.7413	36.5682	40.4258
7.05625	32.6728	35.6193	39.5341
7.06292	31.3151	34.3571	38.2827
7.06958	29.6949	32.8094	36.6909
7.07625	27.8468	31.0152	34.8197
7.08292	25.8239	28.9944	32.6885
7.08958	23.7072	26.8111	30.3432
7.09625	21.556	24.5273	27.8475
7.10292	19.3821	22.1963	25.259
7.10958	17.1987	19.8398	22.6145
7.11625	15.088	17.5173	19.9851
7.12292	13.104	15.278	17.4704
7.12958	11.2682	13.1822	15.1129
7.13625	9.58861	11.2558	12.93
7.14292	8.13603	9.53023	10.9687
7.14958	6.92714	8.03612	9.29568
7.15625	5.91162	6.75658	7.88543
7.16292	5.03168	5.67504	6.68381
7.16958	4.28426	4.76021	5.66003
7.17625	3.68746	4.00518	4.80492
7.18292	3.1619	3.35675	4.07363
7.18958	2.66431	2.77124	3.42014
7.19625	2.21187	2.27106	2.85364
7.20292	1.85127	1.90034	2.39825
7.20958	1.57278	1.65988	2.04914
7.21625	1.31492	1.48065	1.79935
7.22292	1.13259	1.34908	1.63212
7.22958	1.07871	1.28963	1.54405
7.23625	1.12243	1.29632	1.48488
7.24292	1.17685	1.29815	1.41504
7.24958	1.19867	1.24657	1.32452
7.25625	1.22407	1.18355	1.23294
7.26292	1.22245	1.13392	1.17332
7.26958	1.14929	1.08541	1.11419
7.27625	1.02127	0.999317	1.03231
7.28292	0.903127	0.915147	0.947007
7.28958	0.788355	0.855448	0.871033
7.29625	0.654244	0.804979	0.786234
7.30292	0.549003	0.776229	0.703802
7.30958	0.518008	0.774963	0.666476
7.31625	0.54293	0.804168	0.704149
7.32292	0.566977	0.844658	0.76667
7.32958	0.615809	0.890823	0.80696
7.33625	0.687036	0.920649	0.82207
7.34292	0.746306	0.908391	0.823865
7.34958	0.756127	0.859597	0.821512
7.35625	0.7453	0.824429	0.806267
7.36292	0.742477	0.789425	0.771628
7.36958	0.76341	0.729839	0.730791
7.37625	0.806853	0.680802	0.698606
7.38292	0.867115	0.679067	0.68278
7.38958	0.943527	0.727852	0.683471
7.39625	1.00176	0.754824	0.699941
7.40292	1.05281	0.751065	0.746243
7.40958	1.07812	0.759182	0.847082
7.41625	1.09473	0.799298	0.981026
7.42292	1.11637	0.846613	1.11517
7.42958	1.13984	0.866347	1.21537
7.43625	1.18043	0.885511	1.28894
7.44292	1.20753	0.944837	1.33093
7.44958	1.23016	1.05428	1.31474
7.45625	1.27133	1.16845	1.26449
7.46292	1.33005	1.26917	1.19523
7.46958	1.38739	1.36346	1.13056
7.47625	1.42665	1.43801	1.06375
7.48292	1.50722	1.47953	1.01774
7.48958	1.63661	1.48563	1.02993
7.49625	1.77101	1.50344	1.10359
7.50292	1.8555	1.54248	1.2347
7.50958	1.92912	1.58621	1.38285
7.51625	1.98834	1.638	1.5012
7.52292	1.96927	1.68048	1.55416
7.52958	1.86167	1.68478	1.55877
7.53625	1.72711	1.64327	1.55153
7.54292	1.63183	1.55981	1.52061
7.54958	1.53584	1.47765	1.45599
7.55625	1.45158	1.4268	1.39462
7.56292	1.41967	1.43936	1.3777
7.56958	1.43927	1.49507	1.38352
7.57625	1.44167	1.52012	1.34643
7.58292	1.40697	1.49786	1.25873
7.58958	1.37271	1.44786	1.17969
7.59625	1.32096	1.36742	1.11718
7.60292	1.2136	1.22344	1.05155
7.60958	1.05175	1.02268	0.930132
7.61625	0.893989	0.835263	0.7778
7.62292	0.750302	0.723252	0.636976
7.62958	0.592256	0.651023	0.515848
7.63625	0.433323	0.568669	0.410757
7.64292	0.325935	0.474368	0.325931
7.64958	0.286575	0.408874	0.300486
7.65625	0.292437	0.384012	0.320226
7.66292	0.318604	0.346382	0.35663
7.66958	0.379068	0.286211	0.38139
7.67625	0.480094	0.228313	0.401214
7.68292	0.559348	0.199041	0.393049
7.68958	0.602938	0.176089	0.362284
7.69625	0.608544	0.138999	0.339184
7.70292	0.610306	0.102749	0.322734
7.70958	0.603967	0.0995504	0.299933
7.71625	0.585223	0.132394	0.246369
7.72292	0.579283	0.174983	0.201198
7.72958	0.59059	0.222644	0.185758
7.73625	0.598689	0.282404	0.179689
7.74292	0.588469	0.349853	0.186039
7.74958	0.549423	0.380673	0.213053
7.75625	0.484994	0.362036	0.255993
7.76292	0.419251	0.305016	0.282561
7.76958	0.345632	0.246634	0.260885
7.77625	0.285202	0.192441	0.210041
7.78292	0.216148	0.146694	0.155712
7.78958	0.156067	0.108981	0.115039
7.79625	0.099939	0.0798705	0.0912067
7.80292	0.0536276	0.0681039	0.0950986
7.80958	0.0371689	0.0692938	0.142343
7.81625	0.0465246	0.0703646	0.21401
7.82292	0.0912624	0.0633072	0.26346
7.82958	0.185401	0.0901548	0.289624
7.83625	0.31544	0.171634	0.331199
7.84292	0.425099	0.284022	0.391046
7.84958	0.459416	0.361839	0.42363
7.85625	0.429477	0.365436	0.411972
7.86292	0.382304	0.307742	0.387488
7.86958	0.319031	0.214455	0.371463
7.87625	0.236827	0.106652	0.342169
7.88292	0.15477	0.00692203	0.2929
7.88958	0.106	-0.0528769	0.246064
7.89625	0.0977791	-0.0385101	0.218202
7.90292	0.0958173	0.038835	0.200858
7.90958	0.077536	0.109158	0.165161
7.91625	0.0672659	0.155252	0.130699
7.92292	0.0762389	0.187361	0.124488
7.92958	0.112626	0.231017	0.164805
7.93625	0.146479	0.272307	0.223345
7.94292	0.184875	0.29034	0.275486
7.94958	0.242678	0.302115	0.326086
7.95625	0.295201	0.287053	0.364996
7.96292	0.324106	0.243574	0.384101
7.96958	0.32195	0.172989	0.3574
7.97625	0.310116	0.102942	0.303321
7.98292	0.291892	0.076992	0.250004
7.98958	0.256646	0.08796	0.19283
7.99625	0.212535	0.12372	0.137751
8.00292	0.166184	0.151319	0.0672888
8.00958	0.128776	0.161214	-0.000563003
8.01625	0.112485	0.143516	-0.0574664
8.02292	0.111523	0.0957397	-0.10344
8.02958	0.128627	0.0438759	-0.117857
8.03625	0.164787	0.00733303	-0.100229
8.04292	0.239301	0.00363169	-0.0441471
8.04958	0.340312	0.0387712	0.0496695
8.05625	0.410457	0.106044	0.152501
8.06292	0.439982	0.182573	0.2528
8.06958	0.454409	0.258317	0.337292
8.07625	0.479106	0.316783	0.381207
8.08292	0.487655	0.34715	0.380852
8.08958	0.457729	0.339533	0.331279
8.09625	0.435814	0.296186	0.262983
8.10292	0.446532	0.235668	0.186005
8.10958	0.479952	0.185831	0.124629
8.11625	0.504954	0.160818	0.128892
8.12292	0.53864	0.157287	0.199489
8.12958	0.589305	0.156069	0.305571
8.13625	0.642412	0.180382	0.406605
8.14292	0.664393	0.229453	0.484427
8.14958	0.651158	0.249475	0.514343
8.15625	0.639468	0.247593	0.489332
8.16292	0.647359	0.265111	0.431069
8.16958	0.668205	0.309031	0.376317
8.17625	0.674544	0.333189	0.328903
8.18292	0.680848	0.319833	0.302208
8.18958	0.685492	0.319675	0.307047
8.19625	0.666032	0.36209	0.328603
8.20292	0.60253	0.411361	0.337165
8.20958	0.542137	0.455692	0.331785
8.21625	0.525391	0.505862	0.341651
8.22292	0.538059	0.55948	0.378455
8.22958	0.558041	0.614936	0.424295
8.23625	0.563404	0.623538	0.447184
8.24292	0.559546	0.588067	0.43939
8.24958	0.551851	0.532231	0.428456
8.25625	0.528846	0.461868	0.429345
8.26292	0.49635	0.401008	0.400284
8.26958	0.470094	0.357348	0.332004
8.27625	0.460498	0.356059	0.273812
8.28292	0.446459	0.356566	0.263001
8.28958	0.409297	0.330385	0.257852
8.29625	0.386023	0.307311	0.238492
8.30292	0.400666	0.317379	0.232407
8.30958	0.433344	0.349299	0.258727
8.31625	0.488945	0.369086	0.30035
8.32292	0.590669	0.401987	0.371738
8.32958	0.719164	0.460081	0.490647
8.33625	0.81174	0.512444	0.610358
8.34292	0.863057	0.532053	0.708901
8.34958	0.899415	0.511117	0.794093
8.35625	0.948554	0.489816	0.883858
8.36292	1.00372	0.470412	0.934357
8.36958	1.07795	0.479758	0.945297
8.37625	1.17484	0.539356	0.951691
8.38292	1.24536	0.636297	0.965886
8.38958	1.28375	0.749831	0.970665
8.39625	1.29634	0.867645	0.966106
8.40292	1.29962	1.00394	0.978327
8.40958	1.27634	1.1356	0.98077
8.41625	1.2356	1.2343	0.97532
8.42292	1.22823	1.31519	0.987417
8.42958	1.26494	1.39198	1.03146
8.43625	1.3198	1.44143	1.06989
8.44292	1.36278	1.44711	1.06325
8.44958	1.40277	1.41233	1.0359
8.45625	1.42555	1.36016	1.02677
8.46292	1.4382	1.30074	1.04654
8.46958	1.44873	1.26784	1.09685
8.47625	1.48076	1.28559	1.16222
8.48292	1.52926	1.33574	1.25238
8.48958	1.57952	1.41309	1.37371
8.49625	1.64461	1.49811	1.49109
8.50292	1.72952	1.57885	1.57293
8.50958	1.8588	1.64357	1.61123
8.51625	1.99916	1.6851	1.65657
8.52292	2.11841	1.72341	1.72132
8.52958	2.19807	1.75861	1.7828
8.53625	2.2642	1.8207	1.84395
8.54292	2.33113	1.92196	1.9149
8.54958	2.37155	2.06446	2.01565
8.55625	2.37881	2.22192	2.08483
8.56292	2.4055	2.38036	2.11619
8.56958	2.50035	2.54111	2.14699
8.57625	2.62649	2.67804	2.20551
8.58292	2.7204	2.76842	2.26528
8.58958	2.78822	2.78582	2.28427
8.59625	2.87669	2.78776	2.32318
8.60292	2.97958	2.80354	2.41604
8.60958	3.06373	2.81043	2.52192
8.61625	3.15165	2.82339	2.59342
8.62292	3.25652	2.84185	2.64591
8.62958	3.35225	2.89218	2.72091
8.63625	3.37297	2.92317	2.76968
8.64292	3.34478	2.93317	2.77259
8.64958	3.30027	2.96534	2.76759
8.65625	3.24711	3.00014	2.79055
8.66292	3.18353	3.03526	2.81716
8.66958	3.11162	3.03432	2.80257
8.67625	3.06538	3.02002	2.78191
8.68292	3.0262	3.00232	2.79332
8.68958	2.95659	2.95287	2.79747
8.69625	2.85426	2.88127	2.753
8.70292	2.74096	2.77011	2.66483
8.70958	2.62701	2.63049	2.56405
8.71625	2.50463	2.47537	2.46738
8.72292	2.35242	2.30369	2.30615
8.72958	2.19877	2.14829	2.08868
8.73625	2.05605	1.99234	1.86304
8.74292	1.93876	1.85083	1.6813
8.74958	1.8467	1.72737	1.53676
8.75625	1.75054	1.61028	1.37842
8.76292	1.63774	1.46486	1.21698
8.76958	1.5265	1.30294	1.10141
8.77625	1.41935	1.17263	1.03525
8.78292	1.29872	1.07779	0.979636
8.78958	1.15734	0.983074	0.9154
8.79625	1.04124	0.863547	0.856895
8.80292	0.953215	0.753797	0.812737
8.80958	0.871665	0.648838	0.771368
8.81625	0.772511	0.542359	0.701168
8.82292	0.677323	0.426255	0.613104
8.82958	0.607336	0.328794	0.525477
8.83625	0.530355	0.266467	0.460225
8.84292	0.44149	0.239002	0.439441
8.84958	0.341228	0.217953	0.411189
8.85625	0.266297	0.18158	0.378706
8.86292	0.232593	0.160356	0.349213
8.86958	0.220569	0.182988	0.360923
8.87625	0.236662	0.241141	0.392093
8.88292	0.28558	0.283206	0.390541
8.88958	0.363774	0.303785	0.363269
8.89625	0.440886	0.311433	0.337974
8.90292	0.480515	0.285075	0.315426
8.90958	0.499363	0.240392	0.293638
8.91625	0.497717	0.18331	0.272406
8.92292	0.46897	0.133308	0.264865
8.92958	0.430528	0.0982533	0.276844
8.93625	0.403656	0.091863	0.283549
8.94292	0.397333	0.116234	0.303065
8.94958	0.385958	0.127709	0.299476
8.95625	0.3728	0.139779	0.285833
8.96292	0.384261	0.174048	0.274817
8.96958	0.401693	0.220828	0.263626
8.97625	0.410994	0.249091	0.25687
8.98292	0.390979	0.267558	0.221264
8.98958	0.363766	0.285251	0.191904
8.99625	0.334925	0.286308	0.16691
9.00292	0.3166	0.26183	0.165624
9.00958	0.314939	0.232967	0.196959
9.01625	0.329751	0.237718	0.250975
9.02292	0.388039	0.264502	0.331643
9.02958	0.469029	0.288242	0.409472
9.03625	0.553207	0.306473	0.468064
9.04292	0.61544	0.318974	0.488259
9.04958	0.653285	0.317869	0.465467
9.05625	0.680211	0.280882	0.412312
9.06292	0.665901	0.226473	0.344396
9.06958	0.635953	0.179496	0.279111
9.07625	0.635077	0.157683	0.245009
9.08292	0.646838	0.159369	0.246398
9.08958	0.650302	0.183731	0.280186
9.09625	0.613134	0.238788	0.341972
9.10292	0.579208	0.289776	0.416646
9.10958	0.561055	0.332028	0.470552
9.11625	0.528476	0.346187	0.470389
9.12292	0.480096	0.317341	0.407959
9.12958	0.45969	0.255191	0.331421
9.13625	0.491637	0.182028	0.257364
9.14292	0.557461	0.135822	0.200683
9.14958	0.594368	0.116592	0.171708
9.15625	0.57831	0.0918452	0.172549
9.16292	0.531088	0.0935746	0.205134
9.16958	0.453907	0.122744	0.231023
9.17625	0.371991	0.165595	0.254253
9.18292	0.302637	0.183543	0.271189
9.18958	0.299235	0.175791	0.288427
9.19625	0.381179	0.207217	0.289874
9.20292	0.504229	0.259803	0.274012
9.20958	0.602517	0.299506	0.251069
9.21625	0.641251	0.282017	0.220261
9.22292	0.648348	0.247737	0.181761
9.22958	0.621291	0.232503	0.126748
9.23625	0.543957	0.216409	0.0715326
9.24292	0.435002	0.168099	0.0159531
9.24958	0.377298	0.117913	-0.0053536
9.25625	0.391563	0.115237	0.00211422
9.26292	0.413546	0.147737	0.0389328
9.26958	0.404533	0.186371	0.104287
9.27625	0.398129	0.236744	0.198944
9.28292	0.440206	0.324287	0.308789
9.28958	0.48512	0.413627	0.392017
9.29625	0.490279	0.45453	0.436261
9.30292	0.457298	0.43641	0.423918
9.30958	0.437728	0.380892	0.381943
9.31625	0.443535	0.312474	0.333819
9.32292	0.457046	0.243939	0.316949
9.32958	0.460505	0.168463	0.302848
9.33625	0.462296	0.0958819	0.279345
9.34292	0.492683	0.0432536	0.268303
9.34958	0.522438	0.0230844	0.262301
9.35625	0.527551	0.0141252	0.2643
9.36292	0.490824	-0.00416218	0.25869
9.36958	0.471903	0.0103494	0.285998
9.37625	0.488786	0.0870431	0.35102
9.38292	0.505878	0.201817	0.431165
9.38958	0.486027	0.28897	0.489495
9.39625	0.458384	0.334069	0.504007
9.40292	0.464192	0.3633	0.502108
9.40958	0.487303	0.368779	0.490931
9.41625	0.5117	0.345659	0.477504
9.42292	0.529096	0.298376	0.44399
9.42958	0.586734	0.269685	0.424552
9.43625	0.633352	0.256241	0.425938
9.44292	0.640365	0.221163	0.409517
9.44958	0.606507	0.16627	0.361052
9.45625	0.569777	0.108021	0.305649
9.46292	0.550741	0.0739492	0.274867
9.46958	0.548224	0.064913	0.275644
9.47625	0.582371	0.0844461	0.312962
9.48292	0.641282	0.145602	0.37955
9.48958	0.698873	0.249803	0.459603
9.49625	0.711777	0.346969	0.512831
9.50292	0.684464	0.393534	0.545451
9.50958	0.615798	0.372032	0.545433
9.51625	0.543818	0.338575	0.517509
9.52292	0.496327	0.331516	0.489172
9.52958	0.462629	0.333663	0.458087
9.53625	0.44333	0.323891	0.408182
9.54292	0.441748	0.320273	0.328609
9.54958	0.464115	0.330399	0.249571
9.55625	0.470639	0.315793	0.176146
9.56292	0.461375	0.233957	0.100088
9.56958	0.461808	0.110083	0.0388179
9.57625	0.48974	0.0278458	0.0349942
9.58292	0.516947	0.0109913	0.113442
9.58958	0.535869	0.0523313	0.238281
9.59625	0.56835	0.114878	0.352549
9.60292	0.570912	0.184574	0.435294
9.60958	0.530086	0.251627	0.458735
9.61625	0.451438	0.289125	0.433982
9.62292	0.399515	0.28522	0.359995
9.62958	0.382318	0.23852	0.267971
9.63625	0.368169	0.182511	0.207533
9.64292	0.367284	0.150806	0.166571
9.64958	0.396035	0.165807	0.177074
9.65625	0.452234	0.207492	0.216962
9.66292	0.501302	0.228111	0.276436
9.66958	0.508728	0.212783	0.315463
9.67625	0.487682	0.167023	0.304627
9.68292	0.478814	0.117628	0.269935
9.68958	0.48939	0.0598076	0.231135
9.69625	0.523983	-0.00554239	0.196569
9.70292	0.555397	-0.055457	0.156507
9.70958	0.591569	-0.0799894	0.106441
9.71625	0.62703	-0.0665389	0.0706674
9.72292	0.647998	-0.0395362	0.0621434
9.72958	0.661931	-0.0106216	0.0733109
9.73625	0.64783	0.000658512	0.0885619
9.74292	0.612248	0.0294853	0.0877309
9.74958	0.566012	0.0855929	0.0745593
9.75625	0.553842	0.165328	0.072627
9.76292	0.569526	0.241176	0.101975
9.76958	0.586406	0.27161	0.124823
9.77625	0.611285	0.292129	0.118339
9.78292	0.652663	0.292851	0.100812
9.78958	0.71363	0.283104	0.103341
9.79625	0.748121	0.241201	0.11089
9.80292	0.750038	0.187718	0.0825569
9.80958	0.714829	0.169843	0.022648
9.81625	0.675871	0.173625	-0.0589141
9.82292	0.658451	0.184597	-0.155447
9.82958	0.659106	0.187441	-0.2668
9.83625	0.669786	0.2006	-0.356746
9.84292	0.680398	0.209486	-0.384774
9.84958	0.715866	0.207004	-0.357563
9.85625	0.757538	0.199023	-0.308395
9.86292	0.795576	0.205638	-0.245866
9.86958	0.824829	0.246702	-0.170624
9.87625	0.840256	0.29262	-0.118702
9.88292	0.837255	0.337126	-0.129538
9.88958	0.822452	0.35576	-0.17636
9.89625	0.811935	0.370035	-0.194115
9.90292	0.799298	0.389124	-0.179538
9.90958	0.782043	0.394435	-0.150191
9.91625	0.792295	0.38693	-0.119684
9.92292	0.859736	0.397849	-0.0539687
9.92958	0.954481	0.454532	0.0428219
9.93625	1.02719	0.54397	0.133008
9.94292	1.0723	0.622265	0.192155
9.94958	1.09865	0.676724	0.203564
9.95625	1.12699	0.730714	0.19917
9.96292	1.11763	0.749643	0.160869
9.96958	1.10546	0.779772	0.0977853
9.97625	1.11411	0.832316	0.055751
9.98292	1.13144	0.899308	0.0342754
9.98958	1.15382	0.957085	0.0403692
9.99625	1.16063	0.986052	0.0500297
10.0029	1.2271	1.0564	0.100055
10.0096	1.31469	1.11894	0.193898
10.0162	1.40331	1.13646	0.285738
10.0229	1.47215	1.12044	0.377776
10.0296	1.52907	1.11191	0.473413
10.0363	1.54363	1.13403	0.557822
10.0429	1.4813	1.14135	0.577534
10.0496	1.37878	1.12934	0.506551
10.0563	1.28907	1.10577	0.386087
10.0629	1.23178	1.09165	0.269842
10.0696	1.19609	1.09582	0.184242
10.0762	1.19768	1.08215	0.141527
10.0829	1.24011	1.02742	0.135903
10.0896	1.29969	0.942436	0.159022
10.0962	1.32036	0.863935	0.180213
10.1029	1.30114	0.810231	0.178363
10.1096	1.26938	0.776914	0.152103
10.1163	1.24579	0.780278	0.131053
10.1229	1.23412	0.834875	0.134066
10.1296	1.22108	0.926494	0.180137
10.1363	1.23063	1.03412	0.270692
10.1429	1.25333	1.10541	0.385399
10.1496	1.26944	1.11799	0.489228
10.1562	1.25409	1.07336	0.549382
10.1629	1.21406	0.999118	0.5816
10.1696	1.16462	0.929093	0.595193
10.1762	1.09963	0.873418	0.589716
10.1829	1.04764	0.847631	0.587175
10.1896	1.03159	0.848383	0.621751
10.1962	1.07149	0.877548	0.70743
10.2029	1.09461	0.892444	0.783281
10.2096	1.06517	0.858534	0.822221
10.2163	1.03377	0.804499	0.855141
10.2229	1.02811	0.782823	0.91475
10.2296	1.00499	0.782559	0.957464
10.2363	0.943095	0.765993	0.944554
10.2429	0.914837	0.730307	0.92669
10.2496	0.97351	0.701445	0.938098
10.2562	1.037	0.637746	0.960531
10.2629	1.01792	0.523491	0.960221
10.2696	0.931877	0.379707	0.953428
10.2762	0.860101	0.267838	0.988586
10.2829	0.794073	0.228907	1.04853
10.2896	0.697404	0.234709	1.1045
10.2963	0.567	0.243034	1.11563
10.3029	0.4679	0.21353	1.07521
10.3096	0.44272	0.188759	1.02745
10.3163	0.449988	0.18798	0.977813
10.3229	0.465071	0.188286	0.922668
10.3296	0.47769	0.196913	0.905859
10.3362	0.474405	0.219462	0.954097
10.3429	0.444216	0.247054	1.04223
10.3496	0.368177	0.23203	1.10423
10.3562	0.235991	0.151549	1.11409
10.3629	0.0579725	0.0307329	1.0925
10.3696	-0.147209	-0.124063	1.01756
10.3763	-0.304593	-0.266307	0.916401
10.3829	-0.405479	-0.360391	0.829412
10.3896	-0.487072	-0.422343	0.770635
10.3963	-0.565743	-0.485863	0.732973
10.4029	-0.627321	-0.535589	0.72092
10.4096	-0.643503	-0.547244	0.732045
10.4162	-0.612713	-0.536766	0.758073
10.4229	-0.564076	-0.546119	0.787563
10.4296	-0.494	-0.540671	0.812336
10.4362	-0.424307	-0.477822	0.833261
10.4429	-0.365487	-0.384728	0.868685
10.4496	-0.355603	-0.309452	0.911522
10.4563	-0.432282	-0.265434	0.920289
10.4629	-0.57334	-0.259753	0.872607
10.4696	-0.715025	-0.274809	0.822933
10.4763	-0.812415	-0.294358	0.836747
10.4829	-0.879133	-0.302452	0.895076
10.4896	-0.944906	-0.302433	0.954928
10.4962	-1.00078	-0.324126	1.0333
10.5029	-1.01306	-0.335416	1.17042
10.5096	-0.992087	-0.359922	1.3243
10.5162	-0.930436	-0.396232	1.42705
10.5229	-0.82509	-0.428667	1.44885
10.5296	-0.674768	-0.433071	1.45788
10.5363	-0.50486	-0.412344	1.44419
10.5429	-0.397875	-0.395475	1.38524
10.5496	-0.400807	-0.350471	1.32368
10.5563	-0.489524	-0.274388	1.29412
10.5629	-0.620023	-0.217013	1.31308
10.5696	-0.717793	-0.20138	1.34939
10.5762	-0.785146	-0.192153	1.4302
10.5829	-0.79615	-0.13908	1.55672
10.5896	-0.747934	-0.0555377	1.64277
10.5962	-0.672758	0.032691	1.68466
10.6029	-0.586347	0.163162	1.69353
10.6096	-0.530423	0.342027	1.69402
10.6163	-0.486598	0.527206	1.675
10.6229	-0.433322	0.670594	1.65635
10.6296	-0.356832	0.79557	1.73214
10.6363	-0.243733	0.943519	1.88456
10.6429	-0.117977	1.08745	2.08274
10.6496	0.00477542	1.19678	2.2573
10.6562	0.128664	1.31941	2.42295
10.6629	0.24169	1.4697	2.58755
10.6696	0.359186	1.58887	2.6947
10.6762	0.447199	1.62685	2.70399
10.6829	0.513876	1.60623	2.58707
10.6896	0.571527	1.59338	2.41218
10.6962	0.616799	1.59813	2.23207
10.7029	0.649862	1.65456	2.10869
10.7096	0.60951	1.76755	2.01848
10.7163	0.52381	1.91082	1.93211
10.7229	0.438582	2.05332	1.89692
10.7296	0.411781	2.18576	1.95572
10.7363	0.42895	2.32006	2.05973
10.7429	0.493937	2.45667	2.10239
10.7496	0.612484	2.60083	2.13525
10.7562	0.761248	2.76725	2.24179
10.7629	0.836064	2.93587	2.41454
10.7696	0.786111	3.06032	2.52068
10.7762	0.704838	3.10691	2.54193
10.7829	0.644578	3.0849	2.53381
10.7896	0.655024	3.05399	2.53448
10.7963	0.706299	3.05035	2.56512
10.8029	0.774182	3.05132	2.60928
10.8096	0.82657	3.04868	2.64924
10.8163	0.808179	3.10773	2.66522
10.8229	0.743171	3.21834	2.64629
10.8296	0.605948	3.26665	2.59934
10.8362	0.383717	3.16443	2.49442
10.8429	0.16514	2.99577	2.35606
10.8496	-0.000331677	2.83278	2.283
10.8562	-0.120069	2.65406	2.31909
10.8629	-0.211625	2.5166	2.48321
10.8696	-0.146171	2.61723	2.79823
10.8763	0.272276	3.08278	3.2853
10.8829	1.0866	3.87711	3.8669
10.8896	2.21104	4.87517	4.34406
10.8963	3.52226	5.90838	4.57091
10.9029	4.84248	6.76366	4.47695
10.9096	5.97176	7.27251	4.05151
10.9162	6.72167	7.41125	3.34757
10.9229	7.01021	7.20932	2.46375
10.9296	6.95973	6.76701	1.62163
10.9362	6.71359	6.24659	0.985119
10.9429	6.39853	5.7866	0.590726
10.9496	6.0606	5.42285	0.348549
10.9563	5.73401	5.09262	0.17527
10.9629	5.45062	4.7569	0.0640402
10.9696	5.19578	4.42526	-0.0102918
10.9763	4.94332	4.09958	-0.0495581
10.9829	4.69988	3.81013	-0.0267268
10.9896	4.45489	3.55356	0.0517997
10.9962	4.21751	3.33531	0.127397
11.0029	3.97856	3.1467	0.163421
11.0096	3.75272	2.94764	0.18278
11.0162	3.56864	2.74453	0.20237
11.0229	3.4429	2.54963	0.17878
11.0296	3.3948	2.40639	0.144469
11.0363	3.41077	2.31655	0.163655
11.0429	3.48719	2.29487	0.276405
11.0496	3.57113	2.34111	0.418483
11.0563	3.63187	2.39571	0.517201
11.0629	3.66468	2.4165	0.607501
11.0696	3.67667	2.36047	0.677457
11.0762	3.69005	2.25503	0.689675
11.0829	3.72906	2.13225	0.672424
11.0896	3.79497	2.01955	0.690591
11.0962	3.88284	1.96876	0.790607
11.1029	3.91976	1.95788	0.873211
11.1096	3.91153	1.96202	0.900118
11.1163	3.88512	1.98903	0.939825
11.1229	3.88127	2.03625	0.995069
11.1296	3.8988	2.1045	1.01737
11.1363	3.89559	2.12332	0.951065
11.1429	3.89815	2.09905	0.863089
11.1496	3.93528	2.10178	0.829403
11.1562	3.99284	2.11514	0.822508
11.1629	4.02431	2.11063	0.779459
11.1696	4.00158	2.04778	0.71886
11.1762	3.96926	1.99118	0.690862
11.1829	3.93669	1.96383	0.69367
11.1896	3.90993	1.92748	0.658393
11.1962	3.87016	1.84838	0.552223
11.2029	3.79957	1.72548	0.423463
11.2096	3.71906	1.59662	0.295138
11.2163	3.66632	1.49201	0.196404
11.2229	3.66509	1.43215	0.128119
11.2296	3.68147	1.39457	0.0978287
11.2363	3.67334	1.38187	0.103455
11.2429	3.63114	1.3681	0.121982
11.2496	3.56929	1.3477	0.155182
11.2562	3.48884	1.28918	0.172214
11.2629	3.38694	1.17135	0.155911
11.2696	3.27722	1.02258	0.122727
11.2762	3.18468	0.85132	0.103639
11.2829	3.12258	0.701187	0.105479
11.2896	3.08897	0.588402	0.108475
11.2963	3.04182	0.516808	0.101996
11.3029	2.97589	0.460055	0.0802631
11.3096	2.90315	0.401074	0.0554348
11.3163	2.84	0.34213	0.0425207
11.3229	2.77763	0.274697	0.045259
11.3296	2.71543	0.202079	0.0518571
11.3362	2.70603	0.144917	0.0622084
11.3429	2.73758	0.120076	0.120608
11.3496	2.75127	0.108974	0.21793
11.3562	2.716	0.10951	0.328647
11.3629	2.68155	0.146554	0.440144
11.3696	2.64991	0.172616	0.544865
11.3763	2.57014	0.128959	0.623283
11.3829	2.43644	0.020025	0.635925
11.3896	2.30747	-0.104455	0.57698
11.3963	2.23253	-0.225761	0.493724
11.4029	2.19969	-0.364678	0.456913
11.4096	2.19348	-0.464243	0.495738
11.4162	2.19531	-0.506039	0.571848
11.4229	2.21614	-0.508637	0.66732
11.4296	2.25882	-0.517391	0.799329
11.4362	2.29163	-0.532785	0.929987
11.4429	2.26063	-0.551947	0.975045
11.4496	2.16085	-0.587259	0.932136
11.4563	2.05438	-0.614275	0.906182
11.4629	1.95212	-0.610194	0.956165
11.4696	1.84354	-0.57904	1.05964
11.4763	1.72967	-0.527385	1.18858
11.4829	1.64687	-0.465059	1.34486
11.4896	1.59205	-0.393391	1.50396
11.4962	1.54772	-0.353288	1.61015
11.5029	1.51271	-0.368045	1.61807
11.5096	1.49174	-0.376118	1.57886
11.5162	1.47651	-0.362832	1.55674
11.5229	1.47733	-0.298875	1.58016
11.5296	1.54493	-0.202872	1.64152
11.5363	1.66023	-0.0484366	1.73558
11.5429	1.79422	0.170559	1.88958
11.5496	1.89926	0.390704	2.06896
11.5563	2.00815	0.614055	2.25199
11.5629	2.12885	0.841467	2.44569
11.5696	2.25247	1.10693	2.67175
11.5762	2.37865	1.38614	2.92659
11.5829	2.53312	1.67791	3.20656
11.5896	2.76423	2.01263	3.53762
11.5962	3.08046	2.40119	3.91845
11.6029	3.46614	2.86825	4.35742
11.6096	3.88837	3.39246	4.83827
11.6163	4.37951	4.00586	5.38216
11.6229	4.93613	4.7235	6.00559
11.6296	5.53977	5.52091	6.68997
11.6363	6.20096	6.36509	7.42979
11.6429	6.93917	7.21278	8.20669
11.6496	7.78849	8.09185	9.06155
11.6562	8.70832	9.03761	10.0063
11.6629	9.70028	10.0607	11.0241
11.6696	10.7838	11.1836	12.1202
11.6762	11.9197	12.4041	13.3169
11.6829	13.0856	13.7164	14.6112
11.6896	14.2677	15.0804	15.9723
11.6962	15.4788	16.4385	17.3682
11.7029	16.6965	17.7942	18.7797
11.7096	17.9314	19.1667	20.209
11.7163	19.1874	20.5623	21.6726
11.7229	20.4224	21.9435	23.1704
11.7296	21.5986	23.2847	24.683
11.7363	22.7045	24.5802	26.1561
11.7429	23.7591	25.805	27.6032
11.7496	24.7028	26.9289	28.9822
11.7562	25.5118	27.9205	30.2386
11.7629	26.1999	28.7794	31.3083
11.7696	26.7698	29.5064	32.1806
11.7762	27.2024	30.1109	32.894
11.7829	27.4958	30.5986	33.4757
11.7896	27.6711	30.9209	33.9156
11.7963	27.7066	31.0521	34.1886
11.8029	27.5828	30.9866	34.3072
11.8096	27.3024	30.7724	34.2993
11.8163	26.9014	30.4111	34.1666
11.8229	26.3717	29.8699	33.8736
11.8296	25.7033	29.1693	33.4379
11.8362	24.9251	28.3546	32.8934
11.8429	24.0153	27.426	32.2262
11.8496	22.9597	26.3424	31.395
11.8562	21.7366	25.0873	30.3709
11.8629	20.3628	23.6768	29.1522
11.8696	18.8754	22.1284	27.7397
11.8763	17.2863	20.4398	26.1104
11.8829	15.6787	18.7091	24.316
11.8896	14.1049	16.982	22.4208
11.8963	12.6215	15.3037	20.5057
11.9029	11.266	13.7319	18.6425
11.9096	10.0707	12.3392	16.8975
11.9162	9.0876	11.1912	15.338
11.9229	8.311	10.2471	13.9716
11.9296	7.72345	9.50747	12.8171
11.9362	7.23722	8.93445	11.872
11.9429	6.77326	8.44552	11.072
11.9496	6.26466	7.9453	10.307
11.9563	5.66564	7.34647	9.48221
11.9629	4.98497	6.61689	8.60192
11.9696	4.26674	5.76434	7.66898
11.9763	3.65428	4.91672	6.74226
11.9829	3.22976	4.20767	5.8694
11.9896	3.0645	3.72143	5.15793
11.9962	3.17748	3.53899	4.71317
12.0029	3.5719	3.71503	4.58809
12.0096	4.20219	4.24296	4.77703
12.0162	4.90845	4.94911	5.18605
12.0229	5.58257	5.66049	5.73551
12.0296	6.11292	6.24524	6.29968
12.0363	6.44843	6.62285	6.76074
12.0429	6.60006	6.80756	7.05051
12.0496	6.66078	6.86614	7.17921
12.0563	6.80385	6.95899	7.21974
12.0629	7.10429	7.19473	7.28129
12.0696	7.55776	7.61746	7.48152
12.0762	8.05699	8.15348	7.84417
12.0829	8.45672	8.64049	8.27131
12.0896	8.62323	8.92308	8.6109
12.0962	8.47657	8.8804	8.75281
12.1029	8.02145	8.49382	8.62282
12.1096	7.34188	7.84421	8.20615
12.1163	6.61691	7.0837	7.58022
12.1229	5.99662	6.38199	6.88562
12.1296	5.53157	5.83505	6.26079
12.1363	5.20224	5.47582	5.78152
12.1429	4.99608	5.29305	5.46457
12.1496	4.92394	5.24048	5.30031
12.1562	4.94335	5.27233	5.24966
12.1629	5.01737	5.3337	5.29086
12.1696	5.13005	5.41122	5.40264
12.1762	5.26919	5.49231	5.55259
12.1829	5.40327	5.5381	5.69476
12.1896	5.51458	5.54846	5.78462
12.1962	5.60726	5.54199	5.84186
12.2029	5.6714	5.5313	5.87365
12.2096	5.70609	5.49056	5.86957
12.2163	5.74389	5.43839	5.82904
12.2229	5.8419	5.43635	5.80221
12.2296	6.01667	5.52572	5.85269
12.2363	6.25867	5.69012	5.97915
12.2429	6.54693	5.92941	6.17488
12.2496	6.87631	6.24705	6.43755
12.2562	7.20428	6.61567	6.76334
12.2629	7.50149	6.97926	7.13428
12.2696	7.73928	7.27363	7.49297
12.2762	7.89927	7.49322	7.78377
12.2829	8.01979	7.64347	7.96191
12.2896	8.12777	7.74393	8.03885
12.2963	8.28405	7.81343	8.05501
12.3029	8.5046	7.89539	8.03772
12.3096	8.82486	8.05933	8.0364
12.3163	9.3212	8.37382	8.1552
12.3229	10.0653	8.89291	8.49645
12.3296	11.1105	9.66661	9.12241
12.3362	12.3892	10.7173	10.0394
12.3429	13.759	12.0032	11.2068
12.3496	15.0236	13.3918	12.5038
12.3562	16.0009	14.6609	13.7162
12.3629	16.5271	15.5915	14.6307
12.3696	16.4895	16.0259	15.1006
12.3763	15.8581	15.8698	15.0388
12.3829	14.6958	15.1064	14.4023
12.3896	13.1447	13.7781	13.2374
12.3963	11.375	12.0771	11.7181
12.4029	9.53213	10.2114	10.033
12.4096	7.70633	8.34563	8.29087
12.4162	6.00072	6.58396	6.56289
12.4229	4.54783	5.01843	4.97444
12.4296	3.41197	3.74669	3.62924
12.4362	2.55549	2.76032	2.54037
12.4429	1.91236	2.03793	1.69224
12.4496	1.45498	1.54134	1.08895
12.4563	1.14465	1.22545	0.72415
12.4629	0.914905	0.997629	0.502197
12.4696	0.751194	0.810218	0.350715
12.4763	0.658068	0.694038	0.250786
12.4829	0.608363	0.624121	0.19148
12.4896	0.566588	0.560787	0.133695
12.4962	0.530754	0.491415	0.0447532
12.5029	0.541416	0.495271	-0.021678
12.5096	0.612097	0.59875	-0.0124912
12.5162	0.746547	0.758223	0.0946719
12.5229	0.984314	0.969766	0.294705
12.5296	1.34809	1.24715	0.590791
12.5363	1.84008	1.63004	0.991328
12.5429	2.41425	2.11861	1.4923
12.5496	3.03872	2.72786	2.07962
12.5563	3.69855	3.41203	2.71114
12.5629	4.37305	4.12008	3.33782
12.5696	5.01343	4.7989	3.94848
12.5762	5.58476	5.43577	4.56173
12.5829	6.08203	5.99252	5.13885
12.5896	6.48349	6.42094	5.61398
12.5962	6.80173	6.75769	5.99807
12.6029	7.06168	7.0495	6.36357
12.6096	7.34927	7.34474	6.74825
12.6163	7.72282	7.67319	7.15875
12.6229	8.18719	8.1024	7.65017
12.6296	8.72751	8.64889	8.28184
12.6363	9.24259	9.22542	8.98883
12.6429	9.65306	9.74557	9.6408
12.6496	9.86463	10.154	10.1305
12.6562	9.84068	10.3878	10.4148
12.6629	9.59498	10.3379	10.4358
12.6696	9.16392	9.98082	10.1637
12.6762	8.70374	9.45457	9.68407
12.6829	8.31119	8.91707	9.1635
12.6896	8.09942	8.51572	8.78365
12.6962	8.12686	8.34337	8.65066
12.7029	8.45181	8.51448	8.85065
12.7096	9.11567	9.08327	9.4428
12.7163	10.0951	10.0236	10.4253
12.7229	11.4379	11.3167	11.7933
12.7296	13.2226	12.9831	13.5523
12.7363	15.5908	15.1427	15.8017
12.7429	18.7207	17.9727	18.7013
12.7496	22.9123	21.7769	22.5236
12.7562	28.4492	26.891	27.6305
12.7629	35.3867	33.5198	34.307
12.7696	43.3308	41.4766	42.5437
12.7762	51.4636	50.148	51.8558
12.7829	58.668	58.5052	61.2871
12.7896	63.7164	65.2566	69.501
12.7963	65.5894	69.1589	75.0478
12.8029	63.8217	69.3658	76.7885
12.8096	58.6906	65.7586	74.2559
12.8163	51.139	58.9372	67.8524
12.8229	42.4436	50.0931	58.6837
12.8296	33.8241	40.6259	48.2393
12.8362	26.2461	31.775	38.0302
12.8429	20.2301	24.3698	29.1725
12.8496	15.859	18.7449	22.2293
12.8562	12.8455	14.8197	17.2132
12.8629	10.8207	12.2513	13.8218
12.8696	9.51351	10.6369	11.6292
12.8763	8.74401	9.65536	10.2551
12.8829	8.37806	9.09601	9.44434
12.8896	8.33281	8.85922	9.05129
12.8963	8.54892	8.88056	8.98027
12.9029	9.01621	9.13502	9.18686
12.9096	9.67526	9.58563	9.65787
12.9162	10.4295	10.1767	10.3024
12.9229	11.1641	10.8423	11.0168
12.9296	11.8035	11.5058	11.7129
12.9362	12.3566	12.1421	12.3767
12.9429	12.7712	12.6866	12.9588
12.9496	12.9753	13.0654	13.4025
12.9563	12.9085	13.2126	13.6659
12.9629	12.5614	13.0982	13.687
12.9696	11.9726	12.7169	13.4334
12.9763	11.1891	12.0694	12.9051
12.9829	10.2817	11.203	12.1638
12.9896	9.35104	10.2396	11.2616
12.9962	8.50152	9.33281	10.3164
13.0029	7.87221	8.62824	9.50413
13.0096	7.52783	8.20315	8.96149
13.0162	7.41088	8.02258	8.67109
13.0229	7.43429	8.0104	8.55639
13.0296	7.48746	8.06377	8.57281
13.0363	7.51257	8.09719	8.65575
13.0429	7.44854	8.02172	8.694
13.0496	7.22555	7.78086	8.5742
13.0563	6.85135	7.38649	8.29527
13.0629	6.36282	6.88315	7.89224
13.0696	5.83646	6.32468	7.39183
13.0762	5.30067	5.75211	6.82157
13.0829	4.77455	5.19859	6.22883
13.0896	4.29359	4.68272	5.65456
13.0962	3.89991	4.23402	5.12241
13.1029	3.61948	3.89272	4.66434
13.1096	3.47958	3.68617	4.34175
13.1163	3.5037	3.61374	4.18472
13.1229	3.70439	3.66727	4.18078
13.1296	4.0833	3.88574	4.33268
13.1363	4.63326	4.30814	4.67501
13.1429	5.34621	4.92969	5.2341
13.1496	6.16664	5.70431	5.95952
13.1562	7.02179	6.56697	6.77136
13.1629	7.82218	7.44375	7.60681
13.1696	8.52802	8.23549	8.42295
13.1762	9.1291	8.87941	9.17438
13.1829	9.64822	9.37855	9.80572
13.1896	10.1565	9.81817	10.3464
13.1962	10.7525	10.3266	10.9207
13.2029	11.5178	11.0156	11.6557
13.2096	12.4444	11.9279	12.6098
13.2163	13.5152	13.0383	13.7886
13.2229	14.6858	14.3208	15.1855
13.2296	15.8716	15.6773	16.7072
13.2363	16.9409	16.9594	18.2022
13.2429	17.7769	18.0018	19.5421
13.2496	18.313	18.7269	20.6341
13.2562	18.4918	19.1124	21.3764
13.2629	18.3156	19.1511	21.6842
13.2696	17.8299	18.8359	21.568
13.2762	17.1315	18.2259	21.0816
13.2829	16.3128	17.4281	20.294
13.2896	15.472	16.5423	19.2978
13.2963	14.6735	15.6572	18.2277
13.3029	13.9371	14.8007	17.2078
13.3096	13.2675	14.028	16.2873
13.3163	12.6912	13.3494	15.4988
[truncated: 4,752 more rows]

## Sheet: Figure S9B
Figure S9B: LC-MS chromatogram (negative mode) of DA:MA reaction products at 1:2 molar ratio
RT [min]	DA:MA 1:2 A	DA:MA 1:2 B	DA:MA 1:2 C
0.0194333	184991	178905	185209
0.0483167	177089	171057	168466
0.0772333	175523	175463	175546
0.106167	176295	174660	171938
0.135117	178077	177204	175267
0.16405	173021	172367	178897
0.192983	172400	177338	173961
0.221933	176971	175038	171164
0.250867	179450	170493	172518
0.279817	175934	176019	171756
0.30875	175404	175449	173830
0.337683	178132	179664	179377
0.366633	171918	174810	177009
0.395567	180948	174823	180406
0.4245	180618	183723	171662
0.45345	176343	175932	176391
0.482383	179069	172198	171434
0.511333	177402	175490	176409
0.540267	176178	174002	179137
0.5692	176089	175702	179504
0.59815	172164	175740	170537
0.627083	165492	176168	172691
0.656033	173232	173548	171199
0.684967	175224	177753	175410
0.7139	170276	176817	169112
0.74285	172894	176960	178665
0.771783	175722	173985	173896
0.800733	175754	168635	173270
0.829667	172888	172933	169078
0.8586	171733	177451	174698
0.88755	171862	172273	181109
0.916483	179281	180539	174126
0.945433	176582	170710	173402
0.974367	174466	183189	170195
1.0033	171930	174990	173278
1.03225	175104	173296	177264
1.06118	173155	175545	177554
1.09013	175306	174205	172864
1.11907	171487	193422	173844
1.148	172339	172942	174384
1.17695	183052	171726	166290
1.20588	176019	172450	170337
1.23483	167542	178023	176134
1.26377	177273	171739	173846
1.2927	174423	172188	172949
1.32165	180588	176526	171524
1.35058	171021	177605	176926
1.37953	176417	170873	179036
1.40847	171815	170390	175006
1.4374	175101	171343	176031
1.46635	173194	165629	171690
1.49528	170438	167428	174578
1.52423	173053	174371	174904
1.55317	176120	177261	173865
1.5821	174283	178836	173515
1.61105	169827	175784	170967
1.63998	169733	173574	173458
1.66893	176874	172866	171734
1.69787	169330	172639	178613
1.7268	173669	168084	172445
1.75575	178754	173846	174755
1.78468	176097	168076	178307
1.81363	173104	173201	177153
1.84257	176776	179000	172681
1.8715	173318	167201	169853
1.90045	179394	177072	171057
1.92938	172562	177880	175444
1.95833	182902	179482	180161
1.98727	179192	186665	173436
2.0162	173821	175632	185104
2.04515	174068	175832	173815
2.07408	175929	177635	174412
2.10302	174417	174352	170692
2.13197	174509	179284	176504
2.1609	191779	192763	198709
2.18985	208987	201631	204359
2.21878	187147	196369	184498
2.24772	178424	175189	179050
2.27667	172188	176400	176235
2.3056	173245	172758	174768
2.33453	178989	174371	176920
2.36348	183598	175848	176405
2.39242	175093	180528	174081
2.42135	170686	184683	180537
2.4503	172919	176789	178270
2.47923	172812	177663	179505
2.50818	174751	175560	181879
2.53712	171516	178859	171915
2.56605	167449	168066	173795
2.595	180204	172765	175070
2.62393	174126	182088	176803
2.65287	172022	174562	181220
2.68182	172762	171274	173185
2.71075	170219	171287	169409
2.7397	174132	174470	182622
2.76863	179478	176278	168402
2.79757	176776	178513	169124
2.82652	172157	170065	170795
2.85545	168391	169670	182724
2.8844	177437	176218	170456
2.91333	172479	181626	172749
2.94227	221487	214096	221643
2.97122	379448	374712	361979
3.00015	411875	409574	421529
3.0291	369504	359126	376312
3.05803	329288	307132	341890
3.08697	292515	298196	296474
3.11592	276568	282461	274286
3.14485	278086	274748	278375
3.17378	272444	262561	261020
3.20273	246364	256253	256792
3.23167	241848	240418	243271
3.2606	244348	241562	231030
3.28955	228278	237053	232270
3.31848	232592	227045	231342
3.34743	227344	233947	227014
3.37637	227055	224586	219249
3.4053	234541	221041	218795
3.43425	221054	218768	221306
3.46318	210290	220507	209727
3.49212	207527	203262	211134
3.52107	213180	213256	208205
3.55	208047	200764	205407
3.57893	206373	209178	196074
3.60788	203352	204872	198627
3.63682	203727	198582	197573
3.66575	195903	204581	196177
3.6947	200388	196461	191934
3.72363	204241	198064	197718
3.75258	201999	199431	195987
3.78152	196004	204472	203146
3.81045	195802	203867	191836
3.8394	192919	199467	199819
3.86833	196099	197656	195174
3.89728	201030	193963	191002
3.92622	200181	196902	190526
3.95515	197899	196271	193725
3.9841	201489	191183	193264
4.01303	197689	191717	193325
4.04198	197553	191999	191547
4.07092	186011	197055	195103
4.09985	198983	194899	196467
4.1288	191768	190980	190147
4.15773	197136	195179	188816
4.18668	189889	188179	193204
4.21562	192576	187774	190337
4.24455	193159	196428	182681
4.2735	194480	196845	189654
4.30243	189241	192809	194253
4.33138	189771	195952	201009
4.36032	190830	194183	187779
4.38925	194440	197290	196242
4.4182	193820	191610	194318
4.44713	191469	191021	186676
4.47608	191776	192102	193741
4.50502	188612	183494	193885
4.53395	187420	187969	189704
4.5629	190287	185429	192403
4.59183	196899	187480	199884
4.62078	196947	192478	192232
4.64972	193041	192030	190280
4.67865	192673	189923	188749
4.7076	195700	190430	186454
4.73653	192527	188715	186521
4.76548	196404	190492	187282
4.79442	190905	188689	186418
4.82335	190248	189757	186534
4.8523	184808	195463	182867
4.88123	186003	191254	188814
4.91018	186334	197514	183944
4.93912	179705	191695	189235
4.96805	187359	182505	191441
4.997	192622	182355	180163
5.02593	195884	184579	181217
5.05488	188898	193825	189259
5.08382	194908	186488	186788
5.11275	199778	193685	191252
5.1417	186484	190687	185211
5.17063	179635	177225	188957
5.19958	184307	195385	190457
5.22852	186848	188564	190896
5.25745	181536	180624	183280
5.2864	180053	179184	186277
5.31533	180067	188584	178882
5.34428	185838	192477	191012
5.37322	179278	179470	181012
5.40215	184877	186422	187271
5.4311	187327	188510	179428
5.46003	182849	178985	183387
5.48898	185898	183580	172275
5.51792	184522	184935	178429
5.54685	184267	179813	178031
5.5758	182279	173410	180995
5.60473	189337	184648	201216
5.63368	183377	178762	183519
5.66262	189607	184543	188278
5.69155	176466	179565	183259
5.7205	179547	181221	178553
5.74943	181750	176553	172167
5.77838	181811	179747	180277
5.80732	176483	184376	180788
5.83625	174162	179641	177166
5.8652	180363	182282	177579
5.89413	175237	180539	177053
5.92307	175966	176397	176425
5.95202	179053	175811	181579
5.98095	173007	176641	178160
6.0099	173829	180803	172645
6.03883	177471	176876	178420
6.06777	179704	179890	177553
6.09672	176953	176688	172280
6.12565	175977	174580	174427
6.1546	180285	178708	177412
6.18353	176482	175744	170475
6.21248	171292	174515	181079
6.24142	175247	171688	171889
6.27035	179530	171372	174664
6.2993	172304	170581	173251
6.32823	180547	173484	174641
6.35718	179600	178895	174019
6.38612	176318	171164	172766
6.41505	174618	164661	168690
6.444	172179	174662	179408
6.47293	177535	172907	172858
6.50188	175403	175033	172692
6.53082	171470	169358	178286
6.55975	170851	173798	170905
6.5887	175662	177889	179218
6.61763	175337	177374	180073
6.64657	177193	171588	180576
6.67552	174830	176147	180911
6.70445	174225	176686	174798
6.7334	169684	176986	172610
6.76233	171139	179365	172940
6.79127	177461	181114	180413
6.82022	175702	174986	171360
6.84915	178573	169717	176298
6.8781	177462	181508	182946
6.90703	173375	170465	176062
6.93597	175800	183974	172353
6.96492	173668	176444	185238
6.99385	178791	178397	183931
7.0228	175661	182979	179398
7.05173	174825	177948	177036
7.08067	176736	177241	180937
7.10962	182772	186378	181799
7.13855	175275	184132	176248
7.1675	175583	187521	178510
7.19643	180261	183046	173525
7.22537	182335	182358	177850
7.25432	175857	182088	183671
7.28325	177613	178554	177902
7.3122	179105	179545	175307
7.34113	180651	178353	177627
7.37007	180051	177119	177615
7.39902	177022	182967	175190
7.42795	183181	181642	180971
7.4569	185304	182599	183383
7.48583	184867	191532	181725
7.51477	189272	183627	189331
7.54372	189309	186748	185830
7.57265	190228	192419	188990
7.6016	195310	203092	203197
7.63053	201582	205508	197969
7.65947	203830	204737	195181
7.68842	194796	195876	196828
7.71735	187681	195659	190146
7.7463	186008	188780	187829
7.77523	183939	181568	176247
7.80417	189082	183643	178099
7.83312	182539	179733	184161
7.86205	178753	184016	175155
7.891	182782	172120	177924
7.91993	183685	178724	178703
7.94887	182076	183128	177636
7.97782	182077	178089	178205
8.00675	176721	177824	178821
8.0357	176549	174011	172847
8.06463	187087	180776	178296
8.09357	180793	171634	174138
8.12252	172635	178145	178512
8.15145	175134	177407	182208
8.1804	188360	179001	175566
8.20933	179743	183430	180463
8.23827	182725	181288	176171
8.26722	176480	180873	182306
8.29615	178047	185815	181846
8.3251	181939	184474	186055
8.35403	181064	185203	179251
8.38298	180314	181619	180189
8.41192	183652	186439	183870
8.44085	186771	180580	176990
8.4698	189947	188764	190530
8.49873	187650	193017	190592
8.52768	192615	194285	187299
8.55662	192014	191582	198196
8.58555	198358	191068	194733
8.6145	201252	200074	198225
8.64343	203869	197617	198087
8.67238	209660	208027	203383
8.70132	212938	215866	204620
8.73025	214538	214226	207675
8.7592	223845	209936	213144
8.78813	214179	213304	214863
8.81708	223534	212110	211832
8.84602	205069	201255	203550
8.87495	196046	196409	194490
8.9039	197490	205807	195929
8.93283	194065	192524	185915
8.96178	188692	188093	184683
8.99072	182643	180752	178108
9.01965	187476	182249	184027
9.0486	185580	188541	181350
9.07753	182977	191699	175522
9.10648	180239	186084	178901
9.13542	172521	188212	172561
9.16435	187677	184658	180888
9.1933	185443	182027	182083
9.22223	186723	179910	182095
9.25118	182011	181354	177715
9.28012	183430	185467	189646
9.30905	177800	182069	187874
9.338	183741	184604	187138
9.36693	184411	177306	184871
9.39588	189598	183460	187691
9.42482	182300	184741	179326
9.45375	191178	184536	186238
9.4827	184846	183695	184956
9.51163	192635	175529	187020
9.54058	188168	182470	183779
9.56952	182055	187567	186179
9.59847	182940	179913	184812
9.6274	189018	180498	178403
9.65633	186216	184805	186038
9.68528	188765	192754	180226
9.71422	186702	183650	179928
9.74317	181796	181096	175081
9.7721	191204	185405	186148
9.80103	189904	200806	180239
9.82998	189561	187788	185505
9.85892	191287	179146	186130
9.88787	199029	197734	187524
9.9168	191281	186779	189452
9.94573	191213	197319	185250
9.97468	183793	198213	185887
10.0036	190550	193268	188987
10.0326	187858	178690	195980
10.0615	190456	194969	181323
10.0904	191208	184671	192022
10.1194	193875	193008	186844
10.1483	194072	186036	187834
10.1773	195994	192470	194863
10.2062	191833	188909	188948
10.2351	188519	194521	189199
10.2641	192049	195752	187819
10.293	197194	187847	192681
10.322	191647	195644	186539
10.3509	196956	194027	188906
10.3798	190626	201254	193205
10.4088	200430	206671	190668
10.4377	197655	193717	190365
10.4667	195875	192385	192098
10.4956	187660	197170	190310
10.5245	201758	193785	191667
10.5535	199731	190789	192309
10.5824	192227	194562	194502
10.6114	190007	198662	189084
10.6403	189336	202644	195323
10.6692	197523	191541	196114
10.6982	191088	195382	191146
10.7271	199426	190690	188538
10.7561	198388	197879	196707
10.785	200712	190789	191465
10.8139	198846	192551	190457
10.8429	202270	195416	190950
10.8718	193372	195169	193757
10.9008	195887	204209	188509
10.9297	194924	195584	195443
10.9587	201776	190139	200166
10.9876	201477	195511	196647
11.0165	206698	209821	204552
11.0455	219109	218060	230120
11.0744	239774	230188	232523
11.1034	243418	246539	231712
11.1323	239069	251267	252310
11.1612	248547	244308	236232
11.1902	243525	255420	247903
11.2191	247841	255301	235077
11.248	233276	232522	226435
11.277	232563	236374	230315
11.3059	229964	229198	228050
11.3349	220999	214119	217196
11.3638	217240	211104	201580
11.3927	197624	202149	194114
11.4217	179735	204484	192762
11.4506	189852	182508	186526
11.4796	177249	182725	184239
11.5085	181269	180264	175933
11.5374	179511	174116	181951
11.5664	175419	178229	177917
11.5953	172788	175293	178052
11.6242	175028	177166	175609
11.6532	174375	175498	174054
11.6821	175916	176899	181318
11.7111	179416	181793	180080
11.74	180840	188347	180635
11.769	179156	183931	183302
11.7979	182580	189090	190246
11.8268	194547	201021	192968
11.8558	199027	200179	198488
11.8847	221180	206477	208138
11.9137	221316	222708	220591
11.9426	235436	238857	235268
11.9715	248425	249684	244122
12.0005	248481	261432	253754
12.0294	271335	277189	273392
12.0584	293617	290486	295794
12.0873	275660	279272	277960
12.1162	272203	259689	266885
12.1452	288367	294992	290039
12.1741	294718	303587	287733
12.203	337349	325407	322590
12.232	332879	309195	317818
12.2609	309786	315399	298605
12.2899	322887	313303	325962
12.3188	327370	330715	322062
12.3477	328476	350574	336883
12.3767	358034	343671	360775
12.4056	334994	361361	361244
12.4346	372335	357569	367828
12.4635	405453	426968	388391
12.4924	417406	421652	423137
12.5214	380783	379374	390332
12.5503	296056	299431	299428
12.5793	251977	249514	259607
12.6082	232565	225439	245862
12.6371	254431	245086	250021
12.6661	307964	288936	293960
12.695	343097	358666	338314
12.724	377994	382905	388364
12.7529	427826	417348	415426
12.7818	410165	424016	405001
12.8108	356903	360561	354375
12.8397	330150	329264	336911
12.8687	320734	322272	322246
12.8976	322967	341062	350933
12.9265	347100	341848	338823
12.9555	358221	373794	376059
12.9844	386102	386972	384474
13.0134	396308	377774	372782
13.0423	423638	419470	417408
13.0712	441093	455295	436711
13.1002	431071	448458	422658
13.1291	429989	417760	430523
13.158	426922	423329	421831
13.187	390017	393057	396860
13.2159	345104	345630	355905
13.2449	311039	323383	342713
13.2738	402163	375206	384379
13.3027	428422	408880	404978
13.3317	417798	429625	409287
13.3606	455855	447453	431093
13.3896	435576	449843	473221
13.4185	467635	458654	461753
13.4474	439025	438691	448357
13.4764	382672	396822	400428
13.5053	360331	357627	376478
13.5343	374460	364590	382578
13.5632	403839	419196	426107
13.5921	470371	460153	457674
13.6211	498340	484077	506336
13.65	490664	488366	488880
13.679	454925	463864	463067
13.7079	410844	400759	413885
13.7368	382159	382537	403110
13.7658	372077	387274	369034
13.7947	421857	416417	429683
13.8237	479277	464601	471276
13.8526	473807	494798	489541
13.8815	491165	511372	482594
13.9105	452814	453881	471728
13.9394	404329	418462	431779
13.9683	414500	411359	421564
13.9973	428793	453538	459772
14.0262	460675	460628	465508
14.0552	463285	481309	470600
14.0841	467558	476313	484938
14.113	429366	442470	466527
14.142	444628	429443	454362
14.1709	441533	448242	455952
14.1999	456666	452082	483863
14.2288	463431	469858	447233
14.2577	433596	439280	458959
14.2867	466047	436418	435311
14.3156	431332	455565	449798
14.3446	446219	464718	473382
14.3735	454884	460966	439169
14.4024	440731	446998	480209
14.4314	463246	441285	470927
14.4603	443097	484534	471691
14.4893	449740	476318	456867
14.5182	434276	448864	498015
14.5471	452654	457592	488032
14.5761	435783	437927	472129
14.605	443923	433484	478550
14.634	449232	466035	448096
14.6629	450487	440187	485055
14.6918	420732	456718	455198
14.7208	441038	459577	459831
14.7497	423918	457492	502030
14.7787	446445	439996	466809
14.8076	453446	438121	504050
14.8365	436681	430720	512079
14.8655	419433	441384	489631
14.8944	418734	414869	461774
14.9233	431334	453570	481905
14.9523	445232	444571	464296
14.9812	416937	435396	460244
15.0102	418416	428992	437374
15.0391	406624	458563	488223
15.068	417286	429362	485324
15.097	397279	427460	460404
15.1259	401257	411266	448936
15.1548	413132	396832	443001
15.1838	397904	407720	464942
15.2127	394050	393508	456816
15.2417	375703	413860	441534
15.2706	380391	373042	445832
15.2995	388940	390778	386024
15.3285	376412	386460	413678
15.3574	364429	380908	392646
15.3864	380325	370078	395746
15.4153	358961	377734	388943
15.4443	352039	342664	375871
15.4732	356448	361792	394299
15.5021	334476	343057	371345
15.5311	341212	311241	378034
15.56	324742	343707	358849
15.5889	330707	319946	365908
15.6179	331025	334060	339892
15.6468	319929	304420	349275
15.6758	297045	312615	345473
15.7047	308992	312511	314931
15.7336	286633	293746	322339
15.7626	291635	291550	308544
15.7915	281926	292676	295097
15.8204	277966	284846	304048
15.8494	276891	279042	312391
15.8783	276102	273452	292655
15.9073	260632	267639	297474
15.9362	260608	277051	299752
15.9651	256748	256518	294948
15.9941	243577	253278	275340
16.023	244769	255823	271855
16.052	242835	249490	269711
16.0809	239107	245461	262920
16.1099	239324	242668	262503
16.1388	232608	269045	257386
16.1677	226426	231364	254948
16.1967	225898	233475	253281
16.2256	224403	230932	232416
16.2545	218659	220192	243754
16.2835	213716	216538	246744
16.3124	208244	221150	236068
16.3413	219217	221816	221874
16.3703	217060	218591	227730
16.3992	201134	212437	233056
16.4282	208567	210464	223073
16.4571	202645	202952	210072
16.486	206110	202640	222404
16.515	213784	210418	213997
16.5439	195138	197210	212680
16.5729	206591	199606	200852
16.6018	202387	201868	211531
16.6307	199026	207691	209206
16.6597	198485	199149	204447
16.6886	197681	198216	206549
16.7176	198134	197413	206487
16.7465	192204	200392	196401
16.7754	195166	199082	195125
16.8044	192400	195760	196966
16.8333	198653	190561	192194
16.8623	195826	190557	190079
16.8912	193442	191999	191448
16.9201	198169	187463	195433
16.9491	188447	194128	195374
16.978	191886	191570	193769
17.0069	188566	192586	194361
17.0359	191307	186773	193787
17.0648	193137	185673	194086
17.0938	191813	188046	190719
17.1227	187222	195190	195510
17.1517	182031	186375	186238
17.1806	186129	186755	188017
17.2095	188273	192551	192847
17.2385	193376	192373	187865
17.2674	184289	192872	191306
17.2963	185748	193090	194563
17.3253	185558	182311	186998
17.3542	188249	188189	189558
17.3832	194902	195342	183434
17.4121	188729	186807	189865
17.441	194969	188085	185925
17.47	184133	191756	186519
17.4989	185369	188019	180007
17.5279	184983	195974	184815
17.5568	188635	187853	187003
17.5857	186324	181114	190550
17.6147	184031	186899	192880
17.6436	185699	191022	190319
17.6726	187053	187542	188277
17.7015	177106	188760	180533
17.7304	190234	188398	186733
17.7594	182972	188837	185104
17.7883	186578	197028	190416
17.8173	185612	192946	188596
17.8462	183583	196679	193112
17.8751	186695	190483	188937
17.9041	184887	180974	185894
17.933	186793	182277	186129
17.9619	190973	191797	186436
17.9909	187390	187281	190137
18.0198	184828	190605	192925
18.0487	189203	190375	185602
18.0777	182736	185337	183233
18.1066	185870	185639	185028
18.1356	211488	188375	188953
18.1645	183925	185348	187599
18.1934	186559	180355	184394
18.2224	185969	182548	183775
18.2513	188327	180964	188703
18.2803	181349	182340	191405
18.3092	179448	188588	184336
18.3381	184987	186973	184029
18.3671	183975	185622	190571
18.396	183065	188096	180706
18.425	184665	189734	185331
18.4539	182513	185641	188052
18.4828	187440	188422	184449
18.5118	186323	184845	186150
18.5407	188794	182887	182340
18.5696	188291	194124	187676
18.5986	187002	183645	182769
18.6275	182676	185474	191351
18.6565	185450	189771	185461
18.6854	189428	183381	184024
18.7143	189306	180357	187772
18.7433	191994	187280	185342
18.7722	188656	188552	186814
18.8012	194925	185595	186075
18.8301	190759	184839	186481
18.859	186961	183264	185588
18.888	181112	186538	191166
18.9169	195254	189821	189422
18.9459	183206	188369	187868
18.9748	183703	190956	183628
19.0037	188385	188626	185408
19.0327	186958	186572	183736
19.0616	185954	190868	188306
19.0906	182662	191161	183200
19.1195	187664	186086	189447
19.1484	189175	192246	183562
19.1774	187757	185790	179515
19.2063	189937	191297	186694
19.2353	194296	184876	190383
19.2642	194096	194712	180118
19.2931	180483	184343	188632
19.3221	182137	181726	182063
19.351	178491	187101	185242
19.38	183939	188264	189153
19.4089	185100	188797	191607
19.4378	183909	180882	190251
19.4668	179925	189628	188457
19.4957	187241	198380	194355
19.5246	186855	189561	191610
19.5536	185975	187189	188469
19.5825	186071	190063	182606
19.6115	192775	187301	186833
19.6404	189697	195778	181125
19.6693	184113	187452	186648
19.6983	187709	187731	189558
19.7272	189101	181817	188234
19.7562	193311	189510	195045
19.7851	187657	185596	188533
19.814	189442	190607	183011
19.843	186597	181601	185194
19.8719	191914	196368	183571
19.9008	190167	187328	184667
19.9298	184989	183869	187890
19.9587	180279	191150	188447
19.9876	191405	184064	183763
20.0166	185017	191600	192343
20.0455	193461	187422	182026
20.0745	188375	188754	190472
20.1034	189269	184931	185086
20.1323	184332	188344	191666
20.1613	185883	186794	184756
20.1902	187105	185182	186060
20.2192	183299	184442	189031
20.2481	185948	190615	190770
20.277	186589	189953	192676
20.306	183043	189383	188559
20.3349	181455	193352	183569
20.3639	191658	180565	189767
20.3928	193795	190027	187575
20.4217	195780	187036	183279
20.4507	181690	190885	185615
20.4796	189203	186838	188231
20.5085	186263	186071	181919
20.5375	185830	182648	179181
20.5664	177773	183294	184062
20.5954	182647	184294	184943
20.6243	195691	184842	184199
20.6532	176860	185020	182576
20.6822	181173	188567	182008
20.7111	183506	185399	185711
20.7401	185230	186068	187732
20.769	188941	195732	185855
20.798	201238	200292	197929
20.8269	200088	203006	198091
20.8558	190320	191832	189560
20.8848	186555	188894	190707
20.9137	177991	190579	183624
20.9426	187544	189341	183132
20.9716	178647	181084	180711
21.0005	179467	180810	182691
21.0295	182245	183525	187884
21.0584	178385	187156	181771
21.0873	180746	189263	179812
21.1163	190710	183300	188294
21.1452	192850	184887	181818
21.1742	180953	191063	187801
21.2031	181651	188986	188955
21.232	187245	190821	182937
21.261	180183	178559	184702
21.2899	184235	184076	187004
21.3188	180756	186444	187407
21.3478	188150	185189	180817
21.3767	190450	187395	188976
21.4057	189999	178061	182726
21.4346	181883	186766	189201
21.4635	187867	185755	182956
21.4925	185745	183952	186477
21.5214	192377	184869	181921
21.5504	180520	181395	188828
21.5793	188438	175843	181376
21.6082	178157	188678	181014
21.6372	186229	181456	185822
21.6661	180945	179619	179389
21.695	184646	187106	185745
21.724	184875	184987	193736
21.7529	186510	182307	181999
21.7818	184180	188974	176956
21.8108	182288	189507	177728
21.8397	185637	185529	184096
21.8687	188440	184983	183707
21.8976	185856	180712	181153
21.9265	186783	186142	186777
21.9555	187051	191151	182216
21.9844	186439	179873	180922
22.0134	177396	188101	182683
22.0423	183467	179654	176766
22.0712	182624	186013	182604
22.1002	187701	186432	187385
22.1291	179366	179837	188371
22.158	183622	183666	182451
22.187	182646	178857	189579
22.2159	189645	184578	183683
22.2449	182135	184474	180755
22.2738	183862	174100	186411
22.3027	183853	179368	190534
22.3317	183619	180169	190209
22.3606	184638	182364	183029
22.3896	185658	179527	189846
22.4185	186868	191928	187397
22.4474	186733	191863	181173
22.4764	184581	187663	186350
22.5053	180261	185885	189523
22.5343	186206	183709	186493
22.5632	186150	186323	191843
22.5921	183827	183568	186076
22.6211	193617	189174	190865
22.65	188042	182400	180968
22.679	185029	189067	182036
22.7079	188335	185865	191017
22.7368	193338	191821	184456
22.7658	191356	193765	194472
22.7947	188720	188997	186320
22.8236	186520	185183	187036
22.8526	187211	182258	195557
22.8815	186947	187643	188970
22.9105	193025	193942	181294
22.9394	190336	194149	192668
22.9683	191721	194676	194111
22.9973	197095	191042	202115
23.0262	195180	195050	186510
23.0552	192473	198063	193666
23.0841	192440	196426	196625
23.113	186314	197961	194237
23.142	192228	188844	190029
23.1709	195606	192651	196888
23.1998	198247	191778	199332
23.2288	194513	189909	194080
23.2577	198829	187503	200501
23.2867	196460	190125	198009
23.3156	190258	193790	191480
23.3445	191745	194553	190546
23.3735	196391	194458	205855
23.4024	194321	197300	207535
23.4313	209192	197810	210928
23.4603	201318	199068	204991
23.4892	201579	200892	194864
23.5182	200419	207065	208188
23.5471	200048	201867	202886
23.576	201306	202580	203622
23.605	200908	197541	208034
23.6339	196642	198394	199316
23.6628	201313	197773	196716
23.6918	194914	191233	193742
23.7207	198833	199648	202968
23.7497	207329	205872	206586
23.7786	224931	204463	212558
23.8075	207099	209728	205073
23.8365	211745	210976	204713
23.8654	215368	206061	222837
23.8944	221590	223002	226729
23.9233	212911	209535	207185
23.9522	200492	196334	196660
23.9812	190686	189179	183303
24.0101	185163	191034	185497
24.039	188715	191380	187911
24.068	185123	204303	190496
24.0969	189528	183848	185671
24.1259	195490	185952	195264
24.1548	209329	205727	219490
24.1837	221091	222932	217748
24.2127	238494	239896	239144
24.2416	239516	238725	235278
24.2706	261280	257776	255169
24.2995	284203	290468	288261
24.3285	259250	256124	271588
24.3574	220104	222037	226096
24.3863	207131	207983	206162
24.4153	196300	194537	196308
24.4442	194322	189066	184897
24.4731	194852	195153	195104
24.5021	186190	188088	190123
24.531	183300	182987	184267
24.56	193373	191721	181585
24.5889	178666	183587	183193
24.6178	179810	182889	180679
24.6468	186667	186760	178087
24.6757	184232	182208	182517
24.7046	214365	218059	215098
24.7336	283774	295883	298303
24.7625	325638	318423	329814
24.7915	287604	301229	286344
24.8204	250938	239182	241649
24.8493	206141	218802	211621
24.8783	198187	199801	196917
24.9072	187527	198730	193444
24.9361	189969	187927	190979
24.9651	194536	195909	194074
24.994	189614	188177	188929
25.023	185280	195642	186824
25.0519	181143	182581	183051
25.0808	178938	185764	186298
25.1098	183701	185814	181125
25.1387	188366	184156	179371
25.1676	177112	181168	189168
25.1966	185872	180541	183784
25.2255	174727	183657	182719
25.2544	178400	190188	180939
25.2834	184926	181155	177296
25.3123	180371	181272	179009
25.3413	182210	188614	180047
25.3702	180310	186005	176208
25.3991	181167	183442	175395
25.4281	181311	182850	179898
25.457	241921	238759	242817
25.486	510662	502663	497485
25.5149	837705	713242	722038
25.5438	707842	761801	742694
25.5728	563081	550734	601720
25.6017	414008	414778	408422
25.6306	312234	357752	312873
25.6596	281409	279046	294742
25.6885	251813	254039	261587
25.7175	220319	218339	225615
25.7464	216366	210062	213933
25.7753	199907	195300	200080
25.8043	194107	195537	185999
25.8332	183251	185964	186388
25.8621	182629	183149	185253
25.8911	189223	183719	185082
25.92	184209	181902	180427
25.949	175782	174878	179635
25.9779	176882	179064	175707
26.0069	184618	183018	181741
26.0358	176696	185815	180658
26.0647	178425	178418	183388
26.0937	185054	179431	181399
26.1226	179101	178431	179517
26.1515	180912	181664	180851
26.1805	183092	184513	179513
26.2094	177897	182280	184659
26.2384	180962	177992	175440
26.2673	180113	179450	175709
26.2962	178380	179774	176327
26.3252	178681	174818	174380
26.3541	180694	178026	174169
26.3831	182082	172446	183042
26.412	180485	175999	179255
26.4409	181452	180663	174009
26.4699	170887	173808	181191
26.4988	179120	180583	179075
26.5277	181150	184296	174997
26.5567	179543	180004	181959
26.5856	176944	178713	176164
26.6146	173180	183053	178524
26.6435	180104	172875	180969
26.6724	176087	177960	172818
26.7014	179781	172620	177001
26.7303	171986	175650	179460
26.7592	176066	180618	177022
26.7882	173738	177949	175195
26.8171	180074	184542	179079
26.8461	175120	175638	176637
26.875	175241	177302	179560
26.9039	178585	181340	178827
26.9329	184845	175252	183983
26.9618	178579	179574	176790
26.9907	174474	181276	175727
27.0197	179970	174622	172553
27.0486	173826	180293	176233
27.0776	179589	175139	175830
27.1065	175530	174539	175543
27.1354	183710	181025	180463
27.1644	176214	183639	178808
27.1933	175987	178369	175579
27.2222	178520	175649	175969
27.2512	180574	173024	175720
27.2801	178929	177193	178138
27.3091	173006	182732	178899
27.338	176334	175110	179324
27.3669	182643	183181	174756
27.3959	179150	175349	177292
27.4248	175977	181947	176687
27.4537	174884	178426	181963
27.4827	175501	172339	172236
27.5116	177440	176766	181343
27.5406	175450	178430	172558
27.5695	175524	179389	171894
27.5984	173365	175766	184938
27.6274	173613	184730	178727
27.6563	190417	189824	188020
27.6853	313694	313261	312079
27.7142	715176	722699	712119
27.7431	1.01554e+06	1.0591e+06	999991
27.7721	976652	1.03579e+06	1.0515e+06
27.801	961562	925175	936196
27.8299	661710	671038	677359
27.8589	511648	509658	504499
27.8878	422222	423311	391160
27.9167	344337	344886	338043
27.9457	308322	319377	297339
27.9746	281441	282384	267976
28.0035	266318	273903	264182
28.0325	244628	252541	255045
28.0614	242471	239622	243254
28.0903	235505	231794	229481
28.1193	237116	236613	240978
28.1482	233403	231911	225499
28.1771	222729	220506	222872
28.2061	223582	228776	225686
28.235	220193	217573	217446
28.2639	217858	219288	216463
28.2929	212703	212302	209704
28.3218	212142	215733	205723
28.3507	208832	215906	211519
28.3797	208036	204173	206906
28.4086	209183	208518	204100
28.4376	200952	202080	203161
28.4665	210286	199588	202481
28.4954	201237	194950	198863
28.5243	201911	198631	204696
28.5533	198827	199009	196017
28.5822	202535	203382	198042
28.6111	190472	196312	195814
28.6401	195401	196498	196953
28.669	194905	188046	195580
28.6979	190318	192160	186355
28.7269	195996	195025	192906
28.7558	198478	194963	189951
28.7848	191140	192578	189226
28.8137	187889	189067	188438
28.8426	188882	192598	187442
28.8716	181691	187133	192426
28.9005	186023	185605	182715
28.9294	182574	185355	183424
28.9584	187910	186709	186582
28.9873	189014	182174	179774
29.0162	185559	182129	179685
29.0452	183317	177333	186642
29.0741	184632	182193	185236
29.103	191266	187029	184602
29.132	192085	190344	190920
29.1609	183094	187728	184930
29.1899	184658	185122	186300
29.2188	181003	183504	185165
29.2477	181454	185003	184470
29.2767	184946	184618	193261
29.3056	186311	184969	185368
29.3345	189642	181703	185030
29.3635	186870	185397	182626
29.3924	183493	188711	189132
29.4213	189422	186433	193068
29.4503	191510	195318	191026
29.4792	191652	189052	190230
29.5081	198484	198989	191915
29.5371	196494	197403	196030
29.566	199411	199391	195905
29.5949	201305	205978	205716
29.6239	206832	210708	211528
29.6528	213548	209948	213509
29.6817	208004	213848	214880
29.7107	218255	215351	214020
29.7396	218222	212578	219831
29.7685	229831	223468	222778
29.7975	264917	256482	261013
29.8264	290656	281587	282094
29.8553	272360	276604	272256
29.8843	259344	259995	260059
29.9132	250413	247783	247872
29.9421	254415	261233	255026
29.9711	276528	281204	274257
30	268652	257394	261630
30.0289	261243	251334	248173
30.0579	246315	245165	247551
30.0868	247133	244609	245687
30.1157	252002	249641	253005
30.1447	265634	262764	257565
30.1736	267319	259207	255283
30.2025	256053	259593	253097
30.2315	250838	257120	253700
30.2604	246533	248188	251632
30.2893	244510	247462	245282
30.3183	249456	251158	252496
30.3472	252335	256530	248012
30.3761	248843	254106	252423
30.405	249413	253990	249787
30.434	255125	252393	250466
30.4629	251490	249198	249256
30.4918	243730	245453	246156
30.5208	238624	240738	238553
30.5497	239564	233695	249204
30.5786	239727	244301	236072
30.6076	241420	248478	239785
30.6365	239890	245956	245054
30.6654	241153	242320	241009
30.6944	239076	238556	234200
30.7233	237383	233315	233395
30.7523	235361	232876	233887
30.7812	232952	230239	235699
30.8101	229919	233988	231404
30.8391	232753	229515	229139
30.868	223715	226081	222490
30.8969	212329	213585	218320
30.9259	208431	207491	219146
30.9548	202479	208854	206715
30.9837	204483	205873	201403
31.0127	197665	197722	193921
31.0416	191892	193761	193962
31.0705	190913	191373	187389
31.0995	188903	191301	182604
31.1284	186349	182831	181546
31.1573	182748	176825	175603
31.1863	179494	168514	170746
31.2152	169963	171499	172009
31.2442	165153	168358	167787
31.2731	165449	165093	164805
31.302	165359	162404	160998
31.331	160249	161269	158388
31.3599	158608	159175	156968
31.3888	154696	155878	155837
31.4178	154282	152709	153669
31.4467	152799	149599	151833
31.4757	151182	148669	152490
31.5046	149016	146985	148597
31.5335	150619	147665	147433
31.5625	145805	146825	143966
31.5914	143559	144625	143880
31.6203	143915	143555	142563
31.6493	144914	141225	140377
31.6782	141892	143856	141852
31.7072	142830	140295	141253
31.7361	142533	140122	140482
31.765	140786	139246	138722
31.794	139744	140504	140908
31.8229	140615	138695	140147
31.8519	140683	137319	137983
31.8808	139245	137395	137881
31.9097	137982	135449	137778
31.9387	139191	134390	137094
31.9676	136986	135136	136271
31.9966	137570	135659	135683
32.0255	136838	134715	136389
32.0545	134749	134670	136207
32.0834	137833	134688	135464
32.1123	135449	134585	134938
32.1413	135730	133493	134101
32.1702	134387	133992	133212
32.1992	133973	136325	134332
32.2281	131963	133303	133579
32.257	133359	133250	134422
32.286	133711	132893	133505
32.3149	133706	133704	133101
32.3439	134554	133224	133307
32.3728	134749	134513	134281
32.4017	134755	133836	136044
32.4307	133269	131829	131545
32.4596	134279	134029	132418
32.4886	133315	134469	133427
32.5175	132938	132686	133967
32.5465	134244	132665	132902
32.5754	132457	133458	132645
32.6043	133790	133062	133216
32.6333	133722	133411	132249
32.6622	131772	131973	132791
32.6912	132626	132907	132297
32.7201	132838	130902	132430
32.749	132984	131308	132563
32.778	132517	132553	133434
32.8069	133090	132459	132555
32.8359	132736	132363	133164
32.8648	131557	132626	133125
32.8937	132519	131438	132708
32.9227	132738	131120	132965
32.9516	133011	129878	131143
32.9806	130359	130970	130345
33.0095	132638	131745	131680
33.0385	131380	130546	130417
33.0674	132383	130611	131060
33.0964	132507	130674	130960
33.1253	130313	132541	132306
33.1542	132086	130875	130602
33.1832	132230	131716	131684
33.2121	132832	133726	131993
33.2411	131783	132296	132573
33.27	132097	132231	133224
33.2989	132967	132955	133291
33.3279	134019	131637	132954
33.3568	131642	132237	132641
33.3858	134198	133020	133801
33.4147	133191	133434	133143
33.4436	133627	131473	131359
33.4726	133512	132060	132040
33.5015	134473	132185	131623
33.5305	133479	132244	132413
33.5594	131468	132427	131281
33.5884	132574	132289	130448
33.6173	133880	133965	132842
33.6463	133265	132905	132840
33.6752	132420	131175	130648
33.7041	132792	133733	132872
33.7331	134730	132098	131829
33.762	134707	131979	132379
33.791	131971	130550	132026
33.8199	131359	132988	132961
33.8488	133471	132302	132400
33.8778	133383	133632	131538
33.9067	133044	131872	132358
33.9357	135158	132708	132751
33.9646	132905	131082	133533
33.9935	133637	131243	132879
34.0225	133550	132211	130783
34.0514	133233	131567	135034
34.0804	132297	132189	132512
34.1093	132794	131724	132533
34.1382	132640	132744	131646
34.1672	133520	131641	133639
34.1961	133999	133243	132875
34.2251	133913	133856	133799
34.254	133106	133296	132597
34.283	131820	132117	132153
34.3119	134424	132718	132775
34.3409	136124	129970	133773
34.3698	133946	131911	132496
34.3987	133131	132625	134082
34.4277	133703	132091	131757
34.4566	133346	131385	132640
34.4856	133701	132881	132681
34.5145	133457	131455	132036
34.5434	133773	132011	132550
34.5724	133667	133540	131944
34.6013	132548	131340	132317
34.6303	134867	132976	134466
34.6592	132288	131603	134596
34.6882	134396	133531	132806
34.7171	133014	132791	132962
34.746	131855	133115	133584
34.775	133668	131871	133557
34.8039	133147	132546	132592
34.8329	132915	132093	133328
34.8618	130713	131908	132767
34.8907	132450	133485	133172
34.9197	134235	131472	134429
34.9486	132436	131999	133487
34.9776	134283	132357	132009
35.0065	133525	133587	134077
35.0354	133624	132211	132773
35.0644	133491	131927	131549
35.0933	134091	131530	131009
35.1223	133627	132007	132644
35.1512	132078	130790	132265
35.1801	133296	132048	132597
35.2091	132874	132116	134341
35.238	131011	131148	132821
35.267	133410	130469	131973
35.2959	133086	132367	133861
35.3249	134047	133351	132106
35.3538	132911	130865	133395
35.3828	131850	132083	132773
35.4117	132559	132180	133153
35.4406	133491	132950	131022
35.4696	132394	132102	132494
35.4985	131895	133155	131868
35.5275	132778	131780	131672
35.5564	133403	131616	132961
35.5853	132528	131433	131728
35.6143	134117	132525	132052
35.6432	131229	132695	131205
35.6722	132699	130651	130703
35.7011	133436	131843	131672
35.73	132906	132298	131391
35.759	131187	130794	132329
35.7879	132281	130986	130682
35.8169	130326	128941	131251
35.8458	131967	128656	130236
35.8747	132049	130296	131215
35.9037	132083	129828	130989
35.9326	133630	130517	130241
35.9616	131696	131716	130740
35.9905	130480	131075	131026
36.0195	132535	131334	131667
36.0484	131826	130652	129972
36.0773	133309	131290	132870
36.1063	132435	131092	132662
36.1352	131457	131675	131988
36.1642	131114	131600	130523
36.1931	130836	131789	131060
36.2221	132587	130772	132313
36.251	131504	131562	131334
36.2799	133472	131985	132562
36.3089	132210	131898	132564
36.3378	129718	132528	133586
36.3668	132050	132720	132512
36.3957	131274	132996	131382
36.4246	131275	131528	131263
36.4536	131621	131709	131984
36.4825	131996	131198	132150
36.5115	132232	132846	130420
36.5404	130735	130955	130767
36.5694	128716	129900	132651
36.5983	131432	130978	132056
36.6272	131131	131902	132426
36.6562	130116	132680	130796
36.6851	131010	130648	130970
36.7141	131260	131556	131384
36.743	130624	130292	130839
36.7719	132696	132678	132151
36.8009	130799	131407	131194
36.8298	131055	129783	130828
36.8588	130786	129859	130826
36.8877	130727	131000	132141
36.9166	132233	131278	130322
36.9456	130476	131288	130757
36.9745	131361	130134	131678
37.0035	131026	130291	132370
37.0324	131180	132688	131145
37.0614	130632	130228	132300
37.0903	131185	130289	130958
37.1193	133191	129449	129832
37.1482	132568	130324	132301
37.1771	130013	130431	130839
37.2061	132137	129095	130375
37.235	131164	130862	130802
37.264	130391	129990	130183
37.2929	130783	128902	130926
37.3218	131107	130080	130102
37.3508	130208	129094	132525
37.3797	130138	131034	131897
37.4087	131075	131251	130326
37.4376	129008	130857	130449
37.4665	131138	131341	130596
37.4955	131017	131405	130981
37.5244	130513	130357	130396
37.5534	130594	130252	130179
37.5823	131177	131055	131594
37.6113	131372	128313	131498
37.6402	131889	130275	130610
37.6692	131603	132350	132686
37.6981	130453	130886	130184
37.727	131437	128712	131638
37.756	130203	130348	130498
37.7849	131474	130639	130785
37.8139	129980	131157	131079
37.8428	131514	131738	132096
37.8717	132085	130788	130436
37.9007	132003	130454	129206
37.9296	130099	131081	130397
37.9586	130154	130386	130409
37.9875	129361	129634	130805
38.0164	129477	129110	129600
38.0454	130688	129391	131221
38.0743	130165	131033	131033
38.1033	130699	129674	131104
38.1322	131042	130744	131597
38.1612	131760	130443	131225
38.1901	132450	129686	130783
38.2191	129030	130682	130150
38.248	130996	128331	129587
38.2769	130041	130627	129260
38.3059	131452	130589	130896
38.3348	132332	131141	131016
38.3638	131752	131518	130649
38.3927	131232	130935	130454
38.4216	131505	129583	129596
38.4506	129334	131080	130643
38.4795	129594	130991	131943
38.5085	131054	130755	130503
38.5374	131610	129556	129324
38.5663	130077	130338	130581
38.5953	130970	130072	129655
38.6242	130218	129702	130711
38.6532	129957	131252	129802
38.6821	130408	132132	130375
38.7111	131049	131633	130952
38.74	131059	131319	130987
38.7689	130677	131159	130643
38.7979	130834	129310	129940
38.8268	131130	131555	131590
38.8558	129838	129250	129786
38.8847	131794	129386	131440
38.9136	131019	130956	130695
38.9426	130566	130519	130462
38.9715	131536	129274	132081
39.0005	132429	130245	130217
39.0294	131808	131077	131493
39.0584	131032	130331	132117
39.0873	131162	129910	128808
39.1163	130218	131382	131696
39.1452	131287	131045	131607
39.1741	137397	139439	138970
39.2031	254686	267772	256248
39.232	240314	253121	239922
39.261	220206	210246	206595
39.2899	192205	201050	203296
39.3188	188554	197047	192773
39.3477	188664	188434	186732
39.3767	186102	188741	189337
39.4056	180368	185863	185984
39.4346	188917	184824	181016
39.4635	185249	187126	181198
39.4924	191069	189843	190788
39.5214	186948	196458	189158
39.5503	193441	191212	194632
39.5793	184769	190273	191926
39.6082	194913	197616	193563
39.6371	191027	196478	198778
39.666	191170	188506	186441
39.695	186413	193035	186829
39.7239	187841	190662	182775
39.7529	181763	191080	193419
39.7818	193246	188706	185514
39.8107	189442	189577	184728
39.8397	185544	192205	186708
39.8686	186816	190536	187092
39.8976	190605	187113	189250
39.9265	189636	185372	188510
39.9554	196018	202863	183679
39.9844	186989	187790	180291
40.0133	185660	185972	178391
40.0423	186987	185240	182849
40.0712	185593	185829	184190
40.1001	182791	186683	186329
40.129	183013	183482	187170
40.158	197084	182985	188598
40.1869	183952	184981	186120
40.2159	186934	182859	178875
40.2448	182576	182575	186643
40.2737	187092	176093	188407
40.3027	182077	187206	182088
40.3316	183128	185381	184250
40.3606	185943	183436	183098
40.3895	182975	176613	176066
40.4184	178287	187825	183499
40.4474	190435	179568	183052
40.4763	184181	180712	181233
40.5052	178282	179190	176776
40.5342	184851	180374	183729
40.5631	184455	182437	178202
40.5921	185162	187735	182162
40.621	182215	177780	178395
40.6499	183211	181931	178506
40.6789	184642	179002	183588
40.7078	180334	181621	181574
40.7368	179762	178509	181143
40.7657	182108	177771	179581
40.7946	173826	172256	184523
40.8236	183773	173725	183749
40.8525	181914	171507	176549
40.8814	183234	171563	179197
40.9104	179200	170339	171818
40.9393	177100	178732	182380
40.9682	169615	185324	176473
40.9972	177108	177275	177792
41.0261	178736	178634	174945
41.0551	178526	177679	178300
41.084	177531	179794	180081
41.1129	175145	175288	172596
41.1419	177136	176741	177425
41.1708	180158	173869	174410
41.1998	177739	176389	176530
41.2287	174973	179915	176475
41.2576	179786	178200	176983
41.2866	173188	175071	175359
41.3155	177642	172622	176471
41.3445	172655	170886	178417
41.3734	176668	176668	179085
41.4023	175666	169244	177764
41.4313	184862	179220	175755
41.4602	178875	174858	175527
41.4892	172942	175804	177938
41.5181	175721	171738	180162
41.547	181602	173316	170640
41.576	182014	171794	180688
41.6049	175207	176147	177781
41.6339	177448	173027	175082
41.6628	174737	178235	182945
41.6917	177735	178277	171160
41.7207	181181	180721	177036
41.7496	178504	176764	169405
41.7785	177283	171284	175653
41.8075	173657	170790	172231
41.8364	177521	170764	170513
41.8653	175584	172017	175478
41.8943	172764	171799	169187
41.9232	173085	173475	173768
41.9522	171037	176803	181593
41.9811	175938	179536	176337
42.01	185202	176515	178359
42.039	179574	169263	175558
42.0679	173316	176453	179010
42.0969	174645	169209	173873
42.1258	173505	177140	176567
42.1547	181644	171389	171759
42.1837	175642	170117	172701
42.2126	174272	180377	172912
42.2416	178615	176383	178505
42.2705	169040	179974	169860
42.2995	173220	173387	175157
42.3284	173594	165128	179753
42.3573	165825	173763	183081
42.3863	175739	172210	173717
42.4152	177199	177280	175955
42.4441	172013	170201	174991
42.4731	179861	173878	173568
42.502	175345	180923	179677
42.531	177225	168279	175863
42.5599	176474	178171	175459
42.5888	170308	173396	160218
42.6178	173293	176886	181008
42.6467	172820	171551	173105
42.6756	171163	181235	169014
42.7046	169358	168424	178706
42.7335	168375	174874	176054
42.7625	171376	169242	176379
42.7914	171545	174841	171087
42.8203	175374	174000	179201
42.8493	174165	174676	168007
42.8782	177280	172825	176809
42.9072	176157	171392	171933
42.9361	167820	174064	170913
42.965	172944	177904	174536
42.994	169870	179364	177198
43.0229	175125	178569	173332
43.0519	178494	179693	170077
43.0808	175976	168103	170822
43.1097	169795	166450	169160
43.1387	172868	174600	173298
43.1676	174419	174598	172038
43.1966	173274	179972	173635
43.2255	169993	174046	173674
43.2544	174364	170192	170545
43.2834	178760	168264	170335
43.3123	172447	186208	171547
43.3413	175648	170547	171979
43.3702	180099	175468	173403
43.3991	175473	173511	175152
43.4281	170179	173728	173225
43.457	165398	174517	176548
43.486	178493	172340	173051
43.5149	167810	173672	173523
43.5438	169292	170243	176094
43.5728	172488	175736	177054
43.6017	174117	171833	178877
43.6307	166010	178983	170254
43.6596	175828	174943	168968
43.6885	169944	173540	170229
43.7175	174873	167776	170987
43.7464	174760	173634	168692
43.7754	172585	178110	172663
43.8043	170166	177123	176459
43.8332	173096	174301	173572
43.8622	173304	174595	176583
43.8911	173384	178075	177165
43.9201	183095	178732	172590
43.949	182956	177225	171885
43.9779	173818	173544	176546
44.0069	181088	177477	169695
44.0358	176585	172431	171787
44.0647	172686	172883	175741
44.0937	174242	172787	175889
44.1226	172310	174898	180264
44.1516	177021	174635	168742
44.1805	174669	175366	173145
44.2094	176506	177057	178422
44.2384	175410	179672	173075
44.2673	172765	169765	168294
44.2963	170080	171563	180152
44.3252	171870	171582	179071
44.3541	176776	178045	171211
44.3831	175435	174550	169784
44.412	179928	176848	169886
44.441	171872	173755	172638
44.4699	171746	175702	180326
44.4988	166390	178607	167663
44.5278	171371	173782	178213
44.5567	174406	171890	173504
44.5857	176022	178206	169244
44.6146	174676	176336	170254
44.6435	178354	178821	171669
44.6725	172515	170136	172229
44.7014	171737	166213	175201
44.7304	173587	167176	175075
44.7593	174878	175512	173426
44.7882	169516	173813	170591
44.8172	170592	169953	172542
44.8461	169716	178464	170522
44.8751	167686	172567	174865
44.904	172239	171571	171649
44.9329	175084	173282	164571
44.9619	172526	169746	170928
44.9908	173688	173511	169316
45.0198	197249	180283	183795
