# Supplementary material for: Hydroxy acid conjugation to lipids increases structural and hydrolytic stability
Source: Nat Commun. 2026 Jul 27;17:6973. doi: 10.1038/s41467-026-75192-5 (PMC13408983; doi:10.1038/s41467-026-75192-5)
Supplement: Supplementary file 17 — Source data for Figure S10 [file 41467_2026_75192_MOESM17_ESM.xlsx]

## Sheet: Figure S10A
Figure S10A: HPLC chromatogram (negative mode) of DA:MA reaction products at 1:4 molar ratio
RT [min]	DA:MA 1:4 A	DA:MA 1:4 B	DA:MA 1:4 C
0.00291667	0.00870061	-0.126931	-0.280857
0.00958333	-0.0429704	-0.128683	-0.28038
0.01625	-0.0831973	-0.0980091	-0.278473
0.0229167	-0.0985686	-0.0869503	-0.286102
0.0295833	-0.120744	-0.101301	-0.287533
0.03625	-0.147644	-0.109317	-0.283241
0.0429167	-0.1657	-0.0759544	-0.300407
0.0495833	-0.179154	-0.0465958	-0.349998
0.05625	-0.203408	-0.0534478	-0.413895
0.0629167	-0.221748	-0.0850218	-0.453949
0.0695833	-0.210921	-0.103031	-0.451088
0.07625	-0.172522	-0.0948471	-0.418186
0.0829167	-0.114551	-0.113627	-0.384331
0.0895833	-0.0433204	-0.159762	-0.341892
0.09625	0.0322436	-0.207319	-0.281334
0.102917	0.0867156	-0.198288	-0.213623
0.109583	0.103621	-0.146264	-0.167847
0.11625	0.0650338	-0.12074	-0.1688
0.122917	-0.0342514	-0.125609	-0.180244
0.129583	-0.165918	-0.134338	-0.176907
0.13625	-0.284475	-0.117681	-0.165462
0.142917	-0.351314	-0.112579	-0.157833
0.149583	-0.352453	-0.112332	-0.156403
0.15625	-0.28699	-0.0960693	-0.152111
0.162917	-0.192964	-0.0867416	-0.172138
0.169583	-0.110043	-0.101334	-0.235558
0.17625	-0.0714214	-0.134309	-0.322819
0.182917	-0.0819237	-0.137184	-0.384808
0.189583	-0.115947	-0.13622	-0.422478
0.19625	-0.150361	-0.151684	-0.425339
0.202917	-0.162073	-0.153915	-0.409126
0.209583	-0.148245	-0.154858	-0.366688
0.21625	-0.118686	-0.167037	-0.310898
0.222917	-0.094871	-0.226692	-0.286579
0.229583	-0.118882	-0.304611	-0.28944
0.23625	-0.199643	-0.362851	-0.306129
0.242917	-0.295504	-0.387964	-0.28038
0.249583	-0.362308	-0.357482	-0.239372
0.25625	-0.382569	-0.316491	-0.187397
0.262917	-0.372251	-0.273293	-0.143528
0.269583	-0.342899	-0.23906	-0.105381
0.27625	-0.286365	-0.20849	-0.100136
0.282917	-0.229049	-0.19334	-0.134945
0.289583	-0.194475	-0.213043	-0.159264
0.29625	-0.207418	-0.232591	-0.192642
0.302917	-0.255121	-0.267079	-0.235558
0.309583	-0.304035	-0.320578	-0.288486
0.31625	-0.320713	-0.383229	-0.298023
0.322917	-0.278189	-0.40719	-0.273705
0.329583	-0.202926	-0.398484	-0.243187
0.33625	-0.0967606	-0.365419	-0.197887
0.342917	0.0089976	-0.315469	-0.123024
0.349583	0.11073	-0.245005	-0.0324249
0.35625	0.168928	-0.182231	0.0314713
0.362917	0.16585	-0.163986	0.0562668
0.369583	0.119193	-0.158476	0.0300407
0.37625	0.0548967	-0.166393	-0.0324249
0.382917	0.000708746	-0.175104	-0.114441
0.389583	-0.0431236	-0.187776	-0.198364
0.39625	-0.0780954	-0.186013	-0.284672
0.402917	-0.111042	-0.170143	-0.351906
0.409583	-0.125602	-0.160643	-0.3829
0.41625	-0.140079	-0.167304	-0.391483
0.422917	-0.159705	-0.173763	-0.387669
0.429583	-0.182655	-0.164932	-0.353336
0.43625	-0.185835	-0.144325	-0.272751
0.442917	-0.178049	-0.132465	-0.193596
0.449583	-0.174837	-0.121477	-0.138283
0.45625	-0.174517	-0.0781081	-0.102997
0.462917	-0.159349	-0.018073	-0.0729561
0.469583	-0.123873	0.0351843	-0.0600815
0.47625	-0.0749804	0.066044	-0.0777245
0.482917	-0.0148093	0.0958183	-0.0896454
0.489583	0.0415918	0.111384	-0.0896454
0.49625	0.0878476	0.104345	-0.0705719
0.502917	0.111364	0.097623	-0.0658035
0.509583	0.0772269	0.082315	-0.0982285
0.51625	-0.0137065	0.0605043	-0.135899
0.522917	-0.11923	0.045753	-0.148296
0.529583	-0.197734	0.0640435	-0.143528
0.53625	-0.251867	0.0659527	-0.17786
0.542917	-0.31442	0.0167203	-0.239372
0.549583	-0.350337	-0.0388373	-0.26226
0.55625	-0.351428	-0.0587817	-0.25177
0.562917	-0.320174	-0.0734713	-0.26083
0.569583	-0.300478	-0.127448	-0.295639
0.57625	-0.292651	-0.176277	-0.288486
0.582917	-0.264412	-0.183344	-0.230312
0.589583	-0.219413	-0.166925	-0.188828
0.59625	-0.168611	-0.1704	-0.188828
0.602917	-0.125388	-0.169345	-0.193119
0.609583	-0.0836719	-0.142969	-0.182152
0.61625	-0.0503561	-0.0987878	-0.198364
0.622917	-0.0426434	-0.088444	-0.252724
0.629583	-0.0497888	-0.110402	-0.315189
0.63625	-0.0530418	-0.133466	-0.364304
0.642917	-0.0849556	-0.154137	-0.420094
0.649583	-0.155955	-0.177017	-0.467777
0.65625	-0.227117	-0.208056	-0.476837
0.662917	-0.256961	-0.210984	-0.458717
0.669583	-0.237582	-0.196131	-0.436306
0.67625	-0.201612	-0.183891	-0.426769
0.682917	-0.146543	-0.200256	-0.409126
0.689583	-0.0781968	-0.222378	-0.409126
0.69625	-0.020308	-0.245139	-0.432968
0.702917	0.00320199	-0.256546	-0.462532
0.709583	-0.00641081	-0.261291	-0.469208
0.71625	-0.0453738	-0.258799	-0.459194
0.722917	-0.0920844	-0.233801	-0.442028
0.729583	-0.122934	-0.203606	-0.417233
0.73625	-0.143938	-0.196021	-0.393867
0.742917	-0.151946	-0.229855	-0.37384
0.749583	-0.172203	-0.259935	-0.380993
0.75625	-0.195862	-0.267012	-0.403881
0.762917	-0.222585	-0.264771	-0.455856
0.769583	-0.251644	-0.289309	-0.535965
0.77625	-0.293341	-0.322861	-0.618458
0.782917	-0.352618	-0.336373	-0.688553
0.789583	-0.396508	-0.345034	-0.71907
0.79625	-0.409972	-0.36548	-0.725746
0.802917	-0.388537	-0.401041	-0.697613
0.809583	-0.349781	-0.408999	-0.635147
0.81625	-0.290044	-0.368487	-0.547409
0.822917	-0.217356	-0.307226	-0.456333
0.829583	-0.15872	-0.264003	-0.390053
0.83625	-0.121232	-0.244418	-0.35429
0.842917	-0.117725	-0.244986	-0.351906
0.849583	-0.139729	-0.262597	-0.354767
0.85625	-0.146128	-0.278667	-0.339031
0.862917	-0.111279	-0.258049	-0.300884
0.869583	-0.0381338	-0.198387	-0.248432
0.87625	0.0251789	-0.15355	-0.200272
0.882917	0.0663977	-0.132801	-0.157833
0.889583	0.10123	-0.0899854	-0.123978
0.89625	0.0986542	-0.0426857	-0.12207
0.902917	0.0140836	-0.0545209	-0.135422
0.909583	-0.133983	-0.131489	-0.173092
0.91625	-0.266881	-0.186517	-0.203133
0.922917	-0.332798	-0.196163	-0.246048
0.929583	-0.362132	-0.228255	-0.315666
0.93625	-0.364871	-0.260889	-0.378132
0.942917	-0.298004	-0.24179	-0.405788
0.949583	-0.165505	-0.172422	-0.374317
0.95625	-0.0387364	-0.131393	-0.332832
0.962917	0.00437974	-0.135281	-0.290394
0.969583	-0.00341675	-0.137988	-0.226974
0.97625	0.00100079	-0.153194	-0.172615
0.982917	0.0154562	-0.197009	-0.159264
0.989583	0.0165894	-0.24055	-0.206947
0.99625	0.0214866	-0.257711	-0.267029
1.00292	0.0713975	-0.23827	-0.309944
1.00958	0.134893	-0.214711	-0.354767
1.01625	0.149112	-0.2	-0.392914
1.02292	0.0965387	-0.191985	-0.417709
1.02958	0.0146566	-0.197808	-0.426292
1.03625	-0.0657379	-0.19493	-0.432014
1.04292	-0.136092	-0.19412	-0.419617
1.04958	-0.171756	-0.183729	-0.365734
1.05625	-0.168931	-0.167809	-0.296116
1.06292	-0.130923	-0.149671	-0.268936
1.06958	-0.10623	-0.153267	-0.292778
1.07625	-0.117636	-0.188493	-0.319958
1.08292	-0.157002	-0.233536	-0.33617
1.08958	-0.203205	-0.276404	-0.341892
1.09625	-0.231166	-0.303673	-0.349522
1.10292	-0.24489	-0.320766	-0.330925
1.10958	-0.221378	-0.307142	-0.289917
1.11625	-0.166127	-0.249535	-0.258446
1.12292	-0.101777	-0.192703	-0.257015
1.12958	-0.0377647	-0.158514	-0.270367
1.13625	0.0122965	-0.155763	-0.279427
1.14292	0.0499227	-0.160246	-0.273705
1.14958	0.0683033	-0.155675	-0.247002
1.15625	0.0831777	-0.13878	-0.214577
1.16292	0.112841	-0.0747949	-0.170231
1.16958	0.133182	0.020727	-0.141144
1.17625	0.139903	0.127607	-0.122547
1.18292	0.1284	0.22976	-0.129223
1.18958	0.0916276	0.307274	-0.147343
1.19625	0.0408233	0.331845	-0.154495
1.20292	-0.00658128	0.304106	-0.152588
1.20958	-0.0256078	0.24768	-0.154972
1.21625	-0.0272886	0.176814	-0.18692
1.22292	-0.0158197	0.0895183	-0.213623
1.22958	0.0354297	0.0141318	-0.225544
1.23625	0.121984	-0.016167	-0.218391
1.24292	0.215737	-0.0176513	-0.224113
1.24958	0.280361	-0.0136614	-0.244617
1.25625	0.312959	0.009712	-0.24271
1.26292	0.32083	0.0533723	-0.230789
1.26958	0.300947	0.0711265	-0.228882
1.27625	0.254839	0.0359026	-0.25177
1.28292	0.188903	-0.0267437	-0.26226
1.28958	0.115913	-0.0649456	-0.237465
1.29625	0.0525831	-0.0795061	-0.211239
1.30292	0.014608	-0.0916618	-0.205994
1.30958	0.00589862	-0.0923149	-0.2141
1.31625	0.0181631	-0.0762952	-0.235558
1.32292	0.0496989	-0.0431615	-0.301361
1.32958	0.0673335	-0.0353134	-0.413418
1.33625	0.0540546	-0.084819	-0.542641
1.34292	0.0005009	-0.186588	-0.647068
1.34958	-0.0711588	-0.319495	-0.730991
1.35625	-0.16018	-0.432229	-0.772953
1.36292	-0.272409	-0.498079	-0.750065
1.36958	-0.350659	-0.497455	-0.670433
1.37625	-0.361261	-0.442864	-0.558376
1.38292	-0.291043	-0.352086	-0.432491
1.38958	-0.192022	-0.242464	-0.311852
1.39625	-0.113413	-0.157802	-0.236511
1.40292	-0.0588457	-0.133884	-0.202179
1.40958	-0.0200527	-0.17087	-0.198841
1.41625	0.00626511	-0.229116	-0.211716
1.42292	-0.0207094	-0.272846	-0.24128
1.42958	-0.0895021	-0.287277	-0.254631
1.43625	-0.132707	-0.291321	-0.244141
1.44292	-0.114901	-0.299221	-0.246048
1.44958	-0.0464933	-0.304049	-0.259399
1.45625	0.0288753	-0.276	-0.246525
1.46292	0.132032	-0.228096	-0.222683
1.46958	0.237676	-0.203799	-0.222206
1.47625	0.319329	-0.173237	-0.237942
1.48292	0.344069	-0.114981	-0.248432
1.48958	0.320492	-0.0407278	-0.259399
1.49625	0.282754	0.00490321	-0.299454
1.50292	0.236843	0.0255257	-0.335693
1.50958	0.197086	0.0668011	-0.342846
1.51625	0.15943	0.10823	-0.319481
1.52292	0.141678	0.140193	-0.268459
1.52958	0.138166	0.15372	-0.210762
1.53625	0.1306	0.16427	-0.164986
1.54292	0.10744	0.158015	-0.154495
1.54958	0.0912199	0.124681	-0.154495
1.55625	0.100003	0.0799153	-0.165462
1.56292	0.0966223	0.0311242	-0.17786
1.56958	0.0572365	-0.0095049	-0.183582
1.57625	-0.00804493	-0.0455567	-0.182629
1.58292	-0.0586897	-0.0420378	-0.160217
1.58958	-0.0893545	0.00139605	-0.148296
1.59625	-0.103934	0.0567192	-0.132561
1.60292	-0.086459	0.0844133	-0.129223
1.60958	-0.0574264	0.0754911	-0.131607
1.61625	-0.0379721	0.0570808	-0.131607
1.62292	-0.0351786	0.0387337	-0.150681
1.62958	-0.0359275	0.0212769	-0.183105
1.63625	-0.0479244	0.0124745	-0.22316
1.64292	-0.0806274	0.0338486	-0.223637
1.64958	-0.108224	0.0806553	-0.200272
1.65625	-0.115201	0.130083	-0.178814
1.66292	-0.114993	0.144726	-0.154495
1.66958	-0.100215	0.143239	-0.108719
1.67625	-0.0606876	0.143424	-0.0472069
1.68292	-0.0110425	0.165689	-0.0119209
1.68958	0.0223571	0.20257	-0.0123978
1.69625	0.0182218	0.216659	-0.0500679
1.70292	-0.00200252	0.211995	-0.118732
1.70958	-0.0552534	0.172454	-0.197887
1.71625	-0.133174	0.131613	-0.254631
1.72292	-0.201075	0.0959211	-0.288486
1.72958	-0.215303	0.0914182	-0.287533
1.73625	-0.163464	0.12581	-0.256538
1.74292	-0.119304	0.158924	-0.197887
1.74958	-0.119017	0.178282	-0.133991
1.75625	-0.140517	0.172697	-0.0853539
1.76292	-0.14449	0.15595	-0.0629425
1.76958	-0.138561	0.136136	-0.0739098
1.77625	-0.141002	0.132423	-0.0743866
1.78292	-0.117794	0.182228	-0.0271797
1.78958	-0.0250766	0.294697	0.0681877
1.79625	0.111877	0.43994	0.1688
1.80292	0.224302	0.580844	0.268459
1.80958	0.283051	0.688151	0.389576
1.81625	0.304198	0.765804	0.528336
1.82292	0.330191	0.835809	0.663757
1.82958	0.353873	0.888573	0.743866
1.83625	0.353454	0.923774	0.79155
1.84292	0.328865	0.952591	0.836849
1.84958	0.311681	0.993333	0.861168
1.85625	0.329327	1.06595	0.864029
1.86292	0.366996	1.1556	0.825405
1.86958	0.386598	1.25761	0.813961
1.87625	0.373776	1.34356	0.810146
1.88292	0.3473	1.40392	0.793934
1.88958	0.326767	1.44351	0.77343
1.89625	0.310132	1.44306	0.740051
1.90292	0.27337	1.39534	0.697136
1.90958	0.222861	1.29287	0.607967
1.91625	0.171798	1.17569	0.499249
1.92292	0.121537	1.05088	0.401974
1.92958	0.0618598	0.918483	0.316143
1.93625	-0.00322324	0.784323	0.21553
1.94292	-0.0698346	0.638151	0.0867844
1.94958	-0.133206	0.487606	-0.04673
1.95625	-0.183459	0.349397	-0.145435
1.96292	-0.210441	0.259679	-0.211239
1.96958	-0.22098	0.21847	-0.264168
1.97625	-0.242124	0.189128	-0.270844
1.98292	-0.242131	0.197023	-0.20647
1.98958	-0.198177	0.252541	-0.0834465
1.99625	-0.10513	0.346048	0.0305176
2.00292	0.00680935	0.434824	0.125885
2.00958	0.115118	0.524564	0.262737
2.01625	0.227265	0.663875	0.466347
2.02292	0.327738	0.860952	0.722885
2.02958	0.389941	1.14158	1.01471
2.03625	0.410027	1.53283	1.38807
2.04292	0.452879	2.06942	1.88589
2.04958	0.56905	2.73358	2.46859
2.05625	0.72127	3.46632	3.02887
2.06292	0.854424	4.18749	3.479
2.06958	0.96018	4.78866	3.75843
2.07625	1.04731	5.14269	3.84426
2.08292	1.08126	5.19571	3.69024
2.08958	1.00315	4.93525	3.28827
2.09625	0.839435	4.41696	2.72989
2.10292	0.653502	3.73078	2.12765
2.10958	0.494166	2.99595	1.58167
2.11625	0.380867	2.31823	1.10722
2.12292	0.292664	1.74304	0.74482
2.12958	0.258821	1.28407	0.511169
2.13625	0.271154	0.941125	0.370502
2.14292	0.303203	0.683373	0.284672
2.14958	0.326231	0.517378	0.245571
2.15625	0.316231	0.441806	0.252247
2.16292	0.275589	0.436946	0.241756
2.16958	0.194013	0.445531	0.190735
2.17625	0.0915689	0.42833	0.141144
2.18292	0.00612523	0.407607	0.113487
2.18958	-0.0689203	0.349689	0.0786781
2.19625	-0.141254	0.249402	0.0166893
2.20292	-0.204405	0.12023	-0.0491142
2.20958	-0.25017	0.0387559	-0.113487
2.21625	-0.266936	0.00166932	-0.203133
2.22292	-0.264536	-0.0301744	-0.304222
2.22958	-0.234371	-0.0807666	-0.398159
2.23625	-0.18418	-0.116086	-0.449657
2.24292	-0.118076	-0.124785	-0.468254
2.24958	-0.0494698	-0.14962	-0.442028
2.25625	-0.0081593	-0.196017	-0.393391
2.26292	-0.017119	-0.248808	-0.340462
2.26958	-0.0640322	-0.267573	-0.290871
2.27625	-0.0914094	-0.257503	-0.243187
2.28292	-0.0558592	-0.2277	-0.210285
2.28958	0.0270008	-0.172029	-0.220776
2.29625	0.117359	-0.0822649	-0.246525
2.30292	0.184741	0.0291984	-0.257969
2.30958	0.244818	0.118596	-0.235081
2.31625	0.279385	0.165839	-0.207424
2.32292	0.23029	0.161828	-0.184536
2.32958	0.10394	0.14243	-0.162125
2.33625	-0.0447503	0.085871	-0.151157
2.34292	-0.137967	-0.00138774	-0.145912
2.34958	-0.206009	-0.0726907	-0.151157
2.35625	-0.291497	-0.0980215	-0.178337
2.36292	-0.394382	-0.0914539	-0.226498
2.36958	-0.478387	-0.103957	-0.261307
2.37625	-0.503677	-0.09252	-0.244617
2.38292	-0.499791	-0.0393973	-0.228882
2.38958	-0.48269	0.0113331	-0.240803
2.39625	-0.455024	0.0062242	-0.252247
2.40292	-0.363965	-0.01209	-0.208378
2.40958	-0.214569	0.0193669	-0.136852
2.41625	-0.0867011	0.0621763	-0.099659
2.42292	-0.0273295	0.0735816	-0.0677109
2.42958	-0.0230265	0.0669881	-0.0185966
2.43625	-0.0230618	0.0871425	0.0257492
2.44292	-0.0546459	0.113493	0.0128746
2.44958	-0.12468	0.107564	-0.0419617
2.45625	-0.168633	0.120427	-0.0762939
2.46292	-0.154891	0.175097	-0.0839233
2.46958	-0.091814	0.247716	-0.104427
2.47625	-0.0404515	0.293756	-0.136375
2.48292	-0.00251911	0.305018	-0.141621
2.48958	0.0306066	0.287125	-0.0977516
2.49625	0.0288541	0.232579	-0.0557899
2.50292	-0.00175931	0.164789	-0.0696182
2.50958	-0.0763062	0.1188	-0.12207
2.51625	-0.15674	0.0748496	-0.171185
2.52292	-0.213379	0.0167369	-0.211716
2.52958	-0.230299	-0.023601	-0.271797
2.53625	-0.207628	-0.0210976	-0.334263
2.54292	-0.183968	0.000643513	-0.335693
2.54958	-0.138669	0.0236496	-0.284195
2.55625	-0.0793547	0.0613993	-0.235081
2.56292	-0.0366331	0.132906	-0.225067
2.56958	-0.0643166	0.191851	-0.227451
2.57625	-0.14165	0.218469	-0.216484
2.58292	-0.21368	0.239196	-0.213623
2.58958	-0.280036	0.249594	-0.230789
2.59625	-0.353951	0.241875	-0.262737
2.60292	-0.442732	0.199947	-0.295162
2.60958	-0.498495	0.136781	-0.314713
2.61625	-0.539281	0.0522875	-0.330925
2.62292	-0.566995	-0.043497	-0.351906
2.62958	-0.568449	-0.121963	-0.376225
2.63625	-0.55213	-0.172402	-0.398159
2.64292	-0.517223	-0.196284	-0.394344
2.64958	-0.481493	-0.192475	-0.3829
2.65625	-0.411521	-0.144667	-0.37384
2.66292	-0.338091	-0.0738719	-0.391006
2.66958	-0.308596	-0.0339408	-0.434399
2.67625	-0.300015	-0.0175184	-0.490189
2.68292	-0.280735	-0.0290829	-0.595093
2.68958	-0.243012	-0.157319	-0.967503
2.69625	-0.264104	-0.9974	-2.41756
2.70292	-0.455079	-3.96557	-6.34813
2.70958	-0.839123	-10.754	-13.7801
2.71625	-1.19943	-21.5964	-23.8414
2.72292	-1.36281	-33.8346	-33.6895
2.72958	-1.70923	-43.8758	-40.5216
2.73625	-2.31474	-49.3458	-43.2787
2.74292	-3.09596	-49.6918	-41.3742
2.74958	-3.68814	-44.3032	-34.596
2.75625	-4.01005	-33.0256	-23.6902
2.76292	-3.98982	-18.5111	-11.7569
2.76958	-3.23097	-4.88505	-1.95503
2.77625	-2.02612	4.95194	4.83942
2.78292	-0.653978	11.2515	9.11665
2.78958	0.671365	14.9913	11.5952
2.79625	1.71049	16.2683	12.1808
2.80292	2.19186	15.2562	11.1256
2.80958	2.07374	12.6931	9.09519
2.81625	1.85105	9.80476	6.9356
2.82292	2.52861	7.5427	5.87702
2.82958	7.20329	7.97203	9.55677
2.83625	23.4856	16.9294	25.9991
2.84292	61.5171	44.2828	65.4068
2.84958	127.296	98.9307	132.955
2.85625	216.981	181.356	223.56
2.86292	317.685	281.321	323.373
2.86958	412.556	382.161	415.287
2.87625	484.527	466.123	482.548
2.88292	519.646	517.261	511.889
2.88958	511.974	525.559	498.503
2.89625	467.128	491.886	449.226
2.90292	399.729	428.567	379.505
2.90958	325.828	352.92	305.317
2.91625	256.945	279.118	237.397
2.92292	198.84	214.917	180.488
2.92958	153.345	162.813	135.505
2.93625	120.51	122.632	101.743
2.94292	99.7964	93.1808	77.9595
2.94958	90.6136	73.134	63.0269
2.95625	92.4036	61.532	56.2592
2.96292	104.415	57.9035	57.3516
2.96958	125.443	62.0946	66.1731
2.97625	153.717	73.9894	82.5105
2.98292	187.014	93.2883	105.889
2.98958	222.811	119.327	135.408
2.99625	258.552	150.963	169.678
3.00292	291.994	186.577	206.899
3.00958	321.535	224.212	245.075
3.01625	346.349	261.848	282.248
3.02292	366.279	297.609	316.734
3.02958	381.714	329.999	347.293
3.03625	393.412	358.011	373.232
3.04292	402.241	381.223	394.422
3.04958	408.943	399.749	411.159
3.05625	413.955	414.092	424.024
3.06292	417.47	424.962	433.661
3.06958	419.456	433.074	440.731
3.07625	419.722	439.039	445.803
3.08292	417.991	443.284	449.254
3.08958	413.966	446.052	451.237
3.09625	407.478	447.367	451.714
3.10292	398.393	447.118	450.583
3.10958	386.735	445.058	447.641
3.11625	372.636	440.975	442.592
3.12292	356.379	434.69	435.164
3.12958	338.32	426.067	425.228
3.13625	318.839	415.05	412.825
3.14292	298.378	401.649	398.07
3.14958	277.351	386.076	381.18
3.15625	256.145	368.621	362.502
3.16292	235.073	349.636	342.451
3.16958	214.405	329.491	321.427
3.17625	194.364	308.556	299.774
3.18292	175.123	287.197	277.846
3.18958	156.807	265.746	255.946
3.19625	139.523	244.461	234.336
3.20292	123.339	223.575	213.243
3.20958	108.336	203.298	192.889
3.21625	94.5553	183.824	173.462
3.22292	82.0472	165.285	155.079
3.22958	70.8318	147.767	137.842
3.23625	60.8877	131.359	121.815
3.24292	52.1724	116.124	107.036
3.24958	44.607	102.095	93.513
3.25625	38.1238	89.2741	81.2626
3.26292	32.6072	77.6864	70.2844
3.26958	27.9334	67.3284	60.5335
3.27625	23.9947	58.1358	51.9509
3.28292	20.7047	50.034	44.4756
3.28958	17.9875	42.9454	38.0344
3.29625	15.7375	36.8117	32.5108
3.30292	13.8883	31.5585	27.8006
3.30958	12.3662	27.0882	23.8137
3.31625	11.1096	23.3359	20.4854
3.32292	10.0704	20.2148	17.7402
3.32958	9.20006	17.6408	15.4924
3.33625	8.4666	15.5114	13.648
3.34292	7.81737	13.7335	12.1179
3.34958	7.24163	12.2475	10.8428
3.35625	6.73382	11.0072	9.77755
3.36292	6.29151	9.97383	8.87728
3.36958	5.89975	9.10801	8.10289
3.37625	5.54148	8.37818	7.45773
3.38292	5.2273	7.78412	6.95038
3.38958	4.97231	7.31128	6.567
3.39625	4.78462	6.93645	6.25801
3.40292	4.62272	6.59441	5.97
3.40958	4.45544	6.25201	5.67579
3.41625	4.29383	5.91025	5.36585
3.42292	4.14482	5.57114	5.03063
3.42958	3.97773	5.23243	4.67873
3.43625	3.76421	4.88581	4.34065
3.44292	3.5426	4.58324	4.0617
3.44958	3.34989	4.35033	3.8352
3.45625	3.17367	4.14851	3.62778
3.46292	2.99612	3.92626	3.43418
3.46958	2.83998	3.70273	3.27873
3.47625	2.72865	3.51752	3.14093
3.48292	2.63816	3.35702	2.97832
3.48958	2.56951	3.21559	2.82526
3.49625	2.5388	3.12487	2.72274
3.50292	2.55168	3.10254	2.66171
3.50958	2.57674	3.09011	2.58827
3.51625	2.58769	3.05164	2.51675
3.52292	2.58671	2.9972	2.47574
3.52958	2.55977	2.92048	2.42949
3.53625	2.49509	2.80971	2.34222
3.54292	2.38686	2.67018	2.22921
3.54958	2.26354	2.54651	2.13242
3.55625	2.16074	2.4486	2.04659
3.56292	2.09047	2.35652	1.95312
3.56958	2.0391	2.2705	1.86825
3.57625	1.99363	2.20106	1.80054
3.58292	1.95683	2.15638	1.74665
3.58958	1.93267	2.11366	1.67942
3.59625	1.89889	2.05813	1.63269
3.60292	1.87448	2.01232	1.63364
3.60958	1.8728	2.00642	1.67608
3.61625	1.87263	2.03369	1.73473
3.62292	1.83848	2.05506	1.77908
3.62958	1.75558	2.05591	1.80674
3.63625	1.66178	2.04734	1.78242
3.64292	1.55379	2.03119	1.70326
3.64958	1.43172	1.97819	1.57166
3.65625	1.32422	1.8635	1.441
3.66292	1.28224	1.74081	1.33991
3.66958	1.31092	1.65403	1.2722
3.67625	1.36619	1.61971	1.22404
3.68292	1.40652	1.60509	1.16825
3.68958	1.42918	1.60117	1.14298
3.69625	1.45624	1.62778	1.12104
3.70292	1.47996	1.65912	1.11628
3.70958	1.50111	1.67761	1.12963
3.71625	1.50501	1.65654	1.15824
3.72292	1.48706	1.61682	1.19495
3.72958	1.4612	1.57345	1.20878
3.73625	1.42457	1.53499	1.22547
3.74292	1.40031	1.50768	1.22356
3.74958	1.36996	1.47656	1.19162
3.75625	1.34758	1.44314	1.13106
3.76292	1.34409	1.39831	1.06907
3.76958	1.33886	1.34093	0.993252
3.77625	1.30871	1.27317	0.90313
3.78292	1.23756	1.19722	0.823975
3.78958	1.17041	1.14285	0.795841
3.79625	1.12552	1.12777	0.813007
3.80292	1.09251	1.1462	0.85783
3.80958	1.06292	1.18755	0.94986
3.81625	1.06415	1.24893	1.07098
3.82292	1.09842	1.33878	1.19209
3.82958	1.14959	1.43447	1.25504
3.83625	1.17899	1.48478	1.25742
3.84292	1.18846	1.47102	1.19066
3.84958	1.17608	1.41841	1.0848
3.85625	1.13431	1.35138	0.967026
3.86292	1.09011	1.26431	0.855446
3.86958	1.06882	1.16679	0.773907
3.87625	1.09618	1.09957	0.750542
3.88292	1.15784	1.11082	0.819683
3.88958	1.22892	1.15796	0.912666
3.89625	1.29279	1.18601	0.98753
3.90292	1.34481	1.21323	1.03378
3.90958	1.38728	1.25719	1.07622
3.91625	1.40156	1.32742	1.11437
3.92292	1.39593	1.38187	1.12534
3.92958	1.39839	1.41785	1.11341
3.93625	1.43708	1.4747	1.09863
3.94292	1.5025	1.53575	1.07813
3.94958	1.5545	1.58633	1.0581
3.95625	1.57919	1.5844	1.0066
3.96292	1.54754	1.51908	0.928402
3.96958	1.48647	1.42591	0.857353
3.97625	1.41802	1.33079	0.801563
3.98292	1.3614	1.25588	0.779629
3.98958	1.29257	1.17203	0.751972
3.99625	1.19842	1.08809	0.732422
4.00292	1.12591	1.0372	0.69952
4.00958	1.07785	1.01399	0.655174
4.01625	1.04133	0.990882	0.622272
4.02292	0.988881	0.951837	0.617981
4.02958	0.935447	0.916486	0.638962
4.03625	0.919078	0.904472	0.668049
4.04292	0.941579	0.919154	0.709057
4.04958	0.999692	0.976209	0.781536
4.05625	1.07364	1.07127	0.846863
4.06292	1.1404	1.17072	0.863075
4.06958	1.2062	1.25851	0.835896
4.07625	1.27978	1.31424	0.800133
4.08292	1.35702	1.33059	0.79298
4.08958	1.40807	1.30841	0.781059
4.09625	1.39367	1.24518	0.780582
4.10292	1.33159	1.17015	0.803471
4.10958	1.25583	1.09237	0.849724
4.11625	1.20731	1.06445	0.904083
4.12292	1.18419	1.09779	0.926971
4.12958	1.17122	1.14942	0.918388
4.13625	1.18245	1.19799	0.882626
4.14292	1.21041	1.21756	0.844955
4.14958	1.23488	1.21977	0.829697
4.15625	1.20776	1.18646	0.823975
4.16292	1.14563	1.12674	0.837803
4.16958	1.09316	1.07601	0.865936
4.17625	1.06694	1.03989	0.896931
4.18292	1.07378	1.02555	0.917912
4.18958	1.10266	1.04298	0.912189
4.19625	1.17271	1.09918	0.91362
4.20292	1.27647	1.18864	0.912189
4.20958	1.38303	1.26405	0.902176
4.21625	1.463	1.30336	0.877857
4.22292	1.49845	1.31786	0.857353
4.22958	1.51816	1.32927	0.870228
4.23625	1.53303	1.32162	0.869274
4.24292	1.53061	1.27436	0.843525
4.24958	1.49644	1.21005	0.810623
4.25625	1.43568	1.17973	0.804424
4.26292	1.38605	1.18342	0.830173
4.26958	1.34674	1.1879	0.845432
4.27625	1.30976	1.18906	0.856876
4.28292	1.2733	1.19072	0.88501
4.28958	1.27791	1.20147	0.94223
4.29625	1.33584	1.1996	0.992298
4.30292	1.41415	1.18368	0.983715
4.30958	1.45511	1.1603	0.928402
4.31625	1.44239	1.146	0.885963
4.32292	1.41411	1.14676	0.888824
4.32958	1.37087	1.14581	0.885963
4.33625	1.28913	1.12902	0.8564
4.34292	1.19107	1.11826	0.836372
4.34958	1.13238	1.12956	0.845432
4.35625	1.14056	1.15719	0.849724
4.36292	1.16858	1.19297	0.829697
4.36958	1.20827	1.24643	0.828743
4.37625	1.30692	1.32821	0.873089
4.38292	1.42995	1.41602	0.915527
4.38958	1.51542	1.46817	0.935078
4.39625	1.53064	1.47546	0.947952
4.40292	1.52301	1.45327	0.956059
4.40958	1.50641	1.43646	0.962734
4.41625	1.46053	1.43109	0.950813
4.42292	1.38743	1.40078	0.946045
4.42958	1.32965	1.34324	0.956535
4.43625	1.29661	1.28118	0.974655
4.44292	1.28315	1.24314	0.999451
4.44958	1.28374	1.21036	1.0004
4.45625	1.30266	1.15933	0.977039
4.46292	1.34594	1.11722	0.951767
4.46958	1.40925	1.13386	0.936031
4.47625	1.48238	1.19586	0.918865
4.48292	1.5409	1.26197	0.906467
4.48958	1.58449	1.31534	0.930786
4.49625	1.61093	1.36994	0.993729
4.50292	1.60432	1.41501	1.03903
4.50958	1.54324	1.43968	1.06096
4.51625	1.46066	1.44316	1.07527
4.52292	1.39053	1.42339	1.07908
4.52958	1.33453	1.38663	1.03474
4.53625	1.29441	1.35854	0.970364
4.54292	1.29746	1.37121	0.954628
4.54958	1.3424	1.40114	0.986099
4.55625	1.40401	1.42938	1.03092
4.56292	1.45343	1.44472	1.04475
4.56958	1.49193	1.4496	1.0767
4.57625	1.51969	1.45995	1.1425
4.58292	1.52707	1.49413	1.19352
4.58958	1.51837	1.52021	1.16444
4.59625	1.46742	1.50588	1.06573
4.60292	1.39047	1.47299	0.985622
4.60958	1.32356	1.46754	0.943184
4.61625	1.28452	1.46834	0.881672
4.62292	1.23441	1.41892	0.790119
4.62958	1.15454	1.35061	0.730991
4.63625	1.10779	1.30901	0.736237
4.64292	1.11801	1.29068	0.748158
4.64958	1.14105	1.26911	0.712395
4.65625	1.11772	1.23295	0.654697
4.66292	1.07826	1.19854	0.622749
4.66958	1.07213	1.16111	0.642776
4.67625	1.0802	1.1304	0.687599
4.68292	1.06181	1.12461	0.74625
4.68958	1.01356	1.13028	0.813484
4.69625	0.984076	1.13548	0.890255
4.70292	0.998291	1.16344	0.975609
4.70958	1.06172	1.23785	1.04809
4.71625	1.15937	1.33895	1.09863
4.72292	1.26998	1.42429	1.1363
4.72958	1.38073	1.49622	1.16777
4.73625	1.46156	1.56325	1.18446
4.74292	1.47586	1.57696	1.15585
4.74958	1.41174	1.51796	1.07193
4.75625	1.30037	1.41926	0.956535
4.76292	1.18352	1.3315	0.840664
4.76958	1.07776	1.25739	0.754356
4.77625	1.00448	1.18839	0.711441
4.78292	1.00162	1.16801	0.711918
4.78958	1.05778	1.18533	0.742912
4.79625	1.12893	1.22208	0.791073
4.80292	1.18543	1.24402	0.830173
4.80958	1.22303	1.24575	0.860691
4.81625	1.271	1.24873	0.896454
4.82292	1.32264	1.2555	0.94986
4.82958	1.37731	1.30017	1.02806
4.83625	1.43622	1.35649	1.10245
4.84292	1.49457	1.41651	1.15299
4.84958	1.5342	1.4747	1.15013
4.85625	1.50443	1.50148	1.10102
4.86292	1.41052	1.49816	1.03951
4.86958	1.28112	1.44755	0.977993
4.87625	1.15117	1.38395	0.943661
4.88292	1.05227	1.34758	0.946522
4.88958	1.01488	1.34747	0.976562
4.89625	1.04873	1.3881	0.98896
4.90292	1.09649	1.40371	0.926495
4.90958	1.12074	1.37829	0.819683
4.91625	1.13522	1.32733	0.713348
4.92292	1.14659	1.26682	0.673294
4.92958	1.15927	1.2045	0.69046
4.93625	1.15022	1.13861	0.742435
4.94292	1.17734	1.12979	0.824451
4.94958	1.25802	1.19657	0.913143
4.95625	1.34321	1.30105	0.97847
4.96292	1.37955	1.37973	0.977993
4.96958	1.32932	1.43384	0.940323
4.97625	1.26	1.47317	0.899792
4.98292	1.1834	1.47895	0.865936
4.98958	1.12084	1.45898	0.844479
4.99625	1.09877	1.44021	0.823498
5.00292	1.13037	1.44265	0.805378
5.00958	1.2197	1.45708	0.784874
5.01625	1.32406	1.47607	0.751495
5.02292	1.40696	1.50734	0.714302
5.02958	1.44456	1.52516	0.676632
5.03625	1.40847	1.493	0.656605
5.04292	1.3326	1.43047	0.64373
5.04958	1.25783	1.3561	0.638008
5.05625	1.21361	1.31003	0.658512
5.06292	1.204	1.3058	0.712395
5.06958	1.21227	1.345	0.761032
5.07625	1.24129	1.41747	0.796795
5.08292	1.28569	1.49651	0.849247
5.08958	1.32556	1.56498	0.91362
5.09625	1.33618	1.59416	0.953197
5.10292	1.31227	1.57396	0.955105
5.10958	1.29045	1.53754	0.953674
5.11625	1.2931	1.5316	0.962257
5.12292	1.30629	1.56458	0.966072
5.12958	1.32438	1.61159	0.975609
5.13625	1.35853	1.66464	1.00756
5.14292	1.41499	1.71493	1.05
5.14958	1.46456	1.7508	1.06859
5.15625	1.49315	1.74378	1.05572
5.16292	1.49031	1.71307	1.00374
5.16958	1.47838	1.69177	0.946522
5.17625	1.46958	1.69948	0.901699
5.18292	1.46485	1.74685	0.886917
5.18958	1.45524	1.81527	0.907898
5.19625	1.45397	1.89733	0.964165
5.20292	1.48948	1.97848	1.05143
5.20958	1.51357	2.01753	1.12152
5.21625	1.49465	1.98831	1.17254
5.22292	1.46543	1.89769	1.20544
5.22958	1.46249	1.79718	1.23024
5.23625	1.47618	1.72797	1.22213
5.24292	1.47547	1.67475	1.22118
5.24958	1.49813	1.66668	1.26553
5.25625	1.56222	1.68982	1.32751
5.26292	1.60844	1.72912	1.36471
5.26958	1.6239	1.75384	1.39189
5.27625	1.63096	1.76174	1.45197
5.28292	1.65805	1.78844	1.50347
5.28958	1.71078	1.83603	1.51348
5.29625	1.77499	1.89573	1.50824
5.30292	1.86089	1.96188	1.54734
5.30958	1.95858	2.0355	1.62935
5.31625	2.0626	2.12967	1.72234
5.32292	2.17409	2.22737	1.83725
5.32958	2.26998	2.32413	1.98317
5.33625	2.3409	2.45839	2.13146
5.34292	2.40932	2.62856	2.24733
5.34958	2.47373	2.80071	2.32267
5.35625	2.53157	2.92541	2.38848
5.36292	2.57408	3.00687	2.4581
5.36958	2.61447	3.05911	2.50673
5.37625	2.6736	3.08633	2.54774
5.38292	2.73056	3.09347	2.58541
5.38958	2.79074	3.11336	2.63929
5.39625	2.84097	3.15529	2.6803
5.40292	2.88485	3.20981	2.68459
5.40958	2.91726	3.25141	2.68459
5.41625	2.95012	3.25077	2.69699
5.42292	2.99014	3.2298	2.73752
5.42958	3.03133	3.2091	2.75898
5.43625	3.05714	3.19528	2.74801
5.44292	3.04714	3.17382	2.71702
5.44958	3.00303	3.13936	2.66981
5.45625	2.912	3.11174	2.61211
5.46292	2.78979	3.09633	2.54774
5.46958	2.66998	3.06221	2.48957
5.47625	2.56122	2.9968	2.4662
5.48292	2.48083	2.91258	2.48384
5.48958	2.451	2.85374	2.52867
5.49625	2.47313	2.82726	2.54965
5.50292	2.52691	2.8112	2.5053
5.50958	2.55651	2.77864	2.41852
5.51625	2.54225	2.72499	2.30503
5.52292	2.47777	2.64194	2.18678
5.52958	2.36574	2.54248	2.07043
5.53625	2.24644	2.43507	1.95789
5.54292	2.11589	2.29009	1.86872
5.54958	1.99881	2.12787	1.78099
5.55625	1.94196	1.98477	1.6818
5.56292	1.94716	1.91003	1.54591
5.56958	1.96784	1.87603	1.38617
5.57625	1.94136	1.83976	1.2579
5.58292	1.9103	1.83083	1.17683
5.58958	1.88706	1.85156	1.12438
5.59625	1.84044	1.87078	1.10388
5.60292	1.76804	1.9	1.16253
5.60958	1.72092	1.94851	1.28841
5.61625	1.71225	2.01689	1.41001
5.62292	1.70317	2.07182	1.49727
5.62958	1.69649	2.11352	1.58119
5.63625	1.70169	2.15738	1.65701
5.64292	1.70385	2.14582	1.66225
5.64958	1.66262	2.07593	1.62029
5.65625	1.62036	1.99297	1.56212
5.66292	1.59675	1.91944	1.48487
5.66958	1.573	1.83971	1.39093
5.67625	1.5432	1.77217	1.31369
5.68292	1.55187	1.77942	1.30177
5.68958	1.61252	1.83841	1.29604
5.69625	1.67459	1.88229	1.28317
5.70292	1.72177	1.88728	1.29986
5.70958	1.76896	1.90909	1.37997
5.71625	1.82964	1.9471	1.46246
5.72292	1.85759	1.95499	1.47438
5.72958	1.85604	1.92869	1.43671
5.73625	1.83547	1.89372	1.40715
5.74292	1.81183	1.88254	1.40619
5.74958	1.78965	1.88717	1.40953
5.75625	1.76596	1.90271	1.41811
5.76292	1.74493	1.91462	1.46294
5.76958	1.7243	1.92715	1.52731
5.77625	1.71351	1.95369	1.58072
5.78292	1.71846	1.99706	1.60027
5.78958	1.72028	2.02907	1.59121
5.79625	1.71812	2.02886	1.58167
5.80292	1.72073	2.01669	1.55163
5.80958	1.7288	2.01764	1.52922
5.81625	1.73796	2.05718	1.54877
5.82292	1.74202	2.13071	1.61552
5.82958	1.75281	2.22687	1.70183
5.83625	1.78663	2.32529	1.7581
5.84292	1.84386	2.42356	1.81198
5.84958	1.92533	2.51255	1.86825
5.85625	2.01581	2.57266	1.89352
5.86292	2.07153	2.60424	1.87922
5.86958	2.09695	2.61844	1.8549
5.87625	2.11017	2.63481	1.87206
5.88292	2.14611	2.64066	1.91259
5.88958	2.17638	2.64426	1.93834
5.89625	2.17151	2.63193	1.92261
5.90292	2.16362	2.59101	1.90592
5.90958	2.17874	2.53063	1.91259
5.91625	2.19612	2.48286	1.93405
5.92292	2.18108	2.47574	1.94407
5.92958	2.13566	2.47977	1.94788
5.93625	2.10522	2.49408	1.99556
5.94292	2.11299	2.53383	2.0833
5.94958	2.12748	2.58705	2.1348
5.95625	2.12469	2.61075	2.14386
5.96292	2.11017	2.60813	2.13766
5.96958	2.12145	2.63014	2.1615
5.97625	2.16182	2.68484	2.18773
5.98292	2.18464	2.72452	2.18105
5.98958	2.1833	2.74576	2.19393
5.99625	2.19913	2.78593	2.22063
6.00292	2.24491	2.82133	2.25163
6.00958	2.29902	2.80409	2.25067
6.01625	2.32433	2.7266	2.22206
6.02292	2.34223	2.6486	2.19822
6.02958	2.39181	2.61233	2.17438
6.03625	2.45854	2.61633	2.16818
6.04292	2.5343	2.66205	2.19202
6.04958	2.58709	2.72966	2.2378
6.05625	2.63404	2.80213	2.30265
6.06292	2.68724	2.87725	2.38705
6.06958	2.71583	2.9347	2.49243
6.07625	2.7017	2.98015	2.60544
6.08292	2.64427	3.01286	2.68888
6.08958	2.59303	3.04525	2.74849
6.09625	2.56577	3.08676	2.82431
6.10292	2.56387	3.13594	2.92253
6.10958	2.60474	3.20522	3.01027
6.11625	2.67848	3.24601	3.03125
6.12292	2.76191	3.24133	3.016
6.12958	2.82977	3.23506	3.00789
6.13625	2.87765	3.26685	3.0098
6.14292	2.89647	3.32107	2.97356
6.14958	2.90082	3.36548	2.91014
6.15625	2.90482	3.41931	2.86531
6.16292	2.90526	3.47511	2.86341
6.16958	2.89777	3.52047	2.89726
6.17625	2.91021	3.56524	2.94018
6.18292	2.96053	3.64077	2.99788
6.18958	3.00834	3.71504	3.06034
6.19625	3.05835	3.7738	3.16572
6.20292	3.1545	3.88399	3.32117
6.20958	3.31596	4.03826	3.479
6.21625	3.47912	4.15487	3.58152
6.22292	3.5947	4.19679	3.63302
6.22958	3.67425	4.22842	3.67546
6.23625	3.70827	4.2891	3.70121
6.24292	3.69433	4.32277	3.69549
6.24958	3.65189	4.30409	3.69024
6.25625	3.6254	4.31133	3.76225
6.26292	3.6357	4.37295	3.89624
6.26958	3.6631	4.47121	4.0431
6.27625	3.71719	4.56604	4.16565
6.28292	3.79872	4.64356	4.27628
6.28958	3.90469	4.71964	4.3869
6.29625	4.01953	4.78544	4.45366
6.30292	4.13954	4.84182	4.5023
6.30958	4.27057	4.88917	4.55284
6.31625	4.40544	4.94355	4.62866
6.32292	4.52797	5.00198	4.68922
6.32958	4.60666	5.0712	4.72021
6.33625	4.6412	5.15645	4.75454
6.34292	4.65174	5.27256	4.81176
6.34958	4.66395	5.40316	4.88138
6.35625	4.66592	5.4833	4.92811
6.36292	4.64658	5.54157	4.98343
6.36958	4.63969	5.61798	5.07116
6.37625	4.68731	5.73978	5.17321
6.38292	4.78564	5.87085	5.24807
6.38958	4.89593	5.98711	5.30672
6.39625	5.01458	6.12607	5.41019
6.40292	5.15809	6.28189	5.56183
6.40958	5.30957	6.42402	5.7373
6.41625	5.43742	6.53187	5.88846
6.42292	5.51585	6.60082	6.00433
6.42958	5.55658	6.65229	6.09303
6.43625	5.5879	6.6895	6.15597
6.44292	5.64349	6.73499	6.21128
6.44958	5.73238	6.80162	6.25134
6.45625	5.82808	6.866	6.33383
6.46292	5.95224	6.95736	6.48975
6.46958	6.13338	7.08698	6.70624
6.47625	6.35594	7.2774	6.9232
6.48292	6.55928	7.49494	7.1187
6.48958	6.72038	7.71402	7.31277
6.49625	6.87261	7.93182	7.50875
6.50292	7.03481	8.14263	7.69138
6.50958	7.19547	8.33661	7.86257
6.51625	7.34596	8.52451	8.06427
6.52292	7.49502	8.71679	8.29697
6.52958	7.6622	8.92469	8.53539
6.53625	7.84168	9.15443	8.74758
6.54292	8.02472	9.40431	8.94785
6.54958	8.21113	9.68322	9.1629
6.55625	8.41649	9.95665	9.36937
6.56292	8.63289	10.1968	9.53245
6.56958	8.82316	10.393	9.68838
6.57625	9.01822	10.5656	9.89676
6.58292	9.23611	10.732	10.1714
6.58958	9.48045	10.9006	10.4618
6.59625	9.71319	11.078	10.7484
6.60292	9.94059	11.2999	11.0373
6.60958	10.2082	11.5685	11.3268
6.61625	10.5017	11.8652	11.5943
6.62292	10.8121	12.1759	11.8618
6.62958	11.1305	12.5008	12.1465
6.63625	11.4395	12.8542	12.4612
6.64292	11.7086	13.2238	12.8183
6.64958	11.9453	13.5961	13.2113
6.65625	12.1867	13.9638	13.6218
6.66292	12.4461	14.3249	14.008
6.66958	12.7118	14.6888	14.3862
6.67625	12.983	15.034	14.7629
6.68292	13.3015	15.3771	15.1482
6.68958	13.6639	15.7232	15.5334
6.69625	14.0451	16.1191	15.945
6.70292	14.415	16.5664	16.3803
6.70958	14.7806	17.0296	16.8185
6.71625	15.1897	17.5021	17.2682
6.72292	15.6447	17.98	17.7221
6.72958	16.1248	18.5159	18.2099
6.73625	16.6195	19.0863	18.7197
6.74292	17.1483	19.6758	19.299
6.74958	17.7294	20.3001	19.9609
6.75625	18.3319	20.9653	20.6928
6.76292	18.9505	21.6776	21.4896
6.76958	19.6101	22.424	22.306
6.77625	20.3164	23.2202	23.1128
6.78292	21.0456	24.0705	23.891
6.78958	21.7681	24.9255	24.6558
6.79625	22.4994	25.7656	25.4245
6.80292	23.2583	26.619	26.228
6.80958	24.0427	27.5212	27.1053
6.81625	24.8446	28.4492	28.0948
6.82292	25.6711	29.3607	29.1519
6.82958	26.5393	30.291	30.261
6.83625	27.4765	31.3301	31.4226
6.84292	28.4703	32.4758	32.6314
6.84958	29.5107	33.6797	33.8802
6.85625	30.5983	34.9358	35.1481
6.86292	31.7701	36.323	36.5009
6.86958	33.0635	37.8569	37.9562
6.87625	34.4481	39.4564	39.5279
6.88292	35.9116	41.0889	41.1959
6.88958	37.4677	42.7796	42.9502
6.89625	39.1514	44.5624	44.7993
6.90292	40.9387	46.4222	46.7262
6.90958	42.7647	48.3934	48.7547
6.91625	44.6324	50.5248	50.8862
6.92292	46.5795	52.8088	53.1416
6.92958	48.6452	55.2229	55.5334
6.93625	50.8039	57.751	58.0773
6.94292	53.0531	60.4102	60.7939
6.94958	55.4553	63.1818	63.6425
6.95625	57.9869	66.0345	66.5712
6.96292	60.5955	68.9703	69.5448
6.96958	63.2123	71.9735	72.5751
6.97625	65.8585	75.0162	75.6369
6.98292	68.5089	78.0402	78.6438
6.98958	71.048	80.9864	81.5339
6.99625	73.4568	83.817	84.2953
7.00292	75.7207	86.4633	86.8726
7.00958	77.7957	88.8258	89.1638
7.01625	79.5473	90.8198	91.0745
7.02292	80.8756	92.3593	92.525
7.02958	81.7237	93.3679	93.4191
7.03625	81.9869	93.7504	93.6136
7.04292	81.5816	93.4199	93.06
7.04958	80.4779	92.3403	91.702
7.05625	78.6697	90.461	89.5438
7.06292	76.1657	87.7769	86.5641
7.06958	73.0108	84.3072	82.8252
7.07625	69.2827	80.1305	78.4121
7.08292	65.0417	75.3352	73.4448
7.08958	60.3639	70.0466	68.0733
7.09625	55.3842	64.4181	62.3808
7.10292	50.2398	58.5823	56.5114
7.10958	45.0394	52.6472	50.6053
7.11625	39.9052	46.7475	44.8437
7.12292	34.9942	41.0882	39.3291
7.12958	30.4239	35.7887	34.1358
7.13625	26.2316	30.9101	29.3407
7.14292	22.432	26.4913	25.0282
7.14958	19.0811	22.6003	21.2159
7.15625	16.1849	19.2357	17.8857
7.16292	13.7152	16.3254	15.0032
7.16958	11.6227	13.8343	12.5461
7.17625	9.88385	11.7429	10.5114
7.18292	8.4606	10.009	8.81577
7.18958	7.25179	8.5494	7.40337
7.19625	6.23637	7.34526	6.25753
7.20292	5.39868	6.39389	5.3854
7.20958	4.72257	5.6687	4.73642
7.21625	4.16671	5.10515	4.2057
7.22292	3.70694	4.64734	3.78656
7.22958	3.39961	4.31359	3.50428
7.23625	3.23367	4.09797	3.32642
7.24292	3.14284	3.94104	3.17335
7.24958	3.05375	3.77772	2.99978
7.25625	2.95873	3.59849	2.86484
7.26292	2.87721	3.44801	2.78282
7.26958	2.77471	3.31958	2.72274
7.27625	2.62706	3.16117	2.62451
7.28292	2.47914	2.96092	2.51341
7.28958	2.38972	2.74405	2.40707
7.29625	2.32172	2.54714	2.28071
7.30292	2.25288	2.39587	2.16007
7.30958	2.1981	2.29483	2.0566
7.31625	2.18836	2.23735	2.01035
7.32292	2.2138	2.2306	1.97363
7.32958	2.2412	2.27597	1.96552
7.33625	2.27872	2.36417	1.96838
7.34292	2.29984	2.45017	1.95312
7.34958	2.29821	2.48985	1.92833
7.35625	2.29544	2.49426	1.91545
7.36292	2.28953	2.4854	1.93882
7.36958	2.27956	2.48169	1.97983
7.37625	2.28327	2.49191	2.05803
7.38292	2.33956	2.51807	2.1677
7.38958	2.45387	2.58387	2.28834
7.39625	2.559	2.68414	2.3632
7.40292	2.62935	2.80163	2.41232
7.40958	2.7018	2.92106	2.42949
7.41625	2.78483	3.0166	2.43044
7.42292	2.87032	3.10964	2.44713
7.42958	2.9395	3.20254	2.48146
7.43625	2.98418	3.284	2.57111
7.44292	3.03246	3.34089	2.67267
7.44958	3.05861	3.36594	2.78521
7.45625	3.09818	3.38477	2.89249
7.46292	3.16238	3.37976	2.97737
7.46958	3.24451	3.37111	3.03411
7.47625	3.34867	3.38587	3.05462
7.48292	3.44197	3.44923	3.09658
7.48958	3.54505	3.56863	3.18432
7.49625	3.6444	3.7136	3.29876
7.50292	3.74952	3.87512	3.40366
7.50958	3.85082	4.03144	3.51572
7.51625	3.95923	4.16744	3.63636
7.52292	4.06737	4.24769	3.70502
7.52958	4.15242	4.25483	3.70169
7.53625	4.18368	4.226	3.66306
7.54292	4.15173	4.19423	3.62873
7.54958	4.05943	4.13416	3.56579
7.55625	3.9049	4.03462	3.46947
7.56292	3.73221	3.95091	3.39651
7.56958	3.56341	3.90559	3.33595
7.57625	3.40739	3.83846	3.24392
7.58292	3.21995	3.67553	3.07989
7.58958	3.03576	3.46755	2.88153
7.59625	2.88588	3.2641	2.65312
7.60292	2.73685	3.02779	2.38705
7.60958	2.53366	2.74073	2.09665
7.61625	2.25493	2.42262	1.8158
7.62292	1.97865	2.1556	1.59407
7.62958	1.73671	1.93967	1.40524
7.63625	1.51865	1.7132	1.23549
7.64292	1.3131	1.49402	1.08862
7.64958	1.15908	1.28925	0.990391
7.65625	1.08451	1.17201	0.95129
7.66292	1.05325	1.11614	0.911713
7.66958	1.0184	1.07075	0.860214
7.67625	0.970883	1.04333	0.813484
7.68292	0.934135	1.02549	0.759125
7.68958	0.894732	1.04335	0.695705
7.69625	0.839838	1.04677	0.62418
7.70292	0.776505	1.01839	0.557423
7.70958	0.697643	0.969641	0.495911
7.71625	0.615349	0.934225	0.423908
7.72292	0.529957	0.912449	0.362396
7.72958	0.473898	0.895911	0.313282
7.73625	0.477009	0.879829	0.243187
7.74292	0.524352	0.87391	0.172615
7.74958	0.603161	0.897277	0.110149
7.75625	0.651653	0.923694	0.0653267
7.76292	0.644929	0.934193	0.0152588
7.76958	0.59719	0.90649	-0.0400543
7.77625	0.535156	0.849208	-0.0557899
7.78292	0.468197	0.784291	-0.0443459
7.78958	0.392276	0.725493	-0.0157356
7.79625	0.343639	0.666427	0.00953674
7.80292	0.359547	0.614292	0.0629425
7.80958	0.433413	0.581669	0.128269
7.81625	0.508533	0.565813	0.162601
7.82292	0.567341	0.533174	0.171185
7.82958	0.61936	0.476691	0.207424
7.83625	0.673672	0.448624	0.282288
7.84292	0.710932	0.472357	0.330448
7.84958	0.709922	0.514566	0.317097
7.85625	0.67508	0.526381	0.279903
7.86292	0.609498	0.517082	0.248432
7.86958	0.539023	0.525894	0.210285
7.87625	0.479955	0.537079	0.149727
7.88292	0.443153	0.536156	0.0829697
7.88958	0.435767	0.547915	0.0519753
7.89625	0.458058	0.595739	0.0519753
7.90292	0.498118	0.673718	0.0576973
7.90958	0.518639	0.707369	0.0314713
7.91625	0.520215	0.699647	0.0209808
7.92292	0.521937	0.676797	0.0567436
7.92958	0.526468	0.646639	0.114441
7.93625	0.50964	0.611011	0.144958
7.94292	0.475581	0.570177	0.141144
7.94958	0.4517	0.576617	0.134945
7.95625	0.454514	0.612552	0.102997
7.96292	0.470001	0.636477	0.0319481
7.96958	0.460364	0.623158	-0.0605583
7.97625	0.43199	0.592127	-0.122547
7.98292	0.407147	0.565597	-0.138283
7.98958	0.411171	0.516844	-0.134945
7.99625	0.422471	0.426773	-0.130177
8.00292	0.423347	0.318798	-0.116348
8.00958	0.429651	0.239059	-0.079155
8.01625	0.446983	0.200121	-0.0514984
8.02292	0.471355	0.174188	-0.0424385
8.02958	0.48784	0.16558	-0.0290871
8.03625	0.503004	0.195428	0.00524521
8.04292	0.514343	0.26006	0.0572205
8.04958	0.518518	0.344094	0.0982285
8.05625	0.521569	0.413844	0.137806
8.06292	0.530049	0.463932	0.158787
8.06958	0.539953	0.492867	0.143051
8.07625	0.533898	0.502574	0.0886917
8.08292	0.521098	0.500197	0.0128746
8.08958	0.516	0.46191	-0.058651
8.09625	0.517911	0.390996	-0.134945
8.10292	0.509551	0.326821	-0.195026
8.10958	0.507725	0.307416	-0.20504
8.11625	0.528549	0.344962	-0.139713
8.12292	0.577385	0.398244	-0.0362396
8.12958	0.630725	0.468959	0.0605583
8.13625	0.670383	0.570612	0.128269
8.14292	0.706613	0.672344	0.172138
8.14958	0.713717	0.727981	0.174522
8.15625	0.718451	0.715909	0.147343
8.16292	0.724777	0.701826	0.126839
8.16958	0.737723	0.692804	0.1297
8.17625	0.748473	0.670195	0.164986
8.18292	0.755232	0.639774	0.20647
8.18958	0.790651	0.638036	0.261307
8.19625	0.82213	0.705271	0.304699
8.20292	0.817544	0.781154	0.315666
8.20958	0.76545	0.833521	0.300407
8.21625	0.725026	0.870572	0.283241
8.22292	0.730003	0.913964	0.290394
8.22958	0.767861	0.967215	0.316143
8.23625	0.810138	0.984047	0.33474
8.24292	0.850486	0.962649	0.333786
8.24958	0.907895	0.941584	0.344276
8.25625	0.966873	0.946272	0.362873
8.26292	0.989343	0.967657	0.384331
8.26958	0.953458	0.975718	0.411034
8.27625	0.896476	0.980023	0.430584
8.28292	0.85995	0.971848	0.421047
8.28958	0.846777	0.939031	0.354767
8.29625	0.85059	0.888158	0.274181
8.30292	0.882298	0.843489	0.216484
8.30958	0.936731	0.804876	0.163555
8.31625	0.993768	0.777022	0.130177
8.32292	1.05253	0.800153	0.160694
8.32958	1.11719	0.88539	0.26083
8.33625	1.18011	0.998624	0.378132
8.34292	1.21943	1.08642	0.462532
8.34958	1.24527	1.16358	0.526905
8.35625	1.27843	1.2258	0.596046
8.36292	1.31777	1.25886	0.659466
8.36958	1.37034	1.27125	0.738621
8.37625	1.43444	1.2905	0.834942
8.38292	1.52253	1.32429	0.941277
8.38958	1.63417	1.35065	1.04284
8.39625	1.76053	1.38243	1.1344
8.40292	1.87523	1.437	1.21498
8.40958	1.95595	1.48788	1.27411
8.41625	2.02427	1.52314	1.32704
8.42292	2.10208	1.57633	1.39332
8.42958	2.18597	1.67426	1.46294
8.43625	2.2575	1.79737	1.52111
8.44292	2.33121	1.91297	1.58262
8.44958	2.40876	2.01879	1.65319
8.45625	2.45727	2.11477	1.72472
8.46292	2.4774	2.21805	1.78862
8.46958	2.49476	2.33859	1.85728
8.47625	2.52577	2.46931	1.91593
8.48292	2.55824	2.58269	1.94597
8.48958	2.60571	2.68825	1.97077
8.49625	2.72038	2.81299	2.02608
8.50292	2.88001	2.92422	2.11334
8.50958	3.06614	2.99633	2.23112
8.51625	3.27084	3.05487	2.38037
8.52292	3.49964	3.15349	2.5773
8.52958	3.75105	3.28582	2.77281
8.53625	3.97377	3.4043	2.92253
8.54292	4.16175	3.51538	3.04079
8.54958	4.31878	3.64673	3.15809
8.55625	4.45718	3.78582	3.29018
8.56292	4.57455	3.90767	3.41511
8.56958	4.66897	4.01169	3.55196
8.57625	4.77159	4.13927	3.69596
8.58292	4.90817	4.29198	3.83139
8.58958	5.06155	4.44399	3.94535
8.59625	5.21911	4.59668	4.06408
8.60292	5.40635	4.76908	4.18425
8.60958	5.60216	4.95515	4.27008
8.61625	5.76229	5.12348	4.36687
8.62292	5.85766	5.26588	4.47607
8.62958	5.90518	5.36146	4.59194
8.63625	5.94038	5.4023	4.66871
8.64292	5.95788	5.38935	4.73833
8.64958	5.99088	5.381	4.84467
8.65625	6.02609	5.39779	4.91047
8.66292	6.04031	5.40725	4.91333
8.66958	5.99699	5.41335	4.8461
8.67625	5.89209	5.40755	4.77457
8.68292	5.75604	5.40559	4.70018
8.68958	5.59372	5.35103	4.57621
8.69625	5.42534	5.23761	4.42934
8.70292	5.26478	5.09045	4.27055
8.70958	5.12174	4.91651	4.12226
8.71625	4.97912	4.73799	3.93438
8.72292	4.76326	4.51228	3.67022
8.72958	4.44947	4.23591	3.37076
8.73625	4.08201	3.91462	3.06463
8.74292	3.73125	3.58091	2.79045
8.74958	3.42671	3.27044	2.53105
8.75625	3.1338	2.96133	2.27404
8.76292	2.87258	2.6546	2.00891
8.76958	2.64907	2.37204	1.73903
8.77625	2.4565	2.12034	1.49059
8.78292	2.26394	1.89925	1.26982
8.78958	2.06872	1.69474	1.07908
8.79625	1.8866	1.53283	0.911236
8.80292	1.72138	1.42864	0.767231
8.80958	1.5656	1.34992	0.658989
8.81625	1.4291	1.26043	0.569344
8.82292	1.28539	1.13718	0.464916
8.82958	1.12199	0.995191	0.349998
8.83625	0.9529	0.856408	0.237942
8.84292	0.802695	0.714357	0.166893
8.84958	0.693407	0.583718	0.105381
8.85625	0.611239	0.498975	0.0443459
8.86292	0.578701	0.465822	-0.00429153
8.86958	0.594796	0.466156	-0.0429153
8.87625	0.648686	0.459827	-0.0705719
8.88292	0.689973	0.451548	-0.0987053
8.88958	0.695079	0.446351	-0.116348
8.89625	0.65548	0.415275	-0.154018
8.90292	0.570078	0.355295	-0.212193
8.90958	0.486112	0.286126	-0.245094
8.91625	0.427891	0.250669	-0.231743
8.92292	0.408137	0.234333	-0.226021
8.92958	0.408511	0.214734	-0.263691
8.93625	0.424385	0.217439	-0.306606
8.94292	0.472139	0.245827	-0.334263
8.94958	0.505016	0.274586	-0.368595
8.95625	0.481983	0.264199	-0.40102
8.96292	0.42355	0.240274	-0.386715
8.96958	0.368623	0.217017	-0.330925
8.97625	0.338299	0.179415	-0.271797
8.98292	0.30456	0.117883	-0.22316
8.98958	0.272592	0.0560856	-0.206947
8.99625	0.265181	0.008608	-0.237465
9.00292	0.281819	-0.00677308	-0.296593
9.00958	0.310593	0.0255773	-0.338554
9.01625	0.341957	0.078152	-0.33617
9.02292	0.384637	0.139904	-0.303268
9.02958	0.438012	0.191036	-0.233173
9.03625	0.497164	0.24519	-0.145912
9.04292	0.545285	0.26873	-0.0758171
9.04958	0.56513	0.238612	-0.0600815
9.05625	0.544368	0.194638	-0.106812
9.06292	0.506822	0.17618	-0.170231
9.06958	0.488779	0.184968	-0.240326
9.07625	0.504564	0.194799	-0.282764
9.08292	0.555738	0.210823	-0.309944
9.08958	0.609853	0.248357	-0.298977
9.09625	0.658053	0.300529	-0.236511
9.10292	0.684556	0.337844	-0.171661
9.10958	0.681335	0.355938	-0.114441
9.11625	0.659518	0.363669	-0.107288
9.12292	0.608406	0.344571	-0.12064
9.12958	0.560896	0.305467	-0.142097
9.13625	0.536309	0.279755	-0.173569
9.14292	0.5346	0.291649	-0.187874
9.14958	0.543026	0.323073	-0.196934
9.15625	0.539515	0.34099	-0.193119
9.16292	0.540164	0.361877	-0.193119
9.16958	0.538043	0.388086	-0.203133
9.17625	0.510823	0.396889	-0.212669
9.18292	0.468849	0.388934	-0.233173
9.18958	0.432634	0.372372	-0.247955
9.19625	0.422763	0.384169	-0.250816
9.20292	0.42313	0.41303	-0.225067
9.20958	0.423712	0.436829	-0.182629
9.21625	0.43037	0.424292	-0.146389
9.22292	0.446241	0.389902	-0.121593
9.22958	0.47952	0.380439	-0.112057
9.23625	0.507217	0.405472	-0.131607
9.24292	0.500106	0.433475	-0.184536
9.24958	0.47934	0.469167	-0.242233
9.25625	0.476024	0.535919	-0.27895
9.26292	0.502745	0.628039	-0.291348
9.26958	0.509142	0.683414	-0.288486
9.27625	0.477603	0.675329	-0.249386
9.28292	0.448693	0.63143	-0.203133
9.28958	0.425277	0.583907	-0.163555
9.29625	0.406415	0.548367	-0.133991
9.30292	0.361147	0.486399	-0.102043
9.30958	0.32832	0.414805	-0.0758171
9.31625	0.341916	0.347108	-0.0700951
9.32292	0.394069	0.319702	-0.0495911
9.32958	0.45372	0.285187	-0.0572205
9.33625	0.478813	0.213902	-0.106335
9.34292	0.491286	0.146425	-0.181675
9.34958	0.483239	0.109845	-0.247002
9.35625	0.45522	0.114013	-0.281334
9.36292	0.421254	0.12641	-0.31662
9.36958	0.424016	0.168736	-0.288486
9.37625	0.498414	0.260382	-0.20647
9.38292	0.591338	0.35847	-0.12207
9.38958	0.661761	0.425873	-0.0872612
9.39625	0.683616	0.436544	-0.109673
9.40292	0.696835	0.412946	-0.1297
9.40958	0.687514	0.379185	-0.150681
9.41625	0.640554	0.343458	-0.158787
9.42292	0.58774	0.320748	-0.163078
9.42958	0.558128	0.313323	-0.141621
9.43625	0.589373	0.316739	-0.115871
9.44292	0.615731	0.312346	-0.102997
9.44958	0.625285	0.274883	-0.103951
9.45625	0.632016	0.213538	-0.114441
9.46292	0.656432	0.160331	-0.107288
9.46958	0.69753	0.130759	-0.0662804
9.47625	0.715713	0.145197	0.0348091
9.48292	0.723677	0.194325	0.146389
9.48958	0.744632	0.282351	0.231743
9.49625	0.772723	0.377505	0.249386
9.50292	0.770286	0.448107	0.219822
9.50958	0.732376	0.490105	0.147343
9.51625	0.685485	0.5034	0.0658035
9.52292	0.657622	0.520395	0.00905991
9.52958	0.62991	0.526858	-0.0290871
9.53625	0.576972	0.506067	-0.0395775
9.54292	0.520663	0.454616	-0.0391006
9.54958	0.495112	0.399759	-0.0433922
9.55625	0.482809	0.361231	-0.0910759
9.56292	0.459888	0.321408	-0.162601
9.56958	0.424296	0.266803	-0.231743
9.57625	0.430085	0.240435	-0.268459
9.58292	0.479555	0.276952	-0.285149
9.58958	0.535893	0.349835	-0.273705
9.59625	0.603823	0.428467	-0.214577
9.60292	0.669705	0.498641	-0.147343
9.60958	0.71092	0.585095	-0.0967979
9.61625	0.703708	0.635452	-0.0915527
9.62292	0.67279	0.624314	-0.0896454
9.62958	0.63738	0.577501	-0.0891685
9.63625	0.584632	0.528534	-0.114441
9.64292	0.522362	0.493994	-0.177383
9.64958	0.497487	0.471789	-0.235081
9.65625	0.521919	0.50425	-0.245094
9.66292	0.555612	0.572147	-0.230312
9.66958	0.565506	0.610288	-0.246048
9.67625	0.538844	0.587478	-0.272751
9.68292	0.489192	0.529891	-0.270367
9.68958	0.437265	0.489318	-0.237942
9.69625	0.389044	0.458918	-0.208855
9.70292	0.359089	0.433574	-0.183582
9.70958	0.331397	0.39929	-0.144482
9.71625	0.339772	0.373002	-0.118256
9.72292	0.400171	0.370935	-0.106812
9.72958	0.476552	0.384213	-0.112057
9.73625	0.522177	0.37638	-0.123024
9.74292	0.5286	0.341088	-0.151157
9.74958	0.535603	0.326714	-0.178814
9.75625	0.531177	0.339392	-0.174046
9.76292	0.511655	0.352229	-0.156403
9.76958	0.493154	0.348048	-0.148296
9.77625	0.513115	0.357597	-0.141144
9.78292	0.554347	0.39457	-0.132084
9.78958	0.587762	0.425836	-0.12207
9.79625	0.614248	0.433734	-0.132561
9.80292	0.63956	0.420766	-0.145912
9.80958	0.655324	0.379146	-0.161648
9.81625	0.629466	0.312844	-0.191689
9.82292	0.561391	0.239632	-0.216961
9.82958	0.483516	0.193592	-0.243664
9.83625	0.423531	0.186201	-0.246525
9.84292	0.390721	0.205061	-0.254154
9.84958	0.378921	0.233453	-0.234604
9.85625	0.40183	0.26142	-0.192642
9.86292	0.470782	0.289722	-0.154018
9.86958	0.569249	0.346137	-0.122547
9.87625	0.678545	0.434544	-0.128269
9.88292	0.769347	0.519278	-0.133038
9.88958	0.827799	0.567639	-0.173569
9.89625	0.826596	0.57914	-0.24128
9.90292	0.775759	0.586757	-0.299931
9.90958	0.704518	0.579897	-0.322342
9.91625	0.64854	0.566521	-0.290394
9.92292	0.625018	0.579141	-0.24271
9.92958	0.633003	0.651293	-0.167847
9.93625	0.694955	0.76527	-0.0610352
9.94292	0.795997	0.880286	0.0419617
9.94958	0.902164	0.978823	0.102997
9.95625	0.971809	1.05325	0.139713
9.96292	0.999118	1.08754	0.15974
9.96958	0.992787	1.08032	0.192165
9.97625	0.986184	1.07529	0.20647
9.98292	0.982386	1.07545	0.181198
9.98958	0.98637	1.06183	0.139236
9.99625	0.999401	1.03507	0.0929832
10.0029	1.04534	1.03264	0.0934601
10.0096	1.13683	1.07597	0.101089
10.0162	1.2197	1.12699	0.108242
10.0229	1.28629	1.16911	0.129223
10.0296	1.32888	1.21484	0.13876
10.0363	1.34271	1.24307	0.0844002
10.0429	1.28861	1.24109	-0.0376701
10.0496	1.18112	1.20153	-0.173092
10.0563	1.05952	1.1522	-0.263214
10.0629	0.940321	1.09807	-0.320911
10.0696	0.838463	1.05534	-0.346661
10.0762	0.77283	1.05468	-0.328541
10.0829	0.763558	1.09113	-0.273705
10.0896	0.78237	1.12391	-0.212669
10.0962	0.798534	1.10404	-0.177383
10.1029	0.788823	1.04183	-0.177383
10.1096	0.764638	0.963765	-0.190735
10.1163	0.751044	0.884524	-0.18549
10.1229	0.750968	0.796455	-0.155926
10.1296	0.743619	0.711855	-0.154018
10.1363	0.710591	0.674659	-0.189304
10.1429	0.660232	0.702228	-0.238419
10.1496	0.609993	0.76171	-0.27895
10.1562	0.551454	0.800791	-0.333309
10.1629	0.488762	0.794912	-0.416756
10.1696	0.441639	0.770467	-0.477314
10.1762	0.416221	0.734711	-0.499249
10.1829	0.404241	0.687367	-0.462532
10.1896	0.384242	0.636766	-0.39196
10.1962	0.352917	0.588251	-0.296593
10.2029	0.295162	0.551995	-0.233173
10.2096	0.200912	0.505029	-0.220299
10.2163	0.102841	0.464445	-0.237942
10.2229	0.0554457	0.42478	-0.261784
10.2296	0.0611062	0.369216	-0.302315
10.2363	0.0718329	0.297945	-0.381947
10.2429	0.0618768	0.235428	-0.456333
10.2496	0.013916	0.19157	-0.505447
10.2562	-0.0504292	0.127921	-0.542164
10.2629	-0.150648	0.0382287	-0.617027
10.2696	-0.28935	-0.0744247	-0.721455
10.2762	-0.428746	-0.174929	-0.772953
10.2829	-0.526295	-0.248319	-0.78392
10.2896	-0.567016	-0.302062	-0.802994
10.2963	-0.613825	-0.368288	-0.880718
10.3029	-0.682189	-0.461272	-0.964642
10.3096	-0.744507	-0.533386	-1.00851
10.3163	-0.803375	-0.57651	-1.04952
10.3229	-0.87691	-0.60763	-1.06049
10.3296	-0.944195	-0.630818	-1.01805
10.3362	-0.982432	-0.621268	-0.938892
10.3429	-1.01249	-0.591818	-0.905514
10.3496	-1.07741	-0.584223	-0.946045
10.3562	-1.18272	-0.625515	-1.02949
10.3629	-1.3371	-0.734019	-1.13869
10.3696	-1.53097	-0.898985	-1.29223
10.3763	-1.72213	-1.08173	-1.44863
10.3829	-1.89988	-1.22476	-1.56736
10.3896	-2.06766	-1.3403	-1.64986
10.3963	-2.21539	-1.4687	-1.73426
10.4029	-2.31478	-1.591	-1.84298
10.4096	-2.37326	-1.68359	-1.93262
10.4162	-2.4383	-1.75648	-1.966
10.4229	-2.49542	-1.84983	-1.93739
10.4296	-2.52705	-1.9435	-1.86872
10.4362	-2.55905	-1.96518	-1.76716
10.4429	-2.58886	-1.90977	-1.65701
10.4496	-2.61778	-1.82899	-1.58405
10.4563	-2.64028	-1.77692	-1.58358
10.4629	-2.67122	-1.76236	-1.64223
10.4696	-2.71167	-1.77297	-1.68991
10.4763	-2.72635	-1.81445	-1.73187
10.4829	-2.73084	-1.89619	-1.77956
10.4896	-2.74611	-1.98987	-1.81007
10.4962	-2.78436	-2.08771	-1.78099
10.5029	-2.83625	-2.17052	-1.70469
10.5096	-2.88489	-2.24309	-1.64986
10.5162	-2.93539	-2.30524	-1.60503
10.5229	-2.96899	-2.34361	-1.52397
10.5296	-2.97913	-2.3882	-1.45483
10.5363	-2.95659	-2.41659	-1.44005
10.5429	-2.91606	-2.43958	-1.46055
10.5496	-2.88335	-2.44443	-1.47152
10.5563	-2.84912	-2.44192	-1.47486
10.5629	-2.83706	-2.46969	-1.52254
10.5696	-2.85	-2.51795	-1.51777
10.5762	-2.87924	-2.55563	-1.41621
10.5829	-2.89526	-2.54018	-1.28746
10.5896	-2.88588	-2.51027	-1.23167
10.5962	-2.90871	-2.51405	-1.22499
10.6029	-2.93169	-2.53269	-1.17207
10.6096	-2.92968	-2.5092	-1.12057
10.6163	-2.89767	-2.4792	-1.14775
10.6229	-2.88633	-2.49413	-1.18876
10.6296	-2.88302	-2.53099	-1.11198
10.6363	-2.79069	-2.50951	-0.939369
10.6429	-2.60981	-2.40906	-0.758648
10.6496	-2.37736	-2.30096	-0.621319
10.6562	-2.11947	-2.19975	-0.482082
10.6629	-1.80742	-2.07845	-0.349522
10.6696	-1.46735	-1.93631	-0.290394
10.6762	-1.20688	-1.82288	-0.326157
10.6829	-1.07301	-1.80826	-0.418186
10.6896	-1.02291	-1.88106	-0.457764
10.6962	-1.0128	-1.99299	-0.409603
10.7029	-1.01259	-2.08657	-0.314236
10.7096	-1.04016	-2.19273	-0.249386
10.7163	-1.08727	-2.3649	-0.208855
10.7229	-1.12378	-2.54252	-0.20504
10.7296	-1.10024	-2.61609	-0.208855
10.7363	-0.992999	-2.56019	-0.229836
10.7429	-0.881729	-2.4694	-0.230312
10.7496	-0.766282	-2.36561	-0.153065
10.7562	-0.640272	-2.20625	-0.0119209
10.7629	-0.476541	-2.01153	0.145912
10.7696	-0.393734	-1.90756	0.205517
10.7762	-0.41516	-1.92825	0.204086
10.7829	-0.453272	-1.97294	0.218391
10.7896	-0.452014	-1.98325	0.254631
10.7963	-0.394186	-1.96326	0.287056
10.8029	-0.378784	-1.98267	0.315189
10.8096	-0.386216	-2.03308	0.380039
10.8163	-0.422593	-2.11476	0.444889
10.8229	-0.484383	-2.23449	0.427723
10.8296	-0.579142	-2.39587	0.379562
10.8362	-0.711629	-2.61023	0.314236
10.8429	-0.84682	-2.83299	0.246048
10.8496	-0.933774	-2.96544	0.153065
10.8562	-0.90166	-2.95745	0.167847
10.8629	-0.518947	-2.74206	0.622272
10.8696	0.596612	-2.15897	1.76001
10.8763	2.7898	-1.01333	3.62206
10.8829	6.05134	0.786299	5.9166
10.8896	9.93638	3.01339	8.21352
10.8963	13.7783	5.31979	10.056
10.9029	16.8824	7.31039	11.0521
10.9096	18.7081	8.69488	11.0211
10.9162	19.0238	9.36244	10.0589
10.9229	18.0167	9.31606	8.55303
10.9296	16.2133	8.74164	7.02572
10.9362	14.2862	7.96603	5.82075
10.9429	12.6781	7.27899	4.98104
10.9496	11.4921	6.79662	4.39501
10.9563	10.6284	6.45516	3.96109
10.9629	9.97608	6.17338	3.6397
10.9696	9.47539	5.92107	3.3803
10.9763	9.04129	5.67321	3.15475
10.9829	8.64801	5.45932	2.97689
10.9896	8.32316	5.2739	2.85673
10.9962	8.06167	5.11386	2.79522
11.0029	7.84669	4.97642	2.77853
11.0096	7.64452	4.89513	2.78664
11.0162	7.47066	4.89144	2.79856
11.0229	7.33631	4.94083	2.83146
11.0296	7.27776	5.0362	2.91014
11.0363	7.29482	5.15685	3.05986
11.0429	7.36393	5.32991	3.25012
11.0496	7.49554	5.55355	3.42607
11.0563	7.68425	5.79111	3.55625
11.0629	7.89852	6.00414	3.65305
11.0696	8.08257	6.17909	3.685
11.0762	8.19179	6.34036	3.67308
11.0829	8.26921	6.52358	3.68071
11.0896	8.3433	6.7186	3.75843
11.0962	8.41379	6.91737	3.93248
11.1029	8.51649	7.12705	4.12893
11.1096	8.63426	7.34046	4.35114
11.1163	8.81441	7.56824	4.5476
11.1229	9.03953	7.78966	4.70304
11.1296	9.30772	8.00682	4.84562
11.1363	9.59544	8.21392	4.97532
11.1429	9.83484	8.41166	5.10406
11.1496	10.0261	8.62412	5.25284
11.1562	10.1857	8.86268	5.42927
11.1629	10.3021	9.11133	5.63145
11.1696	10.3368	9.35888	5.79977
11.1762	10.3058	9.60752	5.9638
11.1829	10.2947	9.8759	6.13308
11.1896	10.3326	10.1569	6.2952
11.1962	10.4092	10.4291	6.44732
11.2029	10.4915	10.6606	6.58464
11.2096	10.5736	10.8572	6.74963
11.2163	10.6774	11.0633	6.94227
11.2229	10.8268	11.285	7.18689
11.2296	11.0236	11.5172	7.46775
11.2363	11.2024	11.7325	7.74956
11.2429	11.3089	11.94	8.01945
11.2496	11.3457	12.1407	8.27312
11.2562	11.3089	12.3202	8.50821
11.2629	11.1832	12.4479	8.69989
11.2696	10.984	12.5117	8.85916
11.2762	10.7654	12.5558	9.00555
11.2829	10.6073	12.6323	9.1567
11.2896	10.5164	12.7404	9.30738
11.2963	10.4711	12.8209	9.43708
11.3029	10.3987	12.8461	9.54008
11.3096	10.2709	12.8282	9.59969
11.3163	10.114	12.7965	9.62305
11.3229	9.92411	12.7314	9.58252
11.3296	9.68311	12.6083	9.49478
11.3362	9.39349	12.4821	9.41801
11.3429	9.1145	12.4034	9.36508
11.3496	8.86922	12.3424	9.33075
11.3562	8.63756	12.2327	9.31406
11.3629	8.41851	12.117	9.34601
11.3696	8.19201	12.0238	9.3751
11.3763	7.92138	11.8676	9.29785
11.3829	7.59143	11.5838	9.10044
11.3896	7.18903	11.2194	8.8377
11.3963	6.70274	10.8449	8.55684
11.4029	6.14404	10.4525	8.28648
11.4096	5.61065	10.0566	8.03661
11.4162	5.13748	9.69522	7.80058
11.4229	4.69636	9.37467	7.57313
11.4296	4.27337	9.072	7.33852
11.4362	3.90026	8.77658	7.08055
11.4429	3.57767	8.43715	6.72102
11.4496	3.24364	8.01658	6.28853
11.4563	2.91365	7.54013	5.8713
11.4629	2.61998	7.08284	5.5294
11.4696	2.37028	6.6566	5.24235
11.4763	2.1473	6.23267	4.95529
11.4829	1.93943	5.81554	4.69303
11.4896	1.74784	5.41507	4.44078
11.4962	1.54067	5.04311	4.18425
11.5029	1.32932	4.6817	3.91531
11.5096	1.149	4.34733	3.67689
11.5162	1.01039	4.04662	3.49569
11.5229	0.896893	3.77261	3.34978
11.5296	0.820835	3.55574	3.24011
11.5363	0.814567	3.41679	3.16668
11.5429	0.852569	3.33735	3.1004
11.5496	0.887684	3.27946	2.99454
11.5563	0.909096	3.21261	2.86674
11.5629	0.962182	3.18065	2.76327
11.5696	1.03083	3.16726	2.70081
11.5762	1.07517	3.1202	2.64931
11.5829	1.09294	3.04764	2.64454
11.5896	1.13892	2.96939	2.68364
11.5962	1.2545	2.94464	2.75803
11.6029	1.43087	2.97096	2.82621
11.6096	1.67088	3.01457	2.88582
11.6163	1.9991	3.06643	2.96831
11.6229	2.42483	3.12626	3.04556
11.6296	2.92692	3.21595	3.10516
11.6363	3.4578	3.30615	3.15475
11.6429	4.01676	3.3665	3.23629
11.6496	4.63128	3.43115	3.36647
11.6562	5.32374	3.55448	3.52716
11.6629	6.09577	3.75629	3.73077
11.6696	6.93884	4.0243	4.02784
11.6762	7.86143	4.38331	4.42219
11.6829	8.87014	4.8602	4.90904
11.6896	9.97456	5.44564	5.47791
11.6962	11.1606	6.10148	6.13785
11.7029	12.3898	6.8137	6.88171
11.7096	13.6425	7.63903	7.73478
11.7163	14.9321	8.59378	8.71849
11.7229	16.2671	9.66706	9.84621
11.7296	17.6265	10.8326	11.097
11.7363	18.9873	12.1064	12.4664
11.7429	20.3593	13.502	13.9756
11.7496	21.7608	14.9825	15.5916
11.7562	23.1498	16.5112	17.2935
11.7629	24.4886	18.0936	19.0382
11.7696	25.7595	19.7552	20.8206
11.7762	26.9842	21.4847	22.6121
11.7829	28.2044	23.2557	24.3874
11.7896	29.402	25.0376	26.1359
11.7963	30.5848	26.7907	27.842
11.8029	31.7546	28.4638	29.4981
11.8096	32.9325	30.0367	31.0888
11.8163	34.1308	31.529	32.6385
11.8229	35.3361	32.9594	34.1787
11.8296	36.5891	34.3375	35.7294
11.8362	37.9361	35.7102	37.2801
11.8429	39.3614	37.1453	38.8107
11.8496	40.8354	38.6437	40.3681
11.8562	42.36	40.1853	41.9869
11.8629	43.9758	41.7579	43.6621
11.8696	45.6881	43.3881	45.3711
11.8763	47.454	45.1077	47.1253
11.8829	49.29	46.8963	48.9955
11.8896	51.2106	48.7736	50.9858
11.8963	53.2027	50.756	53.1125
11.9029	55.2424	52.9191	55.4328
11.9096	57.3136	55.2999	58.0416
11.9162	59.4292	57.8942	61.0056
11.9229	61.5608	60.7074	64.2843
11.9296	63.6638	63.7446	67.7671
11.9362	65.6111	66.9321	71.2495
11.9429	67.2205	70.0449	74.4872
11.9496	68.3008	72.8496	77.2619
11.9563	68.7233	75.1582	79.4425
11.9629	68.4601	76.8784	80.9555
11.9696	67.5268	77.9333	81.821
11.9763	66.017	78.3783	82.2177
11.9829	64.0999	78.3971	82.3431
11.9896	61.978	78.206	82.3684
11.9962	59.7979	77.9833	82.3765
12.0029	57.5791	77.8176	82.4366
12.0096	55.3164	77.719	82.509
12.0162	52.9714	77.551	82.3216
12.0229	50.4224	77.033	81.5477
12.0296	47.4994	75.8061	79.8712
12.0363	44.0945	73.5959	77.095
12.0429	40.2849	70.309	73.1912
12.0496	36.2682	66.0586	68.3188
12.0563	32.3516	61.1364	62.8657
12.0629	28.8434	55.9259	57.2324
12.0696	25.9924	50.8012	51.724
12.0762	23.8489	45.9701	46.4454
12.0829	22.2377	41.3978	41.3404
12.0896	20.837	36.9869	36.3226
12.0962	19.336	32.5879	31.311
12.1029	17.5691	28.1244	26.3157
12.1096	15.5222	23.6306	21.4481
12.1163	13.3032	19.296	16.9539
12.1229	11.1479	15.4059	13.073
12.1296	9.32714	12.1285	9.95159
12.1363	7.98765	9.5499	7.61032
12.1429	7.12634	7.68139	5.99146
12.1496	6.65187	6.45954	4.99249
12.1562	6.51823	5.78061	4.47702
12.1629	6.65432	5.47723	4.32587
12.1696	6.95383	5.45475	4.44365
12.1762	7.34765	5.64374	4.75931
12.1829	7.78912	5.99739	5.19037
12.1896	8.29334	6.45558	5.70774
12.1962	8.85738	6.9708	6.28757
12.2029	9.43898	7.54445	6.91891
12.2096	10.0213	8.16107	7.58648
12.2163	10.5927	8.80855	8.29649
12.2229	11.2042	9.48348	9.08804
12.2296	11.8532	10.223	9.95731
12.2363	12.5208	11.0268	10.8948
12.2429	13.2166	11.8927	11.8828
12.2496	13.958	12.8061	12.9132
12.2562	14.7135	13.7509	13.9275
12.2629	15.4135	14.6427	14.8282
12.2696	15.9753	15.3806	15.5201
12.2762	16.3218	15.9095	15.9445
12.2829	16.4069	16.1979	16.1071
12.2896	16.2565	16.2589	16.0441
12.2963	15.9866	16.1253	15.8401
12.3029	15.6997	15.9087	15.6155
12.3096	15.5253	15.7737	15.5363
12.3163	15.6534	15.9008	15.7909
12.3229	16.2822	16.4854	16.5281
12.3296	17.554	17.662	17.8328
12.3362	19.4794	19.4927	19.7306
12.3429	21.984	21.9085	22.1496
12.3496	24.8435	24.6838	24.857
12.3562	27.722	27.4564	27.5221
12.3629	30.2375	29.8417	29.7971
12.3696	32.0298	31.5531	31.4298
12.3763	32.8656	32.4044	32.2232
12.3829	32.6486	32.2961	32.0959
12.3896	31.4483	31.2514	31.0993
12.3963	29.4525	29.46	29.3975
12.4029	26.8797	27.1609	27.1993
12.4096	23.9609	24.5548	24.6887
12.4162	20.9143	21.8134	22.0623
12.4229	17.9458	19.1499	19.5117
12.4296	15.2435	16.7506	17.2067
12.4362	12.8776	14.6928	15.2411
12.4429	10.8872	12.9661	13.6209
12.4496	9.24906	11.5223	12.3
12.4563	7.9052	10.3003	11.1914
12.4629	6.76199	9.19215	10.1838
12.4696	5.73842	8.14927	9.24444
12.4763	4.82966	7.17378	8.35037
12.4829	4.02441	6.26085	7.49159
12.4896	3.32236	5.38693	6.65808
12.4962	2.73344	4.56057	5.85461
12.5029	2.27952	3.84436	5.14698
12.5096	1.98128	3.26699	4.55236
12.5162	1.82241	2.8132	4.0803
12.5229	1.78804	2.49157	3.75128
12.5296	1.87455	2.33144	3.57866
12.5363	2.09145	2.34689	3.58391
12.5429	2.46439	2.52757	3.77417
12.5496	2.9846	2.85956	4.12178
12.5563	3.61111	3.30381	4.56572
12.5629	4.30273	3.80107	5.0292
12.5696	5.00419	4.29832	5.47743
12.5762	5.67843	4.74555	5.93185
12.5829	6.28966	5.13485	6.36196
12.5896	6.83095	5.46794	6.742
12.5962	7.36011	5.82418	7.12013
12.6029	7.99289	6.32705	7.61604
12.6096	8.85978	7.10395	8.3518
12.6163	10.0446	8.27722	9.40561
12.6229	11.6045	9.90918	10.8595
12.6296	13.5505	11.977	12.7697
12.6363	15.7508	14.3096	15.0113
12.6429	17.9332	16.619	17.3469
12.6496	19.8085	18.635	19.4721
12.6562	21.1609	20.1506	21.143
12.6629	21.8653	21.0157	22.1839
12.6696	21.8971	21.1944	22.5296
12.6762	21.3791	20.8208	22.3198
12.6829	20.5738	20.1836	21.781
12.6896	19.767	19.5536	21.214
12.6962	19.2036	19.1303	20.8435
12.7029	19.0072	19.0837	20.8592
12.7096	19.2831	19.5505	21.3914
12.7163	20.1269	20.6237	22.5129
12.7229	21.6292	22.4127	24.3583
12.7296	23.9374	25.1076	27.1316
12.7363	27.2986	29.0357	31.168
12.7429	32.1338	34.6637	36.942
12.7496	38.9782	42.6536	45.1694
12.7562	48.4683	53.7875	56.706
12.7629	61.1304	68.6165	72.2079
12.7696	76.9838	87.0341	91.6395
12.7762	95.1435	107.894	113.929
12.7829	113.756	128.938	136.795
12.7896	130.203	147.086	156.997
12.7963	141.71	159.199	171.103
12.8029	146.118	163.021	176.453
12.8096	142.552	157.844	172.057
12.8163	131.744	144.742	158.838
12.8229	115.756	126.271	139.404
12.8296	97.429	105.725	117.202
12.8362	79.5087	86.14	95.6001
12.8429	63.9614	69.5516	77.0679
12.8496	51.6797	56.7798	62.7255
12.8562	42.5942	47.6198	52.4683
12.8629	36.071	41.2601	45.4421
12.8696	31.3146	36.7589	40.6427
12.8763	27.7049	33.386	37.2081
12.8829	24.8553	30.6869	34.4968
12.8896	22.5866	28.4196	32.1302
12.8963	20.8372	26.4797	29.9745
12.9029	19.6129	24.8462	28.0795
12.9096	18.9107	23.5318	26.4616
12.9162	18.6416	22.5089	25.0874
12.9229	18.7083	21.7657	23.9453
12.9296	19.0048	21.2687	23.0837
12.9362	19.4676	21.008	22.5534
12.9429	20.0362	20.9669	22.2893
12.9496	20.6255	21.0752	22.2101
12.9563	21.1422	21.2191	22.2359
12.9629	21.477	21.2569	22.2797
12.9696	21.5674	21.1234	22.2158
12.9763	21.386	20.8132	21.9421
12.9829	20.9429	20.356	21.461
12.9896	20.3065	19.8333	20.874
12.9962	19.6302	19.4028	20.3514
13.0029	19.1026	19.2448	20.0915
13.0096	18.8523	19.4538	20.2303
13.0162	18.8739	19.9709	20.7424
13.0229	19.0627	20.6416	21.4882
13.0296	19.2883	21.3079	22.2688
13.0363	19.4092	21.7964	22.8739
13.0429	19.3025	21.9606	23.1318
13.0496	18.9022	21.7271	22.9278
13.0563	18.2093	21.1261	22.2821
13.0629	17.326	20.2731	21.306
13.0696	16.3593	19.2508	20.1411
13.0762	15.3816	18.1617	18.9404
13.0829	14.4518	17.1148	17.786
13.0896	13.5996	16.1804	16.7441
13.0962	12.8746	15.3666	15.8429
13.1029	12.2598	14.6487	15.0957
13.1096	11.7503	14.0571	14.5168
13.1163	11.3724	13.644	14.1001
13.1229	11.1415	13.4001	13.8383
13.1296	11.066	13.3166	13.7377
13.1363	11.1732	13.4261	13.844
13.1429	11.5258	13.7787	14.174
13.1496	12.1316	14.34	14.6761
13.1562	12.9168	14.9916	15.2364
13.1629	13.7514	15.5982	15.748
13.1696	14.5216	16.0584	16.1319
13.1762	15.1503	16.3117	16.346
13.1829	15.6111	16.3709	16.4051
13.1896	15.9639	16.3453	16.4261
13.1962	16.3407	16.3921	16.5596
13.2029	16.9304	16.6445	16.9344
13.2096	17.8453	17.1793	17.6086
13.2163	19.0933	18.0507	18.58
13.2229	20.635	19.2542	19.8469
13.2296	22.3903	20.6998	21.3385
13.2363	24.2509	22.2692	22.985
13.2429	26.0758	23.905	24.703
13.2496	27.7634	25.5797	26.4568
13.2562	29.2515	27.228	28.2249
13.2629	30.5042	28.7977	29.9754
13.2696	31.5311	30.2843	31.6634
13.2762	32.3759	31.7082	33.2541
13.2829	33.1008	33.0843	34.7967
13.2896	33.7619	34.4388	36.3569
13.2963	34.4162	35.824	37.971
13.3029	35.0769	37.2456	39.598
13.3096	35.6932	38.6685	41.2292
13.3163	36.2023	40.0729	42.9125
[truncated: 4,752 more rows]

## Sheet: Figure S10B
Figure S10B: LC-MS chromatogram (negative mode) of DA:MA reaction products at 1:4 molar ratio
RT [min]	DA:MA 1:4 A	DA:MA 1:4 B	DA:MA 1:4 C
0.0194333	183136	187624	184902
0.0483167	177310	174838	172094
0.0772333	176463	182293	176149
0.106167	171029	176280	174431
0.135117	174731	179923	174679
0.16405	161619	169462	171755
0.192983	174638	177549	171755
0.221933	177426	171539	178390
0.250867	172949	172828	178536
0.279817	174738	179523	177912
0.30875	173810	173102	172226
0.337683	174877	182708	175503
0.366633	171339	173750	173402
0.395567	176844	176172	175989
0.4245	169960	170599	174821
0.45345	177502	175859	178236
0.482383	172374	174869	174696
0.511333	176646	171096	178470
0.540267	178203	169494	176989
0.5692	181695	174161	173411
0.59815	172661	178758	175047
0.627083	178428	174482	177945
0.656033	177717	171921	174784
0.684967	175656	176773	177309
0.7139	174099	175906	175153
0.74285	177728	173101	163472
0.771783	173800	169443	179946
0.800733	172301	178553	173452
0.829667	173595	171878	173643
0.8586	173328	172989	177261
0.88755	173621	173208	169117
0.916483	173050	170535	171743
0.945433	178890	170607	175495
0.974367	172409	175513	175814
1.0033	176771	179065	171187
1.03225	179071	171433	172013
1.06118	175428	181970	173644
1.09013	175421	178502	177305
1.11907	170298	172062	172323
1.148	169342	177193	173743
1.17695	175663	178643	178365
1.20588	175932	178231	171897
1.23483	170250	178632	170556
1.26377	172882	171513	173013
1.2927	169696	165280	170997
1.32165	177014	176021	179388
1.35058	171570	174680	171560
1.37953	178234	176234	175029
1.40847	168138	172091	176575
1.4374	171402	176844	168095
1.46635	169907	175127	173358
1.49528	167557	178538	177563
1.52423	173936	173823	174698
1.55317	177046	169235	171982
1.5821	177041	172285	172866
1.61105	173377	171366	171267
1.63998	172073	171301	178459
1.66893	168264	165686	172167
1.69787	167515	171031	171590
1.7268	172369	178606	173157
1.75575	178033	175917	168811
1.78468	177158	173617	166893
1.81363	174887	177133	173640
1.84257	169828	179603	175943
1.8715	169792	169610	171665
1.90045	176707	178533	184171
1.92938	177401	179974	174866
1.95833	176401	181450	184528
1.98727	179067	185078	191442
2.0162	180876	195077	186171
2.04515	180696	185141	181309
2.07408	170935	181045	172576
2.10302	175539	181379	174582
2.13197	172878	179662	176104
2.1609	193309	224773	217424
2.18985	202958	260254	267042
2.21878	192850	236767	232165
2.24772	181747	204289	191836
2.27667	176078	184543	180886
2.3056	168960	190488	182595
2.33453	175614	183801	176539
2.36348	174666	174734	179169
2.39242	181858	175222	173450
2.42135	174128	179140	177325
2.4503	175228	187021	183598
2.47923	174171	185098	180847
2.50818	175211	181832	174256
2.53712	179496	177244	170819
2.56605	179126	173439	175531
2.595	172799	176444	173781
2.62393	171088	170312	174106
2.65287	173579	174741	168763
2.68182	169610	168977	174777
2.71075	178375	174802	171825
2.7397	168063	177815	173977
2.76863	164004	173402	171680
2.79757	180530	180621	174707
2.82652	168730	169257	171983
2.85545	181596	171074	177451
2.8844	176889	176401	176698
2.91333	174798	172283	176245
2.94227	237817	193863	201781
2.97122	423938	431820	386108
3.00015	451134	451607	454033
3.0291	424047	411209	398179
3.05803	374293	393394	383907
3.08697	339376	344905	338434
3.11592	325203	325277	319520
3.14485	305489	320591	288090
3.17378	293897	323148	281916
3.20273	281578	271470	274644
3.23167	276653	267631	267192
3.2606	258525	251612	255750
3.28955	266959	244932	255720
3.31848	264474	253104	242837
3.34743	253009	238217	236750
3.37637	254680	240601	245993
3.4053	255234	239621	239414
3.43425	242186	244869	235370
3.46318	236477	238122	227881
3.49212	242687	233427	238617
3.52107	235529	226133	232379
3.55	229520	226398	228596
3.57893	221881	209826	222577
3.60788	220325	220045	208379
3.63682	213894	215033	212302
3.66575	220505	206840	214021
3.6947	219613	211440	202638
3.72363	193945	206591	210673
3.75258	213021	210710	202214
3.78152	214914	198640	204938
3.81045	208545	197807	202219
3.8394	203437	202592	202269
3.86833	211478	203333	205880
3.89728	205518	194399	196624
3.92622	197741	205633	195848
3.95515	209990	195050	195644
3.9841	206254	196058	194878
4.01303	203353	193968	187481
4.04198	202669	190732	199718
4.07092	198016	202367	195339
4.09985	196505	199628	196189
4.1288	197366	198427	195467
4.15773	208178	197517	198572
4.18668	196776	196510	205643
4.21562	200491	198742	189746
4.24455	199848	196057	191253
4.2735	195810	195808	198820
4.30243	202320	191084	189921
4.33138	195246	192218	200134
4.36032	196186	197732	197274
4.38925	198668	195747	200733
4.4182	202248	199837	193275
4.44713	201670	195850	202933
4.47608	202005	201933	189190
4.50502	197493	198512	197732
4.53395	198317	198780	194265
4.5629	198660	197392	191044
4.59183	203484	197493	199713
4.62078	199346	200067	191179
4.64972	203216	197019	200154
4.67865	201208	191721	202373
4.7076	197011	195179	204338
4.73653	202973	201668	198926
4.76548	201265	199404	196962
4.79442	202636	198070	201896
4.82335	201696	195969	198542
4.8523	199559	200820	197139
4.88123	201520	194111	201029
4.91018	188506	198255	200995
4.93912	201513	195261	198478
4.96805	200573	194533	203764
4.997	207852	194078	202051
5.02593	198011	196523	202235
5.05488	209604	196436	195696
5.08382	194750	198835	197767
5.11275	204277	211290	196180
5.1417	203817	198412	201450
5.17063	205726	200937	200056
5.19958	203125	205905	204953
5.22852	201701	203270	199031
5.25745	203978	200555	201566
5.2864	201196	197974	200007
5.31533	205030	196355	197659
5.34428	199062	204642	194004
5.37322	205003	199200	200410
5.40215	200012	203393	204155
5.4311	200178	202612	198490
5.46003	201048	202934	204856
5.48898	203631	203770	205215
5.51792	203430	197142	196641
5.54685	203954	203193	198953
5.5758	198432	204948	202934
5.60473	201895	197835	206020
5.63368	193797	197618	205113
5.66262	206138	203917	195690
5.69155	195560	206054	198996
5.7205	210603	198494	203043
5.74943	206090	199761	202330
5.77838	201062	195083	195895
5.80732	198870	201075	202089
5.83625	197619	201678	196661
5.8652	203973	206880	206504
5.89413	195427	191481	198259
5.92307	195067	202604	202986
5.95202	201752	200152	198199
5.98095	201308	209792	196999
6.0099	198834	198395	203903
6.03883	198496	200678	195511
6.06777	201183	192444	199730
6.09672	203011	199283	201830
6.12565	196156	207043	204078
6.1546	198987	204821	202828
6.18353	198957	199176	195719
6.21248	200476	203020	200476
6.24142	194216	202345	201376
6.27035	192909	198674	206931
6.2993	198958	197886	196961
6.32823	190786	200245	199595
6.35718	202766	194954	198766
6.38612	208906	204315	200896
6.41505	199108	197421	199194
6.444	199146	199635	198528
6.47293	194465	196275	193354
6.50188	206577	199631	209100
6.53082	199017	192701	197334
6.55975	198179	197420	198172
6.5887	195682	200000	195935
6.61763	195782	198370	193859
6.64657	193323	201116	204933
6.67552	194840	202543	193741
6.70445	194152	194862	202225
6.7334	193590	204950	200601
6.76233	191904	200811	198534
6.79127	193287	202425	197427
6.82022	183908	201842	186471
6.84915	195748	208652	195894
6.8781	194681	196776	202150
6.90703	191895	202948	200690
6.93597	190091	201633	202355
6.96492	188257	205450	198769
6.99385	196353	205128	195172
7.0228	198207	208264	193363
7.05173	201348	203251	199633
7.08067	195053	201540	204502
7.10962	206660	196812	202771
7.13855	200416	203816	209275
7.1675	198439	208120	208207
7.19643	199570	202865	204564
7.22537	195605	201800	206017
7.25432	188184	193872	205201
7.28325	192289	196415	196695
7.3122	200231	197582	191807
7.34113	192900	190928	192641
7.37007	191292	201389	202178
7.39902	198634	195432	201519
7.42795	201194	199383	189248
7.4569	196520	207417	198677
7.48583	206010	207734	204911
7.51477	208059	208000	215597
7.54372	209514	223629	217030
7.57265	211295	215727	212974
7.6016	215861	221568	216409
7.63053	223928	222232	228398
7.65947	232748	225375	230394
7.68842	224308	215507	230270
7.71735	214656	220186	221825
7.7463	198713	209102	208787
7.77523	193614	202754	200453
7.80417	200678	194925	196547
7.83312	184672	187043	191522
7.86205	189338	183677	182547
7.891	181111	192539	188173
7.91993	187700	179971	184049
7.94887	187031	185297	185326
7.97782	182644	187732	183587
8.00675	186349	191296	184034
8.0357	181544	183276	185065
8.06463	177313	185735	184974
8.09357	189365	184206	182843
8.12252	181607	177114	184355
8.15145	179137	183323	183618
8.1804	186408	187198	180309
8.20933	191785	185280	183740
8.23827	189095	180946	190631
8.26722	191207	187127	185347
8.29615	192580	178068	181128
8.3251	182422	189969	181677
8.35403	186444	182450	184395
8.38298	184181	184925	191582
8.41192	183692	185308	184201
8.44085	193745	191452	189051
8.4698	194418	184904	187407
8.49873	193458	200976	197516
8.52768	202541	188850	197482
8.55662	198862	200039	204965
8.58555	216563	203541	205821
8.6145	207190	209489	205522
8.64343	214031	203439	207645
8.67238	219014	215025	205901
8.70132	227227	219953	223516
8.73025	233487	221080	231562
8.7592	227985	221171	228512
8.78813	230975	232014	229508
8.81708	227261	216171	230188
8.84602	224022	219174	217964
8.87495	208281	206882	203775
8.9039	210904	196584	205523
8.93283	198597	194260	187106
8.96178	185603	189794	186186
8.99072	184771	183922	187636
9.01965	190401	182024	178822
9.0486	184202	181970	182373
9.07753	186709	185231	176368
9.10648	190051	185917	178213
9.13542	188344	187432	185564
9.16435	184046	186252	181292
9.1933	178250	171940	187309
9.22223	186829	180294	182399
9.25118	182564	183642	180400
9.28012	181112	184611	176316
9.30905	183858	178699	178628
9.338	183190	185454	190787
9.36693	183609	187013	182891
9.39588	191440	180794	181118
9.42482	184832	184552	180101
9.45375	189933	179701	182518
9.4827	181715	180607	179622
9.51163	189620	186593	184210
9.54058	188835	178889	184378
9.56952	183783	176347	185680
9.59847	190898	184066	188394
9.6274	181033	184174	178837
9.65633	187850	182023	186847
9.68528	187855	180877	185929
9.71422	189238	185313	190042
9.74317	181005	183137	185383
9.7721	189878	181786	174911
9.80103	189724	192775	183135
9.82998	187108	191014	186928
9.85892	186208	182222	182653
9.88787	185563	183668	177916
9.9168	185339	185354	189220
9.94573	197449	181362	183584
9.97468	191002	183237	189792
10.0036	188565	189119	187126
10.0326	195807	189398	178104
10.0615	186029	184245	185339
10.0904	188412	190943	181729
10.1194	186995	182714	185134
10.1483	195848	182627	182563
10.1773	182394	182131	184209
10.2062	192690	181235	184947
10.2351	191757	196234	187478
10.2641	184395	181956	190200
10.293	192369	184308	188150
10.322	188468	182563	181723
10.3509	190424	190108	181750
10.3798	191864	186206	186625
10.4088	192426	190985	183852
10.4377	187195	185602	186432
10.4667	194549	181872	186022
10.4956	204648	187914	187089
10.5245	190500	188401	190610
10.5535	195273	184753	184817
10.5824	193984	182726	186099
10.6114	192981	189184	187099
10.6403	187393	183099	189040
10.6692	191018	191799	186353
10.6982	196917	182483	183914
10.7271	190067	187876	185681
10.7561	187192	194803	184888
10.785	192771	192041	188831
10.8139	194770	185633	186749
10.8429	193142	188772	192079
10.8718	196256	186647	191998
10.9008	192115	188933	185478
10.9297	196559	187786	185492
10.9587	192457	183094	179840
10.9876	200225	190693	186742
11.0165	206025	198388	195158
11.0455	223415	203012	216753
11.0744	246953	216394	221309
11.1034	240526	238347	243814
11.1323	266974	239658	238850
11.1612	266303	254669	265763
11.1902	276496	279853	267848
11.2191	284158	278293	266959
11.248	313296	291933	294016
11.277	296762	310523	296813
11.3059	317681	313927	307865
11.3349	316129	336316	321164
11.3638	331246	319026	351831
11.3927	327543	332049	343366
11.4217	339649	348500	327406
11.4506	318980	370124	332423
11.4796	315616	344046	343861
11.5085	310831	331702	311683
11.5374	279353	331343	311749
11.5664	249946	286857	294038
11.5953	235770	269345	264484
11.6242	207742	242486	235002
11.6532	193450	218601	224648
11.6821	191243	197682	198013
11.7111	192250	195565	196669
11.74	186093	189991	189553
11.769	184846	179335	179465
11.7979	192354	183128	186886
11.8268	195008	188467	181480
11.8558	204744	187756	195189
11.8847	211615	206679	204113
11.9137	228566	211763	224799
11.9426	241067	235776	227976
11.9715	267246	256439	250138
12.0005	310425	259477	286846
12.0294	340721	305785	307765
12.0584	358117	373040	375653
12.0873	353167	374999	379354
12.1162	389654	406320	391516
12.1452	387491	403192	399858
12.1741	393224	403619	406371
12.203	389482	402382	398590
12.232	345889	353105	358648
12.2609	336764	316888	325896
12.2899	342022	311484	329899
12.3188	370773	357636	328781
12.3477	422656	392143	379303
12.3767	419187	417663	419936
12.4056	443080	433831	434507
12.4346	443512	460947	452019
12.4635	488380	489413	497748
12.4924	515862	500713	524472
12.5214	485273	505624	511194
12.5503	450679	466877	470915
12.5793	398185	413580	415633
12.6082	333760	357259	382190
12.6371	312413	324945	324446
12.6661	337163	333848	327198
12.695	364650	355695	362745
12.724	417133	405333	391823
12.7529	513454	485855	450853
12.7818	522624	518757	531233
12.8108	473057	487457	499515
12.8397	440255	469512	489602
12.8687	455853	429106	446042
12.8976	445462	458131	443390
12.9265	484904	510883	504727
12.9555	497860	513127	505514
12.9844	456509	505000	502940
13.0134	471037	477978	478844
13.0423	507644	519361	490517
13.0712	494067	507394	527186
13.1002	523070	500910	525007
13.1291	519595	493006	494770
13.158	507808	539956	542277
13.187	550403	511650	521023
13.2159	490029	509157	508971
13.2449	480964	484156	518729
13.2738	518575	529600	515821
13.3027	503597	513214	529906
13.3317	509203	520220	538444
13.3606	565809	557401	528086
13.3896	516606	525263	550239
13.4185	550845	532907	525492
13.4474	533889	555417	547658
13.4764	526414	510436	545147
13.5053	476162	516746	522023
13.5343	480890	511081	506372
13.5632	514819	526975	551582
13.5921	546734	579288	552120
13.6211	578433	572845	590718
13.65	579000	580394	599463
13.679	530583	563339	543901
13.7079	526490	532475	530069
13.7368	489086	529558	490039
13.7658	482657	499525	506574
13.7947	531014	545523	549386
13.8237	559980	564975	605965
13.8526	598213	591756	602082
13.8815	545158	586363	603165
13.9105	563242	538710	549104
13.9394	499748	512068	525136
13.9683	505309	514970	538792
13.9973	501257	531561	554674
14.0262	553366	545843	544143
14.0552	530463	561499	574027
14.0841	549617	538672	561134
14.113	547916	582836	563522
14.142	549332	551229	537381
14.1709	522168	540273	564771
14.1999	529561	551737	571061
14.2288	519630	538002	580978
14.2577	518873	539621	582581
14.2867	549896	523499	538292
14.3156	530318	528950	585093
14.3446	512890	513742	558735
14.3735	509417	510059	526949
14.4024	518349	520491	550172
14.4314	551892	531815	550511
14.4603	543942	524671	568878
14.4893	496954	521555	559071
14.5182	518849	528512	536362
14.5471	518996	562286	537382
14.5761	486054	537183	534195
14.605	510214	548553	547746
14.634	517380	503792	548373
14.6629	507431	532970	549829
14.6918	507357	516234	553734
14.7208	526425	515010	571702
14.7497	484454	481504	537730
14.7787	494517	537459	560513
14.8076	501545	526058	568648
14.8365	490750	524240	578017
14.8655	508264	522753	535490
14.8944	485454	513641	546397
14.9233	479406	503415	568145
14.9523	480908	521921	545449
14.9812	509393	502818	541007
15.0102	485710	517270	530952
15.0391	483127	471021	523678
15.068	466391	503883	496398
15.097	464506	486225	483202
15.1259	444804	481361	485905
15.1548	442468	474131	480719
15.1838	478220	465923	477078
15.2127	437446	443583	494069
15.2417	443763	460392	506974
15.2706	405854	475684	462439
15.2995	416645	464089	475515
15.3285	403053	450442	473125
15.3574	406652	443780	448940
15.3864	368505	436860	448073
15.4153	390359	439311	436359
15.4443	359253	394332	426131
15.4732	388843	395752	448754
15.5021	362694	388085	402291
15.5311	345471	387779	445054
15.56	338950	358749	402156
15.5889	354739	371289	381923
15.6179	329983	377730	396148
15.6468	314023	363571	387556
15.6758	321553	334426	366973
15.7047	321246	333643	379112
15.7336	301498	335651	354031
15.7626	298980	339073	348119
15.7915	300277	322055	329541
15.8204	294673	314317	328429
15.8494	282483	310634	322963
15.8783	281409	298273	320823
15.9073	266589	300812	314117
15.9362	270524	294632	302442
15.9651	263255	291513	306288
15.9941	259728	278014	290676
16.023	259017	269621	279976
16.052	249656	261309	292210
16.0809	243938	257148	287004
16.1099	236141	265917	285192
16.1388	231177	248339	271573
16.1677	243094	247192	272591
16.1967	223994	244460	266026
16.2256	215081	242379	249936
16.2545	224074	232447	248206
16.2835	225625	240281	252173
16.3124	219353	231301	243290
16.3413	214741	224427	239933
16.3703	217267	226346	231686
16.3992	211629	213078	239905
16.4282	211526	217082	227137
16.4571	207916	214637	215532
16.486	222452	226704	211997
16.515	199055	217420	215211
16.5439	199923	207204	221018
16.5729	203024	205398	218577
16.6018	197871	205437	217042
16.6307	197573	206117	211729
16.6597	205698	203920	207455
16.6886	197814	202076	204732
16.7176	200292	201134	206183
16.7465	187467	198105	202611
16.7754	195231	196941	199500
16.8044	193734	200222	200289
16.8333	198305	199678	198566
16.8623	196818	191296	198625
16.8912	194477	189027	202898
16.9201	189542	192538	192861
16.9491	186725	186900	198913
16.978	189888	194433	197143
17.0069	194678	197274	190797
17.0359	186364	192449	197111
17.0648	192668	188580	201219
17.0938	187948	193655	194714
17.1227	193469	190630	190539
17.1517	185165	190096	197085
17.1806	185744	191358	182809
17.2095	191830	191418	194109
17.2385	190467	186129	184705
17.2674	188611	184056	188630
17.2963	188279	189964	185845
17.3253	189348	194910	187652
17.3542	192485	188355	191548
17.3832	188970	189482	184781
17.4121	187643	193379	188641
17.441	189435	188048	192585
17.47	186772	189134	190108
17.4989	184970	186689	188296
17.5279	194634	192695	192033
17.5568	189768	188397	184834
17.5857	187709	189378	189973
17.6147	198443	189980	192745
17.6436	188336	187448	188756
17.6726	185765	192435	190761
17.7015	183024	189211	194458
17.7304	186401	185664	190462
17.7594	192884	186843	189634
17.7883	189304	192012	194121
17.8173	191312	191393	194225
17.8462	190993	190698	187455
17.8751	191308	189619	189237
17.9041	184163	198350	186232
17.933	188929	184828	190496
17.9619	190157	193202	185214
17.9909	199345	192143	189979
18.0198	190724	188722	192132
18.0487	191381	194916	187688
18.0777	187357	191240	198533
18.1066	183708	187211	184566
18.1356	190288	189669	186625
18.1645	187939	191074	184830
18.1934	188361	183559	188869
18.2224	182758	187890	191897
18.2513	188737	188192	181307
18.2803	187122	190393	188935
18.3092	190068	182425	189387
18.3381	184975	182993	193852
18.3671	190288	186472	186438
18.396	196015	196409	186477
18.425	184261	186369	189755
18.4539	186678	182082	189728
18.4828	190212	183488	182078
18.5118	182732	200062	180373
18.5407	186794	190609	185228
18.5696	187231	189889	189672
18.5986	188482	187111	183463
18.6275	178350	190087	186839
18.6565	188316	186884	191241
18.6854	182233	184559	187841
18.7143	179062	188761	181908
18.7433	188409	189874	187571
18.7722	193282	190378	181311
18.8012	185698	180962	191649
18.8301	189904	183445	190476
18.859	191223	182429	189229
18.888	187020	190471	188979
18.9169	189736	186426	188636
18.9459	190353	186157	191064
18.9748	187002	189359	182567
19.0037	179651	185945	189514
19.0327	185859	187555	189668
19.0616	181430	188747	186506
19.0906	190438	186814	189765
19.1195	184408	189214	185309
19.1484	192886	191138	184765
19.1774	193561	195781	185667
19.2063	184853	185871	189980
19.2353	190493	185227	188896
19.2642	190018	193681	186702
19.2931	185611	189218	182229
19.3221	184669	188591	190295
19.351	196402	191921	187521
19.38	191611	190211	183296
19.4089	197511	179639	190360
19.4378	185430	194261	191628
19.4668	189652	191144	188997
19.4957	180078	191019	192969
19.5246	205404	190750	189370
19.5536	196488	211816	181190
19.5825	197606	192307	196132
19.6115	185599	196376	193044
19.6404	191157	191873	184682
19.6693	194150	199817	190967
19.6983	191541	189591	190138
19.7272	194525	188555	187542
19.7562	190124	196050	190602
19.7851	194846	194170	191956
19.814	191923	191340	195887
19.843	189361	188662	193450
19.8719	186085	190949	191314
19.9008	195488	186251	190942
19.9298	197244	187506	183622
19.9587	188461	196167	189376
19.9876	192689	192259	194933
20.0166	191152	196166	189938
20.0455	194127	200620	188708
20.0745	188272	193081	194455
20.1034	193595	182335	196008
20.1323	190535	190884	183309
20.1613	194388	193366	180924
20.1902	190153	190037	189330
20.2192	192124	191561	194812
20.2481	190382	191058	194716
20.277	186416	187327	189684
20.306	186405	190896	192105
20.3349	187467	196636	183896
20.3639	196956	193275	188441
20.3928	196430	192819	191561
20.4217	185436	187030	188580
20.4507	194392	190964	189239
20.4796	192345	185228	186120
20.5085	191061	193187	189710
20.5375	190890	186283	188653
20.5664	183067	189079	182398
20.5954	177862	189344	190061
20.6243	193428	182546	184037
20.6532	186621	188480	188458
20.6822	192329	190185	180175
20.7111	185939	188077	181960
20.7401	179078	191349	183804
20.769	190707	190323	189195
20.798	197245	192488	195903
20.8269	197557	202327	192646
20.8558	199020	189787	189896
20.8848	191069	186714	188128
20.9137	185634	192091	188807
20.9426	174204	191866	193402
20.9716	186539	186419	187610
21.0005	183071	190184	183623
21.0295	185061	190439	183111
21.0584	180931	183473	184728
21.0873	187485	189153	183080
21.1163	181038	182478	186636
21.1452	184693	193636	184108
21.1742	184079	187582	188007
21.2031	181832	181911	187335
21.232	181182	185129	185270
21.261	183551	178840	183276
21.2899	189292	186469	193621
21.3188	179827	185958	182789
21.3478	191320	188403	183803
21.3767	189234	181100	188472
21.4057	183684	189167	185101
21.4346	176428	188099	180207
21.4635	181435	196587	180982
21.4925	189301	185160	187520
21.5214	190128	182451	183467
21.5504	189859	185879	186886
21.5793	183470	182422	186716
21.6082	181367	192566	182552
21.6372	185056	187973	183456
21.6661	183717	181149	189127
21.695	175266	185998	187439
21.724	186474	192094	180639
21.7529	184524	177202	183448
21.7818	195426	184760	192484
21.8108	180110	191489	188782
21.8397	187025	186036	188280
21.8687	184435	185820	184742
21.8976	185078	181649	181592
21.9265	189897	184158	190678
21.9555	186946	185507	181997
21.9844	181188	188857	189019
22.0134	185406	186336	188091
22.0423	184731	188543	184749
22.0712	188961	188474	193679
22.1002	185195	192822	183983
22.1291	185147	183473	172803
22.158	186622	187255	178771
22.187	193077	185154	183057
22.2159	186997	183473	185709
22.2449	183003	188994	178449
22.2738	187022	186853	181039
22.3027	182359	184903	177839
22.3317	186896	187132	187801
22.3606	189372	188031	186135
22.3896	188805	189946	190526
22.4185	191774	187354	190386
22.4474	190873	183010	189415
22.4764	188402	198901	189407
22.5053	182511	185705	185573
22.5343	186236	196570	190011
22.5632	185319	188336	188164
22.5921	189091	190504	192986
22.6211	190746	192609	188631
22.65	191642	196738	196137
22.679	194791	200510	193510
22.7079	192179	198087	189870
22.7368	196338	201360	189225
22.7658	188666	194904	194367
22.7947	192479	201115	189146
22.8236	189464	198228	200414
22.8526	190747	195574	201362
22.8815	186280	191762	196041
22.9105	188771	197401	203406
22.9394	190581	200927	205792
22.9683	197688	209692	204239
22.9973	198273	203883	197312
23.0262	196720	202804	209160
23.0552	199935	203631	208134
23.0841	198578	200268	204881
23.113	199180	209079	207943
23.142	194178	202331	201394
23.1709	200885	209144	209687
23.1998	193512	201940	207918
23.2288	199208	209578	214382
23.2577	206285	206867	212484
23.2867	196791	210543	199160
23.3156	194187	200993	205775
23.3445	197484	200862	206326
23.3735	206395	214319	216316
23.4024	208135	219798	218170
23.4313	208034	207350	218452
23.4603	202482	214751	220543
23.4892	213645	216098	218390
23.5182	216711	217744	213051
23.5471	204976	213420	212736
23.576	208840	219097	222133
23.605	219631	216747	220652
23.6339	207255	218640	212722
23.6628	196383	207527	201736
23.6918	198996	205942	204009
23.7207	211196	214872	222049
23.7497	219658	224589	234498
23.7786	216736	230114	223591
23.8075	216242	220418	229236
23.8365	210307	222939	221920
23.8654	221192	231814	230559
23.8944	236927	241163	239503
23.9233	223586	227083	232347
23.9522	199188	204712	206172
23.9812	193541	196404	192480
24.0101	186632	187552	194288
24.039	189352	200652	181598
24.068	193358	189664	181539
24.0969	192500	192608	194473
24.1259	199678	202300	192637
24.1548	215247	225837	221328
24.1837	237436	242594	246061
24.2127	255291	263235	263627
24.2416	254688	256840	267526
24.2706	287210	291933	293515
24.2995	314136	330218	341152
24.3285	273991	298472	312174
24.3574	231968	242711	241200
24.3863	210485	205987	209513
24.4153	201899	203671	197056
24.4442	185624	195306	191392
24.4731	189555	184018	195051
24.5021	189118	193329	191545
24.531	186271	186822	190960
24.56	187460	188112	190662
24.5889	188991	187751	184702
24.6178	182309	186718	186243
24.6468	181902	182564	182590
24.6757	185236	184525	188695
24.7046	222489	229906	234380
24.7336	317445	312438	324277
24.7625	343273	342782	350309
24.7915	314927	304792	308099
24.8204	243514	256296	252284
24.8493	214124	226568	221740
24.8783	204927	206302	207531
24.9072	190176	194386	195637
24.9361	193813	194597	196580
24.9651	195303	185434	191489
24.994	191248	183831	186836
25.023	187057	179925	188542
25.0519	186252	183756	185234
25.0808	183571	179620	181743
25.1098	179028	185631	179877
25.1387	180170	182437	180721
25.1676	184077	182073	181083
25.1966	177887	184199	183174
25.2255	179446	177243	181585
25.2544	179158	183051	180326
25.2834	188881	183019	184837
25.3123	184547	185338	182306
25.3413	183563	183466	186293
25.3702	178738	183147	188374
25.3991	190261	182394	178637
25.4281	184260	190266	178101
25.457	255236	263838	257227
25.486	561921	566744	567878
25.5149	833355	825666	828303
25.5438	787686	754313	772593
25.5728	572498	583420	555805
25.6017	419488	439133	458155
25.6306	327813	331381	340149
25.6596	281842	293573	281697
25.6885	251437	253397	259106
25.7175	222904	236264	229167
25.7464	207957	210459	210012
25.7753	195789	201128	197972
25.8043	195011	189264	191135
25.8332	190838	189979	188959
25.8621	183477	192639	187442
25.8911	186140	182286	189130
25.92	184680	179492	185899
25.949	183768	179431	182922
25.9779	178081	182804	188827
26.0069	179104	179192	179220
26.0358	179417	182147	175424
26.0647	186278	180320	177573
26.0937	178939	183122	185629
26.1226	183223	181392	179012
26.1515	178566	186539	182018
26.1805	182213	184566	180940
26.2094	182705	178926	184664
26.2384	180489	186176	178426
26.2673	183221	183903	183093
26.2962	181245	179794	173977
26.3252	185537	182194	177834
26.3541	180628	179569	182479
26.3831	178125	179835	184674
26.412	182271	179559	183986
26.4409	183488	179442	181414
26.4699	180011	178305	180125
26.4988	183612	179185	177814
26.5277	176452	181666	176802
26.5567	176561	185978	178492
26.5856	180089	184941	181064
26.6146	173282	184133	182852
26.6435	184611	175005	180389
26.6724	174611	179553	177570
26.7014	178472	180998	178618
26.7303	178748	181920	181054
26.7592	179981	182726	174505
26.7882	174512	178061	182144
26.8171	180107	180846	177729
26.8461	175519	182193	177771
26.875	182765	179939	180533
26.9039	176816	176865	183329
26.9329	178146	177066	181171
26.9618	172263	182075	178277
26.9907	178401	181223	181303
27.0197	177888	184264	181905
27.0486	184447	177841	179250
27.0776	174296	175842	181538
27.1065	182636	177197	181312
27.1354	178355	182303	177563
27.1644	175413	174545	178945
27.1933	185043	181099	176237
27.2222	181097	180501	179202
27.2512	170186	178230	180227
27.2801	179680	171748	180941
27.3091	173921	183315	171382
27.338	177751	177954	174919
27.3669	179429	183038	180832
27.3959	185332	178321	182912
27.4248	177022	178423	181551
27.4537	178302	180921	174881
27.4827	175373	180088	175964
27.5116	177644	181414	182167
27.5406	184332	176796	176653
27.5695	175671	180815	178324
27.5984	179466	174493	179117
27.6274	180852	173129	177318
27.6563	177561	188606	198034
27.6853	293063	301160	305462
27.7142	691986	717784	759285
27.7431	1.02524e+06	1.00143e+06	1.04447e+06
27.7721	1.0232e+06	1.04374e+06	1.03387e+06
27.801	864821	852473	904251
27.8299	659248	643064	672714
27.8589	471503	488393	499515
27.8878	387473	386377	373215
27.9167	340284	354772	332972
27.9457	294542	308534	294734
27.9746	268734	266417	277578
28.0035	252397	252694	266690
28.0325	254284	244983	256060
28.0614	237595	231671	240085
28.0903	236892	236158	228970
28.1193	226019	232812	227929
28.1482	227814	222863	226488
28.1771	219272	220746	222861
28.2061	210343	220819	216358
28.235	232189	212370	213920
28.2639	217348	218320	216425
28.2929	208574	216119	215163
28.3218	209112	203480	202066
28.3507	201745	204847	208789
28.3797	200208	201042	207265
28.4086	210752	204384	204967
28.4376	197020	205293	199607
28.4665	197416	201321	200700
28.4954	202137	195855	196460
28.5243	200532	202859	199137
28.5533	199180	195909	197636
28.5822	192669	191208	200758
28.6111	191204	193169	195363
28.6401	190343	192761	185343
28.669	188092	190539	191253
28.6979	187481	191183	188158
28.7269	188819	189068	188042
28.7558	190925	183373	190576
28.7848	194162	186660	187339
28.8137	193198	182168	192114
28.8426	187047	187646	185109
28.8716	183555	182638	182493
28.9005	181401	176738	186257
28.9294	183614	190838	183132
28.9584	189094	201001	183589
28.9873	181101	188694	180347
29.0162	186116	186264	183936
29.0452	179910	185619	183723
29.0741	182222	188761	191178
29.103	186769	189226	189212
29.132	190671	198053	190787
29.1609	184367	188635	186264
29.1899	182002	186318	183110
29.2188	181785	182545	182219
29.2477	181482	182603	181580
29.2767	183822	185491	184482
29.3056	182827	182574	184144
29.3345	182593	187073	186051
29.3635	184959	185602	183492
29.3924	181684	188543	186889
29.4213	188815	186342	185667
29.4503	185432	188765	185575
29.4792	191019	189683	187612
29.5081	191212	194539	191842
29.5371	192417	194191	192680
29.566	201517	195952	199000
29.5949	203600	209927	203014
29.6239	201313	207306	202766
29.6528	203012	211618	206658
29.6817	204194	208103	201356
29.7107	213156	211034	205328
29.7396	218922	221014	210579
29.7685	224596	225313	222618
29.7975	254891	255250	255050
29.8264	283603	284621	281153
29.8553	274941	273063	268504
29.8843	252758	259922	252144
29.9132	246361	251169	251548
29.9421	248550	252397	251408
29.9711	267765	267865	269995
30	256123	256351	266582
30.0289	253700	247910	245139
30.0579	252299	245406	240502
30.0868	245737	246615	242531
30.1157	250621	255756	247026
30.1447	254243	257797	248929
30.1736	256838	260911	255465
30.2025	250192	253000	250076
30.2315	248040	246112	249490
30.2604	252990	244093	247381
30.2893	248912	243392	251351
30.3183	248493	247521	249153
30.3472	242648	255288	256833
30.3761	254200	255318	244595
30.405	253205	252734	249978
30.434	252043	250987	251205
30.4629	246543	255254	241549
30.4918	243996	244158	237192
30.5208	242511	234368	234838
30.5497	238998	239344	234678
30.5786	234137	240615	234526
30.6076	237147	240264	238815
30.6365	237517	243939	241762
30.6654	239266	240364	245814
30.6944	235612	246534	237227
30.7233	233263	238624	228277
30.7523	240591	236005	225918
30.7812	235426	225667	231400
30.8101	232175	234308	228382
30.8391	223104	221278	226801
30.868	220537	215416	222665
30.8969	219262	215534	213613
30.9259	208052	201475	208546
30.9548	210887	203658	205653
30.9837	208119	202804	199874
31.0127	200886	194323	190350
31.0416	190041	189807	186622
31.0705	189143	187548	182449
31.0995	184391	184425	180672
31.1284	181594	180886	177176
31.1573	174864	177006	176283
31.1863	171450	167939	168330
31.2152	167006	170394	169231
31.2442	165570	166883	164974
31.2731	164043	163204	162395
31.302	161953	160238	162590
31.331	156936	158394	157493
31.3599	158435	159722	154967
31.3888	154500	155534	153599
31.4178	154350	154109	151652
31.4467	154533	149310	150026
31.4757	149539	148260	147441
31.5046	147850	147537	147823
31.5335	146476	146497	145308
31.5625	143064	143563	145650
31.5914	144492	143127	142526
31.6203	144337	143848	141493
31.6493	143090	142415	143337
31.6782	141357	139596	141265
31.7072	139112	142260	139432
31.7361	140394	139000	139379
31.765	139289	138984	140408
31.794	137858	138616	136448
31.8229	139439	137316	137022
31.8519	135976	137346	138913
31.8808	136285	137016	136677
31.9097	135313	136230	136811
31.9387	134418	136299	134609
31.9676	138334	135549	134552
31.9966	137760	135310	134539
32.0255	135558	135722	134842
32.0545	134532	134198	134352
32.0834	135292	135099	135089
32.1123	136256	134392	135178
32.1413	134484	134259	134541
32.1702	134269	135248	135176
32.1992	135535	135097	134466
32.2281	133902	134037	134215
32.257	134457	134415	135718
32.286	133705	133262	133014
32.3149	133089	134416	132109
32.3439	134897	134511	134602
32.3728	133468	134137	134072
32.4017	131841	135217	132818
32.4307	133021	135730	134443
32.4596	133463	133930	132151
32.4886	134682	132358	131895
32.5175	133039	130669	133133
32.5465	132418	133491	131456
32.5754	132417	133629	132040
32.6043	133878	133130	131268
32.6333	135215	132150	131553
32.6622	133091	132084	131943
32.6912	132865	131720	132295
32.7201	130730	133575	130504
32.749	134479	131881	132847
32.778	133691	131776	131796
32.8069	131833	132271	132216
32.8359	131924	131908	132434
32.8648	131857	133268	133405
32.8937	132039	133770	133527
32.9227	131053	130807	132147
32.9516	131526	130280	131570
32.9806	131993	130758	131358
33.0095	131430	131935	132202
33.0385	131255	132135	132151
33.0674	132300	132861	131340
33.0964	131217	132103	131665
33.1253	131312	130957	131638
33.1542	131933	132264	132557
33.1832	132067	131931	133231
33.2121	131277	133838	133851
33.2411	131767	133262	131571
33.27	132239	132927	131613
33.2989	131842	133359	131431
33.3279	131970	131548	130896
33.3568	131593	132824	130993
33.3858	132583	132434	132283
33.4147	131971	132156	131865
33.4436	132679	133250	134179
33.4726	132591	131020	132408
33.5015	131263	131729	131344
33.5305	131711	131859	131834
33.5594	132447	132069	132495
33.5884	133038	133217	131949
33.6173	133082	131092	131389
33.6463	131756	133257	131637
33.6752	131068	134308	131657
33.7041	131422	132427	132321
33.7331	131947	131469	131772
33.762	132188	132063	131640
33.791	132073	134704	131659
33.8199	130866	132355	132159
33.8488	132332	133600	132330
33.8778	131863	133104	132808
33.9067	131854	133887	131957
33.9357	134291	132048	131919
33.9646	132587	133364	131133
33.9935	132067	134060	133303
34.0225	134195	132661	133182
34.0514	135005	133585	131210
34.0804	131496	132823	131475
34.1093	132261	135265	132602
34.1382	131796	132141	133389
34.1672	131129	132606	133912
34.1961	132520	133698	131944
34.2251	132828	132609	131288
34.254	133423	132996	131363
34.283	132104	132308	132617
34.3119	133127	132628	130696
34.3409	132830	131504	131314
34.3698	132205	131774	132082
34.3987	132744	133370	132841
34.4277	132781	132617	132427
34.4566	133023	132846	131421
34.4856	132001	133075	131026
34.5145	130519	132772	130929
34.5434	132019	133895	130678
34.5724	133588	132993	130895
34.6013	132243	132909	132711
34.6303	132578	132462	131889
34.6592	132908	131720	132910
34.6882	132856	131869	132415
34.7171	133823	132777	131914
34.746	133213	131586	133655
34.775	134396	132597	131512
34.8039	131930	132443	131248
34.8329	132315	132392	134067
34.8618	133056	132208	133119
34.8907	131566	130390	132681
34.9197	133572	130303	131683
34.9486	131331	132424	131819
34.9776	133158	131659	131664
35.0065	132048	131316	131404
35.0354	131835	132568	132114
35.0644	132586	131029	132738
35.0933	132299	132062	132164
35.1223	131282	130577	131974
35.1512	130822	131996	132430
35.1801	132328	132770	132853
35.2091	130675	131673	132030
35.238	133167	130840	132374
35.267	131999	131453	131132
35.2959	132440	131606	131365
35.3249	132060	133818	130780
35.3538	132202	133406	133062
35.3828	132863	131712	132422
35.4117	130730	133121	132236
35.4406	132083	131948	132313
35.4696	133373	132084	132200
35.4985	132365	132149	131208
35.5275	132480	133526	132187
35.5564	132404	131789	132017
35.5853	133130	131215	131803
35.6143	132090	132486	131586
35.6432	132507	132743	130225
35.6722	131602	132012	132133
35.7011	131875	132293	132453
35.73	132101	132406	131981
35.759	129839	130585	131914
35.7879	129942	131695	130633
35.8169	131470	131960	131417
35.8458	130257	130598	131491
35.8747	131721	130445	131420
35.9037	130436	130076	131475
35.9326	131159	132124	132261
35.9616	131147	132827	130756
35.9905	131407	130233	131147
36.0195	130438	131319	130430
36.0484	132640	131607	129494
36.0773	131321	131428	132837
36.1063	132236	132296	130091
36.1352	132283	131400	130986
36.1642	130920	131258	132204
36.1931	130941	132907	131297
36.2221	130245	131082	130249
36.251	129971	130201	131451
36.2799	130672	131217	131630
36.3089	131047	132685	133210
36.3378	130292	132177	131538
36.3668	130840	131841	131039
36.3957	130713	130472	131241
36.4246	131229	131421	131221
36.4536	131625	131137	130104
36.4825	130031	131754	130936
36.5115	130015	131128	130303
36.5404	132205	131139	131173
36.5694	132235	129055	130979
36.5983	130505	130856	130751
36.6272	131679	130504	131203
36.6562	131245	131870	131394
36.6851	130542	129740	132316
36.7141	131100	130727	131093
36.743	131643	132310	130330
36.7719	132564	129707	131336
36.8009	131020	131051	129666
36.8298	130173	131467	129366
36.8588	131148	131288	131804
36.8877	132148	129715	130710
36.9166	130719	130950	130718
36.9456	130437	132411	130936
36.9745	130650	131193	131479
37.0035	131593	130200	129507
37.0324	130670	131584	131791
37.0614	131082	132415	130092
37.0903	131193	130949	131128
37.1193	128383	130008	130727
37.1482	130816	130750	130405
37.1771	130014	130976	131289
37.2061	131141	130055	131218
37.235	130751	131232	129855
37.264	131467	129619	130635
37.2929	130189	130565	130682
37.3218	131100	130715	131965
37.3508	131455	130943	129240
37.3797	132703	129575	130384
37.4087	130158	131298	130363
37.4376	128915	129968	130111
37.4665	132417	128672	130538
37.4955	130704	131599	131501
37.5244	129686	130884	131731
37.5534	129511	131841	130985
37.5823	130419	131640	130286
37.6113	131540	129601	130540
37.6402	130696	131318	131489
37.6692	130148	130729	130419
37.6981	130593	131192	129324
37.727	129521	131326	130126
37.756	129857	129132	129456
37.7849	131495	131302	129948
37.8139	127243	130437	130205
37.8428	130987	130513	130211
37.8717	129544	131064	131735
37.9007	131088	130869	128703
37.9296	130175	130517	130673
37.9586	129499	130637	129302
37.9875	131062	129850	130034
38.0164	130883	128106	130291
38.0454	131118	131058	129513
38.0743	129720	129026	131944
38.1033	131615	130272	130900
38.1322	130454	129582	130049
38.1612	131177	131590	128338
38.1901	130640	129328	130006
38.2191	130395	128557	130104
38.248	130797	130399	130483
38.2769	130006	130239	130170
38.3059	130456	128815	129869
38.3348	129899	128674	130499
38.3638	129932	130311	130287
38.3927	130913	129032	130028
38.4216	130937	129023	130045
38.4506	131880	130124	131152
38.4795	130453	130400	130687
38.5085	130812	131089	130112
38.5374	130987	130035	131319
38.5663	131537	130605	130472
38.5953	130748	130270	129849
38.6242	131683	129067	129165
38.6532	130620	130933	129562
38.6821	130154	129853	130231
38.7111	130714	129929	131738
38.74	131462	129864	130810
38.7689	130661	129506	131015
38.7979	129686	129770	129029
38.8268	129697	130200	130558
38.8558	129961	129158	130334
38.8847	131120	129234	130359
38.9136	131020	130205	130869
38.9426	130848	130894	131391
38.9715	129307	131275	130704
39.0005	130291	130188	130182
39.0294	131087	130512	130566
39.0584	130104	130050	129971
39.0873	129213	129816	130816
39.1163	130202	129038	131367
39.1452	130049	131333	130371
39.1741	137816	135891	138331
39.2031	261272	255253	257944
39.232	250303	240364	246992
39.261	210859	214556	210972
39.2899	202201	205105	196741
39.3188	188718	190749	207497
39.3477	193019	192764	186079
39.3767	185408	184460	185222
39.4056	188561	187764	183123
39.4346	186036	186390	186637
39.4635	187864	183447	191566
39.4924	187394	191052	196954
39.5214	196947	189648	194206
39.5503	194118	186943	191346
39.5793	194674	198135	184482
39.6082	191364	191159	194922
39.6371	193265	198072	193454
39.666	200712	198184	191611
39.695	192724	188248	189627
39.7239	191268	194062	190798
39.7529	189402	191727	186832
39.7818	188420	185328	190348
39.8107	189974	186912	188283
39.8397	190050	187410	195046
39.8686	187412	178810	185463
39.8976	183404	185880	185459
39.9265	193556	182229	186913
39.9554	182713	180051	182812
39.9844	191381	184107	184449
40.0133	183452	186103	182820
40.0423	188067	177460	190747
40.0712	188139	186617	190126
40.1001	185671	191519	177437
40.129	188213	179284	191973
40.158	188292	179239	189209
40.1869	186321	189066	193837
40.2159	182335	189277	181407
40.2448	193041	190050	180739
40.2737	184484	185390	186802
40.3027	184229	184440	195719
40.3316	187884	190074	185102
40.3606	189630	188585	178558
40.3895	188998	182617	184129
40.4184	190120	188521	188050
40.4474	189019	181772	176273
40.4763	183123	181012	178974
40.5052	182369	181938	180701
40.5342	179347	180931	179982
40.5631	182105	180273	182085
40.5921	178866	184765	175678
40.621	177143	178825	181179
40.6499	177271	182506	183663
40.6789	183059	180757	181396
40.7078	185702	179105	182556
40.7368	177386	181440	178228
40.7657	184341	171453	178534
40.7946	175772	182152	179883
40.8236	184050	184810	177755
40.8525	183937	171652	176365
40.8814	178337	177912	177523
40.9104	176907	179050	182270
40.9393	177541	178795	177786
40.9682	178620	178270	170680
40.9972	178636	184644	182149
41.0261	180793	175022	173956
41.0551	177201	177088	182396
41.084	178516	178439	176737
41.1129	179367	180790	180594
41.1419	174718	178158	176936
41.1708	176532	174901	187691
41.1998	180613	181478	174468
41.2287	177237	180126	201421
41.2576	177066	173657	173581
41.2866	173805	173565	173082
41.3155	178826	176002	174716
41.3445	183301	180030	176899
41.3734	177434	174605	175417
41.4023	173025	176617	178554
41.4313	175789	172128	175411
41.4602	181844	175213	178539
41.4892	180219	181345	177627
41.5181	173614	176068	179608
41.547	172392	177826	174855
41.576	168718	176160	178310
41.6049	178805	177188	174697
41.6339	177230	182407	193278
41.6628	169874	177104	172961
41.6917	174453	173373	178236
41.7207	174660	176438	179407
41.7496	174484	176142	183224
41.7785	174588	176716	183194
41.8075	172292	178036	176173
41.8364	175000	181004	171618
41.8653	174337	176524	170387
41.8943	173386	175631	173343
41.9232	177407	177130	172879
41.9522	172449	181197	178872
41.9811	178436	173070	175333
42.01	169448	175742	175359
42.039	176808	173136	172079
42.0679	177699	175620	176047
42.0969	181023	175297	171154
42.1258	183542	173257	179295
42.1547	171782	176463	175543
42.1837	176974	174275	174650
42.2126	175437	179850	175197
42.2416	179258	172088	175316
42.2705	169622	178151	174572
42.2995	176030	173873	175248
42.3284	171534	172951	188850
42.3573	175609	177099	175366
42.3863	174797	175678	176698
42.4152	174818	185015	173073
42.4441	173671	175450	178872
42.4731	174584	171299	181098
42.502	173054	173312	178914
42.531	175467	177098	173950
42.5599	173873	171742	174267
42.5888	173254	169913	176761
42.6178	174713	174918	166970
42.6467	170239	176023	167696
42.6756	175096	174286	175856
42.7046	176217	175272	174774
42.7335	177849	178674	171196
42.7625	173754	175894	179073
42.7914	173346	174770	175985
42.8203	176925	171040	174921
42.8493	176418	176271	173356
42.8782	173353	178065	170789
42.9072	170167	174506	170454
42.9361	168627	171382	173667
42.965	174924	180756	175851
42.994	175017	176541	175886
43.0229	168534	173377	174931
43.0519	170024	175325	171534
43.0808	174791	178682	179296
43.1097	170252	174512	175936
43.1387	172373	178402	171829
43.1676	175135	172211	173622
43.1966	173281	169258	179434
43.2255	178008	175605	179074
43.2544	166504	172228	173214
43.2834	176921	175021	173994
43.3123	177574	175477	171994
43.3413	175098	177719	171994
43.3702	172654	170659	173796
43.3991	172215	178807	174322
43.4281	174455	184375	179331
43.457	175622	173093	174561
43.486	170980	172366	174296
43.5149	173494	169951	173335
43.5438	178143	175042	175181
43.5728	172018	171241	177343
43.6017	151831	174292	174490
43.6307	174540	174679	175528
43.6596	175401	171123	168669
43.6885	176651	174563	174894
43.7175	173864	173846	170283
43.7464	177398	180037	176587
43.7754	170565	173164	175271
43.8043	173792	173513	166708
43.8332	178002	173985	177434
43.8622	171781	174355	170885
43.8911	177666	167795	174513
43.9201	165755	172444	172439
43.949	171446	173926	178753
43.9779	168171	173336	175859
44.0069	173434	171695	172334
44.0358	174703	174304	173547
44.0647	172182	176668	170574
44.0937	170124	175283	177400
44.1226	175839	173605	176936
44.1516	171066	174764	170784
44.1805	167583	176207	172995
44.2094	176441	171514	174273
44.2384	169363	185279	169196
44.2673	175956	174786	172361
44.2963	172610	176389	171612
44.3252	179887	177313	177132
44.3541	187286	172544	174560
44.3831	174027	172960	171724
44.412	169349	172118	177565
44.441	172540	168985	180122
44.4699	172005	175254	171211
44.4988	170242	172900	170357
44.5278	171861	174422	177227
44.5567	168018	173144	170173
44.5857	169026	175157	182938
44.6146	180052	172665	173025
44.6435	173247	174213	171648
44.6725	173947	179450	172377
44.7014	173195	180545	173634
44.7304	176742	176467	174535
44.7593	176381	172101	173321
44.7882	179933	177312	169980
44.8172	167331	176243	170593
44.8461	179857	178699	174459
44.8751	177523	174829	172351
44.904	173428	177554	176721
44.9329	171140	174464	173108
44.9619	171680	167806	171293
44.9908	173450	171567	176604
45.0198	178978	182584	181887
