# Supplementary material for: Hydroxy acid conjugation to lipids increases structural and hydrolytic stability
Source: Nat Commun. 2026 Jul 27;17:6973. doi: 10.1038/s41467-026-75192-5 (PMC13408983; doi:10.1038/s41467-026-75192-5)
Supplement: Supplementary file 18 — Source data for Figure S11 [file 41467_2026_75192_MOESM18_ESM.xlsx]

## Sheet: Figure S11A
Figure S11A: HPLC chromatogram (negative mode) of DA:PLA reaction products at 1:1 molar ratio
RT [min]	DA:PLA 1:1 A	DA:PLA 1:1 B	DA:PLA 1:1 C
0.00333333	-0.116156	-0.213308	-0.247164
0.01	-0.092334	-0.219537	-0.237657
0.0166667	-0.058975	-0.231488	-0.197633
0.0233333	-0.0597253	-0.244785	-0.161338
0.03	-0.093347	-0.272803	-0.156932
0.0366667	-0.134339	-0.314651	-0.17017
0.0433333	-0.175471	-0.327398	-0.170042
0.05	-0.234491	-0.319839	-0.183941
0.0566667	-0.325986	-0.304274	-0.240854
0.0633333	-0.404155	-0.302214	-0.305075
0.07	-0.458611	-0.306395	-0.358848
0.0766667	-0.441641	-0.289369	-0.368524
0.0833333	-0.372277	-0.250595	-0.359313
0.09	-0.287378	-0.185529	-0.349084
0.0966667	-0.203861	-0.117469	-0.333477
0.103333	-0.131403	-0.0531698	-0.320199
0.11	-0.0609585	0.00921409	-0.283564
0.116667	-0.0390646	0.0485652	-0.259472
0.123333	-0.0819491	0.0323752	-0.277569
0.13	-0.162612	-0.045171	-0.319829
0.136667	-0.237633	-0.141492	-0.363221
0.143333	-0.276061	-0.216921	-0.37237
0.15	-0.273074	-0.24957	-0.356859
0.156667	-0.238853	-0.238923	-0.324754
0.163333	-0.19944	-0.196237	-0.26967
0.17	-0.170512	-0.154196	-0.22143
0.176667	-0.168234	-0.150767	-0.216571
0.183333	-0.167221	-0.173576	-0.261791
0.19	-0.176042	-0.199153	-0.328376
0.196667	-0.192046	-0.236714	-0.385487
0.203333	-0.207676	-0.279357	-0.41907
0.21	-0.212868	-0.321776	-0.440032
0.216667	-0.185856	-0.336903	-0.427026
0.223333	-0.183158	-0.350845	-0.414265
0.23	-0.221981	-0.390058	-0.418669
0.236667	-0.304762	-0.427419	-0.452692
0.243333	-0.376769	-0.441755	-0.503744
0.25	-0.414523	-0.400388	-0.520074
0.256667	-0.430572	-0.326012	-0.497674
0.263333	-0.423251	-0.231831	-0.432103
0.27	-0.401343	-0.152104	-0.360005
0.276667	-0.358175	-0.111612	-0.31999
0.283333	-0.313215	-0.102777	-0.298757
0.29	-0.282696	-0.125902	-0.302331
0.296667	-0.262088	-0.150811	-0.314366
0.303333	-0.255179	-0.179729	-0.350914
0.31	-0.255503	-0.200633	-0.395183
0.316667	-0.263003	-0.207059	-0.4059
0.323333	-0.273365	-0.190582	-0.390377
0.33	-0.252564	-0.156555	-0.351105
0.336667	-0.199659	-0.110842	-0.298716
0.343333	-0.136864	-0.0737489	-0.242549
0.35	-0.10057	-0.0418679	-0.202562
0.356667	-0.0909417	-0.0116486	-0.174727
0.363333	-0.0637828	0.0192639	-0.143338
0.37	-0.0414457	0.0453112	-0.124443
0.376667	-0.0577943	0.0472174	-0.148286
0.383333	-0.119185	0.0377459	-0.198289
0.39	-0.177445	0.0262022	-0.251317
0.396667	-0.200007	0.0155055	-0.319711
0.403333	-0.22257	-0.00569416	-0.407191
0.41	-0.244309	-0.0266495	-0.492996
0.416667	-0.266027	-0.0517939	-0.55295
0.423333	-0.256419	-0.0893158	-0.578551
0.43	-0.225314	-0.131145	-0.553622
0.436667	-0.192921	-0.165803	-0.452382
0.443333	-0.17419	-0.202227	-0.325251
0.45	-0.182547	-0.256799	-0.227712
0.456667	-0.192397	-0.292799	-0.185034
0.463333	-0.182444	-0.27629	-0.1814
0.47	-0.146292	-0.220535	-0.186203
0.476667	-0.102876	-0.168807	-0.206
0.483333	-0.0572293	-0.116355	-0.209815
0.49	-0.00862962	-0.0635111	-0.196072
0.496667	0.0268552	-0.0331214	-0.174265
0.503333	0.0175388	-0.0437618	-0.146282
0.51	-0.0480578	-0.0933627	-0.148676
0.516667	-0.133266	-0.151817	-0.181381
0.523333	-0.1964	-0.203073	-0.227392
0.53	-0.228238	-0.236315	-0.241083
0.536667	-0.239526	-0.265058	-0.207361
0.543333	-0.246302	-0.297498	-0.186872
0.55	-0.236041	-0.311288	-0.191125
0.556667	-0.208584	-0.314991	-0.205795
0.563333	-0.194476	-0.320412	-0.220276
0.57	-0.201431	-0.343354	-0.252755
0.576667	-0.218576	-0.351693	-0.297333
0.583333	-0.205206	-0.330145	-0.292952
0.59	-0.161703	-0.304378	-0.224269
0.596667	-0.110738	-0.274654	-0.146385
0.603333	-0.0625672	-0.236357	-0.0956903
0.61	-0.0200793	-0.169765	-0.0767813
0.616667	0.0172025	-0.098805	-0.0797316
0.623333	0.0215915	-0.0579714	-0.128543
0.63	-0.0160728	-0.0478596	-0.221905
0.636667	-0.0761235	-0.055144	-0.316928
0.643333	-0.131866	-0.074523	-0.389712
0.65	-0.186646	-0.109647	-0.428651
0.656667	-0.247568	-0.168371	-0.428247
0.663333	-0.29604	-0.226076	-0.382001
0.67	-0.301019	-0.263715	-0.313306
0.676667	-0.283426	-0.268887	-0.24743
0.683333	-0.274391	-0.25916	-0.2048
0.69	-0.26834	-0.249209	-0.179591
0.696667	-0.248261	-0.245636	-0.182217
0.703333	-0.209717	-0.222495	-0.209143
0.71	-0.182907	-0.195038	-0.249397
0.716667	-0.181872	-0.177217	-0.291181
0.723333	-0.198159	-0.179279	-0.318993
0.73	-0.222282	-0.193888	-0.33837
0.736667	-0.239541	-0.228249	-0.347458
0.743333	-0.267263	-0.300089	-0.332514
0.75	-0.307149	-0.370586	-0.309074
0.756667	-0.348162	-0.431783	-0.296838
0.763333	-0.373725	-0.46746	-0.305335
0.77	-0.403316	-0.478675	-0.317981
0.776667	-0.452976	-0.471236	-0.34106
0.783333	-0.4936	-0.435053	-0.386892
0.79	-0.494189	-0.400653	-0.408282
0.796667	-0.471155	-0.372401	-0.386706
0.803333	-0.453621	-0.366997	-0.326943
0.81	-0.425746	-0.374456	-0.269075
0.816667	-0.367264	-0.356045	-0.208702
0.823333	-0.297477	-0.307766	-0.153271
0.83	-0.253018	-0.249496	-0.141731
0.836667	-0.220803	-0.216505	-0.152608
0.843333	-0.191052	-0.224124	-0.175487
0.85	-0.165103	-0.268571	-0.201814
0.856667	-0.133099	-0.308645	-0.233305
0.863333	-0.0771321	-0.324417	-0.225711
0.87	0.00945682	-0.307523	-0.159703
0.876667	0.0767279	-0.283536	-0.096139
0.883333	0.115206	-0.263768	-0.0792324
0.89	0.14166	-0.236449	-0.095305
0.896667	0.122879	-0.208413	-0.113999
0.903333	0.0417237	-0.202601	-0.159685
0.91	-0.084623	-0.213238	-0.23708
0.916667	-0.199424	-0.212591	-0.328463
0.923333	-0.283562	-0.16559	-0.388273
0.93	-0.353723	-0.1021	-0.421104
0.936667	-0.373731	-0.0500511	-0.44678
0.943333	-0.32423	0.00160819	-0.443758
0.95	-0.241348	0.0483532	-0.422285
0.956667	-0.177951	0.0766532	-0.383018
0.963333	-0.160073	0.0419338	-0.365762
0.97	-0.15239	-0.0280963	-0.357591
0.976667	-0.14149	-0.109968	-0.335035
0.983333	-0.151079	-0.192696	-0.340515
0.99	-0.165812	-0.266537	-0.364289
0.996667	-0.158227	-0.30864	-0.379211
1.00333	-0.113999	-0.287435	-0.351808
1.01	-0.0817897	-0.216487	-0.28849
1.01667	-0.1033	-0.150782	-0.239474
1.02333	-0.15245	-0.10752	-0.202887
1.03	-0.199013	-0.0999692	-0.19629
1.03667	-0.218715	-0.119626	-0.214993
1.04333	-0.205372	-0.153835	-0.242527
1.05	-0.154659	-0.195987	-0.272757
1.05667	-0.082303	-0.213457	-0.290705
1.06333	-0.0116383	-0.228615	-0.294418
1.07	0.0356109	-0.246238	-0.296783
1.07667	0.0472168	-0.28143	-0.338174
1.08333	0.00706803	-0.324095	-0.426615
1.09	-0.0624919	-0.357877	-0.530492
1.09667	-0.13915	-0.385591	-0.596353
1.10333	-0.194839	-0.401618	-0.616671
1.11	-0.227338	-0.385364	-0.594219
1.11667	-0.247122	-0.340212	-0.544298
1.12333	-0.246478	-0.30463	-0.489643
1.13	-0.236834	-0.29897	-0.437729
1.13667	-0.21271	-0.296474	-0.406146
1.14333	-0.213527	-0.272048	-0.402224
1.15	-0.228944	-0.240798	-0.408168
1.15667	-0.238093	-0.194019	-0.399535
1.16333	-0.218556	-0.109584	-0.342757
1.17	-0.155698	-0.00430517	-0.27038
1.17667	-0.0802763	0.0653364	-0.2036
1.18333	0.00439101	0.0679502	-0.153779
1.19	0.077974	0.0199273	-0.122647
1.19667	0.136434	-0.036157	-0.0847943
1.20333	0.176076	-0.0884168	-0.0369184
1.21	0.172833	-0.149206	0.0124422
1.21667	0.152975	-0.218539	0.0179727
1.22333	0.13679	-0.279841	-0.00518265
1.23	0.139832	-0.295521	-0.0237242
1.23667	0.150954	-0.278593	-0.0163329
1.24333	0.163355	-0.243214	-0.0114709
1.25	0.193958	-0.181398	-0.00639846
1.25667	0.222852	-0.094777	0.0268165
1.26333	0.239731	0.00355602	0.0870025
1.27	0.219294	0.0480609	0.12054
1.27667	0.1764	0.0268749	0.113659
1.28333	0.11383	-0.0422354	0.0726823
1.29	0.0513502	-0.125139	0.0164817
1.29667	-0.00454755	-0.181445	-0.0321954
1.30333	-0.062432	-0.201853	-0.0764449
1.31	-0.110396	-0.183877	-0.0832642
1.31667	-0.137397	-0.165865	-0.0809879
1.32333	-0.148539	-0.156056	-0.0673648
1.33	-0.181009	-0.173954	-0.0728643
1.33667	-0.232844	-0.214386	-0.127601
1.34333	-0.283588	-0.286899	-0.213466
1.35	-0.317976	-0.375006	-0.315402
1.35667	-0.35612	-0.46171	-0.404967
1.36333	-0.387407	-0.529607	-0.486691
1.37	-0.384184	-0.557963	-0.532691
1.37667	-0.354105	-0.561333	-0.521278
1.38333	-0.305776	-0.518895	-0.464059
1.39	-0.251444	-0.426742	-0.39384
1.39667	-0.190346	-0.29989	-0.323255
1.40333	-0.129845	-0.187969	-0.259495
1.41	-0.0857294	-0.0996273	-0.201194
1.41667	-0.0707184	-0.0421577	-0.162798
1.42333	-0.0982469	-0.0351704	-0.156764
1.43	-0.147393	-0.0809727	-0.168711
1.43667	-0.189515	-0.131861	-0.188128
1.44333	-0.221712	-0.140818	-0.198993
1.45	-0.253961	-0.118833	-0.202279
1.45667	-0.245588	-0.0743405	-0.194503
1.46333	-0.179645	-0.0133483	-0.17595
1.47	-0.0865125	0.0372323	-0.163039
1.47667	-0.00783762	0.0641468	-0.152814
1.48333	0.0481754	0.0572781	-0.150623
1.49	0.099125	0.0259833	-0.182395
1.49667	0.129953	-0.0202222	-0.23909
1.50333	0.141862	-0.0591258	-0.276564
1.51	0.136839	-0.0759823	-0.263379
1.51667	0.130068	-0.0615656	-0.228935
1.52333	0.143543	-0.0255633	-0.181489
1.53	0.157809	0.0362883	-0.113439
1.53667	0.129156	0.111123	-0.029067
1.54333	0.0268651	0.172669	0.0272335
1.55	-0.087876	0.216582	0.0330001
1.55667	-0.175285	0.222104	0.0118193
1.56333	-0.248031	0.187358	-0.038186
1.57	-0.282695	0.127808	-0.0948749
1.57667	-0.261278	0.0558129	-0.149227
1.58333	-0.160768	-0.0175864	-0.181142
1.59	-0.0552248	-0.0828686	-0.168699
1.59667	0.0275996	-0.110556	-0.132014
1.60333	0.0845625	-0.077581	-0.0799652
1.61	0.10344	-0.0459184	-0.0440111
1.61667	0.0986428	-0.0458545	-0.0234431
1.62333	0.0687959	-0.0699787	-0.00703621
1.63	0.0308628	-0.0754221	-0.0162943
1.63667	-0.00577736	-0.0720532	-0.052026
1.64333	-0.0204606	-0.0887552	-0.0940004
1.65	-0.0193712	-0.100593	-0.108699
1.65667	-0.0198903	-0.0667081	-0.093411
1.66333	-0.0361524	0.00198834	-0.0733519
1.67	-0.0253214	0.0525577	-0.0442402
1.67667	0.0118164	0.0694323	0.00648975
1.68333	0.0371995	0.0610978	0.0758798
1.69	0.0274534	0.0637848	0.149139
1.69667	-0.0108142	0.0657401	0.190671
1.70333	-0.0337537	0.0714519	0.18637
1.71	-0.0532978	0.0656132	0.129986
1.71667	-0.0689114	0.044624	0.0594059
1.72333	-0.0713753	0.0246828	-0.00535797
1.73	-0.0213689	0.007861	-0.0455448
1.73667	0.0574507	-0.00546563	-0.0612556
1.74333	0.0970953	-0.047124	-0.0781184
1.75	0.0725812	-0.0969119	-0.102157
1.75667	0.00712732	-0.126661	-0.145258
1.76333	-0.0567835	-0.117434	-0.194205
1.77	-0.128537	-0.110068	-0.278868
1.77667	-0.193927	-0.119664	-0.382402
1.78333	-0.219939	-0.124376	-0.465791
1.79	-0.19605	-0.108696	-0.490642
1.79667	-0.159001	-0.0812706	-0.465601
1.80333	-0.128384	-0.0817343	-0.427918
1.81	-0.105543	-0.0953713	-0.384811
1.81667	-0.0815165	-0.108778	-0.338137
1.82333	-0.0643691	-0.0877577	-0.282307
1.83	-0.0616874	-0.0612381	-0.249112
1.83667	-0.0494406	-0.065721	-0.264085
1.84333	-0.0244064	-0.09362	-0.294368
1.85	0.000420186	-0.120981	-0.308855
1.85667	0.00970145	-0.121154	-0.305213
1.86333	0.00776228	-0.125032	-0.290971
1.87	0.00812153	-0.12298	-0.257448
1.87667	-0.0041224	-0.0872695	-0.192174
1.88333	-0.0413706	-0.0164356	-0.127539
1.89	-0.0632779	0.0864734	-0.0684987
1.89667	-0.0538236	0.178037	-0.0222342
1.90333	-0.00859575	0.240878	0.0067511
1.91	0.047307	0.277161	0.0115624
1.91667	0.111569	0.303284	0.0119368
1.92333	0.168742	0.31802	0.026196
1.93	0.18772	0.280034	0.035893
1.93667	0.17	0.192019	0.0332322
1.94333	0.117888	0.072941	0.00427649
1.95	0.0475589	-0.042475	-0.0515349
1.95667	-0.0341274	-0.134949	-0.133995
1.96333	-0.0746341	-0.183692	-0.238051
1.97	-0.0721729	-0.190329	-0.341964
1.97667	-0.0352277	-0.188396	-0.408218
1.98333	0.0235431	-0.16334	-0.393176
1.99	0.101057	-0.106202	-0.308858
1.99667	0.189137	-0.0276064	-0.19593
2.00333	0.236157	0.0464424	-0.0699058
2.01	0.260178	0.121419	0.0799339
2.01667	0.307397	0.25308	0.248789
2.02333	0.422654	0.458097	0.41852
2.03	0.62605	0.708109	0.61608
2.03667	0.921349	0.999986	0.891267
2.04333	1.37535	1.3742	1.28169
2.05	1.98097	1.89082	1.76875
2.05667	2.63714	2.50012	2.28792
2.06333	3.222	3.09001	2.75861
2.07	3.64242	3.56387	3.09657
2.07667	3.83747	3.82084	3.22289
2.08333	3.73397	3.81844	3.11654
2.09	3.32838	3.53836	2.77446
2.09667	2.73497	3.04499	2.28062
2.10333	2.09078	2.45052	1.74385
2.11	1.49146	1.85681	1.27554
2.11667	1.00318	1.36326	0.927903
2.12333	0.673407	0.990524	0.660552
2.13	0.502985	0.741757	0.478543
2.13667	0.427919	0.586185	0.34872
2.14333	0.391551	0.474602	0.250012
2.15	0.376601	0.379171	0.149812
2.15667	0.36848	0.311246	0.0513699
2.16333	0.337334	0.270496	-0.0132224
2.17	0.267853	0.228066	-0.0556523
2.17667	0.173376	0.161115	-0.0744422
2.18333	0.0666328	0.0924349	-0.0577688
2.19	-0.0452879	0.0445227	-0.0351091
2.19667	-0.148684	0.00446964	-0.0250943
2.20333	-0.233602	-0.041168	-0.053089
2.21	-0.292136	-0.0884094	-0.100807
2.21667	-0.322873	-0.133532	-0.161188
2.22333	-0.316038	-0.176069	-0.246164
2.23	-0.291431	-0.210088	-0.334543
2.23667	-0.275855	-0.236466	-0.417187
2.24333	-0.271189	-0.244864	-0.454195
2.25	-0.268415	-0.25692	-0.463867
2.25667	-0.270476	-0.269096	-0.472706
2.26333	-0.30168	-0.292789	-0.50975
2.27	-0.348467	-0.312914	-0.554194
2.27667	-0.345797	-0.313381	-0.555137
2.28333	-0.26081	-0.276478	-0.4963
2.29	-0.0716454	-0.175513	-0.377215
2.29667	0.263621	0.0747564	-0.169384
2.30333	0.843569	0.578249	0.201071
2.31	1.74135	1.39095	0.786316
2.31667	2.89649	2.46131	1.56056
2.32333	4.1555	3.65945	2.41204
2.33	5.33223	4.84149	3.2417
2.33667	6.25145	5.81619	3.95223
2.34333	6.76524	6.42656	4.44864
2.35	6.77598	6.54817	4.62031
2.35667	6.30774	6.18651	4.42746
2.36333	5.47344	5.43869	3.94047
2.37	4.46484	4.46927	3.28909
2.37667	3.46339	3.46351	2.58136
2.38333	2.55955	2.53496	1.8755
2.39	1.78661	1.73934	1.24056
2.39667	1.14567	1.09324	0.742287
2.40333	0.704265	0.637132	0.429231
2.41	0.467424	0.375024	0.269166
2.41667	0.34308	0.217357	0.20639
2.42333	0.256951	0.0801012	0.195496
2.43	0.197989	-0.0315241	0.186867
2.43667	0.204354	-0.0728378	0.164627
2.44333	0.219896	-0.0728102	0.0845461
2.45	0.178575	-0.100937	-0.0327496
2.45667	0.111091	-0.139545	-0.139545
2.46333	0.0850416	-0.135297	-0.19061
2.47	0.104605	-0.103835	-0.173453
2.47667	0.103375	-0.105797	-0.168262
2.48333	0.0594371	-0.153169	-0.184164
2.49	0.0033989	-0.206821	-0.21445
2.49667	-0.0200919	-0.239302	-0.252177
2.50333	-0.0344791	-0.253271	-0.285219
2.51	-0.0656958	-0.264302	-0.33392
2.51667	-0.1184	-0.288653	-0.359702
2.52333	-0.16457	-0.315618	-0.366162
2.53	-0.172601	-0.30488	-0.359239
2.53667	-0.170309	-0.24639	-0.344618
2.54333	-0.161418	-0.215529	-0.361441
2.55	-0.148252	-0.222271	-0.396793
2.55667	-0.124484	-0.249189	-0.436109
2.56333	-0.110641	-0.270206	-0.455219
2.57	-0.138578	-0.326307	-0.470789
2.57667	-0.181433	-0.417793	-0.498855
2.58333	-0.202885	-0.466693	-0.508655
2.59	-0.206919	-0.461131	-0.477344
2.59667	-0.215718	-0.415809	-0.433452
2.60333	-0.228854	-0.38592	-0.420729
2.61	-0.235513	-0.368459	-0.449521
2.61667	-0.237378	-0.386067	-0.505276
2.62333	-0.260568	-0.446808	-0.555527
2.63	-0.294863	-0.541891	-0.615801
2.63667	-0.334285	-0.631853	-0.675722
2.64333	-0.373548	-0.677854	-0.714571
2.65	-0.395492	-0.676029	-0.693672
2.65667	-0.395711	-0.64838	-0.60165
2.66333	-0.389131	-0.634855	-0.523275
2.67	-0.394102	-0.635846	-0.48755
2.67667	-0.386199	-0.632859	-0.472642
2.68333	-0.38165	-0.634839	-0.464608
2.69	-0.653339	-0.828072	-0.596329
2.69667	-2.37395	-2.15082	-1.58243
2.70333	-8.45023	-7.31432	-5.2892
2.71	-22.6559	-20.4081	-14.3766
2.71667	-45.7482	-43.3135	-29.7594
2.72333	-72.7213	-72.0493	-48.4778
2.73	-95.6656	-98.633	-64.9444
2.73667	-108.822	-116.055	-74.5389
2.74333	-109.826	-120.731	-75.6534
2.75	-97.2521	-110.73	-67.4578
2.75667	-71.7259	-86.0737	-50.4044
2.76333	-39.1233	-51.6242	-27.6431
2.77	-8.34416	-16.3734	-5.33839
2.77667	14.3111	11.8127	11.2066
2.78333	28.2207	30.2753	21.3017
2.79	35.2034	40.3563	26.3239
2.79667	36.5584	43.7892	27.705
2.80333	33.4727	41.6414	25.8081
2.81	27.4999	35.4542	21.4786
2.81667	20.6154	27.4342	16.2795
2.82333	14.3031	19.7524	11.443
2.83	9.87614	13.868	7.98433
2.83667	9.25868	11.4776	7.04631
2.84333	14.7711	14.8749	10.1566
2.85	27.5876	25.5142	18.0698
2.85667	45.9495	42.0884	29.5528
2.86333	65.5435	60.6279	41.7147
2.87	81.6502	76.4707	51.5354
2.87667	90.7255	86.0691	56.8495
2.88333	90.5269	87.0803	56.2923
2.89	80.7138	78.8025	49.7126
2.89667	63.6571	63.0953	38.6932
2.90333	44.0269	44.2073	26.2696
2.91	26.4379	26.7864	15.3366
2.91667	13.2147	13.4162	7.24159
2.92333	4.43979	4.43036	1.93221
2.93	-0.812409	-1.02058	-1.21846
2.93667	-3.3884	-3.79811	-2.72857
2.94333	-3.99231	-4.57612	-3.01258
2.95	-3.35826	-4.06061	-2.53711
2.95667	-2.18273	-2.94585	-1.75042
2.96333	-0.976302	-1.76448	-0.962921
2.97	-0.0108189	-0.804409	-0.335678
2.97667	0.630908	-0.156747	0.0840562
2.98333	0.985618	0.198577	0.291561
2.99	1.15042	0.35115	0.354964
2.99667	1.20387	0.405498	0.343509
3.00333	1.19275	0.422707	0.29253
3.01	1.13954	0.419915	0.22012
3.01667	1.08683	0.411618	0.155079
3.02333	1.0611	0.412595	0.127446
3.03	1.04254	0.422293	0.121885
3.03667	1.0093	0.414903	0.110204
3.04333	0.963571	0.368151	0.0887249
3.05	0.93787	0.296372	0.064152
3.05667	0.920395	0.227886	0.0462111
3.06333	0.878264	0.171908	0.0155058
3.07	0.805076	0.110739	-0.0256363
3.07667	0.735607	0.0476221	-0.0668188
3.08333	0.684191	0.00558814	-0.107899
3.09	0.647768	0.00263214	-0.133743
3.09667	0.609305	0.011931	-0.145425
3.10333	0.582759	0.0193757	-0.13655
3.11	0.583154	0.0323116	-0.118369
3.11667	0.588711	0.0606014	-0.0886486
3.12333	0.579076	0.0910952	-0.0395582
3.13	0.54259	0.0946866	0.00408753
3.13667	0.508055	0.0812639	0.0211824
3.14333	0.487496	0.0693268	0.00781485
3.15	0.476319	0.0695772	-0.0119619
3.15667	0.47762	0.067477	-0.023122
3.16333	0.492521	0.0533828	-0.0324479
3.17	0.514999	0.0389421	-0.036875
3.17667	0.52688	0.0348813	-0.0337832
3.18333	0.52799	0.0351342	-0.0144568
3.19	0.509613	0.0258388	0.00390424
3.19667	0.455917	-0.0143253	-0.00955693
3.20333	0.363975	-0.0808616	-0.0718017
3.21	0.261056	-0.160753	-0.176489
3.21667	0.192028	-0.23635	-0.284034
3.22333	0.155612	-0.297612	-0.369614
3.23	0.145002	-0.344521	-0.427968
3.23667	0.154898	-0.352012	-0.465023
3.24333	0.191215	-0.309208	-0.478485
3.25	0.25158	-0.239698	-0.455706
3.25667	0.304608	-0.17415	-0.413046
3.26333	0.341124	-0.135573	-0.371131
3.27	0.36274	-0.119981	-0.336942
3.27667	0.374768	-0.123136	-0.304334
3.28333	0.375313	-0.149995	-0.269204
3.29	0.363856	-0.181084	-0.242119
3.29667	0.345667	-0.215861	-0.232551
3.30333	0.319737	-0.247041	-0.237981
3.31	0.280613	-0.287592	-0.251352
3.31667	0.245963	-0.328826	-0.252532
3.32333	0.23336	-0.341278	-0.244003
3.33	0.228038	-0.331954	-0.23611
3.33667	0.207848	-0.319936	-0.229813
3.34333	0.168538	-0.323522	-0.2334
3.35	0.144186	-0.337605	-0.247006
3.35667	0.152512	-0.357964	-0.280239
3.36333	0.194196	-0.390946	-0.320375
3.37	0.24578	-0.41496	-0.352018
3.37667	0.297906	-0.415914	-0.381582
3.38333	0.370034	-0.397745	-0.387731
3.39	0.44798	-0.359544	-0.370035
3.39667	0.506767	-0.302977	-0.329203
3.40333	0.51192	-0.239942	-0.284288
3.41	0.478887	-0.2178	-0.255947
3.41667	0.448595	-0.229786	-0.227879
3.42333	0.419059	-0.238801	-0.220204
3.43	0.374606	-0.234272	-0.243332
3.43667	0.306017	-0.237352	-0.280267
3.44333	0.261557	-0.260647	-0.307377
3.45	0.253417	-0.264975	-0.324103
3.45667	0.234328	-0.251663	-0.369919
3.46333	0.173518	-0.264694	-0.452568
3.47	0.113956	-0.306114	-0.522122
3.47667	0.0955969	-0.339358	-0.552028
3.48333	0.080098	-0.343665	-0.554904
3.49	0.0624714	-0.333225	-0.54065
3.49667	0.0743626	-0.329145	-0.495085
3.50333	0.129213	-0.315518	-0.421376
3.51	0.185529	-0.286005	-0.354192
3.51667	0.233544	-0.238016	-0.32337
3.52333	0.303923	-0.186036	-0.318596
3.53	0.364307	-0.164229	-0.340658
3.53667	0.376797	-0.174148	-0.394446
3.54333	0.35534	-0.192303	-0.454087
3.55	0.332411	-0.194138	-0.488347
3.55667	0.287013	-0.203197	-0.483101
3.56333	0.185586	-0.234441	-0.471429
3.57	0.0668973	-0.263454	-0.455142
3.57667	-0.00894327	-0.261177	-0.423302
3.58333	-0.0559134	-0.234931	-0.373214
3.59	-0.110032	-0.228633	-0.338782
3.59667	-0.156643	-0.243372	-0.349706
3.60333	-0.149451	-0.247277	-0.383652
3.61	-0.100568	-0.223399	-0.405074
3.61667	-0.0507045	-0.191031	-0.399886
3.62333	0.00616509	-0.178655	-0.393232
3.63	0.0779699	-0.193148	-0.407724
3.63667	0.149383	-0.234355	-0.426521
3.64333	0.183108	-0.290185	-0.439435
3.65	0.193937	-0.359698	-0.453158
3.65667	0.193259	-0.446133	-0.477605
3.66333	0.175389	-0.528939	-0.500806
3.67	0.15049	-0.584602	-0.508785
3.67667	0.129046	-0.601481	-0.50659
3.68333	0.116678	-0.592994	-0.48952
3.69	0.0938219	-0.551849	-0.457435
3.69667	0.0698823	-0.47381	-0.430418
3.70333	0.0625922	-0.390482	-0.427198
3.71	0.0559789	-0.325214	-0.429641
3.71667	0.0252139	-0.285866	-0.410798
3.72333	-0.0272234	-0.280605	-0.404583
3.73	-0.0775511	-0.31896	-0.421003
3.73667	-0.111632	-0.385177	-0.430476
3.74333	-0.143949	-0.439832	-0.402638
3.75	-0.17109	-0.464194	-0.361674
3.75667	-0.156892	-0.464083	-0.333906
3.76333	-0.100045	-0.451063	-0.313734
3.77	-0.0346548	-0.43233	-0.30406
3.77667	-0.0169515	-0.42818	-0.330906
3.78333	-0.0427383	-0.438615	-0.388547
3.79	-0.0570529	-0.450723	-0.444524
3.79667	-0.0538405	-0.44395	-0.473514
3.80333	-0.0416799	-0.43451	-0.485054
3.81	-0.0252033	-0.440118	-0.470636
3.81667	0.0238544	-0.435126	-0.420344
3.82333	0.103427	-0.402592	-0.353001
3.83	0.158139	-0.335525	-0.289272
3.83667	0.153992	-0.280832	-0.267003
3.84333	0.103656	-0.254789	-0.26814
3.85	0.0385386	-0.252146	-0.306029
3.85667	-0.0193695	-0.294353	-0.373508
3.86333	-0.0534403	-0.369096	-0.438714
3.87	-0.0511944	-0.470973	-0.480033
3.87667	-0.0316841	-0.556371	-0.484846
3.88333	-0.0093646	-0.584493	-0.471959
3.89	0.0171012	-0.559663	-0.453328
3.89667	0.0479367	-0.497189	-0.434724
3.90333	0.0870671	-0.407027	-0.415133
3.91	0.121531	-0.297873	-0.387995
3.91667	0.176563	-0.187036	-0.362512
3.92333	0.243861	-0.108802	-0.350559
3.93	0.284344	-0.0820975	-0.351511
3.93667	0.297361	-0.0830147	-0.340984
3.94333	0.288711	-0.109067	-0.32126
3.95	0.272963	-0.148183	-0.320798
3.95667	0.217222	-0.211821	-0.351057
3.96333	0.127931	-0.308334	-0.412761
3.97	0.0699581	-0.394004	-0.459331
3.97667	0.061615	-0.441088	-0.494017
3.98333	0.071267	-0.457104	-0.537212
3.99	0.0582624	-0.482302	-0.601035
3.99667	0.0370625	-0.525056	-0.668107
4.00333	0.0162947	-0.554413	-0.711292
4.01	-0.0412173	-0.577272	-0.743211
4.01667	-0.156209	-0.591385	-0.761139
4.02333	-0.281922	-0.594223	-0.750148
4.03	-0.355962	-0.594711	-0.709152
4.03667	-0.359356	-0.598303	-0.653139
4.04333	-0.321456	-0.605616	-0.577959
4.05	-0.269769	-0.585075	-0.488754
4.05667	-0.202838	-0.548078	-0.389291
4.06333	-0.132223	-0.51119	-0.298997
4.07	-0.0777304	-0.481189	-0.216544
4.07667	-0.0579481	-0.43743	-0.159911
4.08333	-0.0448312	-0.380846	-0.130029
4.09	-0.0268441	-0.346788	-0.126013
4.09667	-0.0187142	-0.376251	-0.173118
4.10333	-0.0537178	-0.45249	-0.264616
4.11	-0.115726	-0.515122	-0.3859
4.11667	-0.144926	-0.547482	-0.466896
4.12333	-0.146786	-0.547522	-0.480765
4.13	-0.130255	-0.520233	-0.456813
4.13667	-0.107774	-0.452901	-0.410463
4.14333	-0.0570393	-0.385547	-0.366951
4.15	0.014891	-0.362733	-0.315526
4.15667	0.0669279	-0.371301	-0.260198
4.16333	0.105994	-0.384743	-0.229771
4.17	0.127638	-0.410782	-0.224816
4.17667	0.145545	-0.46138	-0.252049
4.18333	0.166779	-0.497713	-0.285997
4.19	0.185142	-0.484591	-0.304346
4.19667	0.193643	-0.433092	-0.314836
4.20333	0.180088	-0.363245	-0.321283
4.21	0.164687	-0.269455	-0.332397
4.21667	0.153283	-0.176513	-0.333392
4.22333	0.145444	-0.12197	-0.318427
4.23	0.145206	-0.110662	-0.302827
4.23667	0.158807	-0.120086	-0.315112
4.24333	0.187343	-0.139181	-0.352327
4.25	0.213661	-0.165058	-0.376297
4.25667	0.22192	-0.159388	-0.355368
4.26333	0.209262	-0.115997	-0.313407
4.27	0.186965	-0.0641654	-0.295908
4.27667	0.164361	-0.0438548	-0.301824
4.28333	0.137408	-0.0544793	-0.31817
4.29	0.121305	-0.07947	-0.336008
4.29667	0.11342	-0.121599	-0.379568
4.30333	0.100973	-0.164137	-0.432596
4.31	0.0648203	-0.203287	-0.45315
4.31667	0.0256619	-0.224332	-0.447491
4.32333	0.0101326	-0.234475	-0.412335
4.33	0.0128027	-0.248999	-0.389189
4.33667	0.0276482	-0.278321	-0.36749
4.34333	0.0642227	-0.325315	-0.354879
4.35	0.10924	-0.362934	-0.361027
4.35667	0.130936	-0.38767	-0.374795
4.36333	0.12685	-0.378838	-0.397435
4.37	0.125061	-0.347057	-0.390449
4.37667	0.129822	-0.277815	-0.342188
4.38333	0.115974	-0.185077	-0.277584
4.39	0.085645	-0.115456	-0.246109
4.39667	0.0641172	-0.0812507	-0.252912
4.40333	0.0450467	-0.100001	-0.275477
4.41	0.0256313	-0.132168	-0.299061
4.41667	0.0049347	-0.16615	-0.337811
4.42333	-0.0354594	-0.212829	-0.389735
4.43	-0.0740907	-0.268388	-0.413347
4.43667	-0.0807199	-0.334365	-0.399215
4.44333	-0.0261327	-0.362425	-0.359564
4.45	0.0363503	-0.353862	-0.321914
4.45667	0.0546857	-0.339325	-0.294025
4.46333	0.0551462	-0.340185	-0.25197
4.47	0.0565275	-0.310812	-0.180635
4.47667	0.0533395	-0.232946	-0.105153
4.48333	0.012144	-0.161475	-0.0703989
4.49	-0.0461904	-0.121831	-0.0722404
4.49667	-0.0788661	-0.109787	-0.0802229
4.50333	-0.0795723	-0.0976425	-0.111948
4.51	-0.0673464	-0.119074	-0.197753
4.51667	-0.0730004	-0.160688	-0.297063
4.52333	-0.080579	-0.188691	-0.367982
4.53	-0.0738283	-0.212955	-0.417042
4.53667	-0.0344663	-0.254523	-0.47959
4.54333	0.0140902	-0.292027	-0.521863
4.55	0.0647503	-0.297901	-0.520584
4.55667	0.123352	-0.282249	-0.487766
4.56333	0.172327	-0.291281	-0.454836
4.57	0.204722	-0.326309	-0.439796
4.57667	0.22438	-0.343116	-0.415595
4.58333	0.251379	-0.326888	-0.381247
4.59	0.23959	-0.302346	-0.349076
4.59667	0.14279	-0.33643	-0.367425
4.60333	-0.00417678	-0.413371	-0.423385
4.61	-0.123633	-0.480209	-0.451122
4.61667	-0.198027	-0.507708	-0.448103
4.62333	-0.254354	-0.508423	-0.474091
4.63	-0.27136	-0.494313	-0.535321
4.63667	-0.227684	-0.439875	-0.578635
4.64333	-0.167873	-0.380226	-0.591465
4.65	-0.142601	-0.354173	-0.597837
4.65667	-0.157254	-0.35703	-0.609277
4.66333	-0.174162	-0.387161	-0.592201
4.67	-0.202817	-0.436376	-0.567029
4.67667	-0.247484	-0.499668	-0.549736
4.68333	-0.278854	-0.518726	-0.525879
4.69	-0.279348	-0.477404	-0.496001
4.69667	-0.258001	-0.421821	-0.47332
4.70333	-0.231488	-0.367398	-0.444646
4.71	-0.162864	-0.308827	-0.376061
4.71667	-0.0646518	-0.247199	-0.2863
4.72333	0.0125746	-0.206719	-0.219117
4.73	0.0371386	-0.176288	-0.192501
4.73667	0.02163	-0.140852	-0.204271
4.74333	-0.0249222	-0.115557	-0.266714
4.75	-0.117288	-0.115539	-0.374462
4.75667	-0.211305	-0.110684	-0.460206
4.76333	-0.266684	-0.0931143	-0.511777
4.77	-0.286269	-0.103717	-0.55242
4.77667	-0.285591	-0.174048	-0.567439
4.78333	-0.269113	-0.275698	-0.547018
4.79	-0.242061	-0.354797	-0.494033
4.79667	-0.220211	-0.399515	-0.470564
4.80333	-0.197026	-0.432406	-0.473414
4.81	-0.15672	-0.458986	-0.481874
4.81667	-0.0985586	-0.464722	-0.488087
4.82333	-0.022273	-0.443139	-0.493207
4.83	0.064272	-0.41909	-0.501583
4.83667	0.135632	-0.406256	-0.5083
4.84333	0.157289	-0.385779	-0.504034
4.85	0.113769	-0.348106	-0.468269
4.85667	-0.00223949	-0.318131	-0.420651
4.86333	-0.143307	-0.326588	-0.398113
4.87	-0.262352	-0.347278	-0.400207
4.87667	-0.332928	-0.381351	-0.431418
4.88333	-0.34159	-0.416878	-0.465038
4.89	-0.291555	-0.452463	-0.50873
4.89667	-0.190909	-0.457514	-0.551928
4.90333	-0.125002	-0.428708	-0.586064
4.91	-0.136095	-0.423806	-0.616448
4.91667	-0.194739	-0.433948	-0.611332
4.92333	-0.255611	-0.474685	-0.591987
4.93	-0.302413	-0.50964	-0.567338
4.93667	-0.339125	-0.536537	-0.569438
4.94333	-0.332318	-0.535377	-0.566371
4.95	-0.25766	-0.498628	-0.539636
4.95667	-0.160333	-0.462518	-0.49685
4.96333	-0.0894341	-0.442366	-0.492433
4.97	-0.0619711	-0.451337	-0.538122
4.97667	-0.0694361	-0.476226	-0.581607
4.98333	-0.112378	-0.520281	-0.606111
4.99	-0.17458	-0.566726	-0.621085
4.99667	-0.229577	-0.598248	-0.647839
5.00333	-0.273914	-0.593724	-0.649037
5.01	-0.317298	-0.55736	-0.616011
5.01667	-0.3508	-0.524532	-0.572215
5.02333	-0.334499	-0.518333	-0.527869
5.03	-0.300726	-0.541103	-0.486743
5.03667	-0.281196	-0.557688	-0.464704
5.04333	-0.267877	-0.560062	-0.478047
5.05	-0.237398	-0.551738	-0.50167
5.05667	-0.202312	-0.533063	-0.535447
5.06333	-0.198298	-0.476524	-0.600978
5.07	-0.202146	-0.391474	-0.686636
5.07667	-0.189273	-0.321557	-0.74928
5.08333	-0.161436	-0.300368	-0.771006
5.09	-0.128255	-0.323444	-0.781207
5.09667	-0.0924781	-0.358093	-0.781048
5.10333	-0.0660209	-0.400489	-0.745719
5.11	-0.0649814	-0.423835	-0.676559
5.11667	-0.0866246	-0.410639	-0.595652
5.12333	-0.11782	-0.343844	-0.523134
5.13	-0.136787	-0.261207	-0.466247
5.13667	-0.127349	-0.169738	-0.411017
5.14333	-0.104262	-0.0976201	-0.374662
5.15	-0.10453	-0.0758576	-0.404398
5.15667	-0.127623	-0.119413	-0.502314
5.16333	-0.164205	-0.224053	-0.624119
5.17	-0.213413	-0.337641	-0.716726
5.17667	-0.277328	-0.448735	-0.793012
5.18333	-0.339035	-0.545584	-0.847422
5.19	-0.355196	-0.634201	-0.831612
5.19667	-0.319973	-0.69446	-0.747389
5.20333	-0.232864	-0.713753	-0.626015
5.21	-0.131281	-0.718102	-0.542149
5.21667	-0.0544049	-0.738608	-0.500666
5.22333	-0.0127171	-0.751625	-0.496517
5.23	-0.00911488	-0.718488	-0.535383
5.23667	-0.0354376	-0.654889	-0.599099
5.24333	-0.0933397	-0.60441	-0.675935
5.25	-0.139232	-0.563333	-0.716875
5.25667	-0.164327	-0.526133	-0.718298
5.26333	-0.182146	-0.507439	-0.701512
5.27	-0.203397	-0.543641	-0.666188
5.27667	-0.233631	-0.623594	-0.609289
5.28333	-0.265993	-0.701518	-0.541301
5.29	-0.306563	-0.746676	-0.482031
5.29667	-0.342387	-0.734658	-0.454754
5.30333	-0.354601	-0.696687	-0.464467
5.31	-0.337036	-0.634554	-0.494363
5.31667	-0.285164	-0.560278	-0.521654
5.32333	-0.221282	-0.468384	-0.523698
5.33	-0.151302	-0.370516	-0.501647
5.33667	-0.0696302	-0.279505	-0.445921
5.34333	0.0172199	-0.185128	-0.354882
5.35	0.089711	-0.099226	-0.27947
5.35667	0.13063	-0.0151948	-0.237878
5.36333	0.166626	0.056539	-0.213828
5.37	0.187291	0.0974493	-0.19962
5.37667	0.186419	0.0993241	-0.218249
5.38333	0.163392	0.0659954	-0.28448
5.39	0.146785	0.0310453	-0.345179
5.39667	0.147397	-0.015465	-0.387875
5.40333	0.146257	-0.100018	-0.441911
5.41	0.122247	-0.202624	-0.522105
5.41667	0.0662686	-0.288759	-0.576769
5.42333	0.00341122	-0.343634	-0.564886
5.43	-0.0492304	-0.376528	-0.515764
5.43667	-0.126073	-0.404599	-0.477555
5.44333	-0.25054	-0.423144	-0.450323
5.45	-0.376406	-0.439686	-0.41346
5.45667	-0.456918	-0.476315	-0.392391
5.46333	-0.490997	-0.506044	-0.408292
5.47	-0.530973	-0.523188	-0.454046
5.47667	-0.547693	-0.52262	-0.518329
5.48333	-0.490704	-0.500886	-0.574319
5.49	-0.366842	-0.453079	-0.598991
5.49667	-0.232301	-0.367208	-0.557943
5.50333	-0.130398	-0.285203	-0.478799
5.51	-0.0654224	-0.230644	-0.40612
5.51667	-0.0425856	-0.204096	-0.364313
5.52333	-0.0811659	-0.215114	-0.352443
5.53	-0.154184	-0.253347	-0.362542
5.53667	-0.202534	-0.303517	-0.385533
5.54333	-0.212214	-0.341438	-0.415825
5.55	-0.183453	-0.366548	-0.452855
5.55667	-0.140965	-0.37189	-0.454383
5.56333	-0.0969717	-0.339835	-0.421851
5.57	-0.0765613	-0.293214	-0.3738
5.57667	-0.110541	-0.265426	-0.366039
5.58333	-0.163542	-0.268458	-0.383852
5.59	-0.206685	-0.291881	-0.397738
5.59667	-0.232247	-0.328048	-0.424369
5.60333	-0.236769	-0.357985	-0.429988
5.61	-0.233775	-0.35817	-0.430172
5.61667	-0.219578	-0.333814	-0.430135
5.62333	-0.202652	-0.302949	-0.423589
5.63	-0.174974	-0.261634	-0.367015
5.63667	-0.135056	-0.217489	-0.258973
5.64333	-0.117431	-0.209321	-0.199308
5.65	-0.118583	-0.255602	-0.211733
5.65667	-0.118244	-0.314808	-0.247097
5.66333	-0.136392	-0.356299	-0.290019
5.67	-0.201524	-0.380837	-0.385605
5.67667	-0.27514	-0.385555	-0.511917
5.68333	-0.282199	-0.337312	-0.57287
5.69	-0.233627	-0.254707	-0.564174
5.69667	-0.212785	-0.21456	-0.537856
5.70333	-0.236955	-0.254274	-0.533223
5.71	-0.253308	-0.326058	-0.51727
5.71667	-0.251964	-0.393559	-0.489403
5.72333	-0.283731	-0.47483	-0.500579
5.73	-0.34233	-0.575542	-0.527381
5.73667	-0.372534	-0.651217	-0.556803
5.74333	-0.33263	-0.664915	-0.54952
5.75	-0.238827	-0.628194	-0.525197
5.75667	-0.155503	-0.546673	-0.498036
5.76333	-0.108251	-0.452807	-0.487616
5.77	-0.103012	-0.360605	-0.50604
5.77667	-0.111607	-0.289025	-0.519814
5.78333	-0.135708	-0.232423	-0.529493
5.79	-0.204166	-0.208797	-0.533523
5.79667	-0.278677	-0.227172	-0.549514
5.80333	-0.318522	-0.252256	-0.547895
5.81	-0.333262	-0.268049	-0.5408
5.81667	-0.333879	-0.253953	-0.547208
5.82333	-0.315348	-0.226867	-0.54301
5.83	-0.247846	-0.180861	-0.517985
5.83667	-0.17065	-0.144424	-0.462951
5.84333	-0.101844	-0.135295	-0.424259
5.85	-0.0311394	-0.143413	-0.404243
5.85667	0.0357049	-0.155707	-0.386496
5.86333	0.0622226	-0.183616	-0.367675
5.87	0.0295362	-0.250799	-0.362378
5.87667	-0.0185983	-0.338412	-0.387526
5.88333	-0.0423938	-0.414071	-0.408826
5.89	-0.0531507	-0.45638	-0.387239
5.89667	-0.0972682	-0.496232	-0.351274
5.90333	-0.142568	-0.537353	-0.348525
5.91	-0.177856	-0.569292	-0.379987
5.91667	-0.204457	-0.584028	-0.410936
5.92333	-0.266621	-0.59126	-0.42389
5.93	-0.337019	-0.605934	-0.453823
5.93667	-0.360863	-0.618119	-0.486512
5.94333	-0.335923	-0.613795	-0.495539
5.95	-0.297938	-0.594233	-0.485514
5.95667	-0.271602	-0.575837	-0.499067
5.96333	-0.241739	-0.556874	-0.56355
5.97	-0.203768	-0.52104	-0.640249
5.97667	-0.165357	-0.463172	-0.690623
5.98333	-0.152154	-0.420449	-0.719426
5.99	-0.145457	-0.411876	-0.738986
5.99667	-0.140104	-0.41182	-0.736546
6.00333	-0.133277	-0.406736	-0.67901
6.01	-0.136547	-0.41483	-0.5822
6.01667	-0.168464	-0.464988	-0.510765
6.02333	-0.215975	-0.527129	-0.503287
6.03	-0.252282	-0.564782	-0.54094
6.03667	-0.25994	-0.583576	-0.569747
6.04333	-0.253345	-0.584142	-0.592248
6.05	-0.268203	-0.580513	-0.625335
6.05667	-0.283215	-0.554297	-0.664446
6.06333	-0.286844	-0.518787	-0.669944
6.07	-0.310701	-0.493793	-0.659732
6.07667	-0.363028	-0.490742	-0.684815
6.08333	-0.411814	-0.496201	-0.735096
6.09	-0.422612	-0.481315	-0.788875
6.09667	-0.42486	-0.45908	-0.82243
6.10333	-0.425577	-0.438033	-0.850497
6.11	-0.388995	-0.389404	-0.849075
6.11667	-0.335043	-0.317676	-0.796421
6.12333	-0.296679	-0.274848	-0.750732
6.13	-0.269714	-0.283473	-0.727885
6.13667	-0.241149	-0.322963	-0.73352
6.14333	-0.229321	-0.369672	-0.735406
6.15	-0.268307	-0.444433	-0.729105
6.15667	-0.327191	-0.522626	-0.730527
6.16333	-0.387209	-0.611424	-0.737309
6.17	-0.43442	-0.704163	-0.736111
6.17667	-0.449296	-0.77311	-0.695862
6.18333	-0.432553	-0.80385	-0.628851
6.19	-0.389535	-0.8202	-0.578443
6.19667	-0.342902	-0.850847	-0.561884
6.20333	-0.269215	-0.814024	-0.519339
6.21	-0.200514	-0.69561	-0.434303
6.21667	-0.170176	-0.566166	-0.352543
6.22333	-0.179923	-0.494657	-0.330149
6.23	-0.212853	-0.454377	-0.370454
6.23667	-0.249463	-0.423182	-0.423659
6.24333	-0.29071	-0.439861	-0.485638
6.25	-0.312184	-0.501175	-0.544567
6.25667	-0.304988	-0.572716	-0.591313
6.26333	-0.266469	-0.601855	-0.607577
6.27	-0.199908	-0.597681	-0.580038
6.27667	-0.116402	-0.566757	-0.525749
6.28333	-0.0543997	-0.501803	-0.450782
6.29	-0.038812	-0.440872	-0.403202
6.29667	-0.0482667	-0.3924	-0.404321
6.30333	-0.0501964	-0.36412	-0.432784
6.31	-0.0402149	-0.317698	-0.451212
6.31667	-0.0339766	-0.254015	-0.443796
6.32333	-0.0491801	-0.230964	-0.447925
6.33	-0.073256	-0.23284	-0.482702
6.33667	-0.105093	-0.234659	-0.514562
6.34333	-0.139536	-0.227195	-0.52045
6.35	-0.19347	-0.259127	-0.499453
6.35667	-0.269185	-0.336209	-0.493566
6.36333	-0.337749	-0.39391	-0.511212
6.37	-0.373105	-0.413582	-0.504658
6.37667	-0.376092	-0.416895	-0.482221
6.38333	-0.361561	-0.420025	-0.476292
6.39	-0.320767	-0.399493	-0.513457
6.39667	-0.246838	-0.365491	-0.568624
6.40333	-0.157941	-0.339772	-0.584389
6.41	-0.102401	-0.357296	-0.592376
6.41667	-0.0846401	-0.388711	-0.592798
6.42333	-0.107653	-0.426669	-0.580211
6.43	-0.159935	-0.48683	-0.555495
6.43667	-0.252202	-0.576307	-0.541021
6.44333	-0.362178	-0.668844	-0.569661
6.45	-0.428897	-0.703122	-0.606801
6.45667	-0.445873	-0.703372	-0.633277
6.46333	-0.424984	-0.677557	-0.655623
6.47	-0.381729	-0.621838	-0.659508
6.47667	-0.307013	-0.521731	-0.621867
6.48333	-0.208834	-0.423255	-0.570598
6.49	-0.142477	-0.378251	-0.546574
6.49667	-0.103228	-0.381677	-0.552861
6.50333	-0.0765075	-0.390195	-0.557088
6.51	-0.0661692	-0.389685	-0.574698
6.51667	-0.0854166	-0.411961	-0.620816
6.52333	-0.124517	-0.463893	-0.665118
6.53	-0.144905	-0.50725	-0.662222
6.53667	-0.177292	-0.514459	-0.636529
6.54333	-0.229125	-0.493124	-0.604704
6.55	-0.265852	-0.470696	-0.55462
6.55667	-0.240583	-0.424566	-0.47511
6.56333	-0.182673	-0.373205	-0.398954
6.57	-0.147837	-0.355639	-0.380911
6.57667	-0.115935	-0.374429	-0.392549
6.58333	-0.0606852	-0.415963	-0.397366
6.59	-0.00784423	-0.442214	-0.395484
6.59667	0.00168296	-0.444959	-0.425886
6.60333	-0.0170224	-0.412254	-0.466136
6.61	-0.0278966	-0.362195	-0.455179
6.61667	-0.0291858	-0.309567	-0.389199
6.62333	-0.043407	-0.264956	-0.325991
6.63	-0.0440756	-0.229005	-0.285272
6.63667	-0.0405746	-0.231603	-0.241617
6.64333	-0.035406	-0.262172	-0.197799
6.65	-0.0208795	-0.275583	-0.180215
6.65667	0.00563193	-0.261911	-0.202306
6.66333	0.0408969	-0.242777	-0.242777
6.67	0.0393299	-0.25239	-0.292445
6.67667	0.0166937	-0.281756	-0.356619
6.68333	-0.0115284	-0.314379	-0.414991
6.69	-0.0536424	-0.355453	-0.471324
6.69667	-0.0896953	-0.40381	-0.514914
6.70333	-0.115809	-0.445047	-0.550905
6.71	-0.124328	-0.476488	-0.565656
6.71667	-0.135051	-0.490265	-0.541287
6.72333	-0.162959	-0.505008	-0.513591
6.73	-0.18582	-0.515156	-0.493222
6.73667	-0.207386	-0.525292	-0.473317
6.74333	-0.2319	-0.537868	-0.452037
6.75	-0.258213	-0.534044	-0.428663
6.75667	-0.278412	-0.494846	-0.431427
6.76333	-0.260063	-0.402916	-0.43391
6.77	-0.213683	-0.279378	-0.39668
6.77667	-0.155905	-0.172668	-0.337176
6.78333	-0.103059	-0.119653	-0.259843
6.79	-0.0515017	-0.117687	-0.198749
6.79667	-0.0219342	-0.174627	-0.158414
6.80333	-0.0311186	-0.263545	-0.153395
6.81	-0.0704978	-0.355626	-0.190163
6.81667	-0.125553	-0.420837	-0.24107
6.82333	-0.182923	-0.443118	-0.303404
6.83	-0.238561	-0.448557	-0.357004
6.83667	-0.252922	-0.428723	-0.38533
6.84333	-0.215249	-0.408797	-0.38877
6.85	-0.159077	-0.409044	-0.387586
6.85667	-0.093286	-0.413482	-0.412052
6.86333	-0.0227173	-0.410201	-0.43738
6.87	0.0487077	-0.381013	-0.449201
6.87667	0.105476	-0.344929	-0.463185
6.88333	0.140725	-0.301658	-0.470935
6.89	0.17472	-0.244394	-0.464216
6.89667	0.190493	-0.176071	-0.428318
6.90333	0.186438	-0.120297	-0.387326
6.91	0.175795	-0.0760158	-0.353058
6.91667	0.137009	-0.0521104	-0.313894
6.92333	0.0547786	-0.0636541	-0.287768
6.93	-0.0513312	-0.0916969	-0.274326
6.93667	-0.159312	-0.130494	-0.291665
6.94333	-0.242553	-0.161346	-0.328716
6.95	-0.28531	-0.196688	-0.367395
6.95667	-0.263925	-0.229627	-0.411778
6.96333	-0.188671	-0.229015	-0.449314
6.97	-0.101555	-0.208209	-0.46141
6.97667	-0.0045686	-0.17679	-0.428083
6.98333	0.0702624	-0.153696	-0.395453
6.99	0.0915998	-0.141182	-0.410118
6.99667	0.0596752	-0.13244	-0.44
7.00333	0.00854318	-0.124003	-0.438715
7.01	-0.0352754	-0.126998	-0.425022
7.01667	-0.055749	-0.144197	-0.426484
7.02333	-0.0515436	-0.163813	-0.423689
7.03	-0.0304003	-0.17716	-0.387446
7.03667	-0.0154672	-0.196441	-0.334247
7.04333	-0.00973789	-0.247436	-0.315147
7.05	-0.00679329	-0.307022	-0.32991
7.05667	-0.0487903	-0.372745	-0.388003
7.06333	-0.117329	-0.423098	-0.447417
7.07	-0.168623	-0.453143	-0.501781
7.07667	-0.171502	-0.442962	-0.525931
7.08333	-0.152442	-0.399367	-0.512377
7.09	-0.118927	-0.328847	-0.477143
7.09667	-0.0525508	-0.207559	-0.407353
7.10333	0.0211399	-0.0749248	-0.346722
7.11	0.0470718	0.014087	-0.295857
7.11667	0.016215	0.0204952	-0.29231
7.12333	-0.0232664	-0.0247789	-0.332339
7.13	-0.0719404	-0.0913869	-0.391794
7.13667	-0.13167	-0.200208	-0.458654
7.14333	-0.178582	-0.337673	-0.504566
7.15	-0.161812	-0.452912	-0.533497
7.15667	-0.10058	-0.502892	-0.540086
7.16333	-0.0559812	-0.493571	-0.52838
7.17	-0.0468935	-0.484221	-0.493758
7.17667	-0.0604846	-0.479626	-0.436234
7.18333	-0.107764	-0.481802	-0.404554
7.19	-0.226318	-0.50091	-0.424616
7.19667	-0.373476	-0.554945	-0.482466
7.20333	-0.46375	-0.616986	-0.528771
7.21	-0.468043	-0.635651	-0.544098
7.21667	-0.418988	-0.615518	-0.562112
7.22333	-0.352535	-0.586426	-0.584995
7.23	-0.221043	-0.535862	-0.582115
7.23667	-0.0421036	-0.434385	-0.521647
7.24333	0.0999181	-0.32199	-0.436907
7.25	0.148514	-0.2429	-0.384521
7.25667	0.13077	-0.213024	-0.363228
7.26333	0.114908	-0.195105	-0.337203
7.27	0.0939394	-0.20361	-0.311852
7.27667	0.0440622	-0.262248	-0.324237
7.28333	-0.00814199	-0.330513	-0.3596
7.29	-0.0211016	-0.365024	-0.386481
7.29667	-0.0150483	-0.369441	-0.41331
7.30333	-0.00261418	-0.374361	-0.452563
7.31	0.0151235	-0.359952	-0.476301
7.31667	0.0538276	-0.319621	-0.468871
7.32333	0.103079	-0.28447	-0.457085
7.33	0.145463	-0.28309	-0.441877
7.33667	0.166954	-0.293002	-0.396952
7.34333	0.151829	-0.320137	-0.344455
7.35	0.0974738	-0.365898	-0.3144
7.35667	0.0423614	-0.412497	-0.302824
7.36333	-0.0038265	-0.439802	-0.289122
7.37	-0.0560527	-0.48175	-0.309612
7.37667	-0.0993252	-0.532597	-0.38001
7.38333	-0.120891	-0.535789	-0.433746
7.39	-0.09471	-0.488512	-0.433198
7.39667	-0.065225	-0.442543	-0.412025
7.40333	-0.0588024	-0.434973	-0.426867
7.41	-0.0430319	-0.404246	-0.452883
7.41667	-0.0294136	-0.349446	-0.45435
7.42333	-0.0214301	-0.294016	-0.44422
7.43	-0.0435076	-0.258038	-0.464508
7.43667	-0.0591551	-0.233325	-0.498924
7.44333	-0.0447089	-0.21469	-0.506991
7.45	-0.0374948	-0.226579	-0.473104
7.45667	-0.0470663	-0.259299	-0.416178
7.46333	-0.082129	-0.309891	-0.369496
7.47	-0.126265	-0.365875	-0.329636
7.47667	-0.194696	-0.420738	-0.32394
7.48333	-0.271333	-0.449517	-0.342229
7.49	-0.316304	-0.44187	-0.353655
7.49667	-0.301694	-0.402951	-0.347161
7.50333	-0.233563	-0.34524	-0.329028
7.51	-0.149555	-0.283243	-0.295164
7.51667	-0.080502	-0.219695	-0.22208
7.52333	-0.0415596	-0.185328	-0.150519
7.53	-0.0369255	-0.202537	-0.141502
7.53667	-0.0413334	-0.271789	-0.194065
7.54333	-0.0519754	-0.363032	-0.269095
7.55	-0.0683201	-0.461331	-0.351659
7.55667	-0.0745567	-0.524283	-0.445605
7.56333	-0.0611504	-0.515064	-0.502666
7.57	-0.0199046	-0.426063	-0.499496
7.57667	-0.0116849	-0.325951	-0.467572
7.58333	-0.0512987	-0.276016	-0.451492
7.59	-0.104624	-0.246997	-0.435825
7.59667	-0.122856	-0.225152	-0.395859
7.60333	-0.109401	-0.240745	-0.372352
7.61	-0.104511	-0.308981	-0.390521
7.61667	-0.10514	-0.370263	-0.416993
7.62333	-0.0839764	-0.364936	-0.421203
7.63	-0.0499303	-0.326945	-0.418498
7.63667	-0.0692487	-0.310557	-0.464099
7.64333	-0.137434	-0.314002	-0.537638
7.65	-0.204015	-0.307955	-0.578799
7.65667	-0.203324	-0.288414	-0.563549
7.66333	-0.133269	-0.28663	-0.503114
7.67	-0.0318028	-0.300916	-0.448735
7.67667	0.0762486	-0.309419	-0.406693
7.68333	0.151158	-0.28788	-0.359883
7.69	0.182406	-0.263932	-0.331166
7.69667	0.179796	-0.249321	-0.331814
7.70333	0.145455	-0.223538	-0.372311
7.71	0.0753177	-0.198509	-0.401641
7.71667	-0.00525283	-0.179395	-0.403508
7.72333	-0.0620632	-0.18959	-0.425148
7.73	-0.0658035	-0.18981	-0.463515
7.73667	-0.0500832	-0.161344	-0.497037
7.74333	-0.0277339	-0.138941	-0.492754
7.75	-0.00740243	-0.118225	-0.470607
7.75667	-0.00500309	-0.113018	-0.457772
7.76333	-0.0312158	-0.123667	-0.434088
7.77	-0.0941572	-0.180924	-0.400746
7.77667	-0.171904	-0.282457	-0.377347
7.78333	-0.250967	-0.369082	-0.390539
7.79	-0.302154	-0.415361	-0.43062
7.79667	-0.330605	-0.437329	-0.462125
7.80333	-0.337246	-0.440585	-0.476825
7.81	-0.316656	-0.408083	-0.476747
7.81667	-0.25382	-0.345545	-0.471907
7.82333	-0.174744	-0.295412	-0.463259
7.83	-0.0902618	-0.285006	-0.449515
7.83667	0.0100063	-0.286157	-0.410612
7.84333	0.136395	-0.282741	-0.366187
7.85	0.239368	-0.27606	-0.340433
7.85667	0.256447	-0.296916	-0.34603
7.86333	0.185742	-0.348588	-0.35574
7.87	0.0688081	-0.389621	-0.344322
7.87667	-0.0233139	-0.388759	-0.340121
7.88333	-0.0831825	-0.367919	-0.338832
7.89	-0.11421	-0.352903	-0.341459
7.89667	-0.133385	-0.345678	-0.341386
7.90333	-0.12012	-0.313124	-0.335059
7.91	-0.0762153	-0.272867	-0.351545
7.91667	-0.0420987	-0.259491	-0.374409
7.92333	-0.0193839	-0.265571	-0.38478
7.93	0.00200556	-0.276959	-0.37471
7.93667	0.0471357	-0.26794	-0.367122
7.94333	0.106855	-0.271356	-0.402486
7.95	0.153152	-0.288346	-0.451425
7.95667	0.160125	-0.31494	-0.494708
7.96333	0.117606	-0.343197	-0.536793
7.97	0.0558651	-0.375784	-0.57844
7.97667	-0.00727342	-0.406152	-0.610716
7.98333	-0.0741512	-0.408825	-0.601467
7.99	-0.142359	-0.394052	-0.559037
7.99667	-0.208855	-0.387224	-0.533613
8.00333	-0.274487	-0.407643	-0.568814
8.01	-0.333909	-0.426842	-0.650956
8.01667	-0.370041	-0.43721	-0.719497
8.02333	-0.387598	-0.448826	-0.768783
8.03	-0.393582	-0.472506	-0.811537
8.03667	-0.369079	-0.493485	-0.82441
8.04333	-0.310298	-0.495397	-0.765287
8.05	-0.238503	-0.484842	-0.650781
8.05667	-0.196496	-0.48606	-0.565691
8.06333	-0.178741	-0.505378	-0.544002
8.07	-0.15941	-0.514542	-0.550304
8.07667	-0.125788	-0.504362	-0.55586
8.08333	-0.0853385	-0.481826	-0.55812
8.09	-0.0728867	-0.465661	-0.580101
8.09667	-0.0940236	-0.457146	-0.601151
8.10333	-0.126178	-0.445364	-0.580309
8.11	-0.13974	-0.430974	-0.510129
8.11667	-0.139911	-0.399767	-0.416456
8.12333	-0.121339	-0.352577	-0.3521
8.13	-0.0928655	-0.316148	-0.324254
8.13667	-0.0479757	-0.291299	-0.32134
8.14333	-0.0024299	-0.288235	-0.344025
8.15	0.000142209	-0.319221	-0.427463
8.15667	-0.0419643	-0.391498	-0.542178
8.16333	-0.115489	-0.454807	-0.614547
8.17	-0.149393	-0.485746	-0.603048
8.17667	-0.157216	-0.507941	-0.57279
8.18333	-0.166109	-0.528798	-0.57076
8.19	-0.162519	-0.518638	-0.568229
8.19667	-0.131657	-0.479153	-0.533036
8.20333	-0.0883703	-0.467015	-0.486089
8.21	-0.0901926	-0.507558	-0.484193
8.21667	-0.103887	-0.554828	-0.487594
8.22333	-0.0984116	-0.566365	-0.462414
8.23	-0.0684986	-0.546863	-0.424793
8.23667	-0.0380373	-0.50827	-0.43293
8.24333	-0.0257325	-0.487635	-0.521014
8.25	0.00252294	-0.462367	-0.621154
8.25667	0.0258433	-0.426862	-0.688169
8.26333	0.0337465	-0.39806	-0.736138
8.27	0.00472336	-0.406337	-0.782562
8.27667	-0.054586	-0.465447	-0.824982
8.28333	-0.112677	-0.519889	-0.84986
8.29	-0.17035	-0.552028	-0.877708
8.29667	-0.207144	-0.566848	-0.911601
8.30333	-0.227619	-0.566567	-0.919904
8.31	-0.246781	-0.559321	-0.915042
8.31667	-0.266485	-0.527014	-0.921836
8.32333	-0.27554	-0.472079	-0.914583
8.33	-0.264739	-0.38758	-0.860125
8.33667	-0.243463	-0.302206	-0.77952
8.34333	-0.219684	-0.251719	-0.728556
8.35	-0.179823	-0.227049	-0.704363
8.35667	-0.130494	-0.23629	-0.680225
8.36333	-0.0899687	-0.278481	-0.645646
8.37	-0.0623964	-0.350197	-0.611504
8.37667	-0.0536293	-0.412396	-0.579766
8.38333	-0.0617829	-0.440763	-0.528024
8.39	-0.0791918	-0.456509	-0.466046
8.39667	-0.0828899	-0.453459	-0.399576
8.40333	-0.0999259	-0.434616	-0.365474
8.41	-0.149444	-0.442791	-0.366973
8.41667	-0.209115	-0.49435	-0.374664
8.42333	-0.214812	-0.540615	-0.380398
8.43	-0.164927	-0.520449	-0.39361
8.43667	-0.117654	-0.463407	-0.435751
8.44333	-0.0683903	-0.415381	-0.487383
8.45	-0.0230016	-0.389472	-0.53157
8.45667	0.0107571	-0.388902	-0.60777
8.46333	-0.0254288	-0.423272	-0.692685
8.47	-0.0901527	-0.488541	-0.737927
8.47667	-0.134882	-0.554871	-0.716042
8.48333	-0.161353	-0.609993	-0.67532
8.49	-0.178375	-0.627695	-0.671088
8.49667	-0.180003	-0.61278	-0.651404
8.50333	-0.150096	-0.600764	-0.623652
8.51	-0.112322	-0.610055	-0.592889
8.51667	-0.0840085	-0.611041	-0.569556
8.52333	-0.0479334	-0.592545	-0.533417
8.53	-0.010956	-0.572209	-0.476841
8.53667	-1.02549e-05	-0.556099	-0.449764
8.54333	-0.0015346	-0.522914	-0.44662
8.55	-0.00367262	-0.478043	-0.467552
8.55667	-0.0141761	-0.459153	-0.493485
8.56333	-0.0665858	-0.472078	-0.525007
8.57	-0.118344	-0.505885	-0.544032
8.57667	-0.140864	-0.557993	-0.544642
8.58333	-0.170024	-0.639343	-0.547791
8.59	-0.232894	-0.729122	-0.566998
8.59667	-0.28087	-0.793968	-0.616108
8.60333	-0.265036	-0.796066	-0.655876
8.61	-0.244727	-0.76464	-0.687869
8.61667	-0.248886	-0.714252	-0.695656
8.62333	-0.260167	-0.642981	-0.680651
8.63	-0.254902	-0.563989	-0.646482
8.63667	-0.271456	-0.514984	-0.60749
8.64333	-0.327986	-0.518327	-0.615602
8.65	-0.346183	-0.518283	-0.622711
8.65667	-0.313115	-0.485267	-0.635948
8.66333	-0.268435	-0.453007	-0.661384
8.67	-0.264371	-0.459917	-0.713118
8.67667	-0.283018	-0.506416	-0.76057
8.68333	-0.2621	-0.552074	-0.73804
8.69	-0.245621	-0.570897	-0.677708
8.69667	-0.256325	-0.565731	-0.598156
8.70333	-0.269897	-0.523197	-0.513661
8.71	-0.241569	-0.455085	-0.421229
8.71667	-0.177699	-0.364589	-0.342654
8.72333	-0.165795	-0.315987	-0.31408
8.73	-0.199123	-0.358574	-0.357621
8.73667	-0.213818	-0.453135	-0.428339
8.74333	-0.19092	-0.552886	-0.468962
8.75	-0.158333	-0.61555	-0.472976
8.75667	-0.141268	-0.64524	-0.444014
8.76333	-0.100119	-0.630149	-0.400314
8.77	-0.0207013	-0.572897	-0.335432
8.77667	0.0589341	-0.500889	-0.277252
8.78333	0.104432	-0.446576	-0.265378
8.79	0.128152	-0.419811	-0.283913
8.79667	0.137657	-0.412741	-0.327864
8.80333	0.137891	-0.411048	-0.372424
8.81	0.118075	-0.403616	-0.39551
8.81667	0.0865422	-0.406442	-0.411687
8.82333	0.0528879	-0.417531	-0.433267
8.83	0.0229329	-0.440662	-0.480239
8.83667	0.000805344	-0.456926	-0.528929
8.84333	-0.0405781	-0.463161	-0.563774
8.85	-0.0933867	-0.460029	-0.598312
8.85667	-0.165384	-0.467081	-0.618715
8.86333	-0.224855	-0.477498	-0.618642
8.87	-0.275639	-0.469065	-0.589704
8.87667	-0.306545	-0.457605	-0.557264
8.88333	-0.322917	-0.468813	-0.534616
8.89	-0.344094	-0.517255	-0.520116
8.89667	-0.364299	-0.574941	-0.521535
8.90333	-0.395485	-0.646645	-0.551277
8.91	-0.405882	-0.715733	-0.593663
8.91667	-0.379021	-0.748095	-0.599799
8.92333	-0.355309	-0.741315	-0.58682
8.93	-0.349596	-0.730524	-0.588903
8.93667	-0.359012	-0.716174	-0.634158
8.94333	-0.333822	-0.684839	-0.67864
8.95	-0.291624	-0.668454	-0.712323
8.95667	-0.275892	-0.708307	-0.758375
8.96333	-0.249964	-0.754422	-0.810689
8.97	-0.197752	-0.737609	-0.854434
8.97667	-0.133559	-0.703557	-0.879987
8.98333	-0.106051	-0.677562	-0.90692
8.99	-0.127044	-0.650543	-0.915665
8.99667	-0.159259	-0.589265	-0.9097
9.00333	-0.176138	-0.545367	-0.893935
9.01	-0.164506	-0.557822	-0.871104
9.01667	-0.135494	-0.577182	-0.819892
9.02333	-0.0928397	-0.583155	-0.742419
9.03	-0.0349612	-0.570044	-0.681147
9.03667	0.00742115	-0.563211	-0.645704
9.04333	0.0320936	-0.551588	-0.624067
9.05	0.0178713	-0.542286	-0.618103
9.05667	-0.00299876	-0.540726	-0.617973
9.06333	-0.0257152	-0.538686	-0.611642
9.07	-0.0486865	-0.546317	-0.586848
9.07667	-0.051451	-0.567443	-0.542647
9.08333	-0.0496413	-0.579876	-0.493568
9.09	-0.040174	-0.575496	-0.469162
9.09667	-0.0522822	-0.557083	-0.476498
9.10333	-0.0804315	-0.539954	-0.500377
9.11	-0.0982346	-0.530138	-0.513925
9.11667	-0.0853144	-0.516699	-0.52719
9.12333	-0.0794981	-0.521577	-0.564015
9.13	-0.0877326	-0.53738	-0.5946
9.13667	-0.0897221	-0.555075	-0.608004
9.14333	-0.0680625	-0.568487	-0.610448
9.15	-0.0466514	-0.564576	-0.620843
9.15667	-0.0859639	-0.570433	-0.646727
9.16333	-0.15115	-0.600473	-0.6658
9.17	-0.212957	-0.629027	-0.670988
9.17667	-0.240633	-0.658423	-0.662715
9.18333	-0.250804	-0.667673	-0.658613
9.19	-0.254289	-0.669079	-0.66431
9.19667	-0.226542	-0.641477	-0.663411
9.20333	-0.181192	-0.561917	-0.639165
9.21	-0.153814	-0.476877	-0.599901
9.21667	-0.183134	-0.415248	-0.58071
9.22333	-0.228631	-0.402458	-0.572212
9.23	-0.246551	-0.413265	-0.576343
9.23667	-0.251882	-0.424914	-0.588469
9.24333	-0.269222	-0.454629	-0.63535
9.25	-0.265648	-0.476881	-0.690028
9.25667	-0.209026	-0.468812	-0.704369
9.26333	-0.140313	-0.442756	-0.683559
9.27	-0.110775	-0.410918	-0.633124
9.27667	-0.0981834	-0.392383	-0.574058
9.28333	-0.0765837	-0.362523	-0.492223
9.29	-0.0448343	-0.348106	-0.420108
9.29667	-0.0250345	-0.359818	-0.376984
9.30333	-0.0211207	-0.390207	-0.351106
9.31	-0.0251374	-0.440035	-0.341329
9.31667	-0.0453512	-0.493429	-0.332258
9.32333	-0.0297841	-0.541956	-0.316889
9.33	0.0126512	-0.577526	-0.310974
9.33667	0.0309992	-0.627195	-0.353491
9.34333	-0.00529551	-0.707355	-0.438418
9.35	-0.0617775	-0.793637	-0.536622
9.35667	-0.0836674	-0.871537	-0.632164
9.36333	-0.102132	-0.929941	-0.730623
9.37	-0.131208	-0.954667	-0.811139
9.37667	-0.121521	-0.901831	-0.817431
9.38333	-0.0394095	-0.775115	-0.772731
9.39	0.0496002	-0.638912	-0.712345
9.39667	0.0687347	-0.547621	-0.704977
9.40333	0.035605	-0.509382	-0.741125
9.41	-0.00208878	-0.50428	-0.76654
9.41667	-0.0485778	-0.526276	-0.774232
9.42333	-0.126006	-0.559105	-0.76939
9.43	-0.189333	-0.570236	-0.780521
9.43667	-0.182843	-0.529847	-0.74347
9.44333	-0.130313	-0.463271	-0.664973
9.45	-0.0841603	-0.403384	-0.590781
9.45667	-0.0471116	-0.380507	-0.561228
9.46333	-0.010533	-0.382369	-0.556414
9.47	0.021324	-0.391235	-0.524749
9.47667	0.0400957	-0.395544	-0.481851
9.48333	0.0516728	-0.399231	-0.457405
9.49	0.083223	-0.412001	-0.475897
9.49667	0.0995269	-0.419045	-0.49963
9.50333	0.085333	-0.441574	-0.522636
9.51	0.0322387	-0.486456	-0.552737
9.51667	-0.0285962	-0.546176	-0.591952
9.52333	-0.0616441	-0.566433	-0.597904
9.53	-0.0892629	-0.527311	-0.563551
9.53667	-0.134669	-0.468884	-0.533733
9.54333	-0.193156	-0.419409	-0.527651
9.55	-0.228219	-0.393238	-0.545826
9.55667	-0.257785	-0.406603	-0.576357
9.56333	-0.328793	-0.472689	-0.625277
9.57	-0.436617	-0.564487	-0.672252
9.57667	-0.507483	-0.640434	-0.694316
9.58333	-0.497317	-0.675332	-0.678193
9.59	-0.443664	-0.680377	-0.623157
9.59667	-0.390136	-0.643691	-0.534972
9.60333	-0.340519	-0.578823	-0.437679
9.61	-0.282317	-0.531875	-0.386917
9.61667	-0.233505	-0.515119	-0.395909
9.62333	-0.220983	-0.502801	-0.445581
9.63	-0.242489	-0.480081	-0.505354
9.63667	-0.283849	-0.483675	-0.576181
9.64333	-0.328248	-0.527824	-0.658
9.65	-0.359158	-0.562446	-0.70359
9.65667	-0.366421	-0.549439	-0.691537
9.66333	-0.360311	-0.520533	-0.637835
9.67	-0.376968	-0.516559	-0.616695
9.67667	-0.416842	-0.545108	-0.636184
9.68333	-0.469411	-0.591986	-0.674002
9.69	-0.511482	-0.649996	-0.693388
9.69667	-0.527387	-0.712213	-0.703153
9.70333	-0.519499	-0.749154	-0.724358
9.71	-0.479761	-0.751632	-0.744479
9.71667	-0.436267	-0.728124	-0.781053
9.72333	-0.383063	-0.69017	-0.823685
9.73	-0.351934	-0.646159	-0.875517
9.73667	-0.385599	-0.625801	-0.930976
9.74333	-0.482574	-0.639587	-0.983864
9.75	-0.601694	-0.662635	-1.01883
9.75667	-0.665382	-0.667468	-1.027
9.76333	-0.684641	-0.635036	-1.0208
9.77	-0.679705	-0.593438	-1.03499
9.77667	-0.659587	-0.545409	-1.0294
9.78333	-0.632639	-0.506648	-1.00113
9.79	-0.615497	-0.481619	-0.986112
9.79667	-0.648593	-0.469932	-1.00923
9.80333	-0.719335	-0.503073	-1.06574
9.81	-0.810259	-0.571571	-1.11755
9.81667	-0.892178	-0.673788	-1.19068
9.82333	-0.938066	-0.777211	-1.25262
9.83	-0.941727	-0.876387	-1.27025
9.83667	-0.924173	-0.950321	-1.2183
9.84333	-0.904226	-0.955692	-1.12354
9.85	-0.904807	-0.893259	-1.03679
9.85667	-0.919975	-0.784369	-0.979395
9.86333	-0.948496	-0.678546	-0.992305
9.87	-0.972821	-0.555718	-1.05592
9.87667	-0.977877	-0.438515	-1.149
9.88333	-0.987443	-0.362164	-1.25242
9.89	-0.995843	-0.35604	-1.34357
9.89667	-1.00257	-0.416599	-1.4108
9.90333	-0.998976	-0.482515	-1.43142
9.91	-1.001	-0.55752	-1.42203
9.91667	-0.999342	-0.615481	-1.39082
9.92333	-0.974899	-0.6389	-1.33174
9.93	-0.914475	-0.599313	-1.25735
9.93667	-0.834879	-0.498409	-1.19221
9.94333	-0.764148	-0.378046	-1.16149
9.95	-0.725202	-0.284756	-1.17596
9.95667	-0.72565	-0.247543	-1.20217
9.96333	-0.747261	-0.263918	-1.22951
9.97	-0.775761	-0.305448	-1.26055
9.97667	-0.796417	-0.322239	-1.27258
9.98333	-0.820935	-0.326693	-1.2756
9.99	-0.843157	-0.321852	-1.26504
9.99667	-0.829008	-0.298515	-1.26125
10.0033	-0.760544	-0.222707	-1.25697
10.01	-0.68162	-0.117113	-1.22194
10.0167	-0.647211	-0.0472121	-1.1859
10.0233	-0.643804	-0.016195	-1.12532
10.03	-0.618793	0.0223234	-1.05008
10.0367	-0.597263	0.0764608	-1.00596
10.0433	-0.619178	0.0946196	-1.03215
10.05	-0.678892	0.0557198	-1.12636
10.0567	-0.722129	-0.0121816	-1.22096
10.0633	-0.733094	-0.0719608	-1.30935
10.07	-0.738626	-0.127077	-1.39689
10.0767	-0.751088	-0.164212	-1.46359
10.0833	-0.771022	-0.162998	-1.4867
10.09	-0.777776	-0.143468	-1.4562
10.0967	-0.762166	-0.14089	-1.41548
10.1033	-0.713735	-0.157645	-1.39504
10.11	-0.652981	-0.160788	-1.39103
10.1167	-0.604747	-0.144496	-1.37474
10.1233	-0.570074	-0.137664	-1.34692
10.13	-0.563126	-0.134529	-1.3414
10.1367	-0.596844	-0.117592	-1.38073
10.1433	-0.695954	-0.0880855	-1.43372
10.15	-0.828137	-0.0740291	-1.47879
10.1567	-0.946066	-0.0866617	-1.52814
10.1633	-1.02527	-0.114581	-1.57513
10.17	-1.06279	-0.138112	-1.6287
10.1767	-1.07261	-0.164131	-1.67618
10.1833	-1.04847	-0.183612	-1.71378
10.19	-1.00997	-0.202569	-1.72225
10.1967	-0.964675	-0.208679	-1.70118
10.2033	-0.947588	-0.209377	-1.69282
10.21	-0.946263	-0.222593	-1.69697
10.2167	-0.933063	-0.241189	-1.68124
10.2233	-0.871081	-0.241476	-1.62144
10.23	-0.772956	-0.200966	-1.54612
10.2367	-0.683501	-0.154492	-1.49917
10.2433	-0.607261	-0.119887	-1.46218
10.25	-0.569755	-0.0913394	-1.44127
10.2567	-0.580397	-0.0621008	-1.46496
10.2633	-0.669173	-0.0556337	-1.56625
10.27	-0.825235	-0.0995973	-1.73133
10.2767	-0.983015	-0.189981	-1.87417
10.2833	-1.10189	-0.287384	-1.96442
10.29	-1.1793	-0.402014	-1.99942
10.2967	-1.25737	-0.549649	-2.03595
10.3033	-1.34763	-0.725799	-2.09003
10.31	-1.4228	-0.875981	-2.15104
10.3167	-1.47074	-0.953997	-2.23144
10.3233	-1.4814	-0.980319	-2.32834
10.33	-1.42902	-0.959625	-2.40969
10.3367	-1.33548	-0.873543	-2.43089
10.3433	-1.22422	-0.772464	-2.41946
10.35	-1.13132	-0.726431	-2.38582
10.3567	-1.10809	-0.79131	-2.36153
10.3633	-1.17019	-0.929973	-2.36954
10.37	-1.32327	-1.08969	-2.42435
10.3767	-1.48176	-1.26052	-2.49982
10.3833	-1.61064	-1.40441	-2.53594
10.39	-1.74553	-1.51623	-2.57242
10.3967	-1.89086	-1.6032	-2.62793
10.4033	-2.02413	-1.6997	-2.70297
10.41	-2.10884	-1.8261	-2.78741
10.4167	-2.1648	-1.9496	-2.88944
10.4233	-2.21852	-2.04913	-3.01949
10.43	-2.2502	-2.13643	-3.12873
10.4367	-2.22338	-2.18491	-3.17625
10.4433	-2.15197	-2.17841	-3.15831
10.45	-2.08227	-2.10928	-3.11445
10.4567	-2.06062	-2.08053	-3.09143
10.4633	-2.09154	-2.14023	-3.09581
10.47	-2.14325	-2.25665	-3.13355
10.4767	-2.20298	-2.36805	-3.1658
10.4833	-2.27234	-2.48891	-3.19415
10.49	-2.35716	-2.64698	-3.21251
10.4967	-2.43866	-2.78815	-3.19871
10.5033	-2.49421	-2.86251	-3.14146
10.51	-2.51216	-2.87736	-3.04425
10.5167	-2.50442	-2.91763	-2.97485
10.5233	-2.46744	-2.96932	-2.93928
10.53	-2.42916	-2.98936	-2.92022
10.5367	-2.41125	-2.94836	-2.91164
10.5433	-2.41392	-2.90398	-2.92687
10.55	-2.44811	-2.91659	-2.9967
10.5567	-2.50066	-2.96549	-3.08041
10.5633	-2.56917	-3.00085	-3.14724
10.57	-2.60788	-3.02513	-3.17534
10.5767	-2.62447	-3.06696	-3.14659
10.5833	-2.63246	-3.11023	-3.08257
10.59	-2.60883	-3.14009	-2.99275
10.5967	-2.54869	-3.16046	-2.93921
10.6033	-2.47179	-3.2034	-2.89489
10.61	-2.41159	-3.25723	-2.84715
10.6167	-2.34356	-3.29045	-2.82172
10.6233	-2.2497	-3.30281	-2.8584
10.63	-2.12971	-3.25542	-2.88921
10.6367	-2.00469	-3.14527	-2.81006
10.6433	-1.86276	-2.96902	-2.6276
10.65	-1.70254	-2.74428	-2.43815
10.6567	-1.52856	-2.52846	-2.25857
10.6633	-1.36207	-2.32375	-2.01619
10.67	-1.24731	-2.13972	-1.75682
10.6767	-1.18798	-1.96353	-1.57777
10.6833	-1.21946	-1.86045	-1.55241
10.69	-1.30682	-1.85327	-1.61246
10.6967	-1.36287	-1.87653	-1.69247
10.7033	-1.30095	-1.86557	-1.76496
10.71	-1.16633	-1.83517	-1.81562
10.7167	-1.05198	-1.86921	-1.87208
10.7233	-0.951946	-1.91234	-1.93475
10.73	-0.809752	-1.8884	-1.96661
10.7367	-0.629816	-1.79332	-1.93161
10.7433	-0.487913	-1.69062	-1.86896
10.75	-0.365615	-1.55479	-1.80084
10.7567	-0.217751	-1.32007	-1.67483
10.7633	-0.0258152	-1.01601	-1.41273
10.77	0.118707	-0.790072	-1.12624
10.7767	0.147579	-0.699023	-0.937441
10.7833	0.0960732	-0.714602	-0.817122
10.79	0.0299397	-0.814197	-0.686404
10.7967	0.0162528	-0.948983	-0.491219
10.8033	0.034049	-1.08997	-0.333711
10.81	0.0775908	-1.19167	-0.208913
10.8167	0.164219	-1.25332	-0.0865042
10.8233	0.263505	-1.27346	0.0368881
10.83	0.355867	-1.26926	0.112141
10.8367	0.352131	-1.29921	0.0368862
10.8433	0.296269	-1.37892	-0.112441
10.85	0.28613	-1.47193	-0.170168
10.8567	0.395846	-1.57564	0.00650445
10.8633	0.89304	-1.77734	0.645467
10.87	2.12465	-2.07981	2.22651
10.8767	4.398	-2.38138	5.23418
10.8833	7.49444	-2.50587	9.55239
10.89	10.758	-2.29338	14.3425
10.8967	13.5131	-1.69866	18.5951
10.9033	15.2191	-0.711527	21.5038
10.91	15.5274	0.541406	22.4745
10.9167	14.3751	1.90351	21.2941
10.9233	12.1084	3.10241	18.3297
10.93	9.45831	3.92797	14.5405
10.9367	7.11807	4.36701	10.9822
10.9433	5.38192	4.48585	8.25477
10.95	4.25173	4.3823	6.43604
10.9567	3.54179	4.11486	5.28835
10.9633	3.08855	3.79544	4.53931
10.97	2.75082	3.49603	3.99289
10.9767	2.44535	3.20548	3.51638
10.9833	2.19167	2.90955	3.07787
10.99	1.93876	2.626	2.71278
10.9967	1.66653	2.35988	2.40995
11.0033	1.37441	2.10167	2.18416
11.01	1.09409	1.83589	2.00612
11.0167	0.844305	1.57532	1.85188
11.0233	0.609736	1.36123	1.72505
11.03	0.438991	1.19508	1.6147
11.0367	0.321843	1.06663	1.5406
11.0433	0.254551	0.967876	1.46617
11.05	0.232447	0.93102	1.40309
11.0567	0.210783	0.945871	1.35309
11.0633	0.16266	0.956779	1.29104
11.07	0.0791059	0.945845	1.19666
11.0767	-0.00209371	0.924939	1.03604
11.0833	-0.0439251	0.918123	0.852796
11.09	-0.0931414	0.889015	0.656318
11.0967	-0.146202	0.823075	0.465924
11.1033	-0.194379	0.741912	0.28987
11.11	-0.245724	0.655453	0.112335
11.1167	-0.297433	0.59247	-0.0159742
11.1233	-0.341037	0.559951	-0.0890246
11.13	-0.31712	0.568178	-0.115606
11.1367	-0.248368	0.596482	-0.154536
11.1433	-0.191795	0.632125	-0.235719
11.15	-0.153574	0.69628	-0.304125
11.1567	-0.111811	0.798404	-0.335991
11.1633	-0.0666525	0.89111	-0.34962
11.17	-0.0534139	0.945289	-0.349324
11.1767	-0.0719237	0.984773	-0.320807
11.1833	-0.0753794	1.04027	-0.259592
11.19	-0.0578333	1.08398	-0.229705
11.1967	-0.0168303	1.06555	-0.244319
11.2033	0.0288202	1.00021	-0.294883
11.21	0.0853753	0.944486	-0.378261
11.2167	0.180104	0.956088	-0.471085
11.2233	0.319682	1.0322	-0.536595
11.23	0.489846	1.15593	-0.550674
11.2367	0.635351	1.31091	-0.566874
11.2433	0.717759	1.4781	-0.600436
11.25	0.74275	1.59468	-0.62929
11.2567	0.735291	1.62511	-0.635093
11.2633	0.716199	1.57991	-0.621172
11.27	0.696584	1.49252	-0.587921
11.2767	0.682426	1.38343	-0.537748
11.2833	0.723718	1.26687	-0.48408
11.29	0.807884	1.18574	-0.446478
11.2967	0.903037	1.13982	-0.43994
11.3033	0.977725	1.09915	-0.472982
11.31	1.02644	1.06069	-0.534333
11.3167	1.06702	1.03656	-0.568472
11.3233	1.06698	1.04469	-0.550807
11.33	1.04862	1.05974	-0.491885
11.3367	1.04254	1.08228	-0.401165
11.3433	1.06977	1.11258	-0.303627
11.35	1.11264	1.13215	-0.21682
11.3567	1.15935	1.12371	-0.156595
11.3633	1.22095	1.08556	-0.105581
11.37	1.27481	1.03933	-0.060254
11.3767	1.27376	0.94609	-0.0528839
11.3833	1.18794	0.806003	-0.076146
11.39	1.06235	0.638539	-0.0986509
11.3967	0.935698	0.499723	-0.10443
11.4033	0.822752	0.396584	-0.111247
11.41	0.72785	0.329916	-0.103529
11.4167	0.682739	0.30373	-0.0510367
11.4233	0.722595	0.31139	0.0391156
11.43	0.809634	0.344058	0.12662
11.4367	0.884507	0.373777	0.18638
11.4433	0.906704	0.365868	0.219479
11.45	0.882263	0.306812	0.214782
11.4567	0.833644	0.229336	0.195004
11.4633	0.775423	0.158465	0.181353
11.47	0.728604	0.103845	0.183953
11.4767	0.676453	0.0580182	0.192486
11.4833	0.644701	0.0537062	0.2144
11.49	0.626991	0.05232	0.250207
11.4967	0.615604	0.0117213	0.256339
11.5033	0.595791	-0.0733938	0.223199
11.51	0.568565	-0.15675	0.187527
11.5167	0.57975	-0.21863	0.20814
11.5233	0.61257	-0.280287	0.275228
11.53	0.668822	-0.311814	0.367679
11.5367	0.733393	-0.286947	0.47933
11.5433	0.778147	-0.211206	0.614676
11.55	0.789749	-0.142364	0.739308
11.5567	0.765308	-0.0951123	0.788944
11.5633	0.731296	-0.0480357	0.772601
11.57	0.689706	-0.00420395	0.729648
11.5767	0.628498	0.00230392	0.692764
11.5833	0.568733	-0.0272815	0.649827
11.59	0.530361	-0.0658264	0.629879
11.5967	0.511633	-0.0936618	0.652588
11.6033	0.5008	-0.0859138	0.713265
11.61	0.493945	-0.0600345	0.768232
11.6167	0.511267	0.00960793	0.796866
11.6233	0.570849	0.101632	0.808305
11.63	0.634285	0.187754	0.786185
11.6367	0.661906	0.248526	0.742053
11.6433	0.644352	0.263864	0.672514
11.65	0.617428	0.276302	0.601028
11.6567	0.601679	0.286127	0.52693
11.6633	0.551771	0.283667	0.46248
11.67	0.468419	0.264192	0.402952
11.6767	0.401686	0.248829	0.338474
11.6833	0.366728	0.244356	0.289656
11.69	0.337243	0.241164	0.263099
11.6967	0.262143	0.221126	0.257843
11.7033	0.172274	0.200353	0.219427
11.71	0.106389	0.19871	0.139105
11.7167	0.0797058	0.20661	0.0506847
11.7233	0.0957976	0.192615	-0.0558174
11.73	0.112474	0.127353	-0.203095
11.7367	0.122064	0.0498333	-0.372644
11.7433	0.118316	-0.00506448	-0.509558
11.75	0.112754	-0.0316643	-0.575736
11.7567	0.0936772	-0.0493022	-0.611016
11.7633	0.0527833	-0.0503124	-0.632054
11.77	0.0541323	-0.0105464	-0.643309
11.7767	0.117611	0.0535167	-0.645527
11.7833	0.231949	0.10594	-0.639833
11.79	0.33083	0.125838	-0.645208
11.7967	0.387658	0.105588	-0.686915
11.8033	0.39691	0.0539313	-0.783395
11.81	0.324423	-0.0247245	-0.914979
11.8167	0.182958	-0.117031	-1.06546
11.8233	0.0293386	-0.206777	-1.21386
11.83	-0.0662545	-0.283096	-1.34024
11.8367	-0.0838758	-0.322808	-1.39951
11.8433	-0.0534362	-0.334519	-1.39119
11.85	-0.00799925	-0.355505	-1.36878
11.8567	0.0572426	-0.37526	-1.35516
11.8633	0.112712	-0.374325	-1.34946
11.87	0.148162	-0.350449	-1.34465
11.8767	0.147425	-0.35263	-1.3516
11.8833	0.139032	-0.399732	-1.37534
11.89	0.135261	-0.435249	-1.37128
11.8967	0.137764	-0.482475	-1.3527
11.9033	0.14879	-0.554579	-1.33325
11.91	0.166239	-0.65265	-1.33357
11.9167	0.193131	-0.734632	-1.35214
11.9233	0.209722	-0.769476	-1.37935
11.93	0.234528	-0.794314	-1.41945
11.9367	0.262895	-0.781542	-1.42909
11.9433	0.285234	-0.755261	-1.40233
11.95	0.280876	-0.733215	-1.33975
11.9567	0.249431	-0.728504	-1.26685
11.9633	0.219226	-0.753462	-1.17356
11.97	0.199321	-0.796356	-1.06958
11.9767	0.210203	-0.885757	-0.986847
11.9833	0.260019	-0.960825	-0.932215
11.99	0.340693	-0.989952	-0.915565
11.9967	0.439277	-0.967638	-0.907556
12.0033	0.560622	-0.933202	-0.911267
12.01	0.706228	-0.905849	-0.907279
12.0167	0.837495	-0.875636	-0.875159
12.0233	0.920246	-0.85741	-0.821647
12.03	0.946474	-0.853584	-0.756309
12.0367	0.923973	-0.88087	-0.711115
12.0433	0.857714	-0.898647	-0.687408
12.05	0.763964	-0.884946	-0.666077
12.0567	0.666933	-0.825287	-0.624538
12.0633	0.583378	-0.739083	-0.559792
12.07	0.553581	-0.644504	-0.479995
12.0767	0.601129	-0.524289	-0.385529
12.0833	0.687523	-0.408156	-0.282271
12.09	0.75708	-0.314039	-0.183862
12.0967	0.790551	-0.260795	-0.121558
12.1033	0.801606	-0.246525	-0.103474
12.11	0.77264	-0.277244	-0.111781
12.1167	0.691719	-0.355203	-0.12346
12.1233	0.598205	-0.430362	-0.110881
12.13	0.546657	-0.468443	-0.0893572
12.1367	0.539184	-0.472077	-0.066289
12.1433	0.548382	-0.456371	-0.0467677
12.15	0.563352	-0.407925	-0.00833543
12.1567	0.594122	-0.306746	0.067571
12.1633	0.635634	-0.193319	0.152864
12.17	0.659301	-0.0910502	0.23606
12.1767	0.671585	-0.00024232	0.312086
12.1833	0.664586	0.0673972	0.380679
12.19	0.655707	0.087867	0.400672
12.1967	0.648185	0.0608769	0.356993
12.2033	0.634979	0.0395806	0.277999
12.21	0.581077	0.00924684	0.176617
12.2167	0.470287	-0.0590218	0.0697242
12.2233	0.351443	-0.13373	-0.0293031
12.23	0.250704	-0.155146	-0.0926805
12.2367	0.163422	-0.119555	-0.136244
12.2433	0.0745116	-0.0849145	-0.165023
12.25	0.0118855	-0.053972	-0.163645
12.2567	-0.0009309	0.00112329	-0.141451
12.2633	0.000717494	0.0657612	-0.116867
12.27	-0.0265384	0.0967373	-0.104488
12.2767	-0.0858415	0.0744183	-0.085799
12.2833	-0.127803	0.0354229	-0.0690044
12.29	-0.137179	0.0264466	-0.0436485
12.2967	-0.145752	0.0482945	0.00204134
12.3033	-0.172064	0.093566	0.0597106
12.31	-0.19005	0.146925	0.109731
12.3167	-0.190686	0.228256	0.142902
12.3233	-0.188631	0.331051	0.183709
12.33	-0.191616	0.419532	0.214969
12.3367	-0.196473	0.461631	0.223689
12.3433	-0.190224	0.460141	0.21457
12.35	-0.20751	0.44271	0.210014
12.3567	-0.251227	0.408782	0.229491
12.3633	-0.330184	0.335991	0.247776
12.37	-0.416287	0.25431	0.268138
12.3767	-0.466908	0.225338	0.303063
12.3833	-0.475229	0.244608	0.350943
12.39	-0.453127	0.251971	0.3893
12.3967	-0.42692	0.205843	0.386564
12.4033	-0.404824	0.150714	0.368151
12.41	-0.41172	0.0966596	0.334601
12.4167	-0.479619	0.00571602	0.280374
12.4233	-0.600572	-0.110413	0.220036
12.43	-0.70732	-0.200871	0.192043
12.4367	-0.771059	-0.216542	0.223578
12.4433	-0.787963	-0.189026	0.29401
12.45	-0.781441	-0.141434	0.372119
12.4567	-0.752494	-0.0746538	0.454159
12.4633	-0.713101	-0.0132327	0.510335
12.47	-0.714263	0.014942	0.507992
12.4767	-0.744149	0.0102502	0.459908
12.4833	-0.798245	-0.00500677	0.385046
12.49	-0.853174	-0.0497737	0.31453
12.4967	-0.90646	-0.141767	0.238272
12.5033	-0.960299	-0.264154	0.173582
12.51	-0.977621	-0.339125	0.160124
12.5167	-0.977239	-0.351856	0.187923
12.5233	-0.966209	-0.343092	0.231497
12.53	-0.970021	-0.352761	0.264743
12.5367	-0.979096	-0.380729	0.288751
12.5433	-0.966905	-0.375368	0.311754
12.55	-0.940062	-0.340323	0.331064
12.5567	-0.898416	-0.316992	0.343905
12.5633	-0.857767	-0.316937	0.335376
12.57	-0.81072	-0.311516	0.303604
12.5767	-0.781204	-0.304754	0.259344
12.5833	-0.773633	-0.326158	0.244616
12.59	-0.787469	-0.397734	0.242658
12.5967	-0.831	-0.484237	0.232926
12.6033	-0.880031	-0.557405	0.234145
12.61	-0.937007	-0.623365	0.264029
12.6167	-0.962683	-0.658763	0.330675
12.6233	-0.966632	-0.662494	0.374627
12.63	-0.945243	-0.653098	0.39499
12.6367	-0.909102	-0.668989	0.401034
12.6433	-0.902079	-0.734962	0.365101
12.65	-0.911433	-0.798517	0.306315
12.6567	-0.942482	-0.837107	0.239114
12.6633	-0.977382	-0.846487	0.201601
12.67	-1.01796	-0.851964	0.16656
12.6767	-1.03162	-0.873427	0.124593
12.6833	-0.98428	-0.881407	0.0965857
12.69	-0.901073	-0.899898	0.0804796
12.6967	-0.822955	-0.937174	0.0460647
12.7033	-0.756819	-0.995847	-0.0288212
12.71	-0.691353	-1.03239	-0.108284
12.7167	-0.648596	-1.02123	-0.162925
12.7233	-0.645642	-0.989202	-0.200514
12.73	-0.651987	-0.949243	-0.256876
12.7367	-0.627431	-0.90399	-0.313665
12.7433	-0.598718	-0.87321	-0.370624
12.75	-0.605684	-0.889542	-0.426533
12.7567	-0.649054	-0.929006	-0.477442
12.7633	-0.673422	-0.948643	-0.496601
12.77	-0.663036	-0.946704	-0.491324
12.7767	-0.640817	-0.958522	-0.49742
12.7833	-0.61653	-0.982846	-0.502671
12.79	-0.581887	-0.98848	-0.507829
12.7967	-0.521512	-0.972805	-0.5303
12.8033	-0.47148	-0.942226	-0.5722
12.81	-0.463266	-0.898941	-0.580414
12.8167	-0.482298	-0.841535	-0.544465
12.8233	-0.488157	-0.76868	-0.491638
12.83	-0.461226	-0.69662	-0.458678
12.8367	-0.443922	-0.661434	-0.452102
12.8433	-0.448412	-0.682305	-0.480126
12.85	-0.45276	-0.74062	-0.54464
12.8567	-0.424622	-0.788155	-0.60648
12.8633	-0.369613	-0.806221	-0.661262
12.87	-0.329713	-0.797137	-0.689371
12.8767	-0.269945	-0.757426	-0.678747
12.8833	-0.184506	-0.687826	-0.630129
12.89	-0.0801788	-0.598711	-0.576299
12.8967	-0.0281666	-0.52684	-0.560219
12.9033	-0.051866	-0.500581	-0.564
12.91	-0.101046	-0.499392	-0.552798
12.9167	-0.149762	-0.483976	-0.526891
12.9233	-0.17277	-0.437672	-0.502998
12.93	-0.19097	-0.375657	-0.487714
12.9367	-0.180331	-0.313277	-0.465388
12.9433	-0.127479	-0.240273	-0.436253
12.95	-0.0510206	-0.163785	-0.416508
12.9567	0.0143305	-0.089653	-0.393398
12.9633	0.0421977	-0.0323082	-0.35465
12.97	0.0671332	0.015444	-0.303083
12.9767	0.115367	0.0782769	-0.256463
12.9833	0.17518	0.154107	-0.213534
12.99	0.202534	0.204005	-0.20226
12.9967	0.169041	0.179006	-0.240611
13.0033	0.122917	0.118286	-0.317066
13.01	0.102713	0.0743056	-0.381551
13.0167	0.0903415	0.0687104	-0.405266
13.0233	0.0609919	0.0835381	-0.40379
13.03	0.0393813	0.13274	-0.359833
13.0367	0.0724918	0.242563	-0.293402
13.0433	0.139823	0.382201	-0.208123
13.05	0.198815	0.522871	-0.126581
13.0567	0.241063	0.628397	-0.049665
13.0633	0.29485	0.702265	0.0289713
13.07	0.375057	0.745213	0.0833634
13.0767	0.466293	0.75014	0.109747
13.0833	0.547031	0.740838	0.121426
13.09	0.610802	0.713979	0.131284
13.0967	0.661516	0.689857	0.12719
13.1033	0.695003	0.668521	0.0858262
13.11	0.702698	0.676088	0.0328351
13.1167	0.698836	0.735809	0.0296133
13.1233	0.701121	0.820051	0.0723708
13.13	0.705033	0.890213	0.137287
13.1367	0.706232	0.932743	0.206997
13.1433	0.728591	0.973426	0.286781
13.15	0.785633	1.00149	0.366343
13.1567	0.858699	1.00564	0.42008
13.1633	0.912523	0.986386	0.446606
13.17	0.951749	0.969026	0.443551
13.1767	0.998431	0.952163	0.427165
13.1833	1.03693	0.916113	0.40399
13.19	1.06156	0.855989	0.391072
13.1967	1.08515	0.78929	0.392085
13.2033	1.1269	0.750739	0.403602
13.21	1.16849	0.729508	0.415273
13.2167	1.17891	0.699101	0.39631
13.2233	1.14884	0.66925	0.353107
13.23	1.09175	0.663281	0.299455
13.2367	1.02086	0.669356	0.255461
13.2433	0.959795	0.658702	0.228118
13.25	0.920227	0.643202	0.222632
13.2567	0.905872	0.649689	0.245808
13.2633	0.907898	0.662692	0.295051
13.27	0.896259	0.64889	0.343237
13.2767	0.855132	0.603728	0.354342
13.2833	0.778708	0.538758	0.300816
13.29	0.684325	0.458031	0.195294
13.2967	0.593243	0.395266	0.0781692
13.3033	0.543624	0.367518	-0.00918361
13.31	0.548035	0.381797	-0.0592771
13.3167	0.5829	0.400332	-0.095102
[truncated: 4,752 more rows]

## Sheet: Figure S11B
Figure S11B: LC-MS chromatogram (negative mode) of DA:PLA reaction products at 1:1 molar ratio
RT [min]	DA:PLA 1:1 A	DA:PLA 1:1 B	DA:PLA 1:1 C
0.0194333	182284	176275	191181
0.0483167	181198	179534	176519
0.0772333	172879	182125	178495
0.106167	171159	178113	178984
0.135117	176319	170095	174358
0.16405	173084	176085	168092
0.192983	175895	179052	178555
0.221933	176666	176554	174621
0.250867	175601	180479	173705
0.279817	179568	173051	176219
0.30875	175054	172826	181334
0.337683	179094	175099	178800
0.366633	173176	171990	177595
0.395567	172258	178454	179703
0.4245	177128	173462	183852
0.45345	174112	170130	177930
0.482383	174899	173868	168101
0.511333	172350	177540	175714
0.540267	175441	177542	171483
0.5692	176682	173622	175716
0.59815	172468	171975	175493
0.627083	180558	173815	177713
0.656033	176690	171444	175172
0.684967	179397	172244	170256
0.7139	176291	171029	167541
0.74285	173617	168962	174144
0.771783	172130	169974	176187
0.800733	173936	171032	169156
0.829667	173540	167449	168283
0.8586	178893	173602	171218
0.88755	178981	174269	177275
0.916483	172253	179276	174358
0.945433	172737	169649	175487
0.974367	172891	172726	170127
1.0033	171469	177228	170314
1.03225	183439	172194	179357
1.06118	170643	168113	180069
1.09013	177735	171297	172509
1.11907	172676	178046	174921
1.148	167168	171410	176536
1.17695	175316	168578	173749
1.20588	175275	184073	176695
1.23483	177782	175159	173739
1.26377	167807	174843	177105
1.2927	172578	172878	179931
1.32165	171423	170367	171492
1.35058	175100	172975	173422
1.37953	178033	173869	173949
1.40847	172219	176397	173627
1.4374	174485	169822	172740
1.46635	172250	173568	179921
1.49528	176393	176147	171762
1.52423	166163	173643	170772
1.55317	178642	172593	177186
1.5821	175505	171707	171705
1.61105	168471	176181	173670
1.63998	174250	168866	176263
1.66893	170650	176698	177745
1.69787	171497	172396	174227
1.7268	178577	174054	176680
1.75575	176031	169991	170975
1.78468	172826	173351	178431
1.81363	172229	171360	148368
1.84257	176737	177360	174883
1.8715	172343	171948	177545
1.90045	172542	172780	174817
1.92938	167401	177543	172904
1.95833	168730	179391	175996
1.98727	171609	175566	174905
2.0162	182142	175471	175315
2.04515	181036	170986	178673
2.07408	177726	175986	173065
2.10302	171974	178892	172961
2.13197	175573	175130	177641
2.1609	216075	215014	218132
2.18985	248476	250101	247952
2.21878	222958	223265	217324
2.24772	201333	199898	190220
2.27667	186955	182573	182923
2.3056	185079	180156	175430
2.33453	183144	177531	177275
2.36348	174635	180313	170090
2.39242	179732	181992	180360
2.42135	176320	182357	182972
2.4503	185170	176805	182144
2.47923	174355	179787	176032
2.50818	173834	175338	171880
2.53712	174964	184016	175451
2.56605	169516	174732	174298
2.595	177547	170602	175189
2.62393	167982	172878	170744
2.65287	174866	171575	173380
2.68182	196537	176867	169940
2.71075	172952	169976	171355
2.7397	171344	168173	172274
2.76863	173834	178881	170416
2.79757	169130	174904	165991
2.82652	172781	168157	179925
2.85545	178290	179247	172956
2.8844	174920	175217	170561
2.91333	170889	175436	174568
2.94227	170897	172885	187371
2.97122	176301	175440	173801
3.00015	177289	176791	181508
3.0291	173046	180484	174213
3.05803	177459	173034	180312
3.08697	182891	176765	172165
3.11592	176528	178004	167131
3.14485	174973	176384	176667
3.17378	173249	178403	176858
3.20273	178212	175817	177925
3.23167	169185	174428	172144
3.2606	173917	177597	174936
3.28955	174001	180473	177400
3.31848	175442	174332	181081
3.34743	169704	174960	170043
3.37637	177287	174197	177951
3.4053	174094	169875	176632
3.43425	179607	172141	172217
3.46318	175302	168770	169262
3.49212	175011	177079	172125
3.52107	175538	180792	169186
3.55	170413	171284	172601
3.57893	171930	179656	173422
3.60788	174016	172381	178736
3.63682	176785	174164	175863
3.66575	175287	171285	172215
3.6947	172592	173592	169513
3.72363	177386	171078	171658
3.75258	176213	175353	175049
3.78152	169442	175784	174776
3.81045	172130	168534	172566
3.8394	171797	173525	171449
3.86833	168855	169461	176376
3.89728	171692	176549	180880
3.92622	176114	173342	169026
3.95515	169836	173107	162618
3.9841	176164	178023	173101
4.01303	172021	168136	169648
4.04198	172397	170942	175875
4.07092	167194	167663	172742
4.09985	161612	171465	180970
4.1288	175761	169820	179851
4.15773	169308	176540	168661
4.18668	176015	168727	174761
4.21562	170704	177201	177498
4.24455	177266	178869	172906
4.2735	175513	170598	168548
4.30243	172680	173800	171066
4.33138	172852	163057	167484
4.36032	180424	179117	169738
4.38925	169341	173590	178253
4.4182	172956	172282	168051
4.44713	168721	169355	175982
4.47608	174376	172354	175689
4.50502	174482	177028	172610
4.53395	172443	173969	177384
4.5629	171566	168999	174827
4.59183	173442	170398	181340
4.62078	173547	172260	177079
4.64972	170290	177424	176019
4.67865	173092	170699	166528
4.7076	175238	172297	191791
4.73653	178531	171344	175743
4.76548	171324	168325	168971
4.79442	172479	175999	170633
4.82335	177075	170390	173663
4.8523	169146	172558	175180
4.88123	169342	168437	169975
4.91018	172631	172409	173944
4.93912	171314	178131	174944
4.96805	170582	166549	174329
4.997	172677	171505	179682
5.02593	171737	165194	174937
5.05488	174490	171859	173357
5.08382	169247	174570	182033
5.11275	177228	173328	172424
5.1417	173632	173824	173479
5.17063	171648	168926	173480
5.19958	175120	175230	170470
5.22852	170130	174374	170078
5.25745	176159	171652	177701
5.2864	195640	173608	172099
5.31533	176064	167404	174932
5.34428	168820	173271	173034
5.37322	168745	173610	178074
5.40215	172998	171075	178059
5.4311	169571	175609	173983
5.46003	168549	172003	179134
5.48898	173739	167566	169402
5.51792	174530	174028	174174
5.54685	170588	171728	167758
5.5758	175104	167494	171685
5.60473	172407	166113	177262
5.63368	175341	173987	174276
5.66262	178307	176788	175684
5.69155	178454	172912	173486
5.7205	172580	174482	169923
5.74943	174960	178903	177651
5.77838	167165	180890	171316
5.80732	168483	175555	172135
5.83625	174011	166931	176052
5.8652	174674	171289	176113
5.89413	173690	169413	166747
5.92307	175162	172455	168383
5.95202	184372	167347	169832
5.98095	172303	171241	167061
6.0099	170663	175975	174418
6.03883	169780	174212	170642
6.06777	182916	176584	174163
6.09672	169279	172522	170029
6.12565	178595	170477	164925
6.1546	171663	176408	172020
6.18353	178359	177672	166093
6.21248	172378	175764	170050
6.24142	179537	169784	167691
6.27035	172241	175934	175606
6.2993	169389	165703	170507
6.32823	170271	175348	175401
6.35718	172025	175879	175013
6.38612	172028	172611	174018
6.41505	170677	165040	171380
6.444	171618	168773	175984
6.47293	171108	164157	179253
6.50188	178287	177057	173254
6.53082	168896	164758	171669
6.55975	150882	171582	168297
6.5887	174123	165500	173725
6.61763	171680	171412	172772
6.64657	177656	173052	167213
6.67552	171196	177223	174852
6.70445	167606	171650	177426
6.7334	170679	168767	175910
6.76233	171408	171887	171255
6.79127	169821	169219	173523
6.82022	176153	170516	174442
6.84915	171228	167614	176987
6.8781	168465	172258	166020
6.90703	168231	177355	174020
6.93597	173262	171624	177901
6.96492	165994	169698	170755
6.99385	176198	167737	172419
7.0228	179622	169313	173841
7.05173	175094	174077	175055
7.08067	178645	174374	174214
7.10962	174186	173142	172173
7.13855	172870	168960	169992
7.1675	171816	171712	172595
7.19643	168449	172763	172301
7.22537	175485	174609	171121
7.25432	176086	171824	179272
7.28325	171284	170030	177483
7.3122	170069	172433	168507
7.34113	171378	174483	170855
7.37007	165507	171377	173363
7.39902	171233	169379	172373
7.42795	173658	169783	175861
7.4569	173734	180506	173861
7.48583	175729	175084	170125
7.51477	167624	175655	174327
7.54372	170927	177376	170002
7.57265	168982	168492	168958
7.6016	173672	169291	168447
7.63053	171513	171345	168926
7.65947	176224	173976	171506
7.68842	168631	178451	174719
7.71735	170093	172158	173741
7.7463	175314	177224	176425
7.77523	178885	173972	180255
7.80417	174229	176082	174650
7.83312	172326	170988	176218
7.86205	169498	169594	173137
7.891	170194	175195	174357
7.91993	169280	173508	177758
7.94887	177415	175143	171915
7.97782	172323	169372	176281
8.00675	171248	172220	172783
8.0357	174197	179354	171216
8.06463	171617	173592	173117
8.09357	174826	166205	169729
8.12252	176308	169162	173548
8.15145	170747	174223	170831
8.1804	176363	173618	173767
8.20933	174167	169280	171260
8.23827	170073	166676	171662
8.26722	173850	168382	169916
8.29615	172602	172192	169006
8.3251	168418	170491	171809
8.35403	170337	177059	166930
8.38298	177355	172234	166190
8.41192	175729	165708	170677
8.44085	170729	177226	171781
8.4698	171438	171060	173367
8.49873	171688	173667	166584
8.52768	174011	166709	171929
8.55662	168001	168312	172537
8.58555	173684	156612	173714
8.6145	173409	173306	173302
8.64343	170182	172287	172261
8.67238	168739	171175	176096
8.70132	171644	162479	176102
8.73025	174829	169362	173356
8.7592	176868	170717	179002
8.78813	173977	174890	171044
8.81708	172103	174070	167407
8.84602	170569	174745	173464
8.87495	175808	175002	172396
8.9039	170588	178539	172963
8.93283	179740	167245	172350
8.96178	173803	167101	174770
8.99072	179499	179682	173401
9.01965	167290	170986	174050
9.0486	171326	169236	173139
9.07753	173357	169043	173572
9.10648	170433	168561	170500
9.13542	169198	170944	175168
9.16435	171807	174936	172053
9.1933	170554	174619	174045
9.22223	180550	166362	173166
9.25118	168368	172859	175408
9.28012	172663	177465	170455
9.30905	172124	170614	175366
9.338	167960	173142	167396
9.36693	175911	181620	167383
9.39588	173541	173338	169318
9.42482	168394	175072	171181
9.45375	174774	173203	170002
9.4827	169868	170037	171590
9.51163	174656	171622	170073
9.54058	173057	171007	170268
9.56952	170045	170955	175384
9.59847	178847	174108	177255
9.6274	172331	173972	174527
9.65633	171336	173467	171497
9.68528	179086	169818	168706
9.71422	168499	173239	174665
9.74317	168250	174903	175903
9.7721	174325	169262	173651
9.80103	172508	167971	169135
9.82998	173316	173432	173348
9.85892	172957	175700	176535
9.88787	174124	170021	173158
9.9168	169832	174055	176202
9.94573	174683	169877	166503
9.97468	178742	173040	170109
10.0036	176357	177841	178584
10.0326	172844	171193	180934
10.0615	174087	171010	171039
10.0904	172674	163450	172366
10.1194	169121	176290	175205
10.1483	175894	172682	181067
10.1773	173555	173861	176259
10.2062	179640	170893	172787
10.2351	173252	170896	167346
10.2641	172855	176714	172504
10.293	175852	170696	176992
10.322	177648	172058	172547
10.3509	176385	169842	175051
10.3798	169179	172734	166592
10.4088	173726	177325	173986
10.4377	177891	177105	163088
10.4667	176662	178052	166129
10.4956	175097	168479	168656
10.5245	169466	174879	172621
10.5535	174324	173027	171808
10.5824	169793	175549	179079
10.6114	170517	173777	174083
10.6403	171056	167622	169621
10.6692	169977	172776	171750
10.6982	166268	179586	168275
10.7271	175350	175080	177493
10.7561	164897	173500	169252
10.785	176718	167516	176290
10.8139	173511	172869	176972
10.8429	169682	174007	175793
10.8718	171773	170820	170995
10.9008	176186	173170	172931
10.9297	167310	171842	175107
10.9587	174539	171313	169295
10.9876	170658	175175	171434
11.0165	165353	167957	172457
11.0455	174797	167308	171672
11.0744	172595	173349	170545
11.1034	171645	179771	168808
11.1323	175554	177352	178285
11.1612	177091	168430	175965
11.1902	172350	188157	179025
11.2191	173779	166631	174717
11.248	174741	179198	174630
11.277	174066	174584	174225
11.3059	165730	177074	172392
11.3349	177690	177373	177638
11.3638	174592	177941	175833
11.3927	177220	173415	171822
11.4217	174732	173046	178623
11.4506	172315	177948	175126
11.4796	176144	168963	174560
11.5085	173015	173841	180998
11.5374	175860	175031	173427
11.5664	178857	173371	178502
11.5953	175557	174549	175348
11.6242	178842	167287	173182
11.6532	166804	173941	178445
11.6821	172976	176126	173798
11.7111	168035	175706	175086
11.74	176520	171186	182626
11.769	176473	173069	175326
11.7979	166775	176268	177549
11.8268	173272	170022	172584
11.8558	177347	173145	175008
11.8847	172397	179127	174452
11.9137	176770	172376	174649
11.9426	174471	173143	174653
11.9715	182089	176109	179002
12.0005	172534	173505	176331
12.0294	170756	178435	174496
12.0584	181115	175337	171849
12.0873	171687	172225	172283
12.1162	175174	180711	174253
12.1452	174976	177954	174917
12.1741	179620	177626	180340
12.203	181018	177579	174987
12.232	174590	177452	175156
12.2609	175808	177472	181339
12.2899	180448	181085	180027
12.3188	174311	169276	180220
12.3477	166094	174017	175704
12.3767	174079	176959	174022
12.4056	168766	179476	180061
12.4346	171053	181737	175241
12.4635	178062	176826	177615
12.4924	177375	176978	181608
12.5214	182146	179784	182958
12.5503	173808	176444	177160
12.5793	180630	180162	175988
12.6082	174773	172463	178183
12.6371	183165	177447	184164
12.6661	178746	180238	177173
12.695	176951	178735	174789
12.724	179339	173538	178140
12.7529	183008	178641	178183
12.7818	171548	178633	174792
12.8108	172494	176075	178681
12.8397	172055	172176	172007
12.8687	179495	173000	183877
12.8976	174238	180888	183241
12.9265	181975	176017	173444
12.9555	171222	205151	175459
12.9844	168889	184296	179406
13.0134	183469	184402	179105
13.0423	179378	179792	182550
13.0712	178487	172103	180687
13.1002	174844	180467	178233
13.1291	180956	174724	178148
13.158	181345	181274	174630
13.187	177283	170938	177414
13.2159	176049	171489	177495
13.2449	176573	182928	185899
13.2738	179713	178765	176757
13.3027	177664	179241	181720
13.3317	179468	178516	181796
13.3606	183337	179865	184691
13.3896	178027	183396	186993
13.4185	179217	180449	174564
13.4474	171520	176119	179915
13.4764	179856	180688	179926
13.5053	177047	174165	174073
13.5343	180997	187516	180936
13.5632	181137	175538	174902
13.5921	178124	175935	180133
13.6211	173649	179386	177759
13.65	180931	178711	175945
13.679	180792	170788	180653
13.7079	181508	180946	179168
13.7368	175951	175946	181931
13.7658	184551	184588	183415
13.7947	178615	181388	182502
13.8237	183528	175699	177829
13.8526	179162	179580	175965
13.8815	175608	171950	176025
13.9105	177600	178821	176812
13.9394	178862	175526	177805
13.9683	176376	175283	185068
13.9973	178607	178325	181003
14.0262	180197	183308	179380
14.0552	181459	182274	184724
14.0841	181203	183617	182099
14.113	179867	179399	180838
14.142	178416	173919	178596
14.1709	180203	176645	173652
14.1999	176705	181859	175663
14.2288	179677	176873	178609
14.2577	181652	177788	184921
14.2867	179609	176882	185124
14.3156	183199	176575	182112
14.3446	178599	177474	174976
14.3735	181236	184254	176895
14.4024	186490	182590	176945
14.4314	178504	175182	176982
14.4603	175782	188108	175266
14.4893	181877	178968	179990
14.5182	173931	201962	174103
14.5471	178093	185779	178016
14.5761	176773	177585	183749
14.605	183233	184088	175951
14.634	170092	177116	179445
14.6629	177219	187517	180987
14.6918	186793	183883	179873
14.7208	181974	181790	182698
14.7497	180495	175471	174408
14.7787	181403	184839	173976
14.8076	178217	182654	181343
14.8365	180623	177759	180638
14.8655	187945	176856	181324
14.8944	178600	180960	190423
14.9233	182187	175174	185971
14.9523	183061	178046	171496
14.9812	179114	178922	188795
15.0102	178140	174920	181034
15.0391	180228	177260	178526
15.068	177015	177040	181685
15.097	172547	181810	181895
15.1259	180566	178968	189385
15.1548	180915	176122	183010
15.1838	183384	179084	181208
15.2127	182180	181793	189254
15.2417	183855	177047	184531
15.2706	179707	180712	183501
15.2995	180167	171184	179699
15.3285	178336	175147	186256
15.3574	177130	173917	181666
15.3864	181669	182530	181558
15.4153	180916	179141	181243
15.4443	180238	182508	180631
15.4732	180181	175951	181578
15.5021	179146	171504	184209
15.5311	177139	179119	186019
15.56	176680	178289	180413
15.5889	182805	182308	184167
15.6179	177280	178601	179698
15.6468	177868	180337	188745
15.6758	191900	189611	182727
15.7047	181313	184131	179028
15.7336	179492	181592	183397
15.7626	183074	179303	180444
15.7915	180281	179492	189827
15.8204	183763	185293	177955
15.8494	181331	186890	180676
15.8783	182898	179109	179389
15.9073	184098	184415	185421
15.9362	183845	182054	181738
15.9651	187001	185887	186431
15.9941	183799	176894	178423
16.023	186464	180530	176285
16.052	180543	179988	180613
16.0809	183003	178701	184860
16.1099	176594	182648	180623
16.1388	178324	178249	183697
16.1677	180346	179522	183852
16.1967	183200	178337	185479
16.2256	179175	183115	178029
16.2545	183670	179056	180050
16.2835	177174	180994	186478
16.3124	183935	182495	182394
16.3413	179101	182199	188864
16.3703	177337	183408	183941
16.3992	184865	179118	181295
16.4282	189117	182021	181702
16.4571	186826	179907	182548
16.486	180800	185394	180883
16.515	177215	183078	177507
16.5439	189216	180379	186284
16.5729	178381	184259	176691
16.6018	183107	180430	179472
16.6307	180420	182795	180536
16.6597	176395	178206	178769
16.6886	190883	178447	186974
16.7176	183596	185752	179401
16.7465	181607	177700	186032
16.7754	187548	176144	177681
16.8044	184259	182331	183538
16.8333	179732	180139	186789
16.8623	182930	182655	183258
16.8912	185495	180270	182712
16.9201	182527	185501	178500
16.9491	180449	181176	184610
16.978	183768	183639	183597
17.0069	178454	183283	183565
17.0359	186862	182214	185184
17.0648	179372	182937	184732
17.0938	241866	226960	225948
17.1227	576833	597191	542615
17.1517	914796	1.01926e+06	935268
17.1806	1.23561e+06	1131576	1.05171e+06
17.2095	1.04107e+06	1.01794e+06	1.03166e+06
17.2385	850953	784475	808612
17.2674	609332	645043	571583
17.2963	488554	490598	478005
17.3253	404455	394789	395952
17.3542	362762	350408	336143
17.3832	306845	312546	282130
17.4121	270141	277822	267512
17.441	245471	249577	232865
17.47	231880	228661	218419
17.4989	216430	224654	210193
17.5279	202566	217652	213504
17.5568	205463	200884	201470
17.5857	197590	201338	197323
17.6147	199847	195050	186164
17.6436	195902	200945	204034
17.6726	203045	197293	195603
17.7015	197169	190328	193246
17.7304	198635	201253	197460
17.7594	198093	196519	191253
17.7883	195196	201448	191488
17.8173	198283	200673	193942
17.8462	197531	192420	192952
17.8751	196321	202378	193131
17.9041	199572	201881	192293
17.933	191205	193862	198410
17.9619	195353	195562	189367
17.9909	197917	191166	197699
18.0198	188675	196741	191901
18.0487	196075	196896	192343
18.0777	194205	192227	199868
18.1066	213994	189419	185104
18.1356	191674	190679	192461
18.1645	196875	191653	194077
18.1934	193967	194392	186141
18.2224	187595	189092	191539
18.2513	184471	189819	190078
18.2803	184141	192375	187524
18.3092	191255	191949	190689
18.3381	195402	190949	190258
18.3671	189352	196005	187849
18.396	196584	188558	187686
18.425	187927	195005	190218
18.4539	196608	187913	195931
18.4828	192795	190236	194434
18.5118	191534	193637	190069
18.5407	187773	188966	189390
18.5696	198196	182956	186788
18.5986	194395	190305	192496
18.6275	189263	185951	198498
18.6565	191743	197126	189689
18.6854	190524	187648	188034
18.7143	190804	190309	192863
18.7433	191743	188826	196066
18.7722	195089	194828	198373
18.8012	191534	188024	185872
18.8301	190722	192434	190576
18.859	195752	186920	192944
18.888	188585	191162	187371
18.9169	183745	186636	190174
18.9459	187391	194298	182625
18.9748	187422	191697	189372
19.0037	200228	187622	190607
19.0327	188673	188419	192301
19.0616	183053	186597	190637
19.0906	181609	191080	180165
19.1195	194471	219403	189730
19.1484	190933	192249	192218
19.1774	187551	185991	187518
19.2063	194825	196359	193023
19.2353	182671	187520	195033
19.2642	185973	194052	190739
19.2931	187750	190218	182461
19.3221	186562	188614	180974
19.351	185428	194389	193009
19.38	188188	192284	187905
19.4089	188025	191113	190331
19.4378	187464	194113	191374
19.4668	192318	194557	191284
19.4957	201199	189799	189164
19.5246	194923	191007	185951
19.5536	187632	185757	185605
19.5825	192515	190770	186420
19.6115	188953	187845	188392
19.6404	188137	188375	187204
19.6693	193347	204801	190000
19.6983	181794	192282	189688
19.7272	188720	197219	192737
19.7562	193138	188936	180416
19.7851	184040	190519	194403
19.814	188500	190113	185250
19.843	190365	186078	192165
19.8719	182344	184453	185509
19.9008	189682	190534	192840
19.9298	188728	194756	187828
19.9587	186224	190328	190822
19.9876	185181	194353	184721
20.0166	186592	192500	184755
20.0455	184340	191109	185578
20.0745	190232	189942	194854
20.1034	194847	189574	187366
20.1323	187261	189558	190691
20.1613	191371	186396	186114
20.1902	185294	184253	188933
20.2192	183202	188641	185531
20.2481	188386	190048	186128
20.277	187762	183134	186477
20.306	187884	186991	195125
20.3349	188324	183657	187513
20.3639	187924	189381	185266
20.3928	189379	187681	196711
20.4217	189882	191442	180886
20.4507	182236	187474	187816
20.4796	187795	192635	191291
20.5085	188873	190065	195013
20.5375	190793	186573	192006
20.5664	190552	192969	187641
20.5954	186258	186813	193543
20.6243	188921	185731	186126
20.6532	189494	187122	188307
20.6822	190495	188592	195766
20.7111	189201	182194	185055
20.7401	179615	188854	186463
20.769	193890	189859	189754
20.798	194911	195019	184053
20.8269	184445	191840	186728
20.8558	193302	192512	189460
20.8848	193158	196540	184511
20.9137	188904	186889	188497
20.9426	182754	184784	184977
20.9716	184642	191718	190436
21.0005	185929	195790	200444
21.0295	193476	191819	185352
21.0584	179030	188937	182138
21.0873	186485	184704	182290
21.1163	186055	188055	181161
21.1452	185630	184923	189612
21.1742	188567	186441	192984
21.2031	184620	192905	184187
21.232	186391	190213	187476
21.261	193388	183251	185673
21.2899	186850	183646	190208
21.3188	184144	189315	189686
21.3478	183010	192701	187625
21.3767	191499	190238	185308
21.4057	187364	191655	181185
21.4346	190312	191604	183201
21.4635	190460	185016	186902
21.4925	190654	183672	188286
21.5214	184335	182254	190342
21.5504	187258	185922	188334
21.5793	187825	184156	187781
21.6082	187221	193504	189428
21.6372	193687	184762	183109
21.6661	189793	187920	188872
21.695	193286	194395	192480
21.724	188171	186852	192687
21.7529	191256	186930	183647
21.7818	189237	191188	187723
21.8108	187091	194272	184419
21.8397	183749	187706	193189
21.8687	184039	185722	181813
21.8976	188999	189503	194681
21.9265	189874	188636	186153
21.9555	183524	191849	187703
21.9844	185600	189859	190110
22.0134	194553	191588	184752
22.0423	190760	191204	190571
22.0712	187739	187208	187209
22.1002	188662	183159	189140
22.1291	185938	185043	185402
22.158	182184	189675	188407
22.187	184803	182407	182648
22.2159	184943	186697	188524
22.2449	185913	185041	193823
22.2738	184840	194385	184141
22.3027	185345	181627	186224
22.3317	184039	191321	181902
22.3606	178902	194080	188920
22.3896	183280	181256	192817
22.4185	189496	190397	184679
22.4474	187890	190365	191360
22.4764	189021	200156	192882
22.5053	187195	190870	184736
22.5343	182794	195113	185052
22.5632	183692	188574	189657
22.5921	183986	185340	184352
22.6211	182689	187271	192331
22.65	187400	189032	187105
22.679	199917	191964	183690
22.7079	187815	188487	183291
22.7368	186454	186188	183570
22.7658	183835	190118	185425
22.7947	188111	186849	183429
22.8236	181438	182111	186611
22.8526	183620	188757	185440
22.8815	186736	189509	187230
22.9105	189980	184038	194384
22.9394	186634	187678	186515
22.9683	194556	183469	186461
22.9973	189009	190244	195278
23.0262	256017	242262	250289
23.0552	902783	873709	842259
23.0841	1.69811e+06	1.53612e+06	1.61094e+06
23.113	1.77903e+06	1.84631e+06	1.82578e+06
23.142	1.45578e+06	1.36737e+06	1.54816e+06
23.1709	900695	944089	957662
23.1998	628712	660446	694954
23.2288	501191	491640	537020
23.2577	429117	414107	425967
23.2867	357570	340178	373472
23.3156	294468	284342	293899
23.3445	256027	254986	260257
23.3735	221426	211778	226385
23.4024	215610	208069	223250
23.4313	203771	206096	197786
23.4603	196935	206353	203355
23.4892	188366	202908	198539
23.5182	191459	191584	193034
23.5471	190001	194128	190296
23.576	189398	192025	188110
23.605	186988	189186	188558
23.6339	187388	185914	184019
23.6628	187303	187295	192008
23.6918	190553	187944	190371
23.7207	187222	185483	184007
23.7497	188731	183832	182357
23.7786	179103	188367	190489
23.8075	185522	185985	187480
23.8365	179327	186008	187064
23.8654	187964	185431	187645
23.8944	184911	192400	194976
23.9233	191860	187244	186066
23.9522	186532	187570	186809
23.9812	183888	195202	187936
24.0101	192601	189604	183132
24.039	185038	180640	185136
24.068	184202	191350	188117
24.0969	185328	186670	185653
24.1259	192677	187908	181747
24.1548	185005	187656	190917
24.1837	184782	190355	191933
24.2127	180146	187287	178266
24.2416	185183	188504	181031
24.2706	196005	186115	189439
24.2995	196347	203427	188815
24.3285	192474	192235	198964
24.3574	190058	193649	185626
24.3863	188077	186055	187313
24.4153	185109	186805	189952
24.4442	185884	186111	187301
24.4731	179560	177928	187204
24.5021	178816	191043	188963
24.531	192389	181769	191066
24.56	190811	183645	194035
24.5889	188760	192641	193891
24.6178	186405	185929	195813
24.6468	188088	195477	183405
24.6757	185130	183881	193351
24.7046	180774	181946	185729
24.7336	186017	184360	189818
24.7625	186582	184111	186882
24.7915	188825	187129	187027
24.8204	197660	190027	194870
24.8493	199973	192556	191030
24.8783	191621	192061	192342
24.9072	185459	192327	188094
24.9361	185868	184276	185683
24.9651	181652	190015	186189
24.994	184827	185155	180079
25.023	179504	188212	181550
25.0519	179082	187602	182650
25.0808	186096	186893	188154
25.1098	184101	184775	191042
25.1387	187156	177027	184192
25.1676	188897	176911	181665
25.1966	189539	179545	190278
25.2255	184273	181490	183218
25.2544	181994	185645	181377
25.2834	179535	184805	192471
25.3123	185048	185312	186770
25.3413	191503	192348	193383
25.3702	192635	204905	195013
25.3991	191255	190114	197994
25.4281	195336	199382	201995
25.457	194527	198991	202486
25.486	191376	195562	193130
25.5149	194889	201444	188912
25.5438	197824	188176	190759
25.5728	191506	195473	187488
25.6017	184899	187733	187299
25.6306	193184	189190	194294
25.6596	190333	192347	192632
25.6885	188220	187383	182331
25.7175	192904	187028	190440
25.7464	184950	188303	184138
25.7753	184785	182792	185544
25.8043	190077	187072	188441
25.8332	187473	185517	184595
25.8621	188621	179085	192053
25.8911	193283	188265	181976
25.92	188677	190254	192904
25.949	182980	186951	187944
25.9779	184561	186987	187149
26.0069	186792	187731	182237
26.0358	187513	185529	185837
26.0647	186437	189389	188853
26.0937	192367	185143	192001
26.1226	187081	186698	184919
26.1515	179948	189186	186350
26.1805	186174	184992	190685
26.2094	185375	192212	190834
26.2384	188249	193722	193544
26.2673	192929	195216	193314
26.2962	193427	196617	197956
26.3252	194731	190418	196455
26.3541	190667	191649	189490
26.3831	189058	197344	188840
26.412	192915	195871	190569
26.4409	196654	190764	185048
26.4699	182927	191392	184181
26.4988	185664	185837	184588
26.5277	181025	187344	176359
26.5567	217702	202098	215980
26.5856	589813	530533	554327
26.6146	1.13873e+06	1.03884e+06	1.11647e+06
26.6435	1.36167e+06	1.1217e+06	1.34474e+06
26.6724	1.17175e+06	1.21481e+06	1.18826e+06
26.7014	899466	928674	947602
26.7303	624601	636564	702303
26.7592	533112	539621	554329
26.7882	417291	426917	427965
26.8171	363789	361657	389568
26.8461	300716	291907	314987
26.875	263270	263792	282011
26.9039	240112	243005	247297
26.9329	219169	219896	229831
26.9618	229291	220393	232986
26.9907	242910	247024	248511
27.0197	232411	230077	237067
27.0486	204459	213026	211581
27.0776	194997	194919	201369
27.1065	197947	198143	202578
27.1354	204171	202532	202205
27.1644	189508	197688	197174
27.1933	190500	193180	185066
27.2222	183410	184359	184524
27.2512	181285	192758	189750
27.2801	190800	188062	179325
27.3091	178517	184888	186112
27.338	181309	185437	184471
27.3669	181879	187484	181404
27.3959	182134	185378	179746
27.4248	179383	184924	180307
27.4537	183094	183142	192351
27.4827	185914	188770	185617
27.5116	179262	196034	185393
27.5406	186341	186316	177321
27.5695	181701	181745	184805
27.5984	184280	186882	179611
27.6274	183101	195833	187945
27.6563	199379	199544	199262
27.6853	324624	303670	303304
27.7142	720174	683981	676210
27.7431	1.00715e+06	987337	973100
27.7721	988239	1.01232e+06	911471
27.801	825481	824706	904072
27.8299	601076	602161	633034
27.8589	455792	439918	458441
27.8878	382322	375437	373012
27.9167	327998	319577	324255
27.9457	291844	288339	294621
27.9746	269372	272180	271529
28.0035	252926	242758	252389
28.0325	245420	246708	250590
28.0614	242662	234877	239086
28.0903	234380	241501	245590
28.1193	234177	232748	232816
28.1482	225098	229282	234221
28.1771	223876	245907	234467
28.2061	229727	228776	235170
28.235	228352	222791	231082
28.2639	222703	225296	226659
28.2929	217597	214232	220520
28.3218	220166	214900	212863
28.3507	213783	219710	215513
28.3797	209895	213424	213256
28.4086	206705	216914	212859
28.4376	200871	206053	209471
28.4665	211197	214390	205404
28.4954	215433	214966	215021
28.5243	205394	207980	210020
28.5533	198400	203863	204123
28.5822	202518	196708	202354
28.6111	199106	204500	204324
28.6401	198492	203641	203876
28.669	190068	201178	202720
28.6979	202516	197325	198000
28.7269	194287	191585	198270
28.7558	198878	194705	199407
28.7848	200044	207001	208503
28.8137	208694	208092	217625
28.8426	203512	207812	217015
28.8716	204916	200033	202477
28.9005	194958	192656	212536
28.9294	202304	200524	203754
28.9584	382059	362268	371825
28.9873	583696	632175	553700
29.0162	658645	646690	680246
29.0452	593119	600425	586788
29.0741	516707	486703	508937
29.103	416296	404646	420676
29.132	354030	370424	386479
29.1609	326249	314306	347751
29.1899	285132	285611	296228
29.2188	270466	257959	275308
29.2477	245111	246672	254628
29.2767	238529	224448	238857
29.3056	232401	227648	238280
29.3345	225833	225130	217020
29.3635	207806	207807	220444
29.3924	214714	214864	214800
29.4213	228880	225899	235602
29.4503	238690	235730	239217
29.4792	229391	225676	233924
29.5081	227391	238679	228527
29.5371	229091	228089	235989
29.566	231394	241376	238225
29.5949	239739	242335	245001
29.6239	239459	234904	244670
29.6528	236457	240671	244561
29.6817	250281	238632	255979
29.7107	251037	246259	243949
29.7396	255145	239950	249588
29.7685	267239	249422	250004
29.7975	317669	302200	296155
29.8264	312407	302160	301848
29.8553	259278	257890	248817
29.8843	182298	181585	176554
29.9132	194030	178206	174144
29.9421	210188	211638	196610
29.9711	239206	238682	224495
30	243088	239372	233006
30.0289	252667	244045	225763
30.0579	250335	240109	233557
30.0868	258436	244587	238733
30.1157	262934	251088	251559
30.1447	293215	287170	259993
30.1736	293601	270589	265531
30.2025	269241	248684	251000
30.2315	265795	246875	242604
30.2604	247942	239964	236676
30.2893	248146	240011	236320
30.3183	238084	235896	218424
30.3472	171051	177604	159870
30.3761	133596	135376	132381
30.405	129562	132149	131246
30.434	131448	131031	130656
30.4629	134009	135790	131875
30.4918	139505	140546	139169
30.5208	152471	152444	148959
30.5497	171065	177749	166334
30.5786	190954	201786	189140
30.6076	225785	217756	215531
30.6365	246376	230192	229419
30.6654	256910	255356	254262
30.6944	262712	259739	257601
30.7233	260935	245194	238502
30.7523	245315	243806	227652
30.7812	239637	230538	229941
30.8101	225278	226745	213477
30.8391	201342	199484	192622
30.868	146265	144345	138107
30.8969	132290	132864	129480
30.9259	132514	133513	133329
30.9548	145899	146201	140631
30.9837	152709	158504	151434
31.0127	163506	162448	154668
31.0416	167369	163830	156581
31.0705	169696	168401	165894
31.0995	170900	176579	162749
31.1284	170007	160637	160069
31.1573	157679	156133	154388
31.1863	158921	157130	158139
31.2152	167042	161380	156361
31.2442	163616	163740	160154
31.2731	154545	160486	151256
31.302	147678	147451	144803
31.331	139923	142348	139685
31.3599	135124	137847	133352
31.3888	130446	129822	128100
31.4178	129558	130240	127230
31.4467	129071	129743	129414
31.4757	131996	132431	130986
31.5046	133819	134330	132270
31.5335	129594	131949	128313
31.5625	127376	127967	128249
31.5914	128296	127870	128200
31.6203	129074	127680	127785
31.6493	128769	129108	127739
31.6782	128176	128387	128807
31.7072	127994	128094	128846
31.7361	126872	128612	127655
31.765	128916	128672	127831
31.794	129366	128464	128627
31.8229	128748	129516	129865
31.8519	128864	129589	128615
31.8808	129198	128932	129036
31.9097	129665	128620	128545
31.9387	129099	129426	128715
31.9676	130661	129573	128750
31.9966	129675	129596	129533
32.0255	129190	130628	128039
32.0545	129192	129613	128107
32.0834	128948	130856	128106
32.1123	128790	129374	129651
32.1413	130244	130770	129644
32.1702	130760	129556	128623
32.1992	130792	129804	128676
32.2281	130222	129761	129992
32.257	131216	130618	129990
32.286	131041	131683	129921
32.3149	130767	130793	129834
32.3439	130958	133112	130647
32.3728	130465	129838	129551
32.4017	130769	130220	130662
32.4307	131506	131283	129985
32.4596	131665	130678	129591
32.4886	132525	131659	131601
32.5175	130805	130965	131381
32.5465	131926	130300	130592
32.5754	130986	130395	129621
32.6043	129266	130149	129031
32.6333	128630	128771	128956
32.6622	128398	128149	127458
32.6912	127137	127635	127787
32.7201	128088	128476	128623
32.749	127456	128360	128555
32.778	128298	128241	129388
32.8069	128288	128026	128472
32.8359	126341	129222	127775
32.8648	127812	129878	129066
32.8937	127879	128403	128987
32.9227	127291	128355	129017
32.9516	127755	128885	128442
32.9806	126898	129714	128454
33.0095	127658	129046	127415
33.0385	129952	129112	128330
33.0674	127680	128367	129288
33.0964	127349	128717	129051
33.1253	128988	129067	128963
33.1542	129468	130399	128405
33.1832	129282	131287	129367
33.2121	129412	129564	130017
33.2411	130508	129956	130198
33.27	130555	129193	130794
33.2989	131377	130792	130210
33.3279	131338	131483	131419
33.3568	131329	130825	130503
33.3858	131720	130453	129832
33.4147	130895	131015	130852
33.4436	129548	130169	130953
33.4726	130581	130213	131640
33.5015	129291	132112	132008
33.5305	130540	131062	131969
33.5594	130479	130480	129803
33.5884	130384	131238	130253
33.6173	130338	132537	130710
33.6463	130379	131380	130362
33.6752	130643	133478	130773
33.7041	131634	131505	130358
33.7331	129852	132944	130967
33.762	131562	131074	130781
33.791	131092	129764	130876
33.8199	130623	131568	131327
33.8488	130371	131830	130763
33.8778	131365	130150	130581
33.9067	130529	131638	130586
33.9357	130755	131669	129358
33.9646	130158	132319	129823
33.9935	129018	129902	129181
34.0225	127268	129946	129002
34.0514	128768	129129	129589
34.0804	127215	128674	128156
34.1093	129216	128458	128411
34.1382	127201	128472	128046
34.1672	128013	129274	127804
34.1961	127722	127880	127870
34.2251	129692	129051	128938
34.254	127337	128924	127888
34.283	128718	130272	129063
34.3119	127000	128015	127286
34.3409	127462	129115	128479
34.3698	127932	128455	128798
34.3987	128480	128908	128759
34.4277	128206	128881	127588
34.4566	128706	128943	127234
34.4856	128589	128725	127480
34.5145	129004	128940	129577
34.5434	128220	128829	127747
34.5724	129642	129357	129545
34.6013	128408	129686	128456
34.6303	129852	129519	129109
34.6592	130243	129362	130899
34.6882	131058	129558	130408
34.7171	129403	129605	129107
34.746	130985	130682	130354
34.775	131452	129323	129925
34.8039	130102	131740	129660
34.8329	131024	130721	129589
34.8618	131205	129994	130414
34.8907	130568	130968	129518
34.9197	130291	129901	129564
34.9486	132496	132096	130336
34.9776	130751	130105	130116
35.0065	129617	130916	131041
35.0354	130368	129932	130237
35.0644	131127	130183	130417
35.0933	131648	131378	130941
35.1223	132453	131295	131421
35.1512	131783	129952	131053
35.1801	131116	129346	130224
35.2091	131319	130692	129871
35.238	130194	131183	130566
35.267	131360	129927	131023
35.2959	129663	131297	129183
35.3249	131312	131746	130220
35.3538	129839	132667	130823
35.3828	131323	132032	131252
35.4117	131335	131522	130468
35.4406	131585	131218	131406
35.4696	131800	130671	130645
35.4985	131764	130980	129371
35.5275	130205	130981	130620
35.5564	130682	130281	131671
35.5853	129508	131507	130938
35.6143	131801	132319	131127
35.6432	129979	131089	130072
35.6722	130508	132271	131285
35.7011	130025	130346	128876
35.73	131437	130576	130104
35.759	130661	129849	130994
35.7879	128870	129558	127846
35.8169	129562	129539	128683
35.8458	129136	130071	127565
35.8747	126620	129330	128623
35.9037	129231	129531	127543
35.9326	128270	128716	128187
35.9616	128104	128608	128928
35.9905	128489	128135	127433
36.0195	127888	129096	129161
36.0484	127015	128994	127688
36.0773	128500	129790	127927
36.1063	127880	128123	127878
36.1352	127665	129047	128857
36.1642	128443	128603	128998
36.1931	127190	128244	129289
36.2221	127896	128592	127645
36.251	127466	127617	128449
36.2799	127421	128701	128037
36.3089	127375	129145	128179
36.3378	127290	128242	129031
36.3668	127813	127301	127988
36.3957	128281	128643	127916
36.4246	128539	128517	127944
36.4536	127737	129415	127542
36.4825	129005	128936	128742
36.5115	128765	129610	127839
36.5404	128742	129032	128355
36.5694	129390	128686	128857
36.5983	128523	129343	129653
36.6272	129923	129788	128164
36.6562	129038	129367	128853
36.6851	129116	129337	128616
36.7141	131023	129530	128209
36.743	128298	130654	129260
36.7719	130404	129330	130594
36.8009	129942	130077	130726
36.8298	128674	129837	131542
36.8588	130002	129429	129332
36.8877	129291	130158	130010
36.9166	129837	129634	130589
36.9456	129270	129371	129740
36.9745	127691	130944	130561
37.0035	129795	130903	129683
37.0324	129671	130280	130924
37.0614	129468	130304	129773
37.0903	129006	130410	130538
37.1193	128521	130473	131911
37.1482	130669	130669	130441
37.1771	129636	131151	129516
37.2061	129213	131410	130584
37.235	129147	131204	130029
37.264	130923	130689	129183
37.2929	129927	129477	130363
37.3218	129943	130809	129422
37.3508	130317	131625	130348
37.3797	129196	129347	130122
37.4087	130365	130886	129905
37.4376	129981	129581	130835
37.4665	130578	130096	130146
37.4955	129544	131481	130038
37.5244	130743	130624	129755
37.5534	131603	128749	129250
37.5823	128652	129775	130138
37.6113	129099	130496	130269
37.6402	129806	129638	130108
37.6692	129353	130108	130886
37.6981	128500	129602	130557
37.727	129335	131215	130966
37.756	131019	131845	129630
37.7849	129638	130202	130816
37.8139	130707	130241	131065
37.8428	129544	130255	129667
37.8717	129200	130595	130912
37.9007	129464	130453	130001
37.9296	129358	130055	131441
37.9586	131192	129870	129964
37.9875	128830	130120	129812
38.0164	130265	131179	129188
38.0454	128324	131284	129028
38.0743	129772	129398	129844
38.1033	129661	130990	131418
38.1322	129355	129674	131349
38.1612	130185	130521	130654
38.1901	129302	129471	129319
38.2191	129439	129331	129804
38.248	129111	130392	129455
38.2769	130063	131807	130799
38.3059	129710	130771	130514
38.3348	131252	130356	129745
38.3638	129986	130762	129404
38.3927	129343	129447	130368
38.4216	130281	131113	129856
38.4506	130671	131358	129803
38.4795	129423	130078	129804
38.5085	130027	129714	129252
38.5374	131115	130487	132206
38.5663	129692	130179	131826
38.5953	129922	131436	130257
38.6242	131500	132502	131411
38.6532	128668	131431	129597
38.6821	128349	130613	130264
38.7111	130352	130071	128748
38.74	128785	130387	130321
38.7689	128872	130701	130658
38.7979	128732	130713	130840
38.8268	130229	128992	130645
38.8558	130121	129065	127950
38.8847	128539	129192	130802
38.9136	128269	129538	129193
38.9426	129673	130077	130483
38.9715	129589	129612	129552
39.0005	129352	129762	130152
39.0294	129826	130658	129641
39.0584	129369	131064	131147
39.0873	129698	131917	130422
39.1163	129634	129521	129233
39.1452	129064	129567	128619
39.1741	134075	135970	134234
39.2031	258504	263221	253444
39.232	254355	251480	245521
39.261	212581	217887	221258
39.2899	199772	205857	198394
39.3188	189788	194882	196190
39.3477	187863	192038	192618
39.3767	197549	194757	192745
39.4056	187998	184656	184988
39.4346	189572	191209	182944
39.4635	189966	187434	192979
39.4924	188515	192036	193311
39.5214	196399	195629	190692
39.5503	196691	199224	194985
39.5793	192347	192482	193851
39.6082	194845	200973	191078
39.6371	194553	189334	191907
39.666	185092	197940	197395
39.695	187606	186454	193203
39.7239	194881	194667	193019
39.7529	191720	197854	191837
39.7818	191503	190832	194789
39.8107	190559	191993	184439
39.8397	186115	197110	186963
39.8686	184045	186580	183637
39.8976	192664	193431	188245
39.9265	185855	196711	188852
39.9554	181110	188311	184613
39.9844	184336	187942	187884
40.0133	187075	197791	189361
40.0423	189065	192748	185311
40.0712	194563	188665	194029
40.1001	190915	185610	187030
40.129	184766	187201	186921
40.158	181523	191651	179577
40.1869	187582	187318	184687
40.2159	191228	186929	191558
40.2448	190176	182310	182550
40.2737	191493	193043	197950
40.3027	190738	179305	180322
40.3316	195504	191547	187503
40.3606	188437	184127	186085
40.3895	188900	188453	181638
40.4184	180768	192763	184538
40.4474	181116	192765	185426
40.4763	184062	183972	184908
40.5052	177841	188065	182677
40.5342	180771	182286	185271
40.5631	176898	183917	177177
40.5921	186649	185151	185482
40.621	186172	186520	177484
40.6499	181930	185153	179471
40.6789	181584	185957	189808
40.7078	181448	179695	183017
40.7368	181437	184184	183138
40.7657	182259	185434	183046
40.7946	175703	179789	185156
40.8236	181223	181277	179088
40.8525	180108	181631	183192
40.8814	173482	178058	190750
40.9104	179534	181563	183339
40.9393	185787	183962	181139
40.9682	179873	179235	184689
40.9972	180712	177970	179362
41.0261	180520	183197	182954
41.0551	182788	179262	175762
41.084	190692	180981	188080
41.1129	187314	180216	180557
41.1419	171988	182544	183328
41.1708	174563	179518	173750
41.1998	181681	179275	181500
41.2287	175754	180716	175260
41.2576	182590	178648	182668
41.2866	177084	180929	181078
41.3155	176428	173142	173566
41.3445	173065	178229	176978
41.3734	173516	175184	180118
41.4023	175892	177822	176811
41.4313	174674	175538	171476
41.4602	174604	183615	170890
41.4892	176031	180679	175888
41.5181	177768	177439	177592
41.547	174596	175997	176993
41.576	177960	179402	177751
41.6049	176782	175900	177346
41.6339	172619	173893	182476
41.6628	172373	179413	179210
41.6917	179704	179942	179395
41.7207	175629	176169	173110
41.7496	176294	180367	178334
41.7785	174146	183524	179282
41.8075	176557	179319	170268
41.8364	175499	177803	174872
41.8653	174396	170913	181848
41.8943	178344	179470	172762
41.9232	174899	173917	181812
41.9522	173444	178939	173689
41.9811	182470	179573	179162
42.01	176520	170357	177911
42.039	178069	175949	176307
42.0679	173745	177297	175915
42.0969	176363	179846	173141
42.1258	175874	177854	178546
42.1547	173141	177340	177032
42.1837	170531	179576	173868
42.2126	178783	175051	176604
42.2416	174031	186387	177766
42.2705	179237	176467	173890
42.2995	176947	177688	171332
42.3284	174895	173964	174555
42.3573	178971	173523	175864
42.3863	170348	173885	174168
42.4152	175622	182053	177383
42.4441	172739	174687	176835
42.4731	180815	177905	175815
42.502	174181	174771	174224
42.531	172448	180351	183130
42.5599	168171	175743	176908
42.5888	176472	173916	175497
42.6178	176497	171841	169079
42.6467	170062	174210	177823
42.6756	181163	176128	174524
42.7046	170334	169700	173912
42.7335	173780	172449	175732
42.7625	171565	168165	175031
42.7914	175606	172492	174169
42.8203	176522	175475	180154
42.8493	169898	173099	173596
42.8782	179028	177340	174589
42.9072	176874	165159	175084
42.9361	174549	178124	176986
42.965	176607	171850	165617
42.994	173753	178046	170871
43.0229	174262	191826	169715
43.0519	172240	177877	172280
43.0808	175580	176218	175801
43.1097	174543	178448	169900
43.1387	181246	175302	174249
43.1676	177157	173851	181833
43.1966	177658	169114	170228
43.2255	180106	179073	171415
43.2544	177657	168902	168403
43.2834	167276	170600	178176
43.3123	174781	181528	172621
43.3413	172420	174212	171762
43.3702	174307	177041	177556
43.3991	175789	178780	175098
43.4281	183604	169047	171710
43.457	173458	177142	176488
43.486	175727	179224	176800
43.5149	172433	169980	170448
43.5438	173293	167990	172888
43.5728	171478	176007	174461
43.6017	188536	171505	181779
43.6307	173117	178219	174179
43.6596	173739	171580	174365
43.6885	174003	178210	175223
43.7175	177003	173531	169175
43.7464	176758	171338	171358
43.7754	174740	174568	172143
43.8043	176820	173650	181009
43.8332	170549	175180	169753
43.8622	175536	177054	171217
43.8911	180992	171716	179379
43.9201	173854	172951	169922
43.949	171806	174911	174237
43.9779	170914	160823	177181
44.0069	178678	176778	176538
44.0358	172060	177770	175410
44.0647	175746	182698	174792
44.0937	173367	173618	177841
44.1226	174152	177812	177402
44.1516	170403	175392	178973
44.1805	177389	170283	171716
44.2094	175045	177333	175954
44.2384	177844	171882	173796
44.2673	171476	180005	174585
44.2963	172164	172397	175319
44.3252	166848	174349	175162
44.3541	178621	176791	173208
44.3831	178338	170713	173461
44.412	176720	171244	170690
44.441	174958	175926	176050
44.4699	174721	172837	176707
44.4988	175255	170674	168370
44.5278	170065	170875	173986
44.5567	169104	173335	171978
44.5857	168064	175636	171875
44.6146	171020	168453	179550
44.6435	170991	176676	170143
44.6725	175025	163627	173388
44.7014	170979	176792	174067
44.7304	166233	174427	176260
44.7593	167302	170229	166745
44.7882	168619	175765	176695
44.8172	171687	168506	174705
44.8461	173267	171696	173037
44.8751	172416	172446	173451
44.904	176460	169078	169570
44.9329	167533	165078	175443
44.9619	165479	179195	172701
44.9908	174905	168892	175169
45.0198	179956	178132	181876
