# Supplementary material for: Hydroxy acid conjugation to lipids increases structural and hydrolytic stability
Source: Nat Commun. 2026 Jul 27;17:6973. doi: 10.1038/s41467-026-75192-5 (PMC13408983; doi:10.1038/s41467-026-75192-5)
Supplement: Supplementary file 19 — Source data for Figure S12 [file 41467_2026_75192_MOESM19_ESM.xlsx]

## Sheet: Figure S12A
Figure S12A: HPLC chromatogram (negative mode) of DA:PLA reaction products at 1:2 molar ratio
RT [min]	DA:PLA 1:2 A	DA:PLA 1:2 B	DA:PLA 1:2 C
0.00333333	-0.0190249	-0.258446	-0.129673
0.01	-0.0303678	-0.332355	-0.167313
0.0166667	0.0121719	-0.373363	-0.167284
0.0233333	0.0653668	-0.387669	-0.179087
0.03	0.0697727	-0.38147	-0.21796
0.0366667	0.0582376	-0.349998	-0.245168
0.0433333	0.0743369	-0.309467	-0.235442
0.05	0.0805173	-0.297546	-0.214154
0.0566667	0.0639344	-0.300407	-0.21677
0.0633333	0.0413914	-0.313282	-0.234292
0.07	0.0405363	-0.333786	-0.262127
0.0766667	0.0464128	-0.352383	-0.286726
0.0833333	0.0392759	-0.351906	-0.300981
0.09	0.0466038	-0.319958	-0.30435
0.0966667	0.0583309	-0.271797	-0.299306
0.103333	0.0666944	-0.203133	-0.290289
0.11	0.0655169	-0.111103	-0.26641
0.116667	0.0573586	-0.0481606	-0.244441
0.123333	0.019402	-0.0476837	-0.272778
0.13	-0.0498457	-0.0910759	-0.333711
0.136667	-0.101219	-0.146389	-0.396309
0.143333	-0.110209	-0.190258	-0.413309
0.15	-0.0615826	-0.212669	-0.370016
0.156667	0.0136948	-0.199795	-0.29107
0.163333	0.0984288	-0.168324	-0.199847
0.17	0.153076	-0.15974	-0.143066
0.176667	0.14956	-0.17786	-0.145225
0.183333	0.0943329	-0.180244	-0.195666
0.19	0.0169661	-0.177383	-0.283001
0.196667	-0.0614532	-0.15974	-0.370957
0.203333	-0.103451	-0.136852	-0.445269
0.21	-0.0931409	-0.0891685	-0.483087
0.216667	-0.0497216	-0.0405312	-0.481102
0.223333	-0.020482	-0.0543594	-0.486661
0.23	-0.0511351	-0.108719	-0.520702
0.236667	-0.0965965	-0.19598	-0.560601
0.243333	-0.148359	-0.249386	-0.555294
0.25	-0.181971	-0.274181	-0.51723
0.256667	-0.205393	-0.277996	-0.47096
0.263333	-0.190969	-0.257015	-0.388784
0.27	-0.129864	-0.237942	-0.264251
0.276667	-0.0594032	-0.211716	-0.13995
0.283333	-0.000996197	-0.208378	-0.070837
0.29	0.0184008	-0.2141	-0.0604901
0.296667	0.00922087	-0.21553	-0.0684563
0.303333	-0.0264571	-0.210762	-0.0820231
0.31	-0.0607427	-0.197411	-0.109822
0.316667	-0.0933297	-0.173092	-0.145782
0.323333	-0.1122	-0.135422	-0.1737
0.33	-0.124825	-0.0796318	-0.158713
0.336667	-0.109499	-0.0133514	-0.120969
0.343333	-0.0582976	0.0448227	-0.109749
0.35	3.39464e-06	0.0839233	-0.122925
0.356667	0.050344	0.0920296	-0.131123
0.363333	0.0755906	0.0724792	-0.115082
0.37	0.103792	0.0100136	-0.0916239
0.376667	0.126129	-0.0767708	-0.0667103
0.383333	0.128216	-0.135899	-0.0334729
0.39	0.106002	-0.141144	-0.00620401
0.396667	0.0740513	-0.124454	-0.0179752
0.403333	0.0494514	-0.111103	-0.0584493
0.41	0.0180594	-0.0948906	-0.111861
0.416667	-0.0323913	-0.0872612	-0.164318
0.423333	-0.109049	-0.100136	-0.192127
0.43	-0.17539	-0.120163	-0.187479
0.436667	-0.186001	-0.119686	-0.13654
0.443333	-0.146357	-0.107765	-0.0931437
0.45	-0.0911707	-0.0948906	-0.0623817
0.456667	-0.0379069	-0.0629425	-0.0484774
0.463333	0.0330248	-0.014782	-0.0590694
0.47	0.107976	0.0157356	-0.0784088
0.476667	0.153254	0.0138283	-0.103626
0.483333	0.15332	0.00190735	-0.0857595
0.49	0.133612	-0.0133514	-0.0612348
0.496667	0.105385	-0.0371933	-0.0514641
0.503333	0.0697888	-0.0782013	-0.0575978
0.51	0.0421819	-0.123978	-0.0851231
0.516667	-0.00880111	-0.146866	-0.115128
0.523333	-0.0770047	-0.143051	-0.158422
0.53	-0.128555	-0.120163	-0.183326
0.536667	-0.138169	-0.123978	-0.202719
0.543333	-0.120134	-0.154018	-0.212903
0.55	-0.104594	-0.177383	-0.193381
0.556667	-0.0554539	-0.17786	-0.153736
0.563333	0.039529	-0.180244	-0.124494
0.57	0.131436	-0.202179	-0.141036
0.576667	0.194697	-0.20647	-0.158308
0.583333	0.251884	-0.180721	-0.161286
0.59	0.30832	-0.156403	-0.184598
0.596667	0.327045	-0.155926	-0.24821
0.603333	0.296858	-0.163078	-0.297814
0.61	0.264234	-0.150681	-0.297905
0.616667	0.258456	-0.153065	-0.287225
0.623333	0.239246	-0.182629	-0.319713
0.63	0.17942	-0.228882	-0.375046
0.636667	0.104336	-0.273228	-0.420315
0.643333	0.0606424	-0.32711	-0.468136
0.65	0.0227884	-0.399113	-0.517777
0.656667	-0.0307174	-0.447273	-0.532066
0.663333	-0.0909549	-0.4673	-0.496226
0.67	-0.132317	-0.464916	-0.418558
0.676667	-0.137286	-0.479698	-0.342749
0.683333	-0.128172	-0.470638	-0.261285
0.69	-0.100366	-0.422001	-0.189854
0.696667	-0.0625513	-0.359535	-0.150903
0.703333	-0.01467	-0.311852	-0.130495
0.71	0.0365086	-0.285625	-0.130147
0.716667	0.0765025	-0.253677	-0.138284
0.723333	0.0896303	-0.220299	-0.177169
0.73	0.0839691	-0.210762	-0.226297
0.736667	0.0837914	-0.228882	-0.273462
0.743333	0.0849728	-0.261307	-0.298577
0.75	0.0946708	-0.286579	-0.298189
0.756667	0.0926331	-0.314236	-0.289178
0.763333	0.0787391	-0.366688	-0.264888
0.77	0.0439255	-0.434875	-0.252086
0.776667	-0.0331313	-0.493526	-0.2557
0.783333	-0.105342	-0.519753	-0.282793
0.79	-0.15868	-0.525475	-0.30388
0.796667	-0.173	-0.501156	-0.301209
0.803333	-0.168082	-0.453949	-0.299137
0.81	-0.148421	-0.395298	-0.304559
0.816667	-0.102689	-0.333786	-0.301922
0.823333	-0.0398535	-0.280857	-0.295701
0.83	0.0103216	-0.242233	-0.308754
0.836667	0.0251158	-0.23365	-0.3344
0.843333	0.0015818	-0.233173	-0.36347
0.85	-0.030096	-0.221252	-0.377195
0.856667	-0.0431496	-0.192165	-0.366603
0.863333	-0.0204404	-0.140667	-0.313468
0.87	0.043527	-0.0700951	-0.248912
0.876667	0.120974	0.00429153	-0.209738
0.883333	0.187145	0.0500679	-0.186313
0.89	0.226914	0.0658035	-0.152571
0.896667	0.238764	0.0185966	-0.153958
0.903333	0.191697	-0.0786781	-0.214397
0.91	0.0867586	-0.210285	-0.298469
0.916667	-0.0257624	-0.313282	-0.360003
0.923333	-0.0914093	-0.370502	-0.387615
0.93	-0.121554	-0.39959	-0.424005
0.936667	-0.135158	-0.369549	-0.441591
0.943333	-0.116971	-0.293255	-0.422146
0.95	-0.0452264	-0.180244	-0.37164
0.956667	0.0461566	-0.116825	-0.319049
0.963333	0.107342	-0.125408	-0.292297
0.97	0.138822	-0.158787	-0.277177
0.976667	0.172451	-0.206947	-0.259671
0.983333	0.199689	-0.258446	-0.249649
0.99	0.19667	-0.326157	-0.251452
0.996667	0.158636	-0.350952	-0.2675
1.00333	0.123067	-0.314713	-0.290944
1.01	0.11151	-0.253677	-0.315022
1.01667	0.0856655	-0.195026	-0.339819
1.02333	0.0493481	-0.145435	-0.341402
1.03	0.0159538	-0.102043	-0.329832
1.03667	0.00876481	-0.0934601	-0.314688
1.04333	0.0144481	-0.108719	-0.294631
1.05	0.00145698	-0.117779	-0.258956
1.05667	-0.0132843	-0.100136	-0.200714
1.06333	-0.0291307	-0.0891685	-0.153712
1.07	-0.05383	-0.130177	-0.125618
1.07667	-0.110828	-0.191689	-0.112246
1.08333	-0.170014	-0.247478	-0.109114
1.09	-0.182571	-0.28038	-0.114727
1.09667	-0.160547	-0.311852	-0.144091
1.10333	-0.136977	-0.338078	-0.179747
1.11	-0.118424	-0.329971	-0.201922
1.11667	-0.0593945	-0.316143	-0.218101
1.12333	0.0105865	-0.312328	-0.228723
1.13	0.0527213	-0.313282	-0.216741
1.13667	0.0785176	-0.319004	-0.166979
1.14333	0.108728	-0.321388	-0.102029
1.15	0.159975	-0.309467	-0.0412974
1.15667	0.19468	-0.256062	0.0329725
1.16333	0.22524	-0.164509	0.135398
1.17	0.25792	-0.0805855	0.226342
1.17667	0.284686	-0.0138283	0.263496
1.18333	0.313686	0.0371933	0.240905
1.19	0.319935	0.0829697	0.19272
1.19667	0.314773	0.113487	0.162107
1.20333	0.305289	0.115871	0.140919
1.21	0.30048	0.082016	0.109614
1.21667	0.271774	0.0309944	0.0614664
1.22333	0.199919	-0.00286102	0.0222875
1.23	0.129127	0.00286102	-0.00395172
1.23667	0.10864	0.0324249	-0.0318796
1.24333	0.137314	0.061512	-0.059354
1.25	0.192363	0.0867844	-0.0671352
1.25667	0.267003	0.122547	-0.0458857
1.26333	0.347042	0.124931	-0.0240993
1.27	0.398099	0.0667572	-0.0203485
1.27667	0.392326	-0.0252724	-0.0464166
1.28333	0.345752	-0.116825	-0.0974173
1.29	0.26905	-0.168324	-0.142422
1.29667	0.196994	-0.199795	-0.171913
1.30333	0.143595	-0.188351	-0.17846
1.31	0.126654	-0.147343	-0.180678
1.31667	0.124631	-0.103474	-0.18169
1.32333	0.11627	-0.0829697	-0.200294
1.33	0.0826932	-0.112534	-0.256008
1.33667	0.0187123	-0.179291	-0.337442
1.34333	-0.0559631	-0.267506	-0.423115
1.35	-0.131687	-0.366211	-0.495615
1.35667	-0.215444	-0.450611	-0.5555
1.36333	-0.302208	-0.500679	-0.589807
1.37	-0.34186	-0.498295	-0.586842
1.37667	-0.329545	-0.461102	-0.552021
1.38333	-0.272668	-0.408173	-0.496449
1.39	-0.198205	-0.347137	-0.425473
1.39667	-0.118803	-0.305653	-0.361366
1.40333	-0.0574477	-0.292778	-0.298463
1.41	-0.0360605	-0.305176	-0.237964
1.41667	-0.0272045	-0.320435	-0.184045
1.42333	-0.0465096	-0.332832	-0.159149
1.43	-0.0965263	-0.339985	-0.146518
1.43667	-0.141326	-0.333786	-0.120685
1.44333	-0.159606	-0.291348	-0.0828822
1.45	-0.132338	-0.214577	-0.0425568
1.45667	-0.104459	-0.125885	0.0181254
1.46333	-0.0444588	-0.0720024	0.0963426
1.47	0.0346493	-0.0514984	0.155186
1.47667	0.10933	-0.0324249	0.184166
1.48333	0.152991	-0.0243187	0.183955
1.49	0.144841	-0.041008	0.168126
1.49667	0.14575	-0.0896454	0.125034
1.50333	0.153451	-0.14782	0.0849907
1.51	0.180396	-0.200272	0.0630553
1.51667	0.204746	-0.248909	0.0540253
1.52333	0.250462	-0.256062	0.0514106
1.53	0.319021	-0.23365	0.04784
1.53667	0.343453	-0.198364	0.0268363
1.54333	0.312	-0.182152	-0.0272139
1.55	0.238664	-0.165462	-0.0912366
1.55667	0.172915	-0.146866	-0.144289
1.56333	0.0874144	-0.153542	-0.183991
1.57	0.000523485	-0.174999	-0.203241
1.57667	-0.0461746	-0.196934	-0.189014
1.58333	-0.0525346	-0.178337	-0.140202
1.59	-0.025114	-0.165462	-0.0821121
1.59667	0.020389	-0.152588	-0.0239973
1.60333	0.116297	-0.140667	0.0324871
1.61	0.229631	-0.130653	0.0781005
1.61667	0.324719	-0.143528	0.0946058
1.62333	0.375887	-0.164509	0.101949
1.63	0.396835	-0.155449	0.113402
1.63667	0.37982	-0.143051	0.136057
1.64333	0.333246	-0.154972	0.156703
1.65	0.281168	-0.177383	0.162536
1.65667	0.24886	-0.15974	0.176963
1.66333	0.251829	-0.120163	0.177959
1.67	0.266635	-0.0886917	0.18547
1.67667	0.305542	-0.0634193	0.18193
1.68333	0.347932	-0.0290871	0.182119
1.69	0.367769	-0.00762939	0.189195
1.69667	0.347478	-0.00762939	0.191659
1.70333	0.297005	-0.0300407	0.179406
1.71	0.234592	-0.0677109	0.139811
1.71667	0.16362	-0.099659	0.0953534
1.72333	0.103839	-0.123024	0.0637726
1.73	0.100721	-0.119686	0.0590029
1.73667	0.157661	-0.135422	0.0611593
1.74333	0.224851	-0.173569	0.0589571
1.75	0.258813	-0.211716	0.045478
1.75667	0.252749	-0.248909	0.0346981
1.76333	0.230766	-0.277042	0.0138929
1.77	0.177493	-0.33474	-0.0225811
1.77667	0.0868323	-0.377178	-0.0556226
1.78333	-0.00381229	-0.375748	-0.0424166
1.79	-0.033474	-0.311375	0.0225662
1.79667	0.0305288	-0.213623	0.0967601
1.80333	0.135744	-0.127316	0.161264
1.81	0.240231	-0.058651	0.211186
1.81667	0.304002	-0.0157356	0.248474
1.82333	0.349414	-0.000476837	0.275317
1.83	0.382672	-0.0514984	0.275692
1.83667	0.371341	-0.14782	0.260477
1.84333	0.333202	-0.241756	0.248134
1.85	0.28472	-0.28801	0.241389
1.85667	0.284463	-0.280857	0.255154
1.86333	0.335624	-0.274181	0.259301
1.87	0.362512	-0.25177	0.264427
1.87667	0.350782	-0.220299	0.263735
1.88333	0.280642	-0.165939	0.253659
1.89	0.211754	-0.0944138	0.2658
1.89667	0.181519	-0.0367165	0.308014
1.90333	0.153401	0.00905991	0.367052
1.91	0.128623	0.0209808	0.39402
1.91667	0.109043	0.0238419	0.384058
1.92333	0.137001	0.0157356	0.34339
1.93	0.195034	-0.017643	0.26757
1.93667	0.222818	-0.067234	0.144978
1.94333	0.198962	-0.113487	0.000535659
1.95	0.151646	-0.140667	-0.0989378
1.95667	0.100372	-0.155926	-0.136018
1.96333	0.0616889	-0.174046	-0.11931
1.97	0.0213463	-0.211716	-0.0989272
1.97667	-0.0332367	-0.247955	-0.0728393
1.98333	-0.0670596	-0.25177	-0.024199
1.99	-0.0501679	-0.201225	0.0406357
1.99667	0.0384694	-0.11158	0.120482
2.00333	0.14728	-0.0247955	0.206052
2.01	0.237782	0.087738	0.327296
2.01667	0.35946	0.247002	0.504259
2.02333	0.553	0.489235	0.75683
2.03	0.823905	0.800133	1.07957
2.03667	1.14108	1.2064	1.47636
2.04333	1.53059	1.75285	1.97571
2.05	2.04713	2.40326	2.59216
2.05667	2.62563	3.0551	3.25088
2.06333	3.17008	3.58534	3.83298
2.07	3.5722	3.91245	4.23512
2.07667	3.76295	3.9773	4.40864
2.08333	3.71942	3.74079	4.31938
2.09	3.4208	3.24965	3.93457
2.09667	2.925	2.6288	3.30514
2.10333	2.32864	1.97697	2.56733
2.11	1.75756	1.37758	1.87334
2.11667	1.31868	0.876904	1.31438
2.12333	0.991845	0.545979	0.916231
2.13	0.770783	0.359058	0.669328
2.13667	0.625377	0.254631	0.536336
2.14333	0.525939	0.205517	0.458995
2.15	0.434592	0.208378	0.411372
2.15667	0.335194	0.228882	0.359277
2.16333	0.261527	0.204563	0.274652
2.17	0.202943	0.154018	0.155254
2.17667	0.152107	0.0948906	0.052953
2.18333	0.113402	0.00905991	-0.00946818
2.19	0.0838994	-0.115395	-0.0645297
2.19667	0.0377532	-0.240326	-0.131511
2.20333	-0.029852	-0.333309	-0.19264
2.21	-0.0837455	-0.408173	-0.221097
2.21667	-0.115541	-0.460148	-0.246269
2.22333	-0.145635	-0.463486	-0.282928
2.23	-0.193923	-0.435829	-0.33613
2.23667	-0.235004	-0.392914	-0.371917
2.24333	-0.228382	-0.3438	-0.374608
2.25	-0.188021	-0.311852	-0.352414
2.25667	-0.159363	-0.332832	-0.32317
2.26333	-0.169102	-0.407219	-0.311882
2.27	-0.177817	-0.452518	-0.294889
2.27667	-0.131412	-0.39959	-0.241217
2.28333	0.0143217	-0.192642	-0.0995583
2.29	0.299985	0.291824	0.22741
2.29667	0.847736	1.20497	0.864546
2.30333	1.79705	2.63929	1.91261
2.31	3.21078	4.52471	3.34753
2.31667	4.99122	6.64902	5.01464
2.32333	6.88124	8.72278	6.69258
2.33	8.60781	10.4275	8.11887
2.33667	9.91224	11.4574	9.03285
2.34333	10.6012	11.6339	9.2763
2.35	10.5661	10.9458	8.85018
2.35667	9.82042	9.58776	7.89618
2.36333	8.53679	7.86448	6.62316
2.37	6.97705	6.08015	5.25386
2.37667	5.42332	4.46749	3.98019
2.38333	4.03801	3.11375	2.9102
2.39	2.86538	2.06757	2.07795
2.39667	1.93631	1.32513	1.46836
2.40333	1.27936	0.859261	1.04471
2.41	0.887642	0.573158	0.760179
2.41667	0.632776	0.373363	0.575104
2.42333	0.429341	0.243664	0.454009
2.43	0.289035	0.171661	0.382479
2.43667	0.218759	0.134468	0.338003
2.44333	0.168813	0.0734329	0.276988
2.45	0.0865137	0.00810623	0.203044
2.45667	0.0331254	-0.00429153	0.149087
2.46333	0.0403297	0.0252724	0.138339
2.47	0.0732955	0.0295639	0.120107
2.47667	0.0777102	-0.023365	0.0959806
2.48333	0.0772386	-0.0982285	0.114361
2.49	0.0933681	-0.170231	0.166487
2.49667	0.0974786	-0.253677	0.203747
2.50333	0.0697798	-0.339508	0.192171
2.51	0.00208043	-0.402451	0.15833
2.51667	-0.0696925	-0.422955	0.0945425
2.52333	-0.131669	-0.414371	-0.0136558
2.53	-0.153511	-0.388622	-0.112704
2.53667	-0.12888	-0.367641	-0.162353
2.54333	-0.0814376	-0.3438	-0.157949
2.55	-0.0308695	-0.304222	-0.12482
2.55667	0.000585277	-0.258923	-0.0809756
2.56333	0.0125028	-0.226974	-0.054006
2.57	-0.0248814	-0.232697	-0.0726238
2.57667	-0.103442	-0.250816	-0.112368
2.58333	-0.177205	-0.278473	-0.148805
2.59	-0.210101	-0.306606	-0.184939
2.59667	-0.201918	-0.338078	-0.206609
2.60333	-0.20805	-0.379562	-0.18121
2.61	-0.238776	-0.429153	-0.136063
2.61667	-0.292345	-0.473499	-0.127698
2.62333	-0.349753	-0.511169	-0.173381
2.63	-0.408744	-0.539303	-0.23828
2.63667	-0.457637	-0.565529	-0.317846
2.64333	-0.456844	-0.574589	-0.412682
2.65	-0.392293	-0.551701	-0.503545
2.65667	-0.307704	-0.510216	-0.564658
2.66333	-0.257976	-0.462055	-0.597
2.67	-0.243686	-0.423431	-0.591448
2.67667	-0.211954	-0.392437	-0.536663
2.68333	-0.191432	-0.424385	-0.497932
2.69	-0.345747	-0.817776	-0.801741
2.69667	-1.40941	-2.55346	-2.77355
2.70333	-5.74203	-7.33614	-9.29823
2.71	-17.4688	-16.3512	-23.5322
2.71667	-39.4666	-28.3651	-45.1872
2.72333	-68.8385	-39.8436	-68.9409
2.73	-97.4266	-47.7118	-87.972
2.73667	-117.449	-50.7007	-97.6672
2.74333	-124.867	-48.2597	-96.229
2.75	-117.534	-39.4592	-82.48
2.75667	-94.5703	-25.1441	-57.6521
2.76333	-59.8044	-9.22966	-27.7669
2.77	-22.5339	4.27341	-0.57322
2.77667	8.38994	13.8254	18.7383
2.78333	29.4298	20.1273	30.2025
2.79	41.4407	23.3312	35.4887
2.79667	46.1272	23.1743	35.7163
2.80333	44.7319	20.2217	31.9027
2.81	38.8582	15.8672	25.5363
2.81667	30.6876	11.5342	18.7741
2.82333	22.4407	7.97129	13.0164
2.83	15.8241	5.90467	9.42288
2.83667	12.5291	6.0854	9.60475
2.84333	14.8392	8.96835	15.4749
2.85	24.8517	14.0238	27.4177
2.85667	42.0986	19.8421	43.1556
2.86333	62.8968	24.816	58.6806
2.87	82.0036	27.739	70.3084
2.87667	95.001	27.8325	75.4834
2.88333	98.9023	24.8981	72.7041
2.89	92.3718	19.5966	62.3064
2.89667	76.6954	13.3615	46.9483
2.90333	55.9896	7.7157	30.8167
2.91	35.6029	3.45087	17.2795
2.91667	19.1981	0.629425	7.57309
2.92333	7.78657	-1.05619	1.35393
2.93	0.654846	-1.88875	-2.20913
2.93667	-3.23243	-2.07186	-3.74517
2.94333	-4.67142	-1.84059	-3.82837
2.95	-4.44502	-1.41811	-3.06721
2.95667	-3.33467	-0.987053	-1.99693
2.96333	-1.99251	-0.65279	-0.994141
2.97	-0.804932	-0.442505	-0.23041
2.97667	0.0617102	-0.351906	0.251021
2.98333	0.595578	-0.333309	0.501804
2.99	0.873113	-0.36478	0.605633
2.99667	0.985973	-0.409126	0.632966
3.00333	1.00486	-0.443935	0.620867
3.01	0.970741	-0.448704	0.585372
3.01667	0.922233	-0.421047	0.551637
3.02333	0.895859	-0.390053	0.523351
3.03	0.880287	-0.357628	0.487408
3.03667	0.858421	-0.338078	0.422887
3.04333	0.82758	-0.330925	0.338005
3.05	0.78815	-0.332832	0.267832
3.05667	0.75791	-0.335693	0.231827
3.06333	0.712675	-0.337124	0.218227
3.07	0.652692	-0.352383	0.207053
3.07667	0.580978	-0.377178	0.195066
3.08333	0.505335	-0.397205	0.189852
3.09	0.442455	-0.405312	0.188034
3.09667	0.383978	-0.418186	0.166481
3.10333	0.343097	-0.426769	0.135346
3.11	0.340397	-0.425816	0.110022
3.11667	0.368266	-0.410557	0.0973515
3.12333	0.394289	-0.408173	0.0767397
3.13	0.376737	-0.431538	0.0431269
3.13667	0.323873	-0.454903	0.0101001
3.14333	0.258152	-0.461102	-0.0121061
3.15	0.18746	-0.434399	-0.0163557
3.15667	0.130999	-0.404835	-0.0012387
3.16333	0.104391	-0.3829	0.0365022
3.17	0.119816	-0.360012	0.0783002
3.17667	0.162525	-0.333786	0.116465
3.18333	0.199691	-0.315189	0.141689
3.19	0.221226	-0.333309	0.139042
3.19667	0.215185	-0.379562	0.0910127
3.20333	0.181256	-0.439644	0.0158331
3.21	0.120551	-0.501633	-0.0544106
3.21667	0.050559	-0.564575	-0.0977784
3.22333	0.0019781	-0.612736	-0.121219
3.23	-0.0218942	-0.623703	-0.122648
3.23667	-0.0231329	-0.594616	-0.102679
3.24333	-0.0156904	-0.536442	-0.0733659
3.25	0.00417561	-0.4673	-0.0545801
3.25667	0.0286902	-0.404835	-0.0575895
3.26333	0.0477811	-0.367641	-0.0814069
3.27	0.048707	-0.343323	-0.122461
3.27667	0.0342332	-0.315666	-0.167674
3.28333	0.0195846	-0.290871	-0.203125
3.29	0.00549686	-0.283241	-0.211277
3.29667	-0.0163614	-0.285625	-0.197609
3.30333	-0.0505514	-0.288486	-0.173288
3.31	-0.0725575	-0.325203	-0.168302
3.31667	-0.0754373	-0.391006	-0.179261
3.32333	-0.0595158	-0.451088	-0.198087
3.33	-0.0443595	-0.479698	-0.226615
3.33667	-0.0389047	-0.488758	-0.264206
3.34333	-0.0452518	-0.485897	-0.293706
3.35	-0.0550755	-0.459671	-0.29823
3.35667	-0.0713566	-0.430107	-0.29802
3.36333	-0.096647	-0.415802	-0.311589
3.37	-0.10692	-0.427246	-0.333667
3.37667	-0.0835323	-0.443935	-0.342033
3.38333	-0.0295942	-0.467777	-0.334452
3.39	0.0103464	-0.477791	-0.31336
3.39667	0.0366857	-0.473976	-0.273635
3.40333	0.0489254	-0.461578	-0.220828
3.41	0.0433142	-0.450611	-0.165895
3.41667	0.0305852	-0.451565	-0.126345
3.42333	0.00835759	-0.463486	-0.124818
3.43	-0.0240488	-0.501633	-0.149957
3.43667	-0.0876739	-0.537872	-0.1773
3.44333	-0.157446	-0.567436	-0.185945
3.45	-0.201908	-0.589848	-0.201106
3.45667	-0.245799	-0.623703	-0.252045
3.46333	-0.295243	-0.658989	-0.309217
3.47	-0.320255	-0.670433	-0.33653
3.47667	-0.292165	-0.678539	-0.332747
3.48333	-0.248715	-0.689507	-0.320984
3.49	-0.233489	-0.666618	-0.28975
3.49667	-0.22046	-0.57888	-0.220274
3.50333	-0.185777	-0.463963	-0.138928
3.51	-0.142812	-0.375271	-0.0848242
3.51667	-0.111913	-0.315189	-0.0680666
3.52333	-0.0828602	-0.264168	-0.0890354
3.53	-0.0426168	-0.262737	-0.14591
3.53667	-0.0246926	-0.330448	-0.245116
3.54333	-0.0474782	-0.417233	-0.346531
3.55	-0.0980467	-0.479698	-0.413504
3.55667	-0.143923	-0.526905	-0.451499
3.56333	-0.180019	-0.588894	-0.463172
3.57	-0.228052	-0.643253	-0.454829
3.57667	-0.280216	-0.666142	-0.403059
3.58333	-0.308393	-0.680447	-0.340419
3.59	-0.309185	-0.700474	-0.300782
3.59667	-0.313601	-0.701427	-0.270065
3.60333	-0.310388	-0.664711	-0.223136
3.61	-0.264958	-0.605106	-0.158902
3.61667	-0.179896	-0.567436	-0.103328
3.62333	-0.109128	-0.556469	-0.0747274
3.63	-0.100073	-0.571728	-0.0758438
3.63667	-0.130296	-0.613689	-0.119216
3.64333	-0.183688	-0.671387	-0.205276
3.65	-0.244243	-0.74482	-0.307057
3.65667	-0.317215	-0.806332	-0.403481
3.66333	-0.379506	-0.83971	-0.46094
3.67	-0.406549	-0.828266	-0.478256
3.67667	-0.395643	-0.787735	-0.46253
3.68333	-0.361311	-0.747204	-0.433225
3.69	-0.322649	-0.697613	-0.400864
3.69667	-0.279817	-0.65136	-0.380591
3.70333	-0.25559	-0.603676	-0.359817
3.71	-0.242166	-0.575066	-0.331266
3.71667	-0.230513	-0.555038	-0.287599
3.72333	-0.226565	-0.551224	-0.252772
3.73	-0.252187	-0.570774	-0.238704
3.73667	-0.300487	-0.586987	-0.228147
3.74333	-0.31128	-0.617027	-0.242412
3.75	-0.269212	-0.664234	-0.277329
3.75667	-0.218326	-0.739098	-0.313782
3.76333	-0.181109	-0.80061	-0.316045
3.77	-0.143423	-0.850201	-0.314648
3.77667	-0.12112	-0.903606	-0.333532
3.78333	-0.152315	-0.954151	-0.363431
3.79	-0.220296	-0.961781	-0.378687
3.79667	-0.262859	-0.921726	-0.384085
3.80333	-0.252387	-0.870228	-0.407893
3.81	-0.233388	-0.811577	-0.419737
3.81667	-0.202376	-0.766277	-0.424578
3.82333	-0.145048	-0.725746	-0.408346
3.83	-0.0651326	-0.709057	-0.388585
3.83667	-0.0168253	-0.724792	-0.385133
3.84333	-0.0226043	-0.777721	-0.393439
3.85	-0.0680118	-0.865936	-0.409844
3.85667	-0.124964	-0.9408	-0.422449
3.86333	-0.180085	-0.959873	-0.459978
3.87	-0.225934	-0.94223	-0.513324
3.87667	-0.25281	-0.892639	-0.537271
3.88333	-0.244496	-0.82159	-0.516851
3.89	-0.183576	-0.722885	-0.491287
3.89667	-0.112011	-0.617981	-0.477029
3.90333	-0.0377194	-0.538349	-0.441293
3.91	0.0196894	-0.500202	-0.396368
3.91667	0.064934	-0.48542	-0.379906
3.92333	0.0801552	-0.474453	-0.40145
3.93	0.0641219	-0.451565	-0.422395
3.93667	0.0489292	-0.430584	-0.404141
3.94333	0.0201318	-0.458717	-0.355652
3.95	-0.0234336	-0.524044	-0.286684
3.95667	-0.0854424	-0.622749	-0.240914
3.96333	-0.167633	-0.69952	-0.237609
3.97	-0.246957	-0.748158	-0.25466
3.97667	-0.315591	-0.771046	-0.281491
3.98333	-0.361597	-0.772953	-0.333197
3.99	-0.406855	-0.751019	-0.425549
3.99667	-0.471491	-0.702381	-0.508554
4.00333	-0.52969	-0.680923	-0.549576
4.01	-0.58449	-0.713348	-0.570802
4.01667	-0.628741	-0.771999	-0.579023
4.02333	-0.655366	-0.803947	-0.555749
4.03	-0.635842	-0.804901	-0.489549
4.03667	-0.56179	-0.80061	-0.423787
4.04333	-0.465213	-0.785828	-0.365091
4.05	-0.376152	-0.740051	-0.276771
4.05667	-0.310474	-0.674725	-0.165731
4.06333	-0.273941	-0.61512	-0.0810139
4.07	-0.254721	-0.545025	-0.0429378
4.07667	-0.231294	-0.483036	-0.0167821
4.08333	-0.204192	-0.434875	0.0182081
4.09	-0.153625	-0.451565	-0.0034714
4.09667	-0.108526	-0.514984	-0.101582
4.10333	-0.0819993	-0.59557	-0.22022
4.11	-0.116885	-0.682831	-0.2959
4.11667	-0.18073	-0.720024	-0.31275
4.12333	-0.19662	-0.718117	-0.313414
4.13	-0.191371	-0.653744	-0.304198
4.13667	-0.171874	-0.576973	-0.269908
4.14333	-0.156584	-0.529289	-0.233505
4.15	-0.093249	-0.520706	-0.229398
4.15667	-0.0311894	-0.559807	-0.276165
4.16333	-0.0169324	-0.608921	-0.338894
4.17	-0.0334011	-0.656605	-0.363658
4.17667	-0.0458705	-0.691891	-0.365907
4.18333	-0.0464807	-0.69952	-0.345319
4.19	-0.0637106	-0.693798	-0.311756
4.19667	-0.0929879	-0.654221	-0.255626
4.20333	-0.115575	-0.599384	-0.188423
4.21	-0.113312	-0.547886	-0.138048
4.21667	-0.10521	-0.524998	-0.120492
4.22333	-0.117162	-0.501633	-0.123983
4.23	-0.148164	-0.442505	-0.135594
4.23667	-0.159544	-0.366688	-0.146462
4.24333	-0.163446	-0.317097	-0.178454
4.25	-0.184373	-0.319004	-0.234799
4.25667	-0.231173	-0.339031	-0.269914
4.26333	-0.248075	-0.377655	-0.272757
4.27	-0.217067	-0.418663	-0.238476
4.27667	-0.178526	-0.467777	-0.195029
4.28333	-0.164201	-0.49305	-0.147936
4.29	-0.162589	-0.470638	-0.0983985
4.29667	-0.141795	-0.424385	-0.0929609
4.30333	-0.124215	-0.374794	-0.129053
4.31	-0.123089	-0.372887	-0.205445
4.31667	-0.134159	-0.406265	-0.282478
4.32333	-0.129984	-0.452518	-0.35191
4.33	-0.111632	-0.50354	-0.432447
4.33667	-0.115501	-0.545979	-0.476778
4.34333	-0.140374	-0.573158	-0.464629
4.35	-0.175299	-0.584602	-0.398338
4.35667	-0.200268	-0.594139	-0.335495
4.36333	-0.223284	-0.617504	-0.285176
4.37	-0.255834	-0.627518	-0.205047
4.37667	-0.265389	-0.596523	-0.0932179
4.38333	-0.237351	-0.547886	-0.0211603
4.39	-0.206721	-0.515461	-0.0447718
4.39667	-0.204637	-0.491142	-0.109861
4.40333	-0.224023	-0.461578	-0.145464
4.41	-0.230902	-0.420094	-0.154438
4.41667	-0.202899	-0.401497	-0.197888
4.42333	-0.18951	-0.411034	-0.280465
4.43	-0.195984	-0.418663	-0.337813
4.43667	-0.227965	-0.418186	-0.341011
4.44333	-0.256724	-0.424385	-0.316812
4.45	-0.281901	-0.452042	-0.31005
4.45667	-0.354603	-0.498772	-0.343892
4.46333	-0.432535	-0.535011	-0.376823
4.47	-0.475247	-0.545025	-0.372673
4.47667	-0.437373	-0.545502	-0.344929
4.48333	-0.354743	-0.513554	-0.304748
4.49	-0.263757	-0.453472	-0.241294
4.49667	-0.153377	-0.39196	-0.143412
4.50333	-0.0516425	-0.360966	-0.0486772
4.51	0.0180783	-0.377655	0.00429735
4.51667	0.0360345	-0.39959	0.0094564
4.52333	0.0135181	-0.433445	-0.0215817
4.53	-0.0191417	-0.489712	-0.103136
4.53667	-0.0562518	-0.533581	-0.182322
4.54333	-0.0816341	-0.549793	-0.21889
4.55	-0.0859001	-0.528336	-0.21694
4.55667	-0.0660051	-0.512123	-0.197136
4.56333	-0.0343514	-0.499725	-0.207621
4.57	-0.0277086	-0.474453	-0.207038
4.57667	-0.0303808	-0.433922	-0.186546
4.58333	-0.000924165	-0.394821	-0.146311
4.59	0.0386642	-0.40102	-0.121803
4.59667	0.0241277	-0.452042	-0.165232
4.60333	-0.0477748	-0.528336	-0.240034
4.61	-0.11798	-0.60606	-0.311075
4.61667	-0.154401	-0.684738	-0.371428
4.62333	-0.212606	-0.766277	-0.444744
4.63	-0.289351	-0.823021	-0.530569
4.63667	-0.34974	-0.835419	-0.561652
4.64333	-0.368995	-0.815868	-0.527485
4.65	-0.378375	-0.79155	-0.445716
4.65667	-0.418193	-0.768661	-0.380384
4.66333	-0.475173	-0.726223	-0.339701
4.67	-0.523898	-0.670433	-0.311018
4.67667	-0.537952	-0.62418	-0.271527
4.68333	-0.53278	-0.608444	-0.2243
4.69	-0.513818	-0.600815	-0.210487
4.69667	-0.480237	-0.614166	-0.211735
4.70333	-0.430101	-0.641823	-0.194487
4.71	-0.348735	-0.659466	-0.139073
4.71667	-0.236358	-0.668526	-0.109465
4.72333	-0.129487	-0.648975	-0.133802
4.73	-0.0583142	-0.611782	-0.169475
4.73667	-0.00956447	-0.566959	-0.178078
4.74333	0.00419503	-0.544548	-0.189225
4.75	-0.0402396	-0.554085	-0.214394
4.75667	-0.146882	-0.544071	-0.239356
4.76333	-0.271158	-0.537395	-0.257063
4.77	-0.381933	-0.557899	-0.282873
4.77667	-0.489681	-0.581741	-0.330645
4.78333	-0.549359	-0.583649	-0.373251
4.79	-0.560586	-0.558376	-0.414238
4.79667	-0.540373	-0.562668	-0.427812
4.80333	-0.501313	-0.582695	-0.413972
4.81	-0.440564	-0.596046	-0.387674
4.81667	-0.335882	-0.586987	-0.336073
4.82333	-0.212133	-0.559807	-0.278642
4.83	-0.105982	-0.536919	-0.225791
4.83667	-0.0375421	-0.494957	-0.202309
4.84333	-0.00222326	-0.440598	-0.196932
4.85	0.0401569	-0.401497	-0.1872
4.85667	0.0609757	-0.410557	-0.21375
4.86333	0.0243128	-0.44632	-0.265966
4.87	-0.0511846	-0.477791	-0.33587
4.87667	-0.128276	-0.493526	-0.388317
4.88333	-0.18396	-0.489235	-0.41728
4.89	-0.237039	-0.459194	-0.425276
4.89667	-0.272313	-0.424862	-0.399556
4.90333	-0.291221	-0.437737	-0.389646
4.91	-0.323942	-0.484467	-0.373535
4.91667	-0.368616	-0.55027	-0.367369
4.92333	-0.401849	-0.61655	-0.347257
4.93	-0.401635	-0.697613	-0.329601
4.93667	-0.402041	-0.750065	-0.326706
4.94333	-0.38018	-0.719547	-0.293858
4.95	-0.2863	-0.636101	-0.251708
4.95667	-0.129662	-0.567436	-0.208297
4.96333	0.00797231	-0.553131	-0.208427
4.97	0.0470047	-0.561714	-0.251966
4.97667	0.026891	-0.594139	-0.292578
4.98333	-0.0373883	-0.663757	-0.339359
4.99	-0.117536	-0.744343	-0.35543
4.99667	-0.193901	-0.80061	-0.345558
5.00333	-0.247841	-0.816822	-0.313768
5.01	-0.258828	-0.795841	-0.277849
5.01667	-0.259606	-0.74625	-0.262414
5.02333	-0.239545	-0.683308	-0.245237
5.03	-0.234499	-0.644684	-0.259942
5.03667	-0.26366	-0.624657	-0.306252
5.04333	-0.310833	-0.607491	-0.37067
5.05	-0.356739	-0.605583	-0.422721
5.05667	-0.37722	-0.621796	-0.460141
5.06333	-0.385345	-0.648499	-0.484893
5.07	-0.363062	-0.669956	-0.486098
5.07667	-0.309518	-0.683784	-0.467797
5.08333	-0.25226	-0.695229	-0.454823
5.09	-0.208558	-0.697136	-0.452774
5.09667	-0.19423	-0.695229	-0.467408
5.10333	-0.2095	-0.678062	-0.472506
5.11	-0.2379	-0.646114	-0.472865
5.11667	-0.262766	-0.589371	-0.451021
5.12333	-0.257189	-0.54121	-0.417351
5.13	-0.245034	-0.513077	-0.381562
5.13667	-0.215558	-0.498772	-0.334126
5.14333	-0.16984	-0.506401	-0.299448
5.15	-0.139586	-0.533581	-0.293391
5.15667	-0.141693	-0.592232	-0.342664
5.16333	-0.183754	-0.658989	-0.440912
5.17	-0.219095	-0.717163	-0.541514
5.17667	-0.261848	-0.781536	-0.606319
5.18333	-0.32737	-0.834465	-0.632845
5.19	-0.387054	-0.874519	-0.649139
5.19667	-0.402927	-0.896454	-0.646494
5.20333	-0.360511	-0.906467	-0.595808
5.21	-0.324794	-0.926971	-0.528344
5.21667	-0.329287	-0.920296	-0.489142
5.22333	-0.329888	-0.896454	-0.48845
5.23	-0.322177	-0.832081	-0.497057
5.23667	-0.329934	-0.783443	-0.520965
5.24333	-0.387038	-0.759125	-0.540002
5.25	-0.431159	-0.731945	-0.546177
5.25667	-0.404843	-0.71764	-0.553732
5.26333	-0.352676	-0.739574	-0.600506
5.27	-0.312956	-0.812531	-0.660367
5.27667	-0.309667	-0.867367	-0.675625
5.28333	-0.318376	-0.872612	-0.650361
5.29	-0.331355	-0.862122	-0.61411
5.29667	-0.350276	-0.852108	-0.566172
5.30333	-0.37091	-0.810146	-0.48002
5.31	-0.390309	-0.753403	-0.369965
5.31667	-0.385433	-0.699997	-0.282498
5.32333	-0.339476	-0.653267	-0.230953
5.33	-0.255701	-0.58794	-0.193126
5.33667	-0.162727	-0.500679	-0.157434
5.34333	-0.0805905	-0.433922	-0.135491
5.35	-0.0375211	-0.387192	-0.127624
5.35667	-0.0294894	-0.349998	-0.110328
5.36333	-0.0293785	-0.333309	-0.0720532
5.37	-0.0242854	-0.340939	-0.046639
5.37667	-0.0306609	-0.365257	-0.0534955
5.38333	-0.0526067	-0.389576	-0.0815767
5.39	-0.0651864	-0.398636	-0.107831
5.39667	-0.0646341	-0.427723	-0.140255
5.40333	-0.0869182	-0.463963	-0.198701
5.41	-0.147012	-0.500202	-0.246593
5.41667	-0.210479	-0.518799	-0.275276
5.42333	-0.248341	-0.512123	-0.276903
5.43	-0.250806	-0.492573	-0.282323
5.43667	-0.240495	-0.468254	-0.292759
5.44333	-0.240767	-0.454426	-0.324728
5.45	-0.266971	-0.449657	-0.399832
5.45667	-0.316537	-0.462532	-0.496286
5.46333	-0.3728	-0.48399	-0.568651
5.47	-0.444026	-0.535965	-0.594934
5.47667	-0.530132	-0.595093	-0.61291
5.48333	-0.58506	-0.639915	-0.607279
5.49	-0.571666	-0.650406	-0.546322
5.49667	-0.482845	-0.622272	-0.421779
5.50333	-0.37318	-0.575066	-0.284501
5.51	-0.257189	-0.530243	-0.196975
5.51667	-0.159827	-0.497341	-0.154894
5.52333	-0.10486	-0.48399	-0.142449
5.53	-0.100086	-0.490665	-0.119752
5.53667	-0.134308	-0.538349	-0.088934
5.54333	-0.18961	-0.628948	-0.103214
5.55	-0.268755	-0.705242	-0.155524
5.55667	-0.327	-0.732422	-0.193652
5.56333	-0.33437	-0.714779	-0.179886
5.57	-0.300083	-0.704288	-0.175491
5.57667	-0.271362	-0.687599	-0.232599
5.58333	-0.237195	-0.658035	-0.305006
5.59	-0.186793	-0.640869	-0.340472
5.59667	-0.154103	-0.650883	-0.351492
5.60333	-0.162049	-0.66185	-0.367655
5.61	-0.191595	-0.644684	-0.411721
5.61667	-0.217922	-0.623226	-0.456648
5.62333	-0.231814	-0.612259	-0.478549
5.63	-0.223364	-0.57888	-0.46081
5.63667	-0.198518	-0.523567	-0.439442
5.64333	-0.19821	-0.484943	-0.474889
5.65	-0.248298	-0.490665	-0.532343
5.65667	-0.30464	-0.533581	-0.567056
5.66333	-0.350033	-0.564098	-0.571318
5.67	-0.406872	-0.575066	-0.591545
5.67667	-0.48443	-0.562191	-0.611943
5.68333	-0.525859	-0.536442	-0.571302
5.69	-0.518453	-0.500202	-0.498271
5.69667	-0.505898	-0.462532	-0.436284
5.70333	-0.518724	-0.458241	-0.416562
5.71	-0.542925	-0.482559	-0.403174
5.71667	-0.507705	-0.525475	-0.386929
5.72333	-0.444589	-0.557423	-0.380919
5.73	-0.391296	-0.580311	-0.380567
5.73667	-0.373733	-0.581264	-0.376193
5.74333	-0.378345	-0.558376	-0.353584
5.75	-0.349765	-0.538349	-0.327565
5.75667	-0.299048	-0.546932	-0.328216
5.76333	-0.239601	-0.598907	-0.382598
5.77	-0.185093	-0.660896	-0.446482
5.77667	-0.148048	-0.710011	-0.492747
5.78333	-0.133655	-0.745773	-0.523579
5.79	-0.15341	-0.76437	-0.557559
5.79667	-0.195798	-0.761986	-0.578739
5.80333	-0.252602	-0.737667	-0.574503
5.81	-0.32095	-0.712872	-0.558422
5.81667	-0.377114	-0.68903	-0.518689
5.82333	-0.383061	-0.651836	-0.459687
5.83	-0.360891	-0.616074	-0.403257
5.83667	-0.345442	-0.608921	-0.378139
5.84333	-0.335142	-0.621319	-0.354432
5.85	-0.30175	-0.646114	-0.324688
5.85667	-0.247275	-0.675201	-0.315446
5.86333	-0.213854	-0.728607	-0.346447
5.87	-0.197294	-0.772476	-0.375021
5.87667	-0.183468	-0.763416	-0.352785
5.88333	-0.189363	-0.730991	-0.284147
5.89	-0.229557	-0.68903	-0.222175
5.89667	-0.28683	-0.660896	-0.189783
5.90333	-0.323774	-0.60606	-0.165225
5.91	-0.3469	-0.565529	-0.156224
5.91667	-0.392559	-0.567436	-0.176123
5.92333	-0.424646	-0.583649	-0.242231
5.93	-0.431034	-0.597954	-0.316376
5.93667	-0.426491	-0.583649	-0.371493
5.94333	-0.429555	-0.561714	-0.399096
5.95	-0.443929	-0.53215	-0.432997
5.95667	-0.455553	-0.504017	-0.476411
5.96333	-0.47782	-0.487328	-0.510692
5.97	-0.503587	-0.471592	-0.511419
5.97667	-0.51363	-0.471115	-0.500062
5.98333	-0.541292	-0.498295	-0.524317
5.99	-0.582443	-0.531197	-0.545727
5.99667	-0.607991	-0.572205	-0.548163
6.00333	-0.620823	-0.624657	-0.537364
6.01	-0.613745	-0.697136	-0.551287
6.01667	-0.598082	-0.796318	-0.590966
6.02333	-0.559125	-0.899315	-0.614739
6.03	-0.511961	-0.998974	-0.62434
6.03667	-0.487062	-1.0376	-0.608073
6.04333	-0.449202	-1.00851	-0.569908
6.05	-0.425896	-0.951767	-0.524511
6.05667	-0.447375	-0.87738	-0.474435
6.06333	-0.481057	-0.813007	-0.446684
6.07	-0.506554	-0.780582	-0.445497
6.07667	-0.506778	-0.806332	-0.472305
6.08333	-0.504616	-0.863075	-0.501598
6.09	-0.488472	-0.891209	-0.533281
6.09667	-0.45091	-0.883579	-0.596012
6.10333	-0.421356	-0.842094	-0.647475
6.11	-0.38722	-0.766754	-0.651607
6.11667	-0.352212	-0.69809	-0.645076
6.12333	-0.353799	-0.659466	-0.684361
6.13	-0.396949	-0.687122	-0.726921
6.13667	-0.442297	-0.762463	-0.727816
6.14333	-0.466321	-0.848293	-0.719035
6.15	-0.494021	-0.904083	-0.736522
6.15667	-0.525613	-0.911236	-0.760404
6.16333	-0.547854	-0.906944	-0.752633
6.17	-0.567734	-0.874043	-0.73159
6.17667	-0.593457	-0.812054	-0.687254
6.18333	-0.588228	-0.756264	-0.630452
6.19	-0.546592	-0.743389	-0.582842
6.19667	-0.503812	-0.747681	-0.529105
6.20333	-0.460794	-0.716209	-0.455837
6.21	-0.377958	-0.658035	-0.37612
6.21667	-0.266888	-0.611782	-0.334424
6.22333	-0.228146	-0.58651	-0.318001
6.23	-0.278528	-0.58794	-0.308803
6.23667	-0.369256	-0.632286	-0.333466
6.24333	-0.439733	-0.692844	-0.417074
6.25	-0.51031	-0.749111	-0.532316
6.25667	-0.591242	-0.765324	-0.614967
6.26333	-0.609207	-0.74482	-0.644974
6.27	-0.549999	-0.680923	-0.626136
6.27667	-0.427871	-0.568867	-0.565168
6.28333	-0.307275	-0.467777	-0.460529
6.29	-0.212137	-0.417709	-0.326944
6.29667	-0.148801	-0.434399	-0.229641
6.30333	-0.127695	-0.473976	-0.194346
6.31	-0.146436	-0.507832	-0.199878
6.31667	-0.202576	-0.542164	-0.20318
6.32333	-0.278526	-0.590324	-0.230695
6.33	-0.369276	-0.626087	-0.285827
6.33667	-0.433691	-0.63467	-0.342826
6.34333	-0.475967	-0.622272	-0.364518
6.35	-0.475838	-0.635147	-0.385283
6.35667	-0.461241	-0.674725	-0.439533
6.36333	-0.444719	-0.693798	-0.489366
6.37	-0.399422	-0.684261	-0.510866
6.37667	-0.350264	-0.679016	-0.517065
6.38333	-0.31488	-0.684261	-0.539903
6.39	-0.32649	-0.678539	-0.556374
6.39667	-0.356245	-0.649929	-0.543157
6.40333	-0.375518	-0.639439	-0.526747
6.41	-0.407066	-0.638962	-0.526382
6.41667	-0.458414	-0.626087	-0.54042
6.42333	-0.506477	-0.630379	-0.552157
6.43	-0.523233	-0.679493	-0.556035
6.43667	-0.530267	-0.772953	-0.560862
6.44333	-0.534331	-0.837803	-0.5524
6.45	-0.523385	-0.882626	-0.533582
6.45667	-0.503103	-0.917435	-0.477848
6.46333	-0.490594	-0.94223	-0.392333
6.47	-0.480808	-0.923634	-0.306109
6.47667	-0.431078	-0.869751	-0.263052
6.48333	-0.381114	-0.82922	-0.265628
6.49	-0.364573	-0.814438	-0.285603
6.49667	-0.356506	-0.795841	-0.316584
6.50333	-0.315577	-0.752449	-0.364901
6.51	-0.280048	-0.709534	-0.441506
6.51667	-0.31205	-0.682831	-0.513324
6.52333	-0.377574	-0.660419	-0.538218
6.53	-0.395277	-0.618458	-0.501962
6.53667	-0.357926	-0.595093	-0.444097
6.54333	-0.336601	-0.61512	-0.376089
6.55	-0.352829	-0.658989	-0.281401
6.55667	-0.365146	-0.709057	-0.163532
6.56333	-0.347107	-0.772953	-0.107819
6.57	-0.352184	-0.836849	-0.156167
6.57667	-0.375478	-0.842571	-0.242167
6.58333	-0.382793	-0.787258	-0.311442
6.59	-0.349313	-0.721931	-0.3594
6.59667	-0.296877	-0.674725	-0.399297
6.60333	-0.256191	-0.629425	-0.405565
6.61	-0.219011	-0.581264	-0.352733
6.61667	-0.210454	-0.551701	-0.28467
6.62333	-0.232851	-0.519276	-0.235318
6.63	-0.262205	-0.472069	-0.19632
6.63667	-0.300876	-0.413418	-0.175026
6.64333	-0.340139	-0.368118	-0.154212
6.65	-0.359991	-0.35429	-0.141305
6.65667	-0.337272	-0.389099	-0.149439
6.66333	-0.291376	-0.464916	-0.173725
6.67	-0.257178	-0.549316	-0.241105
6.67667	-0.23961	-0.622749	-0.322653
6.68333	-0.224004	-0.669956	-0.401493
6.69	-0.223536	-0.710964	-0.459913
6.69667	-0.253335	-0.712395	-0.461785
6.70333	-0.286528	-0.688076	-0.424413
6.71	-0.316975	-0.649452	-0.354441
6.71667	-0.320045	-0.627518	-0.28308
6.72333	-0.319148	-0.617504	-0.230189
6.73	-0.32585	-0.583649	-0.208869
6.73667	-0.325104	-0.547409	-0.248498
6.74333	-0.324728	-0.529766	-0.333493
6.75	-0.306968	-0.536442	-0.422599
6.75667	-0.301199	-0.52166	-0.477085
6.76333	-0.299743	-0.483036	-0.482145
6.77	-0.291776	-0.435829	-0.443316
6.77667	-0.283513	-0.415325	-0.390741
6.78333	-0.287168	-0.406265	-0.334202
6.79	-0.306853	-0.419617	-0.276209
6.79667	-0.347854	-0.478268	-0.233504
6.80333	-0.419898	-0.565529	-0.225659
6.81	-0.501162	-0.666142	-0.260649
6.81667	-0.552313	-0.737667	-0.285147
6.82333	-0.534197	-0.809669	-0.298464
6.83	-0.485835	-0.849247	-0.321632
6.83667	-0.418355	-0.827312	-0.350235
6.84333	-0.348056	-0.763416	-0.365012
6.85	-0.288975	-0.694752	-0.35885
6.85667	-0.27621	-0.65279	-0.349401
6.86333	-0.298606	-0.597477	-0.328985
6.87	-0.316824	-0.557899	-0.297006
6.87667	-0.319619	-0.55933	-0.255655
6.88333	-0.309695	-0.591278	-0.194401
6.89	-0.296143	-0.607491	-0.122253
6.89667	-0.255047	-0.601292	-0.085843
6.90333	-0.225446	-0.58651	-0.0903741
6.91	-0.21492	-0.548363	-0.115731
6.91667	-0.198502	-0.495434	-0.151222
6.92333	-0.18096	-0.450134	-0.233905
6.93	-0.168079	-0.433922	-0.335088
6.93667	-0.194774	-0.441551	-0.414988
6.94333	-0.237386	-0.464916	-0.442417
6.95	-0.26308	-0.507355	-0.416907
6.95667	-0.277094	-0.545979	-0.37242
6.96333	-0.268988	-0.581741	-0.309678
6.97	-0.238977	-0.622272	-0.239235
6.97667	-0.177296	-0.663757	-0.144507
6.98333	-0.111029	-0.701904	-0.0772629
6.99	-0.0820982	-0.737667	-0.0838373
6.99667	-0.0988915	-0.752449	-0.11515
7.00333	-0.127993	-0.74625	-0.13242
7.01	-0.173123	-0.721931	-0.16268
7.01667	-0.237346	-0.685215	-0.225184
7.02333	-0.295958	-0.655651	-0.289349
7.03	-0.327437	-0.626087	-0.278743
7.03667	-0.310231	-0.629425	-0.246691
7.04333	-0.297482	-0.616074	-0.212993
7.05	-0.275119	-0.598907	-0.187696
7.05667	-0.253064	-0.585556	-0.175441
7.06333	-0.241692	-0.58794	-0.167315
7.07	-0.25512	-0.572205	-0.19014
7.07667	-0.280656	-0.546455	-0.210872
7.08333	-0.289951	-0.553131	-0.238351
7.09	-0.276735	-0.556469	-0.23422
7.09667	-0.224364	-0.538349	-0.187033
7.10333	-0.147428	-0.494003	-0.153353
7.11	-0.0812764	-0.494957	-0.169842
7.11667	-0.0781759	-0.521183	-0.213936
7.12333	-0.107851	-0.552654	-0.242757
7.13	-0.153088	-0.607967	-0.272638
7.13667	-0.22073	-0.67997	-0.333281
7.14333	-0.315125	-0.734806	-0.376032
7.15	-0.381093	-0.7267	-0.352988
7.15667	-0.391394	-0.6814	-0.292362
7.16333	-0.382713	-0.632763	-0.254381
7.17	-0.379845	-0.581264	-0.251213
7.17667	-0.360269	-0.537872	-0.265335
7.18333	-0.313177	-0.551224	-0.304052
7.19	-0.30203	-0.635147	-0.385378
7.19667	-0.354195	-0.739098	-0.464116
7.20333	-0.432039	-0.810146	-0.484438
7.21	-0.490093	-0.842571	-0.45447
7.21667	-0.537947	-0.855923	-0.3988
7.22333	-0.608347	-0.82922	-0.330695
7.23	-0.655046	-0.74482	-0.222427
7.23667	-0.609162	-0.639439	-0.111284
7.24333	-0.478242	-0.558376	-0.0581962
7.25	-0.332495	-0.518799	-0.0586273
7.25667	-0.230672	-0.490189	-0.078475
7.26333	-0.156243	-0.459671	-0.0804679
7.27	-0.0952641	-0.457764	-0.0844478
7.27667	-0.075092	-0.488281	-0.110844
7.28333	-0.106077	-0.514507	-0.128424
7.29	-0.161587	-0.542641	-0.159
7.29667	-0.212888	-0.57888	-0.211915
7.30333	-0.235341	-0.614643	-0.268724
7.31	-0.223818	-0.629425	-0.314429
7.31667	-0.197965	-0.628471	-0.326324
7.32333	-0.160921	-0.62561	-0.330808
7.33	-0.108931	-0.596046	-0.298236
7.33667	-0.0527609	-0.566006	-0.256184
7.34333	-0.0420552	-0.551224	-0.247432
7.35	-0.0931331	-0.534058	-0.273478
7.35667	-0.165805	-0.483036	-0.299982
7.36333	-0.248451	-0.432968	-0.299578
7.37	-0.363806	-0.416756	-0.297647
7.37667	-0.483244	-0.393391	-0.273855
7.38333	-0.542528	-0.349045	-0.229541
7.39	-0.512459	-0.30899	-0.147535
7.39667	-0.441541	-0.329971	-0.101367
7.40333	-0.393259	-0.379086	-0.11155
7.41	-0.335369	-0.433922	-0.138602
7.41667	-0.260824	-0.498772	-0.154327
7.42333	-0.198749	-0.555038	-0.146586
7.43	-0.21714	-0.607014	-0.182441
7.43667	-0.298541	-0.619411	-0.225383
7.44333	-0.367783	-0.618458	-0.248815
7.45	-0.434749	-0.614643	-0.241018
7.45667	-0.523026	-0.622272	-0.239157
7.46333	-0.609736	-0.659943	-0.254845
7.47	-0.629351	-0.69809	-0.270269
7.47667	-0.590188	-0.751495	-0.299915
7.48333	-0.533916	-0.794888	-0.326005
7.49	-0.463863	-0.803947	-0.34404
7.49667	-0.358742	-0.754833	-0.315115
7.50333	-0.253054	-0.662327	-0.255544
7.51	-0.195452	-0.563622	-0.163129
7.51667	-0.180871	-0.465393	-0.0568118
7.52333	-0.183387	-0.392437	0.0171545
7.53	-0.196678	-0.347614	0.0280844
7.53667	-0.224901	-0.350475	-0.0111767
7.54333	-0.245476	-0.395298	-0.0582709
7.55	-0.253122	-0.458717	-0.138074
7.55667	-0.247259	-0.494957	-0.215332
7.56333	-0.223568	-0.466824	-0.240987
7.57	-0.178485	-0.412941	-0.195069
7.57667	-0.130563	-0.379086	-0.146793
7.58333	-0.116812	-0.380516	-0.160757
7.59	-0.121895	-0.389099	-0.160331
7.59667	-0.121485	-0.417233	-0.121889
7.60333	-0.139767	-0.482082	-0.0776814
7.61	-0.197745	-0.572205	-0.0799261
7.61667	-0.295048	-0.650883	-0.108732
7.62333	-0.377783	-0.697136	-0.106599
7.63	-0.407607	-0.75388	-0.122633
7.63667	-0.424104	-0.818253	-0.210206
7.64333	-0.43803	-0.863552	-0.32343
7.65	-0.447483	-0.866413	-0.377742
7.65667	-0.403254	-0.819683	-0.328186
7.66333	-0.311996	-0.761032	-0.239615
7.67	-0.229717	-0.695705	-0.155159
7.67667	-0.165463	-0.650883	-0.0672331
7.68333	-0.107791	-0.646591	-0.0175638
7.69	-0.0397739	-0.671864	-0.0216857
7.69667	-0.00353222	-0.709534	-0.0835447
7.70333	-0.019267	-0.743866	-0.143384
7.71	-0.0763005	-0.77486	-0.165665
7.71667	-0.128346	-0.790119	-0.165653
7.72333	-0.16966	-0.771999	-0.152703
7.73	-0.192094	-0.708103	-0.128288
7.73667	-0.18086	-0.645638	-0.102099
7.74333	-0.143087	-0.57745	-0.101884
7.75	-0.0823899	-0.508785	-0.131427
7.75667	-0.045576	-0.459194	-0.183196
7.76333	-0.0377925	-0.466347	-0.228783
7.77	-0.067767	-0.543594	-0.274545
7.77667	-0.137112	-0.637531	-0.312849
7.78333	-0.224033	-0.73719	-0.331147
7.79	-0.321806	-0.833988	-0.328875
7.79667	-0.39002	-0.908375	-0.304304
7.80333	-0.430842	-0.922203	-0.270533
7.81	-0.443406	-0.872135	-0.236985
7.81667	-0.428672	-0.787258	-0.217536
7.82333	-0.390308	-0.696659	-0.224999
7.83	-0.321982	-0.589371	-0.215027
7.83667	-0.220257	-0.467777	-0.181684
7.84333	-0.116614	-0.366211	-0.134644
7.85	-0.050976	-0.336647	-0.10539
7.85667	-0.0542448	-0.38147	-0.111456
7.86333	-0.104997	-0.454903	-0.12322
7.87	-0.167307	-0.515461	-0.146244
7.87667	-0.242693	-0.560284	-0.159602
7.88333	-0.319466	-0.599384	-0.189861
7.89	-0.377456	-0.638008	-0.240251
7.89667	-0.38692	-0.668526	-0.301359
7.90333	-0.351221	-0.67997	-0.368537
7.91	-0.317957	-0.704288	-0.438738
7.91667	-0.321859	-0.723362	-0.504466
7.92333	-0.33191	-0.71764	-0.498397
7.93	-0.315532	-0.653267	-0.420145
7.93667	-0.2821	-0.572205	-0.308303
7.94333	-0.276534	-0.506401	-0.195944
7.95	-0.291159	-0.451565	-0.0908137
7.95667	-0.30651	-0.42963	-0.00815568
7.96333	-0.34075	-0.440121	0.00121713
7.97	-0.386055	-0.498295	-0.0473842
7.97667	-0.434999	-0.564098	-0.0941615
7.98333	-0.466046	-0.621319	-0.124117
7.99	-0.478665	-0.657082	-0.15364
7.99667	-0.475124	-0.685692	-0.195133
8.00333	-0.44771	-0.720024	-0.238847
8.01	-0.431107	-0.751972	-0.279669
8.01667	-0.419444	-0.777721	-0.332978
8.02333	-0.42414	-0.798702	-0.394258
8.03	-0.444314	-0.798702	-0.452175
8.03667	-0.455969	-0.768185	-0.510463
8.04333	-0.449047	-0.725746	-0.554231
8.05	-0.421135	-0.701904	-0.55443
8.05667	-0.39065	-0.691414	-0.505588
8.06333	-0.368454	-0.678062	-0.424422
8.07	-0.332624	-0.693321	-0.337147
8.07667	-0.303946	-0.739098	-0.263466
8.08333	-0.283192	-0.781536	-0.216334
8.09	-0.265841	-0.802994	-0.22797
8.09667	-0.251904	-0.807762	-0.304042
8.10333	-0.219308	-0.802517	-0.40444
8.11	-0.198143	-0.758648	-0.477062
8.11667	-0.188197	-0.679493	-0.489782
8.12333	-0.20501	-0.607967	-0.450217
8.13	-0.227499	-0.543594	-0.363521
8.13667	-0.237184	-0.501156	-0.226356
8.14333	-0.238711	-0.498295	-0.102522
8.15	-0.231325	-0.566959	-0.0365151
8.15667	-0.210205	-0.671864	-0.0444267
8.16333	-0.169485	-0.740051	-0.0823707
8.17	-0.145439	-0.777245	-0.142632
8.17667	-0.165117	-0.808716	-0.227716
8.18333	-0.221301	-0.815868	-0.307567
8.19	-0.280393	-0.759125	-0.364509
8.19667	-0.334175	-0.668049	-0.362178
8.20333	-0.391369	-0.61512	-0.338046
8.21	-0.447871	-0.598431	-0.305199
8.21667	-0.458532	-0.548363	-0.275878
8.22333	-0.410575	-0.487328	-0.236117
8.23	-0.325112	-0.458241	-0.170573
8.23667	-0.22549	-0.468731	-0.115449
8.24333	-0.137604	-0.496864	-0.103137
8.25	-0.0841582	-0.500202	-0.116767
8.25667	-0.0883431	-0.524044	-0.155504
8.26333	-0.136393	-0.563622	-0.211861
8.27	-0.201889	-0.630856	-0.293752
8.27667	-0.283851	-0.721931	-0.395936
8.28333	-0.377979	-0.818253	-0.498397
8.29	-0.463816	-0.926018	-0.596356
8.29667	-0.522282	-0.993729	-0.643381
8.30333	-0.54923	-1.02663	-0.638299
8.31	-0.573699	-1.01757	-0.640772
8.31667	-0.612008	-0.962257	-0.65277
8.32333	-0.642749	-0.861168	-0.629448
8.33	-0.618704	-0.725269	-0.550737
8.33667	-0.541788	-0.630856	-0.48377
8.34333	-0.487607	-0.583172	-0.463883
8.35	-0.462693	-0.58651	-0.454845
8.35667	-0.444457	-0.621796	-0.441945
8.36333	-0.406034	-0.671387	-0.459034
8.37	-0.374612	-0.711441	-0.516125
8.37667	-0.364696	-0.710011	-0.548377
8.38333	-0.35801	-0.671387	-0.55046
8.39	-0.374312	-0.600815	-0.515963
8.39667	-0.384515	-0.518322	-0.46303
8.40333	-0.373052	-0.456333	-0.388573
8.41	-0.360986	-0.429153	-0.319577
8.41667	-0.369549	-0.409603	-0.281724
8.42333	-0.365882	-0.385284	-0.244952
8.43	-0.290881	-0.361919	-0.212587
8.43667	-0.181653	-0.355244	-0.193478
8.44333	-0.118705	-0.362396	-0.190147
8.45	-0.120362	-0.380516	-0.19356
8.45667	-0.148329	-0.442505	-0.209102
8.46333	-0.1881	-0.529289	-0.24043
8.47	-0.232931	-0.59557	-0.268914
8.47667	-0.280912	-0.605583	-0.285646
8.48333	-0.307563	-0.575542	-0.307589
8.49	-0.329177	-0.537872	-0.334461
8.49667	-0.343832	-0.503063	-0.362245
8.50333	-0.368217	-0.497341	-0.402245
8.51	-0.404139	-0.499725	-0.432549
8.51667	-0.411616	-0.520229	-0.431028
8.52333	-0.384544	-0.533104	-0.375242
8.53	-0.309317	-0.564575	-0.307367
8.53667	-0.254842	-0.590324	-0.27204
8.54333	-0.219762	-0.579834	-0.24776
8.55	-0.195383	-0.567436	-0.228706
8.55667	-0.185997	-0.591755	-0.228262
8.56333	-0.209603	-0.658989	-0.287401
8.57	-0.254886	-0.692844	-0.364957
8.57667	-0.272691	-0.685692	-0.40768
8.58333	-0.268961	-0.690937	-0.435672
8.59	-0.289232	-0.737667	-0.505653
8.59667	-0.356219	-0.763416	-0.567367
8.60333	-0.406009	-0.740051	-0.560908
8.61	-0.423626	-0.71764	-0.501702
8.61667	-0.421806	-0.725269	-0.442885
8.62333	-0.412676	-0.742435	-0.396561
8.63	-0.399251	-0.738144	-0.323205
8.63667	-0.385154	-0.737667	-0.274681
8.64333	-0.420282	-0.736237	-0.277452
8.65	-0.47358	-0.711918	-0.300958
8.65667	-0.505185	-0.704288	-0.314864
8.66333	-0.528769	-0.711918	-0.321051
8.67	-0.547296	-0.725269	-0.349355
8.67667	-0.572131	-0.703335	-0.387821
8.68333	-0.56784	-0.673771	-0.393081
8.69	-0.54723	-0.692844	-0.395952
8.69667	-0.540884	-0.702381	-0.400987
8.70333	-0.518522	-0.683784	-0.399299
8.71	-0.488116	-0.637531	-0.381829
8.71667	-0.43934	-0.618458	-0.344047
8.72333	-0.403305	-0.659466	-0.351391
8.73	-0.406681	-0.695229	-0.372382
8.73667	-0.425285	-0.718594	-0.383103
8.74333	-0.456576	-0.705719	-0.373208
8.75	-0.470267	-0.671387	-0.349837
8.75667	-0.460331	-0.61512	-0.355045
8.76333	-0.424011	-0.528812	-0.369365
8.77	-0.359541	-0.424385	-0.375744
8.77667	-0.303318	-0.319958	-0.3726
8.78333	-0.266477	-0.272274	-0.378658
8.79	-0.246806	-0.267506	-0.392864
8.79667	-0.230664	-0.289917	-0.380377
8.80333	-0.212111	-0.322342	-0.334944
8.81	-0.196463	-0.366688	-0.302745
8.81667	-0.181311	-0.420094	-0.299814
8.82333	-0.176531	-0.444412	-0.309197
8.83	-0.19828	-0.462532	-0.318579
8.83667	-0.250845	-0.473499	-0.336657
8.84333	-0.316152	-0.484943	-0.370767
8.85	-0.373079	-0.501633	-0.413177
8.85667	-0.426218	-0.517368	-0.447501
8.86333	-0.468657	-0.522137	-0.444069
8.87	-0.473437	-0.499249	-0.404123
8.87667	-0.437011	-0.490665	-0.348756
8.88333	-0.400872	-0.497341	-0.314025
8.89	-0.402705	-0.509262	-0.301376
8.89667	-0.410802	-0.532627	-0.31499
8.90333	-0.395678	-0.579834	-0.36291
8.91	-0.371713	-0.611305	-0.410526
8.91667	-0.357486	-0.59557	-0.4349
8.92333	-0.37369	-0.560284	-0.446504
8.93	-0.397166	-0.556469	-0.451174
8.93667	-0.415064	-0.578403	-0.451023
8.94333	-0.447178	-0.601292	-0.438799
8.95	-0.507314	-0.659466	-0.451984
8.95667	-0.586041	-0.726223	-0.500128
8.96333	-0.616432	-0.760078	-0.518809
8.97	-0.582117	-0.750065	-0.493886
8.97667	-0.513985	-0.734329	-0.453565
8.98333	-0.433918	-0.75388	-0.443406
8.99	-0.336722	-0.771523	-0.458535
8.99667	-0.243854	-0.786781	-0.480597
9.00333	-0.173869	-0.799656	-0.493412
9.01	-0.140226	-0.813007	-0.487921
9.01667	-0.139255	-0.781536	-0.463072
9.02333	-0.165844	-0.673771	-0.415424
9.03	-0.204306	-0.530243	-0.345375
9.03667	-0.237684	-0.418663	-0.273586
9.04333	-0.277749	-0.377655	-0.263274
9.05	-0.324092	-0.371456	-0.343431
9.05667	-0.358654	-0.394344	-0.456265
9.06333	-0.360214	-0.426769	-0.543676
9.07	-0.362161	-0.470638	-0.604713
9.07667	-0.378672	-0.478268	-0.63088
9.08333	-0.387228	-0.457764	-0.596618
9.09	-0.383008	-0.453472	-0.502818
9.09667	-0.397598	-0.47636	-0.402994
9.10333	-0.442988	-0.520706	-0.33501
9.11	-0.497285	-0.557423	-0.283672
9.11667	-0.520045	-0.613213	-0.255842
9.12333	-0.531899	-0.692844	-0.279338
9.13	-0.550887	-0.744343	-0.311054
9.13667	-0.557699	-0.745296	-0.315905
9.14333	-0.540313	-0.7267	-0.281908
9.15	-0.484382	-0.741482	-0.245391
9.15667	-0.436327	-0.785828	-0.234878
9.16333	-0.421705	-0.801563	-0.218271
9.17	-0.423847	-0.789642	-0.213106
9.17667	-0.434434	-0.753403	-0.218864
9.18333	-0.448738	-0.713825	-0.255543
9.19	-0.479529	-0.658035	-0.29075
9.19667	-0.489071	-0.592709	-0.305819
9.20333	-0.448487	-0.546932	-0.31451
9.21	-0.370019	-0.532627	-0.343668
9.21667	-0.290868	-0.556469	-0.393485
9.22333	-0.225807	-0.584602	-0.42153
9.23	-0.160731	-0.602722	-0.436998
9.23667	-0.125274	-0.61512	-0.44783
9.24333	-0.15222	-0.619888	-0.476244
9.25	-0.232754	-0.602722	-0.477001
9.25667	-0.306383	-0.577927	-0.427029
9.26333	-0.354082	-0.571251	-0.370084
9.27	-0.389455	-0.589848	-0.333637
9.27667	-0.415946	-0.603199	-0.287295
9.28333	-0.427202	-0.603676	-0.207169
9.29	-0.424418	-0.595093	-0.143139
9.29667	-0.430907	-0.589371	-0.176505
9.30333	-0.452883	-0.588417	-0.268598
9.31	-0.490516	-0.571251	-0.351283
9.31667	-0.507474	-0.545979	-0.422796
9.32333	-0.468232	-0.52166	-0.485076
9.33	-0.392893	-0.553131	-0.531547
9.33667	-0.339478	-0.623703	-0.53776
9.34333	-0.319186	-0.688553	-0.529464
9.35	-0.317618	-0.741959	-0.539938
9.35667	-0.339757	-0.782013	-0.553835
9.36333	-0.393635	-0.819683	-0.561444
9.37	-0.467311	-0.798225	-0.538467
9.37667	-0.484495	-0.718117	-0.458227
9.38333	-0.441692	-0.627041	-0.349793
9.39	-0.366365	-0.58794	-0.260279
9.39667	-0.315431	-0.59557	-0.224003
9.40333	-0.30512	-0.600338	-0.213789
9.41	-0.320755	-0.591755	-0.22645
9.41667	-0.374294	-0.576973	-0.27238
9.42333	-0.43889	-0.582695	-0.342143
9.43	-0.503194	-0.57888	-0.395829
9.43667	-0.530313	-0.56839	-0.421698
9.44333	-0.532856	-0.566959	-0.44239
9.45	-0.50854	-0.575542	-0.454034
9.45667	-0.45517	-0.597477	-0.458983
9.46333	-0.409088	-0.604153	-0.456677
9.47	-0.382401	-0.587463	-0.444441
9.47667	-0.364958	-0.545025	-0.415349
9.48333	-0.328683	-0.506401	-0.388258
9.49	-0.292963	-0.488281	-0.373961
9.49667	-0.285083	-0.491142	-0.372291
9.50333	-0.317994	-0.504017	-0.363549
9.51	-0.354543	-0.530243	-0.369856
9.51667	-0.404158	-0.551224	-0.390397
9.52333	-0.438056	-0.535965	-0.383571
9.53	-0.451285	-0.498295	-0.358742
9.53667	-0.466951	-0.473022	-0.351351
9.54333	-0.497842	-0.475407	-0.388682
9.55	-0.541845	-0.505924	-0.427098
9.55667	-0.55387	-0.570774	-0.454146
9.56333	-0.559182	-0.662327	-0.480688
9.57	-0.5867	-0.751972	-0.522286
9.57667	-0.622143	-0.789642	-0.557171
9.58333	-0.614802	-0.782967	-0.572438
9.59	-0.575239	-0.732422	-0.582721
9.59667	-0.53945	-0.655174	-0.564299
9.60333	-0.517617	-0.597954	-0.545159
9.61	-0.48567	-0.592232	-0.536345
9.61667	-0.426721	-0.636578	-0.543444
9.62333	-0.359521	-0.674248	-0.537357
9.63	-0.300712	-0.700951	-0.508248
9.63667	-0.273169	-0.742435	-0.498567
9.64333	-0.26829	-0.787258	-0.517159
9.65	-0.282983	-0.790119	-0.52951
9.65667	-0.289732	-0.746727	-0.513393
9.66333	-0.305148	-0.700951	-0.480866
9.67	-0.351959	-0.712872	-0.459608
9.67667	-0.430727	-0.762939	-0.47201
9.68333	-0.522123	-0.822544	-0.4991
9.69	-0.584875	-0.87595	-0.520258
9.69667	-0.635119	-0.925541	-0.527425
9.70333	-0.683904	-0.961304	-0.544237
9.71	-0.71169	-0.949383	-0.583604
9.71667	-0.722739	-0.891209	-0.602972
9.72333	-0.737521	-0.8111	-0.58116
9.73	-0.765443	-0.758171	-0.527229
9.73667	-0.791268	-0.760555	-0.484407
9.74333	-0.808524	-0.813007	-0.449012
9.75	-0.835047	-0.855446	-0.414078
9.75667	-0.866641	-0.855446	-0.383781
9.76333	-0.864916	-0.825405	-0.369561
9.77	-0.846986	-0.786304	-0.397983
9.77667	-0.839	-0.7267	-0.44643
9.78333	-0.850957	-0.654221	-0.508406
9.79	-0.863189	-0.627518	-0.558358
9.79667	-0.868461	-0.658512	-0.598363
9.80333	-0.890031	-0.695705	-0.626667
9.81	-0.941098	-0.714302	-0.638206
9.81667	-1.00291	-0.736713	-0.642745
9.82333	-1.06566	-0.756264	-0.647504
9.83	-1.11983	-0.751972	-0.658573
9.83667	-1.16859	-0.714779	-0.646387
9.84333	-1.20311	-0.693798	-0.619987
9.85	-1.20269	-0.688076	-0.582279
9.85667	-1.18899	-0.678539	-0.533872
9.86333	-1.16597	-0.674725	-0.454592
9.87	-1.12658	-0.670433	-0.357863
9.87667	-1.0737	-0.707626	-0.309492
9.88333	-1.04409	-0.771046	-0.320764
9.89	-1.07702	-0.844479	-0.376402
9.89667	-1.14196	-0.906944	-0.437056
9.90333	-1.19793	-0.962734	-0.50712
9.91	-1.25773	-1.00899	-0.580932
9.91667	-1.31819	-1.01471	-0.622442
9.92333	-1.36506	-0.991344	-0.617887
9.93	-1.36219	-0.972271	-0.56981
9.93667	-1.31768	-0.963211	-0.510941
9.94333	-1.27431	-0.929832	-0.45295
9.95	-1.25126	-0.891209	-0.40803
9.95667	-1.24727	-0.852108	-0.358699
9.96333	-1.22316	-0.827312	-0.310048
9.97	-1.20144	-0.771523	-0.248191
9.97667	-1.18692	-0.697613	-0.178208
9.98333	-1.17407	-0.667095	-0.127125
9.99	-1.16877	-0.710487	-0.0960551
9.99667	-1.17638	-0.804424	-0.0983427
10.0033	-1.21024	-0.849247	-0.0805137
10.01	-1.22573	-0.865459	-0.0588165
10.0167	-1.22777	-0.891209	-0.0345465
10.0233	-1.22923	-0.918865	-0.0120981
10.03	-1.22721	-0.911236	0.00607134
10.0367	-1.22917	-0.892639	-0.00542212
10.0433	-1.26102	-0.919342	-0.0733503
10.05	-1.32024	-0.984192	-0.165497
10.0567	-1.39094	-1.04666	-0.250075
10.0633	-1.46155	-1.10769	-0.303054
10.07	-1.52897	-1.16253	-0.323294
10.0767	-1.57356	-1.21641	-0.310078
10.0833	-1.5831	-1.27077	-0.269343
10.09	-1.5821	-1.34659	-0.226875
10.0967	-1.59184	-1.45388	-0.202194
10.1033	-1.60179	-1.55735	-0.216181
10.11	-1.60857	-1.64175	-0.258004
10.1167	-1.60659	-1.69897	-0.306054
10.1233	-1.59579	-1.74809	-0.360658
10.13	-1.59759	-1.791	-0.426122
10.1367	-1.61366	-1.8115	-0.479905
10.1433	-1.61852	-1.82819	-0.509647
10.15	-1.59439	-1.85633	-0.51887
10.1567	-1.56326	-1.9002	-0.518443
10.1633	-1.55298	-1.95503	-0.505549
10.17	-1.55802	-2.00415	-0.485958
10.1767	-1.57719	-2.04706	-0.503954
10.1833	-1.62164	-2.04802	-0.541268
10.19	-1.67135	-2.03276	-0.573468
10.1967	-1.70465	-2.01273	-0.571773
10.2033	-1.70341	-2.02799	-0.573912
10.21	-1.68494	-2.07186	-0.606679
10.2167	-1.64574	-2.11716	-0.647867
10.2233	-1.59552	-2.14911	-0.663235
10.23	-1.5592	-2.17581	-0.674635
10.2367	-1.58202	-2.21062	-0.724115
10.2433	-1.66343	-2.23541	-0.81033
10.25	-1.75413	-2.24733	-0.884474
10.2567	-1.82108	-2.28834	-0.940165
10.2633	-1.86959	-2.41232	-1.02026
10.27	-1.93374	-2.58303	-1.12665
10.2767	-2.00853	-2.73323	-1.22325
10.2833	-2.04588	-2.84481	-1.26805
10.29	-2.06595	-2.94304	-1.28202
10.2967	-2.10617	-3.04461	-1.2914
10.3033	-2.20049	-3.12281	-1.30947
10.31	-2.29688	-3.16477	-1.32538
10.3167	-2.32073	-3.19624	-1.33899
10.3233	-2.30661	-3.23105	-1.34511
10.33	-2.27619	-3.26872	-1.34597
10.3367	-2.2679	-3.33023	-1.36695
10.3433	-2.29803	-3.43132	-1.40284
10.35	-2.34842	-3.55673	-1.43414
10.3567	-2.42459	-3.68834	-1.47976
10.3633	-2.51323	-3.79562	-1.57784
10.37	-2.62953	-3.8929	-1.75003
10.3767	-2.76745	-3.94201	-1.92354
10.3833	-2.87505	-3.96538	-2.06814
10.39	-2.98242	-4.01688	-2.20884
10.3967	-3.10328	-4.14228	-2.36508
10.4033	-3.21824	-4.33445	-2.50244
10.41	-3.29979	-4.54044	-2.58217
10.4167	-3.33131	-4.72116	-2.64175
10.4233	-3.32375	-4.84562	-2.72508
10.43	-3.28399	-4.91619	-2.85558
10.4367	-3.23144	-4.91953	-2.96153
10.4433	-3.19544	-4.88234	-3.02628
10.45	-3.16587	-4.85563	-3.06883
10.4567	-3.13939	-4.88663	-3.10977
10.4633	-3.12108	-4.96817	-3.18734
10.47	-3.12643	-5.03969	-3.25065
10.4767	-3.11943	-5.1012	-3.31672
10.4833	-3.11093	-5.16224	-3.39959
10.49	-3.11883	-5.20134	-3.49529
10.4967	-3.16916	-5.21135	-3.58712
10.5033	-3.25192	-5.21374	-3.57692
10.51	-3.31793	-5.24521	-3.50848
10.5167	-3.38391	-5.27811	-3.45594
10.5233	-3.43861	-5.27143	-3.44077
10.53	-3.45929	-5.28765	-3.47328
10.5367	-3.45361	-5.35202	-3.52721
10.5433	-3.44115	-5.44691	-3.65083
10.55	-3.46771	-5.49984	-3.82865
10.5567	-3.50179	-5.48697	-3.98429
10.5633	-3.51877	-5.46312	-4.09552
10.57	-3.54553	-5.39732	-4.1416
10.5767	-3.56433	-5.28908	-4.1304
10.5833	-3.54476	-5.16653	-4.06004
10.59	-3.45897	-5.12791	-3.97631
10.5967	-3.34837	-5.18942	-3.94217
10.6033	-3.24573	-5.25999	-3.95004
10.61	-3.13146	-5.29432	-3.96491
10.6167	-2.98434	-5.30577	-3.9936
10.6233	-2.81173	-5.28622	-4.03898
10.63	-2.62897	-5.16891	-4.05315
10.6367	-2.44061	-4.97007	-3.99026
10.6433	-2.245	-4.78935	-3.89268
10.65	-2.03965	-4.66967	-3.80738
10.6567	-1.82775	-4.55952	-3.71903
10.6633	-1.62359	-4.45557	-3.61346
10.67	-1.44655	-4.39405	-3.52516
10.6767	-1.31966	-4.37212	-3.50796
10.6833	-1.26595	-4.31728	-3.54498
10.69	-1.28416	-4.18186	-3.60072
10.6967	-1.30724	-3.9978	-3.60933
10.7033	-1.28413	-3.77083	-3.55333
10.71	-1.18295	-3.55005	-3.45392
10.7167	-1.07573	-3.34835	-3.36189
10.7233	-0.992328	-3.22437	-3.25775
10.73	-0.909337	-3.15952	-3.11238
10.7367	-0.793615	-3.11804	-2.97373
10.7433	-0.650183	-3.06654	-2.83439
10.75	-0.501448	-2.9726	-2.65534
10.7567	-0.311069	-2.84576	-2.39362
10.7633	-0.0623213	-2.666	-2.14197
10.77	0.176789	-2.50578	-2.00214
10.7767	0.302328	-2.36845	-1.96226
10.7833	0.364597	-2.25973	-2.00503
10.79	0.420271	-2.13194	-2.08397
10.7967	0.506418	-2.01464	-2.17464
10.8033	0.588976	-1.96886	-2.23333
10.81	0.625135	-1.97649	-2.21604
10.8167	0.63645	-2.00701	-2.12384
10.8233	0.632615	-2.02274	-1.98887
10.83	0.65328	-2.05278	-1.89338
10.8367	0.686019	-2.12002	-1.86801
10.8433	0.698581	-2.15578	-1.8276
10.85	0.758911	-2.12097	-1.75493
10.8567	0.94503	-1.7581	-1.59538
10.8633	1.44652	-0.539303	-1.15786
10.87	2.74916	2.23446	-0.109897
10.8767	5.4572	6.88791	1.78344
10.8833	9.68967	12.9037	4.3182
10.89	14.7559	19.1717	7.11982
10.8967	19.5344	24.4098	9.67843
10.9033	23.0478	27.5922	11.5883
10.91	24.5308	28.1253	12.5659
10.9167	23.593	26.0572	12.5351
10.9233	20.5345	22.1777	11.687
10.93	16.3107	17.7698	10.4299
10.9367	12.1305	13.9074	9.241
10.9433	8.76613	11.065	8.35059
10.95	6.45006	9.13382	7.73289
10.9567	5.00665	7.81393	7.24346
10.9633	4.07697	6.83022	6.81351
10.97	3.397	6.02579	6.41036
10.9767	2.82591	5.34344	6.00398
10.9833	2.34412	4.73499	5.60683
10.99	1.92606	4.16374	5.24412
10.9967	1.51219	3.62015	4.93522
11.0033	1.1184	3.13997	4.66541
11.01	0.754054	2.70224	4.41053
11.0167	0.409501	2.26974	4.15784
11.0233	0.0579995	1.86872	3.92016
11.03	-0.300234	1.54305	3.7195
11.0367	-0.614319	1.26219	3.53682
11.0433	-0.864671	0.985146	3.37231
11.05	-1.06264	0.714779	3.22241
11.0567	-1.26616	0.462532	3.10663
11.0633	-1.50395	0.201702	2.98374
11.07	-1.76584	-0.13113	2.79626
11.0767	-2.05133	-0.49305	2.57313
11.0833	-2.34119	-0.815868	2.38825
11.09	-2.58554	-1.09053	2.2746
11.0967	-2.74359	-1.30749	2.17101
11.1033	-2.82415	-1.49775	2.04676
11.11	-2.87499	-1.63269	1.92264
11.1167	-2.88818	-1.74236	1.83304
11.1233	-2.86212	-1.85061	1.7572
11.13	-2.81367	-1.93596	1.66545
11.1367	-2.79837	-2.02227	1.57817
11.1433	-2.83135	-2.09999	1.50636
11.15	-2.87909	-2.14863	1.47913
11.1567	-2.92535	-2.1553	1.43775
11.1633	-2.97564	-2.13575	1.3779
11.17	-3.05107	-2.16532	1.31141
11.1767	-3.10893	-2.20585	1.2597
11.1833	-3.09685	-2.21443	1.2192
11.19	-3.02858	-2.1944	1.15521
11.1967	-2.92502	-2.1596	1.10207
11.2033	-2.81858	-2.14386	1.0506
11.21	-2.71556	-2.10094	1.02473
11.2167	-2.6147	-2.01845	1.01601
11.2233	-2.52386	-1.91641	1.06235
11.23	-2.41914	-1.81913	1.15253
11.2367	-2.29952	-1.75047	1.24068
11.2433	-2.16592	-1.67418	1.30138
11.25	-2.0364	-1.58072	1.32197
11.2567	-1.91637	-1.50537	1.34262
11.2633	-1.82402	-1.47057	1.32468
11.27	-1.75274	-1.441	1.2875
11.2767	-1.69817	-1.34611	1.26494
11.2833	-1.64215	-1.20878	1.29164
11.29	-1.55975	-1.0767	1.34557
11.2967	-1.44666	-0.98896	1.38068
11.3033	-1.28236	-0.892639	1.42049
11.31	-1.09088	-0.767708	1.47007
11.3167	-0.89129	-0.64373	1.49114
11.3233	-0.70238	-0.539303	1.44635
11.33	-0.543231	-0.430107	1.38276
11.3367	-0.405231	-0.255585	1.3647
11.3433	-0.264828	-0.043869	1.37988
11.35	-0.119527	0.154018	1.38001
11.3567	0.0160794	0.317097	1.37122
11.3633	0.137288	0.483036	1.38532
11.37	0.277657	0.642776	1.38817
11.3767	0.414998	0.762463	1.31548
11.3833	0.499421	0.828743	1.18292
11.39	0.502112	0.858784	1.06096
11.3967	0.472835	0.899315	0.996903
11.4033	0.462722	0.966549	0.99857
11.41	0.496187	1.08242	1.05174
11.4167	0.596383	1.21164	1.11782
11.4233	0.746831	1.34802	1.17457
11.43	0.953755	1.50776	1.21647
11.4367	1.17551	1.66845	1.23525
11.4433	1.36951	1.80721	1.2086
11.45	1.49344	1.90401	1.145
11.4567	1.56435	1.98221	1.11202
11.4633	1.63199	2.06041	1.11287
11.47	1.70887	2.13099	1.11311
11.4767	1.77269	2.21872	1.09905
11.4833	1.84337	2.30074	1.09564
11.49	1.92943	2.36225	1.11793
11.4967	2.01356	2.41804	1.13848
11.5033	2.05334	2.46	1.12298
11.51	2.04618	2.4991	1.09075
11.5167	2.04097	2.50959	1.03244
11.5233	2.04631	2.51532	0.962325
11.53	2.081	2.54488	0.889156
11.5367	2.15259	2.60544	0.81875
11.5433	2.24833	2.71225	0.788943
11.55	2.3553	2.82431	0.767682
11.5567	2.44978	2.9254	0.752411
11.5633	2.53856	3.02029	0.740042
11.57	2.61699	3.13473	0.747904
11.5767	2.65279	3.22628	0.749807
11.5833	2.66076	3.26824	0.740175
11.59	2.67057	3.26061	0.763717
11.5967	2.71739	3.2568	0.849976
11.6033	2.80265	3.26252	0.934303
11.61	2.88457	3.23153	0.931971
11.6167	2.95208	3.18336	0.889666
11.6233	3.01616	3.13091	0.858875
11.63	3.05694	3.1023	0.835278
11.6367	3.03409	3.07035	0.780137
11.6433	2.928	3.03555	0.717095
11.65	2.79369	2.9974	0.721388
11.6567	2.70605	2.95544	0.775798
11.6633	2.64385	2.91491	0.803692
11.67	2.57954	2.89631	0.782896
11.6767	2.52963	2.90012	0.752763
11.6833	2.52277	2.88916	0.756808
11.69	2.53212	2.86102	0.766967
11.6967	2.4871	2.80571	0.747633
11.7033	2.40452	2.71368	0.684112
11.71	2.34479	2.59399	0.609678
11.7167	2.33801	2.46286	0.542883
11.7233	2.33535	2.32792	0.463152
11.73	2.30431	2.17772	0.360458
11.7367	2.24053	2.04515	0.262159
11.7433	2.16061	1.97697	0.225883
11.75	2.07001	1.95312	0.238781
11.7567	1.95746	1.94359	0.266336
11.7633	1.84109	1.92213	0.299947
11.77	1.74236	1.91116	0.337034
11.7767	1.70154	1.88923	0.367985
11.7833	1.7156	1.8549	0.398731
11.79	1.75995	1.78957	0.445023
11.7967	1.78088	1.70135	0.478449
11.8033	1.75573	1.61076	0.453985
11.81	1.66915	1.49679	0.384541
11.8167	1.53331	1.37424	0.316489
11.8233	1.36886	1.23119	0.262166
11.83	1.19054	1.10865	0.205207
11.8367	1.03308	1.02186	0.178978
11.8433	0.913496	0.950336	0.207391
11.85	0.855122	0.905991	0.262006
11.8567	0.834176	0.883579	0.303568
11.8633	0.807821	0.880241	0.311421
11.87	0.74736	0.86832	0.312739
11.8767	0.648341	0.8111	0.281085
11.8833	0.531092	0.744343	0.218487
11.89	0.411214	0.673771	0.152999
11.8967	0.287599	0.605583	0.0944835
11.9033	0.185183	0.540733	0.0471052
11.91	0.109135	0.483513	-0.0137148
11.9167	0.0666917	0.454903	-0.0584817
11.9233	0.0301178	0.418186	-0.0857494
11.93	-0.0291686	0.3829	-0.0994383
11.9367	-0.087329	0.346661	-0.119287
11.9433	-0.155143	0.307083	-0.150368
11.95	-0.228749	0.25034	-0.192997
11.9567	-0.31504	0.1688	-0.236828
11.9633	-0.405742	0.0891685	-0.258857
11.97	-0.491188	0.0224113	-0.277935
11.9767	-0.608098	-0.00190735	-0.275794
11.9833	-0.709057	0.0100136	-0.250729
11.99	-0.785548	0.0395775	-0.193234
11.9967	-0.840174	0.0658035	-0.146039
12.0033	-0.885901	0.0944138	-0.123138
12.01	-0.910269	0.122547	-0.104617
12.0167	-0.896335	0.117302	-0.0870433
12.0233	-0.899894	0.0562668	-0.0765586
12.03	-0.936785	-0.0495911	-0.107841
12.0367	-0.992866	-0.14782	-0.183112
12.0433	-1.05196	-0.22459	-0.292237
12.05	-1.11619	-0.285149	-0.395048
12.0567	-1.18129	-0.328541	-0.466935
12.0633	-1.2242	-0.321865	-0.50155
12.07	-1.24011	-0.251293	-0.477929
12.0767	-1.23131	-0.166893	-0.381128
12.0833	-1.20271	-0.123501	-0.270314
12.09	-1.17611	-0.113487	-0.187665
12.0967	-1.14242	-0.112057	-0.143574
12.1033	-1.11635	-0.128269	-0.130782
12.11	-1.11205	-0.189781	-0.166722
12.1167	-1.15166	-0.277996	-0.252611
12.1233	-1.19786	-0.337601	-0.294734
12.13	-1.20591	-0.364304	-0.267431
12.1367	-1.21136	-0.369549	-0.205268
12.1433	-1.23877	-0.361919	-0.173537
12.15	-1.27503	-0.308037	-0.165995
12.1567	-1.26923	-0.229359	-0.142317
12.1633	-1.23805	-0.162125	-0.104879
12.17	-1.21186	-0.112057	-0.0579598
12.1767	-1.17034	-0.0743866	-0.020411
12.1833	-1.10405	-0.0782013	0.0135847
12.19	-1.06159	-0.148296	0.0288879
12.1967	-1.07261	-0.23365	0.0246363
12.2033	-1.1064	-0.29707	0.00305647
12.21	-1.14352	-0.354767	-0.0316766
12.2167	-1.19812	-0.41151	-0.0457168
12.2233	-1.27117	-0.441551	-0.0240832
12.23	-1.301	-0.440121	0.0375257
12.2367	-1.27523	-0.439167	0.098638
12.2433	-1.23024	-0.454903	0.139978
12.25	-1.20286	-0.452518	0.15714
12.2567	-1.17718	-0.455379	0.145992
12.2633	-1.13038	-0.460625	0.129352
12.27	-1.05793	-0.486851	0.12999
12.2767	-0.980291	-0.526428	0.171773
12.2833	-0.904457	-0.553131	0.23129
12.29	-0.797204	-0.570774	0.278972
12.2967	-0.665179	-0.555038	0.313631
12.3033	-0.535254	-0.52166	0.330567
12.31	-0.448705	-0.455856	0.347134
12.3167	-0.390982	-0.366688	0.347851
12.3233	-0.359516	-0.293732	0.334846
12.33	-0.360958	-0.248909	0.329845
12.3367	-0.397888	-0.241756	0.325908
12.3433	-0.43455	-0.257492	0.325728
12.35	-0.432722	-0.294209	0.297432
12.3567	-0.40176	-0.344753	0.252575
12.3633	-0.358766	-0.389099	0.213587
12.37	-0.311692	-0.413895	0.193264
12.3767	-0.225947	-0.426769	0.200032
12.3833	-0.115385	-0.470161	0.216812
12.39	-0.0445149	-0.553608	0.215502
12.3967	-0.039652	-0.640392	0.199321
12.4033	-0.0737618	-0.710964	0.159221
12.41	-0.11521	-0.796318	0.0918092
12.4167	-0.183143	-0.912189	-0.0179184
12.4233	-0.298123	-0.998974	-0.139472
12.43	-0.39538	-1.01423	-0.224388
12.4367	-0.432311	-0.974178	-0.25838
12.4433	-0.403407	-0.920296	-0.24912
12.45	-0.336471	-0.86832	-0.225102
12.4567	-0.255621	-0.833035	-0.186593
12.4633	-0.162348	-0.842094	-0.167511
12.47	-0.100279	-0.879288	-0.157781
12.4767	-0.0581846	-0.925541	-0.158996
12.4833	-0.037275	-0.994205	-0.192571
12.49	-0.0595951	-1.08337	-0.271111
12.4967	-0.135776	-1.16968	-0.391035
12.5033	-0.246549	-1.21784	-0.484918
12.51	-0.32388	-1.25217	-0.536254
12.5167	-0.351437	-1.31845	-0.555211
12.5233	-0.344646	-1.40572	-0.550342
12.53	-0.301805	-1.47724	-0.526468
12.5367	-0.226867	-1.50013	-0.480973
12.5433	-0.118244	-1.49202	-0.427083
12.55	-0.0113363	-1.47247	-0.375585
12.5567	0.0710464	-1.45483	-0.355624
12.5633	0.091368	-1.41668	-0.352394
12.57	0.0725795	-1.39904	-0.378703
12.5767	0.0417893	-1.41764	-0.439152
12.5833	0.00810523	-1.47533	-0.546788
12.59	-0.0381615	-1.55354	-0.67484
12.5967	-0.107262	-1.62506	-0.771331
12.6033	-0.131952	-1.70183	-0.846554
12.61	-0.102071	-1.76191	-0.887236
12.6167	-0.0368626	-1.80197	-0.88961
12.6233	0.0269619	-1.81389	-0.862325
12.63	0.0895484	-1.80197	-0.847916
12.6367	0.13477	-1.80912	-0.897283
12.6433	0.103805	-1.84345	-0.976774
12.65	0.0203626	-1.88446	-1.0291
12.6567	-0.0621707	-1.91736	-1.03206
12.6633	-0.105012	-1.94359	-0.999218
12.67	-0.143138	-1.97983	-0.956445
12.6767	-0.192662	-2.00319	-0.907321
12.6833	-0.218864	-2.00224	-0.881684
12.69	-0.252487	-1.966	-0.894753
12.6967	-0.308819	-1.90973	-0.939672
12.7033	-0.392555	-1.86062	-0.983237
12.71	-0.446448	-1.82676	-1.01425
12.7167	-0.44357	-1.7972	-1.02552
12.7233	-0.414313	-1.75858	-1.02067
12.73	-0.364233	-1.74141	-1.01109
12.7367	-0.310468	-1.75667	-1.00557
12.7433	-0.258423	-1.7848	-1.03221
12.75	-0.236013	-1.78432	-1.07748
12.7567	-0.231287	-1.73283	-1.12401
12.7633	-0.214915	-1.63031	-1.11972
12.77	-0.185436	-1.5111	-1.07441
12.7767	-0.192371	-1.38998	-1.01914
12.7833	-0.220185	-1.29271	-0.969319
12.79	-0.240161	-1.22023	-0.925961
12.7967	-0.241266	-1.17302	-0.875434
12.8033	-0.251577	-1.14679	-0.848528
12.81	-0.274692	-1.10197	-0.838347
12.8167	-0.276216	-1.05	-0.828702
12.8233	-0.283729	-0.989914	-0.807194
12.83	-0.312561	-0.957966	-0.788444
12.8367	-0.38316	-0.956535	-0.800754
12.8433	-0.47676	-0.968933	-0.832806
12.85	-0.575873	-0.972748	-0.850507
12.8567	-0.652999	-0.947952	-0.838497
12.8633	-0.672836	-0.880241	-0.814007
12.87	-0.642197	-0.759602	-0.78138
12.8767	-0.574298	-0.59557	-0.718306
12.8833	-0.492423	-0.430107	-0.612082
12.89	-0.417295	-0.330448	-0.503343
12.8967	-0.387639	-0.332832	-0.433849
12.9033	-0.430153	-0.377655	-0.379422
12.91	-0.486192	-0.405788	-0.314853
12.9167	-0.51931	-0.405312	-0.240209
12.9233	-0.512187	-0.401497	-0.191999
12.93	-0.496251	-0.38147	-0.179751
12.9367	-0.472436	-0.293732	-0.183042
12.9433	-0.431109	-0.18692	-0.192855
12.95	-0.407345	-0.0982285	-0.196058
12.9567	-0.40957	-0.0462532	-0.193316
12.9633	-0.43561	-0.0100136	-0.17531
12.97	-0.445477	0.0286102	-0.143102
12.9767	-0.41798	0.0576973	-0.102736
12.9833	-0.36706	0.0786781	-0.0756852
12.99	-0.332061	0.0662804	-0.0956195
12.9967	-0.347705	0.0295639	-0.140267
13.0033	-0.38895	0.0123978	-0.168337
13.01	-0.412539	0.0462532	-0.151631
13.0167	-0.413304	0.109673	-0.124349
13.0233	-0.414685	0.180721	-0.104018
13.03	-0.400463	0.265121	-0.0644839
13.0367	-0.324453	0.353336	-0.0189573
13.0433	-0.20792	0.431061	0.0169537
13.05	-0.093771	0.47493	0.0347752
13.0567	-0.00949893	0.498772	0.0755467
13.0633	0.0749508	0.502586	0.142848
13.07	0.153064	0.48542	0.208492
13.0767	0.185739	0.457287	0.256872
13.0833	0.159582	0.428677	0.288775
13.09	0.106325	0.398159	0.321273
13.0967	0.0733995	0.378132	0.3407
13.1033	0.0648569	0.385761	0.348676
13.11	0.0737396	0.43869	0.376256
13.1167	0.10607	0.532627	0.435074
13.1233	0.168067	0.63467	0.494309
13.13	0.226091	0.723362	0.501327
13.1367	0.253923	0.78392	0.473851
13.1433	0.258953	0.823021	0.458043
13.15	0.28102	0.844955	0.461131
13.1567	0.315038	0.842094	0.479316
13.1633	0.338962	0.808716	0.495725
13.17	0.343888	0.775337	0.53569
13.1767	0.358002	0.763416	0.59252
13.1833	0.395799	0.75531	0.643359
13.19	0.414933	0.745773	0.669923
13.1967	0.427903	0.751495	0.672261
13.2033	0.475461	0.782013	0.657601
13.21	0.554235	0.789642	0.618417
13.2167	0.59918	0.77486	0.541665
13.2233	0.588777	0.777245	0.45875
13.23	0.593705	0.792027	0.402247
13.2367	0.621988	0.785351	0.378506
13.2433	0.642232	0.758171	0.378793
13.25	0.660238	0.745773	0.391744
13.2567	0.69832	0.739098	0.442485
13.2633	0.753382	0.70858	0.516999
13.27	0.786276	0.646591	0.5661
13.2767	0.783003	0.569344	0.555997
13.2833	0.746094	0.489235	0.508223
13.29	0.686967	0.411034	0.467711
13.2967	0.624881	0.352383	0.448117
13.3033	0.592905	0.322342	0.428894
13.31	0.582903	0.306129	0.413359
13.3167	0.597561	0.298023	0.400584
[truncated: 4,752 more rows]

## Sheet: Figure S12B
Figure S12B: LC-MS chromatogram (negative mode) of DA:PLA reaction products at 1:2 molar ratio
RT [min]	DA:PLA 1:2 A	DA:PLA 1:2 B	DA:PLA 1:2 C
0.0194333	188184	191240	194836
0.0483167	178198	183658	175229
0.0772333	179542	181325	179710
0.106167	173292	183557	181526
0.135117	174512	177762	184098
0.16405	178449	179303	187428
0.192983	174617	181139	180502
0.221933	172615	182487	185411
0.250867	179423	176183	177033
0.279817	198297	176094	176090
0.30875	176549	179085	183947
0.337683	179079	174961	190930
0.366633	173450	176167	181701
0.395567	171397	174502	179088
0.4245	174589	185149	178749
0.45345	173592	173218	179242
0.482383	169380	179536	185222
0.511333	179225	184084	188001
0.540267	170381	177857	178456
0.5692	175145	181434	174790
0.59815	176239	174258	177616
0.627083	176170	180160	182641
0.656033	176585	178167	184207
0.684967	173629	176043	184027
0.7139	170693	175633	186474
0.74285	178476	177651	178237
0.771783	173667	182581	179365
0.800733	166699	183439	181042
0.829667	174417	179704	183736
0.8586	176331	176856	176507
0.88755	173654	177779	174642
0.916483	174656	177573	176053
0.945433	177025	178150	183033
0.974367	182653	174032	181901
1.0033	179160	172105	183205
1.03225	173004	168458	177499
1.06118	170461	176668	190829
1.09013	172190	183449	186029
1.11907	177128	180252	180250
1.148	174516	170386	177665
1.17695	173213	181102	177061
1.20588	173337	177106	179194
1.23483	174235	175311	182699
1.26377	169646	179725	183511
1.2927	167690	168870	177916
1.32165	175690	171400	176395
1.35058	176275	179598	180908
1.37953	176674	178667	178248
1.40847	172344	183792	178159
1.4374	173308	179184	178971
1.46635	160632	173483	170903
1.49528	175262	179862	180840
1.52423	173187	178246	169169
1.55317	175875	192793	175514
1.5821	173226	175933	180890
1.61105	179842	181494	181809
1.63998	175311	171388	179914
1.66893	177331	186056	178924
1.69787	174173	177662	175594
1.7268	169458	172254	183572
1.75575	172689	179728	186809
1.78468	176011	175157	178848
1.81363	169329	174818	175247
1.84257	171102	174436	178314
1.8715	165754	179830	183652
1.90045	175093	174283	176979
1.92938	176772	180535	187347
1.95833	174896	182778	188933
1.98727	178567	179918	183797
2.0162	179011	174267	184022
2.04515	179370	180745	182106
2.07408	183207	177696	184187
2.10302	170841	174003	179052
2.13197	177583	181131	184159
2.1609	215588	222856	218745
2.18985	240729	255928	255070
2.21878	224681	231573	240199
2.24772	192792	199954	199831
2.27667	188094	190650	192530
2.3056	183166	182094	183089
2.33453	175402	188340	182230
2.36348	175548	179735	184502
2.39242	176877	181299	178356
2.42135	177187	181404	192656
2.4503	180216	179875	183886
2.47923	180850	188845	187211
2.50818	178494	179920	184816
2.53712	176681	182709	182752
2.56605	171175	177158	181350
2.595	170287	181704	189596
2.62393	174319	174681	186243
2.65287	170812	176539	179179
2.68182	176417	191796	181297
2.71075	169035	174228	175840
2.7397	170379	177305	173667
2.76863	176702	169985	177504
2.79757	178924	176946	181981
2.82652	169467	185037	183060
2.85545	168215	177252	175311
2.8844	173648	178879	177091
2.91333	173927	177301	176095
2.94227	179849	176424	176788
2.97122	169316	173159	174447
3.00015	176223	176106	187377
3.0291	175268	174633	184941
3.05803	174246	181227	183294
3.08697	176657	183741	181036
3.11592	168320	181717	183926
3.14485	176326	178472	204441
3.17378	177416	177266	183996
3.20273	173015	171998	182282
3.23167	172631	186229	185528
3.2606	170871	178560	179096
3.28955	173525	172808	181838
3.31848	183447	174067	181239
3.34743	176573	181812	183170
3.37637	176099	184308	181318
3.4053	176318	173327	173003
3.43425	172897	175177	177296
3.46318	181133	179808	178091
3.49212	182542	174364	170207
3.52107	168840	182612	179297
3.55	173599	181141	180998
3.57893	173275	178208	182594
3.60788	167233	178797	176394
3.63682	178798	183059	180797
3.66575	174774	176247	176688
3.6947	167903	182974	176175
3.72363	174451	177708	184996
3.75258	170576	175271	176696
3.78152	171084	172804	178436
3.81045	172130	174650	183157
3.8394	178617	182581	177827
3.86833	173249	177957	187165
3.89728	173030	173405	177699
3.92622	175796	175305	174678
3.95515	171694	180995	179241
3.9841	173868	175078	200162
4.01303	178438	173492	187302
4.04198	172243	176311	181359
4.07092	172869	172443	182913
4.09985	173853	177462	179090
4.1288	175958	174364	173457
4.15773	170962	179266	180976
4.18668	172970	177785	184111
4.21562	170029	176866	180236
4.24455	174600	187667	183679
4.2735	174038	180427	182946
4.30243	174636	176893	180046
4.33138	171975	174628	178246
4.36032	171190	162421	183903
4.38925	179145	181496	180914
4.4182	171352	178701	175247
4.44713	165930	177650	176898
4.47608	171486	183295	179698
4.50502	172794	179990	177061
4.53395	175218	179127	176772
4.5629	175990	171702	179122
4.59183	174855	171183	179619
4.62078	172753	177548	177317
4.64972	169006	172644	176033
4.67865	175286	174916	178409
4.7076	178878	174115	176561
4.73653	170549	172618	174665
4.76548	170242	175805	175724
4.79442	174793	177158	170862
4.82335	178240	176117	173908
4.8523	173881	181560	173925
4.88123	173367	166310	180871
4.91018	179142	181203	177512
4.93912	185808	176217	175837
4.96805	169419	176422	173854
4.997	172618	177067	183756
5.02593	174305	170843	178810
5.05488	177135	173400	180787
5.08382	175930	177985	178269
5.11275	170799	175189	178110
5.1417	169261	175111	182894
5.17063	176651	171507	175900
5.19958	170483	177010	176124
5.22852	167323	174291	175623
5.25745	165897	173737	171218
5.2864	177769	177742	178333
5.31533	171910	174436	177794
5.34428	171095	175353	173876
5.37322	173898	178442	180716
5.40215	172528	175879	174150
5.4311	173758	169800	176581
5.46003	173538	175917	175198
5.48898	173215	178099	174372
5.51792	172939	179056	172612
5.54685	169115	176756	174881
5.5758	173772	171514	170685
5.60473	170767	167677	198246
5.63368	173719	171579	172892
5.66262	176010	170073	177241
5.69155	174014	172332	178107
5.7205	163712	171487	177142
5.74943	172840	185752	173372
5.77838	170739	176795	179821
5.80732	171616	173068	185239
5.83625	167744	182280	182293
5.8652	176393	175919	176533
5.89413	175564	177483	177917
5.92307	170673	178308	177121
5.95202	169389	172876	175526
5.98095	172849	174815	175316
6.0099	174594	176612	179502
6.03883	169427	174364	173691
6.06777	177304	173072	175221
6.09672	169605	176243	172213
6.12565	177074	178502	177730
6.1546	172015	174831	177039
6.18353	168769	171591	171399
6.21248	175026	173016	177573
6.24142	160566	171364	177231
6.27035	180971	173025	173834
6.2993	175061	172059	174022
6.32823	166822	177108	176241
6.35718	173705	178564	177422
6.38612	171940	172265	174450
6.41505	167211	176069	175747
6.444	169306	192287	187887
6.47293	170426	169384	174641
6.50188	179547	174675	173346
6.53082	171861	174687	174550
6.55975	171450	174788	172292
6.5887	167399	178371	180587
6.61763	175032	177960	180214
6.64657	173968	177421	179160
6.67552	181111	175378	180078
6.70445	177168	179018	171216
6.7334	180176	177716	176604
6.76233	170698	168605	178895
6.79127	172539	173954	179291
6.82022	169701	175005	180708
6.84915	168739	179141	179583
6.8781	166775	187166	180101
6.90703	176661	172004	179897
6.93597	175573	168806	176760
6.96492	173220	174540	177925
6.99385	175164	174029	174580
7.0228	175730	172172	175287
7.05173	171529	172706	172682
7.08067	173317	176265	173947
7.10962	177194	178744	180734
7.13855	173354	174290	176849
7.1675	177179	180754	175862
7.19643	179378	175532	176935
7.22537	171655	175830	181900
7.25432	168137	168678	173965
7.28325	175375	174705	177440
7.3122	174711	178588	180494
7.34113	176964	176427	167760
7.37007	177774	173563	176159
7.39902	170238	175786	179872
7.42795	172120	175521	181978
7.4569	176635	182535	179924
7.48583	172502	176275	170723
7.51477	169308	170969	174310
7.54372	168781	173922	175175
7.57265	171452	182953	178710
7.6016	169718	172643	176125
7.63053	171973	175390	174242
7.65947	171365	174184	177056
7.68842	173728	176369	174997
7.71735	170182	167786	175178
7.7463	168386	181467	179298
7.77523	175692	172264	174734
7.80417	172808	175234	180333
7.83312	174342	173636	186229
7.86205	167742	175459	175933
7.891	177384	172667	176867
7.91993	171741	173354	177749
7.94887	173370	176600	176074
7.97782	173855	171225	171090
8.00675	172456	170521	176585
8.0357	171013	173468	177022
8.06463	167277	176410	174205
8.09357	170007	177936	178120
8.12252	171446	176142	181843
8.15145	174462	184064	180999
8.1804	172160	199152	172306
8.20933	171381	173991	177566
8.23827	178171	169016	179459
8.26722	167506	174501	178313
8.29615	178433	168482	185828
8.3251	172763	178828	175343
8.35403	174065	174111	177765
8.38298	177153	178229	176768
8.41192	172047	174400	171638
8.44085	168885	168712	171499
8.4698	172079	178781	178193
8.49873	178587	174304	178599
8.52768	174885	177734	173098
8.55662	187439	176031	173756
8.58555	174387	173112	172063
8.6145	169699	173320	181155
8.64343	173556	178197	182957
8.67238	170117	171910	175313
8.70132	173383	179164	174516
8.73025	173092	180427	174819
8.7592	168451	172492	177449
8.78813	172340	174270	175638
8.81708	173644	179134	173329
8.84602	169875	172304	171857
8.87495	176505	177618	172897
8.9039	164343	174086	177894
8.93283	176251	173207	177636
8.96178	173178	172526	178713
8.99072	175818	172938	176325
9.01965	176488	175019	181761
9.0486	169444	174668	173962
9.07753	169599	179797	175622
9.10648	178298	173671	176280
9.13542	173921	172607	177968
9.16435	172542	173245	179958
9.1933	170726	180413	175873
9.22223	181026	181592	175783
9.25118	175289	174537	185351
9.28012	175465	174405	194677
9.30905	177496	175873	179950
9.338	170571	175882	180347
9.36693	173820	170974	174180
9.39588	174572	171891	177563
9.42482	171443	169218	177656
9.45375	169619	154918	180004
9.4827	172615	172721	180316
9.51163	174804	178367	177577
9.54058	172442	178254	177183
9.56952	172012	173186	178021
9.59847	167428	171973	176858
9.6274	167860	175242	177194
9.65633	170605	173835	179443
9.68528	169917	172740	177051
9.71422	175198	172061	179994
9.74317	175030	175294	185993
9.7721	166953	177802	178368
9.80103	174226	169060	174176
9.82998	165777	169528	186223
9.85892	171847	167560	177387
9.88787	167286	172176	172481
9.9168	166589	169775	177267
9.94573	176143	179715	173261
9.97468	170832	174752	175559
10.0036	172871	178392	172361
10.0326	173647	172017	180488
10.0615	176578	174046	174480
10.0904	172316	174909	176747
10.1194	168213	173491	180197
10.1483	169929	179833	175930
10.1773	170079	172232	180204
10.2062	172027	175252	171064
10.2351	175563	175934	175990
10.2641	169785	172366	183114
10.293	172753	179540	175064
10.322	174241	172260	175235
10.3509	167847	177306	180005
10.3798	172850	179622	180067
10.4088	168370	175152	175300
10.4377	170738	175985	172469
10.4667	170012	168024	176401
10.4956	174373	178591	179849
10.5245	170629	169113	175898
10.5535	165778	172761	173951
10.5824	171317	174344	174447
10.6114	172963	169197	170700
10.6403	171779	178726	171167
10.6692	170303	179381	173923
10.6982	172558	171515	174728
10.7271	167842	177710	177621
10.7561	185116	172411	177872
10.785	172088	174706	180254
10.8139	175235	173599	176844
10.8429	169634	173642	173121
10.8718	170433	166881	172993
10.9008	165555	168450	172322
10.9297	173704	171934	179612
10.9587	174647	173597	178419
10.9876	167076	171273	183978
11.0165	174150	173229	177793
11.0455	174651	173723	181552
11.0744	175867	174213	181737
11.1034	172584	174744	175743
11.1323	170088	171418	177977
11.1612	177348	179074	170432
11.1902	175324	175397	173209
11.2191	175943	170347	177903
11.248	172081	173874	176208
11.277	177197	169133	179471
11.3059	180393	170502	185858
11.3349	174632	176734	178896
11.3638	172805	174650	176116
11.3927	175542	171056	172375
11.4217	180672	176503	180946
11.4506	175550	174044	178196
11.4796	176556	173164	176135
11.5085	171340	174872	180645
11.5374	172668	173481	178630
11.5664	173983	177325	172691
11.5953	171077	175540	179654
11.6242	181674	174928	172985
11.6532	174027	172687	180951
11.6821	179317	177305	173921
11.7111	172806	177354	177782
11.74	172527	176387	180736
11.769	182029	174958	178558
11.7979	174912	179071	173519
11.8268	178581	175540	177854
11.8558	177232	175415	177638
11.8847	168638	179419	185213
11.9137	177573	179429	179451
11.9426	172123	175984	183851
11.9715	179234	179166	175052
12.0005	172125	176070	180416
12.0294	180089	176660	182555
12.0584	177904	177587	182015
12.0873	173777	179101	189608
12.1162	173363	174915	182502
12.1452	180728	175983	183302
12.1741	175471	176603	183298
12.203	174427	179413	179517
12.232	179017	183857	179390
12.2609	178940	175932	177201
12.2899	175054	174984	184669
12.3188	179191	177758	183794
12.3477	178755	182805	185131
12.3767	173866	180967	186672
12.4056	168851	183898	180167
12.4346	175289	178465	179550
12.4635	173834	175171	181150
12.4924	175200	158911	181447
12.5214	170171	177676	184418
12.5503	177585	183800	177731
12.5793	172723	181438	178792
12.6082	178524	183379	189224
12.6371	187564	176327	180832
12.6661	185056	178266	175078
12.695	183828	177088	179604
12.724	176224	186080	183646
12.7529	178882	181626	179794
12.7818	174315	176605	185646
12.8108	179941	176464	183563
12.8397	172720	184755	183238
12.8687	185232	179045	190090
12.8976	169641	172988	176987
12.9265	178029	185377	182927
12.9555	180747	180153	185665
12.9844	181484	185308	185482
13.0134	178319	182455	180171
13.0423	179846	182525	180547
13.0712	181260	182942	181303
13.1002	178474	179082	184009
13.1291	177866	185209	180211
13.158	175641	177101	185501
13.187	177096	178368	180763
13.2159	175838	180834	200368
13.2449	175220	186541	184615
13.2738	171952	180394	186196
13.3027	176905	178146	189397
13.3317	177315	187330	179760
13.3606	182004	178091	179301
13.3896	174458	178449	176495
13.4185	173776	175571	183558
13.4474	181656	178868	185116
13.4764	175957	178765	182213
13.5053	179870	182848	183346
13.5343	185547	180681	178212
13.5632	180487	178062	185656
13.5921	175214	179034	181809
13.6211	180278	180847	187220
13.65	180020	184217	189229
13.679	178457	185791	187657
13.7079	179109	177449	179612
13.7368	184219	184029	176432
13.7658	179181	185149	191558
13.7947	175360	183757	189526
13.8237	174189	176486	188813
13.8526	181622	182661	182555
13.8815	176096	179689	182624
13.9105	181580	183364	185693
13.9394	177705	183111	186632
13.9683	181942	185879	181590
13.9973	179635	181739	180593
14.0262	176870	188041	183540
14.0552	173603	175841	186391
14.0841	173303	179928	187395
14.113	181445	185884	183763
14.142	180490	179832	184633
14.1709	179799	177498	186848
14.1999	181017	182476	176493
14.2288	180397	178990	186216
14.2577	181798	186510	183864
14.2867	175163	183167	186086
14.3156	187095	191220	179716
14.3446	181459	184558	182977
14.3735	175797	179007	195507
14.4024	184379	179218	189395
14.4314	172966	188633	181179
14.4603	179545	173007	184881
14.4893	175323	182974	188550
14.5182	177729	184714	189464
14.5471	187839	181905	188232
14.5761	176346	182101	190139
14.605	183944	185807	171321
14.634	176476	181042	183836
14.6629	185796	179954	187921
14.6918	183968	182008	183493
14.7208	173678	186978	186567
14.7497	184372	182949	184347
14.7787	183105	181078	182655
14.8076	180547	178490	180660
14.8365	180768	184080	183404
14.8655	183975	179557	182772
14.8944	181556	180959	184095
14.9233	180698	184431	184469
14.9523	178350	180474	186648
14.9812	177192	178614	187799
15.0102	181926	188355	181586
15.0391	183678	182191	182347
15.068	181606	186064	180734
15.097	183283	191294	187839
15.1259	183030	179278	179005
15.1548	177906	182125	179230
15.1838	176952	176895	175912
15.2127	181949	177952	183365
15.2417	176569	184436	188195
15.2706	188057	178585	183787
15.2995	184507	183651	185023
15.3285	180592	182795	187208
15.3574	181892	180443	186002
15.3864	182423	181383	182819
15.4153	183202	182227	188025
15.4443	175646	184880	187156
15.4732	180527	187720	185800
15.5021	181061	185297	191720
15.5311	178944	182936	186983
15.56	177838	181139	189243
15.5889	175917	181546	185764
15.6179	188971	185907	195190
15.6468	181726	188011	189073
15.6758	178545	185081	182907
15.7047	177538	181096	186405
15.7336	177211	180947	193086
15.7626	184775	182029	178464
15.7915	183229	182525	184783
15.8204	186661	186871	186544
15.8494	179597	191017	181544
15.8783	181514	184567	195579
15.9073	188048	178937	184076
15.9362	176951	186349	183996
15.9651	183964	187739	190223
15.9941	179983	184049	191834
16.023	191362	186356	183602
16.052	183274	179225	181219
16.0809	176589	180702	192245
16.1099	180792	186216	188904
16.1388	182162	181613	186663
16.1677	175019	181761	185361
16.1967	180512	186556	214960
16.2256	185828	186386	183100
16.2545	179009	190679	183745
16.2835	180534	186612	191870
16.3124	183177	181974	191892
16.3413	187262	189883	185529
16.3703	179940	176077	182437
16.3992	176562	186620	187295
16.4282	189337	185053	194788
16.4571	183793	182894	189583
16.486	179505	182426	186636
16.515	185998	186964	179063
16.5439	186110	184277	190619
16.5729	183855	183847	190775
16.6018	177445	186195	188493
16.6307	187121	185453	185967
16.6597	189644	188102	193534
16.6886	180654	180464	192276
16.7176	182906	186577	184876
16.7465	181058	181622	193861
16.7754	179439	181515	189101
16.8044	185111	187298	182149
16.8333	179220	185812	175251
16.8623	182128	187341	192073
16.8912	182313	183646	184660
16.9201	187023	186730	191255
16.9491	181046	189708	186364
16.978	182014	184642	190720
17.0069	185373	181424	202891
17.0359	187436	186641	184710
17.0648	184011	192998	194817
17.0938	438018	481407	428274
17.1227	1093889	1.13721e+06	1.09928e+06
17.1517	1.37417e+06	1.32185e+06	1.42574e+06
17.1806	1531726	1.43327e+06	1.45668e+06
17.2095	1.3277e+06	1293678	1.38205e+06
17.2385	983102	1.03381e+06	1084263
17.2674	834805	788696	845408
17.2963	661781	713940	714018
17.3253	566921	600435	585977
17.3542	489904	511679	529887
17.3832	418787	417317	427134
17.4121	361144	369120	347157
17.441	319343	331075	332936
17.47	281814	289538	298744
17.4989	264904	278568	276712
17.5279	259054	258512	258561
17.5568	256430	248347	260138
17.5857	237111	240934	250226
17.6147	237467	238373	243526
17.6436	241085	236109	235387
17.6726	236801	227030	237838
17.7015	224676	238940	235421
17.7304	232660	227597	233613
17.7594	223721	225864	235032
17.7883	229573	229059	226530
17.8173	211954	223016	226397
17.8462	224052	219957	227232
17.8751	221057	220957	219231
17.9041	229135	230714	219379
17.933	216485	217241	238310
17.9619	217963	215149	231444
17.9909	216701	215103	225161
18.0198	214300	218391	215161
18.0487	217076	217006	228875
18.0777	213481	218737	219053
18.1066	220474	210162	218933
18.1356	207111	206935	223424
18.1645	215720	211242	216260
18.1934	212062	210104	236990
18.2224	218409	215944	215819
18.2513	214367	214577	219048
18.2803	218589	220392	219973
18.3092	204458	208196	209839
18.3381	211055	213306	217511
18.3671	209254	218809	223009
18.396	214183	212454	213854
18.425	216930	209711	216773
18.4539	207562	214515	219552
18.4828	214701	205263	211064
18.5118	207182	221531	214690
18.5407	212665	207192	215387
18.5696	201654	221000	220105
18.5986	204426	214585	218725
18.6275	209083	210547	211324
18.6565	203277	209418	209365
18.6854	201409	212783	213161
18.7143	212971	207345	206732
18.7433	213142	216365	207987
18.7722	211078	210518	207679
18.8012	209393	207758	206037
18.8301	202173	211210	207262
18.859	204119	203066	210121
18.888	200948	206359	212801
18.9169	202928	211683	222368
18.9459	194709	210406	209798
18.9748	212684	207505	208654
19.0037	200351	208741	206351
19.0327	213456	207762	210082
19.0616	214944	207312	215001
19.0906	205335	206192	208722
19.1195	210584	202037	211959
19.1484	208874	211957	206814
19.1774	204977	202450	211046
19.2063	205626	204399	212067
19.2353	206166	201613	203550
19.2642	200316	214499	207831
19.2931	202594	201374	203484
19.3221	196635	206213	217537
19.351	203866	211737	216796
19.38	202192	204097	208910
19.4089	201989	200159	209316
19.4378	199279	204542	210274
19.4668	202812	203164	214538
19.4957	213766	207360	206711
19.5246	204343	200088	206258
19.5536	203439	203539	206340
19.5825	201623	204594	212193
19.6115	206195	212733	205714
19.6404	204709	201908	201710
19.6693	197409	203821	209597
19.6983	200508	202582	208869
19.7272	203086	210427	212724
19.7562	205270	208262	210845
19.7851	205905	214108	207399
19.814	205427	208033	201019
19.843	198523	209526	217688
19.8719	204572	211063	207606
19.9008	199938	201756	208064
19.9298	198298	202971	201712
19.9587	212243	205592	207903
19.9876	199086	199794	202820
20.0166	201101	201638	206229
20.0455	204241	202622	206452
20.0745	199427	196904	214065
20.1034	199085	203839	204109
20.1323	202659	207241	204315
20.1613	207217	206582	208554
20.1902	197137	203728	201539
20.2192	198586	200076	204129
20.2481	200607	203446	198460
20.277	209143	207417	205554
20.306	194781	208248	202393
20.3349	203111	199580	205903
20.3639	196105	193374	206423
20.3928	198700	202332	204118
20.4217	202608	202561	202817
20.4507	189333	201812	207379
20.4796	193418	202030	202792
20.5085	202475	212494	208138
20.5375	199131	209797	210186
20.5664	209002	204842	216161
20.5954	207917	209837	220384
20.6243	195293	203925	208648
20.6532	194618	202528	213990
20.6822	206192	207986	203279
20.7111	206018	196783	205442
20.7401	209092	205572	205388
20.769	203228	198367	198061
20.798	204203	204054	212001
20.8269	201845	204111	216169
20.8558	211924	205161	209219
20.8848	192937	204068	201112
20.9137	197860	193878	204065
20.9426	195094	201994	202663
20.9716	204139	201593	205843
21.0005	192955	204818	205509
21.0295	195085	198245	198289
21.0584	201700	203327	205970
21.0873	195044	197513	208893
21.1163	192721	202195	202071
21.1452	193988	198126	203829
21.1742	197560	203789	197339
21.2031	207325	201770	202025
21.232	194558	194463	200556
21.261	200454	201007	193468
21.2899	191651	196933	206686
21.3188	201813	206272	200327
21.3478	197198	203479	199489
21.3767	194295	199740	202066
21.4057	193675	204824	205542
21.4346	202769	200649	207045
21.4635	196062	202892	202485
21.4925	194906	193420	203840
21.5214	195088	194430	208871
21.5504	198518	195009	200428
21.5793	199674	197579	204734
21.6082	199248	201687	202822
21.6372	200214	207635	225067
21.6661	193387	210756	208245
21.695	197347	201975	201110
21.724	193392	205529	205519
21.7529	196157	197757	208773
21.7818	197409	203200	194865
21.8108	195387	206112	200066
21.8397	198481	207127	196191
21.8687	197374	200222	199862
21.8976	202540	200731	207554
21.9265	206814	201825	207982
21.9555	202209	208775	210561
21.9844	197564	197146	202789
22.0134	196903	194793	203575
22.0423	201373	198657	202985
22.0712	200528	199256	197858
22.1002	195361	198407	205126
22.1291	195222	200127	199561
22.158	198389	198930	203906
22.187	190675	207154	204979
22.2159	206003	200990	206826
22.2449	195759	202146	197071
22.2738	195512	202401	201814
22.3027	195538	200391	203235
22.3317	195843	202865	205763
22.3606	201270	193645	205060
22.3896	198259	197766	206792
22.4185	205854	206035	205998
22.4474	208762	209996	212388
22.4764	208238	209024	218561
22.5053	201330	202654	208873
22.5343	199753	200091	209918
22.5632	194102	198336	206265
22.5921	194587	195954	199451
22.6211	196807	210308	200674
22.65	189935	195933	204711
22.679	195132	197134	205448
22.7079	190215	202155	204877
22.7368	191676	199165	198871
22.7658	198615	194861	201492
22.7947	203388	192450	203324
22.8236	193498	197982	200203
22.8526	191789	198928	200512
22.8815	190610	190809	204454
22.9105	199859	191792	196592
22.9394	198059	198783	199276
22.9683	194384	189276	201369
22.9973	192277	198563	201012
23.0262	280485	289924	270847
23.0552	1.03419e+06	935747	980781
23.0841	1.87535e+06	1.83367e+06	1.90631e+06
23.113	2.00979e+06	1.90122e+06	1.94174e+06
23.142	1.56366e+06	1.56669e+06	1.57146e+06
23.1709	1.01526e+06	1.02394e+06	1.03421e+06
23.1998	736096	698647	731272
23.2288	593744	554628	583849
23.2577	496284	472733	499410
23.2867	381640	385877	401139
23.3156	322415	314723	321409
23.3445	274598	287943	277103
23.3735	242712	245633	250293
23.4024	227875	231952	234567
23.4313	211117	217214	225721
23.4603	208851	213528	214016
23.4892	205980	211967	213841
23.5182	203296	201675	196618
23.5471	192371	203589	209112
23.576	194599	201433	211127
23.605	197232	196782	205925
23.6339	201103	201907	208494
23.6628	191129	198858	200313
23.6918	203900	206680	198438
23.7207	198638	200076	197788
23.7497	195135	194013	190465
23.7786	191849	200373	200654
23.8075	195188	202935	211045
23.8365	197593	200711	205673
23.8654	197596	193286	203800
23.8944	190159	204557	202855
23.9233	192137	192405	201706
23.9522	200128	197819	196854
23.9812	199513	194176	202834
24.0101	194757	199620	194622
24.039	192530	195668	200460
24.068	197404	196719	208707
24.0969	192575	189721	198227
24.1259	191928	198793	199531
24.1548	205075	194244	198786
24.1837	201431	202697	206022
24.2127	192769	191311	198761
24.2416	196013	207869	198247
24.2706	200592	213424	209428
24.2995	204225	211334	212080
24.3285	203631	189839	204401
24.3574	203206	202857	210614
24.3863	196367	201636	199699
24.4153	194113	201858	204424
24.4442	191409	197536	195345
24.4731	194883	192717	199010
24.5021	189368	199698	196412
24.531	196533	195127	199905
24.56	202157	208212	211114
24.5889	202498	207411	215434
24.6178	202982	205978	216073
24.6468	198079	198488	206345
24.6757	195527	202330	201298
24.7046	196836	196770	202020
24.7336	198889	193319	201549
24.7625	195147	197086	201353
24.7915	191338	194092	199781
24.8204	197872	212040	204605
24.8493	207960	206627	210225
24.8783	196202	203347	207005
24.9072	196331	201153	210057
24.9361	199105	199722	205193
24.9651	196649	202909	199602
24.994	197122	199909	195730
25.023	194653	197225	201123
25.0519	199036	195146	205038
25.0808	192787	192027	197665
25.1098	195776	189195	201953
25.1387	192474	202116	200238
25.1676	192241	198728	206573
25.1966	192922	194497	198113
25.2255	190104	195925	198713
25.2544	194930	194046	199571
25.2834	190749	200732	195342
25.3123	194424	194120	196814
25.3413	194613	197288	203825
25.3702	200893	196815	204837
25.3991	211032	210498	215140
25.4281	220593	216368	228930
25.457	221559	223816	227392
25.486	204640	214246	208528
25.5149	201970	205310	205088
25.5438	200074	206301	211217
25.5728	210997	203003	208772
25.6017	209149	207355	209566
25.6306	203958	212102	211058
25.6596	207794	205756	208584
25.6885	199185	204841	208637
25.7175	193451	204774	203553
25.7464	199525	221479	214289
25.7753	194689	197751	201478
25.8043	197512	197532	205822
25.8332	211599	198509	206125
25.8621	197414	200530	208438
25.8911	200769	201993	198653
25.92	189619	192557	203668
25.949	191398	194614	203214
25.9779	189752	191827	200565
26.0069	199198	196026	199769
26.0358	195739	198296	197974
26.0647	199479	203638	205890
26.0937	194870	205796	203381
26.1226	200531	203183	201691
26.1515	198138	196669	195662
26.1805	198798	203177	206063
26.2094	204698	213264	215915
26.2384	214741	211012	219438
26.2673	213102	209702	218958
26.2962	220248	226418	224328
26.3252	214874	213953	220627
26.3541	208558	212361	211428
26.3831	202142	203072	213153
26.412	207437	198234	214074
26.4409	196966	203927	201793
26.4699	200221	198245	206789
26.4988	192764	196649	196447
26.5277	194041	203721	200881
26.5567	225106	229925	234709
26.5856	643618	607754	642675
26.6146	1.1836e+06	1.18501e+06	1.18609e+06
26.6435	1.35009e+06	1.31889e+06	1.36191e+06
26.6724	1.14032e+06	1.20184e+06	1.22311e+06
26.7014	930542	972919	991979
26.7303	706640	718400	721648
26.7592	581949	575730	578986
26.7882	465108	472483	478523
26.8171	397555	389393	385525
26.8461	330047	322415	342742
26.875	302453	290754	287814
26.9039	262633	262995	270574
26.9329	242490	235499	242430
26.9618	238324	247319	253180
26.9907	258618	259409	261727
27.0197	245415	243023	249324
27.0486	220361	217454	223038
27.0776	205744	209522	214330
27.1065	217486	212430	215254
27.1354	209120	214333	226227
27.1644	204391	205004	219469
27.1933	196907	194885	201734
27.2222	193372	192090	202796
27.2512	190788	185471	192426
27.2801	189333	195070	200129
27.3091	188551	193975	199077
27.338	186894	195555	196470
27.3669	190384	192634	190241
27.3959	194126	189057	197000
27.4248	186816	189619	189500
27.4537	186653	190295	189166
27.4827	196624	196974	199259
27.5116	188373	194280	199218
27.5406	188800	187083	200868
27.5695	191352	196812	196586
27.5984	189424	197596	201859
27.6274	195252	199758	203249
27.6563	205225	203806	205269
27.6853	329758	310618	300476
27.7142	714154	693797	664256
27.7431	976908	932399	955049
27.7721	1.01172e+06	923794	1.01062e+06
27.801	853890	867260	888528
27.8299	601680	569363	616098
27.8589	454836	472336	469499
27.8878	385318	375974	391945
27.9167	339415	333020	341876
27.9457	311254	291437	302949
27.9746	280681	275239	284303
28.0035	266978	268048	266947
28.0325	251258	256675	256061
28.0614	253721	250124	258929
28.0903	253341	250480	246942
28.1193	243927	248576	247232
28.1482	239062	254511	249055
28.1771	246690	247401	258141
28.2061	244519	250272	256242
28.235	247039	254911	244782
28.2639	231069	240011	246462
28.2929	229987	226659	233870
28.3218	230460	228725	235144
28.3507	225928	223322	228937
28.3797	221232	228114	233224
28.4086	220423	235339	230204
28.4376	225826	215983	231034
28.4665	224053	225206	233450
28.4954	228015	234998	247781
28.5243	216936	231177	231894
28.5533	217003	219826	225866
28.5822	214399	217029	219346
28.6111	209604	216023	219039
28.6401	220785	222974	217348
28.669	212085	214008	209302
28.6979	209564	210388	207473
28.7269	215004	211369	212828
28.7558	217615	213392	218550
28.7848	216304	215428	224069
28.8137	220956	211286	224933
28.8426	228040	227264	225524
28.8716	220888	226884	224033
28.9005	216355	217802	213016
28.9294	213573	219955	223812
28.9584	407248	404972	392170
28.9873	611886	625725	641756
29.0162	631620	631135	627633
29.0452	607421	604888	582963
29.0741	524208	495159	497766
29.103	434401	438994	427655
29.132	389239	388104	391478
29.1609	343048	348445	358270
29.1899	308768	315609	304267
29.2188	294988	298854	306492
29.2477	274067	268602	269917
29.2767	264965	249661	277739
29.3056	262220	256821	260117
29.3345	240120	246038	245475
29.3635	231892	230440	249700
29.3924	237907	247668	252572
29.4213	253503	246907	254837
29.4503	251382	255066	267816
29.4792	250130	249756	258321
29.5081	244268	255781	255992
29.5371	248491	250217	265612
29.566	261000	257646	269003
29.5949	262634	259816	273064
29.6239	261657	264307	261551
29.6528	249798	250309	259149
29.6817	250134	256668	267120
29.7107	249693	256659	258682
29.7396	256904	248757	258131
29.7685	262781	259470	264916
29.7975	313751	296745	307869
29.8264	312423	309931	322687
29.8553	248767	248464	254630
29.8843	172362	171271	174696
29.9132	170156	176175	174716
29.9421	202631	201990	203142
29.9711	222612	220600	231397
30	228005	233678	226339
30.0289	230540	230105	236328
30.0579	234862	225904	236292
30.0868	227058	234055	240052
30.1157	245533	236718	251780
30.1447	272601	274294	277683
30.1736	276730	275939	279409
30.2025	247574	256123	253676
30.2315	248823	244629	247707
30.2604	235571	239708	243831
30.2893	228108	227912	234808
30.3183	220906	220437	220012
30.3472	154358	162290	161931
30.3761	132674	135387	131450
30.405	131646	130214	129499
30.434	129259	129725	130222
30.4629	133067	133923	133672
30.4918	138071	141744	139089
30.5208	146365	152630	147733
30.5497	164589	163370	166593
30.5786	184628	199280	189074
30.6076	205972	212756	211805
30.6365	230954	229245	231023
30.6654	236464	240768	238068
30.6944	233469	237300	242282
30.7233	229196	237715	232311
30.7523	226642	223340	223009
30.7812	218169	218731	218309
30.8101	211982	211682	210445
30.8391	185015	181645	185213
30.868	135604	139932	137893
30.8969	130278	130411	131019
30.9259	132908	133931	133468
30.9548	140620	140489	142224
30.9837	148532	155636	150708
31.0127	154645	160168	154122
31.0416	155561	160479	156186
31.0705	156501	157684	156801
31.0995	158584	160656	158359
31.1284	154542	152759	152224
31.1573	146281	148282	146610
31.1863	149075	149399	150224
31.2152	152897	152379	150915
31.2442	157643	154506	157395
31.2731	153955	150136	150641
31.302	143141	143885	143990
31.331	137315	138100	137605
31.3599	132007	131766	132724
31.3888	128453	129133	130757
31.4178	127970	129523	128775
31.4467	128850	128284	129226
31.4757	130683	129908	131003
31.5046	130788	131371	131606
31.5335	129552	129008	128253
31.5625	127588	128580	129225
31.5914	127533	128267	128792
31.6203	129041	127829	128289
31.6493	128192	128412	127119
31.6782	127004	128544	127166
31.7072	127463	127444	129176
31.7361	129470	129025	126993
31.765	127835	127975	128204
31.794	129869	128661	129866
31.8229	129192	128174	128596
31.8519	127858	129222	129121
31.8808	129160	129449	129294
31.9097	128042	130058	128237
31.9387	127995	129070	130058
31.9676	127250	129784	128281
31.9966	127977	129060	129307
32.0255	127735	129148	128989
32.0545	128068	129636	128350
32.0834	128719	129252	128693
32.1123	128486	129249	129239
32.1413	127086	127507	129100
32.1702	129222	129410	128883
32.1992	129798	129695	128513
32.2281	128997	130585	129305
32.257	128365	128638	129684
32.286	130383	129006	129417
32.3149	129449	130121	130298
32.3439	128887	129537	129330
32.3728	129146	130046	128447
32.4017	129601	130115	128254
32.4307	128926	129312	129986
32.4596	129806	130401	129406
32.4886	128618	130416	129613
32.5175	129593	129753	129484
32.5465	129713	130929	129516
32.5754	128853	131070	130466
32.6043	128558	129341	128550
32.6333	128223	127736	127545
32.6622	127337	128177	129375
32.6912	127468	129012	128316
32.7201	127740	128652	127770
32.749	128343	127514	128904
32.778	129041	128752	128975
32.8069	126946	128780	127878
32.8359	127334	127556	127910
32.8648	127903	129208	127015
32.8937	128444	127572	129271
32.9227	128876	128820	129104
32.9516	127111	129149	127379
32.9806	127571	128080	129306
33.0095	128474	128350	128082
33.0385	127254	128268	126997
33.0674	128848	128837	129417
33.0964	129332	127931	127948
33.1253	130479	129940	129852
33.1542	128384	130251	128497
33.1832	128311	128859	129757
33.2121	128940	130253	128790
33.2411	128712	128570	129548
33.27	128833	128942	129158
33.2989	131034	130194	129742
33.3279	128930	131158	129475
33.3568	130498	131187	131652
33.3858	129768	130340	128477
33.4147	130078	131078	129555
33.4436	129931	130136	129298
33.4726	129975	130255	129529
33.5015	130182	131053	131622
33.5305	130619	130169	129686
33.5594	130602	130731	130733
33.5884	129571	129007	130865
33.6173	130490	130803	130169
33.6463	129976	129501	129804
33.6752	130128	131559	130951
33.7041	130452	131235	130001
33.7331	129061	128947	130591
33.762	130030	130381	130700
33.791	129272	130691	130418
33.8199	128388	129502	130244
33.8488	129496	130287	129090
33.8778	129356	130458	129028
33.9067	130057	130120	129328
33.9357	128783	131848	129002
33.9646	129136	130563	129033
33.9935	127512	128416	126815
34.0225	127579	127890	126968
34.0514	129271	127522	129186
34.0804	128091	128243	126839
34.1093	127952	128905	129204
34.1382	128067	127367	127341
34.1672	128071	128818	128168
34.1961	127228	128174	129164
34.2251	127776	127351	128160
34.254	127801	127833	128237
34.283	128386	128533	126958
34.3119	127343	126725	126977
34.3409	128475	129388	128160
34.3698	125873	128777	128520
34.3987	127695	128346	128813
34.4277	128300	129179	129642
34.4566	127726	127293	129150
34.4856	129635	128786	129042
34.5145	128479	128246	128757
34.5434	127898	128336	127421
34.5724	129347	128142	128062
34.6013	127973	130888	128191
34.6303	129022	130758	127746
34.6592	129332	130739	129525
34.6882	128637	129463	129127
34.7171	128970	128661	128952
34.746	130406	129327	128768
34.775	130099	130133	130439
34.8039	129925	128373	131279
34.8329	129176	131509	131252
34.8618	129254	129815	130088
34.8907	129273	128749	130355
34.9197	128906	129936	130235
34.9486	130357	130141	130555
34.9776	128808	130498	129479
35.0065	129885	129686	129390
35.0354	129292	131743	128714
35.0644	129627	130277	130118
35.0933	130586	129386	130067
35.1223	131709	128934	129412
35.1512	130123	130302	129944
35.1801	128282	129997	130559
35.2091	129447	129683	130007
35.238	130064	130032	129827
35.267	130674	129218	129944
35.2959	131026	129783	129512
35.3249	130053	130635	130177
35.3538	129618	129452	130264
35.3828	130155	131419	130499
35.4117	130491	130374	129716
35.4406	130784	131592	131133
35.4696	130574	131041	129493
35.4985	131265	131606	130325
35.5275	130381	131183	131336
35.5564	131031	129858	131538
35.5853	130419	132967	131519
35.6143	130084	129576	129769
35.6432	130395	131010	132136
35.6722	132211	130611	129846
35.7011	129712	130706	131218
35.73	129356	130603	130366
35.759	130299	129892	128953
35.7879	127863	128804	128561
35.8169	128342	129646	129085
35.8458	128811	127924	129428
35.8747	126741	128798	127853
35.9037	128302	129386	126796
35.9326	128079	128471	127542
35.9616	128322	127900	129912
35.9905	128691	128724	128855
36.0195	126628	127076	128733
36.0484	128449	128060	128992
36.0773	127994	128022	127661
36.1063	126152	128472	128182
36.1352	128370	128969	127984
36.1642	128419	127499	127349
36.1931	127380	128881	128966
36.2221	127806	128762	128189
36.251	127454	129387	128079
36.2799	128211	128264	127130
36.3089	127451	130157	127983
36.3378	128385	130014	128006
36.3668	127903	129307	128937
36.3957	128097	128745	128557
36.4246	128912	129575	128943
36.4536	128284	128228	128015
36.4825	129198	129139	128787
36.5115	129548	131053	129388
36.5404	127578	130794	127604
36.5694	129355	129238	128687
36.5983	128284	130297	128638
36.6272	128821	129324	128500
36.6562	129786	129893	129143
36.6851	128429	128385	129019
36.7141	129467	128868	130219
36.743	129250	131035	129465
36.7719	128738	129668	128732
36.8009	128582	130066	128393
36.8298	128543	130046	128705
36.8588	129646	129292	129338
36.8877	129431	130296	129662
36.9166	128886	129997	129875
36.9456	128351	131111	129574
36.9745	129794	131834	129431
37.0035	130388	130980	131231
37.0324	129040	129435	129596
37.0614	129601	129827	127906
37.0903	129087	130824	131443
37.1193	129042	131224	129921
37.1482	130051	130638	129821
37.1771	130065	132557	130815
37.2061	128854	129536	127756
37.235	128620	130151	129565
37.264	129859	131551	129595
37.2929	131286	130804	130018
37.3218	128793	130919	130099
37.3508	128709	130863	131370
37.3797	129797	131234	129285
37.4087	130542	130727	129949
37.4376	129125	129034	130249
37.4665	130441	130404	129923
37.4955	128738	130914	130309
37.5244	129653	130104	131230
37.5534	130923	129561	130128
37.5823	129915	130345	129562
37.6113	129858	130054	129211
37.6402	130714	131146	128972
37.6692	129959	130325	130385
37.6981	129559	128484	129483
37.727	130894	129556	131638
37.756	129278	131150	130087
37.7849	128372	131091	130568
37.8139	129235	130212	129911
37.8428	129306	130590	131225
37.8717	129480	130855	129909
37.9007	129229	130573	128923
37.9296	130435	131131	130631
37.9586	129566	130811	131567
37.9875	131568	129468	128810
38.0164	131328	130232	128935
38.0454	130025	129793	129431
38.0743	129099	130020	130209
38.1033	130099	129588	130584
38.1322	130360	130441	128321
38.1612	130676	131571	129589
38.1901	130123	131110	129150
38.2191	129686	129230	130194
38.248	129259	130328	129650
38.2769	129741	131146	130147
38.3059	130066	132266	130588
38.3348	129721	130344	130497
38.3638	129166	130952	131499
38.3927	129124	130726	129957
38.4216	130607	130656	130424
38.4506	130056	129463	130063
38.4795	129687	129990	129544
38.5085	129559	129963	132168
38.5374	129637	128468	129995
38.5663	129718	130594	129110
38.5953	130141	129632	129400
38.6242	131277	130954	130573
38.6532	128352	129160	130069
38.6821	129241	128889	130631
38.7111	130542	128774	131061
38.74	130651	130347	130002
38.7689	128821	130033	128827
38.7979	130022	130442	128709
38.8268	131359	130943	130377
38.8558	129414	131253	131085
38.8847	129945	130857	128885
38.9136	130142	129962	129288
38.9426	129750	130797	131301
38.9715	129102	130870	130697
39.0005	129462	130136	130062
39.0294	128393	130499	131065
39.0584	130342	130327	129625
39.0873	129456	129760	131842
39.1163	129720	129687	128560
39.1452	130662	129784	129610
39.1741	132447	134156	132753
39.2031	257131	267202	251007
39.232	256838	258015	256647
39.261	226379	219246	225321
39.2899	202463	210078	207283
39.3188	207186	203880	204809
39.3477	205136	194474	199765
39.3767	196286	205935	202606
39.4056	193904	196279	204924
39.4346	197624	199789	200777
39.4635	190298	207573	207688
39.4924	197773	203365	202558
39.5214	200309	195903	206539
39.5503	197457	201737	207787
39.5793	195942	203107	195902
39.6082	207436	209689	206314
39.6371	195442	199205	199791
39.666	194079	198871	204027
39.695	196611	201940	207622
39.7239	198255	197207	205523
39.7529	199700	206920	205761
39.7818	201152	200181	201815
39.8107	196573	198165	198389
39.8397	195988	198158	211462
39.8686	196487	200848	196918
39.8976	198413	197344	202145
39.9265	197576	193641	196726
39.9554	197484	198537	199049
39.9844	187711	196920	203531
40.0133	199968	199462	208345
40.0423	198882	199072	207844
40.0712	191637	205066	208328
40.1001	187314	201826	202266
40.129	198565	205596	206178
40.158	195094	194106	201439
40.1869	189595	198005	197671
40.2159	196894	199685	201323
40.2448	190898	198459	198200
40.2737	195962	197206	199305
40.3027	216284	188530	208181
40.3316	190755	194112	195743
40.3606	190523	195875	198046
40.3895	189566	195692	204387
40.4184	195594	205177	197509
40.4474	193526	200049	199695
40.4763	192939	201733	198162
40.5052	192984	203061	202538
40.5342	189286	197832	196483
40.5631	185835	191198	202010
40.5921	187035	196130	197621
40.621	186485	195673	195029
40.6499	183994	195936	191021
40.6789	190263	187678	195203
40.7078	194426	193083	192764
40.7368	193045	191333	197048
40.7657	189025	193117	192134
40.7946	187996	197731	195126
40.8236	192681	196482	192113
40.8525	191201	189248	195526
40.8814	190986	190866	192373
40.9104	185306	185241	191887
40.9393	183727	186460	196675
40.9682	191153	193007	192279
40.9972	185781	189348	188205
41.0261	183612	190060	194001
41.0551	179555	183867	197159
41.084	186715	198088	193685
41.1129	184948	193492	193721
41.1419	193063	185623	189453
41.1708	180819	185767	189415
41.1998	176363	193823	189999
41.2287	177227	191124	183501
41.2576	187715	195158	193466
41.2866	183147	188012	186777
41.3155	187820	187524	185624
41.3445	182634	208197	191401
41.3734	185087	187132	188133
41.4023	181543	181009	191501
41.4313	181212	182737	188864
41.4602	176730	178373	186318
41.4892	177116	193726	184682
41.5181	186867	185550	189654
41.547	178187	187530	185920
41.576	183719	181123	186092
41.6049	182676	188665	186343
41.6339	179990	184919	188902
41.6628	181604	188332	199475
41.6917	188255	187991	184067
41.7207	184173	187822	185241
41.7496	187781	181197	185525
41.7785	183196	187423	194306
41.8075	186118	191646	188862
41.8364	180896	190698	185788
41.8653	182909	186115	193495
41.8943	183075	185522	186733
41.9232	176967	185691	188809
41.9522	182112	185303	191044
41.9811	186414	187679	194062
42.01	184336	187425	186261
42.039	187452	182565	187741
42.0679	182320	183706	182561
42.0969	176235	181395	186481
42.1258	191688	183715	186007
42.1547	181789	182842	177125
42.1837	177251	187641	188301
42.2126	180281	179482	188675
42.2416	184135	187230	180916
42.2705	179063	187431	187053
42.2995	179508	184983	180647
42.3284	178782	186783	189969
42.3573	185486	186019	186992
42.3863	183607	181714	190811
42.4152	176802	187301	181695
42.4441	179514	181404	183533
42.4731	179488	187270	185621
42.502	175175	183251	182529
42.531	184653	180193	181389
42.5599	176845	186316	185372
42.5888	175289	182976	184963
42.6178	178328	176252	187931
42.6467	169674	183057	185481
42.6756	183204	187637	186624
42.7046	173200	177981	184837
42.7335	187323	183733	183115
42.7625	175650	177791	182088
42.7914	174603	181881	183919
42.8203	185997	180941	180199
42.8493	180025	177327	182323
42.8782	182421	182876	186894
42.9072	177908	186356	186124
42.9361	175058	188393	190048
42.965	175076	184191	186557
42.994	177992	177649	178575
43.0229	185062	173279	184710
43.0519	174948	181828	182231
43.0808	185539	181204	182536
43.1097	180366	180633	180537
43.1387	178711	189548	184292
43.1676	184337	183926	181870
43.1966	179528	182534	176403
43.2255	181689	176801	185750
43.2544	183509	184040	193134
43.2834	177485	186004	185708
43.3123	182012	189496	183342
43.3413	183906	181861	183591
43.3702	179557	179896	184519
43.3991	184139	175314	182109
43.4281	183128	181892	185468
43.457	179941	175114	180595
43.486	178380	183692	188855
43.5149	173997	184441	182555
43.5438	173676	182882	180595
43.5728	178866	181474	186939
43.6017	177532	178088	182446
43.6307	188481	180534	181418
43.6596	184295	179469	180690
43.6885	175637	180769	179477
43.7175	178997	178940	189328
43.7464	185494	179621	181254
43.7754	180096	180412	181121
43.8043	177035	180578	182821
43.8332	175057	184051	179085
43.8622	177092	177163	187948
43.8911	180265	188096	177674
43.9201	181071	173522	190844
43.949	173918	178217	183437
43.9779	183372	177691	177727
44.0069	183767	176051	186128
44.0358	178710	181261	178256
44.0647	173311	179027	178167
44.0937	180697	184688	184559
44.1226	177953	182425	183699
44.1516	179976	174259	186110
44.1805	179303	177059	178903
44.2094	186323	174622	181791
44.2384	185334	180018	182095
44.2673	174126	185779	195347
44.2963	179405	182004	180819
44.3252	174124	183718	183172
44.3541	185997	176433	180455
44.3831	175366	180998	178337
44.412	173301	183493	177293
44.441	176163	178107	181924
44.4699	174816	179222	181195
44.4988	176208	180249	186263
44.5278	179061	183045	178695
44.5567	186564	178022	179108
44.5857	175831	182443	180975
44.6146	184412	185128	186480
44.6435	176156	188961	184524
44.6725	181474	184321	178840
44.7014	182354	181126	185708
44.7304	182385	177148	184810
44.7593	180066	194185	183848
44.7882	180568	182784	176666
44.8172	182246	179241	185847
44.8461	175799	185710	181395
44.8751	186262	180314	179746
44.904	181499	182665	180457
44.9329	178806	186530	180640
44.9619	179363	183017	185317
44.9908	179941	183932	181868
45.0198	181816	258425	192946
