# Supplementary material for: Hydroxy acid conjugation to lipids increases structural and hydrolytic stability
Source: Nat Commun. 2026 Jul 27;17:6973. doi: 10.1038/s41467-026-75192-5 (PMC13408983; doi:10.1038/s41467-026-75192-5)
Supplement: Supplementary file 20 — Source data for Figure S13 [file 41467_2026_75192_MOESM20_ESM.xlsx]

## Sheet: Figure S13A
Figure S13A: HPLC chromatogram (negative mode) of DA:PLA reaction products at 1:4 molar ratio
RT [min]	DA:PLA 1:4 A	DA:PLA 1:4 B	DA:PLA 1:4 C
0.00333333	0.200464	0.0219266	-0.345869
0.01	0.194722	-0.0261056	-0.348283
0.0166667	0.192795	-0.0479118	-0.345929
0.0233333	0.164865	-0.0778496	-0.34349
0.03	0.106448	-0.156468	-0.341468
0.0366667	0.0645023	-0.230781	-0.31942
0.0433333	0.0610397	-0.243943	-0.290205
0.05	0.0635323	-0.208299	-0.275017
0.0566667	0.042132	-0.179614	-0.292353
0.0633333	0.0068788	-0.141411	-0.31032
0.07	-0.022782	-0.0761718	-0.327853
0.0766667	-0.0210706	0.0104782	-0.363756
0.0833333	0.00585533	0.0771507	-0.40652
0.09	0.0411626	0.0788047	-0.437299
0.0966667	0.0874861	0.0454375	-0.440765
0.103333	0.142302	0.00241121	-0.421765
0.11	0.225621	-0.0108109	-0.361765
0.116667	0.275171	-0.00850521	-0.279499
0.123333	0.250406	-0.0425638	-0.240376
0.13	0.175942	-0.0877718	-0.232091
0.136667	0.102829	-0.115979	-0.232091
0.143333	0.0963486	-0.105163	-0.24267
0.15	0.151311	-0.0783441	-0.285333
0.156667	0.237984	-0.0648694	-0.333814
0.163333	0.312683	-0.0340879	-0.333566
0.17	0.343995	0.0012972	-0.309168
0.176667	0.332445	0.0114948	-0.313846
0.183333	0.267177	-0.0349595	-0.35239
0.19	0.151068	-0.10976	-0.395133
0.196667	0.0377897	-0.17852	-0.434124
0.203333	-0.0255241	-0.220147	-0.471046
0.21	-0.0383456	-0.239147	-0.515372
0.216667	-0.0318378	-0.224194	-0.54242
0.223333	-0.0324775	-0.196396	-0.553024
0.23	-0.0670087	-0.190689	-0.573641
0.236667	-0.136916	-0.199338	-0.611955
0.243333	-0.188419	-0.206346	-0.656331
0.25	-0.174197	-0.196583	-0.663602
0.256667	-0.114429	-0.177337	-0.629281
0.263333	-0.0522714	-0.135744	-0.554173
0.27	0.00206165	-0.0891569	-0.446789
0.276667	0.0485671	-0.0613979	-0.332864
0.283333	0.0668244	-0.0610572	-0.265856
0.29	0.0644419	-0.0621603	-0.269906
0.296667	0.0492868	-0.0642027	-0.321995
0.303333	0.00898885	-0.0781011	-0.389538
0.31	-0.0542781	-0.0995468	-0.460033
0.316667	-0.105647	-0.113317	-0.517003
0.323333	-0.115531	-0.103835	-0.512447
0.33	-0.12048	-0.0991536	-0.44218
0.336667	-0.122411	-0.0967604	-0.31922
0.343333	-0.0801207	-0.10118	-0.195819
0.35	0.0172091	-0.103882	-0.100042
0.356667	0.133649	-0.0902503	-0.0307221
0.363333	0.208014	-0.0715872	0.00925036
0.37	0.223676	-0.0534877	0.0147936
0.376667	0.189207	-0.0440004	-0.0462427
0.383333	0.142122	-0.0229887	-0.149174
0.39	0.105796	0.0292621	-0.243688
0.396667	0.0655913	0.0852548	-0.319711
0.403333	0.0177557	0.121102	-0.381919
0.41	-0.00589016	0.148136	-0.435776
0.416667	-0.000429095	0.156676	-0.469503
0.423333	-0.000357898	0.136107	-0.486521
0.43	0.00404476	0.0844895	-0.486865
0.436667	0.0307158	0.0473889	-0.438554
0.443333	0.0575532	0.0243565	-0.353385
0.45	0.0549183	-0.0140323	-0.262521
0.456667	0.0488826	-0.0467189	-0.19171
0.463333	0.0645581	-0.0494061	-0.142299
0.47	0.0568408	-0.0163863	-0.115154
0.476667	0.0220556	-0.0104031	-0.14115
0.483333	0.0176341	-0.0280901	-0.210768
0.49	0.0609886	-0.0351266	-0.294777
0.496667	0.106964	-0.0144171	-0.374537
0.503333	0.148192	0.0399384	-0.418079
0.51	0.203712	0.0931601	-0.456713
0.516667	0.242005	0.14923	-0.484173
0.523333	0.237999	0.204299	-0.515878
0.53	0.21379	0.270178	-0.521464
0.536667	0.188197	0.299128	-0.487741
0.543333	0.124201	0.251538	-0.450086
0.55	0.032418	0.150784	-0.394257
0.556667	-0.0273858	0.0634152	-0.334064
0.563333	-0.0442727	0.0316778	-0.262714
0.57	-0.0731621	0.0123713	-0.234158
0.576667	-0.111288	0.00612866	-0.236298
0.583333	-0.100778	0.0166716	-0.245745
0.59	-0.0448781	0.0678983	-0.259078
0.596667	0.0118087	0.120861	-0.284191
0.603333	0.0504432	0.134793	-0.306452
0.61	0.105329	0.126623	-0.305663
0.616667	0.170744	0.123034	-0.286679
0.623333	0.195637	0.138796	-0.266826
0.63	0.169417	0.138092	-0.257191
0.636667	0.132254	0.0981739	-0.256369
0.643333	0.10846	0.0235525	-0.279563
0.65	0.0789526	-0.0700535	-0.316594
0.656667	0.0418726	-0.152933	-0.354338
0.663333	0.0172418	-0.217038	-0.390584
0.67	0.0108329	-0.271657	-0.440621
0.676667	-0.00447585	-0.303711	-0.486802
0.683333	-0.027389	-0.281084	-0.507115
0.69	-0.0351665	-0.20469	-0.49335
0.696667	-0.0408373	-0.137208	-0.484055
0.703333	-0.0394866	-0.08343	-0.469019
0.71	-0.0222129	-0.0237039	-0.414383
0.716667	0.0169688	0.0480556	-0.322175
0.723333	0.0474119	0.0844433	-0.239361
0.73	0.0447464	0.0823039	-0.19818
0.736667	0.0293949	0.0893989	-0.186287
0.743333	-0.00214105	0.105343	-0.220934
0.75	-0.0568097	0.110511	-0.305736
0.756667	-0.151229	0.0752159	-0.431783
0.763333	-0.246886	0.0200892	-0.548046
0.77	-0.305564	-0.0253112	-0.634124
0.776667	-0.327091	-0.0821684	-0.70441
0.783333	-0.299527	-0.14928	-0.733553
0.79	-0.235267	-0.196776	-0.705829
0.796667	-0.138323	-0.20555	-0.634184
0.803333	-0.0425876	-0.190512	-0.56107
0.81	0.0353558	-0.19216	-0.518461
0.816667	0.108619	-0.178816	-0.480022
0.823333	0.162195	-0.134992	-0.442711
0.83	0.178996	-0.0823831	-0.41019
0.836667	0.165912	-0.0433871	-0.391504
0.843333	0.13129	-0.0244101	-0.401031
0.85	0.090482	0.00604975	-0.403039
0.856667	0.0638347	0.0424934	-0.370157
0.863333	0.0706874	0.0996102	-0.301052
0.87	0.136296	0.173151	-0.241719
0.876667	0.235515	0.25116	-0.219163
0.883333	0.339796	0.304342	-0.199872
0.89	0.422517	0.314628	-0.186381
0.896667	0.457142	0.285424	-0.195538
0.903333	0.432253	0.207135	-0.264589
0.91	0.359789	0.10995	-0.356766
0.916667	0.257386	0.0316601	-0.418108
0.923333	0.15942	0.0298665	-0.449785
0.93	0.0720926	0.0807113	-0.461158
0.936667	0.0086922	0.157148	-0.464423
0.943333	-0.0123789	0.24792	-0.423731
0.95	-0.00865155	0.337086	-0.368879
0.956667	0.0170752	0.395022	-0.339626
0.963333	0.0335229	0.382679	-0.357656
0.97	0.047405	0.319178	-0.389062
0.976667	0.0511518	0.224385	-0.406561
0.983333	0.0320268	0.115523	-0.413471
0.99	0.00632655	0.0234765	-0.40482
0.996667	-0.0132684	-0.0383544	-0.38541
1.00333	-0.00337258	-0.0573419	-0.34847
1.01	0.0221608	-0.0486268	-0.316623
1.01667	0.0473808	-0.0220285	-0.316721
1.02333	0.0697556	0.017426	-0.358813
1.03	0.0770759	0.0395804	-0.417066
1.03667	0.0778778	0.0425176	-0.475346
1.04333	0.0716708	0.0211074	-0.535305
1.05	0.0832826	-0.00178635	-0.597007
1.05667	0.114154	-0.0205271	-0.635458
1.06333	0.152394	-0.0359988	-0.646324
1.07	0.188676	-0.0559255	-0.666332
1.07667	0.203619	-0.0948015	-0.701524
1.08333	0.210678	-0.148308	-0.708903
1.09	0.203583	-0.179182	-0.668298
1.09667	0.181284	-0.158505	-0.59683
1.10333	0.141808	-0.114323	-0.52035
1.11	0.102634	-0.0671507	-0.444492
1.11667	0.0790342	-0.0140879	-0.382651
1.12333	0.0701416	0.0522706	-0.369003
1.13	0.0669115	0.0907005	-0.385277
1.13667	0.0767302	0.0842664	-0.390888
1.14333	0.106907	0.0554488	-0.380766
1.15	0.14585	0.0385351	-0.361438
1.15667	0.184862	0.0362314	-0.326579
1.16333	0.212505	0.06237	-0.267417
1.17	0.243892	0.120862	-0.202669
1.17667	0.284504	0.184294	-0.177851
1.18333	0.319104	0.229126	-0.195741
1.19	0.329744	0.24047	-0.236611
1.19667	0.302851	0.258738	-0.25884
1.20333	0.26143	0.294629	-0.245773
1.21	0.209072	0.323212	-0.243143
1.21667	0.14773	0.333091	-0.276713
1.22333	0.0867225	0.324558	-0.328001
1.23	0.0497097	0.338304	-0.340344
1.23667	0.0651228	0.348515	-0.329615
1.24333	0.117101	0.331653	-0.331906
1.25	0.175362	0.312426	-0.345907
1.25667	0.223806	0.3143	-0.345116
1.26333	0.247837	0.329887	-0.320216
1.27	0.234553	0.310964	-0.322442
1.27667	0.198335	0.258475	-0.373668
1.28333	0.157223	0.193447	-0.429427
1.29	0.149579	0.111695	-0.454157
1.29667	0.144702	0.0175805	-0.445136
1.30333	0.141654	-0.0610654	-0.453623
1.31	0.139467	-0.0903934	-0.455197
1.31667	0.13583	-0.0766698	-0.416204
1.32333	0.113245	-0.0491193	-0.377786
1.33	0.0316604	-0.0334305	-0.377563
1.33667	-0.0669044	-0.0189626	-0.436592
1.34333	-0.139106	-0.0321748	-0.501953
1.35	-0.163004	-0.0975959	-0.569556
1.35667	-0.164908	-0.204339	-0.642431
1.36333	-0.147081	-0.285961	-0.68887
1.37	-0.105711	-0.320661	-0.699584
1.37667	-0.0565586	-0.344507	-0.661468
1.38333	-0.0177665	-0.342319	-0.582314
1.39	0.014154	-0.281905	-0.494929
1.39667	0.0366284	-0.170304	-0.428159
1.40333	0.0389553	-0.0873306	-0.396824
1.41	0.0325262	-0.0395704	-0.375716
1.41667	0.0227416	-0.00578501	-0.369268
1.42333	0.00522672	0.00610236	-0.400904
1.43	-0.00672599	-0.00896636	-0.431448
1.43667	-0.00116391	-0.0365354	-0.434176
1.44333	0.0276739	-0.0374627	-0.417384
1.45	0.0822092	-0.0122893	-0.393014
1.45667	0.175459	0.0261435	-0.349952
1.46333	0.289563	0.0820219	-0.28753
1.47	0.363145	0.126603	-0.263652
1.47667	0.395567	0.157946	-0.27107
1.48333	0.392929	0.170004	-0.298919
1.49	0.364246	0.154835	-0.341181
1.49667	0.314012	0.13642	-0.410275
1.50333	0.261071	0.115613	-0.478742
1.51	0.2241	0.116395	-0.506089
1.51667	0.19921	0.139989	-0.497872
1.52333	0.198856	0.188268	-0.44518
1.53	0.211692	0.271523	-0.365685
1.53667	0.21451	0.344744	-0.270823
1.54333	0.202341	0.386111	-0.211185
1.55	0.220638	0.392533	-0.192544
1.55667	0.250054	0.384708	-0.198943
1.56333	0.268861	0.346246	-0.223676
1.57	0.273773	0.261808	-0.24794
1.57667	0.274687	0.181295	-0.287987
1.58333	0.285552	0.14757	-0.300828
1.59	0.266163	0.150544	-0.286955
1.59667	0.248375	0.126981	-0.258852
1.60333	0.236674	0.099601	-0.241613
1.61	0.228848	0.0995329	-0.247621
1.61667	0.218806	0.100185	-0.255186
1.62333	0.219953	0.077854	-0.262621
1.63	0.241148	0.0591973	-0.261389
1.63667	0.259344	0.0888646	-0.264695
1.64333	0.249906	0.144885	-0.267569
1.65	0.231445	0.192237	-0.275115
1.65667	0.232357	0.259833	-0.269841
1.66333	0.248519	0.342604	-0.260749
1.67	0.286053	0.401291	-0.251664
1.67667	0.317469	0.411232	-0.24528
1.68333	0.342852	0.386408	-0.250754
1.69	0.339305	0.368337	-0.262849
1.69667	0.304375	0.32393	-0.283782
1.70333	0.237567	0.244957	-0.303819
1.71	0.141252	0.156439	-0.33493
1.71667	0.0536357	0.10615	-0.36641
1.72333	0.0115944	0.101326	-0.370615
1.73	0.0348979	0.119574	-0.325925
1.73667	0.0879683	0.167794	-0.258189
1.74333	0.12809	0.233849	-0.218309
1.75	0.130279	0.28417	-0.215644
1.75667	0.122045	0.298189	-0.242533
1.76333	0.100573	0.285286	-0.284327
1.77	0.0564754	0.247355	-0.346102
1.77667	-0.0151129	0.20072	-0.405767
1.78333	-0.0606754	0.184414	-0.424783
1.79	-0.0429848	0.242219	-0.394321
1.79667	0.00693867	0.339718	-0.313013
1.80333	0.0776095	0.428535	-0.207142
1.81	0.161962	0.491297	-0.0958482
1.81667	0.278496	0.524418	-0.00101298
1.82333	0.409607	0.544229	0.0810427
1.83	0.524822	0.546361	0.173366
1.83667	0.609548	0.547919	0.23564
1.84333	0.658424	0.572052	0.246842
1.85	0.678483	0.634233	0.221864
1.85667	0.687764	0.720651	0.199758
1.86333	0.673427	0.802461	0.191111
1.87	0.649468	0.839443	0.168367
1.87667	0.642946	0.821587	0.151626
1.88333	0.6777	0.748541	0.15761
1.89	0.754021	0.665899	0.187563
1.89667	0.827371	0.600932	0.225244
1.90333	0.883567	0.556868	0.23611
1.91	0.907998	0.526882	0.20039
1.91667	0.8788	0.509665	0.113503
1.92333	0.788154	0.509752	0.0238118
1.93	0.655974	0.493447	-0.0585207
1.93667	0.526674	0.46167	-0.1308
1.94333	0.403514	0.398427	-0.195518
1.95	0.279779	0.316817	-0.240362
1.95667	0.179496	0.237437	-0.244621
1.96333	0.130406	0.187826	-0.245204
1.97	0.112363	0.154965	-0.265193
1.97667	0.0982867	0.108552	-0.30379
1.98333	0.105559	0.0676589	-0.314497
1.99	0.186888	0.0645128	-0.268327
1.99667	0.334572	0.105607	-0.202606
2.00333	0.497464	0.161751	-0.141908
2.01	0.660721	0.239725	-0.0688392
2.01667	0.857667	0.365574	0.0551931
2.02333	1.12504	0.579221	0.248766
2.03	1.4443	0.892061	0.518328
2.03667	1.8507	1.31189	0.904142
2.04333	2.38958	1.86505	1.44715
2.05	3.092	2.56138	2.15117
2.05667	3.86786	3.33401	2.91353
2.06333	4.59434	4.07165	3.6193
2.07	5.14923	4.65754	4.15992
2.07667	5.42248	4.98417	4.46028
2.08333	5.34234	4.99823	4.45597
2.09	4.89908	4.66875	4.11199
2.09667	4.21031	4.07278	3.51373
2.10333	3.42783	3.31633	2.77811
2.11	2.66734	2.53962	2.02894
2.11667	1.99691	1.8684	1.35038
2.12333	1.48594	1.33943	0.81171
2.13	1.16674	0.985751	0.45184
2.13667	0.966745	0.768987	0.229511
2.14333	0.8002	0.645869	0.0893179
2.15	0.67081	0.57367	0.00866819
2.15667	0.608806	0.534626	-0.0301693
2.16333	0.599117	0.514648	-0.0527999
2.17	0.57589	0.477583	-0.103813
2.17667	0.554369	0.414288	-0.16218
2.18333	0.542993	0.358505	-0.202727
2.19	0.523102	0.312844	-0.248255
2.19667	0.457376	0.243103	-0.308812
2.20333	0.352431	0.152171	-0.391643
2.21	0.24526	0.070095	-0.462727
2.21667	0.147288	0.0261329	-0.542181
2.22333	0.0678157	-0.00366292	-0.624772
2.23	-0.00151365	-0.058474	-0.686926
2.23667	-0.0674768	-0.128934	-0.709965
2.24333	-0.125277	-0.184235	-0.691183
2.25	-0.177339	-0.20405	-0.656509
2.25667	-0.20801	-0.208262	-0.611465
2.26333	-0.208696	-0.209414	-0.575553
2.27	-0.119109	-0.126827	-0.511278
2.27667	0.181585	0.135644	-0.284771
2.28333	0.800153	0.684967	0.313369
2.29	1.85096	1.63131	1.47196
2.29667	3.3869	3.10156	3.34634
2.30333	5.43027	5.14172	5.98177
2.31	7.86585	7.62632	9.24684
2.31667	10.4072	10.2869	12.7343
2.32333	12.6475	12.73	15.8941
2.33	14.2105	14.552	18.2268
2.33667	14.8689	15.4338	19.3817
2.34333	14.5653	15.2834	19.2125
2.35	13.3864	14.2017	17.7977
2.35667	11.5696	12.4061	15.4634
2.36333	9.45836	10.229	12.6432
2.37	7.38546	8.01321	9.77408
2.37667	5.58484	6.03456	7.19047
2.38333	4.11976	4.39663	5.07031
2.39	2.98394	3.08873	3.44117
2.39667	2.14273	2.11661	2.25005
2.40333	1.57831	1.45293	1.46587
2.41	1.23132	1.04	1.01828
2.41667	1.00541	0.777893	0.755706
2.42333	0.856812	0.5847	0.568382
2.43	0.770193	0.455867	0.428147
2.43667	0.729352	0.377474	0.34964
2.44333	0.683382	0.316487	0.26479
2.45	0.591516	0.23552	0.126514
2.45667	0.501621	0.157617	-0.025581
2.46333	0.455067	0.145679	-0.125283
2.47	0.437914	0.189722	-0.167731
2.47667	0.401876	0.233137	-0.218807
2.48333	0.347924	0.254561	-0.290975
2.49	0.334324	0.260062	-0.360362
2.49667	0.354225	0.272594	-0.396182
2.50333	0.342222	0.254253	-0.401091
2.51	0.274766	0.186142	-0.417367
2.51667	0.190114	0.0882315	-0.431228
2.52333	0.131069	0.00565652	-0.428628
2.53	0.0929971	-0.0232177	-0.396909
2.53667	0.0361614	-0.0157924	-0.361308
2.54333	-0.0102611	0.00132557	-0.374793
2.55	-0.00710795	0.0308076	-0.409191
2.55667	0.0581445	0.0611701	-0.455659
2.56333	0.131592	0.0811678	-0.49432
2.57	0.153246	0.0596091	-0.556143
2.57667	0.155214	0.00706431	-0.628555
2.58333	0.158557	-0.040619	-0.671733
2.59	0.145463	-0.0662297	-0.679999
2.59667	0.108054	-0.0714992	-0.669487
2.60333	0.0705993	-0.0654481	-0.654856
2.61	0.0558343	-0.0481772	-0.64121
2.61667	0.0344188	-0.0287994	-0.635453
2.62333	-0.00689089	-0.0100474	-0.64088
2.63	-0.0521525	-0.00987115	-0.643458
2.63667	-0.0863301	-0.0348699	-0.639959
2.64333	-0.115102	-0.0916707	-0.635416
2.65	-0.135139	-0.152853	-0.615471
2.65667	-0.124391	-0.18623	-0.576377
2.66333	-0.0906308	-0.187399	-0.540442
2.67	-0.0441033	-0.173115	-0.524743
2.67667	-0.00568313	-0.136749	-0.51508
2.68333	-0.0106711	-0.102297	-0.517537
2.69	-0.282359	-0.159796	-0.670239
2.69667	-1.88233	-0.815131	-1.66779
2.70333	-7.47081	-3.40414	-5.44798
2.71	-20.4376	-9.82378	-14.8272
2.71667	-41.3079	-20.8684	-30.8866
2.72333	-65.2712	-34.6378	-50.7413
2.73	-85.2911	-47.2768	-68.905
2.73667	-96.7372	-55.397	-81.0339
2.74333	-97.8736	-57.7462	-84.935
2.75	-87.1388	-53.856	-79.0326
2.75667	-64.7145	-43.5717	-62.7459
2.76333	-35.6424	-28.6441	-39.5164
2.77	-8.12911	-13.2348	-15.8464
2.77667	12.5125	-1.41621	2.91492
2.78333	25.8008	6.07573	15.5129
2.79	33.1244	10.5635	22.8168
2.79667	35.2681	12.6845	25.3185
2.80333	32.6959	12.4452	23.7925
2.81	27.0392	10.2976	19.5446
2.81667	20.2973	7.46797	14.4351
2.82333	14.1953	4.90803	9.71736
2.83	9.95864	3.19552	6.37548
2.83667	9.33306	3.58391	5.90142
2.84333	14.7058	7.76806	10.3388
2.85	27.2338	16.8559	21.0214
2.85667	45.1303	29.8597	36.7712
2.86333	64.1225	43.8665	53.999
2.87	79.6342	55.5577	68.5266
2.87667	88.2807	62.4505	77.2124
2.88333	87.8852	62.9473	78.0204
2.89	78.167	56.6764	70.4536
2.89667	61.5137	45.168	56.3118
2.90333	42.5082	31.644	39.4976
2.91	25.582	19.428	24.1428
2.91667	12.8986	10.1927	12.4525
2.92333	4.49129	4.0416	4.62729
2.93	-0.530121	0.336328	-0.111249
2.93667	-2.97594	-1.49465	-2.50588
2.94333	-3.5169	-1.93323	-3.14943
2.95	-2.87189	-1.49567	-2.67492
2.95667	-1.71161	-0.663681	-1.6851
2.96333	-0.533321	0.198963	-0.625321
2.97	0.409275	0.892695	0.255123
2.97667	1.04099	1.3532	0.855579
2.98333	1.40047	1.60382	1.19517
2.99	1.56812	1.71283	1.34917
2.99667	1.62111	1.74707	1.39684
3.00333	1.60951	1.74264	1.38115
3.01	1.55487	1.71889	1.32352
3.01667	1.49643	1.68538	1.25943
3.02333	1.45306	1.66365	1.20128
3.03	1.4097	1.64369	1.1509
3.03667	1.34737	1.61037	1.10632
3.04333	1.27638	1.55778	1.05384
3.05	1.22111	1.49039	0.995892
3.05667	1.18981	1.43946	0.940758
3.06333	1.15721	1.39504	0.895747
3.07	1.11693	1.34395	0.855082
3.07667	1.08131	1.27825	0.791011
3.08333	1.04277	1.21559	0.71083
3.09	1.00063	1.18951	0.637302
3.09667	0.926878	1.17594	0.575076
3.10333	0.835006	1.15542	0.52673
3.11	0.751001	1.14282	0.491506
3.11667	0.690754	1.14554	0.477357
3.12333	0.65537	1.13734	0.484009
3.13	0.623176	1.07061	0.48617
3.13667	0.618204	0.979438	0.473224
3.14333	0.640084	0.915563	0.434584
3.15	0.677545	0.889273	0.391442
3.15667	0.707455	0.888825	0.368361
3.16333	0.734277	0.916931	0.363327
3.17	0.765338	0.97369	0.373682
3.17667	0.780081	1.0191	0.390602
3.18333	0.765932	1.02232	0.41422
3.19	0.71656	0.991591	0.426859
3.19667	0.650943	0.932753	0.403384
3.20333	0.565201	0.845246	0.346861
3.21	0.475156	0.758133	0.272215
3.21667	0.398975	0.707889	0.2114
3.22333	0.35493	0.694749	0.18304
3.23	0.350042	0.672654	0.174754
3.23667	0.366614	0.65392	0.177277
3.24333	0.396731	0.657155	0.176212
3.25	0.421811	0.674428	0.179918
3.25667	0.433831	0.685944	0.186339
3.26333	0.431723	0.667808	0.18057
3.27	0.423299	0.650704	0.167075
3.27667	0.416729	0.628671	0.15486
3.28333	0.408215	0.598089	0.158042
3.29	0.38579	0.554237	0.163669
3.29667	0.353774	0.495006	0.150826
3.30333	0.324982	0.466011	0.124415
3.31	0.294442	0.464087	0.090063
3.31667	0.262653	0.470532	0.0588427
3.32333	0.238606	0.48104	0.0277943
3.33	0.240913	0.485965	-0.0148571
3.33667	0.259823	0.500006	-0.0600593
3.34333	0.264859	0.498826	-0.114668
3.35	0.260534	0.48852	-0.169758
3.35667	0.254078	0.482572	-0.221588
3.36333	0.253801	0.476006	-0.249326
3.37	0.238151	0.476436	-0.243776
3.37667	0.207783	0.475723	-0.229471
3.38333	0.185975	0.481494	-0.201765
3.39	0.18572	0.492445	-0.155935
3.39667	0.211605	0.503268	-0.102706
3.40333	0.236785	0.507464	-0.0859241
3.41	0.256204	0.48777	-0.104312
3.41667	0.270735	0.459951	-0.123451
3.42333	0.2741	0.422569	-0.128174
3.43	0.261119	0.36887	-0.152256
3.43667	0.232584	0.297843	-0.209219
3.44333	0.211489	0.222104	-0.246342
3.45	0.199058	0.170962	-0.242087
3.45667	0.162325	0.118126	-0.225914
3.46333	0.100085	0.043723	-0.261833
3.47	0.0414766	-0.010171	-0.308499
3.47667	-0.00406202	-0.0206982	-0.31647
3.48333	-0.0414954	-0.00231841	-0.306472
3.49	-0.050539	0.00579065	-0.301754
3.49667	0.00283705	0.0380472	-0.28623
3.50333	0.106325	0.124294	-0.230164
3.51	0.207941	0.222023	-0.149629
3.51667	0.275505	0.29419	-0.0859053
3.52333	0.305354	0.331863	-0.0582432
3.53	0.275138	0.357522	-0.077921
3.53667	0.195122	0.372873	-0.154597
3.54333	0.107385	0.374821	-0.245232
3.55	0.0496468	0.366709	-0.339574
3.55667	0.0376267	0.358808	-0.41539
3.56333	0.0468265	0.352316	-0.479059
3.57	0.0797719	0.355306	-0.519992
3.57667	0.125048	0.36141	-0.507225
3.58333	0.157233	0.356626	-0.450938
3.59	0.160811	0.331843	-0.374068
3.59667	0.145195	0.28575	-0.311559
3.60333	0.148572	0.252338	-0.249184
3.61	0.169322	0.241089	-0.182391
3.61667	0.181515	0.240098	-0.150023
3.62333	0.172581	0.228891	-0.180563
3.63	0.152833	0.206116	-0.268011
3.63667	0.116482	0.190331	-0.373592
3.64333	0.0758197	0.18046	-0.472337
3.65	0.0351504	0.144914	-0.568076
3.65667	0.0254121	0.071976	-0.638776
3.66333	0.0375828	-0.0034293	-0.680574
3.67	0.0451087	-0.047147	-0.692844
3.67667	0.060858	-0.0732956	-0.691603
3.68333	0.0751929	-0.104787	-0.692653
3.69	0.114803	-0.119508	-0.67535
3.69667	0.158574	-0.100686	-0.649763
3.70333	0.204213	-0.0688509	-0.621271
3.71	0.253866	-0.0505632	-0.601779
3.71667	0.287474	-0.0372835	-0.590089
3.72333	0.299887	-0.0345445	-0.574337
3.73	0.2796	-0.0376792	-0.55261
3.73667	0.242658	-0.0390235	-0.529182
3.74333	0.20891	-0.0249503	-0.513265
3.75	0.17271	-0.0109287	-0.508063
3.75667	0.143515	-0.0050148	-0.509382
3.76333	0.120254	0.0345132	-0.522112
3.77	0.0821703	0.107649	-0.569182
3.77667	0.0302554	0.16329	-0.651817
3.78333	-0.0360625	0.16887	-0.738545
3.79	-0.0866168	0.146591	-0.789754
3.79667	-0.124412	0.132503	-0.798717
3.80333	-0.155644	0.0913484	-0.805489
3.81	-0.157764	0.00153107	-0.825403
3.81667	-0.128733	-0.0912821	-0.812304
3.82333	-0.068234	-0.145382	-0.762127
3.83	-0.00827764	-0.142209	-0.709843
3.83667	0.0314449	-0.133786	-0.711416
3.84333	0.025455	-0.134562	-0.754991
3.85	-0.044431	-0.149741	-0.801463
3.85667	-0.153838	-0.178968	-0.857021
3.86333	-0.252758	-0.219855	-0.918889
3.87	-0.302488	-0.264473	-0.96593
3.87667	-0.303481	-0.287538	-0.969312
3.88333	-0.247783	-0.268102	-0.920663
3.89	-0.165527	-0.210944	-0.860547
3.89667	-0.0803325	-0.124129	-0.813809
3.90333	-0.0111614	-0.00919467	-0.767993
3.91	0.0323625	0.10417	-0.710814
3.91667	0.0583071	0.189406	-0.630018
3.92333	0.0569413	0.222232	-0.54034
3.93	0.0640457	0.220795	-0.449739
3.93667	0.0775387	0.205556	-0.370547
3.94333	0.0808097	0.189106	-0.324598
3.95	0.0760288	0.16519	-0.321752
3.95667	0.0412689	0.127136	-0.361071
3.96333	-0.0136898	0.0598614	-0.439941
3.97	-0.0716626	-0.00645763	-0.520366
3.97667	-0.104801	-0.0565438	-0.579848
3.98333	-0.122806	-0.105504	-0.621613
3.99	-0.16156	-0.172455	-0.660639
3.99667	-0.210893	-0.246652	-0.704347
4.00333	-0.252165	-0.276803	-0.735611
4.01	-0.291557	-0.278793	-0.773728
4.01667	-0.335977	-0.282826	-0.82122
4.02333	-0.364891	-0.276986	-0.849807
4.03	-0.371221	-0.235034	-0.862693
4.03667	-0.353634	-0.179159	-0.885835
4.04333	-0.319549	-0.146631	-0.935587
4.05	-0.2712	-0.13839	-0.974651
4.05667	-0.214759	-0.124629	-0.96388
4.06333	-0.172277	-0.144847	-0.930806
4.07	-0.12446	-0.212111	-0.882209
4.07667	-0.0550871	-0.267785	-0.811747
4.08333	0.0338469	-0.257133	-0.735136
4.09	0.121929	-0.178189	-0.680574
4.09667	0.155331	-0.111597	-0.686672
4.10333	0.143693	-0.0841712	-0.738116
4.11	0.0936053	-0.084428	-0.813623
4.11667	0.047716	-0.0981522	-0.856472
4.12333	0.0077093	-0.129584	-0.819796
4.13	-0.0310725	-0.201788	-0.731948
4.13667	-0.0453083	-0.291521	-0.658895
4.14333	-0.0427342	-0.346428	-0.631119
4.15	-0.0289781	-0.362986	-0.642636
4.15667	-0.0432215	-0.381655	-0.684583
4.16333	-0.0837876	-0.42121	-0.757153
4.17	-0.121748	-0.455569	-0.821816
4.17667	-0.144372	-0.457082	-0.841419
4.18333	-0.15604	-0.438802	-0.82387
4.19	-0.189176	-0.412384	-0.800257
4.19667	-0.240755	-0.37751	-0.786428
4.20333	-0.271	-0.340182	-0.766172
4.21	-0.264466	-0.313094	-0.762505
4.21667	-0.241539	-0.318321	-0.782096
4.22333	-0.202647	-0.350032	-0.807662
4.23	-0.119439	-0.369059	-0.771081
4.23667	-0.00808583	-0.346608	-0.686091
4.24333	0.0676565	-0.297514	-0.620786
4.25	0.0696561	-0.248716	-0.60041
4.25667	0.034046	-0.197527	-0.598555
4.26333	-0.0167589	-0.150337	-0.588543
4.27	-0.081494	-0.132773	-0.60013
4.27667	-0.147014	-0.150472	-0.641809
4.28333	-0.183026	-0.166679	-0.677229
4.29	-0.165275	-0.164131	-0.66741
4.29667	-0.110694	-0.155278	-0.636107
4.30333	-0.036356	-0.163266	-0.619517
4.31	0.0285807	-0.174712	-0.641978
4.31667	0.0733456	-0.177761	-0.689248
4.32333	0.0935791	-0.165009	-0.725617
4.33	0.0833746	-0.149437	-0.749201
4.33667	0.0324166	-0.168733	-0.748482
4.34333	-0.0502182	-0.213211	-0.730626
4.35	-0.117258	-0.254554	-0.703873
4.35667	-0.145153	-0.275123	-0.659944
4.36333	-0.130642	-0.292624	-0.618211
4.37	-0.0914228	-0.301037	-0.593105
4.37667	-0.0141824	-0.255987	-0.58776
4.38333	0.0792574	-0.153654	-0.595157
4.39	0.135236	-0.0503594	-0.590862
4.39667	0.130874	0.0105512	-0.596712
4.40333	0.0765179	0.0265045	-0.613078
4.41	0.0227703	0.000221338	-0.642384
4.41667	-0.0346428	-0.0491054	-0.664444
4.42333	-0.10317	-0.1208	-0.680606
4.43	-0.171365	-0.198861	-0.703264
4.43667	-0.21948	-0.247665	-0.738723
4.44333	-0.236418	-0.264158	-0.760108
4.45	-0.26358	-0.243475	-0.753928
4.45667	-0.301512	-0.231355	-0.738914
4.46333	-0.332046	-0.228506	-0.724039
4.47	-0.323035	-0.195867	-0.68799
4.47667	-0.29952	-0.142078	-0.620137
4.48333	-0.289217	-0.0919887	-0.571078
4.49	-0.268397	-0.0595148	-0.542402
4.49667	-0.23813	-0.0070527	-0.525589
4.50333	-0.207365	0.0561022	-0.52918
4.51	-0.198	0.0943404	-0.567778
4.51667	-0.191256	0.0738351	-0.619405
4.52333	-0.165933	0.0231327	-0.629289
4.53	-0.145831	-0.0300415	-0.624943
4.53667	-0.132695	-0.0915413	-0.639807
4.54333	-0.134206	-0.135223	-0.645364
4.55	-0.135521	-0.166163	-0.620243
4.55667	-0.124603	-0.160867	-0.567398
4.56333	-0.0966092	-0.14305	-0.54019
4.57	-0.0675524	-0.135587	-0.54327
4.57667	-0.0364498	-0.132109	-0.532897
4.58333	-0.00706716	-0.132867	-0.488536
4.59	-0.00312	-0.137745	-0.441583
4.59667	-0.0684485	-0.172044	-0.459931
4.60333	-0.193004	-0.241156	-0.54164
4.61	-0.308646	-0.31743	-0.618492
4.61667	-0.389239	-0.378791	-0.668402
4.62333	-0.432691	-0.42311	-0.718232
4.63	-0.460664	-0.452654	-0.790906
4.63667	-0.438923	-0.471512	-0.849479
4.64333	-0.388171	-0.485099	-0.855633
4.65	-0.351456	-0.485693	-0.846269
4.65667	-0.36897	-0.458083	-0.857232
4.66333	-0.434515	-0.417776	-0.902622
4.67	-0.490827	-0.381799	-0.942777
4.67667	-0.523096	-0.363366	-0.954571
4.68333	-0.52061	-0.341612	-0.962661
4.69	-0.497262	-0.314223	-0.960917
4.69667	-0.459226	-0.322766	-0.94825
4.70333	-0.386937	-0.355371	-0.900979
4.71	-0.273013	-0.374194	-0.805214
4.71667	-0.150959	-0.355893	-0.691612
4.72333	-0.0599046	-0.319297	-0.593434
4.73	0.00852841	-0.288542	-0.535823
4.73667	0.0674064	-0.229882	-0.510401
4.74333	0.0790283	-0.174141	-0.521822
4.75	0.0171804	-0.156132	-0.58427
4.75667	-0.0868509	-0.173667	-0.673829
4.76333	-0.188006	-0.193831	-0.743997
4.77	-0.300097	-0.205175	-0.782256
4.77667	-0.411952	-0.241007	-0.778678
4.78333	-0.488458	-0.278806	-0.736322
4.79	-0.51672	-0.312026	-0.676662
4.79667	-0.51585	-0.318179	-0.635072
4.80333	-0.506493	-0.309304	-0.628863
4.81	-0.469526	-0.299379	-0.633031
4.81667	-0.395628	-0.285354	-0.610157
4.82333	-0.306468	-0.240953	-0.54852
4.83	-0.224214	-0.136037	-0.482509
4.83667	-0.157623	-0.0210164	-0.460139
4.84333	-0.0978191	0.0464924	-0.470179
4.85	-0.0388192	0.0664016	-0.484005
4.85667	-0.0194056	0.0635404	-0.537953
4.86333	-0.0460323	0.0328667	-0.670864
4.87	-0.11644	-0.0416202	-0.829837
4.87667	-0.207996	-0.1423	-0.928283
4.88333	-0.295337	-0.190748	-0.939014
4.89	-0.366895	-0.172556	-0.908319
4.89667	-0.394996	-0.125098	-0.871886
4.90333	-0.392985	-0.112029	-0.840695
4.91	-0.385004	-0.137786	-0.820057
4.91667	-0.384043	-0.16821	-0.790623
4.92333	-0.378635	-0.232891	-0.761264
4.93	-0.361064	-0.323221	-0.751397
4.93667	-0.341509	-0.419312	-0.775432
4.94333	-0.31086	-0.451142	-0.794299
4.95	-0.229049	-0.420321	-0.768995
4.95667	-0.0959596	-0.354812	-0.716195
4.96333	0.0259605	-0.281352	-0.685076
4.97	0.0739275	-0.23603	-0.698339
4.97667	0.053111	-0.233145	-0.738964
4.98333	-0.016534	-0.282808	-0.771097
4.99	-0.108777	-0.357891	-0.795131
4.99667	-0.187615	-0.425526	-0.815209
5.00333	-0.235767	-0.469486	-0.840726
5.01	-0.234328	-0.473299	-0.848707
5.01667	-0.226823	-0.438602	-0.829231
5.02333	-0.217674	-0.381345	-0.798713
5.03	-0.223002	-0.324829	-0.787151
5.03667	-0.257831	-0.314211	-0.818517
5.04333	-0.312699	-0.333634	-0.872868
5.05	-0.374727	-0.340412	-0.917949
5.05667	-0.40306	-0.327964	-0.940281
5.06333	-0.389986	-0.300631	-0.940963
5.07	-0.333276	-0.266646	-0.938406
5.07667	-0.251739	-0.206904	-0.931908
5.08333	-0.155237	-0.128364	-0.891169
5.09	-0.0605445	-0.080392	-0.824599
5.09667	0.00384298	-0.0583079	-0.761974
5.10333	0.0379296	-0.0648114	-0.762408
5.11	0.0442143	-0.072431	-0.805782
5.11667	0.0316311	-0.0710478	-0.840269
5.12333	-0.0176842	-0.052258	-0.841185
5.13	-0.0986399	-0.023326	-0.822445
5.13667	-0.156913	0.0114482	-0.798686
5.14333	-0.190092	0.0276294	-0.743734
5.15	-0.228985	0.00439753	-0.677149
5.15667	-0.28498	-0.0521872	-0.644411
5.16333	-0.337774	-0.135065	-0.689923
5.17	-0.361709	-0.222945	-0.804464
5.17667	-0.383663	-0.322295	-0.912698
5.18333	-0.412945	-0.407776	-0.994765
5.19	-0.441027	-0.452871	-1.01567
5.19667	-0.45158	-0.446214	-0.993914
5.20333	-0.426937	-0.396885	-0.952171
5.21	-0.406892	-0.343039	-0.91885
5.21667	-0.423954	-0.3236	-0.942217
5.22333	-0.473819	-0.322228	-0.995765
5.23	-0.5179	-0.332131	-1.07898
5.23667	-0.550899	-0.344154	-1.15748
5.24333	-0.583528	-0.374929	-1.20856
5.25	-0.578876	-0.399736	-1.19085
5.25667	-0.516709	-0.389083	-1.10024
5.26333	-0.451083	-0.388505	-0.987137
5.27	-0.427987	-0.414346	-0.890302
5.27667	-0.447254	-0.460519	-0.832925
5.28333	-0.464834	-0.502809	-0.811191
5.29	-0.488237	-0.549105	-0.812956
5.29667	-0.504988	-0.5921	-0.828118
5.30333	-0.482393	-0.600579	-0.852613
5.31	-0.422389	-0.572595	-0.891569
5.31667	-0.354305	-0.54574	-0.933165
5.32333	-0.317126	-0.526376	-0.947129
5.33	-0.283386	-0.467057	-0.917449
5.33667	-0.245106	-0.359321	-0.855048
5.34333	-0.220722	-0.223327	-0.789757
5.35	-0.215942	-0.124512	-0.751539
5.35667	-0.204586	-0.0638198	-0.721867
5.36333	-0.150947	-0.0157962	-0.691619
5.37	-0.0859371	0.00462217	-0.68361
5.37667	-0.0343561	-0.00498561	-0.702239
5.38333	-0.00779247	-0.0412663	-0.731276
5.39	0.016132	-0.0459172	-0.718066
5.39667	0.0396322	-0.0300286	-0.668732
5.40333	0.0160803	-0.0394319	-0.622155
5.41	-0.0599048	-0.0800732	-0.596491
5.41667	-0.166428	-0.132993	-0.594412
5.42333	-0.226424	-0.173522	-0.592543
5.43	-0.240442	-0.210016	-0.609224
5.43667	-0.253865	-0.244794	-0.648263
5.44333	-0.266752	-0.277604	-0.697802
5.45	-0.268164	-0.309942	-0.731033
5.45667	-0.266183	-0.340761	-0.742867
5.46333	-0.295494	-0.359118	-0.73731
5.47	-0.346437	-0.365165	-0.715353
5.47667	-0.38223	-0.363402	-0.693805
5.48333	-0.390568	-0.346775	-0.667779
5.49	-0.374948	-0.292831	-0.642384
5.49667	-0.319562	-0.209653	-0.617548
5.50333	-0.237687	-0.136729	-0.608975
5.51	-0.164128	-0.105868	-0.632618
5.51667	-0.121741	-0.124832	-0.694285
5.52333	-0.100716	-0.174332	-0.783981
5.53	-0.0497571	-0.228826	-0.872281
5.53667	0.0139502	-0.258542	-0.921975
5.54333	0.0495693	-0.261071	-0.943207
5.55	0.038753	-0.232746	-0.942567
5.55667	0.00923868	-0.151225	-0.905471
5.56333	-0.0120947	-0.0376173	-0.854819
5.57	-0.0551036	0.0524364	-0.837762
5.57667	-0.1196	0.0721564	-0.889129
5.58333	-0.15925	0.0514986	-0.96464
5.59	-0.164246	0.0120751	-1.01477
5.59667	-0.154046	-0.0561023	-1.04283
5.60333	-0.14617	-0.125517	-1.03557
5.61	-0.144606	-0.177943	-0.992363
5.61667	-0.15282	-0.225076	-0.939874
5.62333	-0.180718	-0.289213	-0.897088
5.63	-0.193571	-0.343348	-0.872939
5.63667	-0.175587	-0.363861	-0.866941
5.64333	-0.172744	-0.388867	-0.914086
5.65	-0.203937	-0.430527	-0.999468
5.65667	-0.256526	-0.459903	-1.06058
5.66333	-0.309007	-0.476418	-1.09826
5.67	-0.35745	-0.511331	-1.1433
5.67667	-0.401502	-0.569925	-1.19046
5.68333	-0.400932	-0.601261	-1.18179
5.69	-0.372387	-0.59753	-1.12541
5.69667	-0.339147	-0.61276	-1.09814
5.70333	-0.31611	-0.658681	-1.1164
5.71	-0.301945	-0.696214	-1.13382
5.71667	-0.293925	-0.6875	-1.12217
5.72333	-0.330938	-0.676364	-1.11379
5.73	-0.382384	-0.676853	-1.12438
5.73667	-0.428324	-0.669727	-1.13044
5.74333	-0.453747	-0.626724	-1.12125
5.75	-0.463418	-0.560791	-1.0893
5.75667	-0.469739	-0.504754	-1.03066
5.76333	-0.461111	-0.474804	-0.982096
5.77	-0.455872	-0.478541	-0.955221
5.77667	-0.46399	-0.470479	-0.934186
5.78333	-0.484276	-0.44571	-0.878538
5.79	-0.500282	-0.41507	-0.81295
5.79667	-0.488485	-0.421478	-0.77315
5.80333	-0.457281	-0.437086	-0.754365
5.81	-0.420046	-0.449565	-0.760621
5.81667	-0.370119	-0.461959	-0.78658
5.82333	-0.303428	-0.486244	-0.811946
5.83	-0.243077	-0.524757	-0.826499
5.83667	-0.218334	-0.550103	-0.851097
5.84333	-0.197688	-0.55085	-0.885837
5.85	-0.142719	-0.50744	-0.876312
5.85667	-0.0615699	-0.454767	-0.815172
5.86333	-0.00691876	-0.409916	-0.772033
5.87	0.00903223	-0.366471	-0.773889
5.87667	0.027178	-0.294962	-0.778533
5.88333	0.0558346	-0.205219	-0.736413
5.89	0.0693965	-0.156633	-0.694799
5.89667	0.0495977	-0.1819	-0.684106
5.90333	5.99279e-06	-0.250468	-0.698523
5.91	-0.0486329	-0.316147	-0.709482
5.91667	-0.0985989	-0.380154	-0.72994
5.92333	-0.168869	-0.446351	-0.766736
5.93	-0.259772	-0.51889	-0.803821
5.93667	-0.328915	-0.552307	-0.81839
5.94333	-0.330677	-0.534329	-0.818835
5.95	-0.309859	-0.486417	-0.836466
5.95667	-0.321193	-0.443035	-0.887689
5.96333	-0.355704	-0.432003	-0.952172
5.97	-0.380198	-0.416898	-0.994539
5.97667	-0.393762	-0.39553	-1.01726
5.98333	-0.42109	-0.403454	-1.0308
5.99	-0.439666	-0.451623	-1.03272
5.99667	-0.440035	-0.501711	-1.00167
6.00333	-0.4375	-0.507805	-0.965589
6.01	-0.453643	-0.477552	-0.962716
6.01667	-0.501296	-0.463396	-1.01001
6.02333	-0.568834	-0.470112	-1.0712
6.03	-0.636136	-0.485823	-1.11219
6.03667	-0.681464	-0.51999	-1.12622
6.04333	-0.695373	-0.574494	-1.10914
6.05	-0.696879	-0.651048	-1.07022
6.05667	-0.678036	-0.703713	-1.01683
6.06333	-0.633981	-0.706939	-0.945079
6.07	-0.582975	-0.694618	-0.87574
6.07667	-0.550425	-0.695369	-0.816899
6.08333	-0.554866	-0.717034	-0.795178
6.09	-0.568524	-0.737073	-0.835128
6.09667	-0.575064	-0.741649	-0.916367
6.10333	-0.560998	-0.750943	-1.00785
6.11	-0.532046	-0.747994	-1.05221
6.11667	-0.509089	-0.725658	-1.0625
6.12333	-0.500766	-0.698137	-1.08356
6.13	-0.51004	-0.669214	-1.09171
6.13667	-0.520099	-0.663495	-1.06444
6.14333	-0.539265	-0.666143	-1.01388
6.15	-0.55727	-0.668822	-0.987551
6.15667	-0.56704	-0.649855	-1.00232
6.16333	-0.56936	-0.633338	-1.03104
6.17	-0.575563	-0.64251	-1.05416
6.17667	-0.575658	-0.630194	-1.06779
6.18333	-0.558915	-0.578493	-1.07565
6.19	-0.535447	-0.519335	-1.10344
6.19667	-0.514086	-0.486997	-1.12407
6.20333	-0.47044	-0.449885	-1.08916
6.21	-0.384573	-0.367992	-1.01366
6.21667	-0.296538	-0.314883	-0.935715
6.22333	-0.250972	-0.330786	-0.887094
6.23	-0.242893	-0.391221	-0.834416
6.23667	-0.245648	-0.466314	-0.799406
6.24333	-0.264484	-0.552935	-0.814178
6.25	-0.310276	-0.652083	-0.864524
6.25667	-0.369361	-0.711806	-0.926053
6.26333	-0.414766	-0.700784	-0.961867
6.27	-0.442618	-0.649779	-0.992502
6.27667	-0.436837	-0.573436	-0.987804
6.28333	-0.388663	-0.486516	-0.939063
6.29	-0.324437	-0.405848	-0.869549
6.29667	-0.278102	-0.34603	-0.81154
6.30333	-0.250945	-0.328814	-0.802333
6.31	-0.224274	-0.329276	-0.80741
6.31667	-0.202777	-0.345408	-0.823359
6.32333	-0.211305	-0.359892	-0.858482
6.33	-0.229659	-0.393106	-0.920916
6.33667	-0.225256	-0.44173	-0.973279
6.34333	-0.195803	-0.488374	-0.972014
6.35	-0.180596	-0.511677	-0.955786
6.35667	-0.212918	-0.512777	-0.971356
6.36333	-0.250965	-0.504742	-0.993772
6.37	-0.260095	-0.483818	-0.94764
6.37667	-0.258313	-0.471908	-0.852247
6.38333	-0.276207	-0.467841	-0.757626
6.39	-0.303601	-0.46639	-0.681304
6.39667	-0.294045	-0.456899	-0.608201
6.40333	-0.259031	-0.452746	-0.561024
6.41	-0.237346	-0.469048	-0.599529
6.41667	-0.237705	-0.47232	-0.680059
6.42333	-0.262149	-0.466443	-0.770946
6.43	-0.306801	-0.483992	-0.862101
6.43667	-0.37761	-0.54167	-0.948717
6.44333	-0.450393	-0.604367	-1.00072
6.45	-0.504237	-0.612579	-0.97921
6.45667	-0.553638	-0.584272	-0.942744
6.46333	-0.575188	-0.538559	-0.913592
6.47	-0.552914	-0.48049	-0.860734
6.47667	-0.491549	-0.415677	-0.774455
6.48333	-0.439147	-0.385895	-0.701728
6.49	-0.433348	-0.414489	-0.695347
6.49667	-0.439398	-0.462921	-0.711171
6.50333	-0.439381	-0.484337	-0.718736
6.51	-0.42332	-0.487098	-0.744929
6.51667	-0.391546	-0.486112	-0.803921
6.52333	-0.330034	-0.45381	-0.864436
6.53	-0.233597	-0.383507	-0.903979
6.53667	-0.134376	-0.309978	-0.927877
6.54333	-0.0660464	-0.276271	-0.945642
6.55	-0.0279102	-0.252316	-0.918446
6.55667	-0.021238	-0.2067	-0.851812
6.56333	-0.0625099	-0.172195	-0.792822
6.57	-0.144022	-0.184189	-0.771918
6.57667	-0.204626	-0.225464	-0.784032
6.58333	-0.201352	-0.247968	-0.779312
6.59	-0.158525	-0.259758	-0.765986
6.59667	-0.129447	-0.287205	-0.749658
6.60333	-0.120019	-0.302275	-0.731735
6.61	-0.0956075	-0.280487	-0.701227
6.61667	-0.0678096	-0.228936	-0.65432
6.62333	-0.0467448	-0.175416	-0.635459
6.63	-0.0373999	-0.118761	-0.650052
6.63667	-0.0281768	-0.0815125	-0.704149
6.64333	-0.0196704	-0.100868	-0.768097
6.65	-0.0294625	-0.156857	-0.802965
6.65667	-0.0668473	-0.208839	-0.822672
6.66333	-0.120751	-0.244459	-0.815935
6.67	-0.188121	-0.291475	-0.802184
6.67667	-0.247951	-0.332303	-0.780527
6.68333	-0.280941	-0.321814	-0.764513
6.69	-0.308273	-0.277116	-0.777454
6.69667	-0.319531	-0.265304	-0.796247
6.70333	-0.317511	-0.296665	-0.816503
6.71	-0.308864	-0.343109	-0.833162
6.71667	-0.29956	-0.380281	-0.835018
6.72333	-0.306011	-0.415072	-0.836886
6.73	-0.275465	-0.445271	-0.821763
6.73667	-0.232181	-0.422444	-0.793275
6.74333	-0.205197	-0.3831	-0.7472
6.75	-0.190026	-0.346275	-0.697122
6.75667	-0.16874	-0.3248	-0.668415
6.76333	-0.116058	-0.304103	-0.618923
6.77	-0.077784	-0.273223	-0.524472
6.77667	-0.0638753	-0.249344	-0.416808
6.78333	-0.0510837	-0.213083	-0.350442
6.79	-0.0305208	-0.158709	-0.335601
6.79667	-0.0309941	-0.110822	-0.353441
6.80333	-0.0625898	-0.0957618	-0.402304
6.81	-0.0972007	-0.104817	-0.47865
6.81667	-0.113155	-0.138227	-0.543384
6.82333	-0.158604	-0.175905	-0.586646
6.83	-0.241899	-0.233751	-0.629279
6.83667	-0.297745	-0.271487	-0.649498
6.84333	-0.299649	-0.276674	-0.633388
6.85	-0.277809	-0.273288	-0.618852
6.85667	-0.280683	-0.271083	-0.660961
6.86333	-0.267812	-0.264595	-0.734927
6.87	-0.215937	-0.229007	-0.763914
6.87667	-0.159169	-0.19582	-0.759301
6.88333	-0.12678	-0.184737	-0.757514
6.89	-0.11472	-0.193323	-0.764146
6.89667	-0.0822577	-0.181219	-0.731587
6.90333	-0.0424434	-0.167509	-0.67629
6.91	-0.0182779	-0.180644	-0.642022
6.91667	-0.0265459	-0.234871	-0.63719
6.92333	-0.0534634	-0.309567	-0.64778
6.93	-0.0484702	-0.36048	-0.646259
6.93667	-0.0234132	-0.396673	-0.651677
6.94333	0.0173234	-0.432966	-0.683483
6.95	0.0699339	-0.45824	-0.720255
6.95667	0.115161	-0.432718	-0.756532
6.96333	0.124134	-0.35264	-0.777378
6.97	0.0901338	-0.273776	-0.779937
6.97667	0.052175	-0.239289	-0.756624
6.98333	0.00779668	-0.229133	-0.703966
6.99	-0.070048	-0.232628	-0.66904
6.99667	-0.143457	-0.246727	-0.638841
7.00333	-0.152151	-0.266884	-0.592257
7.01	-0.14018	-0.286097	-0.55186
7.01667	-0.147779	-0.298277	-0.523282
7.02333	-0.184104	-0.294386	-0.494738
7.03	-0.186326	-0.268958	-0.440375
7.03667	-0.175685	-0.231383	-0.389084
7.04333	-0.176631	-0.207833	-0.386673
7.05	-0.187515	-0.182706	-0.406204
7.05667	-0.192795	-0.149138	-0.446654
7.06333	-0.170258	-0.127685	-0.503683
7.07	-0.127138	-0.127464	-0.584273
7.07667	-0.0570614	-0.136502	-0.647048
7.08333	-0.0217883	-0.143232	-0.674979
7.09	0.01125	-0.138001	-0.679322
7.09667	0.0637975	-0.104272	-0.674382
7.10333	0.122706	-0.0524563	-0.685753
7.11	0.123366	-0.0485285	-0.712613
7.11667	0.0519778	-0.115551	-0.748166
7.12333	-0.0161138	-0.19982	-0.778182
7.13	-0.0786162	-0.271769	-0.805212
7.13667	-0.157896	-0.359285	-0.849184
7.14333	-0.242955	-0.458414	-0.887467
7.15	-0.292465	-0.490819	-0.892555
7.15667	-0.277964	-0.444625	-0.883885
7.16333	-0.230027	-0.376306	-0.881239
7.17	-0.17564	-0.332598	-0.89907
7.17667	-0.137732	-0.28835	-0.905918
7.18333	-0.124454	-0.229089	-0.88759
7.19	-0.138103	-0.207625	-0.88238
7.19667	-0.167483	-0.236111	-0.897314
7.20333	-0.189568	-0.292452	-0.916917
7.21	-0.183848	-0.331817	-0.92366
7.21667	-0.147667	-0.358536	-0.929277
7.22333	-0.105533	-0.379272	-0.961697
7.23	-0.0503352	-0.367448	-0.9612
7.23667	0.00701064	-0.307236	-0.891195
7.24333	0.0498502	-0.218325	-0.772601
7.25	0.0493317	-0.169907	-0.646304
7.25667	0.0172831	-0.178052	-0.533459
7.26333	-0.00906951	-0.196132	-0.420172
7.27	-0.0138258	-0.207569	-0.341416
7.27667	-0.0155424	-0.219597	-0.329005
7.28333	-0.0238776	-0.242866	-0.382011
7.29	-0.0339762	-0.230139	-0.456099
7.29667	-0.0636857	-0.188159	-0.549686
7.30333	-0.0970279	-0.174378	-0.655219
7.31	-0.132696	-0.187524	-0.74476
7.31667	-0.169332	-0.211126	-0.797888
7.32333	-0.21354	-0.228804	-0.807083
7.33	-0.236961	-0.248141	-0.793306
7.33667	-0.19878	-0.276002	-0.751243
7.34333	-0.141426	-0.304266	-0.703991
7.35	-0.0980294	-0.351194	-0.674888
7.35667	-0.0716027	-0.409596	-0.661883
7.36333	-0.0677227	-0.455474	-0.662962
7.37	-0.105644	-0.517928	-0.685836
7.37667	-0.179911	-0.58937	-0.705689
7.38333	-0.230087	-0.654857	-0.698391
7.39	-0.228224	-0.651848	-0.661127
7.39667	-0.20017	-0.591785	-0.64806
7.40333	-0.1556	-0.52387	-0.679114
7.41	-0.0940535	-0.462345	-0.728495
7.41667	-0.0475334	-0.400971	-0.790043
7.42333	-0.0514709	-0.327518	-0.85573
7.43	-0.107404	-0.282298	-0.915119
7.43667	-0.172642	-0.274543	-0.93523
7.44333	-0.214463	-0.291332	-0.897044
7.45	-0.23729	-0.298836	-0.820718
7.45667	-0.251629	-0.301854	-0.741858
7.46333	-0.251883	-0.311754	-0.68707
7.47	-0.233077	-0.347056	-0.670574
7.47667	-0.201848	-0.403598	-0.695873
7.48333	-0.175489	-0.440865	-0.753263
7.49	-0.14798	-0.443271	-0.789007
7.49667	-0.0842567	-0.410908	-0.751042
7.50333	0.00247117	-0.357292	-0.658522
7.51	0.0831417	-0.292159	-0.57173
7.51667	0.133121	-0.214467	-0.504367
7.52333	0.149652	-0.179571	-0.470953
7.53	0.133782	-0.212686	-0.480533
7.53667	0.0812138	-0.285538	-0.566474
7.54333	-0.00143063	-0.349757	-0.689188
7.55	-0.119342	-0.374421	-0.796071
7.55667	-0.245264	-0.374237	-0.84424
7.56333	-0.321503	-0.34136	-0.804027
7.57	-0.32365	-0.253175	-0.708828
7.57667	-0.289681	-0.142721	-0.598225
7.58333	-0.270644	-0.0842245	-0.516819
7.59	-0.24386	-0.0959993	-0.461097
7.59667	-0.182461	-0.1257	-0.417794
7.60333	-0.126091	-0.14527	-0.420512
7.61	-0.110233	-0.176259	-0.471106
7.61667	-0.134704	-0.232574	-0.544786
7.62333	-0.16027	-0.260801	-0.59048
7.63	-0.172954	-0.254908	-0.596358
7.63667	-0.206101	-0.278245	-0.615733
7.64333	-0.263319	-0.343634	-0.650172
7.65	-0.312734	-0.409154	-0.69324
7.65667	-0.315381	-0.420473	-0.718045
7.66333	-0.253909	-0.399643	-0.722936
7.67	-0.183437	-0.390012	-0.719102
7.67667	-0.0939823	-0.36951	-0.703286
7.68333	0.00381527	-0.330285	-0.683655
7.69	0.0856079	-0.294023	-0.685933
7.69667	0.130205	-0.295724	-0.720913
7.70333	0.13258	-0.327593	-0.789067
7.71	0.116803	-0.35172	-0.858928
7.71667	0.0729485	-0.341362	-0.908002
7.72333	0.00850867	-0.313501	-0.932502
7.73	-0.0395775	-0.286969	-0.90602
7.73667	-0.0605736	-0.264664	-0.837499
7.74333	-0.0763713	-0.236677	-0.75263
7.75	-0.0746365	-0.193519	-0.665157
7.75667	-0.0669919	-0.171549	-0.598439
7.76333	-0.0440904	-0.18379	-0.565695
7.77	-0.0254927	-0.20382	-0.601495
7.77667	-0.00548829	-0.220323	-0.66631
7.78333	0.0222603	-0.233618	-0.709067
7.79	0.0278172	-0.265954	-0.733412
7.79667	0.0189164	-0.293178	-0.769208
7.80333	0.00178527	-0.304095	-0.805842
7.81	0.00759351	-0.311074	-0.790029
7.81667	0.0327588	-0.310797	-0.729876
7.82333	0.0512772	-0.300332	-0.673544
7.83	0.0709092	-0.242751	-0.639773
7.83667	0.106327	-0.149669	-0.596101
7.84333	0.148316	-0.0371987	-0.539279
7.85	0.155922	0.0423712	-0.487298
7.85667	0.0962299	0.069433	-0.462855
7.86333	0.00549746	0.0408373	-0.46589
7.87	-0.0751967	-0.0236723	-0.48785
7.87667	-0.137755	-0.114509	-0.511306
7.88333	-0.184749	-0.219079	-0.52766
7.89	-0.216253	-0.302706	-0.55985
7.89667	-0.203956	-0.353004	-0.605077
7.90333	-0.162558	-0.390044	-0.657401
7.91	-0.130098	-0.435008	-0.710126
7.91667	-0.107902	-0.472179	-0.763985
7.92333	-0.0675444	-0.454056	-0.7858
7.93	-0.010869	-0.401786	-0.740444
7.93667	0.0232938	-0.349387	-0.652271
7.94333	0.0267461	-0.304504	-0.56318
7.95	0.0277442	-0.25544	-0.489572
7.95667	0.013736	-0.213797	-0.423659
7.96333	-0.0364121	-0.240524	-0.405663
7.97	-0.112458	-0.295521	-0.455893
7.97667	-0.185611	-0.329667	-0.550157
7.98333	-0.221494	-0.30827	-0.614819
7.99	-0.22819	-0.271858	-0.635808
7.99667	-0.229836	-0.258518	-0.659498
8.00333	-0.251122	-0.251568	-0.699944
8.01	-0.290517	-0.263808	-0.741555
8.01667	-0.319019	-0.302395	-0.765751
8.02333	-0.372816	-0.371454	-0.805023
8.03	-0.438405	-0.43999	-0.861128
8.03667	-0.477798	-0.46946	-0.898797
8.04333	-0.462409	-0.46699	-0.893556
8.05	-0.422563	-0.433427	-0.843424
8.05667	-0.386754	-0.3784	-0.783606
8.06333	-0.33419	-0.334452	-0.737598
8.07	-0.283387	-0.323152	-0.710998
8.07667	-0.248335	-0.365828	-0.710355
8.08333	-0.255569	-0.416207	-0.719291
8.09	-0.288894	-0.473209	-0.754147
8.09667	-0.349131	-0.53146	-0.802376
8.10333	-0.400836	-0.567167	-0.841615
8.11	-0.404862	-0.550781	-0.848683
8.11667	-0.364978	-0.47684	-0.814615
8.12333	-0.30826	-0.401322	-0.765041
8.13	-0.27454	-0.314582	-0.708108
8.13667	-0.249678	-0.211105	-0.656556
8.14333	-0.228451	-0.115402	-0.622974
8.15	-0.213958	-0.074866	-0.611522
8.15667	-0.215056	-0.0929114	-0.616565
8.16333	-0.213717	-0.107983	-0.621223
8.17	-0.17848	-0.115623	-0.624983
8.17667	-0.125268	-0.142659	-0.651945
8.18333	-0.0669272	-0.191556	-0.688062
8.19	-0.0208981	-0.227107	-0.721294
8.19667	0.0175927	-0.215468	-0.726632
8.20333	0.0480051	-0.188623	-0.721646
8.21	0.0633489	-0.196012	-0.736916
8.21667	0.0763571	-0.238145	-0.743179
8.22333	0.0579909	-0.297696	-0.723721
8.23	0.000165925	-0.360543	-0.680854
8.23667	-0.0833368	-0.431072	-0.659904
8.24333	-0.16783	-0.509699	-0.680754
8.25	-0.217776	-0.556607	-0.71223
8.25667	-0.23594	-0.557969	-0.735376
8.26333	-0.221838	-0.515682	-0.766178
8.27	-0.189826	-0.454363	-0.805927
8.27667	-0.164735	-0.40637	-0.846917
8.28333	-0.170375	-0.398189	-0.898497
8.29	-0.235199	-0.44978	-0.97832
8.29667	-0.332075	-0.513148	-1.05131
8.30333	-0.4174	-0.540512	-1.05962
8.31	-0.483293	-0.536632	-1.03091
8.31667	-0.519209	-0.536163	-1.0234
8.32333	-0.503468	-0.525476	-1.01329
8.33	-0.408267	-0.457919	-0.94834
8.33667	-0.274934	-0.376541	-0.863443
8.34333	-0.163894	-0.334396	-0.845858
8.35	-0.080164	-0.333715	-0.875071
8.35667	-0.0279744	-0.3243	-0.869053
8.36333	0.00063038	-0.301232	-0.808724
8.37	-0.0118517	-0.310764	-0.725945
8.37667	-0.0417084	-0.324207	-0.643662
8.38333	-0.0737038	-0.329377	-0.567602
8.39	-0.0877748	-0.31465	-0.523743
8.39667	-0.0490344	-0.294248	-0.532614
8.40333	0.0211907	-0.268294	-0.574806
8.41	0.0846829	-0.247603	-0.640678
8.41667	0.109412	-0.260618	-0.714649
8.42333	0.117544	-0.292578	-0.751377
8.43	0.127374	-0.311433	-0.731211
8.43667	0.128394	-0.313806	-0.669401
8.44333	0.103748	-0.297671	-0.608023
8.45	0.0613986	-0.270945	-0.576869
8.45667	0.0131413	-0.244423	-0.575345
8.46333	-0.0273362	-0.237403	-0.600178
8.47	-0.0763244	-0.249822	-0.619671
8.47667	-0.171122	-0.27284	-0.635457
8.48333	-0.289145	-0.316857	-0.669121
8.49	-0.36911	-0.351988	-0.720202
8.49667	-0.384566	-0.349128	-0.749632
8.50333	-0.378978	-0.328363	-0.774809
8.51	-0.387934	-0.328942	-0.829877
8.51667	-0.357713	-0.346746	-0.882838
8.52333	-0.279676	-0.363086	-0.884369
8.53	-0.212181	-0.380859	-0.818257
8.53667	-0.206481	-0.421127	-0.755417
8.54333	-0.235185	-0.439196	-0.701251
8.55	-0.225402	-0.405904	-0.632061
8.55667	-0.213494	-0.352106	-0.568348
8.56333	-0.230141	-0.31791	-0.549326
8.57	-0.259964	-0.301003	-0.590285
8.57667	-0.27867	-0.286638	-0.666712
8.58333	-0.294478	-0.297551	-0.757122
8.59	-0.334461	-0.372932	-0.851193
8.59667	-0.353826	-0.459227	-0.923668
8.60333	-0.338945	-0.513883	-0.951515
8.61	-0.323882	-0.550641	-0.957282
8.61667	-0.314212	-0.596598	-0.933597
8.62333	-0.290685	-0.638567	-0.888075
8.63	-0.264915	-0.647369	-0.837216
8.63667	-0.27527	-0.635726	-0.837326
8.64333	-0.306052	-0.617747	-0.91744
8.65	-0.312804	-0.57904	-0.989875
8.65667	-0.297856	-0.511629	-1.00883
8.66333	-0.297999	-0.457569	-0.987064
8.67	-0.315869	-0.439054	-0.996836
8.67667	-0.336424	-0.47564	-1.02808
8.68333	-0.344116	-0.526358	-1.01556
8.69	-0.360539	-0.554819	-0.985268
8.69667	-0.391746	-0.556711	-0.985825
8.70333	-0.414379	-0.53424	-1.00576
8.71	-0.429443	-0.495272	-0.992003
8.71667	-0.422794	-0.425512	-0.910567
8.72333	-0.426148	-0.364773	-0.836693
8.73	-0.419422	-0.346297	-0.799172
8.73667	-0.379757	-0.361037	-0.769755
8.74333	-0.312513	-0.368474	-0.744097
8.75	-0.233673	-0.349078	-0.702812
8.75667	-0.184183	-0.313907	-0.658591
8.76333	-0.159247	-0.272838	-0.591049
8.77	-0.133235	-0.239545	-0.518537
8.77667	-0.0965148	-0.199132	-0.465126
8.78333	-0.0548318	-0.172666	-0.434655
8.79	-0.0144221	-0.158951	-0.445084
8.79667	0.0289384	-0.152891	-0.503817
8.80333	0.0673189	-0.141153	-0.582232
8.81	0.0742059	-0.139355	-0.628683
8.81667	0.063654	-0.183528	-0.641523
8.82333	0.0414438	-0.256553	-0.650705
8.83	0.00958144	-0.331073	-0.682418
8.83667	-0.0201755	-0.385213	-0.721094
8.84333	-0.0339024	-0.429131	-0.752124
8.85	-0.0423651	-0.47238	-0.798583
8.85667	-0.0881359	-0.493424	-0.845213
8.86333	-0.137594	-0.476901	-0.876611
8.87	-0.143556	-0.434692	-0.863409
8.87667	-0.122963	-0.40905	-0.826677
8.88333	-0.140765	-0.404116	-0.795446
8.89	-0.174817	-0.386848	-0.765687
8.89667	-0.176902	-0.367752	-0.747079
8.90333	-0.165649	-0.371872	-0.757748
8.91	-0.189398	-0.37685	-0.787258
8.91667	-0.229771	-0.335198	-0.802455
8.92333	-0.24802	-0.274316	-0.801396
8.93	-0.262812	-0.250274	-0.814924
8.93667	-0.283195	-0.245952	-0.845397
8.94333	-0.291383	-0.220065	-0.862222
8.95	-0.27112	-0.217435	-0.863003
8.95667	-0.248712	-0.304995	-0.866617
8.96333	-0.202757	-0.425467	-0.865049
8.97	-0.130518	-0.478113	-0.857295
8.97667	-0.0644172	-0.467069	-0.843747
8.98333	-0.0483537	-0.46767	-0.833011
8.99	-0.0617174	-0.50175	-0.820774
8.99667	-0.0700905	-0.516254	-0.79669
9.00333	-0.0860159	-0.505165	-0.76805
9.01	-0.124451	-0.493512	-0.742835
9.01667	-0.166965	-0.481998	-0.735968
9.02333	-0.168657	-0.42935	-0.728114
9.03	-0.147972	-0.338315	-0.709281
9.03667	-0.132292	-0.241797	-0.701971
9.04333	-0.12717	-0.179943	-0.713236
9.05	-0.119458	-0.165874	-0.734929
9.05667	-0.111718	-0.188181	-0.74672
9.06333	-0.1125	-0.234742	-0.754693
9.07	-0.126411	-0.277221	-0.775676
9.07667	-0.117731	-0.307538	-0.782496
9.08333	-0.0820662	-0.30972	-0.765365
9.09	-0.0354057	-0.301707	-0.735714
9.09667	0.00207723	-0.297886	-0.701565
9.10333	0.0020613	-0.314453	-0.672038
9.11	-0.0147881	-0.33925	-0.65793
9.11667	-0.0557505	-0.364996	-0.679301
9.12333	-0.119076	-0.407043	-0.74426
9.13	-0.198836	-0.470232	-0.804409
9.13667	-0.255185	-0.529155	-0.844992
9.14333	-0.26738	-0.54997	-0.869371
9.15	-0.260751	-0.530664	-0.879765
9.15667	-0.268116	-0.49262	-0.878947
9.16333	-0.276081	-0.437427	-0.857965
9.17	-0.264455	-0.371315	-0.832636
9.17667	-0.245878	-0.317531	-0.809581
9.18333	-0.228393	-0.29027	-0.784975
9.19	-0.195161	-0.291568	-0.77589
9.19667	-0.141188	-0.283216	-0.757348
9.20333	-0.0925003	-0.267594	-0.716889
9.21	-0.0808578	-0.247436	-0.666658
9.21667	-0.105887	-0.227633	-0.631732
9.22333	-0.156629	-0.217851	-0.608452
9.23	-0.21651	-0.212704	-0.573482
9.23667	-0.273817	-0.234185	-0.569395
9.24333	-0.335502	-0.261138	-0.618661
9.25	-0.37246	-0.268033	-0.670477
9.25667	-0.376395	-0.248658	-0.673852
9.26333	-0.364903	-0.233875	-0.664485
9.27	-0.364452	-0.2195	-0.691298
9.27667	-0.363305	-0.185112	-0.718063
9.28333	-0.315956	-0.132326	-0.704892
9.29	-0.251305	-0.114039	-0.701442
9.29667	-0.211001	-0.128613	-0.7575
9.30333	-0.211856	-0.156914	-0.824129
9.31	-0.227793	-0.210834	-0.842008
9.31667	-0.238947	-0.305945	-0.827692
9.32333	-0.239592	-0.404583	-0.83235
9.33	-0.235781	-0.459176	-0.8498
9.33667	-0.261302	-0.511085	-0.85417
9.34333	-0.289967	-0.569401	-0.848975
9.35	-0.313548	-0.610856	-0.853242
9.35667	-0.312549	-0.591802	-0.877735
9.36333	-0.329583	-0.539739	-0.915159
9.37	-0.344354	-0.494031	-0.960866
9.37667	-0.290798	-0.420335	-0.979078
9.38333	-0.182938	-0.313845	-0.964896
9.39	-0.0762848	-0.220773	-0.942657
9.39667	-0.0285401	-0.229268	-0.934336
9.40333	0.009379	-0.326556	-0.920892
9.41	0.0479791	-0.4253	-0.883365
9.41667	0.0801682	-0.495793	-0.849095
9.42333	0.0928625	-0.550129	-0.845684
9.43	0.102014	-0.599362	-0.863014
9.43667	0.124717	-0.591881	-0.854097
9.44333	0.108106	-0.539997	-0.824714
9.45	0.0607981	-0.490833	-0.799159
9.45667	0.00915518	-0.459881	-0.788679
9.46333	-0.0229307	-0.441229	-0.770037
9.47	-0.0487711	-0.41423	-0.737418
9.47667	-0.0905577	-0.366644	-0.723131
9.48333	-0.126664	-0.307181	-0.722527
9.49	-0.142321	-0.258805	-0.717177
9.49667	-0.14366	-0.251908	-0.713253
9.50333	-0.141642	-0.296876	-0.750564
9.51	-0.147052	-0.363075	-0.837885
9.51667	-0.151143	-0.448824	-0.911433
9.52333	-0.139369	-0.514375	-0.935982
9.53	-0.125979	-0.549655	-0.949789
9.53667	-0.138961	-0.556299	-0.98196
9.54333	-0.158824	-0.527399	-1.01259
9.55	-0.151925	-0.472373	-1.00597
9.55667	-0.138099	-0.414436	-0.998834
9.56333	-0.148549	-0.409715	-1.01295
9.57	-0.205827	-0.467481	-1.0275
9.57667	-0.269541	-0.535911	-1.03001
9.58333	-0.288939	-0.560812	-1.01007
9.59	-0.26628	-0.54715	-0.978877
9.59667	-0.203692	-0.520756	-0.917396
9.60333	-0.141201	-0.48081	-0.873509
9.61	-0.0663096	-0.419115	-0.872814
9.61667	0.00539045	-0.363623	-0.89325
9.62333	0.0255417	-0.34709	-0.911451
9.63	-0.00311658	-0.380208	-0.910189
9.63667	-0.0535368	-0.435254	-0.931425
9.64333	-0.0740941	-0.480764	-0.960315
9.65	-0.0768708	-0.50836	-0.98397
9.65667	-0.0688745	-0.507305	-0.984792
9.66333	-0.064195	-0.496684	-0.955409
9.67	-0.0856206	-0.48108	-0.932838
9.67667	-0.138369	-0.481426	-0.920856
9.68333	-0.21335	-0.500644	-0.920049
9.69	-0.272586	-0.533241	-0.901289
9.69667	-0.300889	-0.576062	-0.868139
9.70333	-0.289187	-0.609489	-0.855011
9.71	-0.240389	-0.650625	-0.877517
9.71667	-0.161609	-0.687779	-0.92935
9.72333	-0.0669196	-0.712834	-0.975796
9.73	0.00187928	-0.697476	-1.0076
9.73667	0.000639317	-0.657146	-1.0416
9.74333	-0.0629575	-0.628133	-1.08686
9.75	-0.143931	-0.600103	-1.11706
9.75667	-0.208095	-0.568603	-1.1033
9.76333	-0.246427	-0.53295	-1.05131
9.77	-0.244352	-0.531363	-1.00972
9.77667	-0.195625	-0.552038	-0.985529
9.78333	-0.136729	-0.558246	-0.956782
9.79	-0.0962217	-0.545931	-0.918401
9.79667	-0.0825872	-0.519982	-0.897178
9.80333	-0.0779891	-0.501353	-0.916491
9.81	-0.107401	-0.502503	-0.937305
9.81667	-0.173584	-0.540872	-0.946539
9.82333	-0.258096	-0.615697	-0.943627
9.83	-0.355694	-0.700851	-0.937899
9.83667	-0.441137	-0.765334	-0.926479
9.84333	-0.506067	-0.789574	-0.893226
9.85	-0.519045	-0.752577	-0.860834
9.85667	-0.502265	-0.671236	-0.838251
9.86333	-0.476904	-0.574764	-0.82875
9.87	-0.425412	-0.483394	-0.819408
9.87667	-0.375155	-0.419919	-0.802342
9.88333	-0.364217	-0.406192	-0.804669
9.89	-0.401227	-0.447591	-0.84003
9.89667	-0.421778	-0.510196	-0.90488
9.90333	-0.382426	-0.567845	-0.975088
9.91	-0.313396	-0.61986	-1.04246
9.91667	-0.229727	-0.651102	-1.1071
9.92333	-0.121837	-0.635783	-1.14482
9.93	0.00772822	-0.562756	-1.1286
9.93667	0.130239	-0.466395	-1.05488
9.94333	0.207169	-0.37543	-0.959787
9.95	0.220366	-0.313628	-0.899399
9.95667	0.193692	-0.284033	-0.874107
9.96333	0.144901	-0.268756	-0.874269
9.97	0.105911	-0.289538	-0.883375
9.97667	0.0833474	-0.322739	-0.889675
9.98333	0.066459	-0.345534	-0.90605
9.99	0.0695092	-0.344647	-0.944601
9.99667	0.0669686	-0.323835	-1.00471
10.0033	0.0796427	-0.333414	-1.05002
10.01	0.0913331	-0.325497	-1.05601
10.0167	0.0966546	-0.291948	-1.04952
10.0233	0.111506	-0.241136	-1.05236
10.03	0.139379	-0.189044	-1.04961
10.0367	0.178074	-0.175772	-1.04315
10.0433	0.186677	-0.17653	-1.04645
10.05	0.158911	-0.205344	-1.10109
10.0567	0.0999384	-0.252348	-1.18472
10.0633	0.0274609	-0.320862	-1.27121
10.07	-0.0305229	-0.392169	-1.31679
10.0767	-0.0529984	-0.431794	-1.31577
10.0833	-0.0557667	-0.428249	-1.2993
10.09	-0.0620438	-0.423842	-1.29122
10.0967	-0.0841038	-0.461579	-1.31772
10.1033	-0.106244	-0.537301	-1.36738
10.11	-0.115109	-0.609928	-1.41678
10.1167	-0.128387	-0.643862	-1.45532
10.1233	-0.156656	-0.677343	-1.48759
10.13	-0.198822	-0.722394	-1.53309
10.1367	-0.22968	-0.764659	-1.57862
10.1433	-0.260125	-0.789797	-1.61396
10.15	-0.31363	-0.819718	-1.66428
10.1567	-0.389597	-0.878475	-1.73413
10.1633	-0.449255	-0.950749	-1.81689
10.17	-0.497741	-1.00407	-1.87952
10.1767	-0.543799	-1.03925	-1.93034
10.1833	-0.57592	-1.05473	-1.97461
10.19	-0.58511	-1.05834	-1.98737
10.1967	-0.569854	-1.0517	-1.96582
10.2033	-0.581854	-1.05509	-1.92122
10.21	-0.613431	-1.09164	-1.88103
10.2167	-0.629318	-1.15703	-1.83287
10.2233	-0.594516	-1.21842	-1.77832
10.23	-0.535968	-1.26577	-1.75307
10.2367	-0.476077	-1.34186	-1.77717
10.2433	-0.395545	-1.43711	-1.83793
10.25	-0.273639	-1.51799	-1.91715
10.2567	-0.166979	-1.56075	-2.00998
10.2633	-0.167063	-1.60935	-2.11223
10.27	-0.255891	-1.68051	-2.22009
10.2767	-0.370756	-1.726	-2.33718
10.2833	-0.458159	-1.70405	-2.43506
10.29	-0.55178	-1.66146	-2.49342
10.2967	-0.689936	-1.65873	-2.55523
10.3033	-0.838847	-1.7289	-2.65794
10.31	-0.942144	-1.8295	-2.78667
10.3167	-0.993426	-1.91481	-2.85467
10.3233	-1.00647	-1.98216	-2.88528
10.33	-0.989858	-2.03991	-2.9199
10.3367	-0.942094	-2.07797	-2.96114
10.3433	-0.891865	-2.08093	-2.9869
10.35	-0.881462	-2.07377	-3.01239
10.3567	-0.947397	-2.12396	-3.10922
10.3633	-1.12203	-2.27401	-3.28507
10.37	-1.33901	-2.47767	-3.48722
10.3767	-1.5056	-2.67952	-3.6509
10.3833	-1.57583	-2.84207	-3.76284
10.39	-1.62537	-3.01529	-3.86608
10.3967	-1.65959	-3.20175	-3.98834
10.4033	-1.6541	-3.38308	-4.1125
10.41	-1.61913	-3.52493	-4.25225
10.4167	-1.60023	-3.65159	-4.41198
10.4233	-1.62105	-3.78777	-4.5778
10.43	-1.65463	-3.89302	-4.69037
10.4367	-1.7084	-3.94029	-4.72788
10.4433	-1.75619	-3.92091	-4.71471
10.45	-1.78616	-3.88833	-4.67132
10.4567	-1.8222	-3.86327	-4.6464
10.4633	-1.8784	-3.84485	-4.67318
10.47	-1.89863	-3.85876	-4.74574
10.4767	-1.83867	-3.9086	-4.81756
10.4833	-1.74306	-4.01283	-4.88216
10.49	-1.67099	-4.1506	-4.95583
10.4967	-1.61326	-4.29017	-5.02023
10.5033	-1.5496	-4.41939	-5.05644
10.51	-1.50365	-4.49023	-5.0751
10.5167	-1.48876	-4.53412	-5.11347
10.5233	-1.48945	-4.54235	-5.15038
10.53	-1.52078	-4.53367	-5.16135
10.5367	-1.57631	-4.54432	-5.17471
10.5433	-1.63858	-4.58916	-5.2257
10.55	-1.69137	-4.69852	-5.32796
10.5567	-1.74821	-4.81903	-5.42263
10.5633	-1.811	-4.91087	-5.48517
10.57	-1.82348	-4.96358	-5.47512
10.5767	-1.7695	-4.95413	-5.40346
10.5833	-1.6826	-4.87928	-5.2579
10.59	-1.61701	-4.7778	-5.08988
10.5967	-1.57547	-4.71986	-4.96958
10.6033	-1.53861	-4.73971	-4.91811
10.61	-1.50416	-4.77882	-4.93712
10.6167	-1.47667	-4.79958	-4.97416
10.6233	-1.41905	-4.80265	-5.02515
10.63	-1.29429	-4.75588	-5.03021
10.6367	-1.12445	-4.61704	-4.94629
10.6433	-0.967263	-4.40268	-4.7562
10.65	-0.838506	-4.19662	-4.54577
10.6567	-0.714126	-4.02515	-4.32995
10.6633	-0.613911	-3.88016	-4.14622
10.67	-0.553038	-3.76031	-4.00845
10.6767	-0.516596	-3.68802	-3.96196
10.6833	-0.475597	-3.65179	-4.03816
10.69	-0.399877	-3.57582	-4.13016
10.6967	-0.351024	-3.44788	-4.18824
10.7033	-0.318185	-3.26455	-4.15105
10.71	-0.351415	-3.04903	-4.05246
10.7167	-0.451164	-2.83008	-3.95204
10.7233	-0.575721	-2.60889	-3.86689
10.73	-0.677668	-2.41376	-3.78955
10.7367	-0.681315	-2.24367	-3.68971
10.7433	-0.609984	-2.10897	-3.587
10.75	-0.423312	-1.99362	-3.48693
10.7567	-0.160531	-1.87478	-3.34567
10.7633	0.122004	-1.75974	-3.16845
10.77	0.291322	-1.67085	-3.04647
10.7767	0.315903	-1.63258	-3.05174
10.7833	0.250568	-1.62351	-3.12168
10.79	0.17156	-1.60828	-3.18885
10.7967	0.120203	-1.54863	-3.22064
10.8033	0.0454931	-1.45216	-3.23908
10.81	-0.0158693	-1.35383	-3.23826
10.8167	-0.0603709	-1.22045	-3.21837
10.8233	-0.0664663	-1.01924	-3.22086
10.83	-0.0928369	-0.800763	-3.28962
10.8367	-0.169052	-0.620291	-3.44832
10.8433	-0.251617	-0.492061	-3.62482
10.85	-0.295611	-0.365197	-3.69161
10.8567	-0.251699	-0.231714	-3.58789
10.8633	-0.108794	0.000237978	-3.09723
10.87	0.227792	0.710844	-1.73839
10.8767	0.840315	2.2812	0.988424
10.8833	1.77859	4.76584	5.01814
10.89	2.91734	7.80686	9.64233
10.8967	4.03115	10.8693	14.0079
10.9033	4.87937	13.4917	17.3844
10.91	5.31971	15.2339	19.1929
10.9167	5.34667	15.8055	19.0692
10.9233	4.98016	15.2933	17.2063
10.93	4.3676	14.0798	14.3669
10.9367	3.67006	12.6939	11.4919
10.9433	3.04923	11.4595	9.1517
10.95	2.56039	10.4706	7.47554
10.9567	2.17089	9.66994	6.35265
10.9633	1.83781	8.93508	5.61219
10.97	1.49579	8.25952	5.07436
10.9767	1.15646	7.63406	4.58354
10.9833	0.852713	7.0647	4.11595
10.99	0.609334	6.53779	3.67075
10.9967	0.392901	6.03817	3.22534
11.0033	0.178503	5.57649	2.76495
11.01	-0.0126517	5.12554	2.32178
11.0167	-0.14847	4.70582	1.94057
11.0233	-0.240465	4.31524	1.62158
11.03	-0.343976	3.94144	1.35911
11.0367	-0.443004	3.58214	1.14102
11.0433	-0.49456	3.25068	0.955001
11.05	-0.486624	2.94077	0.821347
11.0567	-0.494936	2.60954	0.740354
11.0633	-0.54735	2.26592	0.681167
11.07	-0.612785	1.93599	0.61349
11.0767	-0.688739	1.60676	0.543469
11.0833	-0.794944	1.29122	0.507566
11.09	-0.933805	1.01785	0.492763
11.0967	-1.04075	0.795923	0.460202
11.1033	-1.08845	0.571771	0.405742
11.11	-1.10499	0.311717	0.347416
11.1167	-1.07849	0.0771324	0.332594
11.1233	-0.988582	-0.10766	0.361587
11.13	-0.846886	-0.256021	0.430849
11.1367	-0.717099	-0.4071	0.509221
11.1433	-0.644791	-0.548829	0.572043
11.15	-0.587496	-0.6279	0.61331
11.1567	-0.563376	-0.673054	0.638664
11.1633	-0.571623	-0.765732	0.657937
11.17	-0.587471	-0.907543	0.635344
11.1767	-0.581186	-1.04201	0.61284
11.1833	-0.538865	-1.12838	0.627325
11.19	-0.494139	-1.23021	0.682484
11.1967	-0.435493	-1.37276	0.741304
11.2033	-0.39938	-1.50746	0.77657
11.21	-0.403383	-1.61262	0.837197
11.2167	-0.390194	-1.67364	0.929386
11.2233	-0.324525	-1.70279	1.05461
11.23	-0.21778	-1.65938	1.18597
11.2367	-0.113283	-1.55825	1.29947
11.2433	-0.0175239	-1.46783	1.38845
11.25	0.0799465	-1.45121	1.42683
11.2567	0.161656	-1.51041	1.44153
11.2633	0.211705	-1.60052	1.41874
11.27	0.228807	-1.68996	1.37093
11.2767	0.224186	-1.74096	1.31381
11.2833	0.235914	-1.70247	1.28165
11.29	0.281932	-1.59038	1.29398
11.2967	0.321295	-1.47679	1.30958
11.3033	0.332565	-1.41325	1.29799
11.31	0.329307	-1.39515	1.28051
11.3167	0.3551	-1.3881	1.28404
11.3233	0.397974	-1.38371	1.28788
11.33	0.418717	-1.35854	1.2562
11.3367	0.445064	-1.27499	1.2196
11.3433	0.491362	-1.12478	1.24752
11.35	0.565233	-0.964937	1.32241
11.3567	0.632924	-0.84219	1.40695
11.3633	0.713118	-0.763748	1.46941
11.37	0.796064	-0.696131	1.51283
11.3767	0.839361	-0.655488	1.49302
11.3833	0.816485	-0.649076	1.38441
11.39	0.734766	-0.663955	1.21456
11.3967	0.651503	-0.685007	1.01185
11.4033	0.611036	-0.692994	0.837659
11.41	0.640589	-0.660547	0.744288
11.4167	0.73233	-0.582676	0.765308
11.4233	0.863739	-0.494836	0.845924
11.43	1.0285	-0.404694	0.942488
11.4367	1.17919	-0.301783	1.0485
11.4433	1.23525	-0.206902	1.14454
11.45	1.17456	-0.174972	1.16941
11.4567	1.06396	-0.188092	1.10958
11.4633	0.992384	-0.186795	1.00962
11.47	0.959393	-0.163675	0.913037
11.4767	0.95874	-0.141029	0.834786
11.4833	1.00185	-0.126281	0.774207
11.49	1.09763	-0.11543	0.729906
11.4967	1.19639	-0.110683	0.674525
11.5033	1.23666	-0.116302	0.584165
11.51	1.22898	-0.126884	0.444065
11.5167	1.21251	-0.132528	0.272036
11.5233	1.20146	-0.140407	0.0825858
11.53	1.20145	-0.115908	-0.0691038
11.5367	1.21786	-0.066569	-0.161062
11.5433	1.25498	-0.0175159	-0.194516
11.55	1.29758	0.0167011	-0.194816
11.5567	1.31796	0.0287942	-0.201447
11.5633	1.33306	0.0517632	-0.18918
11.57	1.34345	0.0726536	-0.173481
11.5767	1.34852	0.095655	-0.157913
11.5833	1.35551	0.112789	-0.165564
11.59	1.38295	0.150501	-0.175976
11.5967	1.44957	0.210974	-0.161373
11.6033	1.53172	0.287442	-0.136459
11.61	1.58972	0.349523	-0.122023
11.6167	1.61324	0.372396	-0.137735
11.6233	1.62466	0.398135	-0.151568
11.63	1.61037	0.428692	-0.150324
11.6367	1.55788	0.456095	-0.147249
11.6433	1.47166	0.451023	-0.16815
11.65	1.40326	0.434149	-0.234391
11.6567	1.38798	0.45461	-0.299429
11.6633	1.39196	0.488237	-0.343374
11.67	1.40922	0.507014	-0.390029
11.6767	1.43452	0.499315	-0.442585
11.6833	1.48396	0.503944	-0.494265
11.69	1.53506	0.519816	-0.492688
11.6967	1.54674	0.516775	-0.482685
11.7033	1.4893	0.471046	-0.526823
11.71	1.40148	0.381547	-0.616682
11.7167	1.32807	0.29174	-0.689843
11.7233	1.25308	0.188443	-0.718621
11.73	1.16342	0.0975794	-0.752411
11.7367	1.06859	0.0113806	-0.791307
11.7433	1.03146	-0.060354	-0.797568
11.75	1.02828	-0.104186	-0.739291
11.7567	1.0278	-0.131844	-0.66776
11.7633	1.02744	-0.12602	-0.62061
11.77	1.03022	-0.09958	-0.601348
11.7767	1.03218	-0.0593388	-0.593551
11.7833	1.02922	-0.00935112	-0.574983
11.79	1.03703	0.0486918	-0.555086
11.7967	1.02137	0.0803752	-0.555308
11.8033	0.968161	0.0637695	-0.586938
11.81	0.89329	-0.0163231	-0.639368
11.8167	0.842901	-0.127478	-0.701634
11.8233	0.804676	-0.243399	-0.766584
11.83	0.760104	-0.344328	-0.809524
11.8367	0.754881	-0.41268	-0.802506
11.8433	0.790566	-0.459611	-0.751752
11.85	0.837433	-0.494111	-0.699781
11.8567	0.855945	-0.502799	-0.638474
11.8633	0.868976	-0.487293	-0.574597
11.87	0.881538	-0.471583	-0.534509
11.8767	0.849329	-0.474699	-0.552901
11.8833	0.773702	-0.498904	-0.614309
11.89	0.695545	-0.524049	-0.656024
11.8967	0.636059	-0.561624	-0.690853
11.9033	0.581758	-0.615995	-0.720042
11.91	0.528635	-0.677393	-0.737527
11.9167	0.508797	-0.723022	-0.706498
11.9233	0.524911	-0.736606	-0.635008
11.93	0.546857	-0.724829	-0.564955
11.9367	0.578562	-0.707348	-0.497824
11.9433	0.613298	-0.702549	-0.453423
11.95	0.658054	-0.714082	-0.435192
11.9567	0.680492	-0.737644	-0.453846
11.9633	0.662208	-0.756572	-0.490248
11.97	0.613216	-0.76116	-0.542202
11.9767	0.548281	-0.748955	-0.606331
11.9833	0.492239	-0.701011	-0.632761
11.99	0.444643	-0.624348	-0.617065
11.9967	0.434032	-0.528249	-0.580446
12.0033	0.468115	-0.432059	-0.550302
12.01	0.526461	-0.335797	-0.495292
12.0167	0.566174	-0.253176	-0.414057
12.0233	0.573586	-0.193567	-0.367221
12.03	0.555467	-0.15066	-0.378654
12.0367	0.486237	-0.1123	-0.418337
12.0433	0.371817	-0.0952461	-0.462341
12.05	0.262331	-0.109491	-0.530179
12.0567	0.213461	-0.122305	-0.627399
12.0633	0.221936	-0.107116	-0.72001
12.07	0.246975	-0.0538531	-0.781833
12.0767	0.274972	0.0177221	-0.812298
12.0833	0.304146	0.104951	-0.822051
12.09	0.317436	0.198504	-0.810903
12.0967	0.307515	0.279699	-0.776256
12.1033	0.276132	0.322682	-0.724793
12.11	0.230476	0.324042	-0.688278
12.1167	0.186748	0.301996	-0.688035
12.1233	0.15427	0.286733	-0.701682
12.13	0.140392	0.308954	-0.706384
12.1367	0.123382	0.353132	-0.703343
12.1433	0.0972937	0.410441	-0.71434
12.15	0.081746	0.471692	-0.742188
12.1567	0.0824756	0.543485	-0.783107
12.1633	0.0872712	0.614638	-0.846586
12.17	0.106647	0.678004	-0.908826
12.1767	0.145157	0.737597	-0.942949
12.1833	0.172967	0.777994	-0.951604
12.19	0.155982	0.770069	-0.967851
12.1967	0.120326	0.717173	-0.997225
12.2033	0.0975835	0.640855	-1.0271
12.21	0.0551253	0.532325	-1.0603
12.2167	-0.00273502	0.408146	-1.10568
12.2233	-0.0376566	0.312573	-1.14653
12.23	-0.0215701	0.294442	-1.17224
12.2367	0.00415826	0.318725	-1.20484
12.2433	0.00823119	0.348852	-1.24887
12.25	0.0300053	0.394256	-1.29852
12.2567	0.0691642	0.453116	-1.34546
12.2633	0.108006	0.494675	-1.41005
12.27	0.123188	0.503079	-1.45871
12.2767	0.138272	0.495331	-1.45623
12.2833	0.189294	0.50776	-1.41178
12.29	0.247151	0.529598	-1.35161
12.2967	0.299614	0.57431	-1.29782
12.3033	0.330522	0.632635	-1.22918
12.31	0.354021	0.694358	-1.17391
12.3167	0.386287	0.737115	-1.14551
12.3233	0.432688	0.74014	-1.13236
12.33	0.492645	0.711936	-1.13829
12.3367	0.517352	0.658417	-1.16343
12.3433	0.512634	0.609518	-1.20116
12.35	0.512514	0.568109	-1.20715
12.3567	0.532217	0.552327	-1.17861
12.3633	0.539567	0.552013	-1.15317
12.37	0.545493	0.553836	-1.14187
12.3767	0.596915	0.545971	-1.12125
12.3833	0.672518	0.51394	-1.09578
12.39	0.707494	0.459095	-1.09509
12.3967	0.684587	0.379009	-1.14075
12.4033	0.6528	0.306238	-1.19063
12.41	0.618249	0.239145	-1.23753
12.4167	0.564654	0.158893	-1.29271
12.4233	0.506644	0.0553075	-1.36068
12.43	0.482389	-0.0500721	-1.39964
12.4367	0.506388	-0.130305	-1.38384
12.4433	0.542413	-0.194548	-1.33296
12.45	0.55561	-0.230751	-1.26963
12.4567	0.547841	-0.244926	-1.21763
12.4633	0.536212	-0.249243	-1.19102
12.47	0.537434	-0.256428	-1.19527
12.4767	0.534728	-0.261124	-1.19233
12.4833	0.517349	-0.27796	-1.18327
12.49	0.489123	-0.344001	-1.18655
12.4967	0.477322	-0.469242	-1.19939
12.5033	0.474504	-0.617612	-1.19589
12.51	0.472918	-0.743068	-1.17407
12.5167	0.466624	-0.845734	-1.17392
12.5233	0.460965	-0.937325	-1.19139
12.53	0.455246	-0.986883	-1.20439
12.5367	0.431866	-0.974069	-1.2047
12.5433	0.419738	-0.924368	-1.18456
12.55	0.436567	-0.898682	-1.14284
12.5567	0.472014	-0.923583	-1.07707
12.5633	0.500265	-0.961317	-1.02838
12.57	0.518702	-1.00245	-1.01151
12.5767	0.521515	-1.05134	-1.02335
12.5833	0.502383	-1.10318	-1.05
12.59	0.442294	-1.13864	-1.09153
12.5967	0.371107	-1.15783	-1.15372
12.6033	0.322553	-1.16113	-1.1916
12.61	0.307061	-1.15906	-1.18556
12.6167	0.320485	-1.15925	-1.13894
12.6233	0.35373	-1.16731	-1.07162
12.63	0.392762	-1.19107	-1.00262
12.6367	0.387418	-1.21789	-0.97035
12.6433	0.309564	-1.27005	-1.0039
12.65	0.20532	-1.33015	-1.06984
12.6567	0.137077	-1.37253	-1.11796
12.6633	0.0969322	-1.37201	-1.15977
12.67	0.0611212	-1.35712	-1.21961
12.6767	0.0460285	-1.36834	-1.24965
12.6833	0.0804978	-1.39821	-1.22473
12.69	0.118404	-1.44907	-1.16645
12.6967	0.101155	-1.50296	-1.13458
12.7033	0.0414064	-1.58584	-1.1141
12.71	-0.0156747	-1.67066	-1.07626
12.7167	-0.0587489	-1.73593	-1.04174
12.7233	-0.117783	-1.78607	-1.03164
12.73	-0.169904	-1.81426	-1.04413
12.7367	-0.193509	-1.84674	-1.03131
12.7433	-0.219632	-1.88267	-1.01197
12.75	-0.276189	-1.92274	-1.02639
12.7567	-0.343878	-1.94204	-1.06109
12.7633	-0.357279	-1.9214	-1.06404
12.77	-0.346892	-1.87717	-1.01966
12.7767	-0.36139	-1.85098	-0.988086
12.7833	-0.379542	-1.83317	-0.9838
12.79	-0.367311	-1.80308	-0.990388
12.7967	-0.317902	-1.74715	-0.981865
12.8033	-0.269777	-1.70873	-0.968929
12.81	-0.232476	-1.70069	-0.95044
12.8167	-0.188089	-1.69868	-0.925935
12.8233	-0.136728	-1.67025	-0.879306
12.83	-0.0826173	-1.62151	-0.818213
12.8367	-0.0576837	-1.59853	-0.775875
12.8433	-0.0779097	-1.58152	-0.77052
12.85	-0.10753	-1.56617	-0.789258
12.8567	-0.11134	-1.525	-0.795308
12.8633	-0.0897097	-1.48864	-0.802883
12.87	-0.0693602	-1.46859	-0.803812
12.8767	-0.0467848	-1.43529	-0.772208
12.8833	-0.0137979	-1.3695	-0.68878
12.89	0.0204338	-1.27168	-0.581545
12.8967	0.0195172	-1.18867	-0.502998
12.9033	-0.00370546	-1.13909	-0.459573
12.91	-0.00949281	-1.07345	-0.404978
12.9167	0.0233302	-0.971848	-0.328527
12.9233	0.0818609	-0.865402	-0.249321
12.93	0.132326	-0.798917	-0.211148
12.9367	0.189695	-0.754913	-0.191207
12.9433	0.26019	-0.688391	-0.167316
12.95	0.32282	-0.609744	-0.148049
12.9567	0.357176	-0.561974	-0.146397
12.9633	0.380275	-0.543624	-0.153902
12.97	0.428576	-0.518914	-0.142866
12.9767	0.493022	-0.467985	-0.103875
12.9833	0.550451	-0.397824	-0.0475947
12.99	0.568745	-0.354069	-0.0110487
12.9967	0.563386	-0.345672	-0.0112519
13.0033	0.569714	-0.341278	-0.0457457
13.01	0.593855	-0.293325	-0.0491953
13.0167	0.626783	-0.206113	-0.00710675
13.0233	0.637965	-0.127237	0.0596962
13.03	0.658316	-0.0517771	0.138939
13.0367	0.69095	0.0503066	0.221582
13.0433	0.711551	0.175357	0.323073
13.05	0.717137	0.289453	0.402708
13.0567	0.718854	0.377151	0.445292
13.0633	0.75023	0.449282	0.474337
13.07	0.773216	0.51769	0.507748
13.0767	0.772422	0.566345	0.538424
13.0833	0.752071	0.612123	0.543427
13.09	0.730965	0.668608	0.531827
13.0967	0.713968	0.723118	0.527733
13.1033	0.692619	0.777387	0.540729
13.11	0.70985	0.837724	0.585013
13.1167	0.789912	0.93301	0.680496
13.1233	0.900439	1.0319	0.797163
13.13	0.973015	1.09557	0.893551
13.1367	0.994718	1.12597	0.931313
13.1433	1.00897	1.15281	0.928127
13.15	1.03311	1.17764	0.903739
13.1567	1.04419	1.18941	0.872598
13.1633	1.02839	1.17466	0.851918
13.17	1.01994	1.15177	0.825974
13.1767	1.03229	1.16116	0.809112
13.1833	1.04408	1.1919	0.789751
13.19	1.0506	1.23286	0.767297
13.1967	1.06369	1.27067	0.752574
13.2033	1.08589	1.32953	0.75217
13.21	1.08552	1.38914	0.776238
13.2167	1.06351	1.40307	0.784455
13.2233	1.04584	1.37972	0.76128
13.23	1.03977	1.33528	0.719548
13.2367	1.02372	1.28634	0.674124
13.2433	1.00843	1.22781	0.627708
13.25	1.02084	1.18338	0.575968
13.2567	1.05178	1.16449	0.540017
13.2633	1.08004	1.15648	0.532992
13.27	1.07603	1.1515	0.523005
13.2767	1.02632	1.12665	0.463061
13.2833	0.936064	1.07158	0.354698
13.29	0.822131	0.991552	0.222951
13.2967	0.735817	0.922265	0.102488
13.3033	0.671894	0.891247	-0.00346156
13.31	0.630528	0.888552	-0.0831189
13.3167	0.625816	0.891394	-0.141355
[truncated: 4,752 more rows]

## Sheet: Figure S13B
Figure S13B: LC-MS chromatogram (negative mode) of DA:PLA reaction products at 1:4 molar ratio
RT [min]	DA:PLA 1:4 A	DA:PLA 1:4 B	DA:PLA 1:4 C
0.0194333	191449	197224	201002
0.0483167	182155	193783	191632
0.0772333	193075	193259	195316
0.106167	167713	195413	200043
0.135117	186898	188852	197929
0.16405	184880	192793	197109
0.192983	175186	203920	199104
0.221933	183666	197113	191725
0.250867	178666	189505	192803
0.279817	177815	195310	188926
0.30875	183598	193317	193185
0.337683	186008	190364	196510
0.366633	184225	195456	195979
0.395567	177837	193275	197022
0.4245	180326	191416	196900
0.45345	185618	182078	193138
0.482383	184372	191369	199853
0.511333	180830	194040	197248
0.540267	179666	188393	201085
0.5692	185529	191124	191088
0.59815	177181	192421	208351
0.627083	180960	189603	194615
0.656033	179499	185532	193195
0.684967	182910	187814	196490
0.7139	179474	193637	197500
0.74285	187256	185246	193425
0.771783	188428	184814	201059
0.800733	179842	186029	198798
0.829667	181009	189421	198542
0.8586	179281	191198	203499
0.88755	188338	183642	201302
0.916483	181287	186374	195105
0.945433	192990	194727	194113
0.974367	188352	186620	192003
1.0033	185400	186106	199710
1.03225	186466	186474	196235
1.06118	181297	185412	196639
1.09013	181925	188820	200320
1.11907	183817	185786	189868
1.148	184452	193693	192919
1.17695	182208	190198	195519
1.20588	184442	189434	191113
1.23483	179687	191915	201186
1.26377	182205	196988	196002
1.2927	181392	190950	187128
1.32165	179110	192321	194899
1.35058	181795	188978	190770
1.37953	181719	192768	196061
1.40847	174850	191670	182557
1.4374	175125	190531	185930
1.46635	180118	185830	196969
1.49528	186433	186012	191782
1.52423	180119	203277	184904
1.55317	194688	199755	183673
1.5821	183623	184383	191846
1.61105	178519	194516	203174
1.63998	182079	183484	193184
1.66893	180520	196211	194748
1.69787	176525	185019	185765
1.7268	182533	190050	193007
1.75575	182348	187311	192039
1.78468	181463	197518	188919
1.81363	176614	188446	187406
1.84257	179641	196911	191769
1.8715	190574	193288	188442
1.90045	180018	189944	184538
1.92938	180004	201103	190343
1.95833	187928	195208	199909
1.98727	185105	194348	199303
2.0162	182033	197080	193957
2.04515	182501	195513	199639
2.07408	186301	187238	197902
2.10302	185513	193077	191468
2.13197	190331	194536	204241
2.1609	230732	234519	237848
2.18985	259952	269578	271617
2.21878	247692	245762	250603
2.24772	207398	212403	226082
2.27667	193675	202679	204060
2.3056	192510	194131	207720
2.33453	191372	194357	191741
2.36348	184900	189693	197604
2.39242	185156	193035	197982
2.42135	192345	195144	201909
2.4503	188138	191443	205137
2.47923	183488	195403	197246
2.50818	176956	185979	204578
2.53712	184183	195901	193502
2.56605	185757	186986	198760
2.595	175696	192683	190448
2.62393	186471	185281	194435
2.65287	186112	186565	192353
2.68182	175731	192789	194724
2.71075	180805	185161	193763
2.7397	178259	188022	188357
2.76863	179875	184563	190994
2.79757	180453	179944	192600
2.82652	181959	187545	191754
2.85545	186729	186094	195010
2.8844	178417	188530	190305
2.91333	177938	195788	186282
2.94227	182578	177861	196876
2.97122	184866	187566	187971
3.00015	185554	188774	191990
3.0291	184093	196872	197122
3.05803	180389	193277	187762
3.08697	183773	188278	199997
3.11592	183546	186998	202380
3.14485	181194	194342	190588
3.17378	190014	192817	201362
3.20273	183530	191075	196570
3.23167	184169	188285	198392
3.2606	183478	190958	194034
3.28955	180661	189355	199377
3.31848	179595	192315	194484
3.34743	184981	186461	190487
3.37637	184887	190139	196158
3.4053	188828	187748	192388
3.43425	182435	190593	198067
3.46318	182307	188715	194870
3.49212	185427	184162	189672
3.52107	182779	193221	196546
3.55	183837	186046	182942
3.57893	180210	184885	193159
3.60788	180301	187568	192698
3.63682	178690	184917	190366
3.66575	187760	191467	184876
3.6947	174433	184496	193965
3.72363	177950	187600	194938
3.75258	187990	185900	205190
3.78152	182517	183662	188640
3.81045	180910	184997	191283
3.8394	176074	194701	194998
3.86833	187874	187949	184017
3.89728	176128	184720	194438
3.92622	178160	189545	199800
3.95515	181507	182141	192412
3.9841	178883	191531	195105
4.01303	183056	190014	191391
4.04198	187442	187196	194849
4.07092	180494	190078	186279
4.09985	175939	191608	192149
4.1288	179414	191257	192536
4.15773	182925	182769	190331
4.18668	182855	190332	193380
4.21562	174612	189755	193006
4.24455	179804	178790	189501
4.2735	178961	186324	196176
4.30243	181927	181859	189327
4.33138	179110	186743	185737
4.36032	178666	187218	181191
4.38925	182392	186777	190305
4.4182	174427	196290	194106
4.44713	180256	203319	190126
4.47608	180368	191102	186777
4.50502	187129	186103	192237
4.53395	181515	184711	201138
4.5629	174719	183481	191293
4.59183	180277	183352	188955
4.62078	189761	191022	189425
4.64972	181961	185989	187606
4.67865	180251	190030	182004
4.7076	179738	187708	202687
4.73653	181482	187057	188633
4.76548	184429	188136	189058
4.79442	179994	189649	185483
4.82335	177302	185379	191240
4.8523	179284	192330	195337
4.88123	179765	187802	190974
4.91018	177009	177898	189905
4.93912	176856	184191	190421
4.96805	178506	183893	191504
4.997	174910	187037	197213
5.02593	182423	192853	186165
5.05488	175244	182919	185734
5.08382	185434	188561	194230
5.11275	185028	183825	188372
5.1417	188017	180831	185661
5.17063	181037	190485	197227
5.19958	177877	185166	193231
5.22852	177956	182846	189188
5.25745	179468	186115	194241
5.2864	182097	186706	192252
5.31533	180445	189671	186482
5.34428	181398	188549	190926
5.37322	180549	195320	188562
5.40215	184459	194217	195580
5.4311	173597	188351	195748
5.46003	186774	194654	195224
5.48898	178969	183669	188309
5.51792	181182	195836	182766
5.54685	177203	182352	190550
5.5758	185309	187852	193542
5.60473	182478	182958	184472
5.63368	180432	180266	187623
5.66262	183180	187193	181000
5.69155	179119	186433	184431
5.7205	178811	198301	188184
5.74943	178895	183919	187810
5.77838	182769	187904	191755
5.80732	185026	189235	194093
5.83625	178418	182759	187476
5.8652	178693	185122	190072
5.89413	175254	186479	197640
5.92307	184265	180721	189600
5.95202	175476	185248	188807
5.98095	175298	191186	194514
6.0099	178017	187201	190957
6.03883	178821	186704	189597
6.06777	181950	181396	193122
6.09672	179553	188381	192259
6.12565	208565	191082	194431
6.1546	177263	186370	185414
6.18353	179630	187643	190970
6.21248	181889	186531	190652
6.24142	200925	186730	196109
6.27035	178508	188836	189606
6.2993	181855	181373	193154
6.32823	178550	182314	186162
6.35718	178349	183427	187896
6.38612	178098	184703	187901
6.41505	179278	190784	187326
6.444	180364	183311	186623
6.47293	176304	188235	181119
6.50188	186800	182126	189744
6.53082	179615	183272	190178
6.55975	180502	182809	195908
6.5887	171471	179764	192246
6.61763	172554	183373	187702
6.64657	183376	186489	191296
6.67552	174598	180206	185267
6.70445	181832	188462	189185
6.7334	184436	190897	189588
6.76233	175885	184543	184434
6.79127	179233	182443	191533
6.82022	175743	182757	185901
6.84915	193191	187352	195612
6.8781	182226	177452	191914
6.90703	179762	188108	183620
6.93597	175247	187232	185850
6.96492	177082	186178	181315
6.99385	183267	193329	186914
7.0228	171497	183963	194844
7.05173	173955	187033	199281
7.08067	180358	183847	185510
7.10962	175593	187156	190248
7.13855	183006	182104	186504
7.1675	180237	184842	187183
7.19643	177814	180655	189947
7.22537	177622	177223	202196
7.25432	174272	185838	196226
7.28325	177679	185347	182435
7.3122	177793	178903	193032
7.34113	178967	186224	182826
7.37007	180728	190414	190754
7.39902	167120	185430	186675
7.42795	187328	185117	182250
7.4569	178590	188816	189330
7.48583	173905	191325	190966
7.51477	174175	179769	192075
7.54372	184569	183658	179951
7.57265	176209	182560	189505
7.6016	177785	192637	192162
7.63053	179193	188397	189759
7.65947	181062	184095	190738
7.68842	181560	188954	189479
7.71735	182664	182818	186313
7.7463	188829	187078	185695
7.77523	179351	187512	184865
7.80417	172207	184911	195918
7.83312	181882	188058	193301
7.86205	180204	184233	189607
7.891	181786	181602	190635
7.91993	183378	183159	199179
7.94887	175610	186874	191827
7.97782	181687	187031	188752
8.00675	180501	183415	187073
8.0357	179801	179063	191123
8.06463	177773	183847	189753
8.09357	173464	173369	188524
8.12252	177012	183989	186327
8.15145	173850	187156	183150
8.1804	176600	181142	184986
8.20933	175988	181168	186129
8.23827	176259	184838	196423
8.26722	178734	184068	187494
8.29615	176150	183749	183629
8.3251	181268	191606	189186
8.35403	184689	184943	189930
8.38298	177888	179835	190116
8.41192	179126	183156	190490
8.44085	179239	184583	186568
8.4698	180851	179786	181438
8.49873	177509	188502	194293
8.52768	176577	183526	188171
8.55662	182131	185641	182205
8.58555	180894	184367	183795
8.6145	174143	187197	192825
8.64343	181340	182685	187800
8.67238	173841	185832	185182
8.70132	178719	178322	189925
8.73025	177873	189949	187123
8.7592	177518	185345	186448
8.78813	182934	185173	185503
8.81708	176539	186112	187734
8.84602	178205	183100	185717
8.87495	172681	184724	191732
8.9039	175708	184047	190958
8.93283	181834	186471	188808
8.96178	186240	184893	192417
8.99072	178206	181438	191588
9.01965	179723	184308	193010
9.0486	175134	179888	188976
9.07753	180210	186603	195517
9.10648	177709	197386	187828
9.13542	180813	188590	187920
9.16435	179906	182006	188213
9.1933	177944	191505	189061
9.22223	200559	191347	191903
9.25118	172928	185968	187757
9.28012	183852	180085	186679
9.30905	180556	187713	188304
9.338	179612	191085	186114
9.36693	182154	178069	187175
9.39588	180807	187489	185918
9.42482	184488	189039	188649
9.45375	184910	186087	187379
9.4827	180122	194435	182841
9.51163	169633	192331	192795
9.54058	176958	185095	186578
9.56952	181002	181898	194733
9.59847	181689	186979	195060
9.6274	184758	161998	186358
9.65633	178618	184014	194940
9.68528	175816	186235	182595
9.71422	176309	183801	190268
9.74317	180292	191819	188367
9.7721	172685	180862	184085
9.80103	180088	189453	195260
9.82998	176024	189256	185856
9.85892	175142	181575	194659
9.88787	174779	185181	196940
9.9168	181752	185337	181474
9.94573	178227	185205	187966
9.97468	180734	178140	191886
10.0036	181059	185522	184849
10.0326	180793	180961	184509
10.0615	177938	184777	188290
10.0904	178197	182221	186799
10.1194	174355	188389	192411
10.1483	177577	188685	182787
10.1773	176471	187721	188392
10.2062	178721	184743	188087
10.2351	180640	190005	191169
10.2641	177812	190834	186288
10.293	179451	181984	190833
10.322	179257	187914	189364
10.3509	177507	184182	178579
10.3798	177147	183434	192197
10.4088	178310	181183	182464
10.4377	191589	183843	183695
10.4667	180207	192753	184205
10.4956	178349	177926	185954
10.5245	173591	182571	191579
10.5535	175896	187417	185908
10.5824	178690	187426	190418
10.6114	173743	181254	184258
10.6403	175460	180962	190507
10.6692	176717	186245	197348
10.6982	181712	190533	185713
10.7271	180858	180450	184534
10.7561	179245	182773	190163
10.785	178713	191477	187260
10.8139	176178	179061	180486
10.8429	176646	181928	184983
10.8718	178517	191638	187693
10.9008	180750	185646	191101
10.9297	187410	188225	188830
10.9587	181134	184236	190077
10.9876	178153	179675	188665
11.0165	181809	185365	184436
11.0455	182933	185172	191208
11.0744	180304	181356	191161
11.1034	180800	181502	186589
11.1323	182274	186010	188114
11.1612	177025	187533	191899
11.1902	185037	181490	192000
11.2191	186346	188789	184460
11.248	183490	186849	191734
11.277	180689	196768	187040
11.3059	185682	184436	191094
11.3349	181819	188465	193147
11.3638	188350	180579	189542
11.3927	178383	186752	184710
11.4217	172895	184526	191120
11.4506	187321	191874	193073
11.4796	178598	186120	188461
11.5085	184435	181744	182951
11.5374	180685	183803	186467
11.5664	180246	187560	197220
11.5953	176853	186651	188884
11.6242	172800	194399	191924
11.6532	176234	187367	188515
11.6821	182907	188478	193985
11.7111	177354	179891	194131
11.74	180972	182893	190729
11.769	176219	189445	190443
11.7979	176015	187543	194043
11.8268	180702	184469	187719
11.8558	180241	190539	195060
11.8847	179566	188587	193466
11.9137	182682	185634	194249
11.9426	180363	189272	193935
11.9715	179027	187333	195348
12.0005	183669	190409	198164
12.0294	187394	187616	189028
12.0584	184854	190172	193490
12.0873	184180	183160	195323
12.1162	178924	188871	191242
12.1452	179294	184645	192220
12.1741	182273	188964	191578
12.203	185780	192321	187916
12.232	177662	188700	204641
12.2609	181380	185410	187707
12.2899	178720	193808	194138
12.3188	185830	192578	195027
12.3477	183606	183777	200826
12.3767	187254	186324	194299
12.4056	179254	184870	191723
12.4346	194879	189214	184902
12.4635	187323	186930	185436
12.4924	183470	190353	195684
12.5214	183096	197019	195666
12.5503	198269	194064	190530
12.5793	184828	190736	189195
12.6082	182104	191734	188216
12.6371	187776	188765	193738
12.6661	178257	180749	193777
12.695	181230	188598	194325
12.724	183351	191973	198112
12.7529	175924	193183	190821
12.7818	182941	187803	195088
12.8108	184238	187937	195093
12.8397	180970	192274	191495
12.8687	187254	180818	201124
12.8976	186214	194173	194633
12.9265	183234	189366	193650
12.9555	177816	188284	197840
12.9844	174608	186100	209491
13.0134	181846	194629	195019
13.0423	185442	186051	196207
13.0712	184556	186877	195197
13.1002	184024	188822	193944
13.1291	181648	194837	200189
13.158	184840	190150	199313
13.187	186849	194941	199956
13.2159	177348	189282	194408
13.2449	192692	185080	194919
13.2738	187205	191212	197781
13.3027	181953	191850	196324
13.3317	186857	193675	198150
13.3606	183647	196901	193736
13.3896	188307	188994	196995
13.4185	181845	193051	199525
13.4474	183600	196833	197186
13.4764	189278	191692	189245
13.5053	183204	193951	197036
13.5343	183201	192022	196485
13.5632	185452	188287	196448
13.5921	184527	201673	191018
13.6211	191173	194487	199365
13.65	188672	185215	194877
13.679	187056	195354	198945
13.7079	185662	188443	194792
13.7368	183067	185036	206009
13.7658	187620	192905	193379
13.7947	188341	191693	195635
13.8237	186866	190033	198793
13.8526	183256	192046	199519
13.8815	184842	191953	198009
13.9105	179820	197398	191029
13.9394	181582	192454	199998
13.9683	190299	191351	194302
13.9973	186206	198011	196832
14.0262	183209	195033	193129
14.0552	189272	192299	202285
14.0841	185499	198171	199316
14.113	186391	197528	198422
14.142	189269	189039	198907
14.1709	191881	193892	199462
14.1999	184837	189149	197020
14.2288	184777	192718	197681
14.2577	186341	197051	194981
14.2867	196424	189640	197396
14.3156	180301	206988	203001
14.3446	186672	197983	196799
14.3735	182329	196016	194088
14.4024	186167	192923	196289
14.4314	192211	196059	198854
14.4603	189468	195699	204285
14.4893	193523	197897	197116
14.5182	180368	185390	195487
14.5471	185721	194625	206930
14.5761	184389	203619	200801
14.605	187365	189508	200586
14.634	195252	191509	195078
14.6629	181213	197855	198669
14.6918	182783	196485	199400
14.7208	193341	183427	217724
14.7497	190245	192713	200126
14.7787	184723	193611	202414
14.8076	183210	192267	202642
14.8365	182995	200166	190491
14.8655	192532	198560	193278
14.8944	186543	198447	202065
14.9233	184635	201907	204322
14.9523	183100	197091	198604
14.9812	196658	198002	202279
15.0102	189571	194716	199895
15.0391	188257	199920	206760
15.068	185311	198460	195627
15.097	184844	200289	205315
15.1259	182205	190004	197011
15.1548	189643	195926	206089
15.1838	190724	198921	203098
15.2127	187316	202041	196025
15.2417	189473	190608	201218
15.2706	187186	192764	201732
15.2995	189845	196732	201065
15.3285	188265	190268	202537
15.3574	189533	196794	198318
15.3864	192804	193811	207832
15.4153	180900	200219	202115
15.4443	189237	188926	204032
15.4732	188805	194891	198657
15.5021	189664	196929	194418
15.5311	196142	200435	206089
15.56	180526	194712	210265
15.5889	185402	192026	195454
15.6179	188562	198653	197210
15.6468	189889	197396	207119
15.6758	183387	192043	201209
15.7047	181743	206700	201882
15.7336	190198	199318	200171
15.7626	190594	199365	201520
15.7915	193359	197442	203174
15.8204	190550	198012	200591
15.8494	186995	199424	201640
15.8783	186417	196550	202064
15.9073	188755	197554	201712
15.9362	189251	202064	203692
15.9651	188841	193999	201705
15.9941	184121	196579	205731
16.023	185773	197379	200753
16.052	195056	200175	203611
16.0809	191392	189559	193788
16.1099	193892	202013	200616
16.1388	193396	199159	205198
16.1677	185915	195224	197071
16.1967	187254	188345	211017
16.2256	182803	195629	199791
16.2545	185302	199182	200954
16.2835	185781	197919	196103
16.3124	193225	195436	201767
16.3413	194160	194857	195913
16.3703	189764	200441	202304
16.3992	189100	193249	207473
16.4282	186947	190287	195377
16.4571	192480	197038	196653
16.486	189292	198658	200609
16.515	189697	193990	193230
16.5439	192966	197976	205641
16.5729	188401	198884	204886
16.6018	189893	196587	197973
16.6307	195378	197672	196204
16.6597	187755	201468	201263
16.6886	197896	198819	199932
16.7176	194118	193876	199401
16.7465	186632	200742	204085
16.7754	192159	193654	196894
16.8044	186628	200123	202363
16.8333	190063	193079	203303
16.8623	188620	199916	199746
16.8912	189026	194685	201581
16.9201	187248	197365	207528
16.9491	194171	201005	199053
16.978	189702	199949	202239
17.0069	186918	200970	205308
17.0359	196542	208280	203269
17.0648	462699	462396	489444
17.0938	1.27885e+06	1.27387e+06	1.27276e+06
17.1227	1594592	1.60818e+06	1.63677e+06
17.1517	1.58005e+06	1.57334e+06	1.64936e+06
17.1806	1.47997e+06	1.56646e+06	1.6137e+06
17.2095	1.3981e+06	1.30085e+06	1.37443e+06
17.2385	1.16842e+06	1.07995e+06	1.12477e+06
17.2674	951163	921976	916856
17.2963	784126	819002	835754
17.3253	702167	700458	730992
17.3542	622582	644545	600424
17.3832	511772	512615	512664
17.4121	440072	450249	448221
17.441	386543	410942	398830
17.47	355862	374047	384310
17.4989	333375	361821	347422
17.5279	315449	326243	350410
17.5568	313336	322194	328415
17.5857	305572	304714	315103
17.6147	300190	307260	305581
17.6436	282098	304135	300248
17.6726	288650	289701	292490
17.7015	291518	293134	291882
17.7304	289615	286770	283160
17.7594	277103	276590	295869
17.7883	276949	277158	280571
17.8173	270831	283526	274889
17.8462	264400	282921	286021
17.8751	263841	290282	281803
17.9041	254644	273252	271062
17.933	264569	270773	273664
17.9619	255259	271389	278300
17.9909	256963	271681	273371
18.0198	255352	286881	275020
18.0487	249767	267203	268082
18.0777	256394	254317	278064
18.1066	259032	245706	281061
18.1356	262994	267315	271486
18.1645	259438	261285	271156
18.1934	255650	251981	260729
18.2224	258286	259895	267095
18.2513	253994	264613	272262
18.2803	253354	264540	266837
18.3092	250888	255279	262669
18.3381	254182	256926	267120
18.3671	248767	261094	250244
18.396	249515	255637	267310
18.425	252605	252619	254938
18.4539	252481	261499	255417
18.4828	247072	249348	254405
18.5118	250334	257268	252636
18.5407	247800	263392	253702
18.5696	253989	252117	241389
18.5986	246567	262430	265975
18.6275	232289	275238	257740
18.6565	255719	254656	262049
18.6854	247015	246372	257831
18.7143	243771	248992	254225
18.7433	246457	248383	248750
18.7722	247380	247183	255737
18.8012	246253	249673	255443
18.8301	254217	247596	260106
18.859	243223	258938	256748
18.888	243573	241468	251620
18.9169	242050	239700	250081
18.9459	242270	262330	256717
18.9748	237332	261537	256519
19.0037	234465	250712	261846
19.0327	237656	246383	273093
19.0616	238903	248565	247609
19.0906	241026	253478	251603
19.1195	235490	251534	254346
19.1484	236476	254050	258428
19.1774	242046	251839	252996
19.2063	240382	252265	238001
19.2353	233329	250897	251969
19.2642	237090	235239	259241
19.2931	229572	241645	249484
19.3221	248401	236771	257098
19.351	242666	238209	258097
19.38	238303	264270	260731
19.4089	234802	242657	249077
19.4378	228782	235882	241045
19.4668	239194	243236	264580
19.4957	239754	243389	258893
19.5246	235446	238815	272455
19.5536	233804	245271	252478
19.5825	227953	247680	248187
19.6115	252408	234502	245404
19.6404	230712	242023	241047
19.6693	232744	236527	246788
19.6983	241102	261552	236882
19.7272	239121	240327	244283
19.7562	235890	243695	249454
19.7851	236930	266165	244615
19.814	242536	229938	236952
19.843	235347	231502	244398
19.8719	225333	236793	239516
19.9008	229492	242042	253303
19.9298	246685	246264	245745
19.9587	232461	248036	251465
19.9876	235581	245545	246126
20.0166	231368	242483	239298
20.0455	227525	243892	243993
20.0745	229536	240768	247429
20.1034	237945	238635	252747
20.1323	232988	237806	244984
20.1613	232604	247515	246712
20.1902	235916	241418	241255
20.2192	231218	240676	243609
20.2481	229496	239910	240016
20.277	233093	240430	238940
20.306	233971	237448	232132
20.3349	225273	239055	244221
20.3639	226309	259492	241741
20.3928	222540	241721	245359
20.4217	229320	239790	241781
20.4507	225920	233020	243094
20.4796	228296	238517	236724
20.5085	232812	241639	248123
20.5375	227954	242538	242539
20.5664	242820	249833	251368
20.5954	246274	240777	253052
20.6243	235839	241505	242468
20.6532	242810	235544	239878
20.6822	231852	236194	237850
20.7111	230706	239333	245761
20.7401	233974	240924	242522
20.769	226029	240217	242044
20.798	239096	246197	247871
20.8269	236942	234560	249485
20.8558	233386	225136	244468
20.8848	234323	235600	244607
20.9137	227233	232719	235083
20.9426	233006	234784	239324
20.9716	219342	241666	232651
21.0005	228840	235834	235481
21.0295	228228	229663	232423
21.0584	236459	240489	237960
21.0873	229698	243983	235838
21.1163	226363	222646	229045
21.1452	225174	246805	231520
21.1742	229201	239419	231356
21.2031	232592	229292	236342
21.232	221934	237151	236587
21.261	228817	229760	241387
21.2899	226450	227098	232087
21.3188	215751	232317	238663
21.3478	226045	230839	241168
21.3767	225810	231963	238830
21.4057	218503	233480	244153
21.4346	227391	229587	236706
21.4635	222999	231546	237938
21.4925	231730	224725	255171
21.5214	235125	231279	243818
21.5504	232969	234214	246360
21.5793	229891	230014	241516
21.6082	237165	238940	237925
21.6372	226645	238033	237136
21.6661	227366	246812	238437
21.695	217713	232701	232895
21.724	224713	230181	241926
21.7529	219270	227485	227037
21.7818	213839	234432	238702
21.8108	215486	229617	235668
21.8397	219126	225244	231034
21.8687	225530	232528	235545
21.8976	229612	239602	243925
21.9265	230263	241029	245347
21.9555	222905	243465	238491
21.9844	222750	244103	235138
22.0134	225923	229419	254792
22.0423	218271	230110	234576
22.0712	230892	227004	240562
22.1002	220362	223660	237210
22.1291	222981	233573	228738
22.158	220688	226890	235140
22.187	228192	231590	231374
22.2159	231886	233759	237681
22.2449	226449	230332	233499
22.2738	229895	262458	239043
22.3027	218631	237391	237979
22.3317	226549	232936	243087
22.3606	223012	227789	233067
22.3896	239474	234478	241092
22.4185	228243	240886	243006
22.4474	248381	258077	255828
22.4764	249531	259973	264295
22.5053	238505	239026	251304
22.5343	235198	249131	241346
22.5632	224489	232610	241956
22.5921	219279	232172	238208
22.6211	218640	234600	232953
22.65	216954	231291	235876
22.679	217859	230083	250324
22.7079	227626	216938	234132
22.7368	225601	226029	230392
22.7658	223028	223958	222819
22.7947	221119	236218	221714
22.8236	218542	231947	231074
22.8526	212824	224511	238264
22.8815	213012	225945	236128
22.9105	228166	230525	233224
22.9394	222093	227865	231394
22.9683	221267	231400	233506
22.9973	223943	230969	244804
23.0262	334004	392526	358786
23.0552	1.20008e+06	1.27529e+06	1.10892e+06
23.0841	2.06649e+06	2141415	2.0943e+06
23.113	2.20797e+06	2.02008e+06	2.2177e+06
23.142	1.69771e+06	1.57823e+06	1.74256e+06
23.1709	1107358	1.05697e+06	1.1386e+06
23.1998	816052	768669	828324
23.2288	662896	624154	674953
23.2577	564197	549826	575576
23.2867	447012	458526	479055
23.3156	361514	362034	381508
23.3445	320275	312713	320533
23.3735	286598	273655	296223
23.4024	257444	264983	258120
23.4313	247641	248876	261155
23.4603	243513	241198	260783
23.4892	231974	226077	246438
23.5182	231054	237218	235836
23.5471	221935	232318	246386
23.576	215889	232672	243777
23.605	222768	239198	241549
23.6339	218688	226858	231549
23.6628	228518	232724	230127
23.6918	218531	224719	233662
23.7207	217594	215297	232072
23.7497	226511	220553	232799
23.7786	216919	224785	229420
23.8075	227495	231730	231580
23.8365	218802	224346	239484
23.8654	221238	224804	232504
23.8944	220732	229354	234550
23.9233	215168	225393	233264
23.9522	224270	230702	233558
23.9812	221116	225462	231448
24.0101	218867	225415	224811
24.039	219591	220233	227036
24.068	220853	223404	231938
24.0969	215758	224756	238642
24.1259	217359	222568	225375
24.1548	217669	226497	243814
24.1837	209825	223900	236260
24.2127	217360	232572	237731
24.2416	210076	228875	229189
24.2706	220899	223120	242844
24.2995	226445	231503	239257
24.3285	226801	232227	236094
24.3574	234331	230000	237293
24.3863	225217	230621	246018
24.4153	222961	231687	233970
24.4442	223203	227989	231981
24.4731	213526	226701	227669
24.5021	218641	223406	225705
24.531	211880	229071	230949
24.56	241227	238424	251833
24.5889	252487	260781	276452
24.6178	245092	256515	253209
24.6468	225547	231418	242862
24.6757	231670	239198	234653
24.7046	222584	226625	236350
24.7336	236556	226006	236761
24.7625	216242	222406	234145
24.7915	221856	238940	227957
24.8204	232001	243484	243232
24.8493	232137	242330	245459
24.8783	226497	233947	242358
24.9072	242203	240443	246042
24.9361	235601	226743	243050
24.9651	228336	239835	240461
24.994	224442	227144	237255
25.023	221811	234991	234383
25.0519	230981	232308	228041
25.0808	223363	229209	221407
25.1098	216433	223022	226551
25.1387	228577	222421	236578
25.1676	221141	230624	229888
25.1966	215741	224344	232020
25.2255	215399	227638	223263
25.2544	216572	218584	239246
25.2834	219696	225633	222098
25.3123	220911	226961	226078
25.3413	208501	217859	229638
25.3702	225622	234404	244474
25.3991	244904	259899	259143
25.4281	262190	275431	275323
25.457	266101	260381	263227
25.486	239167	247855	259796
25.5149	248891	247061	253299
25.5438	248109	253412	276232
25.5728	245685	255876	260050
25.6017	248355	251117	250388
25.6306	252561	249097	257613
25.6596	233170	234458	245440
25.6885	234177	234631	239264
25.7175	227412	239082	236908
25.7464	221426	231103	239236
25.7753	223625	232392	246911
25.8043	222010	233657	242831
25.8332	231217	242764	241009
25.8621	227273	246123	256949
25.8911	229082	248656	242873
25.92	223796	233595	230715
25.949	216350	222735	235832
25.9779	214275	226582	225287
26.0069	213918	224525	224034
26.0358	224917	235872	245680
26.0647	238313	254931	258605
26.0937	234269	240003	264787
26.1226	235584	239359	245390
26.1515	226419	235348	230406
26.1805	237441	238688	246738
26.2094	238285	249303	253244
26.2384	256153	253929	254879
26.2673	252753	266271	279803
26.2962	266436	273998	285536
26.3252	255672	266290	257493
26.3541	245819	257346	264982
26.3831	230536	243867	248533
26.412	237896	241210	258740
26.4409	228304	241877	249591
26.4699	236634	231043	238148
26.4988	221113	232023	233059
26.5277	219344	224948	233663
26.5567	249536	278173	271976
26.5856	720402	805208	737008
26.6146	1.25225e+06	1.21756e+06	1.25895e+06
26.6435	1.37703e+06	1.26673e+06	1.36426e+06
26.6724	1.29603e+06	1.26338e+06	1.29692e+06
26.7014	1.01597e+06	915855	1.01604e+06
26.7303	792829	721124	808543
26.7592	656240	606177	654934
26.7882	528285	509175	537653
26.8171	462358	447457	456164
26.8461	384171	392020	404648
26.875	355597	350363	349653
26.9039	307826	303288	319276
26.9329	276657	271329	279493
26.9618	270570	268392	274015
26.9907	277493	286480	282662
27.0197	280503	274429	269652
27.0486	238346	245328	255296
27.0776	238120	240150	239423
27.1065	252138	253263	254253
27.1354	258982	272615	265632
27.1644	237641	248385	249847
27.1933	227824	232097	242484
27.2222	227573	225152	226522
27.2512	216600	225476	226172
27.2801	213819	220892	221794
27.3091	215663	219818	224008
27.338	205270	212423	220366
27.3669	208968	217248	208059
27.3959	214503	216212	221385
27.4248	215232	218783	217058
27.4537	210155	213567	216984
27.4827	202187	220065	215373
27.5116	216690	225617	217258
27.5406	208797	223105	221813
27.5695	207739	224384	222584
27.5984	215179	228788	230074
27.6274	218342	222849	223853
27.6563	219218	239419	231480
27.6853	327500	378281	352454
27.7142	669104	682322	684594
27.7431	1.01217e+06	965217	943133
27.7721	990649	997897	934282
27.801	803648	775177	784897
27.8299	584304	565944	588083
27.8589	469028	462571	462010
27.8878	394113	404775	401006
27.9167	342695	357974	355780
27.9457	322233	321100	323798
27.9746	309305	297997	309800
28.0035	287135	289888	291831
28.0325	280394	279396	290909
28.0614	275141	289197	292172
28.0903	276052	282023	292810
28.1193	259665	284213	283165
28.1482	272063	285303	286299
28.1771	280417	304493	297154
28.2061	298061	301552	290014
28.235	294268	287161	287576
28.2639	271520	280296	284234
28.2929	257462	273150	279858
28.3218	259148	268510	271917
28.3507	256109	260914	270951
28.3797	252975	278618	254676
28.4086	255121	276285	267578
28.4376	252644	269785	269167
28.4665	253578	268624	272471
28.4954	263285	280106	286012
28.5243	264978	282059	275528
28.5533	243673	252963	267196
28.5822	248693	254452	257519
28.6111	258911	260425	257221
28.6401	249437	264590	260598
28.669	241172	251536	253425
28.6979	238983	241772	255474
28.7269	235014	241803	245758
28.7558	232529	241681	245680
28.7848	247704	253477	253216
28.8137	238561	249874	248841
28.8426	263374	274760	273246
28.8716	261912	282824	274910
28.9005	247293	263369	257331
28.9294	241410	257102	251644
28.9584	449226	493342	452947
28.9873	660521	635212	626374
29.0162	650898	645246	623202
29.0452	621034	615884	628040
29.0741	516912	547100	548603
29.103	500612	472790	469112
29.132	437782	417546	448115
29.1609	384140	384965	394592
29.1899	357074	352019	362050
29.2188	345180	340794	345573
29.2477	322598	319202	317445
29.2767	299467	299779	314113
29.3056	289685	297873	304266
29.3345	279511	277693	291085
29.3635	278477	274874	268743
29.3924	290878	284675	283752
29.4213	290498	300317	298216
29.4503	286653	281944	284044
29.4792	282589	277571	278331
29.5081	282078	289148	283965
29.5371	290457	282859	286668
29.566	298435	297015	299106
29.5949	305479	307665	306158
29.6239	305901	302807	303224
29.6528	290866	279626	297408
29.6817	283146	283080	287278
29.7107	275459	272758	284757
29.7396	280629	275603	277504
29.7685	280350	273800	278184
29.7975	309421	319635	310884
29.8264	334319	331462	331942
29.8553	239451	234932	240475
29.8843	164587	170577	168716
29.9132	166273	162501	165052
29.9421	193203	202820	200587
29.9711	212403	221636	218352
30	220218	223731	232939
30.0289	218738	222929	230657
30.0579	224862	232145	235193
30.0868	239281	240172	243449
30.1157	254577	260956	257996
30.1447	271949	278271	283152
30.1736	271395	273018	278597
30.2025	242655	249831	263630
30.2315	247090	251032	257573
30.2604	241536	238120	247977
30.2893	224458	233948	238397
30.3183	218237	214161	216718
30.3472	150292	148263	149760
30.3761	132738	131420	129481
30.405	129610	129597	129758
30.434	129566	130524	129721
30.4629	131047	133463	130102
30.4918	137191	136803	135904
30.5208	145101	146227	140622
30.5497	153809	155097	156045
30.5786	175439	177462	177241
30.6076	194725	192659	188682
30.6365	205048	212859	204198
30.6654	219492	218501	224634
30.6944	219855	222301	222231
30.7233	213955	218306	218700
30.7523	204955	206886	210784
30.7812	200329	202574	197439
30.8101	188615	195270	192483
30.8391	172826	173235	171392
30.868	131843	134141	134026
30.8969	129314	129332	129844
30.9259	128370	130280	130461
30.9548	136320	137270	133259
30.9837	140585	145347	145128
31.0127	147384	152433	149642
31.0416	149571	150108	150294
31.0705	144649	148802	151856
31.0995	147979	148409	148720
31.1284	140872	140351	141133
31.1573	138473	141041	135174
31.1863	138928	140982	140346
31.2152	144607	148332	143510
31.2442	146040	148088	148474
31.2731	143941	143017	142074
31.302	137740	138898	136462
31.331	133280	133343	134298
31.3599	129499	129968	128861
31.3888	128241	129020	128684
31.4178	127654	127608	128151
31.4467	127543	128192	129586
31.4757	128989	130206	128111
31.5046	129419	129515	128057
31.5335	128643	128334	126712
31.5625	128602	129264	126614
31.5914	127701	126905	126446
31.6203	127789	128638	126268
31.6493	128609	128468	126971
31.6782	127186	127703	127292
31.7072	128276	128866	127483
31.7361	128269	128277	127486
31.765	127879	127893	126087
31.794	128812	128091	127425
31.8229	128398	127354	126799
31.8519	127918	129801	128838
31.8808	128391	129360	127193
31.9097	127377	129429	128652
31.9387	129421	128593	127487
31.9676	128290	130181	128116
31.9966	127164	128641	127792
32.0255	127154	128330	128098
32.0545	128051	129372	128901
32.0834	129095	128466	128158
32.1123	127895	129895	128752
32.1413	127863	127560	128510
32.1702	128279	128335	126966
32.1992	128228	129403	127792
32.2281	128454	130788	128655
32.257	128563	129155	127611
32.286	128390	129272	128918
32.3149	128628	129326	129706
32.3439	129707	129816	129430
32.3728	129404	128771	128537
32.4017	128677	129057	128988
32.4307	128747	128758	129523
32.4596	129124	129669	128977
32.4886	129562	130653	127896
32.5175	128550	129260	128758
32.5465	127756	130432	128908
32.5754	127530	129992	127215
32.6043	128202	128096	127049
32.6333	127683	128804	126199
32.6622	128189	128164	128106
32.6912	127169	128427	127841
32.7201	127378	128080	127433
32.749	129132	128064	126361
32.778	127195	128227	127971
32.8069	127823	128370	128319
32.8359	128830	127855	127080
32.8648	128182	127528	127190
32.8937	128385	127920	128287
32.9227	126788	128768	128647
32.9516	127358	129234	126590
32.9806	128541	128039	128460
33.0095	126908	128531	127893
33.0385	127990	129460	128629
33.0674	128532	128475	127784
33.0964	129729	129812	128095
33.1253	127488	128924	128072
33.1542	130262	128789	128668
33.1832	129032	129524	127942
33.2121	129158	130406	128890
33.2411	128116	129553	128792
33.27	128357	129266	129806
33.2989	128940	128598	129147
33.3279	128146	130168	128228
33.3568	129874	129912	127530
33.3858	129894	129019	130218
33.4147	129322	130421	129075
33.4436	129172	128848	129605
33.4726	128400	129578	129042
33.5015	128298	130892	130000
33.5305	128999	131146	129853
33.5594	129569	129012	129151
33.5884	130326	130370	130068
33.6173	130142	130963	130091
33.6463	129740	129378	127336
33.6752	128749	129809	128940
33.7041	129752	130061	128876
33.7331	128876	129832	128463
33.762	128679	130372	129126
33.791	129430	129999	128828
33.8199	128982	129725	128167
33.8488	128163	130813	128830
33.8778	128628	129469	128832
33.9067	129133	129684	128216
33.9357	128036	128407	128520
33.9646	127628	129495	127584
33.9935	127787	129452	128357
34.0225	128775	128009	128043
34.0514	128286	128613	127156
34.0804	127573	128543	127572
34.1093	128106	128072	127802
34.1382	127270	129413	127244
34.1672	128900	129769	127379
34.1961	128172	128428	127370
34.2251	127903	128650	127369
34.254	127507	128566	128113
34.283	128361	129345	127734
34.3119	127068	128109	127086
34.3409	127630	129218	127897
34.3698	127855	128050	126451
34.3987	128483	128038	127487
34.4277	128339	128505	127274
34.4566	127859	129697	127727
34.4856	128957	128913	129079
34.5145	128287	128542	128379
34.5434	127718	129114	127839
34.5724	128188	128253	129890
34.6013	128029	128681	127931
34.6303	128564	130191	128319
34.6592	128598	129919	128726
34.6882	130276	129514	128507
34.7171	128941	129394	129494
34.746	128552	128776	128533
34.775	127224	130049	128469
34.8039	129385	130523	129445
34.8329	129105	129746	130085
34.8618	129060	130377	128066
34.8907	130436	129224	128724
34.9197	129492	130405	128178
34.9486	130506	131490	129453
34.9776	128880	129500	129395
35.0065	129168	130395	130267
35.0354	128777	129322	129024
35.0644	129221	129421	129263
35.0933	127932	131106	128979
35.1223	129345	130047	128651
35.1512	129792	130088	129759
35.1801	128917	129815	129172
35.2091	128745	129229	129798
35.238	130070	131633	127812
35.267	129062	130878	130928
35.2959	128968	130129	130290
35.3249	130634	130044	130799
35.3538	129882	129786	128669
35.3828	129889	130428	129076
35.4117	129417	130159	130235
35.4406	128414	130439	129704
35.4696	130092	130082	130283
35.4985	130107	130228	131084
35.5275	130817	130498	129887
35.5564	129913	131152	129976
35.5853	130757	130529	130517
35.6143	129521	130982	129589
35.6432	129190	129955	130545
35.6722	127835	128854	130750
35.7011	128926	128003	130018
35.73	128598	128557	129884
35.759	128947	128386	127981
35.7879	127358	128447	128058
35.8169	127623	129298	128030
35.8458	128717	128566	127473
35.8747	128502	127447	128142
35.9037	125541	129362	128863
35.9326	127879	128459	127967
35.9616	128977	128685	127571
35.9905	128131	129045	128423
36.0195	127219	127834	127687
36.0484	128359	128412	129459
36.0773	128109	128726	128252
36.1063	127640	127981	126666
36.1352	128872	127772	127865
36.1642	128013	127583	128005
36.1931	128144	128460	127687
36.2221	128610	128790	128524
36.251	127394	129305	128107
36.2799	128151	128382	128692
36.3089	129081	127479	129104
36.3378	126771	129472	129063
36.3668	128027	128271	127885
36.3957	127852	128589	127356
36.4246	128761	129836	128435
36.4536	128336	129036	128297
36.4825	128373	129125	128914
36.5115	128421	129187	128552
36.5404	127603	131094	128271
36.5694	128324	127206	129610
36.5983	128903	128664	129806
36.6272	128722	129293	128779
36.6562	128464	129123	128424
36.6851	129950	129580	128263
36.7141	128558	130576	130131
36.743	128975	129774	129454
36.7719	129272	130085	129305
36.8009	128319	130447	130522
36.8298	129665	129734	129996
36.8588	129050	130287	128215
36.8877	130247	130378	129521
36.9166	130245	130340	128773
36.9456	129525	129045	130166
36.9745	130721	130722	130674
37.0035	130280	129379	130374
37.0324	129961	128850	129065
37.0614	130426	128954	129620
37.0903	130163	129985	129667
37.1193	130104	129715	129615
37.1482	130603	129805	128681
37.1771	129726	129799	130278
37.2061	129609	129424	131404
37.235	129945	131016	130634
37.264	129559	131564	131149
37.2929	130042	131267	129348
37.3218	128579	129770	129613
37.3508	130040	131308	130275
37.3797	130504	131150	129099
37.4087	129935	129517	131231
37.4376	128963	130424	131365
37.4665	130718	130757	130782
37.4955	130080	128998	131613
37.5244	129868	130683	129632
37.5534	130905	129759	132031
37.5823	130093	129504	130227
37.6113	130149	130613	129791
37.6402	129694	130201	129298
37.6692	131768	130253	129482
37.6981	130178	130707	130400
37.727	128643	131802	128640
37.756	129558	131049	130124
37.7849	129128	129119	130293
37.8139	129480	129645	129492
37.8428	130079	130900	129144
37.8717	129503	129778	129799
37.9007	129864	129856	130487
37.9296	130550	129622	127992
37.9586	129658	129676	130655
37.9875	130144	129815	130179
38.0164	130360	131195	131238
38.0454	130152	129562	129363
38.0743	129996	129571	130292
38.1033	129441	129615	130490
38.1322	130349	129767	130374
38.1612	130285	128820	129844
38.1901	130954	128849	130719
38.2191	130378	129584	130507
38.248	130502	129722	129643
38.2769	131386	131705	130269
38.3059	129695	130641	131157
38.3348	131159	130404	130502
38.3638	128691	129525	129914
38.3927	129679	130442	130765
38.4216	128569	130152	129947
38.4506	130394	129620	129014
38.4795	129778	129526	130418
38.5085	130654	129722	131276
38.5374	130133	128930	129763
38.5663	130922	131715	128623
38.5953	130197	129522	130361
38.6242	128894	130882	129167
38.6532	130932	129384	129858
38.6821	129512	130245	128054
38.7111	129881	131492	130428
38.74	129668	129479	129984
38.7689	130537	130899	130392
38.7979	130185	131105	130093
38.8268	130041	130972	129222
38.8558	130788	129043	129988
38.8847	129503	129648	130123
38.9136	130249	130481	129336
38.9426	130398	130577	129983
38.9715	129895	130522	128449
39.0005	129475	129911	129537
39.0294	130100	129612	129267
39.0584	128939	130972	127696
39.0873	129016	129989	129411
39.1163	129692	129111	128805
39.1452	128281	131006	129974
39.1741	132962	130330	132399
39.2031	253979	252234	261730
39.232	256959	265265	265599
39.261	238748	237773	245079
39.2899	228791	233843	233063
39.3188	222960	224216	231788
39.3477	215922	225854	229873
39.3767	214840	219179	218493
39.4056	218906	222992	227332
39.4346	215322	225075	234400
39.4635	227268	226453	232858
39.4924	218374	229102	229186
39.5214	210985	222009	223803
39.5503	214349	212982	223662
39.5793	206680	222416	230765
39.6082	221131	218340	223228
39.6371	214758	224950	236612
39.666	216258	237176	226442
39.695	216646	222851	224566
39.7239	215828	225191	235301
39.7529	222127	229744	226608
39.7818	215612	229559	229740
39.8107	215049	226987	222597
39.8397	215606	225890	227901
39.8686	216361	232635	226242
39.8976	222323	219253	227769
39.9265	220083	235241	258503
39.9554	212810	225916	235799
39.9844	213428	227603	236754
40.0133	223658	221056	225368
40.0423	218438	224732	230436
40.0712	216408	225193	239152
40.1001	215407	233570	236816
40.129	217628	227872	237873
40.158	218094	230982	230211
40.1869	219507	227835	228579
40.2159	225168	226776	231784
40.2448	220356	221006	232722
40.2737	215872	232323	235573
40.3027	211404	230555	229821
40.3316	218105	220020	234356
40.3606	227865	224191	242946
40.3895	220140	233714	229974
40.4184	213712	218464	228859
40.4474	222540	220546	238590
40.4763	220721	222482	221075
40.5052	215901	227747	225164
40.5342	217758	224181	224536
40.5631	212815	232071	230584
40.5921	211554	226853	221962
40.621	211998	227609	223096
40.6499	212596	221251	222047
40.6789	211121	217842	226484
40.7078	216291	213985	221612
40.7368	208970	214069	227359
40.7657	207912	216429	228215
40.7946	209338	214244	216564
40.8236	209635	218835	218002
40.8525	211722	216410	214751
40.8814	201504	214666	208050
40.9104	208564	210717	217170
40.9393	211346	217113	220392
40.9682	199737	215545	224567
40.9972	207554	212444	213686
41.0261	206926	211165	212175
41.0551	205473	209084	218481
41.084	205769	211582	211991
41.1129	204949	212443	215956
41.1419	207945	212377	220571
41.1708	197997	225960	216379
41.1998	203211	212289	209508
41.2287	206026	205066	217236
41.2576	198707	210209	210193
41.2866	195982	203753	209364
41.3155	203196	208396	214603
41.3445	200637	208127	214523
41.3734	198038	215627	211105
41.4023	208678	210882	212863
41.4313	199830	206120	207644
41.4602	203233	215637	213302
41.4892	205202	209572	207046
41.5181	202044	212126	213681
41.547	194181	208535	215505
41.576	194387	208978	200988
41.6049	220028	206868	212320
41.6339	196384	200076	209074
41.6628	203630	210542	220739
41.6917	195135	202146	206674
41.7207	197687	204565	205422
41.7496	203144	206428	208067
41.7785	200737	210108	204743
41.8075	205587	192062	203992
41.8364	192487	206186	203946
41.8653	198878	204423	208226
41.8943	201001	198802	197568
41.9232	192417	204896	207062
41.9522	197222	201570	209384
41.9811	203563	205742	210746
42.01	187800	204260	204000
42.039	199093	203983	209175
42.0679	203273	209918	202262
42.0969	195003	207851	200217
42.1258	196863	202655	200486
42.1547	198113	199041	203879
42.1837	193557	204115	206673
42.2126	193357	198719	204168
42.2416	197840	211573	202073
42.2705	202621	205474	194764
42.2995	193210	197078	206276
42.3284	198618	203006	208655
42.3573	200670	200131	202340
42.3863	200574	194452	207384
42.4152	201028	192710	202953
42.4441	191601	195996	209482
42.4731	194348	199874	202220
42.502	191895	198990	208636
42.531	195736	194519	205156
42.5599	189742	199758	202649
42.5888	198735	198320	208736
42.6178	194878	201072	201663
42.6467	193338	199573	205869
42.6756	194875	200910	207801
42.7046	193551	198592	202351
42.7335	197469	200361	195122
42.7625	199367	203034	201754
42.7914	195835	197058	202114
42.8203	192263	202560	209986
42.8493	190135	202276	206588
42.8782	195690	201276	201855
42.9072	197271	197528	196615
42.9361	195209	204562	199850
42.965	191816	194491	206427
42.994	193562	195407	205636
43.0229	195530	202529	201378
43.0519	193878	215015	199177
43.0808	195796	196795	202598
43.1097	196238	197615	202953
43.1387	189854	201101	198673
43.1676	187824	191466	198828
43.1966	188936	206647	201513
43.2255	194513	200477	200960
43.2544	186548	201959	201402
43.2834	192046	196552	205461
43.3123	193609	206034	205824
43.3413	197955	196878	204632
43.3702	195793	192121	203030
43.3991	189904	194104	202425
43.4281	185724	198134	198865
43.457	198525	192704	211735
43.486	192956	198026	198019
43.5149	192419	200812	202311
43.5438	183006	198540	200249
43.5728	192580	196454	201445
43.6017	189431	189393	204184
43.6307	189817	194794	201042
43.6596	189382	199716	198600
43.6885	190784	190751	196719
43.7175	189349	190637	203607
43.7464	191572	206896	194497
43.7754	201673	193683	202274
43.8043	194093	191651	203688
43.8332	192254	197787	188476
43.8622	189992	194661	203194
43.8911	192049	196814	196821
43.9201	193738	202962	205766
43.949	194833	198308	206269
43.9779	188047	197501	210172
44.0069	194704	197576	198416
44.0358	192657	194574	209974
44.0647	187664	194622	196360
44.0937	194194	200255	195516
44.1226	193611	196569	207756
44.1516	193687	197165	194694
44.1805	194732	201794	199668
44.2094	194942	196753	196967
44.2384	194298	203339	201743
44.2673	187193	198567	206907
44.2963	190207	195983	213588
44.3252	190018	200939	196356
44.3541	186372	189857	199237
44.3831	188407	196961	199612
44.412	188979	194901	199930
44.441	187612	198421	204404
44.4699	192076	200351	197673
44.4988	190144	187778	205169
44.5278	194420	197116	215489
44.5567	192913	195189	202141
44.5857	192599	195622	191914
44.6146	205380	199892	202728
44.6435	189104	200010	199649
44.6725	192332	191805	194842
44.7014	196025	195968	201346
44.7304	188582	194118	197999
44.7593	188824	195407	206184
44.7882	190897	193804	198373
44.8172	191178	204265	205071
44.8461	185594	196438	194032
44.8751	192412	187323	193493
44.904	196863	193227	215598
44.9329	187164	193799	194423
44.9619	194639	193823	214362
44.9908	193836	200994	197000
45.0198	194597	201977	204569
