# Supplementary material for: Hydroxy acid conjugation to lipids increases structural and hydrolytic stability
Source: Nat Commun. 2026 Jul 27;17:6973. doi: 10.1038/s41467-026-75192-5 (PMC13408983; doi:10.1038/s41467-026-75192-5)
Supplement: Supplementary file 21 — Source data for Figure S14 [file 41467_2026_75192_MOESM21_ESM.xlsx]

## Sheet: Figure S14A
Figure S14A: LC-MS chromatogram (negative mode) of GA control reaction products
RT [min]	GA control A	GA control B	GA control C
0.005	0.113001	0.0705623	0.0085822
0.0116667	0.128088	0.0498868	-0.0395367
0.0183333	0.15462	0.0306419	-0.0900398
0.025	0.215459	0.0533346	-0.0846741
0.0316667	0.264374	0.102249	-0.0407658
0.0383333	0.282611	0.145282	-0.00976286
0.045	0.276377	0.184824	0.0263312
0.0516667	0.235451	0.217331	0.0892651
0.0583333	0.175053	0.230366	0.161316
0.065	0.126226	0.226362	0.197493
0.0716667	0.0999177	0.20816	0.183731
0.0783333	0.107617	0.186295	0.163914
0.085	0.131474	0.171052	0.153145
0.0916667	0.172383	0.186688	0.147305
0.0983333	0.206641	0.231914	0.14596
0.105	0.202825	0.269106	0.146675
0.111667	0.170744	0.277556	0.176674
0.118333	0.111926	0.270712	0.211819
0.125	0.072371	0.244986	0.229515
0.131667	0.0366537	0.201639	0.203469
0.138333	0.019429	0.15342	0.146959
0.145	0.0257954	0.107335	0.0833512
0.151667	0.0618973	0.0795403	0.0115
0.158333	0.111524	0.0695619	-0.0567291
0.165	0.131199	0.0854222	-0.0958778
0.171667	0.1377	0.103844	-0.0748893
0.178333	0.131361	0.10132	-0.0255272
0.185	0.122625	0.0840016	0.00641431
0.191667	0.125768	0.070455	0.0225032
0.198333	0.130781	0.0387515	0.0300725
0.205	0.147557	-0.0078919	0.0246657
0.211667	0.162743	-0.0427734	0.00395412
0.218333	0.177857	-0.0648532	-0.00591382
0.225	0.186088	-0.0671129	0.0408036
0.231667	0.167717	-0.0745166	0.110805
0.238333	0.139871	-0.0475259	0.188821
0.245	0.0988903	0.00590703	0.239324
0.251667	0.0507487	0.052656	0.252603
0.258333	-0.0104742	0.0858469	0.20571
0.265	-0.0704664	0.105486	0.104426
0.271667	-0.120435	0.11703	0.0053479
0.278333	-0.149958	0.0979971	-0.0709739
0.285	-0.152055	0.0424947	-0.108636
0.291667	-0.139929	-0.0264418	-0.139946
0.298333	-0.116487	-0.0683261	-0.146267
0.305	-0.0898559	-0.0836571	-0.129292
0.311667	-0.0654786	-0.0778763	-0.116011
0.318333	-0.0401116	-0.0568009	-0.107653
0.325	-0.0153554	0.000380242	-0.0912187
0.331667	0.0277538	0.0997562	-0.0155049
0.338333	0.07826	0.1989	0.0986072
0.345	0.132491	0.259807	0.204123
0.351667	0.213384	0.281572	0.292003
0.358333	0.289843	0.271723	0.351049
0.365	0.33634	0.232389	0.374001
0.371667	0.350141	0.172757	0.330911
0.378333	0.351906	0.106812	0.235196
0.385	0.323061	0.0660454	0.126903
0.391667	0.241346	0.0510881	0.0230848
0.398333	0.155639	0.0869747	-0.0413694
0.405	0.137785	0.173548	-0.0412544
0.411667	0.169772	0.267047	0.0316952
0.418333	0.191117	0.317002	0.123034
0.425	0.194991	0.32183	0.201685
0.431667	0.184268	0.317305	0.263378
0.438333	0.155895	0.303715	0.295299
0.445	0.0936904	0.252477	0.261195
0.451667	0.00223462	0.172942	0.167265
0.458333	-0.0731767	0.124711	0.0857034
0.465	-0.118287	0.119178	0.0506407
0.471667	-0.133231	0.132367	0.0400989
0.478333	-0.125271	0.146049	0.0273657
0.485	-0.109112	0.174607	0.0299126
0.491667	-0.0733569	0.221805	0.0600977
0.498333	-0.0319693	0.262716	0.0902751
0.505	0.00764014	0.288497	0.0914628
0.511667	0.0462268	0.301812	0.0888637
0.518333	0.0808136	0.290145	0.0893678
0.525	0.105318	0.241217	0.106479
0.531667	0.103224	0.146139	0.104921
0.538333	0.0895496	0.0347134	0.0854104
0.545	0.0764059	-0.0671221	0.0620334
0.551667	0.0641467	-0.136602	0.0413662
0.558333	0.0404322	-0.173668	0.0422308
0.565	0.0125953	-0.172894	0.0289003
0.571667	0.000414264	-0.13167	0.0254906
0.578333	0.017299	-0.0718696	0.0390725
0.585	0.0555046	-0.00982204	0.0754939
0.591667	0.106183	0.0322729	0.0868529
0.598333	0.160627	0.0633518	0.0606408
0.605	0.185955	0.0686529	0.0326324
0.611667	0.183584	0.0619903	0.00999142
0.618333	0.159071	0.0646573	-0.0120329
0.625	0.141061	0.0638139	-0.0401778
0.631667	0.127632	0.0689806	-0.0381079
0.638333	0.11502	0.0773501	-0.0075481
0.645	0.12712	0.09851	0.0308093
0.651667	0.168561	0.112295	0.0640339
0.658333	0.231452	0.100322	0.0777169
0.665	0.283495	0.0837007	0.0729193
0.671667	0.329581	0.0553992	0.0491888
0.678333	0.374713	0.000872784	0.021094
0.685	0.418639	-0.0472311	0.000275314
0.691667	0.448603	-0.0563673	-0.00323856
0.698333	0.454821	-0.0401364	0.0320809
0.705	0.456581	-0.0293157	0.0976004
0.711667	0.450768	-0.0141486	0.174026
0.718333	0.449559	0.0556916	0.244275
0.725	0.452148	0.154602	0.319321
0.731667	0.435937	0.214685	0.365407
0.738333	0.408583	0.244551	0.367973
0.745	0.34311	0.270154	0.322174
0.751667	0.260167	0.280194	0.245444
0.758333	0.150047	0.222049	0.135524
0.765	0.0146949	0.0800216	-0.0317994
0.771667	-0.101263	-0.0573935	-0.190845
0.778333	-0.175888	-0.132973	-0.282554
0.785	-0.182275	-0.153188	-0.278523
0.791667	-0.157412	-0.147398	-0.208126
0.798333	-0.111476	-0.118152	-0.108874
0.805	-0.0488377	-0.0488377	0.0147628
0.811667	0.0071381	0.0200127	0.112473
0.818333	0.0341797	0.0203514	0.139202
0.825	0.0241539	-0.0454644	0.103702
0.831667	-0.000576639	-0.133137	0.0295867
0.838333	-0.011695	-0.198615	-0.0287651
0.845	-0.00239945	-0.220314	-0.0509123
0.851667	-0.00198567	-0.207026	-0.0443398
0.858333	-0.0104776	-0.155436	-0.0128696
0.865	-0.0409427	-0.0910106	0.00499656
0.871667	-0.0678236	-0.0334913	0.0159379
0.878333	-0.0755405	0.0169659	0.0464187
0.885	-0.0511808	0.0613527	0.0888974
0.891667	0.0302103	0.108888	0.14036
0.898333	0.11659	0.142816	0.145518
0.905	0.196977	0.165983	0.112928
0.911667	0.260739	0.198273	0.0737173
0.918333	0.323317	0.231764	0.0354162
0.925	0.368978	0.234033	-0.00330004
0.931667	0.377214	0.192678	-0.0399643
0.938333	0.368544	0.140616	-0.0336706
0.945	0.374968	0.110324	0.0299805
0.951667	0.398438	0.0822953	0.130408
0.958333	0.390725	0.0459721	0.224554
0.965	0.340725	0.0169524	0.300464
0.971667	0.262426	0.00254974	0.348291
0.978333	0.207929	-0.00283267	0.354139
0.985	0.19137	-0.000795837	0.3199
0.991667	0.192505	0.034195	0.252799
0.998333	0.198161	0.104224	0.191893
1.005	0.205888	0.171079	0.142702
1.01167	0.244955	0.223974	0.100309
1.01833	0.303259	0.261775	0.101015
1.025	0.351161	0.276297	0.138448
1.03167	0.380296	0.253457	0.20164
1.03833	0.421307	0.203869	0.233811
1.045	0.469457	0.157129	0.226201
1.05167	0.48207	0.118243	0.193658
1.05833	0.453381	0.100045	0.156888
1.065	0.426649	0.106691	0.142637
1.07167	0.412285	0.122845	0.14254
1.07833	0.369713	0.104591	0.132358
1.085	0.311256	0.064731	0.11297
1.09167	0.29258	0.0503468	0.142838
1.09833	0.338932	0.0695192	0.217991
1.105	0.397366	0.0902832	0.297675
1.11167	0.42077	0.0888918	0.330271
1.11833	0.410028	0.0967457	0.363141
1.125	0.406068	0.143808	0.442964
1.13167	0.404884	0.196506	0.518863
1.13833	0.379011	0.211641	0.546686
1.145	0.339849	0.207288	0.529578
1.15167	0.324216	0.22408	0.520103
1.15833	0.347139	0.273229	0.500783
1.165	0.358488	0.303175	0.432449
1.17167	0.35168	0.318301	0.347208
1.17833	0.326342	0.33111	0.283329
1.185	0.28379	0.330043	0.226425
1.19167	0.24056	0.308748	0.176199
1.19833	0.238256	0.290708	0.154031
1.205	0.287243	0.279137	0.180577
1.21167	0.326701	0.227519	0.211263
1.21833	0.344848	0.159359	0.222719
1.225	0.350667	0.120831	0.244308
1.23167	0.348027	0.12296	0.269957
1.23833	0.294991	0.099965	0.281577
1.245	0.202939	0.0584571	0.256836
1.25167	0.127368	0.0577496	0.238945
1.25833	0.0910139	0.101027	0.242618
1.265	0.0609748	0.14919	0.258015
1.27167	0.0263824	0.168003	0.261089
1.27833	0.025512	0.20528	0.273049
1.285	0.083401	0.261261	0.321306
1.29167	0.156172	0.303991	0.373486
1.29833	0.206145	0.296267	0.408139
1.305	0.255176	0.242778	0.41865
1.31167	0.315934	0.176221	0.43486
1.31833	0.372091	0.106016	0.443575
1.325	0.392223	0.0608216	0.442469
1.33167	0.407751	0.0491694	0.449316
1.33833	0.433314	0.0761629	0.460851
1.345	0.475744	0.140528	0.484716
1.35167	0.516747	0.234936	0.517088
1.35833	0.547569	0.342052	0.569357
1.365	0.548918	0.410159	0.615694
1.37167	0.485573	0.414048	0.618052
1.37833	0.377443	0.373152	0.582361
1.385	0.282788	0.326181	0.529024
1.39167	0.240265	0.287949	0.481756
1.39833	0.243863	0.2534	0.428215
1.405	0.274332	0.227126	0.380325
1.41167	0.330273	0.203435	0.351929
1.41833	0.394984	0.188037	0.358366
1.425	0.43421	0.170042	0.381618
1.43167	0.436008	0.158966	0.409421
1.43833	0.404979	0.142718	0.431977
1.445	0.372056	0.128869	0.439469
1.45167	0.33869	0.129835	0.448546
1.45833	0.322756	0.155863	0.476456
1.465	0.317952	0.198743	0.523794
1.47167	0.301891	0.217491	0.558733
1.47833	0.267972	0.203122	0.586957
1.485	0.236885	0.182525	0.631256
1.49167	0.260857	0.208881	0.699216
1.49833	0.306669	0.257078	0.728893
1.505	0.330453	0.27371	0.697313
1.51167	0.331765	0.26024	0.637632
1.51833	0.33702	0.257388	0.574427
1.525	0.339121	0.270456	0.513094
1.53167	0.316487	0.241624	0.437107
1.53833	0.287829	0.182448	0.384492
1.545	0.268811	0.123852	0.354302
1.55167	0.251782	0.0720143	0.328036
1.55833	0.223166	0.0119272	0.320917
1.565	0.197433	-0.0447999	0.347574
1.57167	0.19956	-0.0407656	0.409257
1.57833	0.221232	0.0185764	0.474801
1.585	0.264578	0.115328	0.536246
1.59167	0.312863	0.225125	0.596292
1.59833	0.363586	0.319241	0.634679
1.605	0.404703	0.392782	0.645056
1.61167	0.427384	0.408787	0.612327
1.61833	0.446881	0.397767	0.544926
1.625	0.457547	0.359795	0.483814
1.63167	0.472541	0.309939	0.454562
1.63833	0.476547	0.284381	0.450209
1.645	0.464679	0.277282	0.457164
1.65167	0.439372	0.277248	0.470972
1.65833	0.418416	0.241986	0.491451
1.665	0.406479	0.186657	0.492062
1.67167	0.395333	0.146901	0.47325
1.67833	0.393444	0.126415	0.466388
1.685	0.418809	0.132229	0.467447
1.69167	0.457452	0.156567	0.485396
1.69833	0.471881	0.210574	0.513992
1.705	0.44626	0.267922	0.555501
1.71167	0.386341	0.300987	0.573661
1.71833	0.3202	0.29302	0.552322
1.725	0.248336	0.242137	0.51235
1.73167	0.188874	0.193165	0.472994
1.73833	0.156504	0.150782	0.465485
1.745	0.174733	0.149461	0.493803
1.75167	0.242746	0.179326	0.550912
1.75833	0.324876	0.209481	0.589184
1.765	0.397239	0.215087	0.600749
1.77167	0.446043	0.201426	0.618508
1.77833	0.464903	0.193106	0.627421
1.785	0.439076	0.173477	0.591547
1.79167	0.379081	0.133987	0.524698
1.79833	0.335159	0.125827	0.502826
1.805	0.313735	0.173545	0.525118
1.81167	0.296077	0.243625	0.531643
1.81833	0.277758	0.28205	0.516399
1.825	0.281323	0.298489	0.512767
1.83167	0.300431	0.329518	0.525261
1.83833	0.282934	0.358274	0.523344
1.845	0.246121	0.35627	0.527212
1.85167	0.243088	0.317952	0.55655
1.85833	0.295196	0.28089	0.600118
1.865	0.360295	0.266835	0.636099
1.87167	0.424056	0.268607	0.670296
1.87833	0.511808	0.275773	0.696521
1.885	0.611509	0.307287	0.704024
1.89167	0.671873	0.382433	0.705115
1.89833	0.65783	0.488076	0.718219
1.905	0.593266	0.564179	0.751164
1.91167	0.492866	0.576312	0.745376
1.91833	0.386956	0.540021	0.692229
1.925	0.298514	0.485434	0.609101
1.93167	0.23708	0.403497	0.520788
1.93833	0.224213	0.292878	0.429464
1.945	0.26434	0.201397	0.35487
1.95167	0.367981	0.168663	0.344853
1.95833	0.472172	0.181778	0.391675
1.965	0.549403	0.191775	0.442249
1.97167	0.578753	0.203482	0.466671
1.97833	0.554531	0.223606	0.47859
1.985	0.479354	0.251426	0.471045
1.99167	0.401918	0.291768	0.452082
1.99833	0.366433	0.332578	0.432768
2.005	0.375899	0.392588	0.438295
2.01167	0.427049	0.470918	0.478968
2.01833	0.516824	0.543527	0.535863
2.025	0.639628	0.590991	0.617269
2.03167	0.749111	0.597954	0.693855
2.03833	0.843659	0.600949	0.774827
2.045	0.921902	0.61768	0.853968
2.05167	0.985811	0.63772	0.939966
2.05833	1.02535	0.692992	1.03318
2.065	1.06268	0.772287	1.11861
2.07167	1.12006	0.885455	1.21122
2.07833	1.18296	0.998903	1.28572
2.085	1.20132	1.05636	1.30707
2.09167	1.15628	1.02944	1.23356
2.09833	1.07766	0.919823	1.10509
2.105	0.998255	0.803706	0.987445
2.11167	0.918919	0.701482	0.897293
2.11833	0.817462	0.59907	0.821287
2.125	0.723682	0.500999	0.756257
2.13167	0.677826	0.435592	0.725099
2.13833	0.670178	0.405057	0.699073
2.145	0.660378	0.386673	0.649774
2.15167	0.628286	0.351244	0.57682
2.15833	0.605272	0.307726	0.51595
2.165	0.610137	0.276828	0.512181
2.17167	0.612121	0.264507	0.529479
2.17833	0.590365	0.26087	0.548682
2.185	0.541648	0.23981	0.541986
2.19167	0.49889	0.211357	0.510579
2.19833	0.479996	0.20057	0.477089
2.205	0.480464	0.203422	0.441466
2.21167	0.482013	0.189235	0.41246
2.21833	0.471697	0.143156	0.372885
2.225	0.453293	0.092804	0.315502
2.23167	0.421436	0.0785899	0.268862
2.23833	0.371944	0.0891793	0.238402
2.245	0.314516	0.11329	0.223564
2.25167	0.277847	0.140041	0.238671
2.25833	0.271767	0.172108	0.273749
2.265	0.283173	0.190666	0.323737
2.27167	0.290086	0.164678	0.351631
2.27833	0.286527	0.114865	0.332131
2.285	0.265398	0.0512985	0.268773
2.29167	0.252403	0.0206604	0.181059
2.29833	0.267526	0.0210011	0.11073
2.305	0.311359	0.046714	0.0852295
2.31167	0.354971	0.0822199	0.10451
2.31833	0.384065	0.120374	0.163372
2.325	0.393419	0.155	0.232346
2.33167	0.37954	0.149705	0.274492
2.33833	0.337493	0.103843	0.284677
2.345	0.285806	0.046911	0.260551
2.35167	0.258895	0.0242913	0.24456
2.35833	0.263539	0.0117694	0.231724
2.365	0.287471	-0.00626106	0.210716
2.37167	0.313248	-0.0353197	0.198567
2.37833	0.335286	-0.0409384	0.2115
2.385	0.339317	-0.0221251	0.258522
2.39167	0.312947	-0.00987198	0.283857
2.39833	0.273613	-0.0010454	0.291332
2.405	0.245444	0.0260993	0.310637
2.41167	0.238948	0.096374	0.352456
2.41833	0.246974	0.182601	0.380733
2.425	0.268928	0.276558	0.397344
2.43167	0.289992	0.347212	0.41142
2.43833	0.291597	0.383627	0.419972
2.445	0.275161	0.37625	0.41111
2.45167	0.258923	0.364781	0.385411
2.45833	0.27053	0.356837	0.384509
2.465	0.311256	0.318885	0.398932
2.47167	0.378775	0.250029	0.424001
2.47833	0.418889	0.164735	0.420501
2.485	0.428724	0.112581	0.393884
2.49167	0.396976	0.0617592	0.351801
2.49833	0.32396	0.0159236	0.28665
2.505	0.234335	-0.00456049	0.222994
2.51167	0.159036	0.0326739	0.189589
2.51833	0.172561	0.129168	0.223697
2.525	0.244154	0.235571	0.319257
2.53167	0.324131	0.334622	0.446276
2.53833	0.376632	0.407627	0.566301
2.545	0.398763	0.43548	0.639916
2.55167	0.392681	0.406986	0.629773
2.55833	0.343594	0.320706	0.554109
2.565	0.278541	0.227519	0.44761
2.57167	0.224716	0.158436	0.360644
2.57833	0.200433	0.127477	0.320101
2.585	0.197674	0.133301	0.325395
2.59167	0.221968	0.168562	0.379397
2.59833	0.25867	0.218139	0.464546
2.605	0.261961	0.222861	0.529004
2.61167	0.239093	0.152309	0.531242
2.61833	0.233662	0.0538947	0.486132
2.625	0.267539	-0.0204706	0.410163
2.63167	0.310446	-0.0614873	0.350244
2.63833	0.329985	-0.0767569	0.319703
2.645	0.379632	-0.0347393	0.357076
2.65167	0.48706	0.0884239	0.460875
2.65833	0.659625	0.268619	0.5988
2.665	0.847341	0.459673	0.762311
2.67167	1.04152	0.648134	0.914966
2.67833	1.25875	0.83103	1.03385
2.685	1.47222	1.02209	1.12609
2.69167	1.70488	1.31722	1.26833
2.69833	2.19807	2.04263	1.73702
2.705	3.55199	3.88339	3.13251
2.71167	6.26634	7.33207	6.10597
2.71833	10.1326	11.8292	10.4628
2.725	14.1185	15.663	14.7185
2.73167	16.7696	17.1067	17.3477
2.73833	17.3806	15.9429	17.5128
2.745	16.0665	12.7071	15.4094
2.75167	13.3635	7.89894	11.386
2.75833	9.76089	2.22687	5.95827
2.765	5.86016	-3.1039	0.438299
2.77167	2.66053	-6.66307	-4.19303
2.77833	0.7071	-8.48727	-7.09983
2.785	-0.379037	-9.34644	-8.69267
2.79167	-1.32943	-9.85003	-9.56577
2.79833	-2.37764	-10.1544	-9.97102
2.805	-3.1198	-9.82842	-9.84208
2.81167	-3.12338	-8.72765	-8.76757
2.81833	-2.56637	-7.01002	-7.07097
2.825	-1.83385	-5.22226	-5.22421
2.83167	-1.42228	-3.92854	-3.7906
2.83833	-1.73658	-3.46035	-3.08415
2.845	-3.22378	-4.19843	-3.37566
2.85167	-6.0785	-6.24968	-4.78964
2.85833	-9.78018	-9.12739	-7.03312
2.865	-13.4374	-12.0107	-9.45138
2.87167	-16.1524	-14.1216	-11.3303
2.87833	-17.3695	-14.9696	-12.2223
2.885	-16.7385	-14.2423	-11.8464
2.89167	-14.3281	-11.9987	-10.1933
2.89833	-10.7631	-8.7952	-7.62176
2.905	-6.98833	-5.46149	-4.78883
2.91167	-3.81065	-2.69676	-2.3287
2.91833	-1.52177	-0.722588	-0.518016
2.925	-0.0610995	0.533516	0.657187
2.93167	0.777154	1.25304	1.33914
2.93833	1.16085	1.56235	1.66103
2.945	1.2244	1.57726	1.72636
2.95167	1.09908	1.42667	1.63735
2.95833	0.900017	1.21997	1.48517
2.965	0.705454	1.03066	1.33385
2.97167	0.550175	0.896835	1.22214
2.97833	0.443425	0.824895	1.15017
2.985	0.374627	0.801397	1.10928
2.99167	0.329545	0.805429	1.08284
2.99833	0.304745	0.812577	1.0617
3.005	0.299698	0.812775	1.03728
3.01167	0.312279	0.797699	1.01563
3.01833	0.322108	0.766043	0.99442
3.025	0.333533	0.731215	0.972546
3.03167	0.343803	0.696186	0.952306
3.03833	0.362481	0.678624	0.937492
3.045	0.394403	0.67669	0.938759
3.05167	0.424127	0.683527	0.942054
3.05833	0.444484	0.699592	0.940115
3.065	0.451282	0.724033	0.931588
3.07167	0.466096	0.763166	0.93016
3.07833	0.481911	0.799008	0.932684
3.085	0.481876	0.812801	0.925714
3.09167	0.478214	0.811046	0.918109
3.09833	0.500307	0.810251	0.930982
3.105	0.548431	0.811168	0.973596
3.11167	0.592632	0.811023	1.026
3.11833	0.621063	0.813705	1.06385
3.125	0.639897	0.822049	1.07957
3.13167	0.65387	0.838883	1.07289
3.13833	0.651819	0.84923	1.0505
3.145	0.624836	0.840843	1.00677
3.15167	0.581345	0.799259	0.948276
3.15833	0.519086	0.730325	0.894651
3.165	0.463646	0.674408	0.855272
3.17167	0.443458	0.658511	0.839174
3.17833	0.466849	0.676658	0.837856
3.185	0.512158	0.711953	0.857049
3.19167	0.550491	0.756485	0.883389
3.19833	0.583834	0.806994	0.901352
3.205	0.59863	0.832757	0.899895
3.21167	0.574247	0.811712	0.880646
3.21833	0.517384	0.759617	0.855768
3.225	0.47414	0.710652	0.831385
3.23167	0.467443	0.677251	0.811824
3.23833	0.486254	0.658392	0.808042
3.245	0.528686	0.66077	0.829721
3.25167	0.588019	0.680048	0.86769
3.25833	0.647111	0.687165	0.892171
3.265	0.6648	0.661462	0.876735
3.27167	0.643804	0.628545	0.825678
3.27833	0.605049	0.617923	0.759124
3.285	0.570482	0.622934	0.706257
3.29167	0.558534	0.631013	0.684002
3.29833	0.566647	0.647233	0.684158
3.305	0.593175	0.702371	0.704318
3.31167	0.623019	0.77513	0.752032
3.31833	0.657838	0.824254	0.810244
3.325	0.68444	0.82606	0.837083
3.33167	0.677904	0.805696	0.813276
3.33833	0.622705	0.792459	0.76907
3.345	0.549948	0.774538	0.729429
3.35167	0.496828	0.747167	0.702458
3.35833	0.471655	0.721041	0.692405
3.365	0.478703	0.734287	0.715974
3.37167	0.496756	0.748049	0.758244
3.37833	0.533072	0.737158	0.802064
3.385	0.56175	0.689542	0.857945
3.39167	0.577957	0.632793	0.916317
3.39833	0.552345	0.576186	0.942903
3.405	0.480877	0.503288	0.906297
3.41167	0.429182	0.456362	0.848542
3.41833	0.420347	0.452772	0.805393
3.425	0.45632	0.497328	0.761033
3.43167	0.490474	0.539589	0.706643
3.43833	0.53178	0.567543	0.657812
3.445	0.587811	0.610223	0.65522
3.45167	0.620506	0.651023	0.666719
3.45833	0.623736	0.693354	0.677238
3.465	0.600615	0.706473	0.671949
3.47167	0.583203	0.722916	0.648336
3.47833	0.570071	0.728858	0.617654
3.485	0.54732	0.702292	0.583225
3.49167	0.513981	0.639389	0.571134
3.49833	0.468882	0.543269	0.56725
3.505	0.426068	0.465168	0.572088
3.51167	0.391626	0.404501	0.58934
3.51833	0.357547	0.371852	0.607756
3.525	0.310789	0.346075	0.614381
3.53167	0.265889	0.350289	0.607006
3.53833	0.2337	0.389149	0.592056
3.545	0.212304	0.434987	0.572851
3.55167	0.178597	0.450394	0.549976
3.55833	0.155378	0.449586	0.546189
3.565	0.166442	0.470664	0.561784
3.57167	0.175155	0.501312	0.557276
3.57833	0.163615	0.499785	0.531081
3.585	0.151401	0.472789	0.521841
3.59167	0.168497	0.451739	0.551039
3.59833	0.193647	0.424436	0.57415
3.605	0.207464	0.379602	0.556556
3.61167	0.238307	0.336058	0.546821
3.61833	0.292559	0.327368	0.579379
3.625	0.340106	0.328185	0.611916
3.63167	0.367951	0.326466	0.600517
3.63833	0.381171	0.338256	0.569455
3.645	0.372547	0.362533	0.561715
3.65167	0.346248	0.373905	0.568276
3.65833	0.315032	0.35604	0.550068
3.665	0.304217	0.317568	0.512929
3.67167	0.306294	0.273869	0.490065
3.67833	0.328243	0.23526	0.489117
3.685	0.379589	0.228431	0.508425
3.69167	0.434702	0.228709	0.515166
3.69833	0.450332	0.194271	0.501014
3.705	0.412297	0.148606	0.46639
3.71167	0.360863	0.146286	0.429997
3.71833	0.311179	0.185294	0.397044
3.725	0.27684	0.195778	0.356959
3.73167	0.259747	0.185838	0.325349
3.73833	0.283802	0.216568	0.3207
3.745	0.343447	0.285273	0.361931
3.75167	0.406776	0.32619	0.404989
3.75833	0.451462	0.323193	0.420957
3.765	0.47038	0.320653	0.422328
3.77167	0.491685	0.340528	0.453409
3.77833	0.531833	0.363986	0.523508
3.785	0.580432	0.385882	0.596709
3.79167	0.605255	0.398784	0.64277
3.79833	0.601747	0.407198	0.685186
3.805	0.588586	0.415971	0.735151
3.81167	0.593278	0.441167	0.783574
3.81833	0.578841	0.465831	0.792782
3.825	0.545055	0.469238	0.758605
3.83167	0.52436	0.475246	0.716617
3.83833	0.531781	0.487435	0.682666
3.845	0.530141	0.492948	0.645369
3.85167	0.479845	0.451712	0.580614
3.85833	0.439019	0.390858	0.515291
3.865	0.428	0.358382	0.462685
3.87167	0.423657	0.368343	0.436713
3.87833	0.399712	0.378731	0.428644
3.885	0.365717	0.341875	0.419781
3.89167	0.329232	0.295853	0.395058
3.89833	0.254106	0.260305	0.350507
3.905	0.144539	0.226555	0.312343
3.91167	0.0353581	0.164581	0.286185
3.91833	-0.0509421	0.089248	0.247752
3.925	-0.109212	0.0562502	0.208121
3.93167	-0.1337	0.0556044	0.18062
3.93833	-0.0981496	0.0897242	0.180649
3.945	-0.00791654	0.14181	0.196738
3.95167	0.0897568	0.188939	0.223865
3.95833	0.155119	0.240473	0.260352
3.965	0.191028	0.289734	0.306654
3.97167	0.208868	0.342382	0.362813
3.97833	0.205731	0.358319	0.417267
3.985	0.169499	0.310166	0.452894
3.99167	0.120621	0.231247	0.449219
3.99833	0.0757677	0.155876	0.413265
4.005	0.0320765	0.0974032	0.353382
4.01167	-0.0141714	0.0454332	0.288747
4.01833	-0.0576099	-0.00372733	0.241396
4.025	-0.0800666	-0.0266608	0.214569
4.03167	-0.0647526	0.00295829	0.21859
4.03833	-0.017154	0.0567558	0.255365
4.045	0.0499435	0.111455	0.319695
4.05167	0.0960132	0.152757	0.368365
4.05833	0.105661	0.183863	0.363782
4.065	0.0711716	0.217084	0.324581
4.07167	-0.0107186	0.229607	0.27263
4.07833	-0.0938975	0.236551	0.230869
4.085	-0.151007	0.25335	0.191196
4.09167	-0.135184	0.283955	0.169666
4.09833	-0.072598	0.310779	0.14891
4.105	-0.00036403	0.312918	0.11775
4.11167	0.0635479	0.304827	0.101464
4.11833	0.106387	0.288062	0.104328
4.125	0.149202	0.27318	0.117015
4.13167	0.150796	0.261422	0.111931
4.13833	0.113801	0.262574	0.120946
4.145	0.05613	0.275475	0.150096
4.15167	0.0290263	0.28175	0.172806
4.15833	0.0215088	0.26851	0.151433
4.165	-0.0179989	0.189902	0.0854752
4.17167	-0.0620208	0.0753083	0.00654315
4.17833	-0.0609296	-0.00990806	-0.059106
4.185	-0.00462859	-0.0446829	-0.0884264
4.19167	0.0328555	-0.0634656	-0.0998172
4.19833	0.036187	-0.0930359	-0.0749047
4.205	0.0465369	-0.0926995	-0.0191443
4.21167	0.0801682	-0.0461936	0.0793857
4.21833	0.0937538	-0.000659952	0.167138
4.225	0.0771084	0.0141659	0.21305
4.23167	0.0547923	0.00234016	0.215021
4.23833	0.0602096	0.00441969	0.19096
4.245	0.0731133	0.0225686	0.173365
4.25167	0.076009	0.0249874	0.144232
4.25833	0.0578548	-0.0089024	0.115593
4.265	0.0276738	-0.0529117	0.081415
4.27167	0.0106476	-0.0632621	0.0613357
4.27833	-0.00450917	-0.045994	0.0563775
4.285	-0.0219048	-0.0219048	0.0457886
4.29167	-0.0496592	-0.0014986	0.0346148
4.29833	-0.0568344	0.0418709	0.0408206
4.305	-0.0303657	0.103149	0.0734555
4.31167	0.0221264	0.167085	0.119868
4.31833	0.0876428	0.229263	0.161444
4.325	0.14732	0.265576	0.199479
4.33167	0.176803	0.28123	0.231615
4.33833	0.171103	0.280775	0.23264
4.345	0.143948	0.296536	0.215427
4.35167	0.106595	0.309728	0.199158
4.35833	0.0417359	0.273956	0.18649
4.365	-0.0307998	0.225262	0.15771
4.37167	-0.0549783	0.217773	0.111157
4.37833	-0.0232541	0.249974	0.0856083
4.385	0.0199417	0.250731	0.0863704
4.39167	0.057402	0.230971	0.0996729
4.39833	0.119901	0.269151	0.115204
4.405	0.225599	0.37628	0.152355
4.41167	0.328348	0.468538	0.22245
4.41833	0.388882	0.498554	0.284741
4.425	0.434522	0.5132	0.330893
4.43167	0.470654	0.55267	0.373193
4.43833	0.496115	0.577654	0.434887
4.445	0.473942	0.544513	0.491138
4.45167	0.410434	0.470515	0.500683
4.45833	0.318113	0.388685	0.468304
4.465	0.188051	0.316321	0.392132
4.47167	0.0448072	0.22839	0.279858
4.47833	-0.100077	0.150739	0.161357
4.485	-0.207068	0.108121	0.0640317
4.49167	-0.274573	0.102129	-0.00806269
4.49833	-0.306805	0.123778	-0.040216
4.505	-0.280497	0.151517	-0.0143315
4.51167	-0.204387	0.184235	0.0534049
4.51833	-0.116274	0.192239	0.0895082
4.525	-0.0544553	0.180625	0.0838223
4.53167	-0.0137694	0.180303	0.109913
4.53833	0.0423372	0.207323	0.178227
4.545	0.105641	0.245831	0.25366
4.55167	0.13742	0.26855	0.291764
4.55833	0.150646	0.275101	0.309321
4.565	0.164686	0.271974	0.313272
4.57167	0.189286	0.244122	0.285484
4.57833	0.210006	0.215728	0.246251
4.585	0.227661	0.219555	0.223481
4.59167	0.265196	0.269011	0.230301
4.59833	0.318347	0.33599	0.281429
4.605	0.370352	0.371306	0.365834
4.61167	0.423162	0.388829	0.460448
4.61833	0.444698	0.388908	0.520371
4.625	0.404585	0.370253	0.523847
4.63167	0.336188	0.340957	0.510472
4.63833	0.271628	0.317881	0.479512
4.645	0.231721	0.339963	0.444186
4.65167	0.19481	0.403188	0.408762
4.65833	0.184478	0.472011	0.390941
4.665	0.232036	0.51337	0.40414
4.67167	0.285347	0.509461	0.418064
4.67833	0.301285	0.480575	0.414604
4.685	0.283628	0.438123	0.392262
4.69167	0.257442	0.389049	0.374803
4.69833	0.215863	0.350331	0.358862
4.705	0.13441	0.326098	0.323969
4.71167	0.0485006	0.307423	0.283598
4.71833	0.00421326	0.297945	0.278377
4.725	-0.00739839	0.292055	0.300681
4.73167	0.00633569	0.303405	0.314588
4.73833	0.0442894	0.32467	0.310889
4.745	0.102386	0.354156	0.301259
4.75167	0.155862	0.386651	0.283745
4.75833	0.188035	0.399751	0.24467
4.765	0.198122	0.386472	0.186216
4.77167	0.163253	0.330623	0.125613
4.77833	0.0934385	0.258424	0.0681196
4.785	0.039834	0.21388	0.045264
4.79167	0.0276879	0.215085	0.0679286
4.79833	0.0238056	0.246489	0.107328
4.805	-0.00636921	0.286409	0.140955
4.81167	-0.033109	0.310214	0.154012
4.81833	-0.0357387	0.307107	0.158586
4.825	-0.0262456	0.244598	0.116521
4.83167	-0.0234859	0.156758	0.0399468
4.83833	-0.01658	0.0826021	-0.0287162
4.845	0.0308271	0.0389333	-0.0539213
4.85167	0.10507	0.0373594	-0.0456468
4.85833	0.173421	0.0704241	-0.0218256
4.865	0.211888	0.133687	0.0149006
4.87167	0.20908	0.179516	0.0480243
4.87833	0.172274	0.186103	0.0669706
4.885	0.114517	0.170307	0.0673701
4.89167	0.0611565	0.159862	0.0609799
4.89833	0.0268317	0.157962	0.0393398
4.905	0.00352813	0.1585	0.0456619
4.91167	0.00550455	0.173828	0.0935897
4.91833	0.0541758	0.212009	0.166463
4.925	0.141179	0.267064	0.232922
4.93167	0.227273	0.313581	0.299538
4.93833	0.283203	0.319443	0.36453
4.945	0.30129	0.29366	0.384502
4.95167	0.289669	0.244369	0.33973
4.95833	0.238065	0.181321	0.254079
4.965	0.153901	0.120523	0.155852
4.97167	0.075319	0.0734117	0.0583184
4.97833	0.0202936	0.0584406	-0.0309425
4.985	-0.0151179	0.0354269	-0.118862
4.99167	-0.0289057	-0.00172602	-0.19114
4.99833	-0.0224161	-0.0190782	-0.21432
5.005	0.00266704	0.00648174	-0.173713
5.01167	0.0281308	0.0739072	-0.0847884
5.01833	0.0575952	0.1563	0.0195259
5.025	0.10496	0.284251	0.149133
5.03167	0.162152	0.43538	0.2831
5.03833	0.200935	0.552364	0.363134
5.045	0.225769	0.600086	0.38166
5.05167	0.245062	0.589339	0.373137
5.05833	0.253614	0.544962	0.363144
5.065	0.248063	0.475515	0.34299
5.07167	0.230614	0.424209	0.324354
5.07833	0.21984	0.418681	0.320168
5.085	0.181464	0.441817	0.314292
5.09167	0.104462	0.439679	0.263205
5.09833	0.0117757	0.403259	0.199207
5.105	-0.0560802	0.366874	0.164472
5.11167	-0.0784141	0.355031	0.174979
5.11833	-0.0468094	0.363271	0.196848
5.125	0.0327094	0.373648	0.212281
5.13167	0.134503	0.387704	0.243298
5.13833	0.216626	0.417851	0.26987
5.145	0.257443	0.439594	0.259192
5.15167	0.250867	0.414899	0.191131
5.15833	0.206698	0.373591	0.12508
5.165	0.160693	0.359057	0.122543
5.17167	0.135872	0.380966	0.166883
5.17833	0.144007	0.414374	0.211167
5.185	0.150441	0.438451	0.223172
5.19167	0.149476	0.459897	0.202797
5.19833	0.150628	0.46391	0.16107
5.205	0.158801	0.440135	0.0978824
5.21167	0.163271	0.405504	0.0532449
5.21833	0.141917	0.362216	0.0574315
5.225	0.11847	0.334001	0.107955
5.23167	0.105022	0.331997	0.182795
5.23833	0.0897129	0.345774	0.244155
5.245	0.0682392	0.35911	0.282309
5.25167	0.0436031	0.344964	0.278614
5.25833	0.0402907	0.337837	0.257921
5.265	0.0632696	0.337928	0.246167
5.27167	0.102851	0.35319	0.262032
5.27833	0.149353	0.36393	0.282834
5.285	0.161407	0.357864	0.282252
5.29167	0.139586	0.343196	0.246409
5.29833	0.0975426	0.311166	0.164425
5.305	0.0678646	0.276242	0.0649255
5.31167	0.046119	0.223979	-0.0278146
5.31833	0.0129688	0.149344	-0.0989514
5.325	-0.00620016	0.0820147	-0.14613
5.33167	0.0134496	0.0539807	-0.149154
5.33833	0.0618565	0.07187	-0.0976789
5.345	0.0949904	0.10262	-0.0248992
5.35167	0.1011	0.139724	0.0440678
5.35833	0.0871574	0.193969	0.113638
5.365	0.0533565	0.24123	0.169869
5.37167	0.0130217	0.259547	0.175114
5.37833	-0.0187429	0.250193	0.122083
5.385	-0.0244714	0.225391	0.0599303
5.39167	-0.0362818	0.173527	0.00890837
5.39833	-0.0545251	0.114275	-0.0246253
5.405	-0.0662135	0.0944806	-0.0320208
5.41167	-0.0530941	0.137164	0.0148752
5.41833	-0.0350862	0.209531	0.104286
5.425	-0.029993	0.278044	0.199869
5.43167	-0.00857347	0.34667	0.29427
5.43833	0.0605178	0.397642	0.374228
5.445	0.149481	0.402681	0.409488
5.45167	0.197716	0.357933	0.386765
5.45833	0.209574	0.299696	0.331485
5.465	0.202135	0.250296	0.252865
5.47167	0.197451	0.211279	0.150199
5.47833	0.178734	0.188748	0.0492718
5.485	0.157288	0.180653	-0.00254487
5.49167	0.147943	0.188475	0.00865045
5.49833	0.151276	0.216602	0.0479868
5.505	0.175954	0.27752	0.107353
5.51167	0.196469	0.357163	0.173617
5.51833	0.187276	0.427602	0.239265
5.525	0.160896	0.484669	0.285918
5.53167	0.143625	0.50316	0.291689
5.53833	0.134484	0.470654	0.26984
5.545	0.121267	0.404985	0.238707
5.55167	0.123489	0.354279	0.22548
5.55833	0.154753	0.329275	0.215652
5.565	0.188026	0.323448	0.191048
5.57167	0.183508	0.333711	0.158973
5.57833	0.152051	0.348031	0.129384
5.585	0.112592	0.34958	0.119884
5.59167	0.0682115	0.321412	0.124576
5.59833	0.0300428	0.281813	0.144745
5.605	-0.0128051	0.218461	0.175846
5.61167	-0.0311843	0.139047	0.216631
5.61833	-0.0352415	0.0739542	0.26416
5.625	-0.0369855	0.0354937	0.27618
5.63167	-0.051303	0.033574	0.237135
5.63833	-0.0964548	0.044689	0.152779
5.645	-0.137942	0.0918939	0.0687487
5.65167	-0.17223	0.147251	0.00971612
5.65833	-0.193205	0.189696	-0.0273872
5.665	-0.207307	0.206587	-0.0260949
5.67167	-0.210342	0.199738	0.0112644
5.67833	-0.193468	0.186095	0.0689897
5.685	-0.1599	0.166733	0.136877
5.69167	-0.117162	0.17657	0.200462
5.69833	-0.0748525	0.219833	0.277587
5.705	-0.0458429	0.278883	0.325834
5.71167	-0.0452662	0.319991	0.333463
5.71833	-0.0539923	0.344644	0.308073
5.725	-0.0573134	0.351813	0.261953
5.73167	-0.0699043	0.343514	0.202062
5.73833	-0.0804585	0.320085	0.113284
5.745	-0.072282	0.309188	0.0472604
5.75167	-0.0421158	0.32028	0.00794024
5.75833	-0.0196816	0.334608	-0.00665845
5.765	-0.0295338	0.323326	-0.0301014
5.77167	-0.039858	0.284391	-0.0766743
5.77833	-0.0356571	0.241862	-0.119893
5.785	0.00579325	0.208449	-0.157277
5.79167	0.0695277	0.178723	-0.155585
5.79833	0.134934	0.174512	-0.109842
5.805	0.191653	0.222648	-0.0131884
5.81167	0.236672	0.307721	0.115836
5.81833	0.24862	0.372121	0.230555
5.825	0.210562	0.374594	0.308866
5.83167	0.147095	0.352612	0.344933
5.83833	0.0989516	0.31782	0.343333
5.845	0.0624461	0.277976	0.308297
5.85167	0.0129254	0.24133	0.257435
5.85833	-0.0291162	0.233621	0.225882
5.865	-0.055445	0.260698	0.225487
5.87167	-0.0561136	0.297223	0.239159
5.87833	-0.0515258	0.331851	0.254137
5.885	-0.0327861	0.352975	0.264417
5.89167	0.0144071	0.359637	0.269704
5.89833	0.0769644	0.35353	0.247389
5.905	0.154196	0.347315	0.208723
5.91167	0.217179	0.342587	0.181977
5.91833	0.25459	0.330884	0.187236
5.925	0.264731	0.318614	0.203951
5.93167	0.242466	0.324005	0.216793
5.93833	0.212628	0.365216	0.255669
5.945	0.164148	0.41115	0.310019
5.95167	0.091753	0.4284	0.356498
5.95833	0.0176736	0.409634	0.351457
5.965	-0.0415813	0.373267	0.313631
5.97167	-0.0614584	0.331455	0.255732
5.97833	-0.0590091	0.285267	0.182155
5.985	-0.0537276	0.243342	0.106284
5.99167	-0.0438106	0.224172	0.0227542
5.99833	-0.033092	0.248719	-0.0452256
6.005	-0.00994244	0.310015	-0.0775591
6.01167	-0.0037507	0.363891	-0.0766536
6.01833	-0.0132921	0.374853	-0.0640274
6.025	-0.0237037	0.353474	-0.068799
6.03167	-0.017333	0.322652	-0.0914698
6.03833	0.0124138	0.292317	-0.113908
6.045	0.0635826	0.263377	-0.11209
6.05167	0.123864	0.252133	-0.0762464
6.05833	0.148828	0.277574	-0.0175888
6.065	0.126673	0.332667	0.0413659
6.07167	0.0812709	0.380725	0.0998559
6.07833	0.0317689	0.381291	0.148912
6.085	-0.0192333	0.331719	0.158526
6.09167	-0.0696298	0.271309	0.144608
6.09833	-0.0927044	0.216763	0.106611
6.105	-0.0752696	0.168394	0.0836391
6.11167	-0.0402825	0.124703	0.0682198
6.11833	-0.00427564	0.119702	0.0720549
6.125	0.0251557	0.180605	0.106192
6.13167	0.0606887	0.272404	0.138874
6.13833	0.0977669	0.351921	0.171634
6.145	0.124232	0.404613	0.200844
6.15167	0.151075	0.451959	0.246933
6.15833	0.188308	0.49396	0.281506
6.165	0.21202	0.50146	0.25031
6.17167	0.214704	0.486501	0.181838
6.17833	0.200123	0.471921	0.11548
6.185	0.18682	0.476736	0.0774779
6.19167	0.168097	0.484717	0.0574798
6.19833	0.0894977	0.443788	0.0428332
6.205	-0.0279704	0.353976	0.0536493
6.21167	-0.136051	0.249234	0.0735275
6.21833	-0.188584	0.190501	0.0971922
6.225	-0.196011	0.172584	0.109334
6.23167	-0.197483	0.178741	0.0921965
6.23833	-0.149784	0.242653	0.0817647
6.245	-0.0361207	0.36776	0.113871
6.25167	0.1063	0.49826	0.205673
6.25833	0.203368	0.562903	0.298107
6.265	0.241292	0.559343	0.341718
6.27167	0.245999	0.531625	0.362157
6.27833	0.222329	0.491742	0.355497
6.285	0.156148	0.442727	0.30786
6.29167	0.0558198	0.371009	0.210111
6.29833	-0.0174197	0.282988	0.122854
6.305	-0.0300101	0.200302	0.095755
6.31167	-0.0050471	0.139435	0.0953989
6.31833	0.0238654	0.102543	0.10438
6.325	0.0576734	0.0738858	0.136521
6.33167	0.0923308	0.077072	0.194206
6.33833	0.0908727	0.0980253	0.234009
6.345	0.0339739	0.11599	0.231721
6.35167	-0.00937235	0.131771	0.224814
6.35833	0.00567154	0.164458	0.240516
6.365	0.0362512	0.222218	0.245148
6.37167	0.0427492	0.282598	0.240886
6.37833	0.0246597	0.346525	0.249518
6.385	0.0507893	0.431305	0.305153
6.39167	0.101129	0.508825	0.37453
6.39833	0.127625	0.546764	0.415837
6.405	0.12328	0.537175	0.423937
6.41167	0.129339	0.497934	0.422135
6.41833	0.178185	0.477639	0.434773
6.425	0.197347	0.478204	0.434426
6.43167	0.152045	0.488692	0.39946
6.43833	0.0774897	0.507597	0.34434
6.445	0.0326701	0.519998	0.298521
6.45167	0.0330842	0.540916	0.256675
6.45833	0.0619684	0.550727	0.215231
6.465	0.102829	0.551056	0.169662
6.47167	0.125289	0.528216	0.135089
6.47833	0.125451	0.490231	0.120479
6.485	0.138927	0.462223	0.125523
6.49167	0.16344	0.450496	0.127001
6.49833	0.169259	0.435334	0.0911878
6.505	0.157607	0.395072	0.0311746
6.51167	0.185913	0.348991	-0.0183179
6.51833	0.269608	0.303941	-0.0586001
6.525	0.355918	0.274379	-0.0866146
6.53167	0.394043	0.240024	-0.099005
6.53833	0.376344	0.21708	-0.0828544
6.545	0.316741	0.210406	-0.0387704
6.55167	0.211475	0.230548	0.0211686
6.55833	0.0779318	0.277727	0.100529
6.565	-0.053278	0.316271	0.154236
6.57167	-0.140867	0.3436	0.167129
6.57833	-0.168373	0.341366	0.13964
6.585	-0.131467	0.340125	0.104685
6.59167	-0.0593831	0.335438	0.0730489
6.59833	0.00741148	0.298759	0.0469829
6.605	0.0265679	0.216349	0.0295481
6.61167	0.00590074	0.115573	0.0244505
6.61833	-0.0257124	0.0515352	0.0332431
6.625	-0.0601363	0.0309396	0.032883
6.63167	-0.0596084	0.0557862	0.0431639
6.63833	-0.0191043	0.12204	0.0665532
6.645	0.0690699	0.243592	0.116964
6.65167	0.158837	0.385335	0.186717
6.65833	0.205932	0.486789	0.253521
6.665	0.228906	0.528359	0.307982
6.67167	0.220718	0.506344	0.302877
6.67833	0.17867	0.460004	0.241198
6.685	0.105749	0.413309	0.150401
6.69167	0.0407497	0.388841	0.0700298
6.69833	0.0292388	0.407371	0.012121
6.705	0.0458327	0.437793	-0.0269848
6.71167	0.066424	0.465537	-0.0374571
6.71833	0.0851792	0.477616	-0.0190558
6.725	0.0921496	0.458837	0.00306307
6.73167	0.0654774	0.405939	-0.000536925
6.73833	0.00153448	0.340089	-0.0192345
6.745	-0.0541465	0.304435	-0.00675803
6.75167	-0.0732663	0.313926	0.0427263
6.75833	-0.057423	0.337398	0.10426
6.765	-0.0311752	0.333128	0.145509
6.77167	0.000482482	0.304705	0.17676
6.77833	0.0274506	0.267777	0.209714
6.785	0.0161112	0.221151	0.202288
6.79167	-0.019027	0.156449	0.152929
6.79833	-0.0528924	0.0949271	0.0785627
6.805	-0.0465677	0.0936224	0.0431517
6.81167	0.00072131	0.137097	0.0442526
6.81833	0.0542101	0.179141	0.0296542
6.825	0.11949	0.217719	0.0175385
6.83167	0.177675	0.268751	0.0315511
6.83833	0.228004	0.325755	0.0931337
6.845	0.246209	0.36065	0.143916
6.85167	0.223695	0.367223	0.154986
6.85833	0.180867	0.35682	0.148982
6.865	0.130243	0.336713	0.133221
6.87167	0.0876244	0.298386	0.117274
6.87833	0.0346043	0.252042	0.0966271
6.885	-0.0176218	0.205061	0.0858261
6.89167	-0.0645938	0.18813	0.0977484
6.89833	-0.102758	0.194312	0.12701
6.905	-0.126651	0.19426	0.158156
6.91167	-0.152273	0.171023	0.185122
6.91833	-0.168817	0.144465	0.203545
6.925	-0.176204	0.138031	0.230686
6.93167	-0.157136	0.152808	0.245847
6.93833	-0.0885183	0.205213	0.263141
6.945	-0.0132589	0.276181	0.283695
6.95167	0.0491824	0.359127	0.277113
6.95833	0.0751137	0.418913	0.214662
6.965	0.08698	0.457482	0.103791
6.97167	0.0904288	0.463792	0.0152839
6.97833	0.0538316	0.416705	-0.0464972
6.985	0.00397298	0.343481	-0.0768434
6.99167	-0.0404045	0.266679	-0.0855112
6.99833	-0.0428015	0.211353	-0.0538479
7.005	-0.0328746	0.182656	-0.0070514
7.01167	-0.0203149	0.175188	0.0329879
7.01833	0.00371371	0.203985	0.0670365
7.025	0.0235184	0.245724	0.0900846
7.03167	0.030211	0.291518	0.099014
7.03833	0.00657534	0.3375	0.0836067
7.045	-0.00349026	0.369396	0.0865572
7.05167	0.00308113	0.386935	0.0941091
7.05833	0.0192442	0.37115	0.0793581
7.065	0.0387714	0.348716	0.0298485
7.07167	0.0521155	0.321529	-0.00638663
7.07833	0.0647809	0.311306	0.00849426
7.085	0.0608607	0.323598	0.0485279
7.09167	0.0597353	0.363957	0.103653
7.09833	0.0704323	0.415186	0.185055
7.105	0.0956238	0.4399	0.295365
7.11167	0.135286	0.449045	0.410415
7.11833	0.15049	0.428963	0.472266
7.125	0.156304	0.393768	0.48407
7.13167	0.161134	0.359022	0.476841
7.13833	0.175409	0.358037	0.463917
7.145	0.189294	0.403394	0.444372
7.15167	0.201616	0.455771	0.407933
7.15833	0.243019	0.49622	0.391577
7.165	0.291655	0.511477	0.398655
7.17167	0.312102	0.488055	0.416995
7.17833	0.291219	0.413766	0.429074
7.185	0.228711	0.31025	0.406305
7.19167	0.136444	0.203201	0.33764
7.19833	0.0429023	0.112997	0.246568
7.205	-0.00666452	0.0462644	0.178806
7.21167	-0.0180827	0.000513978	0.114114
7.21833	-0.0223895	-0.0147601	0.0431063
7.225	-0.0309541	-0.0300004	-0.0151283
7.23167	-0.0343953	-0.0305806	-0.0321431
7.23833	-0.0456996	-0.0309177	-0.0295822
7.245	-0.0943335	-0.0399741	-0.0496212
7.25167	-0.153956	-0.0562043	-0.0717614
7.25833	-0.185424	-0.0819504	-0.0932586
7.265	-0.165053	-0.0763617	-0.122743
7.27167	-0.112963	-0.0366692	-0.148959
7.27833	-0.0652318	0.0339503	-0.153476
7.285	-0.0383129	0.104738	-0.141091
7.29167	-0.0328487	0.14072	-0.135637
7.29833	-0.0365475	0.152757	-0.110249
7.305	-0.0505686	0.150657	-0.0301325
7.31167	-0.0742404	0.135568	0.0609878
7.31833	-0.0878464	0.104796	0.116476
7.325	-0.0550195	0.0885085	0.148112
7.33167	0.0132222	0.113358	0.186114
7.33833	0.065632	0.150986	0.201562
7.345	0.0719685	0.175919	0.169043
7.35167	0.0522655	0.189118	0.107224
7.35833	0.0621767	0.231454	0.0518935
7.365	0.0697546	0.301021	0.0100867
7.37167	0.025298	0.361945	-0.0190357
7.37833	-0.0557644	0.411059	-0.0135537
7.385	-0.109377	0.467596	0.0267076
7.39167	-0.109385	0.537683	0.092533
7.39833	-0.103833	0.575183	0.160656
7.405	-0.112006	0.560811	0.214647
7.41167	-0.0868059	0.540235	0.21947
7.41833	-0.0201506	0.554438	0.169467
7.425	0.0560303	0.563862	0.0743949
7.43167	0.113038	0.532655	-0.0167348
7.43833	0.136542	0.47605	-0.0675206
7.445	0.163039	0.436267	-0.0727544
7.45167	0.192984	0.413282	-0.0384529
7.45833	0.245566	0.403876	0.0223997
7.465	0.29128	0.420503	0.111103
7.47167	0.311633	0.455637	0.202087
7.47833	0.304404	0.492278	0.264465
7.485	0.260166	0.510505	0.262508
7.49167	0.195369	0.50579	0.214793
7.49833	0.117349	0.46687	0.138348
7.505	0.0691757	0.430618	0.0795416
7.51167	0.049297	0.434581	0.0439738
7.51833	0.0607344	0.477013	0.0275458
7.525	0.0683921	0.517096	0.0334574
7.53167	0.0452885	0.535954	0.0536844
7.53833	-0.00739184	0.542878	0.0948663
7.545	-0.0509121	0.533213	0.119998
7.55167	-0.0673806	0.499579	0.120796
7.55833	-0.0846396	0.44608	0.0887556
7.565	-0.0917133	0.401813	0.057636
7.57167	-0.0767572	0.385298	0.0361226
7.57833	-0.0409606	0.37961	0.0203854
7.585	-0.0354603	0.362222	-0.00426935
7.59167	-0.0469788	0.334968	-0.0356739
7.59833	-0.0486732	0.295126	-0.0548178
7.605	-0.0585665	0.250424	-0.0611422
7.61167	-0.0828975	0.20845	-0.0526634
7.61833	-0.118952	0.190992	-0.0266432
7.625	-0.146411	0.174978	-0.000754815
7.63167	-0.178552	0.142837	-0.00348879
7.63833	-0.203325	0.129031	-0.0199621
7.645	-0.187213	0.149911	-0.0186827
7.65167	-0.130091	0.188913	0.0149043
7.65833	-0.054385	0.215505	0.0520804
7.665	0.00408704	0.259672	0.0792837
7.67167	0.0397645	0.319668	0.109932
7.67833	0.0443864	0.361006	0.122532
7.685	0.0226899	0.375549	0.0939517
7.69167	0.00835491	0.396024	0.0432523
7.69833	0.00648185	0.416562	0.00604399
7.705	0.010111	0.391104	0.00678449
7.71167	-0.000857191	0.335313	0.0106659
7.71833	-0.00374954	0.298565	0.0147812
7.725	-0.00377787	0.295676	0.0117837
7.73167	-0.0411925	0.296408	0.000873354
7.73833	-0.0975291	0.311597	-0.0127982
7.745	-0.125052	0.387548	-0.0027114
7.75167	-0.0909027	0.490362	0.0468116
7.75833	-0.053053	0.553961	0.108636
7.765	-0.0403935	0.566143	0.171026
7.77167	-0.0254141	0.550128	0.208052
7.77833	0.00757704	0.536389	0.220117
7.785	0.03496	0.50226	0.193044
7.79167	0.0249046	0.461211	0.150552
7.79833	0.00518795	0.429096	0.130137
7.805	0.00923667	0.395952	0.136147
7.81167	0.0368182	0.35916	0.17234
7.81833	0.0516633	0.319169	0.217248
7.825	0.0490942	0.290374	0.24917
7.83167	0.0478077	0.274305	0.25502
7.83833	0.054068	0.260538	0.23957
7.845	0.0568141	0.251841	0.2284
7.85167	0.0284707	0.2502	0.213269
7.85833	-0.0194221	0.26525	0.185896
7.865	-0.0765425	0.289192	0.157609
7.87167	-0.12733	0.326143	0.164639
7.87833	-0.161071	0.382047	0.204854
7.885	-0.181992	0.452202	0.238182
7.89167	-0.189788	0.510686	0.223535
7.89833	-0.192993	0.523693	0.169145
7.905	-0.193209	0.50202	0.121674
7.91167	-0.199349	0.478236	0.0925502
7.91833	-0.210762	0.47636	0.0691651
7.925	-0.211069	0.486067	0.0311495
7.93167	-0.166398	0.517387	0.0208161
7.93833	-0.0734011	0.569375	0.0791886
7.945	0.0173884	0.622972	0.160973
7.95167	0.0851623	0.654029	0.220384
7.95833	0.128808	0.64856	0.218483
7.965	0.132148	0.609939	0.185923
7.97167	0.0712737	0.521885	0.13308
7.97833	-0.0420798	0.410915	0.0449015
7.985	-0.137199	0.322472	-0.0600525
7.99167	-0.184432	0.26904	-0.173051
7.99833	-0.211243	0.229355	-0.240897
8.005	-0.223886	0.190962	-0.255606
8.01167	-0.220542	0.185246	-0.238954
8.01833	-0.185213	0.212469	-0.211603
8.025	-0.131928	0.259556	-0.173916
8.03167	-0.0964734	0.291672	-0.146542
8.03833	-0.0772628	0.306591	-0.142851
8.045	-0.0964089	0.326546	-0.174566
8.05167	-0.139138	0.346759	-0.195399
8.05833	-0.190169	0.362963	-0.177632
8.065	-0.229656	0.352085	-0.145615
8.07167	-0.236866	0.332478	-0.0834043
8.07833	-0.241072	0.31349	-0.0164501
8.085	-0.216322	0.304861	0.0488108
8.09167	-0.13054	0.320071	0.0889267
8.09833	-0.013082	0.3455	0.099756
8.105	0.0842574	0.376082	0.1075
8.11167	0.129238	0.390068	0.0763064
8.11833	0.178958	0.411178	0.0415046
8.125	0.248766	0.433779	0.0342661
8.13167	0.291266	0.447669	0.0643923
8.13833	0.274967	0.439476	0.0977738
8.145	0.192755	0.42116	0.100006
8.15167	0.0887397	0.411558	0.113804
8.15833	-0.00541911	0.411337	0.148285
8.165	-0.0738908	0.41296	0.194687
8.17167	-0.122151	0.397124	0.219358
8.17833	-0.153767	0.375522	0.229258
8.185	-0.142877	0.35351	0.241366
8.19167	-0.105532	0.353662	0.247537
8.19833	-0.0927263	0.354547	0.213341
8.205	-0.129847	0.35605	0.135986
8.21167	-0.171369	0.371272	0.0632274
8.21833	-0.182373	0.393646	-0.00358114
8.225	-0.171895	0.429397	-0.070432
8.23167	-0.150454	0.468004	-0.12726
8.23833	-0.117815	0.515902	-0.139423
8.245	-0.0722139	0.554827	-0.0962555
8.25167	-0.0319478	0.573159	-0.0582553
8.25833	0.00889785	0.598745	-0.0198316
8.265	0.0578582	0.628632	0.0188012
8.27167	0.105959	0.645739	0.0605961
8.27833	0.14434	0.652172	0.0946972
8.285	0.156998	0.662922	0.102182
8.29167	0.135324	0.664136	0.111135
8.29833	0.048747	0.600448	0.0993008
8.305	-0.0787141	0.495875	0.0743934
8.31167	-0.17727	0.412578	0.0502205
8.31833	-0.220286	0.381006	0.0402388
8.325	-0.2297	0.375406	0.0459383
8.33167	-0.234235	0.392329	0.0517687
8.33833	-0.189655	0.465996	0.0929361
8.345	-0.126056	0.562497	0.14897
8.35167	-0.0854365	0.631727	0.196402
8.35833	-0.111445	0.625745	0.218784
8.365	-0.172355	0.566266	0.213476
8.37167	-0.22265	0.497374	0.199083
8.37833	-0.254134	0.438234	0.16324
8.385	-0.248506	0.404761	0.130674
8.39167	-0.236284	0.385512	0.100355
8.39833	-0.210964	0.382221	0.0576269
8.405	-0.158283	0.396279	0.0337188
8.41167	-0.0902861	0.408486	0.0282962
8.41833	-0.0489767	0.414986	0.0279357
8.425	-0.07815	0.394396	0.00783422
8.43167	-0.138274	0.359544	-0.0243628
8.43833	-0.166818	0.340537	-0.0259011
8.445	-0.149155	0.363445	-0.00159101
8.45167	-0.119955	0.407427	0.0317919
8.45833	-0.0999807	0.437415	0.0726267
8.465	-0.0795247	0.461685	0.124818
8.47167	-0.0652946	0.477346	0.172752
8.47833	-0.0734543	0.467279	0.182612
8.485	-0.107627	0.413556	0.132755
8.49167	-0.123789	0.371168	0.0657403
8.49833	-0.108049	0.352099	0.0185757
8.505	-0.0520193	0.347093	-0.00478417
8.51167	0.0296431	0.347693	-0.00261769
8.51833	0.115236	0.372252	0.0190663
8.525	0.16769	0.424229	0.0575506
8.53167	0.155589	0.435015	0.0675371
8.53833	0.0870894	0.377483	0.00766822
8.545	-0.0051111	0.280991	-0.0929392
8.55167	-0.0772145	0.205073	-0.199231
8.55833	-0.126377	0.166401	-0.273282
8.565	-0.135705	0.140861	-0.307091
8.57167	-0.112913	0.145533	-0.283733
8.57833	-0.0448468	0.213599	-0.201957
8.585	0.027475	0.326452	-0.0869471
8.59167	0.0679945	0.421331	0.0233498
8.59833	0.0949666	0.47596	0.0946662
8.605	0.116728	0.545405	0.142675
8.61167	0.14093	0.628257	0.152834
8.61833	0.126992	0.678216	0.127644
8.625	0.0768181	0.657129	0.0783407
8.63167	0.0225903	0.610531	0.0274737
8.63833	-0.033609	0.589617	-0.00106504
8.645	-0.0806476	0.577388	-0.0237825
8.65167	-0.110089	0.56702	-0.0203385
8.65833	-0.113525	0.582657	0.021574
8.665	-0.0782957	0.647927	0.0773927
8.67167	-0.0249856	0.724602	0.141731
8.67833	0.0444035	0.760136	0.212275
8.685	0.117609	0.741789	0.300175
8.69167	0.164124	0.692936	0.374351
8.69833	0.192094	0.619817	0.391974
8.705	0.207433	0.541696	0.364026
8.71167	0.219236	0.493894	0.306219
8.71833	0.224389	0.495709	0.249287
8.725	0.196347	0.529656	0.18877
8.73167	0.160848	0.562345	0.141413
8.73833	0.135975	0.599461	0.136785
8.745	0.112323	0.627783	0.168802
8.75167	0.085885	0.610406	0.201617
8.75833	0.051672	0.530893	0.191793
8.765	0.0463575	0.420198	0.13439
8.77167	0.0641491	0.341668	0.0540789
8.77833	0.0818193	0.310224	-0.0106244
8.785	0.0946078	0.321582	-0.0265854
8.79167	0.0952768	0.33751	-0.00250796
8.79833	0.090112	0.357618	0.0388366
8.805	0.101146	0.40203	0.112422
8.81167	0.123986	0.447281	0.198446
8.81833	0.142759	0.474161	0.260131
8.825	0.152116	0.474934	0.257926
8.83167	0.158828	0.518363	0.246773
8.83833	0.171137	0.592661	0.277905
8.845	0.150837	0.64484	0.316634
8.85167	0.121387	0.66212	0.335313
8.85833	0.116827	0.670911	0.343849
8.865	0.147375	0.69383	0.376183
8.87167	0.190941	0.695912	0.399818
8.87833	0.210301	0.681416	0.378468
8.885	0.196773	0.645477	0.327346
8.89167	0.154473	0.596501	0.277274
8.89833	0.110295	0.534203	0.224343
8.905	0.0848646	0.489699	0.170736
8.91167	0.0708559	0.467584	0.113194
8.91833	0.0635745	0.440753	0.0858619
8.925	0.0664774	0.414569	0.0918578
8.93167	0.0715648	0.386277	0.122266
8.93833	0.0839334	0.381957	0.171712
8.945	0.102335	0.386053	0.233654
8.95167	0.122662	0.374432	0.306557
8.95833	0.136005	0.343429	0.346678
8.965	0.139182	0.302737	0.349021
8.97167	0.151055	0.279324	0.330754
8.97833	0.143004	0.264598	0.311842
8.985	0.0920229	0.24175	0.280736
8.99167	0.0457121	0.228818	0.245807
8.99833	0.0382144	0.254222	0.234116
9.005	0.0811512	0.308602	0.23664
9.01167	0.117807	0.363378	0.21998
9.01833	0.123871	0.384224	0.17352
9.025	0.110379	0.362626	0.113382
9.03167	0.0523109	0.299312	0.0473588
9.03833	-0.0270366	0.215673	-0.0263995
9.045	-0.089446	0.152787	-0.102595
9.05167	-0.0859183	0.12246	-0.14276
9.05833	-0.0273771	0.123303	-0.153113
9.065	0.0671734	0.174462	-0.107125
9.07167	0.181355	0.271477	-0.0166868
9.07833	0.283259	0.365752	0.0755468
9.085	0.31474	0.42775	0.134659
9.09167	0.266146	0.453067	0.153644
9.09833	0.189884	0.450714	0.192939
9.105	0.117631	0.410886	0.226392
9.11167	0.0665588	0.353138	0.221763
9.11833	0.0146957	0.311288	0.194302
9.125	-0.0386178	0.283724	0.193205
9.13167	-0.0957856	0.265657	0.216723
9.13833	-0.152527	0.253262	0.199221
9.145	-0.206719	0.248661	0.111164
9.15167	-0.262429	0.246833	0.0107317
9.15833	-0.284957	0.280095	-0.0334177
9.165	-0.254306	0.335542	-0.0302217
9.17167	-0.170814	0.389946	-0.0246081
9.17833	-0.0929036	0.429233	-0.0320994
9.185	-0.039168	0.459604	-0.0335359
9.19167	0.00105768	0.508412	-0.0195422
9.19833	0.0321526	0.536646	-0.0343747
9.205	0.0436111	0.553827	-0.0693251
9.21167	0.0228317	0.569287	-0.102117
9.21833	-0.00800516	0.574213	-0.106992
9.225	-0.0469708	0.557659	-0.103321
9.23167	-0.098162	0.511236	-0.123626
9.23833	-0.151632	0.479224	-0.129844
9.245	-0.185558	0.474384	-0.0944174
9.25167	-0.196055	0.467702	-0.0334184
9.25833	-0.170848	0.479081	0.0217989
9.265	-0.105812	0.524566	0.0790456
9.27167	-0.0301494	0.593077	0.165697
9.27833	0.0335954	0.640132	0.251222
9.285	0.0869683	0.647729	0.287332
9.29167	0.132281	0.648695	0.288477
9.29833	0.118747	0.625149	0.274092
9.305	0.0485238	0.564938	0.267814
9.31167	-0.0102281	0.495219	0.274573
9.31833	-0.0207693	0.457498	0.297747
9.325	-0.0108427	0.448352	0.341561
9.33167	0.00743546	0.448033	0.381426
9.33833	0.0854667	0.464075	0.436445
9.345	0.218627	0.513789	0.507007
9.35167	0.344902	0.578552	0.555062
9.35833	0.393208	0.608739	0.54496
9.365	0.379011	0.616	0.469258
9.37167	0.346842	0.6215	0.385739
9.37833	0.317079	0.640375	0.321978
9.385	0.29169	0.659331	0.295152
9.39167	0.251727	0.648933	0.280535
9.39833	0.225497	0.619841	0.259591
9.405	0.191	0.544336	0.22517
9.41167	0.120763	0.441198	0.178228
9.41833	0.0121308	0.348778	0.126801
9.425	-0.0929882	0.299926	0.0518702
9.43167	-0.138314	0.298945	-0.0118342
9.43833	-0.142002	0.30241	-0.0291043
9.445	-0.101279	0.337888	0.0262347
9.45167	-0.0219604	0.430558	0.119346
9.45833	0.071183	0.545159	0.201012
9.465	0.130164	0.615107	0.254913
9.47167	0.137834	0.612287	0.269834
9.47833	0.118143	0.592596	0.221312
9.485	0.0760644	0.589141	0.131652
9.49167	0.0259823	0.5691	0.0472507
9.49833	-0.0257761	0.511619	0.00893313
9.505	-0.0759149	0.45099	0.00346844
9.51167	-0.130941	0.438879	0.0162325
9.51833	-0.178959	0.470017	0.0587715
9.525	-0.202492	0.512764	0.100192
9.53167	-0.217202	0.56195	0.122559
9.53833	-0.222803	0.619768	0.123845
9.545	-0.228346	0.658571	0.113915
9.55167	-0.230093	0.668268	0.0907089
9.55833	-0.223961	0.657234	0.059655
9.565	-0.204825	0.61152	0.0384056
9.57167	-0.187	0.524918	0.0151174
9.57833	-0.184708	0.425644	-0.0369504
9.585	-0.194472	0.368673	-0.0967594
9.59167	-0.203784	0.340287	-0.129134
9.59833	-0.211893	0.305476	-0.137657
9.605	-0.223004	0.276721	-0.144987
9.61167	-0.219617	0.261512	-0.16518
9.61833	-0.195473	0.253231	-0.168233
9.625	-0.160625	0.23372	-0.147716
9.63167	-0.121233	0.220659	-0.109536
9.63833	-0.0925736	0.240736	-0.0512338
9.645	-0.0817134	0.282113	0.0103614
9.65167	-0.078929	0.326859	0.0788056
9.65833	-0.0927982	0.351137	0.120501
9.665	-0.111427	0.347768	0.130408
9.67167	-0.139562	0.32297	0.090542
9.67833	-0.155261	0.30441	0.0148782
9.685	-0.146333	0.314292	-0.0406248
9.69167	-0.14472	0.33021	-0.0820734
9.69833	-0.149183	0.334807	-0.131787
9.705	-0.137993	0.351719	-0.193889
9.71167	-0.0831474	0.419439	-0.213048
9.71833	-0.0101164	0.498669	-0.178983
9.725	0.0438359	0.523534	-0.154209
9.73167	0.0864497	0.517987	-0.155974
9.73833	0.12804	0.529537	-0.138788
9.745	0.143289	0.531911	-0.104694
9.75167	0.124394	0.48536	-0.0839801
9.75833	0.103659	0.410742	-0.0860502
9.765	0.0941257	0.391672	-0.069398
9.77167	0.0775247	0.420371	-0.0326427
9.77833	0.0160916	0.444768	-0.0133994
9.785	-0.045487	0.454238	-0.0105521
9.79167	-0.0780199	0.473204	-0.0125581
9.79833	-0.0670021	0.513786	-0.011822
9.805	-0.0312597	0.53713	0.0069956
9.81167	0.0319121	0.554049	0.0576608
9.81833	0.134223	0.572913	0.131191
9.825	0.228038	0.594726	0.19208
9.83167	0.277947	0.59409	0.216215
9.83833	0.232606	0.562578	0.200644
9.845	0.127966	0.516589	0.128728
9.85167	-0.00577583	0.443882	0.0145797
9.85833	-0.126369	0.360482	-0.104949
9.865	-0.193757	0.300724	-0.175905
9.87167	-0.213478	0.300076	-0.165347
9.87833	-0.180628	0.34437	-0.0942707
9.885	-0.128852	0.406159	0.00880299
9.89167	-0.0798805	0.464191	0.114816
9.89833	-0.0358255	0.510153	0.206911
9.905	0.0103373	0.557269	0.265753
9.91167	0.072593	0.602359	0.264224
9.91833	0.128299	0.648051	0.22259
9.925	0.164422	0.666055	0.176095
9.93167	0.197801	0.684652	0.155041
9.93833	0.24886	0.729512	0.157591
9.945	0.308981	0.777235	0.166813
9.95167	0.350878	0.793383	0.186838
9.95833	0.384964	0.775017	0.213851
9.965	0.433368	0.794811	0.246488
9.97167	0.496522	0.871316	0.272775
9.97833	0.547801	0.966941	0.289728
9.985	0.545553	1.04146	0.279226
9.99167	0.499043	1.09461	0.241596
9.99833	0.438067	1.14617	0.198306
10.005	0.415301	1.17824	0.168
10.0117	0.441107	1.18068	0.154494
10.0183	0.491913	1.18428	0.149319
10.025	0.5516	1.20487	0.175045
10.0317	0.621454	1.23991	0.224346
10.0383	0.676371	1.24095	0.271752
10.045	0.684741	1.20688	0.287417
10.0517	0.635558	1.15054	0.2592
10.0583	0.56694	1.10004	0.223329
10.065	0.524854	1.09324	0.208013
10.0717	0.487823	1.10962	0.231123
10.0783	0.467366	1.144	0.275463
10.085	0.465905	1.19737	0.332079
10.0917	0.50599	1.30088	0.411405
10.0983	0.575128	1.44011	0.499088
10.105	0.616348	1.56335	0.569509
10.1117	0.635105	1.6603	0.610895
10.1183	0.658493	1.76714	0.636584
10.125	0.697656	1.8845	0.632146
10.1317	0.731658	1.97763	0.605617
10.1383	0.715646	2.0279	0.587009
10.145	0.682134	2.06115	0.594524
10.1517	0.666591	2.11331	0.614396
10.1583	0.653141	2.1733	0.619486
10.165	0.635988	2.23435	0.640608
10.1717	0.603698	2.29265	0.673309
10.1783	0.600307	2.35268	0.697605
10.185	0.650063	2.4053	0.703998
10.1917	0.727053	2.44557	0.697075
10.1983	0.804433	2.49959	0.712952
10.205	0.847361	2.58257	0.767034
10.2117	0.871112	2.67213	0.845358
10.2183	0.875292	2.73496	0.923917
10.225	0.849715	2.76803	0.982537
10.2317	0.808532	2.78979	1.04266
10.2383	0.77767	2.79278	1.08574
10.245	0.787695	2.76132	1.07936
10.2517	0.829581	2.72644	1.04071
10.2583	0.887403	2.70225	0.999782
10.265	0.93724	2.7168	0.975763
10.2717	0.983535	2.77311	0.951515
10.2783	1.02474	2.84674	0.923376
10.285	1.02553	2.92048	0.899795
10.2917	0.994732	2.97218	0.889808
10.2983	0.958116	3.01471	0.914068
10.305	0.935473	3.01973	0.952811
10.3117	0.896082	2.97748	0.963836
10.3183	0.815331	2.93726	0.934378
10.325	0.733894	2.93927	0.905474
10.3317	0.667048	2.97399	0.900349
10.3383	0.619149	2.99428	0.887539
10.345	0.596057	3.02125	0.885368
10.3517	0.610485	3.06906	0.922441
10.3583	0.689659	3.1263	1.03227
10.365	0.787892	3.14633	1.17337
10.3717	0.845595	3.10866	1.27323
10.3783	0.847281	3.066	1.31402
10.385	0.807978	3.04005	1.28686
10.3917	0.769349	3.03242	1.21821
10.3983	0.712647	3.02102	1.10612
10.405	0.652019	3.00378	0.953159
10.4117	0.616619	3.01845	0.804057
10.4183	0.597379	3.07264	0.692401
10.425	0.598799	3.16275	0.67221
10.4317	0.596361	3.2409	0.729524
10.4383	0.591545	3.25659	0.816257
10.445	0.568785	3.22286	0.891093
10.4517	0.527773	3.17136	0.924248
10.4583	0.503473	3.12226	0.936977
10.465	0.487204	3.04067	0.903861
10.4717	0.464674	2.91609	0.843675
10.4783	0.441385	2.8065	0.797923
10.485	0.466187	2.7531	0.814839
10.4917	0.527919	2.73758	0.914531
10.4983	0.562951	2.71778	1.03524
10.505	0.552247	2.67322	1.11547
10.5117	0.543592	2.63119	1.13794
10.5183	0.538082	2.56083	1.11172
10.525	0.497699	2.45178	1.0474
10.5317	0.441963	2.35122	0.951468
10.5383	0.419575	2.30785	0.852225
10.545	0.390839	2.31059	0.791779
10.5517	0.291807	2.31312	0.790705
10.5583	0.145717	2.3139	0.84297
10.565	0.0207908	2.33488	0.942374
10.5717	-0.0536046	2.31818	1.0321
10.5783	-0.0944725	2.24584	1.10529
10.585	-0.0921426	2.14995	1.18452
10.5917	-0.067159	2.07336	1.23636
10.5983	-0.0131241	2.0368	1.25673
10.605	0.0660793	1.98964	1.24943
10.6117	0.128469	1.93711	1.2708
10.6183	0.108255	1.8387	1.28628
10.625	0.0202705	1.70923	1.24366
10.6317	-0.0527022	1.5757	1.18522
10.6383	-0.101812	1.46746	1.17566
10.645	-0.172478	1.39202	1.21306
10.6517	-0.229325	1.32564	1.26882
10.6583	-0.203287	1.27205	1.33285
10.665	-0.117261	1.21836	1.38057
10.6717	0.0120373	1.17027	1.39421
10.6783	0.150224	1.09579	1.36498
10.685	0.312645	1.01979	1.32295
10.6917	0.421853	0.944466	1.2827
10.6983	0.47171	0.889896	1.24401
10.705	0.493344	0.85574	1.25351
10.7117	0.485698	0.801365	1.30486
10.7183	0.491889	0.754626	1.38271
10.725	0.507868	0.694311	1.44919
10.7317	0.568773	0.630762	1.49003
10.7383	0.596428	0.533008	1.49538
10.745	0.623438	0.426504	1.49309
10.7517	0.653336	0.339101	1.51663
10.7583	0.675788	0.228992	1.53785
10.765	0.726411	0.119874	1.57187
10.7717	0.827914	0.0616371	1.61476
10.7783	1.01126	0.0866763	1.72087
10.785	1.17173	0.12269	1.83036
10.7917	1.25877	0.142492	1.91576
10.7983	1.24468	0.17227	1.98774
10.805	1.11522	0.18968	2.03828
10.8117	0.922744	0.14836	2.08192
10.8183	0.74447	0.0301684	2.09914
10.825	0.65742	-0.0912144	2.09856
10.8317	0.713119	-0.175705	2.05116
10.8383	0.875464	-0.239382	1.98049
10.845	1.05622	-0.362368	1.88839
10.8517	1.14981	-0.581113	1.79302
10.8583	1.06364	-1.09929	1.6586
10.865	0.546179	-2.46123	1.36318
10.8717	-0.744325	-5.37584	0.699501
10.8783	-2.91379	-10.0168	-0.539115
10.885	-5.63786	-15.691	-2.27731
10.8917	-8.38585	-21.3034	-4.2627
10.8983	-10.6243	-25.7391	-6.12641
10.905	-11.7996	-28.0969	-7.49172
10.9117	-11.5948	-27.7576	-8.05585
10.9183	-10.043	-24.8235	-7.71557
10.925	-7.61033	-20.2127	-6.64769
10.9317	-4.92397	-15.2408	-5.21479
10.9383	-2.5303	-10.9555	-3.80458
10.945	-0.81961	-7.82578	-2.69685
10.9517	0.149303	-5.84931	-2.02345
10.9583	0.56087	-4.74156	-1.7259
10.965	0.654219	-4.16947	-1.6714
10.9717	0.614001	-3.84252	-1.73691
10.9783	0.508489	-3.61138	-1.84436
10.985	0.397185	-3.40845	-1.94703
10.9917	0.300832	-3.18056	-1.99508
10.9983	0.19701	-2.96299	-1.98839
11.005	0.081959	-2.77239	-1.98378
11.0117	-0.0378915	-2.56656	-1.96251
11.0183	-0.200013	-2.33338	-1.92685
11.025	-0.381666	-2.07301	-1.89357
11.0317	-0.526001	-1.81728	-1.86622
11.0383	-0.611556	-1.54616	-1.83862
11.045	-0.693605	-1.2968	-1.79363
11.0517	-0.813281	-1.14373	-1.78251
11.0583	-0.907403	-1.07668	-1.84293
11.065	-0.934299	-1.0311	-1.92749
11.0717	-0.929064	-0.964827	-2.0189
11.0783	-0.919665	-0.887717	-2.11814
11.085	-0.908038	-0.771186	-2.21206
11.0917	-0.874632	-0.596159	-2.26002
11.0983	-0.851963	-0.380848	-2.21907
11.105	-0.872901	-0.201037	-2.1722
11.1117	-0.915763	-0.0665156	-2.11148
11.1183	-0.958031	0.0566787	-2.00839
11.125	-0.977921	0.189853	-1.85593
11.1317	-1.00962	0.314079	-1.72026
11.1383	-1.03439	0.398979	-1.63774
11.145	-1.06279	0.473579	-1.54365
11.1517	-1.09558	0.555234	-1.44042
11.1583	-1.11684	0.645553	-1.33256
11.165	-1.14317	0.717929	-1.26103
11.1717	-1.16861	0.786904	-1.18357
11.1783	-1.19052	0.888015	-1.07739
11.185	-1.17241	1.03868	-0.932832
11.1917	-1.09928	1.24152	-0.762472
11.1983	-1.01624	1.44663	-0.621148
11.205	-0.902636	1.6308	-0.498775
11.2117	-0.75309	1.79322	-0.388865
11.2183	-0.59112	1.96759	-0.270607
11.225	-0.444723	2.16167	-0.139983
11.2317	-0.328892	2.33615	0.00143403
11.2383	-0.218406	2.50195	0.15675
11.245	-0.123458	2.66222	0.318465
11.2517	-0.0549508	2.81322	0.442342
11.2583	0.0143751	2.91784	0.529478
11.265	0.109091	2.96773	0.584918
11.2717	0.230333	2.99933	0.640703
11.2783	0.334093	3.02107	0.695352
11.285	0.406526	3.06442	0.75448
11.2917	0.480128	3.14374	0.862284
11.2983	0.550613	3.27335	1.00157
11.305	0.608884	3.44463	1.1229
11.3117	0.649687	3.60036	1.18419
11.3183	0.718343	3.72957	1.22536
11.325	0.811453	3.80885	1.26173
11.3317	0.900489	3.86212	1.29369
11.3383	0.982094	3.897	1.3031
11.345	1.04304	3.90454	1.30799
11.3517	1.07319	3.91371	1.31409
11.3583	1.07735	3.93074	1.32356
11.365	1.09994	3.97908	1.35104
11.3717	1.16539	4.03738	1.39536
11.3783	1.24347	4.07732	1.46655
11.385	1.30216	4.08927	1.53616
11.3917	1.34896	4.09506	1.60967
11.3983	1.37989	4.10359	1.66152
11.405	1.39921	4.10383	1.69198
11.4117	1.42059	4.08468	1.68828
11.4183	1.46952	4.05493	1.65649
11.425	1.58451	4.04976	1.64232
11.4317	1.73554	4.07204	1.65136
11.4383	1.8872	4.10736	1.66124
11.445	1.98758	4.11665	1.62894
11.4517	1.9997	4.07585	1.56454
11.4583	1.94512	4.0165	1.51145
11.465	1.84538	3.95396	1.47784
11.4717	1.74315	3.8851	1.44984
11.4783	1.66557	3.78655	1.41279
11.485	1.62582	3.68242	1.36878
11.4917	1.63156	3.6009	1.33387
11.4983	1.64263	3.53281	1.29425
11.505	1.64104	3.47258	1.23587
11.5117	1.61512	3.40994	1.14979
11.5183	1.57294	3.37729	1.07036
11.525	1.52557	3.36235	1.03161
11.5317	1.45921	3.33318	0.990116
11.5383	1.40851	3.25244	0.914727
11.545	1.36955	3.10905	0.806625
11.5517	1.34136	2.94687	0.721407
11.5583	1.29551	2.81948	0.670069
11.565	1.24095	2.74251	0.620458
11.5717	1.20195	2.70781	0.580757
11.5783	1.15509	2.6638	0.534945
11.585	1.08946	2.60628	0.473547
11.5917	1.01321	2.52526	0.380324
11.5983	0.935699	2.39196	0.276113
11.605	0.853844	2.21474	0.20219
11.6117	0.777225	2.02511	0.153612
11.6183	0.718186	1.88596	0.144559
11.625	0.676757	1.79113	0.168158
11.6317	0.625666	1.72001	0.198787
11.6383	0.567346	1.66407	0.204385
11.645	0.510562	1.62445	0.162321
11.6517	0.448243	1.59027	0.099784
11.6583	0.378252	1.54173	0.00991478
11.665	0.29106	1.45025	-0.106488
11.6717	0.19902	1.32293	-0.219403
11.6783	0.121995	1.17628	-0.299063
11.685	0.0628709	1.02561	-0.32784
11.6917	0.0460482	0.900064	-0.318515
11.6983	0.0350133	0.802244	-0.287642
11.705	0.00974162	0.74264	-0.249922
11.7117	-0.0470003	0.714509	-0.236903
11.7183	-0.13499	0.706628	-0.259442
11.725	-0.222365	0.722726	-0.313924
11.7317	-0.331636	0.749354	-0.377193
11.7383	-0.449949	0.770277	-0.423861
11.745	-0.566373	0.796905	-0.458929
11.7517	-0.665336	0.814766	-0.496264
11.7583	-0.733904	0.809141	-0.543056
11.765	-0.812583	0.737615	-0.608312
11.7717	-0.909729	0.608997	-0.71269
11.7783	-1.00487	0.484772	-0.837435
11.785	-1.07664	0.384386	-0.934134
11.7917	-1.10039	0.317247	-0.984627
11.7983	-1.11673	0.270385	-1.02748
11.805	-1.16318	0.246827	-1.099
11.8117	-1.26137	0.236379	-1.18335
11.8183	-1.40016	0.210597	-1.28377
11.825	-1.54424	0.16141	-1.42506
11.8317	-1.68951	0.110076	-1.58785
11.8383	-1.82657	0.0783945	-1.72144
11.845	-1.92235	0.0817917	-1.78568
11.8517	-1.97935	0.091074	-1.80204
11.8583	-2.03309	0.0730997	-1.8121
11.865	-2.0931	0.0345468	-1.80881
11.8717	-2.15438	-0.0138578	-1.78596
11.8783	-2.20661	-0.0660919	-1.76164
11.885	-2.28509	-0.135988	-1.7762
11.8917	-2.384	-0.209623	-1.8321
11.8983	-2.47216	-0.248195	-1.89545
11.905	-2.53927	-0.253787	-1.96271
11.9117	-2.58483	-0.258344	-2.04597
11.9183	-2.63823	-0.295049	-2.1547
11.925	-2.70875	-0.37749	-2.27473
11.9317	-2.78431	-0.498357	-2.38969
11.9383	-2.85163	-0.642442	-2.48914
11.945	-2.90357	-0.784978	-2.55909
11.9517	-2.97567	-0.920498	-2.63663
11.9583	-3.07277	-1.06958	-2.72394
11.965	-3.17425	-1.19966	-2.80693
11.9717	-3.25408	-1.26423	-2.8562
11.9783	-3.2984	-1.25373	-2.85636
11.985	-3.34446	-1.22682	-2.83549
11.9917	-3.37737	-1.22492	-2.78163
11.9983	-3.3776	-1.21657	-2.71148
12.005	-3.33004	-1.18284	-2.63519
12.0117	-3.26382	-1.13617	-2.57268
12.0183	-3.24052	-1.13719	-2.55117
12.025	-3.25928	-1.19171	-2.55876
12.0317	-3.31826	-1.28121	-2.55511
12.0383	-3.37667	-1.35154	-2.51451
12.045	-3.4083	-1.37649	-2.41845
12.0517	-3.4092	-1.38694	-2.29861
12.0583	-3.3841	-1.3976	-2.18325
12.065	-3.35353	-1.40231	-2.08135
12.0717	-3.33103	-1.38411	-2.03282
12.0783	-3.32763	-1.3745	-2.00286
12.085	-3.34957	-1.42553	-2.0118
12.0917	-3.365	-1.50438	-2.02286
12.0983	-3.34899	-1.56371	-2.00549
12.105	-3.2894	-1.57374	-1.93915
12.1117	-3.18214	-1.54516	-1.82135
12.1183	-3.05656	-1.50159	-1.68942
12.125	-2.94578	-1.459	-1.54525
12.1317	-2.86623	-1.44859	-1.40854
12.1383	-2.80395	-1.45021	-1.29137
12.145	-2.75984	-1.47286	-1.22571
12.1517	-2.72191	-1.49548	-1.17811
12.1583	-2.66474	-1.50936	-1.12069
12.165	-2.5542	-1.49276	-1.04375
12.1717	-2.41725	-1.42638	-0.959688
12.1783	-2.29334	-1.3535	-0.885897
12.185	-2.18378	-1.26635	-0.794667
12.1917	-2.07965	-1.18463	-0.693131
12.1983	-1.96479	-1.08312	-0.583138
12.205	-1.85383	-0.968341	-0.467615
12.2117	-1.76058	-0.858406	-0.343413
12.2183	-1.6809	-0.783493	-0.199756
12.225	-1.61141	-0.765982	-0.0660237
12.2317	-1.57331	-0.793681	0.0327394
12.2383	-1.59537	-0.851982	0.0823708
12.245	-1.66194	-0.916646	0.0840907
12.2517	-1.73777	-0.973876	0.0580189
12.2583	-1.79972	-0.99625	0.0181238
12.265	-1.8322	-0.985815	-0.0161174
12.2717	-1.81047	-0.931656	-0.0141606
12.2783	-1.74975	-0.855204	0.0265733
12.285	-1.69579	-0.789804	0.104914
12.2917	-1.64646	-0.754779	0.196434
12.2983	-1.57325	-0.738309	0.286699
12.305	-1.45911	-0.683769	0.401995
12.3117	-1.32195	-0.581894	0.543422
12.3183	-1.16928	-0.461658	0.693241
12.325	-1.01101	-0.352972	0.805136
12.3317	-0.867607	-0.252964	0.883295
12.3383	-0.75293	-0.153069	0.961378
12.345	-0.666026	-0.08047	1.01568
12.3517	-0.592343	-0.0554242	1.03415
12.3583	-0.512184	-0.035824	1.02496
12.365	-0.399647	0.0271221	1.03909
12.3717	-0.260954	0.125761	1.08415
12.3783	-0.109868	0.234408	1.13199
12.385	0.036036	0.345503	1.17633
12.3917	0.168871	0.459265	1.21022
12.3983	0.26459	0.539725	1.227
12.405	0.322461	0.551343	1.224
12.4117	0.363035	0.538035	1.2274
12.4183	0.407995	0.508131	1.24229
12.425	0.453275	0.465672	1.24573
12.4317	0.492751	0.428378	1.23705
12.4383	0.549189	0.463835	1.2455
12.445	0.62876	0.585845	1.28669
12.4517	0.729021	0.725206	1.31584
12.4583	0.804257	0.829053	1.30392
12.465	0.825837	0.89021	1.27614
12.4717	0.80432	0.910655	1.24216
12.4783	0.74929	0.86993	1.19562
12.485	0.690635	0.786479	1.12594
12.4917	0.656307	0.704467	1.0559
12.4983	0.683601	0.681217	1.02518
12.505	0.78388	0.728091	1.03972
12.5117	0.909793	0.811564	1.08709
12.5183	1.04576	0.891741	1.14562
12.525	1.15701	0.956739	1.19406
12.5317	1.2113	1.0158	1.22169
12.5383	1.19947	1.06834	1.21906
12.545	1.13403	1.08253	1.16675
12.5517	1.06816	1.07626	1.08713
12.5583	1.02739	1.06935	1.0034
12.565	1.04014	1.06446	0.923788
12.5717	1.11782	1.06394	0.862581
12.5783	1.23006	1.06459	0.830956
12.585	1.34366	1.07663	0.832126
12.5917	1.41704	1.06323	0.822422
12.5983	1.42762	1.00752	0.774126
12.605	1.39773	0.943785	0.720354
12.6117	1.32667	0.887976	0.675564
12.6183	1.24773	0.839556	0.617781
12.625	1.19121	0.805928	0.559712
12.6317	1.20113	0.827766	0.522217
12.6383	1.27288	0.916687	0.524837
12.645	1.34312	1.01554	0.520046
12.6517	1.39008	1.08967	0.487027
12.6583	1.41043	1.13959	0.440484
12.665	1.42556	1.15805	0.393538
12.6717	1.42751	1.13855	0.356443
12.6783	1.40943	1.07326	0.315183
12.685	1.37619	0.988043	0.285977
12.6917	1.34169	0.906336	0.274053
12.6983	1.3368	0.852335	0.281761
12.705	1.33399	0.829501	0.286923
12.7117	1.31607	0.805858	0.259795
12.7183	1.29555	0.775321	0.216146
12.725	1.28445	0.757543	0.164334
12.7317	1.28896	0.764914	0.117376
12.7383	1.28341	0.765088	0.0726784
12.745	1.28243	0.739785	0.0286989
12.7517	1.28275	0.717697	-0.00375185
12.7583	1.27979	0.71331	-0.0296163
12.765	1.26908	0.715472	-0.0395068
12.7717	1.25895	0.703434	-0.0435362
12.7783	1.24158	0.681293	-0.0634729
12.785	1.21822	0.660319	-0.108926
12.7917	1.18792	0.634793	-0.158398
12.7983	1.13623	0.593592	-0.219853
12.805	1.09432	0.542623	-0.292689
12.8117	1.07988	0.500524	-0.363391
12.8183	1.10898	0.493387	-0.400049
12.825	1.1491	0.520626	-0.389795
12.8317	1.18764	0.562982	-0.363727
12.8383	1.24726	0.61974	-0.315435
12.845	1.30653	0.683777	-0.278774
12.8517	1.32421	0.738658	-0.27261
12.8583	1.29338	0.751689	-0.283733
12.865	1.24092	0.741192	-0.308081
12.8717	1.20144	0.739861	-0.334236
12.8783	1.1714	0.752257	-0.378488
12.885	1.15471	0.756546	-0.407767
12.8917	1.16112	0.742934	-0.406938
12.8983	1.18457	0.745406	-0.390951
12.905	1.22191	0.754129	-0.373621
12.9117	1.25349	0.756154	-0.357179
12.9183	1.28116	0.768087	-0.318949
12.925	1.31264	0.840091	-0.25101
12.9317	1.36944	0.982248	-0.148595
12.9383	1.44847	1.15283	-0.01496
12.945	1.54513	1.33437	0.150278
12.9517	1.64155	1.51042	0.32706
12.9583	1.73336	1.6461	0.497258
12.965	1.82198	1.70611	0.629453
12.9717	1.89268	1.711	0.711413
12.9783	1.92337	1.68066	0.74576
12.985	1.89769	1.61779	0.746365
12.9917	1.8438	1.54673	0.738994
12.9983	1.78423	1.49288	0.701654
13.005	1.71245	1.44542	0.640027
13.0117	1.60449	1.34985	0.559767
13.0183	1.47101	1.20303	0.465496
13.025	1.3291	1.0492	0.37748
13.0317	1.19541	0.916457	0.288649
13.0383	1.07901	0.822469	0.234969
13.045	0.995373	0.776028	0.201436
13.0517	0.950654	0.789006	0.187712
13.0583	0.947434	0.84396	0.187257
13.065	0.986976	0.89733	0.19353
13.0717	1.04078	0.927766	0.215618
13.0783	1.0899	0.924917	0.254214
13.085	1.10421	0.897266	0.31414
13.0917	1.09166	0.860866	0.383941
13.0983	1.07168	0.817049	0.438252
13.105	1.0503	0.775641	0.44554
13.1117	1.03074	0.721274	0.399486
13.1183	1.00835	0.665501	0.325027
13.125	0.9947	0.620383	0.268487
13.1317	0.989828	0.575933	0.2082
13.1383	0.988809	0.542012	0.165122
13.145	0.992729	0.523522	0.160059
13.1517	1.00463	0.540671	0.215318
13.1583	1.02548	0.571059	0.286296
13.165	1.04786	0.586762	0.320213
13.1717	1.07955	0.602712	0.33472
13.1783	1.10201	0.615632	0.339566
13.185	1.08783	0.621004	0.333374
13.1917	1.02928	0.618719	0.308297
13.1983	0.936809	0.623051	0.278284
13.205	0.832304	0.62631	0.250319
13.2117	0.724311	0.602717	0.223588
13.2183	0.632251	0.551189	0.187429
13.225	0.576666	0.506571	0.155769
13.2317	0.5524	0.48612	0.127117
13.2383	0.528733	0.472466	0.111425
13.245	0.497562	0.455123	0.10695
13.2517	0.466037	0.43838	0.106682
13.2583	0.452362	0.44664	0.108943
13.265	0.435489	0.464576	0.0902326
13.2717	0.399339	0.458944	0.0456561
13.2783	0.367004	0.425178	-0.0338617
13.285	0.368046	0.395226	-0.11695
13.2917	0.399473	0.383737	-0.181497
13.2983	0.418675	0.380051	-0.215965
13.305	0.428991	0.371294	-0.220521
13.3117	0.447738	0.357615	-0.205865
13.3183	0.49094	0.365532	-0.169521
[truncated: 4,752 more rows]

## Sheet: Figure S14B
Figure S14B: LC-MS chromatogram (negative mode) of GA control reaction products
RT [min]	GA control A	GA control B	GA control C
0.0194333	179794	191863	186586
0.0483167	181142	189604	181691
0.0772333	180576	183146	179760
0.106167	179079	176486	186529
0.135117	183768	178455	176425
0.16405	181536	180490	176589
0.192983	175355	180079	178302
0.221933	182441	179202	174918
0.250867	180086	185186	182066
0.279817	183201	184382	181294
0.30875	180551	185256	181554
0.337683	174499	180710	174243
0.366633	173450	176372	190239
0.395567	183763	186315	176042
0.4245	177955	180274	182465
0.45345	181685	177164	185543
0.482383	179437	183927	172417
0.511333	180477	177967	180719
0.540267	185272	175160	174681
0.5692	173996	172922	178487
0.59815	174938	179019	170441
0.627083	185829	176017	183383
0.656033	185360	176977	167500
0.684967	178838	177217	179349
0.7139	182951	185801	174737
0.74285	183434	177826	176785
0.771783	181305	179956	178558
0.800733	179875	179209	176226
0.829667	178201	175969	172600
0.8586	183434	175993	179355
0.88755	185396	172619	173827
0.916483	178183	184361	173456
0.945433	171793	178678	180049
0.974367	180701	182429	177649
1.0033	184664	175912	178933
1.03225	178879	179660	171025
1.06118	174548	171769	175990
1.09013	178215	172570	170934
1.11907	183854	185528	179948
1.148	173173	177194	180573
1.17695	179855	181785	174187
1.20588	179514	178347	171428
1.23483	181088	171557	179902
1.26377	177109	181237	182366
1.2927	177597	174119	173097
1.32165	179731	174043	181388
1.35058	177728	180170	178203
1.37953	176504	178729	174981
1.40847	180307	184038	177741
1.4374	177860	174160	174522
1.46635	177382	178339	183298
1.49528	177187	182045	174242
1.52423	175095	178814	177426
1.55317	176208	174658	171791
1.5821	180903	176193	169364
1.61105	179851	176539	179889
1.63998	179151	183102	175850
1.66893	172842	187610	177864
1.69787	183167	169609	187455
1.7268	179340	173945	183173
1.75575	179475	173842	172131
1.78468	183820	176382	172855
1.81363	169966	169180	176499
1.84257	174019	178792	182087
1.8715	175417	183952	176625
1.90045	179771	173452	174390
1.92938	174653	174992	178140
1.95833	181350	176974	174388
1.98727	182253	172987	171985
2.0162	172196	173834	173102
2.04515	180868	179479	175725
2.07408	181078	177833	176824
2.10302	178405	180052	176960
2.13197	172956	164077	176186
2.1609	183969	185288	192728
2.18985	199215	194785	189631
2.21878	183398	188275	182359
2.24772	184643	184248	177411
2.27667	186912	181228	174244
2.3056	179780	176762	176081
2.33453	186877	187605	172530
2.36348	178184	180167	178687
2.39242	176928	177819	177724
2.42135	177315	180676	178567
2.4503	183068	187775	177956
2.47923	178664	175492	179315
2.50818	179945	174723	175296
2.53712	178671	180685	171532
2.56605	184838	173204	175511
2.595	175570	170599	176572
2.62393	178762	180971	171770
2.65287	176550	169732	178313
2.68182	173460	173044	179857
2.71075	181901	175988	173801
2.7397	177869	174523	177681
2.76863	183591	185637	178838
2.79757	193258	182867	182275
2.82652	182302	192808	180124
2.85545	184148	190148	177661
2.8844	180049	180283	178528
2.91333	181630	183688	174759
2.94227	173067	173752	177144
2.97122	192158	200344	195845
3.00015	202740	208424	202204
3.0291	186609	192039	194899
3.05803	181544	192884	188208
3.08697	181284	182235	184204
3.11592	181685	184242	181828
3.14485	181093	180659	185262
3.17378	170091	173835	170291
3.20273	179896	174688	188631
3.23167	175290	178981	185679
3.2606	176256	177155	178428
3.28955	185861	173897	176580
3.31848	179782	179276	186179
3.34743	182771	185634	177350
3.37637	181859	187259	177607
3.4053	181415	178407	179310
3.43425	185317	184281	178242
3.46318	186043	183208	175032
3.49212	182289	182480	180025
3.52107	185202	179631	173495
3.55	183474	177592	187022
3.57893	183353	179164	177312
3.60788	181097	181736	176555
3.63682	171788	183542	179823
3.66575	182429	180104	174689
3.6947	184154	175611	181179
3.72363	172982	179163	177679
3.75258	172113	178556	172329
3.78152	179304	177408	174627
3.81045	177379	179269	178954
3.8394	182909	179154	172243
3.86833	172933	183944	172809
3.89728	178395	178249	182743
3.92622	181716	176210	145688
3.95515	175083	178774	181969
3.9841	181394	174432	178607
4.01303	178367	172625	177895
4.04198	183752	174172	173148
4.07092	182064	186229	178661
4.09985	177588	181955	176444
4.1288	212507	180447	179384
4.15773	167584	170769	169192
4.18668	172049	168314	172206
4.21562	181054	175752	178995
4.24455	177867	183748	177003
4.2735	177856	179881	192538
4.30243	180278	175406	177765
4.33138	179775	174347	174392
4.36032	177854	179585	170015
4.38925	172499	194778	173946
4.4182	177331	169791	180016
4.44713	177591	181821	173975
4.47608	178478	173021	168920
4.50502	176660	177409	169188
4.53395	177016	176963	175298
4.5629	174181	176474	180962
4.59183	180955	166697	176061
4.62078	174997	179748	185332
4.64972	179877	180000	177786
4.67865	174027	173307	175727
4.7076	175475	176128	174663
4.73653	178063	177736	175979
4.76548	173076	173629	180322
4.79442	182371	175021	179092
4.82335	180176	183040	180612
4.8523	180938	178392	170515
4.88123	179050	179971	177693
4.91018	179845	178416	175033
4.93912	177913	181355	172528
4.96805	174728	176603	179278
4.997	178391	177301	191070
5.02593	175827	175002	173908
5.05488	181651	183514	176077
5.08382	176633	187410	176151
5.11275	170422	177361	177593
5.1417	179999	179319	175446
5.17063	176033	171981	173011
5.19958	182037	179065	182003
5.22852	187114	181131	178986
5.25745	179296	173618	178566
5.2864	183955	179187	174565
5.31533	175723	171575	171078
5.34428	174766	183182	177372
5.37322	181006	180960	178722
5.40215	172678	181955	178402
5.4311	181946	172453	172272
5.46003	174920	177414	173648
5.48898	176962	177852	177525
5.51792	178640	186612	180051
5.54685	174266	175580	172334
5.5758	179872	184541	185092
5.60473	183728	174767	170336
5.63368	180710	175969	181100
5.66262	179936	182855	176169
5.69155	190302	174593	175662
5.7205	177750	179082	174785
5.74943	184245	174790	175585
5.77838	172721	179971	168409
5.80732	181372	177121	174129
5.83625	179348	177079	169511
5.8652	176548	174197	169669
5.89413	178100	173529	183639
5.92307	172523	181952	175954
5.95202	176348	175822	180752
5.98095	176378	185342	169659
6.0099	180697	178403	171299
6.03883	181646	184931	174747
6.06777	172602	173369	178474
6.09672	181715	181749	184793
6.12565	174429	174763	170752
6.1546	187889	171003	173663
6.18353	175471	180068	179341
6.21248	180245	179939	175642
6.24142	170708	178589	168041
6.27035	182571	175325	176390
6.2993	180694	176369	178798
6.32823	186301	175260	177338
6.35718	178927	177079	172570
6.38612	179690	176274	173991
6.41505	181597	186734	179670
6.444	171966	176508	177153
6.47293	176582	179254	175098
6.50188	179475	177967	175068
6.53082	180838	179392	171951
6.55975	175663	179548	173474
6.5887	179368	178897	171130
6.61763	174086	174114	169781
6.64657	175060	171075	179125
6.67552	179168	178502	176524
6.70445	179012	179486	166818
6.7334	178781	171109	174721
6.76233	186914	169184	173300
6.79127	178995	175021	175900
6.82022	171977	171988	172269
6.84915	174016	174513	177027
6.8781	173862	173595	177239
6.90703	179405	181287	182086
6.93597	172871	181614	176790
6.96492	173584	180320	172653
6.99385	179462	172722	168528
7.0228	173564	181520	173764
7.05173	184293	177578	172462
7.08067	176858	177320	200155
7.10962	180479	173422	174654
7.13855	180391	179153	171694
7.1675	176845	171660	174512
7.19643	184555	169495	174872
7.22537	178794	175877	177620
7.25432	175078	174264	179544
7.28325	180727	177904	176691
7.3122	173877	171383	172026
7.34113	178159	176304	185361
7.37007	177762	175727	182786
7.39902	178668	172510	179169
7.42795	184873	178057	176045
7.4569	174731	172650	172218
7.48583	183463	177233	180994
7.51477	176884	171742	180429
7.54372	175375	195350	178941
7.57265	176491	171707	180716
7.6016	173497	175760	179045
7.63053	181654	173593	174370
7.65947	178981	173951	180525
7.68842	182775	179945	167947
7.71735	177743	183483	177065
7.7463	177728	170080	177370
7.77523	177802	179435	180894
7.80417	175152	183591	177595
7.83312	180640	172205	174105
7.86205	180778	175368	172132
7.891	172478	177777	176346
7.91993	182535	176942	179187
7.94887	172891	167908	176314
7.97782	173815	184865	172724
8.00675	178939	178963	172937
8.0357	175722	184252	176543
8.06463	180749	173514	175399
8.09357	180955	173928	174088
8.12252	174997	181061	184375
8.15145	177472	179476	178136
8.1804	183081	170716	183094
8.20933	177573	177194	174193
8.23827	181606	175514	176151
8.26722	180402	177091	177089
8.29615	174777	176594	176408
8.3251	179881	184468	174015
8.35403	180229	175448	174874
8.38298	176082	180419	175489
8.41192	177145	184186	176464
8.44085	176549	176797	172408
8.4698	172409	178117	172324
8.49873	172587	179199	173311
8.52768	174445	182881	177623
8.55662	177358	183876	176407
8.58555	172980	178168	180675
8.6145	177314	179839	176065
8.64343	186285	181676	177453
8.67238	185599	180447	176063
8.70132	174858	176913	173801
8.73025	178826	180669	177399
8.7592	180711	173077	170715
8.78813	175209	178108	178980
8.81708	180487	175260	182857
8.84602	173679	176705	173376
8.87495	177425	178063	178833
8.9039	175366	179886	176301
8.93283	171962	179228	173864
8.96178	177965	175679	175791
8.99072	179893	174509	182061
9.01965	184747	174451	176666
9.0486	175162	168157	187573
9.07753	176176	187924	176952
9.10648	184106	178647	173709
9.13542	179420	180613	172243
9.16435	182442	178205	171464
9.1933	172971	178658	173341
9.22223	182024	178424	174946
9.25118	178059	175741	175382
9.28012	177933	174373	174414
9.30905	177400	179788	175840
9.338	176976	174467	179855
9.36693	182052	179894	180243
9.39588	173755	173543	175786
9.42482	179009	174300	178967
9.45375	177479	183836	169811
9.4827	179238	172535	175758
9.51163	171061	178800	171048
9.54058	194185	174874	174152
9.56952	178624	169556	176496
9.59847	181055	176958	182128
9.6274	179290	175947	176235
9.65633	175209	185986	178680
9.68528	173197	181562	176497
9.71422	174926	178728	174486
9.74317	176942	177230	175916
9.7721	174611	170527	174112
9.80103	175531	162876	181991
9.82998	181091	179104	180585
9.85892	179387	178751	179671
9.88787	173524	170263	176160
9.9168	177958	176526	176828
9.94573	205116	181589	175533
9.97468	169793	177098	184995
10.0036	180350	180468	169352
10.0326	180001	177585	175986
10.0615	184476	178572	173654
10.0904	179178	175263	170654
10.1194	174622	174161	179290
10.1483	174070	169687	178728
10.1773	177512	173161	172145
10.2062	178694	177847	180972
10.2351	172502	177045	179476
10.2641	176096	170829	171071
10.293	175217	187113	183375
10.322	181865	175619	176624
10.3509	170153	176657	181097
10.3798	175080	180224	172546
10.4088	177718	179269	169001
10.4377	173416	177646	177513
10.4667	182737	184841	175752
10.4956	180020	176038	166569
10.5245	171035	180002	170292
10.5535	182015	174311	178660
10.5824	184286	178082	181469
10.6114	187443	176663	168274
10.6403	177882	169916	177319
10.6692	184903	175168	178060
10.6982	179148	177226	172924
10.7271	179274	183141	176915
10.7561	176849	181350	177324
10.785	171867	169370	174752
10.8139	182848	184337	172553
10.8429	174511	179876	178722
10.8718	173385	180494	176806
10.9008	177168	175234	175057
10.9297	178684	186258	169372
10.9587	170414	174905	176118
10.9876	183407	170736	174815
11.0165	181704	174293	181494
11.0455	181146	170652	174306
11.0744	187864	186898	181902
11.1034	177418	183214	175422
11.1323	175301	173504	182642
11.1612	173220	185250	177070
11.1902	177335	181359	178657
11.2191	188448	179813	177766
11.248	176800	174907	178043
11.277	181104	182021	179906
11.3059	175268	168943	178608
11.3349	175641	181034	179975
11.3638	181105	174657	172866
11.3927	175078	176363	176194
11.4217	184092	169893	174307
11.4506	176476	189415	174013
11.4796	180895	188745	182048
11.5085	180680	181598	184117
11.5374	179018	179561	173006
11.5664	172578	180911	180679
11.5953	178944	176380	180271
11.6242	186596	184985	178040
11.6532	184460	173588	182620
11.6821	186433	186494	188172
11.7111	184117	187595	179082
11.74	176648	184660	176061
11.769	203506	180975	186025
11.7979	183251	187325	184475
11.8268	184702	190184	184343
11.8558	175255	188232	183881
11.8847	185081	172975	174280
11.9137	184298	169750	182606
11.9426	181275	175414	178034
11.9715	184233	178492	190800
12.0005	185265	179768	174192
12.0294	183072	175697	178823
12.0584	174004	181272	175451
12.0873	176741	182614	181829
12.1162	177816	189703	177636
12.1452	182731	183059	186267
12.1741	184528	187858	183839
12.203	192301	186282	185499
12.232	185561	184135	187140
12.2609	182627	191556	193871
12.2899	194604	195687	186861
12.3188	189312	192533	189309
12.3477	186560	181529	187886
12.3767	183842	180948	181291
12.4056	183510	174396	190109
12.4346	187467	181898	179561
12.4635	176961	179258	180246
12.4924	183590	178828	185225
12.5214	182921	179684	182499
12.5503	181381	184886	178228
12.5793	180153	184426	176076
12.6082	183700	192360	172478
12.6371	181791	175145	176199
12.6661	173772	181534	181185
12.695	182697	180463	183916
12.724	184015	181705	172216
12.7529	183387	181594	182631
12.7818	177985	186669	183869
12.8108	188485	176828	208219
12.8397	182034	182707	183200
12.8687	178440	186701	182122
12.8976	184664	181855	181821
12.9265	185707	186296	171824
12.9555	177527	180471	179619
12.9844	177809	188090	183107
13.0134	180485	191574	191027
13.0423	187444	189513	198113
13.0712	199604	210074	211570
13.1002	198803	213734	204424
13.1291	190455	196754	187718
13.158	190080	190551	176120
13.187	188738	183945	189133
13.2159	181632	180624	177923
13.2449	179800	183142	176530
13.2738	182474	187608	176533
13.3027	178513	183094	183210
13.3317	181166	180049	185916
13.3606	176443	179949	183862
13.3896	186004	185189	183573
13.4185	179375	183724	179175
13.4474	174438	177317	180613
13.4764	181502	183889	184168
13.5053	182443	185284	178540
13.5343	193848	186743	187441
13.5632	185367	183009	188658
13.5921	184634	181199	187644
13.6211	177754	182147	190174
13.65	186025	181057	180030
13.679	190444	183624	189012
13.7079	189093	181148	180678
13.7368	181733	184323	181117
13.7658	184387	179034	182574
13.7947	184920	184138	186764
13.8237	182873	180515	188761
13.8526	172026	188265	183421
13.8815	183766	180835	177852
13.9105	185453	190280	179752
13.9394	178291	188438	187461
13.9683	175471	187524	180787
13.9973	182003	188257	180225
14.0262	180689	188881	178536
14.0552	182154	180673	185787
14.0841	188106	187065	184189
14.113	188293	196792	185250
14.142	190230	193493	187606
14.1709	190147	205229	192268
14.1999	207777	213034	238382
14.2288	221910	237047	218360
14.2577	218406	233830	213928
14.2867	199023	197186	195518
14.3156	190027	185906	183102
14.3446	193234	191955	176299
14.3735	190315	175899	175461
14.4024	191765	181830	179366
14.4314	179379	189533	188146
14.4603	184530	182736	181805
14.4893	189894	180468	177931
14.5182	188804	181096	182079
14.5471	182230	184741	185367
14.5761	180347	191960	178050
14.605	190237	184921	185954
14.634	185835	181293	190537
14.6629	183396	179724	179580
14.6918	183012	184959	178576
14.7208	183437	180971	179415
14.7497	196537	188231	187003
14.7787	187557	181180	187127
14.8076	180087	183582	188795
14.8365	185565	178661	184151
14.8655	182884	184182	181985
14.8944	177752	186657	187298
14.9233	184016	183271	174844
14.9523	186805	182483	179068
14.9812	185432	177268	174756
15.0102	179078	185083	188825
15.0391	191903	182752	180874
15.068	180291	186000	186479
15.097	181828	186987	188600
15.1259	189903	188020	189075
15.1548	187868	183069	180831
15.1838	191258	196339	191462
15.2127	204627	217218	221811
15.2417	225323	236381	244070
15.2706	224179	224881	222141
15.2995	198121	197549	201399
15.3285	193444	188325	182290
15.3574	185340	184796	185692
15.3864	183509	184021	189727
15.4153	179673	177046	186789
15.4443	185138	179853	190302
15.4732	189155	189700	185675
15.5021	187565	192623	185431
15.5311	185708	188661	178580
15.56	184363	178270	183810
15.5889	181343	191747	191553
15.6179	193707	193964	206694
15.6468	181819	182305	184887
15.6758	189184	183159	187258
15.7047	186501	186458	180285
15.7336	178997	183617	184964
15.7626	183068	187961	193403
15.7915	186860	178884	189257
15.8204	189877	187528	185778
15.8494	187625	197860	183926
15.8783	188942	186600	183330
15.9073	189481	188468	178759
15.9362	183541	184287	185640
15.9651	184129	192387	185066
15.9941	179579	186673	185081
16.023	185251	181163	187755
16.052	183515	194030	188939
16.0809	189693	186181	180904
16.1099	189590	183267	184162
16.1388	196396	202258	202133
16.1677	218489	239033	223752
16.1967	222814	242067	222454
16.2256	208172	211068	228264
16.2545	197157	199266	201813
16.2835	183449	188853	190839
16.3124	194872	181009	192761
16.3413	185139	188770	184554
16.3703	186986	180466	189280
16.3992	177644	190398	187824
16.4282	187502	191959	183166
16.4571	186918	182576	190315
16.486	181270	183420	188722
16.515	185469	185032	181686
16.5439	185381	189479	186861
16.5729	181007	180976	184694
16.6018	183884	183137	180274
16.6307	184457	186408	185118
16.6597	189558	181559	188368
16.6886	183756	178415	190061
16.7176	182924	182829	174247
16.7465	177121	185130	183972
16.7754	184916	186126	183262
16.8044	186537	187053	177995
16.8333	187959	190232	179534
16.8623	179622	186526	184516
16.8912	193926	190165	188607
16.9201	182236	191748	189834
16.9491	195448	182683	197422
16.978	186363	186385	189421
17.0069	197628	223510	202903
17.0359	220011	254203	248411
17.0648	220877	242648	233988
17.0938	209958	213849	215756
17.1227	195567	193870	195794
17.1517	184929	202873	190105
17.1806	193261	192871	191519
17.2095	186572	187818	193050
17.2385	178315	190178	187623
17.2674	195388	192795	181791
17.2963	174631	173919	191630
17.3253	187008	186366	183597
17.3542	189229	181739	185243
17.3832	188780	184538	189695
17.4121	184085	178703	190934
17.441	185794	187799	185534
17.47	201535	191490	184029
17.4989	182996	194620	191769
17.5279	184368	191152	183023
17.5568	191347	181692	185236
17.5857	193072	187284	193271
17.6147	180761	188097	193759
17.6436	187688	177524	180242
17.6726	186599	185095	186775
17.7015	185498	185346	183746
17.7304	185388	187047	184995
17.7594	194783	200698	195975
17.7883	201047	224611	218556
17.8173	230452	256989	245970
17.8462	217668	247595	233835
17.8751	200407	220540	213992
17.9041	195639	203876	202138
17.933	195270	191493	188989
17.9619	185748	190983	185938
17.9909	194704	190646	186711
18.0198	189974	189671	183136
18.0487	196887	186814	192133
18.0777	187280	191502	188273
18.1066	191335	181406	186719
18.1356	189121	178317	182497
18.1645	193412	180148	183541
18.1934	186870	182386	190479
18.2224	193629	186686	178597
18.2513	188835	192776	186530
18.2803	184919	184440	183290
18.3092	190875	196798	187398
18.3381	187516	189273	188241
18.3671	180802	188995	193760
18.396	190142	177022	182396
18.425	184109	182239	196103
18.4539	187860	195417	193138
18.4828	198015	217854	208556
18.5118	212168	242500	227489
18.5407	209231	244174	240555
18.5696	202454	240989	218062
18.5986	201430	205193	195495
18.6275	218365	192627	195199
18.6565	191129	195420	190939
18.6854	182164	188348	185720
18.7143	197826	193407	182793
18.7433	188181	191596	188606
18.7722	189190	191997	191232
18.8012	187083	180580	183877
18.8301	188938	183242	190301
18.859	185938	181767	184254
18.888	191288	180629	187922
18.9169	188535	189093	182878
18.9459	185151	191729	182241
18.9748	182729	190772	179178
19.0037	185408	186140	189346
19.0327	190191	186305	185583
19.0616	180276	195276	182543
19.0906	180003	190813	188400
19.1195	205659	209080	202269
19.1484	214881	236957	235670
19.1774	210284	233853	218593
19.2063	199324	208230	201710
19.2353	189565	202924	191387
19.2642	181985	190290	185372
19.2931	189136	189275	182236
19.3221	182352	185138	194793
19.351	181896	191531	190667
19.38	181608	190502	186297
19.4089	196513	187612	181991
19.4378	197879	182726	192096
19.4668	186985	196569	187129
19.4957	186394	184566	184958
19.5246	190334	188284	191697
19.5536	182557	190549	185280
19.5825	192614	195659	190453
19.6115	192673	177211	191049
19.6404	196692	188163	183899
19.6693	187367	185577	195730
19.6983	209702	221385	208680
19.7272	212500	220340	214327
19.7562	204339	216046	200917
19.7851	188772	187701	199376
19.814	190808	188725	187089
19.843	192259	187757	187042
19.8719	190008	191072	189249
19.9008	187039	187889	189484
19.9298	180716	186662	182726
19.9587	190023	181478	187139
19.9876	186871	194926	186668
20.0166	179455	189864	189710
20.0455	190204	191485	182844
20.0745	197310	189444	187650
20.1034	188162	195922	192755
20.1323	193751	185044	183222
20.1613	192617	192043	196268
20.1902	194472	202795	196400
20.2192	208768	206227	210952
20.2481	199491	210225	203537
20.277	195919	195522	192968
20.306	184822	189966	191425
20.3349	191675	187644	185321
20.3639	191382	189959	190008
20.3928	189281	191416	182093
20.4217	190654	187886	186641
20.4507	190746	187297	193666
20.4796	191257	191346	185628
20.5085	186369	183483	192275
20.5375	180766	188973	187983
20.5664	186383	192073	182378
20.5954	201376	191116	180466
20.6243	189830	188472	186166
20.6532	196301	203975	193603
20.6822	190408	198134	200800
20.7111	197523	195381	186248
20.7401	189405	192695	183968
20.769	192136	186871	190964
20.798	187424	186907	185126
20.8269	181172	186995	192264
20.8558	192554	190104	191666
20.8848	187076	198222	190094
20.9137	191117	189127	190885
20.9426	188086	189410	187936
20.9716	187936	180569	182396
21.0005	197395	197889	185688
21.0295	192315	192120	190564
21.0584	192916	186172	201243
21.0873	188317	187053	189048
21.1163	195036	191000	196982
21.1452	194292	188705	189118
21.1742	182172	190317	185741
21.2031	190798	184662	189158
21.232	187213	183273	188806
21.261	189210	181389	184631
21.2899	180116	181720	186272
21.3188	181126	184133	178046
21.3478	196836	186392	180768
21.3767	194373	192509	192381
21.4057	198561	189964	189529
21.4346	186964	192205	188425
21.4635	186095	188639	186253
21.4925	188542	186451	178120
21.5214	187667	182492	184542
21.5504	192851	188563	182767
21.5793	178246	192155	180659
21.6082	188145	185526	181600
21.6372	183358	195026	188862
21.6661	186902	191332	189854
21.695	193453	185693	193438
21.724	198723	191622	192669
21.7529	194311	189984	195478
21.7818	186809	189261	192037
21.8108	190675	185993	185422
21.8397	182654	185730	185210
21.8687	192614	191317	188474
21.8976	195451	188045	176600
21.9265	187822	188079	182912
21.9555	186185	182045	191577
21.9844	184577	187934	188922
22.0134	186268	180466	185672
22.0423	187124	186717	187896
22.0712	186401	193640	177543
22.1002	189868	169710	182231
22.1291	189421	189813	190842
22.158	182107	187224	180702
22.187	190553	183609	185627
22.2159	196139	191398	189611
22.2449	192522	190908	184912
22.2738	180823	191007	187699
22.3027	191561	185538	180904
22.3317	186502	182285	181461
22.3606	194741	187652	181580
22.3896	185364	183528	185255
22.4185	185282	191215	191821
22.4474	182167	182154	186909
22.4764	191053	184282	183107
22.5053	182791	193165	182765
22.5343	193199	181237	193863
22.5632	188701	182363	189910
22.5921	185476	185793	185793
22.6211	194774	190696	186263
22.65	182201	189410	188852
22.679	194907	190241	185064
22.7079	191759	184734	191809
22.7368	180827	193774	180305
22.7658	185322	189425	186196
22.7947	189073	189404	180561
22.8236	184273	182427	184450
22.8526	177004	183887	183533
22.8815	191978	182095	186122
22.9105	190292	184966	193499
22.9394	190187	179187	192328
22.9683	186452	192531	178258
22.9973	179860	182794	177148
23.0262	190526	183609	178654
23.0552	181931	190286	184510
23.0841	182811	184556	186626
23.113	184804	180500	181917
23.142	196403	187969	181406
23.1709	186294	186822	179933
23.1998	190116	177969	183365
23.2288	180596	187294	188710
23.2577	188640	181837	186627
23.2867	181988	187115	178186
23.3156	181911	184014	180286
23.3445	189156	185924	184635
23.3735	186949	184248	188542
23.4024	185257	186656	175694
23.4313	179510	181868	189806
23.4603	192113	193903	186983
23.4892	183098	179666	187662
23.5182	181574	185486	181701
23.5471	182183	188340	191819
23.576	193248	188991	187391
23.605	183196	185527	181647
23.6339	181836	190833	182758
23.6628	184980	186961	195900
23.6918	183018	197050	187944
23.7207	187387	184493	190879
23.7497	181953	181187	176280
23.7786	189025	183653	189765
23.8075	191767	180347	182579
23.8365	186581	186429	182237
23.8654	186419	184973	185041
23.8944	188932	188248	188352
23.9233	188052	191808	179785
23.9522	185625	185993	183574
23.9812	184567	194846	185352
24.0101	183350	201461	183454
24.039	182902	184916	187806
24.068	185621	182668	187349
24.0969	186649	195060	185762
24.1259	187136	184288	172204
24.1548	190883	183085	188173
24.1837	185555	186519	182718
24.2127	185569	185414	182048
24.2416	191847	182217	180629
24.2706	194894	188507	181753
24.2995	181420	188227	188403
24.3285	188277	188946	185223
24.3574	187784	189352	184941
24.3863	184175	186669	186294
24.4153	188489	182455	181743
24.4442	180733	184608	189311
24.4731	185026	183302	178874
24.5021	188811	180860	184156
24.531	188787	185264	185143
24.56	184368	184578	175448
24.5889	191715	184892	195187
24.6178	187383	185544	186313
24.6468	189145	187204	187471
24.6757	192278	189742	181232
24.7046	179860	184263	176105
24.7336	190484	183585	181616
24.7625	179330	186803	180877
24.7915	188564	184508	187673
24.8204	187577	189831	185833
24.8493	183060	184504	184986
24.8783	190932	184057	177303
24.9072	182129	190246	183228
24.9361	188052	179816	186390
24.9651	188770	189200	184250
24.994	185947	188731	180101
25.023	183985	182075	188080
25.0519	188395	192164	179354
25.0808	177666	180469	186291
25.1098	186012	185629	186019
25.1387	185065	192729	184476
25.1676	178751	183192	186146
25.1966	190555	187844	180221
25.2255	181366	186175	183506
25.2544	181833	182601	174077
25.2834	187753	179303	176753
25.3123	184486	185727	184898
25.3413	180579	178883	174962
25.3702	179812	183172	175041
25.3991	179542	182133	179010
25.4281	186725	183853	185216
25.457	186244	176174	184486
25.486	177059	181554	187000
25.5149	174635	183841	174121
25.5438	180549	179858	184778
25.5728	176265	183679	182990
25.6017	182639	187555	179138
25.6306	170321	180921	186862
25.6596	186367	186823	176667
25.6885	185570	184364	181961
25.7175	183354	176557	184928
25.7464	180819	177926	179364
25.7753	187033	178258	188571
25.8043	179092	176071	179829
25.8332	185522	178713	177499
25.8621	185549	183571	182171
25.8911	180367	183867	179940
25.92	183134	182333	180889
25.949	184600	184858	189068
25.9779	182868	178429	178977
26.0069	176537	185905	187642
26.0358	192760	181068	186713
26.0647	175530	180040	180997
26.0937	178885	183236	177996
26.1226	181825	182746	183037
26.1515	189183	178909	176431
26.1805	178953	185782	183240
26.2094	176978	179252	184509
26.2384	177381	189513	181729
26.2673	181009	172311	189349
26.2962	176990	185978	186813
26.3252	183866	180848	183455
26.3541	181184	182585	176471
26.3831	177370	184469	180767
26.412	174856	181629	173649
26.4409	187954	186489	179579
26.4699	182065	186087	180053
26.4988	186923	178408	182348
26.5277	187975	184574	178246
26.5567	178471	181489	182623
26.5856	182716	181928	176279
26.6146	180993	185459	185783
26.6435	183177	183329	178515
26.6724	182888	187839	185380
26.7014	178045	192193	185869
26.7303	182472	182735	180497
26.7592	188406	188346	181725
26.7882	183363	191352	177547
26.8171	182557	177794	183057
26.8461	180123	181876	182143
26.875	180776	185588	181530
26.9039	180122	188393	183248
26.9329	185483	191303	177811
26.9618	181564	180961	180536
26.9907	178118	182960	183800
27.0197	185135	185391	183443
27.0486	192935	186497	170682
27.0776	178091	184980	179678
27.1065	175906	177610	178173
27.1354	174198	185640	177638
27.1644	180350	186483	171885
27.1933	185152	172165	178935
27.2222	181611	180548	176255
27.2512	179017	173456	180010
27.2801	173200	186286	183955
27.3091	175331	182473	184108
27.338	186112	185052	179608
27.3669	180822	181138	182122
27.3959	193131	188158	181312
27.4248	199543	179579	180264
27.4537	182431	175995	177122
27.4827	180989	174754	178294
27.5116	176215	187527	174385
27.5406	171542	184410	182258
27.5695	177267	182549	176178
27.5984	190067	181788	180889
27.6274	182006	180942	181712
27.6563	178826	183628	178203
27.6853	179147	174359	180424
27.7142	175361	186825	173779
27.7431	177667	180995	174072
27.7721	183162	179649	180777
27.801	179650	182314	183253
27.8299	179588	178833	174014
27.8589	181815	177803	180881
27.8878	186051	183644	184192
27.9167	182671	177252	178784
27.9457	183023	172692	176323
27.9746	181376	198738	172011
28.0035	182755	182988	180238
28.0325	177640	176640	176709
28.0614	177833	180163	175071
28.0903	175967	180796	183062
28.1193	175453	179838	173539
28.1482	181646	183867	177766
28.1771	174810	176391	185208
28.2061	177896	176551	180833
28.235	177964	180267	173154
28.2639	174879	171275	177345
28.2929	180317	178319	174355
28.3218	178275	182159	181438
28.3507	181648	170026	182363
28.3797	169867	170650	176011
28.4086	174616	177749	178844
28.4376	176681	178766	175223
28.4665	175816	173187	174948
28.4954	173534	178941	177368
28.5243	173071	175520	177863
28.5533	174204	177864	180206
28.5822	173028	170129	173781
28.6111	172087	171555	172620
28.6401	174582	176825	172927
28.669	178542	175511	173392
28.6979	176298	177576	201920
28.7269	174560	166502	177495
28.7558	170395	172885	176263
28.7848	178546	172655	179084
28.8137	175600	178974	174132
28.8426	177312	173714	176855
28.8716	175587	172789	176892
28.9005	175507	177552	167057
28.9294	173788	185034	177561
28.9584	172857	181264	182767
28.9873	168746	177382	172601
29.0162	172586	175089	181133
29.0452	168106	171847	176978
29.0741	172939	170190	168726
29.103	167442	173852	169942
29.132	172554	178654	175227
29.1609	182426	171768	172872
29.1899	175328	174376	173136
29.2188	175090	172862	171295
29.2477	179472	173228	171955
29.2767	177138	175643	175057
29.3056	174072	176923	171956
29.3345	172968	174090	169831
29.3635	171780	178529	172574
29.3924	171694	178040	181510
29.4213	179055	176420	178725
29.4503	179481	180755	180901
29.4792	178152	184620	179576
29.5081	184089	182551	182085
29.5371	181530	183971	189746
29.566	185962	189027	180590
29.5949	191353	189724	187186
29.6239	191682	190715	188348
29.6528	190204	187992	198457
29.6817	192360	195745	201189
29.7107	199830	197638	195768
29.7396	200132	200149	202310
29.7685	206805	203094	203851
29.7975	227501	227750	228628
29.8264	251486	251708	259477
29.8553	254321	249849	244290
29.8843	227339	225703	230464
29.9132	224479	225044	225490
29.9421	237438	235381	229883
29.9711	260487	266883	271884
30	251357	268346	254185
30.0289	233759	235852	227500
30.0579	226608	230589	232976
30.0868	236293	232293	227369
30.1157	235526	240844	239238
30.1447	232961	240952	236421
30.1736	236918	238107	233016
30.2025	230480	232382	231150
30.2315	236759	238741	237282
30.2604	236418	233661	237844
30.2893	233215	237771	232823
30.3183	247497	242476	252675
30.3472	243732	251949	246850
30.3761	236474	244010	240479
30.405	244616	233390	235282
30.434	254841	253593	249063
30.4629	264135	265448	265270
30.4918	260855	260797	264282
30.5208	249633	259589	255783
30.5497	257361	253717	246505
30.5786	246861	249223	253612
30.6076	252082	255343	256203
30.6365	263740	270104	269174
30.6654	258781	260661	265999
30.6944	250137	254097	249964
30.7233	250975	254195	248279
30.7523	249110	246592	247848
30.7812	246334	245707	244423
30.8101	243447	247596	244740
30.8391	242154	243017	240400
30.868	242466	245954	248899
30.8969	235371	235595	234642
30.9259	224776	226414	233360
30.9548	228797	225418	224486
30.9837	213899	221683	217552
31.0127	221129	221163	216613
31.0416	213829	219930	220067
31.0705	210244	217296	212420
31.0995	207407	213159	211268
31.1284	205110	206174	213670
31.1573	205965	206572	204071
31.1863	203656	201183	199211
31.2152	197886	198649	200186
31.2442	197170	191170	199541
31.2731	188164	195936	193510
31.302	188917	188358	192543
31.331	190072	187893	194893
31.3599	187512	182345	188738
31.3888	181849	179536	186190
31.4178	181710	179857	181723
31.4467	177378	173514	177509
31.4757	177597	177868	177172
31.5046	173893	176773	178696
31.5335	173413	171864	174526
31.5625	166686	170251	169501
31.5914	161499	167941	165356
31.6203	157399	157473	166406
31.6493	159554	159251	160675
31.6782	158783	155578	159336
31.7072	158937	156831	159533
31.7361	160980	161634	162827
31.765	161221	159714	161740
31.794	156039	158470	161554
31.8229	153361	155499	156964
31.8519	153058	149591	153976
31.8808	148611	151458	151701
31.9097	146904	148081	146821
31.9387	144797	145815	145918
31.9676	143682	144534	144161
31.9966	143325	146009	143550
32.0255	143847	143361	145903
32.0545	141121	142470	145471
32.0834	141555	140760	141577
32.1123	140472	138771	140315
32.1413	142520	139831	140936
32.1702	138001	138547	139961
32.1992	137268	139972	140517
32.2281	137983	141140	136769
32.257	138493	138463	139006
32.286	136802	137283	138503
32.3149	136643	139765	139314
32.3439	137764	135740	136638
32.3728	135303	138348	137758
32.4017	136447	135332	137410
32.4307	134067	135879	137196
32.4596	134814	135554	136054
32.4886	135388	135573	135383
32.5175	134174	134989	136588
32.5465	132827	133302	136750
32.5754	134475	134370	134036
32.6043	134133	134422	133772
32.6333	132824	134490	134645
32.6622	133151	134072	135506
32.6912	133326	134301	134972
32.7201	131751	133834	135475
32.749	133572	133181	134917
32.778	132298	132441	133779
32.8069	133580	133177	134897
32.8359	133776	133732	134057
32.8648	133600	133244	134192
32.8937	133963	133673	135007
32.9227	132972	132042	133231
32.9516	132450	132896	133363
32.9806	132950	133170	133400
33.0095	132544	132249	134062
33.0385	131334	132919	133300
33.0674	129931	132400	133611
33.0964	132136	131260	131846
33.1253	131995	132578	132440
33.1542	132534	132673	133309
33.1832	133722	132820	132742
33.2121	130277	133564	133457
33.2411	130856	135247	132240
33.27	133173	131642	133374
33.2989	133338	132170	133727
33.3279	131840	133560	133814
33.3568	131763	133220	132320
33.3858	130959	131515	133341
33.4147	133869	132396	133463
33.4436	133216	131511	131849
33.4726	132205	132764	134020
33.5015	132193	132122	133622
33.5305	133820	132509	133843
33.5594	133624	133102	133333
33.5884	133231	132657	133322
33.6173	133237	132699	132935
33.6463	132941	133601	132737
33.6752	132860	132008	131910
33.7041	131135	131500	130484
33.7331	132193	131267	132958
33.762	132974	129625	132248
33.791	130965	131895	131368
33.8199	130266	130652	132647
33.8488	131401	132018	132277
33.8778	131748	130980	132259
33.9067	131994	132221	132265
33.9357	132952	132035	131779
33.9646	132275	132221	133523
33.9935	132633	131154	131783
34.0225	132191	131907	133106
34.0514	133330	132292	132599
34.0804	131428	132304	132893
34.1093	130806	132421	131418
34.1382	131297	131929	131682
34.1672	132279	132851	134360
34.1961	132969	131881	132230
34.2251	132491	131852	131955
34.254	133831	132770	133870
34.283	132507	132016	131634
34.3119	132855	131816	133308
34.3409	132344	133984	132281
34.3698	130890	133822	133580
34.3987	133549	134416	132369
34.4277	131341	132754	132622
34.4566	131779	131533	131739
34.4856	131196	132301	131895
34.5145	132634	133169	132086
34.5434	132581	134359	131750
34.5724	132943	132986	133162
34.6013	131297	132025	131829
34.6303	131112	132769	131623
34.6592	133128	133146	131599
34.6882	132164	133276	131920
34.7171	132014	133265	132664
34.746	131432	132971	131980
34.775	132002	134912	132646
34.8039	133939	132021	132886
34.8329	133861	133199	133196
34.8618	134453	133476	132910
34.8907	133098	133319	134141
34.9197	132720	132460	133656
34.9486	132742	131504	132514
34.9776	133062	130908	133009
35.0065	133562	132333	133678
35.0354	134363	133672	133103
35.0644	133442	132137	134693
35.0933	133371	131482	132846
35.1223	133356	132594	132621
35.1512	132682	132557	133839
35.1801	132222	135051	134145
35.2091	133505	133313	132365
35.238	131069	133049	131407
35.267	132568	132161	132582
35.2959	132704	131890	132084
35.3249	132250	132115	130684
35.3538	133911	132209	132425
35.3828	132822	130947	132990
35.4117	131694	132287	130297
35.4406	131111	132389	132925
35.4696	132509	132653	133068
35.4985	131779	132059	134061
35.5275	131701	130793	133117
35.5564	133949	131654	132342
35.5853	132382	132487	134142
35.6143	132047	132955	133088
35.6432	133142	133185	132364
35.6722	132087	132831	132461
35.7011	132282	133301	133500
35.73	131567	131391	132493
35.759	132265	132480	132801
35.7879	132791	133319	132633
35.8169	131220	131054	133776
35.8458	131087	131442	132645
35.8747	130786	130648	131726
35.9037	132065	130957	131253
35.9326	130856	131058	130601
35.9616	130919	131610	131917
35.9905	133004	131443	133036
36.0195	132065	132021	130703
36.0484	132257	131110	132004
36.0773	132211	130327	132611
36.1063	132344	130832	133256
36.1352	131613	131422	132144
36.1642	131548	131219	131655
36.1931	131486	132241	130494
36.2221	132309	131344	131726
36.251	131456	132122	132120
36.2799	131097	133119	132950
36.3089	131380	132017	131855
36.3378	131457	131132	130732
36.3668	130732	131556	131439
36.3957	130803	132406	131820
36.4246	132388	130934	131373
36.4536	132139	132335	132241
36.4825	131342	132385	131529
36.5115	131679	132684	130597
36.5404	131470	131082	132193
36.5694	131652	132618	132099
36.5983	131505	131389	132423
36.6272	131352	130884	131373
36.6562	132387	130753	131458
36.6851	132338	130583	130058
36.7141	132585	131652	130727
36.743	131237	130309	131600
36.7719	131205	130976	131227
36.8009	131279	130333	130427
36.8298	130126	132955	130675
36.8588	131668	132383	129849
36.8877	129958	130643	132326
36.9166	130081	132455	132533
36.9456	131675	130324	131413
36.9745	130803	130747	129513
37.0035	130155	132652	130214
37.0324	131194	131106	131362
37.0614	130734	130715	130706
37.0903	129503	131884	130461
37.1193	130353	130947	130070
37.1482	129757	130082	131021
37.1771	129293	130789	131085
37.2061	130797	130449	129375
37.235	131496	131937	132068
37.264	130783	129670	131400
37.2929	130724	131542	130593
37.3218	130494	130624	131390
37.3508	129074	130873	131485
37.3797	130464	133689	130616
37.4087	130293	130049	131858
37.4376	130864	130068	131196
37.4665	130243	130826	130818
37.4955	130538	129843	129203
37.5244	131588	130028	129500
37.5534	129796	132000	130232
37.5823	129474	130816	130649
37.6113	130072	130580	130938
37.6402	131163	131317	130880
37.6692	133033	130980	131256
37.6981	131248	129773	131006
37.727	130580	132044	130556
37.756	130869	130600	130857
37.7849	130647	130044	131501
37.8139	132281	130193	130493
37.8428	131137	130804	132318
37.8717	131231	129310	130390
37.9007	129791	129815	130898
37.9296	130730	132074	131667
37.9586	129581	130081	130381
37.9875	130599	130220	131228
38.0164	130823	130956	130587
38.0454	130861	130267	130369
38.0743	131013	129310	130667
38.1033	130109	131504	130370
38.1322	129223	130521	131182
38.1612	131003	131346	131717
38.1901	130509	130842	130752
38.2191	131153	131860	130768
38.248	130342	131789	130495
38.2769	129968	130404	131493
38.3059	131814	131993	130979
38.3348	130214	130725	131486
38.3638	130477	130960	130317
38.3927	129938	130269	132026
38.4216	129185	131948	131202
38.4506	130703	131938	130261
38.4795	130467	131099	131067
38.5085	130140	130535	129815
38.5374	130839	131580	131492
38.5663	129295	130920	130297
38.5953	130132	131353	129832
38.6242	131371	131154	130452
38.6532	131098	128889	132056
38.6821	131268	131014	130448
38.7111	130594	130771	130888
38.74	128948	129648	130481
38.7689	129672	130059	130907
38.7979	129256	130544	131779
38.8268	131078	130159	130765
38.8558	129774	131750	130864
38.8847	130287	131054	132037
38.9136	130947	131162	130664
38.9426	130318	131690	130337
38.9715	129148	131350	131026
39.0005	131719	131099	129349
39.0294	130904	131613	131294
39.0584	130357	130502	131882
39.0873	129723	129573	129914
39.1163	131221	130403	132540
39.1452	130671	129816	129501
39.1741	138640	137610	138506
39.2031	267850	272885	264994
39.232	264079	267507	256903
39.261	206903	205004	208482
39.2899	191477	199530	190248
39.3188	188831	183083	184170
39.3477	187733	183684	184897
39.3767	189389	187018	188148
39.4056	182354	181695	186904
39.4346	182535	185528	183954
39.4635	184480	183914	186238
39.4924	192509	201667	196530
39.5214	195414	201344	198343
39.5503	196569	194100	196970
39.5793	195250	187011	195659
39.6082	186580	194493	189551
39.6371	193428	184488	192750
39.666	188550	190140	189303
39.695	184997	186582	188147
39.7239	192907	192073	197543
39.7529	187005	187814	188196
39.7818	182996	185485	183151
39.8107	191622	190606	188837
39.8397	196415	190074	183895
39.8686	183051	191223	191981
39.8976	193672	182108	190776
39.9265	193020	179216	185455
39.9554	188222	192236	184356
39.9844	189816	187785	199580
40.0133	189157	186326	182790
40.0423	186205	185190	175428
40.0712	195228	195746	183500
40.1001	188412	185962	184228
40.129	184346	184735	181426
40.158	190569	184850	174924
40.1869	186128	186651	190190
40.2159	185957	182627	186819
40.2448	190673	191618	181521
40.2737	182539	182438	183484
40.3027	185936	185768	182484
40.3316	184379	189740	184986
40.3606	179078	188173	185989
40.3895	180339	190882	181929
40.4184	189664	176001	174552
40.4474	183024	188494	185566
40.4763	186098	195169	182070
40.5052	168928	184913	178152
40.5342	191623	183903	185860
40.5631	184182	182822	183203
40.5921	189736	180238	180596
40.621	179956	178979	181501
40.6499	187475	181097	182505
40.6789	180728	179267	192633
40.7078	179066	180644	187569
40.7368	184056	185926	177248
40.7657	174723	183364	170109
40.7946	178783	183032	177529
40.8236	179208	176109	181798
40.8525	172726	178895	184481
40.8814	176169	185742	178782
40.9104	177150	179411	173483
40.9393	177658	179851	174740
40.9682	181640	186124	186252
40.9972	174421	182182	179581
41.0261	178493	178558	179173
41.0551	175595	175522	181871
41.084	175246	179873	173609
41.1129	182129	179984	171334
41.1419	179210	178893	173384
41.1708	175701	174059	172096
41.1998	179178	172895	183488
41.2287	176247	179548	172490
41.2576	187717	178085	173626
41.2866	184262	177947	176406
41.3155	177029	182464	178443
41.3445	180209	174195	175976
41.3734	179597	178302	173068
41.4023	177016	175999	176099
41.4313	191253	177838	181569
41.4602	180750	184489	179718
41.4892	175337	175678	184573
41.5181	182539	176904	180486
41.547	177604	172976	173451
41.576	174879	177020	179736
41.6049	174147	175144	170635
41.6339	174436	175281	174332
41.6628	189730	177016	194324
41.6917	182554	176036	173944
41.7207	179212	173620	176644
41.7496	183448	175860	172584
41.7785	173883	172494	173357
41.8075	176688	176645	174687
41.8364	177458	179959	174891
41.8653	172903	180244	173578
41.8943	181224	174575	179777
41.9232	179630	181453	177636
41.9522	181636	171837	167210
41.9811	180911	180709	172248
42.01	182604	186415	177280
42.039	186990	182088	176141
42.0679	174536	169841	175527
42.0969	174492	173762	180010
42.1258	176322	176273	173005
42.1547	171694	180433	177756
42.1837	177634	173312	175220
42.2126	177902	170325	173016
42.2416	179383	178433	178206
42.2705	172090	175523	166674
42.2995	180273	173956	168993
42.3284	169371	185038	174236
42.3573	183368	179935	178271
42.3863	180608	175982	175095
42.4152	176707	176108	174579
42.4441	174745	178731	176774
42.4731	179692	174776	177105
42.502	178632	176848	176210
42.531	180660	179269	175396
42.5599	172325	174903	172991
42.5888	173456	184885	177089
42.6178	178900	185620	176878
42.6467	177160	181839	173167
42.6756	173051	184908	175532
42.7046	178127	183975	185188
42.7335	174692	168982	196716
42.7625	182880	172767	166756
42.7914	175490	180136	176545
42.8203	174897	176835	175335
42.8493	171935	174781	177353
42.8782	182613	172895	176437
42.9072	177062	182252	183275
42.9361	174578	185100	169923
42.965	172491	176608	178854
42.994	170989	176906	176051
43.0229	176951	177774	179487
43.0519	175961	164204	179725
43.0808	171549	175300	187465
43.1097	172833	175387	178199
43.1387	174964	176698	177579
43.1676	178190	173339	174250
43.1966	183573	178551	176274
43.2255	175079	181540	172663
43.2544	181126	176770	181034
43.2834	171164	172791	177485
43.3123	176296	172963	173789
43.3413	179583	175369	175705
43.3702	174997	172724	171272
43.3991	182158	176794	176500
43.4281	175288	172177	178040
43.457	176378	174225	172644
43.486	181981	181179	178353
43.5149	177051	177639	174918
43.5438	186700	175741	175023
43.5728	174603	172477	176586
43.6017	182163	171441	170781
43.6307	175083	177425	168071
43.6596	167582	175418	171778
43.6885	177896	176689	169546
43.7175	170903	180638	181854
43.7464	177438	176860	176274
43.7754	175115	176959	174024
43.8043	178213	175018	176097
43.8332	171871	175723	172642
43.8622	174059	175862	177661
43.8911	174633	175826	170060
43.9201	176253	178153	178382
43.949	176270	172454	169717
43.9779	170737	176442	172617
44.0069	183227	178817	165928
44.0358	182290	169781	171923
44.0647	174272	168577	176656
44.0937	173985	173002	175135
44.1226	181234	174655	168717
44.1516	174334	183146	173121
44.1805	176486	180453	182757
44.2094	171134	184816	165626
44.2384	175666	174457	171598
44.2673	174095	175139	192318
44.2963	179211	175194	168496
44.3252	172898	177764	168754
44.3541	175486	179393	173406
44.3831	184037	180712	173269
44.412	179015	183049	177616
44.441	174279	178567	176798
44.4699	177310	177225	176599
44.4988	182901	175812	169123
44.5278	173613	171336	173595
44.5567	177799	174729	170996
44.5857	176582	174383	176506
44.6146	172685	178300	181403
44.6435	175302	180337	174714
44.6725	183643	182914	172446
44.7014	179085	184314	178221
44.7304	170747	173121	172590
44.7593	176099	174788	177065
44.7882	175959	179143	170057
44.8172	176973	170224	171445
44.8461	171972	177559	176770
44.8751	179630	174164	174291
44.904	178673	175010	177314
44.9329	177068	184483	174475
44.9619	180149	176172	169488
44.9908	180456	183767	188239
45.0198	183231	176024	178555
