# Supplementary material for: Hydroxy acid conjugation to lipids increases structural and hydrolytic stability
Source: Nat Commun. 2026 Jul 27;17:6973. doi: 10.1038/s41467-026-75192-5 (PMC13408983; doi:10.1038/s41467-026-75192-5)
Supplement: Supplementary file 22 — Source data for Figure S15 [file 41467_2026_75192_MOESM22_ESM.xlsx]

## Sheet: Figure S15A
Figure S15A: LC-MS chromatogram (negative mode) of LA control reaction products
RT [min]	LA control A	LA control B	LA control C
0.00666667	-0.200956	-0.145166	-0.222898
0.0133333	-0.199121	-0.133318	-0.2672
0.02	-0.163908	-0.131483	-0.300057
0.0266667	-0.0913937	-0.135263	-0.294666
0.0333333	-0.0264748	-0.15236	-0.264033
0.04	0.0197299	-0.16576	-0.224215
0.0466667	0.073987	-0.163478	-0.207509
0.0533333	0.115016	-0.138662	-0.19402
0.06	0.135507	-0.0857452	-0.179812
0.0666667	0.114994	-0.0175671	-0.152095
0.0733333	0.0926509	0.0449672	-0.115719
0.08	0.0790058	0.0823436	-0.0778427
0.0866667	0.0683094	0.105026	-0.0310333
0.0933333	0.0574156	0.119404	0.0228552
0.1	0.0468402	0.118366	0.0550186
0.106667	0.0582256	0.122599	0.0637376
0.113333	0.0828754	0.134851	0.0548364
0.12	0.0964064	0.15315	0.0462798
0.126667	0.083617	0.140837	0.0247728
0.133333	0.0535132	0.10072	-0.0162256
0.14	0.010557	0.0510882	-0.0556211
0.146667	-0.0390489	0.00195911	-0.087351
0.153333	-0.0807306	-0.0430605	-0.097792
0.16	-0.0850971	-0.070792	-0.100058
0.166667	-0.0600161	-0.0643077	-0.0759646
0.173333	-0.0313905	-0.0285295	-0.0298908
0.18	0.00123319	0.0122004	0.00271823
0.186667	0.0552766	0.0347726	0.00614055
0.193333	0.107261	0.0500405	-0.0310651
0.2	0.122443	0.0480562	-0.097937
0.206667	0.106348	0.0543732	-0.160965
0.213333	0.0899053	0.0517584	-0.198527
0.22	0.0903092	0.0512086	-0.18335
0.226667	0.0846105	0.0550466	-0.125872
0.233333	0.0739369	0.0696453	-0.0513555
0.24	0.0591379	0.100146	0.0229315
0.246667	0.0489768	0.114304	0.0599296
0.253333	0.0239446	0.0926091	0.0253738
0.26	-0.0231728	0.0402466	-0.0642102
0.266667	-0.0633131	-0.00800001	-0.176911
0.273333	-0.0750093	-0.0468759	-0.266173
0.28	-0.0501988	-0.0764248	-0.31977
0.286667	-0.0320108	-0.126425	-0.35244
0.293333	-0.0461649	-0.172527	-0.356241
0.3	-0.0690173	-0.197763	-0.336196
0.306667	-0.0975129	-0.203371	-0.314331
0.313333	-0.119096	-0.194913	-0.316013
0.32	-0.132026	-0.167789	-0.33341
0.326667	-0.111975	-0.084795	-0.337976
0.333333	-0.0219371	0.0371907	-0.313217
0.34	0.106126	0.154764	-0.280172
0.346667	0.238453	0.233207	-0.244305
0.353333	0.344621	0.288354	-0.216893
0.36	0.398593	0.310855	-0.20977
0.366667	0.402937	0.305662	-0.212157
0.373333	0.345782	0.28284	-0.216207
0.38	0.248095	0.243803	-0.235461
0.386667	0.140015	0.178639	-0.273329
0.393333	0.0488145	0.0931604	-0.298256
0.4	0.0196782	0.0358907	-0.277726
0.406667	0.055577	0.0183837	-0.217402
0.413333	0.125603	0.00257893	-0.154572
0.42	0.183507	-0.0139035	-0.0956403
0.426667	0.203649	-0.0242794	-0.0526554
0.433333	0.180569	-0.0392532	-0.0476514
0.44	0.0995268	-0.0668894	-0.0759664
0.446667	-0.0144647	-0.122707	-0.1316
0.453333	-0.108295	-0.162654	-0.184937
0.46	-0.144253	-0.184784	-0.208341
0.466667	-0.138831	-0.163627	-0.189888
0.473333	-0.126681	-0.111899	-0.140813
0.48	-0.0909537	-0.0604361	-0.0830982
0.486667	-0.0286575	-0.0296112	-0.0144311
0.493333	0.0642666	-0.0315777	0.0770835
0.5	0.137193	-0.0516346	0.136624
0.506667	0.194137	-0.078137	0.157254
0.513333	0.23963	-0.102739	0.165719
0.52	0.27454	-0.119804	0.181912
0.526667	0.276813	-0.119439	0.173131
0.533333	0.23425	-0.0776013	0.102997
0.54	0.189636	0.00223852	0.0347826
0.546667	0.171738	0.0887685	-0.00689208
0.553333	0.179177	0.140553	-0.0368267
0.56	0.180871	0.145109	-0.0960688
0.566667	0.165625	0.113172	-0.155592
0.573333	0.129526	0.048941	-0.172463
0.58	0.109799	-0.0141785	-0.146042
0.586667	0.106904	-0.0714333	-0.105457
0.593333	0.124296	-0.107924	-0.0634377
0.6	0.138222	-0.139297	-0.0343429
0.606667	0.148734	-0.16121	-0.0287871
0.613333	0.169632	-0.160816	-0.0611639
0.62	0.180986	-0.148509	-0.117942
0.626667	0.176303	-0.129826	-0.170233
0.633333	0.155898	-0.101594	-0.202708
0.64	0.145671	-0.0507858	-0.194708
0.646667	0.160287	0.013898	-0.169245
0.653333	0.175843	0.0633098	-0.12582
0.66	0.186279	0.0923422	-0.0774183
0.666667	0.187026	0.111686	-0.0171572
0.673333	0.200645	0.134841	0.0430595
0.68	0.223524	0.15772	0.0899152
0.686667	0.252135	0.183947	0.138375
0.693333	0.296522	0.198294	0.184865
0.7	0.348864	0.194846	0.2065
0.706667	0.404247	0.181564	0.182206
0.713333	0.42224	0.166655	0.145533
0.72	0.436316	0.174055	0.141707
0.726667	0.437582	0.179613	0.169718
0.733333	0.407563	0.200616	0.178148
0.74	0.344059	0.236294	0.164914
0.746667	0.260882	0.266604	0.138384
0.753333	0.192164	0.261305	0.0955664
0.76	0.0888088	0.19419	0.0146036
0.766667	-0.0241475	0.101261	-0.0953958
0.773333	-0.100334	0.0245973	-0.168494
0.78	-0.111266	-0.0144683	-0.169352
0.786667	-0.0809144	-0.0122498	-0.0958891
0.793333	-0.0325434	0.0170476	0.00264962
0.8	0.0567726	0.0610641	0.0898891
0.806667	0.155656	0.119417	0.143505
0.813333	0.220531	0.156635	0.146887
0.82	0.217181	0.146133	0.0776948
0.826667	0.181052	0.0790086	-0.0474305
0.833333	0.133925	-0.0105565	-0.186052
0.84	0.102418	-0.0587532	-0.273841
0.846667	0.0827249	-0.0798765	-0.30712
0.853333	0.0754091	-0.0757483	-0.301501
0.86	0.09425	-0.0540464	-0.282195
0.866667	0.110554	-0.0177151	-0.259107
0.873333	0.126383	0.0272008	-0.20754
0.88	0.111991	0.0476184	-0.142866
0.886667	0.0979025	0.0588018	-0.0786573
0.893333	0.079674	0.0491564	-0.0330971
0.9	0.0424513	0.0100264	0.0137761
0.906667	0.0199672	-0.0396374	0.0714935
0.913333	0.0443753	-0.0443165	0.124244
0.92	0.121884	0.00744319	0.150152
0.926667	0.19659	0.0864409	0.157906
0.933333	0.255007	0.151056	0.151253
0.94	0.306829	0.210508	0.134736
0.946667	0.357751	0.268106	0.123942
0.953333	0.380346	0.282117	0.123328
0.96	0.364415	0.239484	0.129262
0.966667	0.32677	0.156539	0.135131
0.973333	0.285332	0.0802922	0.141657
0.98	0.253403	0.0426409	0.156268
0.986667	0.205918	0.0328258	0.162324
0.993333	0.152217	0.0496971	0.163272
1	0.114013	0.0772961	0.172896
1.00667	0.121695	0.092131	0.185483
1.01333	0.181972	0.0899426	0.217647
1.02	0.280109	0.0688698	0.26478
1.02667	0.389887	0.0460878	0.321674
1.03333	0.476695	0.0337131	0.35286
1.04	0.504631	0.0430523	0.346918
1.04667	0.456386	0.0715785	0.310699
1.05333	0.368785	0.110816	0.249191
1.06	0.286942	0.145322	0.177911
1.06667	0.229312	0.179244	0.101995
1.07333	0.160451	0.178094	0.0235755
1.08	0.0991243	0.133933	-0.0587476
1.08667	0.120478	0.0956829	-0.0981641
1.09333	0.215758	0.108946	-0.0637212
1.1	0.316993	0.185386	0.027117
1.10667	0.375008	0.246261	0.129267
1.11333	0.432367	0.274534	0.211867
1.12	0.515998	0.304759	0.285991
1.12667	0.575188	0.355366	0.363607
1.13333	0.568046	0.398292	0.413687
1.14	0.518657	0.395156	0.42244
1.14667	0.47611	0.389325	0.401267
1.15333	0.457805	0.43587	0.399028
1.16	0.433879	0.516372	0.405602
1.16667	0.404211	0.575396	0.373188
1.17333	0.403329	0.595971	0.329832
1.18	0.411076	0.581784	0.288559
1.18667	0.42022	0.556119	0.27683
1.19333	0.424463	0.501711	0.265328
1.2	0.463786	0.438037	0.282689
1.20667	0.498967	0.357824	0.322246
1.21333	0.493566	0.267545	0.345226
1.22	0.458627	0.210672	0.336354
1.22667	0.419188	0.206041	0.304153
1.23333	0.373851	0.238906	0.277974
1.24	0.298927	0.260303	0.232016
1.24667	0.230131	0.284014	0.186685
1.25333	0.196726	0.32118	0.144568
1.26	0.200038	0.358348	0.119971
1.26667	0.192041	0.353212	0.0940007
1.27333	0.18176	0.316705	0.0548121
1.28	0.186616	0.294858	0.0455651
1.28667	0.22177	0.28805	0.0767251
1.29333	0.244579	0.289401	0.137642
1.3	0.246683	0.267187	0.192135
1.30667	0.252361	0.23138	0.233656
1.31333	0.271868	0.207018	0.284704
1.32	0.31589	0.196681	0.326005
1.32667	0.351297	0.196802	0.34383
1.33333	0.392069	0.187983	0.336823
1.34	0.438586	0.193491	0.320813
1.34667	0.491465	0.242556	0.312851
1.35333	0.535204	0.321104	0.323169
1.36	0.543899	0.367469	0.342828
1.36667	0.514822	0.357466	0.339386
1.37333	0.458325	0.304784	0.300281
1.38	0.405144	0.256371	0.259281
1.38667	0.379617	0.222738	0.248858
1.39333	0.384904	0.195123	0.248832
1.4	0.417682	0.210258	0.248206
1.40667	0.482426	0.264511	0.254577
1.41333	0.572317	0.342958	0.288326
1.42	0.666609	0.395766	0.324381
1.42667	0.749853	0.404623	0.356175
1.43333	0.794928	0.376265	0.373941
1.44	0.788384	0.299149	0.366145
1.44667	0.737319	0.212798	0.331158
1.45333	0.678667	0.151286	0.296764
1.46	0.622653	0.134848	0.279435
1.46667	0.547679	0.147136	0.245109
1.47333	0.46807	0.159556	0.176446
1.48	0.426715	0.193541	0.119209
1.48667	0.450866	0.257747	0.138709
1.49333	0.502349	0.344039	0.229388
1.5	0.541653	0.413861	0.338567
1.50667	0.579815	0.447731	0.430474
1.51333	0.619434	0.462554	0.49107
1.52	0.667558	0.464425	0.528444
1.52667	0.68655	0.444793	0.541607
1.53333	0.689396	0.406631	0.532246
1.54	0.6816	0.360211	0.5139
1.54667	0.655102	0.308441	0.485077
1.55333	0.627563	0.252769	0.477501
1.56	0.58728	0.207241	0.476876
1.56667	0.557873	0.199292	0.47402
1.57333	0.523276	0.233359	0.476528
1.58	0.508074	0.301603	0.483867
1.58667	0.520743	0.382937	0.508321
1.59333	0.532751	0.452642	0.536932
1.6	0.538288	0.515877	0.580107
1.60667	0.531829	0.550426	0.609556
1.61333	0.526463	0.551259	0.595981
1.62	0.504906	0.527317	0.568799
1.62667	0.468979	0.502835	0.559983
1.63333	0.4479	0.510842	0.572545
1.64	0.432735	0.521903	0.56489
1.64667	0.424156	0.527153	0.544441
1.65333	0.417742	0.517401	0.514941
1.66	0.432078	0.504081	0.481864
1.66667	0.473639	0.51417	0.44373
1.67333	0.519084	0.520515	0.422661
1.68	0.555936	0.514928	0.415799
1.68667	0.559804	0.480172	0.40237
1.69333	0.559806	0.463961	0.390532
1.7	0.571976	0.469456	0.394426
1.70667	0.566599	0.464556	0.399658
1.71333	0.538765	0.437199	0.386554
1.72	0.493714	0.407406	0.37797
1.72667	0.483245	0.412196	0.385656
1.73333	0.484767	0.41801	0.398524
1.74	0.476495	0.406876	0.404188
1.74667	0.490818	0.397358	0.42802
1.75333	0.531535	0.417571	0.475704
1.76	0.575953	0.447684	0.51423
1.76667	0.592501	0.481875	0.543362
1.77333	0.590502	0.517546	0.565661
1.78	0.583984	0.548221	0.559064
1.78667	0.540508	0.543369	0.501152
1.79333	0.47769	0.523466	0.416496
1.8	0.445802	0.532587	0.354407
1.80667	0.451497	0.555925	0.324038
1.81333	0.457393	0.559913	0.314604
1.82	0.47032	0.53374	0.333535
1.82667	0.501711	0.515063	0.38029
1.83333	0.544986	0.513038	0.421659
1.84	0.574899	0.510526	0.420105
1.84667	0.603368	0.493219	0.378314
1.85333	0.655815	0.470325	0.334732
1.86	0.702588	0.460354	0.301317
1.86667	0.740278	0.464666	0.274455
1.87333	0.771076	0.4659	0.256992
1.88	0.808918	0.469409	0.275166
1.88667	0.838094	0.501447	0.337269
1.89333	0.867948	0.55848	0.418737
1.9	0.901744	0.606105	0.490613
1.90667	0.918585	0.60435	0.535827
1.91333	0.888132	0.567698	0.556309
1.92	0.821677	0.51507	0.549351
1.92667	0.743224	0.448538	0.51675
1.93333	0.646253	0.369687	0.44949
1.94	0.540244	0.306117	0.379427
1.94667	0.474642	0.288675	0.342863
1.95333	0.49238	0.313089	0.348239
1.96	0.566134	0.338206	0.377978
1.96667	0.661828	0.34044	0.411204
1.97333	0.767868	0.328701	0.475939
1.98	0.86365	0.305274	0.56102
1.98667	0.928862	0.278933	0.644165
1.99333	0.948091	0.249048	0.701682
2	0.932866	0.228577	0.723687
2.00667	0.915444	0.251687	0.74962
2.01333	0.900776	0.34383	0.773422
2.02	0.930883	0.505068	0.798557
2.02667	1.00964	0.696839	0.833248
2.03333	1.14293	0.895447	0.921022
2.04	1.31052	1.10787	1.09395
2.04667	1.46625	1.32797	1.29544
2.05333	1.6072	1.51326	1.49239
2.06	1.71445	1.64722	1.66768
2.06667	1.79978	1.74208	1.81861
2.07333	1.8574	1.81115	1.91479
2.08	1.86293	1.8162	1.91685
2.08667	1.80798	1.72024	1.82218
2.09333	1.69378	1.54739	1.6545
2.1	1.54862	1.35168	1.45225
2.10667	1.38795	1.18005	1.26166
2.11333	1.21715	1.02499	1.10468
2.12	1.06248	0.884148	0.993067
2.12667	0.940116	0.769409	0.913612
2.13333	0.843697	0.69397	0.845253
2.14	0.770598	0.649005	0.770517
2.14667	0.72857	0.609838	0.6882
2.15333	0.709695	0.570459	0.597053
2.16	0.694119	0.545346	0.512987
2.16667	0.687745	0.532296	0.46667
2.17333	0.706045	0.51674	0.457085
2.18	0.735964	0.486101	0.464247
2.18667	0.713991	0.43981	0.452939
2.19333	0.65979	0.40039	0.435478
2.2	0.623	0.383151	0.417652
2.20667	0.60118	0.383743	0.394919
2.21333	0.560395	0.368229	0.360419
2.22	0.482685	0.325329	0.316769
2.22667	0.432685	0.292018	0.295459
2.23333	0.416914	0.273863	0.300551
2.24	0.411921	0.256949	0.314383
2.24667	0.426232	0.238359	0.327553
2.25333	0.460664	0.246564	0.355993
2.26	0.500062	0.292161	0.392074
2.26667	0.50053	0.320285	0.391534
2.27333	0.464368	0.309873	0.324186
2.28	0.414721	0.275962	0.230443
2.28667	0.358298	0.240997	0.163257
2.29333	0.289382	0.20975	0.130481
2.3	0.252744	0.175973	0.121078
2.30667	0.266803	0.159991	0.140287
2.31333	0.319109	0.185117	0.198661
2.32	0.357318	0.2424	0.281279
2.32667	0.356896	0.301583	0.336885
2.33333	0.348614	0.339554	0.341521
2.34	0.320173	0.371194	0.31792
2.34667	0.289598	0.428358	0.303929
2.35333	0.270258	0.486265	0.320011
2.36	0.274923	0.50905	0.331023
2.36667	0.310687	0.490932	0.334514
2.37333	0.357884	0.465172	0.352789
2.38	0.41541	0.443066	0.388731
2.38667	0.458661	0.407163	0.410378
2.39333	0.482565	0.372415	0.384735
2.4	0.512251	0.359186	0.346383
2.40667	0.54853	0.374484	0.326067
2.41333	0.568681	0.394159	0.321739
2.42	0.577074	0.420194	0.339619
2.42667	0.576362	0.430926	0.364748
2.43333	0.561441	0.413145	0.391732
2.44	0.529054	0.375989	0.399145
2.44667	0.49793	0.352495	0.403341
2.45333	0.514177	0.367788	0.43105
2.46	0.547375	0.386204	0.467949
2.46667	0.580849	0.401558	0.498252
2.47333	0.575131	0.391549	0.513693
2.48	0.521477	0.351723	0.513303
2.48667	0.423624	0.266745	0.48036
2.49333	0.302141	0.1424	0.394943
2.5	0.211156	0.0309114	0.297392
2.50667	0.174686	-0.0198637	0.248342
2.51333	0.214179	-0.00135118	0.254584
2.52	0.320306	0.0618601	0.294121
2.52667	0.452641	0.138405	0.3501
2.53333	0.562713	0.199363	0.409692
2.54	0.626187	0.226598	0.438698
2.54667	0.633618	0.195882	0.403306
2.55333	0.581012	0.134216	0.332223
2.56	0.483825	0.0851893	0.265066
2.56667	0.41727	0.0930211	0.217219
2.57333	0.41289	0.156828	0.18793
2.58	0.428281	0.222287	0.167411
2.58667	0.440982	0.283149	0.180226
2.59333	0.470879	0.338795	0.212459
2.6	0.519694	0.367106	0.255275
2.60667	0.517272	0.32463	0.279388
2.61333	0.479277	0.232752	0.291144
2.62	0.46619	0.161015	0.31121
2.62667	0.507175	0.138103	0.333894
2.63333	0.547303	0.135316	0.367842
2.64	0.572183	0.153997	0.406026
2.64667	0.617059	0.219376	0.450171
2.65333	0.666446	0.332183	0.490047
2.66	0.687325	0.44843	0.51202
2.66667	0.658257	0.505192	0.507077
2.67333	0.620774	0.509671	0.461945
2.68	0.606173	0.487918	0.411579
2.68667	0.66484	0.552306	0.409804
2.69333	1.07099	1.13155	0.655664
2.7	2.60112	3.34546	1.75116
2.70667	6.25129	8.56252	4.63353
2.71333	12.1287	16.8908	9.7169
2.72	18.5508	26.2731	15.6134
2.72667	23.4813	33.7137	20.0515
2.73333	25.7162	36.9061	21.3844
2.74	25.2904	35.1944	19.7019
2.74667	21.9521	28.645	15.4499
2.75333	15.6986	18.5944	8.77708
2.76	8.22322	7.21423	1.17957
2.76667	1.4851	-3.07918	-5.38895
2.77333	-3.21192	-10.4789	-9.31733
2.78	-6.50085	-14.8331	-11.2073
2.78667	-8.76538	-16.7557	-12.083
2.79333	-9.86757	-17.4588	-12.1587
2.8	-9.79911	-17.1043	-11.5894
2.80667	-8.57729	-15.2873	-10.1077
2.81333	-6.68138	-12.0806	-7.92283
2.82	-4.35998	-8.25145	-5.18289
2.82667	-2.02978	-4.73679	-2.3267
2.83333	-0.0765486	-1.992	0.225474
2.84	1.26008	-0.398839	2.4579
2.84667	1.87245	-0.250903	4.3546
2.85333	1.92951	-1.32252	5.9557
2.86	1.74366	-2.93793	7.29785
2.86667	1.60414	-4.39447	8.38689
2.87333	1.65429	-5.27654	9.16582
2.88	1.93367	-5.29375	9.49805
2.88667	2.43448	-4.28845	9.34226
2.89333	3.0464	-2.46203	8.73696
2.9	3.59496	-0.352772	7.80795
2.90667	3.87484	1.43581	6.709
2.91333	3.85194	2.64221	5.58775
2.92	3.64491	3.31255	4.60371
2.92667	3.39417	3.61018	3.83068
2.93333	3.14715	3.6464	3.27539
2.94	2.85648	3.45968	2.86176
2.94667	2.50977	3.1082	2.51435
2.95333	2.15805	2.68448	2.21389
2.96	1.8553	2.29065	1.96988
2.96667	1.62042	1.98329	1.79094
2.97333	1.44477	1.76282	1.65049
2.98	1.32408	1.61305	1.53276
2.98667	1.25244	1.51852	1.43822
2.99333	1.21673	1.46183	1.3732
3	1.1958	1.41038	1.32973
3.00667	1.18022	1.36714	1.29293
3.01333	1.16563	1.33634	1.26286
3.02	1.1477	1.31888	1.2375
3.02667	1.11958	1.30174	1.20631
3.03333	1.0856	1.29303	1.16044
3.04	1.06587	1.32003	1.12109
3.04667	1.05686	1.35154	1.10013
3.05333	1.04945	1.35653	1.09339
3.06	1.04865	1.33046	1.09445
3.06667	1.06514	1.3069	1.11289
3.07333	1.08856	1.29408	1.14901
3.08	1.09635	1.26992	1.1678
3.08667	1.08874	1.24419	1.15024
3.09333	1.08174	1.23338	1.11374
3.1	1.07534	1.23985	1.08791
3.10667	1.0585	1.24732	1.06573
3.11333	1.03323	1.24733	1.04021
3.12	1.01168	1.2377	1.02696
3.12667	1.00102	1.21226	1.03296
3.13333	1.0047	1.18494	1.04053
3.14	1.00566	1.15968	1.02731
3.14667	0.988591	1.12926	0.994952
3.15333	0.955678	1.09015	0.951273
3.16	0.910659	1.03511	0.888608
3.16667	0.874736	0.985362	0.828587
3.17333	0.846789	0.937865	0.799443
3.18	0.840603	0.910221	0.800637
3.18667	0.862234	0.910872	0.819057
3.19333	0.897047	0.913736	0.831686
3.2	0.936417	0.919251	0.84809
3.20667	0.95717	0.917592	0.868423
3.21333	0.945301	0.916214	0.87561
3.22	0.918124	0.917647	0.874632
3.22667	0.892403	0.910046	0.867086
3.23333	0.884913	0.907324	0.862061
3.24	0.88831	0.909291	0.854904
3.24667	0.89639	0.921185	0.829344
3.25333	0.903806	0.938138	0.792464
3.26	0.894264	0.934795	0.747757
3.26667	0.862164	0.901264	0.702273
3.27333	0.825878	0.857826	0.66607
3.28	0.801646	0.825011	0.650307
3.28667	0.791929	0.821493	0.674598
3.29333	0.80908	0.832445	0.719444
3.3	0.847543	0.860417	0.757582
3.30667	0.898039	0.908529	0.794239
3.31333	0.934543	0.973167	0.83971
3.32	0.938739	1.03411	0.873646
3.32667	0.914871	1.06794	0.871611
3.33333	0.870641	1.06042	0.836486
3.34	0.833784	1.00592	0.7911
3.34667	0.828563	0.933467	0.732737
3.35333	0.8245	0.854541	0.662354
3.36	0.830263	0.800699	0.609176
3.36667	0.842254	0.760715	0.595363
3.37333	0.864483	0.75338	0.610862
3.38	0.871103	0.793856	0.63585
3.38667	0.848518	0.852332	0.658773
3.39333	0.838715	0.904042	0.679716
3.4	0.824792	0.908238	0.682422
3.40667	0.800362	0.890485	0.664389
3.41333	0.761931	0.865882	0.644869
3.42	0.722498	0.8398	0.647052
3.42667	0.689376	0.818123	0.673289
3.43333	0.657291	0.788898	0.691879
3.44	0.652616	0.769441	0.708506
3.44667	0.673251	0.760512	0.718026
3.45333	0.706227	0.775845	0.731808
3.46	0.741078	0.786377	0.734723
3.46667	0.768166	0.768166	0.728341
3.47333	0.781484	0.729985	0.729552
3.48	0.764768	0.698011	0.727825
3.48667	0.740314	0.680232	0.721444
3.49333	0.734335	0.644689	0.695971
3.5	0.747561	0.609278	0.670251
3.50667	0.751075	0.581798	0.651537
3.51333	0.729993	0.578359	0.642018
3.52	0.701648	0.570041	0.621931
3.52667	0.683519	0.543329	0.583065
3.53333	0.657053	0.504465	0.541803
3.54	0.634812	0.476502	0.501499
3.54667	0.630344	0.474896	0.451112
3.55333	0.648539	0.494044	0.388923
3.56	0.673014	0.519472	0.349984
3.56667	0.664321	0.541297	0.330762
3.57333	0.613809	0.554681	0.299288
3.58	0.538531	0.548067	0.270667
3.58667	0.479722	0.543618	0.280397
3.59333	0.447041	0.526196	0.312464
3.6	0.415681	0.498651	0.320864
3.60667	0.393024	0.466933	0.320072
3.61333	0.423904	0.464436	0.367359
3.62	0.494753	0.482832	0.434364
3.62667	0.548597	0.483747	0.452602
3.63333	0.569084	0.483254	0.430545
3.64	0.570081	0.492833	0.41397
3.64667	0.570093	0.528131	0.428387
3.65333	0.539846	0.546999	0.435355
3.66	0.480333	0.53803	0.430995
3.66667	0.430395	0.504304	0.428188
3.67333	0.406661	0.46865	0.440099
3.68	0.442136	0.456918	0.457986
3.68667	0.503255	0.450803	0.46359
3.69333	0.553749	0.439785	0.426698
3.7	0.565812	0.42896	0.350541
3.70667	0.562953	0.456141	0.281432
3.71333	0.56541	0.494361	0.243628
3.72	0.553611	0.507358	0.241089
3.72667	0.543179	0.504079	0.260154
3.73333	0.554043	0.511128	0.299503
3.74	0.608878	0.543075	0.343825
3.74667	0.647706	0.563783	0.36801
3.75333	0.658945	0.582651	0.367737
3.76	0.655573	0.609319	0.35704
3.76667	0.657621	0.642839	0.350648
3.77333	0.679857	0.67032	0.376785
3.78	0.708745	0.682996	0.44819
3.78667	0.757507	0.688842	0.552863
3.79333	0.797851	0.679118	0.646979
3.8	0.824764	0.658825	0.692898
3.80667	0.856866	0.652303	0.709231
3.81333	0.886923	0.65661	0.713223
3.82	0.903298	0.652482	0.683366
3.82667	0.903325	0.645356	0.618167
3.83333	0.903796	0.655364	0.546116
3.84	0.90286	0.6797	0.506254
3.84667	0.872621	0.673303	0.475126
3.85333	0.835168	0.632036	0.430213
3.86	0.830249	0.589447	0.415751
3.86667	0.857158	0.559135	0.435059
3.87333	0.882698	0.540806	0.474792
3.88	0.88325	0.521808	0.498525
3.88667	0.854371	0.493405	0.501976
3.89333	0.795326	0.451526	0.466195
3.9	0.689092	0.379148	0.370145
3.90667	0.572297	0.322434	0.267972
3.91333	0.47514	0.281068	0.186116
3.92	0.415163	0.23015	0.124496
3.92667	0.388886	0.166679	0.0642403
3.93333	0.395617	0.121435	0.0407683
3.94	0.45226	0.157574	0.077716
3.94667	0.506762	0.2116	0.125167
3.95333	0.524966	0.230757	0.135223
3.96	0.52355	0.228865	0.118645
3.96667	0.542071	0.261691	0.109325
3.97333	0.584555	0.331831	0.112562
3.98	0.587141	0.371133	0.0876743
3.98667	0.54882	0.356177	0.0327992
3.99333	0.50074	0.318589	-0.019025
4	0.464172	0.292988	-0.0572654
4.00667	0.427946	0.276788	-0.0890427
4.01333	0.377309	0.269544	-0.123371
4.02	0.334795	0.257071	-0.14
4.02667	0.323541	0.257738	-0.123221
4.03333	0.363614	0.284459	-0.0682117
4.04	0.414659	0.329782	0.0167033
4.04667	0.42515	0.359824	0.105977
4.05333	0.373976	0.335829	0.164375
4.06	0.320231	0.287806	0.190717
4.06667	0.304517	0.240621	0.202626
4.07333	0.305457	0.200553	0.204833
4.08	0.301374	0.153555	0.1927
4.08667	0.313299	0.105398	0.173523
4.09333	0.368472	0.0880915	0.166637
4.1	0.434429	0.0906299	0.182182
4.10667	0.480356	0.103654	0.206302
4.11333	0.497894	0.106887	0.228078
4.12	0.520412	0.111286	0.243117
4.12667	0.531802	0.131259	0.267374
4.13333	0.516223	0.160502	0.296163
4.14	0.478226	0.192601	0.299253
4.14667	0.441815	0.210549	0.26679
4.15333	0.429471	0.211079	0.211422
4.16	0.412879	0.204024	0.171001
4.16667	0.401112	0.20847	0.152708
4.17333	0.41363	0.241491	0.163918
4.18	0.439735	0.282378	0.196794
4.18667	0.442926	0.303212	0.217027
4.19333	0.413127	0.311083	0.216604
4.2	0.396224	0.309917	0.207137
4.20667	0.420347	0.289217	0.204554
4.21333	0.471456	0.237329	0.20525
4.22	0.520487	0.193377	0.20213
4.22667	0.534704	0.179937	0.210932
4.23333	0.527205	0.192465	0.205019
4.24	0.52098	0.222957	0.174537
4.24667	0.521754	0.25997	0.134164
4.25333	0.495939	0.285177	0.0975763
4.26	0.442316	0.26827	0.0819519
4.26667	0.413201	0.23391	0.0856512
4.27333	0.409151	0.213648	0.130518
4.28	0.392104	0.192786	0.171356
4.28667	0.336743	0.158406	0.162204
4.29333	0.27981	0.128653	0.134804
4.3	0.25327	0.117848	0.133367
4.30667	0.250129	0.117091	0.175392
4.31333	0.257384	0.118624	0.231582
4.32	0.253749	0.130248	0.300405
4.32667	0.235024	0.152531	0.362101
4.33333	0.202848	0.154211	0.361625
4.34	0.172652	0.164546	0.293701
4.34667	0.161242	0.208449	0.19856
4.35333	0.168375	0.25802	0.107051
4.36	0.200826	0.289041	-0.00135011
4.36667	0.266082	0.294215	-0.100628
4.37333	0.350443	0.29513	-0.139019
4.38	0.423434	0.277999	-0.118975
4.38667	0.449	0.227748	-0.110498
4.39333	0.417927	0.178078	-0.14154
4.4	0.361946	0.166443	-0.164616
4.40667	0.320052	0.207042	-0.147035
4.41333	0.306419	0.287822	-0.112726
4.42	0.313196	0.38043	-0.0849103
4.42667	0.333389	0.464996	-0.0312773
4.43333	0.374982	0.530908	0.0524236
4.44	0.423085	0.554215	0.144191
4.44667	0.43235	0.531532	0.201028
4.45333	0.396596	0.470029	0.235063
4.46	0.312599	0.388416	0.245823
4.46667	0.218511	0.307203	0.214909
4.47333	0.137965	0.229041	0.160423
4.48	0.0757386	0.16443	0.119524
4.48667	0.0303821	0.112875	0.108767
4.49333	-0.0177436	0.068564	0.0847094
4.5	-0.0216323	0.0522775	0.0469921
4.50667	0.0302615	0.0536265	0.0315617
4.51333	0.094862	0.0672054	0.0560474
4.52	0.158788	0.090123	0.0874781
4.52667	0.228077	0.140339	0.126669
4.53333	0.325427	0.234351	0.190692
4.54	0.409747	0.337268	0.265784
4.54667	0.451331	0.432734	0.318971
4.55333	0.449917	0.480912	0.325619
4.56	0.413141	0.48562	0.309844
4.56667	0.355593	0.440946	0.252882
4.57333	0.295256	0.365351	0.154946
4.58	0.269074	0.297207	0.0661621
4.58667	0.271748	0.256012	0.0265006
4.59333	0.314083	0.273075	0.0449689
4.6	0.358138	0.3095	0.0573894
4.60667	0.389554	0.356653	0.0536938
4.61333	0.387456	0.401761	0.0584892
4.62	0.355704	0.422938	0.0645071
4.62667	0.344984	0.437967	0.0698545
4.63333	0.356856	0.439825	0.0781099
4.64	0.399881	0.44232	0.111604
4.64667	0.46288	0.429978	0.167968
4.65333	0.544849	0.401798	0.224716
4.66	0.621919	0.395421	0.282732
4.66667	0.646731	0.381133	0.333307
4.67333	0.612696	0.332315	0.333318
4.68	0.540088	0.261139	0.295154
4.68667	0.474626	0.207597	0.247632
4.69333	0.437128	0.207292	0.225981
4.7	0.405712	0.193043	0.212931
4.70667	0.384858	0.154545	0.198311
4.71333	0.381934	0.127303	0.221651
4.72	0.412056	0.131199	0.268182
4.72667	0.451445	0.158666	0.316102
4.73333	0.477319	0.160223	0.344158
4.74	0.505952	0.158814	0.360547
4.74667	0.519553	0.166693	0.341622
4.75333	0.513897	0.169144	0.275107
4.76	0.480836	0.149434	0.197899
4.76667	0.425757	0.0996005	0.146825
4.77333	0.346237	0.052505	0.096761
4.78	0.276556	0.051012	0.0398978
4.78667	0.262002	0.10846	0.0150828
4.79333	0.278168	0.195675	0.0380166
4.8	0.305386	0.281544	0.085603
4.80667	0.322665	0.334585	0.104635
4.81333	0.351726	0.354111	0.103744
4.82	0.355218	0.314687	0.0868245
4.82667	0.302688	0.223056	0.0455404
4.83333	0.22931	0.131081	-0.0113678
4.84	0.153137	0.0782737	-0.072769
4.84667	0.0965869	0.0751293	-0.102156
4.85333	0.0648289	0.0905781	-0.0796302
4.86	0.0675316	0.112831	-0.0200553
4.86667	0.0944709	0.135002	0.0545666
4.87333	0.119689	0.133994	0.102241
4.88	0.143186	0.0997935	0.129347
4.88667	0.174186	0.0559305	0.131161
4.89333	0.180384	0.0268423	0.101295
4.9	0.184144	0.0306025	0.0626515
4.90667	0.221869	0.0583134	0.0617154
4.91333	0.309237	0.0851235	0.121714
4.92	0.411418	0.102428	0.207363
4.92667	0.496727	0.111919	0.295234
4.93333	0.547758	0.12528	0.380856
4.94	0.531637	0.120603	0.438695
4.94667	0.458918	0.0927066	0.444806
4.95333	0.366283	0.088764	0.38931
4.96	0.291887	0.120703	0.30866
4.96667	0.237883	0.18257	0.237353
4.97333	0.217622	0.235742	0.190987
4.98	0.24046	0.269071	0.169239
4.98667	0.270789	0.283664	0.140032
4.99333	0.276877	0.282122	0.135974
5	0.264438	0.293049	0.151544
5.00667	0.285891	0.335005	0.190078
5.01333	0.334809	0.389646	0.222442
5.02	0.392193	0.440831	0.242601
5.02667	0.458638	0.481526	0.279629
5.03333	0.536982	0.494544	0.278952
5.04	0.614897	0.478998	0.244421
5.04667	0.64374	0.413905	0.186122
5.05333	0.626028	0.325144	0.148401
5.06	0.576383	0.2302	0.137914
5.06667	0.505669	0.173313	0.128681
5.07333	0.420499	0.173497	0.132493
5.08	0.326454	0.196278	0.159676
5.08667	0.228732	0.212519	0.192516
5.09333	0.145416	0.222186	0.202331
5.1	0.0983114	0.24327	0.180931
5.10667	0.101454	0.275022	0.149795
5.11333	0.145227	0.304967	0.159389
5.12	0.213009	0.329834	0.202195
5.12667	0.304405	0.360195	0.261236
5.13333	0.392751	0.380353	0.30745
5.14	0.453196	0.378333	0.337818
5.14667	0.466774	0.328968	0.350554
5.15333	0.432849	0.235916	0.330383
5.16	0.379494	0.147274	0.308703
5.16667	0.332549	0.080302	0.302196
5.17333	0.304098	0.0523275	0.311865
5.18	0.292899	0.0482819	0.314721
5.18667	0.288131	0.0592494	0.316273
5.19333	0.301721	0.0885748	0.315192
5.2	0.326278	0.123146	0.302384
5.20667	0.34185	0.171143	0.270535
5.21333	0.337908	0.198195	0.232599
5.22	0.304103	0.209213	0.199933
5.22667	0.269456	0.218912	0.174456
5.23333	0.232794	0.23041	0.169716
5.24	0.204476	0.227841	0.176158
5.24667	0.180311	0.199861	0.182381
5.25333	0.178196	0.190116	0.189178
5.26	0.217411	0.197384	0.201752
5.26667	0.287525	0.231258	0.222524
5.27333	0.370553	0.263265	0.222587
5.28	0.418908	0.276334	0.195039
5.28667	0.413907	0.248922	0.136804
5.29333	0.363353	0.183108	0.0550697
5.3	0.304696	0.13065	-0.0209189
5.30667	0.246078	0.0925366	-0.0720062
5.31333	0.185271	0.066062	-0.0985161
5.32	0.13959	0.0656802	-0.119079
5.32667	0.141914	0.118072	-0.1094
5.33333	0.189115	0.212003	-0.0491058
5.34	0.238509	0.29573	0.0403586
5.34667	0.281023	0.348734	0.111938
5.35333	0.322737	0.383772	0.160172
5.36	0.360428	0.373303	0.179214
5.36667	0.371674	0.323036	0.14597
5.37333	0.352131	0.23769	0.058912
5.38	0.317288	0.152779	-0.0317945
5.38667	0.270716	0.0766433	-0.0918192
5.39333	0.233967	0.0317882	-0.135985
5.4	0.20744	0.0214731	-0.159369
5.40667	0.207983	0.0348916	-0.134433
5.41333	0.235164	0.0630255	-0.0682756
5.42	0.276401	0.0894813	-0.0211977
5.42667	0.322807	0.118721	0.00287717
5.43333	0.366188	0.133015	0.0403926
5.44	0.408906	0.162858	0.0888582
5.44667	0.422731	0.198618	0.109266
5.45333	0.39405	0.220004	0.104116
5.46	0.323776	0.209812	0.0984343
5.46667	0.23958	0.167578	0.0937633
5.47333	0.171962	0.121417	0.0766863
5.48	0.15798	0.0640432	0.0584539
5.48667	0.201585	0.0180024	0.0649622
5.49333	0.272067	0.00837588	0.0958624
5.5	0.350574	0.0573191	0.148361
5.50667	0.421167	0.14031	0.203716
5.51333	0.47542	0.201239	0.251216
5.52	0.481526	0.235478	0.283692
5.52667	0.463931	0.249355	0.290163
5.53333	0.439299	0.259055	0.273258
5.54	0.403798	0.234044	0.232528
5.54667	0.357576	0.195929	0.189444
5.55333	0.300813	0.182557	0.156315
5.56	0.247297	0.194368	0.127384
5.56667	0.209897	0.204175	0.12069
5.57333	0.196528	0.189375	0.118094
5.58	0.242378	0.189926	0.130123
5.58667	0.320894	0.205976	0.144104
5.59333	0.393917	0.230839	0.171214
5.6	0.438616	0.248834	0.211799
5.60667	0.429001	0.268306	0.234537
5.61333	0.406941	0.297746	0.248376
5.62	0.335891	0.299651	0.231555
5.62667	0.232448	0.278701	0.205691
5.63333	0.13168	0.21608	0.155735
5.64	0.0924967	0.164499	0.0964016
5.64667	0.105923	0.130718	0.0357489
5.65333	0.104345	0.107206	-0.025247
5.66	0.0902172	0.101184	-0.0691117
5.66667	0.0805928	0.104435	-0.0970043
5.67333	0.0895323	0.13054	-0.112618
5.68	0.065945	0.148915	-0.13964
5.68667	0.0184026	0.170037	-0.15508
5.69333	-0.00719871	0.209762	-0.141743
5.7	0.00912284	0.258032	-0.104816
5.70667	0.0425514	0.293368	-0.0776098
5.71333	0.0566407	0.306027	-0.0771614
5.72	0.0743818	0.299449	-0.0780777
5.72667	0.119686	0.264645	-0.0830825
5.73333	0.165713	0.216735	-0.0942331
5.74	0.206146	0.187072	-0.0951838
5.74667	0.238343	0.178739	-0.0776607
5.75333	0.26902	0.183666	-0.053484
5.76	0.278457	0.194534	-0.0406359
5.76667	0.230577	0.208166	-0.047047
5.77333	0.151085	0.191616	-0.0691726
5.78	0.0804927	0.150111	-0.112937
5.78667	0.045096	0.125205	-0.168353
5.79333	0.042848	0.131063	-0.190653
5.8	0.0710263	0.157334	-0.172031
5.80667	0.152215	0.19513	-0.102501
5.81333	0.278066	0.244211	-0.0227703
5.82	0.396913	0.288671	0.0545125
5.82667	0.464148	0.313944	0.127721
5.83333	0.467853	0.324802	0.176759
5.84	0.417118	0.30077	0.184783
5.84667	0.321917	0.245146	0.143997
5.85333	0.226054	0.18743	0.0943985
5.86	0.163577	0.143073	0.052047
5.86667	0.143849	0.0956882	0.017803
5.87333	0.150175	0.0519468	0.00744914
5.88	0.182946	0.0489548	0.0402026
5.88667	0.234829	0.0870099	0.0938374
5.89333	0.25808	0.117413	0.129044
5.9	0.214243	0.12126	0.122376
5.90667	0.133333	0.140485	0.0949277
5.91333	0.0867551	0.177831	0.0603196
5.92	0.0774086	0.210923	0.0143172
5.92667	0.0818912	0.223512	-0.0318129
5.93333	0.115116	0.255783	-0.0447832
5.94	0.224748	0.339189	0.000465657
5.94667	0.375741	0.41818	0.0699996
5.95333	0.469205	0.442025	0.127215
5.96	0.469107	0.407119	0.156262
5.96667	0.417769	0.348151	0.160116
5.97333	0.358274	0.286748	0.151786
5.98	0.291079	0.222891	0.131826
5.98667	0.222416	0.174255	0.118415
5.99333	0.176001	0.165987	0.107647
6	0.178823	0.195989	0.111906
6.00667	0.202721	0.230855	0.13639
6.01333	0.203921	0.241114	0.130266
6.02	0.175517	0.228923	0.0714818
6.02667	0.137113	0.201963	-0.0184574
6.03333	0.129528	0.162907	-0.0989495
6.04	0.158329	0.145454	-0.147286
6.04667	0.201192	0.176873	-0.169423
6.05333	0.260652	0.261605	-0.145923
6.06	0.308863	0.339381	-0.076874
6.06667	0.340493	0.37864	0.00942051
6.07333	0.339116	0.389184	0.0901498
6.08	0.32317	0.381821	0.133603
6.08667	0.324115	0.370845	0.142714
6.09333	0.334934	0.334457	0.121101
6.1	0.350791	0.290233	0.0773995
6.10667	0.344592	0.238734	-0.00408652
6.11333	0.326931	0.19294	-0.104225
6.12	0.305484	0.158618	-0.158622
6.12667	0.287578	0.120208	-0.147008
6.13333	0.282195	0.073817	-0.0928767
6.14	0.278798	0.0270281	-0.0273979
6.14667	0.311756	0.0247005	0.0712197
6.15333	0.365839	0.0587562	0.200159
6.16	0.41483	0.0929648	0.281188
6.16667	0.419191	0.122599	0.292552
6.17333	0.371332	0.164385	0.271816
6.18	0.300283	0.212545	0.243433
6.18667	0.241783	0.250843	0.205968
6.19333	0.201184	0.259358	0.147536
6.2	0.158525	0.238156	0.0888162
6.20667	0.133551	0.188387	0.0477939
6.21333	0.152051	0.137746	0.0287427
6.22	0.213011	0.121935	0.0412935
6.22667	0.220827	0.113538	0.0574055
6.23333	0.197465	0.109727	0.067978
6.24	0.190034	0.136151	0.101562
6.24667	0.221589	0.203469	0.151515
6.25333	0.249558	0.289612	0.181615
6.26	0.283348	0.356304	0.187967
6.26667	0.358917	0.399925	0.200547
6.27333	0.425418	0.423034	0.215732
6.28	0.422538	0.407757	0.202173
6.28667	0.365071	0.375084	0.146729
6.29333	0.305951	0.325978	0.0948769
6.3	0.227139	0.266717	0.0530674
6.30667	0.139441	0.198092	0.0136635
6.31333	0.075496	0.140823	-0.0333982
6.32	0.0955688	0.123225	-0.0671086
6.32667	0.166796	0.123404	-0.0544652
6.33333	0.220587	0.124743	-0.0279952
6.34	0.242997	0.117112	-0.0223933
6.34667	0.247268	0.131873	-0.0460413
6.35333	0.277285	0.174289	-0.0492352
6.36	0.306358	0.208607	-0.0242838
6.36667	0.320516	0.207029	-0.00439924
6.37333	0.334629	0.182994	0.00100507
6.38	0.363955	0.188956	0.0225334
6.38667	0.409841	0.228166	0.0814287
6.39333	0.438727	0.268019	0.148993
6.4	0.4483	0.28093	0.191883
6.40667	0.440047	0.286982	0.216243
6.41333	0.422693	0.288225	0.246376
6.42	0.42139	0.290737	0.283835
6.42667	0.419347	0.272004	0.311072
6.43333	0.397224	0.235576	0.31235
6.44	0.348276	0.19998	0.287323
6.44667	0.283808	0.165553	0.24217
6.45333	0.240533	0.171868	0.192731
6.46	0.212724	0.201757	0.17514
6.46667	0.191821	0.230445	0.173348
6.47333	0.178031	0.240974	0.175544
6.48	0.168025	0.242411	0.176306
6.48667	0.16397	0.267921	0.187014
6.49333	0.139473	0.266312	0.177451
6.5	0.0969309	0.203266	0.115892
6.50667	0.078882	0.117983	0.0362569
6.51333	0.0861805	0.0733059	-0.00995157
6.52	0.121899	0.0827988	-0.00130913
6.52667	0.163481	0.0852794	0.0385068
6.53333	0.197313	0.0785805	0.0941328
6.54	0.228213	0.0875456	0.143622
6.54667	0.224455	0.119551	0.169411
6.55333	0.21678	0.139055	0.162736
6.56	0.189402	0.134566	0.127348
6.56667	0.151592	0.147301	0.0734829
6.57333	0.111516	0.188287	0.0158509
6.58	0.0823732	0.240683	-0.0225711
6.58667	0.0799821	0.259273	-0.0194724
6.59333	0.0840073	0.252331	0.00307435
6.6	0.0800073	0.209707	0.0338839
6.60667	0.0627804	0.130968	0.0527633
6.61333	0.0603786	0.0465503	0.0577977
6.62	0.0731648	-0.00932803	0.0326225
6.62667	0.107437	-0.00748075	-0.0162628
6.63333	0.145548	0.0311075	-0.0513001
6.64	0.201313	0.123112	-0.052807
6.64667	0.292886	0.263798	0.00425207
6.65333	0.372825	0.399528	0.0778267
6.66	0.409084	0.467735	0.154287
6.66667	0.390858	0.470966	0.2088
6.67333	0.332296	0.440538	0.23228
6.68	0.267532	0.403431	0.218149
6.68667	0.195019	0.360958	0.156133
6.69333	0.159795	0.331933	0.0915821
6.7	0.151316	0.340621	0.0538956
6.70667	0.149468	0.355939	0.0473355
6.71333	0.160939	0.363118	0.0301389
6.72	0.169555	0.336448	-0.0120237
6.72667	0.163167	0.281899	-0.0569535
6.73333	0.122766	0.204782	-0.083003
6.74	0.106494	0.136535	-0.0790706
6.74667	0.118927	0.112729	-0.0637305
6.75333	0.148721	0.136324	-0.0130672
6.76	0.165805	0.190601	0.0577047
6.76667	0.185369	0.241159	0.109516
6.77333	0.221113	0.283102	0.125932
6.78	0.223881	0.292069	0.0963021
6.78667	0.209784	0.268435	0.050691
6.79333	0.174533	0.217925	-0.00985769
6.8	0.180056	0.167181	-0.0624781
6.80667	0.220387	0.15363	-0.0896532
6.81333	0.256807	0.164778	-0.114377
6.82	0.297314	0.21339	-0.13065
6.82667	0.335743	0.271847	-0.131683
6.83333	0.384616	0.323104	-0.120602
6.84	0.400243	0.346361	-0.106214
6.84667	0.386334	0.345326	-0.10513
6.85333	0.358428	0.32648	-0.121963
6.86	0.319699	0.280598	-0.165489
6.86667	0.280221	0.248749	-0.215818
6.87333	0.25238	0.256195	-0.251431
6.88	0.250503	0.291034	-0.276791
6.88667	0.267153	0.293855	-0.295594
6.89333	0.298343	0.268779	-0.303735
6.9	0.324009	0.240562	-0.291395
6.90667	0.343956	0.223793	-0.263864
6.91333	0.344996	0.205283	-0.234779
6.92	0.352118	0.193808	-0.190991
6.92667	0.368646	0.206521	-0.126917
6.93333	0.399799	0.248642	-0.0505594
6.94	0.434085	0.314876	0.0150186
6.94667	0.425531	0.354005	0.0332356
6.95333	0.382986	0.350561	0.00951733
6.96	0.314589	0.29933	-0.0609108
6.96667	0.261812	0.25609	-0.137034
6.97333	0.222624	0.220717	-0.179859
6.98	0.212398	0.179973	-0.17954
6.98667	0.241282	0.141623	-0.150371
6.99333	0.292335	0.123058	-0.129057
7	0.325293	0.136942	-0.101974
7.00667	0.323207	0.154884	-0.0761718
7.01333	0.299273	0.182448	-0.0519162
7.02	0.256725	0.228115	-0.0393326
7.02667	0.207652	0.283469	-0.0378578
7.03333	0.171099	0.336562	-0.0331461
7.04	0.177381	0.377653	-0.00728635
7.04667	0.190966	0.412695	0.0603427
7.05333	0.175025	0.417735	0.131858
7.06	0.150982	0.3894	0.185447
7.06667	0.155477	0.347166	0.217369
7.07333	0.179628	0.293592	0.235442
7.08	0.186193	0.263917	0.218641
7.08667	0.183992	0.257425	0.151337
7.09333	0.237708	0.30828	0.0907857
7.1	0.329186	0.393559	0.0605423
7.10667	0.422762	0.486658	0.0769593
7.11333	0.470774	0.570433	0.115624
7.12	0.485261	0.625928	0.170587
7.12667	0.49905	0.66642	0.240519
7.13333	0.50634	0.671803	0.292898
7.14	0.490715	0.635197	0.339717
7.14667	0.435539	0.576683	0.377101
7.15333	0.387632	0.533545	0.399036
7.16	0.378989	0.528716	0.39975
7.16667	0.399437	0.534858	0.370264
7.17333	0.40889	0.50235	0.318549
7.18	0.38719	0.418661	0.233173
7.18667	0.341754	0.299315	0.115191
7.19333	0.273534	0.182459	0.000204414
7.2	0.205034	0.0934537	-0.0939216
7.20667	0.141509	0.0308827	-0.15809
7.21333	0.0809361	-0.00298724	-0.207253
7.22	0.0406997	-0.00936816	-0.240078
7.22667	0.0249077	0.00201956	-0.26862
7.23333	0.0345391	0.0064057	-0.278462
7.24	0.0200069	-0.0305378	-0.267625
7.24667	-0.0383808	-0.0975086	-0.251157
7.25333	-0.12546	-0.156931	-0.238088
7.26	-0.204601	-0.167884	-0.220187
7.26667	-0.236424	-0.114354	-0.168521
7.27333	-0.232726	-0.0329311	-0.112046
7.28	-0.198893	0.036188	-0.0826173
7.28667	-0.141482	0.0826318	-0.0769435
7.29333	-0.0409331	0.14551	-0.0837025
7.3	0.0841881	0.220563	-0.0876338
7.30667	0.19478	0.253431	-0.0863997
7.31333	0.275553	0.232638	-0.0760474
7.32	0.329377	0.206353	-0.0585373
7.32667	0.393995	0.236162	-0.0201129
7.33333	0.444083	0.276713	0.0324604
7.34	0.459304	0.301947	0.0865841
7.34667	0.431295	0.324007	0.10988
7.35333	0.388534	0.369938	0.0906622
7.36	0.366407	0.419812	0.0577711
7.36667	0.333722	0.418599	0.00782549
7.37333	0.283923	0.370707	-0.0524517
7.38	0.237735	0.336917	-0.124008
7.38667	0.244037	0.33702	-0.170415
7.39333	0.288956	0.355714	-0.164438
7.4	0.3238	0.365762	-0.131398
7.40667	0.332607	0.360741	-0.0910569
7.41333	0.344175	0.355142	-0.0468546
7.42	0.34046	0.325678	0.00426007
7.42667	0.294984	0.2926	0.0296999
7.43333	0.218461	0.261853	0.0136738
7.44	0.163711	0.266708	-0.0124907
7.44667	0.146521	0.307215	-0.021171
7.45333	0.143115	0.377242	-0.00261063
7.46	0.167733	0.456696	0.0311566
7.46667	0.238049	0.514137	0.0833725
7.47333	0.352959	0.541309	0.136696
7.48	0.447362	0.521748	0.161142
7.48667	0.49234	0.469452	0.148037
7.49333	0.485243	0.39989	0.0974576
7.5	0.46024	0.332925	0.0236019
7.50667	0.424541	0.300087	-0.0569968
7.51333	0.368193	0.305728	-0.111313
7.52	0.311052	0.329172	-0.116978
7.52667	0.257759	0.32547	-0.0988322
7.53333	0.233154	0.293713	-0.0797259
7.54	0.219965	0.267172	-0.0578398
7.54667	0.213484	0.271181	-0.0126873
7.55333	0.212002	0.282097	0.0478017
7.56	0.223445	0.3026	0.0883619
7.56667	0.263359	0.343945	0.110645
7.57333	0.323514	0.40553	0.118656
7.58	0.370965	0.453935	0.102005
7.58667	0.402002	0.466375	0.0578048
7.59333	0.418318	0.458373	0.00205431
7.6	0.417028	0.435148	-0.0477055
7.60667	0.398441	0.421329	-0.0887573
7.61333	0.34612	0.396187	-0.115126
7.62	0.283344	0.341518	-0.136647
7.62667	0.209321	0.241269	-0.169073
7.63333	0.132923	0.138168	-0.222321
7.64	0.096513	0.0855457	-0.245804
7.64667	0.10564	0.0841826	-0.21096
7.65333	0.162524	0.13439	-0.14223
7.66	0.229493	0.231877	-0.060812
7.66667	0.290078	0.353497	0.022481
7.67333	0.330247	0.457086	0.0999169
7.68	0.30786	0.516715	0.138807
7.68667	0.260763	0.546389	0.130207
7.69333	0.228818	0.559266	0.114982
7.7	0.228417	0.547422	0.110397
7.70667	0.224052	0.520645	0.111396
7.71333	0.210699	0.499662	0.112725
7.72	0.212432	0.474215	0.103498
7.72667	0.205803	0.417041	0.0577776
7.73333	0.184277	0.321606	-0.025013
7.74	0.177856	0.253196	-0.090581
7.74667	0.226181	0.257176	-0.0992097
7.75333	0.304071	0.305501	-0.0821043
7.76	0.386465	0.361193	-0.0712501
7.76667	0.470818	0.426949	-0.0368629
7.77333	0.55537	0.521514	0.0361069
7.78	0.603474	0.607289	0.122614
7.78667	0.593031	0.634039	0.16649
7.79333	0.556162	0.623397	0.177529
7.8	0.501445	0.598243	0.163517
7.80667	0.428035	0.559642	0.129301
7.81333	0.330567	0.502705	0.0884489
7.82	0.235951	0.430977	0.0437532
7.82667	0.175642	0.388788	0.0153684
7.83333	0.142918	0.373707	0.00390192
7.84	0.14151	0.388512	0.0206218
7.84667	0.174994	0.406737	0.0544611
7.85333	0.224067	0.40145	0.0803694
7.86	0.262205	0.382845	0.0872983
7.86667	0.271198	0.363705	0.0730123
7.87333	0.275436	0.360789	0.054928
7.88	0.279945	0.37102	0.0433664
7.88667	0.260262	0.40379	0.032013
7.89333	0.231274	0.459202	0.00266944
7.9	0.214142	0.520748	-0.0288813
7.90667	0.220682	0.567819	-0.0403982
7.91333	0.244353	0.610087	-0.0334108
7.92	0.267607	0.650507	-0.016727
7.92667	0.304384	0.681085	0.00376641
7.93333	0.357461	0.717473	0.0448446
7.94	0.396884	0.744498	0.0777139
7.94667	0.413388	0.735253	0.09254
7.95333	0.404079	0.672061	0.11059
7.96	0.371353	0.57687	0.11265
7.96667	0.297949	0.482961	0.0812704
7.97333	0.18115	0.388098	-0.00371711
7.98	0.0841551	0.307792	-0.0992884
7.98667	0.0424625	0.270391	-0.188208
7.99333	0.0354947	0.270575	-0.276324
8	0.0428096	0.268354	-0.339964
8.00667	0.0660716	0.242978	-0.348996
8.01333	0.112747	0.215267	-0.298433
8.02	0.168163	0.212986	-0.206707
8.02667	0.198273	0.205426	-0.115403
8.03333	0.208951	0.17748	-0.0542477
8.04	0.198157	0.138075	-0.0311014
8.04667	0.17794	0.134548	-0.0291811
8.05333	0.160672	0.178315	-0.0202781
8.06	0.15315	0.248041	-0.0252886
8.06667	0.172549	0.342303	-0.0235203
8.07333	0.199195	0.439998	-0.00838184
8.08	0.226076	0.52553	0.0170779
8.08667	0.277922	0.58882	0.038174
8.09333	0.346249	0.635212	0.0509862
8.1	0.388379	0.649685	0.0666732
8.10667	0.365479	0.599606	0.0641099
8.11333	0.313946	0.500389	0.0559424
8.12	0.291441	0.417803	0.0733462
8.12667	0.263874	0.378792	0.118136
8.13333	0.204968	0.341821	0.146602
8.14	0.126101	0.281549	0.126412
8.14667	0.0810411	0.249365	0.0784366
8.15333	0.0784562	0.283973	0.0373216
8.16	0.0936994	0.363112	0.0121379
8.16667	0.130724	0.404905	0.0045654
8.17333	0.187174	0.385062	0.0128288
8.18	0.254486	0.33984	0.0429588
8.18667	0.311146	0.287781	0.0921685
8.19333	0.337858	0.23963	0.135252
8.2	0.321727	0.180583	0.144329
8.20667	0.274531	0.157706	0.106578
8.21333	0.217978	0.180308	0.0495282
8.22	0.184519	0.233156	0.00529572
8.22667	0.176035	0.281893	-0.0143575
8.23333	0.196215	0.30398	-0.0245365
8.24	0.24827	0.318842	-0.0228497
8.24667	0.313213	0.312736	-0.0190844
8.25333	0.37972	0.324407	0.0123058
8.26	0.429055	0.372312	0.0642711
8.26667	0.445774	0.448158	0.118526
8.27333	0.438819	0.507007	0.156754
8.28	0.408437	0.515248	0.160874
8.28667	0.385705	0.496808	0.165461
8.29333	0.35173	0.441376	0.1558
8.3	0.299919	0.318992	0.126054
8.30667	0.269593	0.170411	0.0889738
8.31333	0.276715	0.0750127	0.069898
8.32	0.330263	0.0842146	0.0907141
8.32667	0.364042	0.143743	0.109182
8.33333	0.397585	0.216863	0.116948
8.34	0.434978	0.311477	0.117603
8.34667	0.465732	0.419002	0.108709
8.35333	0.454861	0.501591	0.0823158
8.36	0.387806	0.499386	0.0263444
8.36667	0.315296	0.440227	-0.0284164
8.37333	0.274913	0.394122	-0.0394322
8.38	0.261742	0.383813	-0.0229885
8.38667	0.237084	0.39301	0.00734635
8.39333	0.194024	0.384758	0.0401222
8.4	0.165262	0.373163	0.0873569
8.40667	0.164798	0.380805	0.153479
8.41333	0.151935	0.388923	0.186138
8.42	0.113399	0.384243	0.192477
8.42667	0.0859244	0.35343	0.168938
8.43333	0.099235	0.32764	0.13872
8.44	0.137586	0.346441	0.121099
8.44667	0.163938	0.398542	0.114565
8.45333	0.178174	0.44711	0.112049
8.46	0.185618	0.467905	0.0933173
8.46667	0.170146	0.485812	0.0641951
8.47333	0.13345	0.497277	0.0199033
8.48	0.0792552	0.467401	-0.0610791
8.48667	0.0471595	0.414324	-0.166333
8.49333	0.037708	0.383892	-0.257891
8.5	0.0664303	0.404031	-0.305505
8.50667	0.116537	0.443648	-0.303108
8.51333	0.166183	0.468021	-0.262684
8.52	0.189414	0.487438	-0.21502
8.52667	0.160664	0.486821	-0.186246
8.53333	0.0977467	0.444884	-0.195107
8.54	-0.00442843	0.343186	-0.230514
8.54667	-0.110323	0.228708	-0.277341
8.55333	-0.194306	0.15903	-0.307149
8.56	-0.230718	0.125002	-0.29109
8.56667	-0.229932	0.120066	-0.241253
8.57333	-0.181885	0.159531	-0.161225
8.58	-0.0844862	0.261698	-0.0718459
8.58667	0.0391382	0.389137	0.0156193
8.59333	0.14949	0.503303	0.0764596
8.6	0.244369	0.609626	0.11306
8.60667	0.331108	0.690643	0.151774
8.61333	0.362605	0.72214	0.173272
8.62	0.34741	0.686918	0.156563
8.62667	0.314011	0.622525	0.107891
8.63333	0.298663	0.556155	0.0525868
8.64	0.277699	0.507535	0.0183788
8.64667	0.250112	0.480424	-0.00746941
8.65333	0.247832	0.470515	-0.0208145
8.66	0.260689	0.476219	-0.00558136
8.66667	0.250969	0.488911	0.0293966
8.67333	0.208725	0.502457	0.0877381
8.68	0.177041	0.507966	0.136698
8.68667	0.183346	0.512363	0.183244
8.69333	0.201637	0.500614	0.204743
8.7	0.200269	0.469205	0.200368
8.70667	0.200149	0.434753	0.192646
8.71333	0.238879	0.42866	0.191618
8.72	0.299286	0.449013	0.195783
8.72667	0.332181	0.463311	0.166805
8.73333	0.349446	0.493927	0.147024
8.74	0.37337	0.545032	0.15131
8.74667	0.395593	0.578221	0.136579
8.75333	0.379281	0.565247	0.0742205
8.76	0.325398	0.520424	-0.00941324
8.76667	0.267338	0.484299	-0.0567544
8.77333	0.222995	0.465228	-0.0681216
8.78	0.207201	0.473276	-0.0656006
8.78667	0.206948	0.514508	-0.0376348
8.79333	0.200062	0.541477	-0.0035997
8.8	0.190291	0.548873	0.0371836
8.80667	0.205917	0.556392	0.103316
8.81333	0.244648	0.564606	0.181722
8.82	0.286066	0.556432	0.250559
8.82667	0.320439	0.534062	0.297639
8.83333	0.368852	0.543375	0.354453
8.84	0.426442	0.564248	0.403601
8.84667	0.472016	0.57406	0.399414
8.85333	0.511662	0.576035	0.344765
8.86	0.534715	0.590982	0.274427
8.86667	0.545266	0.592473	0.201576
8.87333	0.532035	0.574474	0.125274
8.88	0.502872	0.55151	0.0605039
8.88667	0.456957	0.517038	0.0103326
8.89333	0.377891	0.462768	-0.0403977
8.9	0.284667	0.391479	-0.0949162
8.90667	0.206367	0.338451	-0.129511
8.91333	0.170581	0.300757	-0.138716
8.92	0.170545	0.284509	-0.133794
8.92667	0.171735	0.296666	-0.12159
8.93333	0.171033	0.332204	-0.0911912
8.94	0.188603	0.376477	-0.0356811
8.94667	0.221074	0.428021	0.0356156
8.95333	0.23356	0.468164	0.0893158
8.96	0.198755	0.464354	0.0953551
8.96667	0.143938	0.403815	0.0595544
8.97333	0.111616	0.334298	0.0255064
8.98	0.101611	0.291869	-0.00897702
8.98667	0.0936709	0.289174	-0.0543222
8.99333	0.0920318	0.326159	-0.0949132
9	0.113373	0.38374	-0.094698
9.00667	0.168879	0.448306	-0.0542249
9.01333	0.216452	0.490633	-0.0331142
9.02	0.233978	0.495762	-0.023997
9.02667	0.210402	0.443575	-0.0208533
9.03333	0.157182	0.349824	-0.0305697
9.04	0.112335	0.274936	-0.0706591
9.04667	0.0890733	0.25549	-0.115472
9.05333	0.0913909	0.272589	-0.114134
9.06	0.126585	0.311598	-0.0719211
9.06667	0.201394	0.380685	-0.0115963
9.07333	0.301819	0.456315	0.0265031
9.08	0.35864	0.495969	0.037254
9.08667	0.359534	0.487326	0.0275915
9.09333	0.328165	0.459295	0.00300533
9.1	0.277137	0.427341	-0.0312087
9.10667	0.218147	0.398868	-0.0620003
9.11333	0.15663	0.383128	-0.0589674
9.12	0.126057	0.39404	-0.0111281
9.12667	0.12319	0.42169	0.0391522
9.13333	0.138352	0.451157	0.0689437
9.14	0.153626	0.460232	0.0604196
9.14667	0.143979	0.423882	0.0260801
9.15333	0.139802	0.38728	0.00455421
9.16	0.163699	0.391627	0.00101271
9.16667	0.196758	0.421825	0.0106099
9.17333	0.211347	0.446427	0.00457137
9.18	0.188311	0.451048	-0.0271817
9.18667	0.170213	0.472051	-0.0676239
9.19333	0.151436	0.497619	-0.119058
9.2	0.121148	0.492605	-0.174145
9.20667	0.0905188	0.469127	-0.216464
9.21333	0.056652	0.432877	-0.232744
9.22	0.0293334	0.390299	-0.207587
9.22667	-0.000492447	0.329002	-0.173884
9.23333	-0.00883963	0.263434	-0.153461
9.24	0.0267817	0.237067	-0.126417
9.24667	0.0681558	0.231234	-0.0907757
9.25333	0.0973599	0.243749	-0.0570343
9.26	0.125935	0.274232	-0.0390235
9.26667	0.165751	0.325492	-0.0132665
9.27333	0.206181	0.37832	0.0313792
9.28	0.209293	0.398597	0.0610036
9.28667	0.193477	0.404239	0.0777635
9.29333	0.175179	0.404061	0.0911649
9.3	0.161494	0.408973	0.10548
9.30667	0.166644	0.414122	0.10373
9.31333	0.190017	0.43082	0.0970174
9.32	0.223254	0.461196	0.108885
9.32667	0.253388	0.502297	0.12747
9.33333	0.29979	0.559189	0.15306
9.34	0.36941	0.63167	0.186074
9.34667	0.431166	0.724421	0.225752
9.35333	0.439218	0.793985	0.245721
9.36	0.40736	0.806472	0.216444
9.36667	0.368538	0.780525	0.174214
9.37333	0.332077	0.750263	0.129186
9.38	0.308996	0.747209	0.0974543
9.38667	0.287807	0.726497	0.0707695
9.39333	0.258408	0.685654	0.0481523
9.4	0.212755	0.661458	0.0534272
9.40667	0.16787	0.638985	0.0442371
9.41333	0.149029	0.613945	0.0291788
9.42	0.129491	0.547677	-0.00159081
9.42667	0.10397	0.494977	-0.0269612
9.43333	0.0981656	0.486788	-0.046569
9.44	0.141119	0.522589	-0.052076
9.44667	0.21844	0.587989	-0.0171706
9.45333	0.294894	0.656337	0.0355165
9.46	0.362459	0.724855	0.0927104
9.46667	0.411471	0.750979	0.138037
9.47333	0.430445	0.703672	0.177342
9.48	0.396625	0.580684	0.176417
9.48667	0.337647	0.459241	0.118901
9.49333	0.26895	0.377192	0.051892
9.5	0.187634	0.333069	0.00627533
9.50667	0.115883	0.323784	-0.00852178
9.51333	0.0659249	0.358703	-0.0289465
9.52	0.0567709	0.434426	-0.040772
9.52667	0.0588237	0.494176	-0.0297723
9.53333	0.0645981	0.509487	-0.0125747
9.54	0.0772465	0.483035	-0.013408
9.54667	0.0987156	0.437747	-0.0418585
9.55333	0.127015	0.385937	-0.0584372
9.56	0.157511	0.342047	-0.061954
9.56667	0.164399	0.298867	-0.0692521
9.57333	0.139051	0.273995	-0.110727
9.58	0.101508	0.264586	-0.152806
9.58667	0.0585656	0.276957	-0.189506
9.59333	0.0158593	0.301008	-0.235311
9.6	-0.0196243	0.339911	-0.292185
9.60667	-0.0336498	0.391689	-0.34328
9.61333	-0.026834	0.458109	-0.357485
9.62	-0.0119373	0.528319	-0.353779
9.62667	0.00205181	0.578071	-0.34788
9.63333	0.00829539	0.618647	-0.305562
9.64	-0.00849509	0.641434	-0.234876
9.64667	-0.0251401	0.660552	-0.155131
9.65333	-0.0178521	0.647813	-0.106423
9.66	0.00462133	0.598284	-0.0943157
9.66667	0.0279118	0.534313	-0.0920435
9.67333	0.0404535	0.469607	-0.115754
9.68	0.051646	0.435977	-0.133335
9.68667	0.0524545	0.413897	-0.141145
9.69333	0.0233187	0.381423	-0.148268
9.7	-0.0199252	0.372035	-0.156477
9.70667	-0.03941	0.421692	-0.139837
9.71333	-0.010032	0.521641	-0.0766544
9.72	0.0213201	0.592094	-0.0313476
9.72667	0.0222535	0.624022	-0.0208817
9.73333	0.00244921	0.663822	-0.0082862
9.74	-0.00877746	0.689312	0.00677872
9.74667	-0.0260797	0.66438	-0.0228865
9.75333	-0.078634	0.59323	-0.116247
9.76	-0.113592	0.542536	-0.199036
9.76667	-0.106696	0.524159	-0.224093
9.77333	-0.0957321	0.489824	-0.214143
9.78	-0.123414	0.44593	-0.1929
9.78667	-0.173421	0.400214	-0.138936
9.79333	-0.183713	0.37514	-0.0503663
9.8	-0.180593	0.360141	0.0575721
9.80667	-0.189701	0.36486	0.123725
9.81333	-0.185569	0.411431	0.148093
9.82	-0.157068	0.473788	0.140354
9.82667	-0.116583	0.540022	0.10672
9.83333	-0.133331	0.575249	0.0621283
9.84	-0.209495	0.564889	-0.00450073
9.84667	-0.308661	0.501009	-0.0757473
9.85333	-0.418076	0.390163	-0.169578
9.86	-0.518382	0.276028	-0.251094
9.86667	-0.599739	0.204209	-0.294097
9.87333	-0.627848	0.206617	-0.287134
9.88	-0.60852	0.261708	-0.261276
9.88667	-0.578415	0.325668	-0.242321
9.89333	-0.559671	0.370161	-0.218846
9.9	-0.552967	0.401184	-0.196124
9.90667	-0.545878	0.409227	-0.173106
9.91333	-0.523083	0.390537	-0.163584
9.92	-0.48893	0.34935	-0.158911
9.92667	-0.434343	0.323351	-0.14522
9.93333	-0.377393	0.32928	-0.10924
9.94	-0.337533	0.35102	-0.0593674
9.94667	-0.330111	0.369409	-0.0163175
9.95333	-0.369599	0.363777	0.00316147
9.96	-0.431346	0.35019	-0.000739147
9.96667	-0.491739	0.345587	-0.00420957
9.97333	-0.512983	0.376796	-0.00346115
9.98	-0.509983	0.41079	-0.000664731
9.98667	-0.50378	0.413654	-0.0246345
9.99333	-0.496813	0.392965	-0.057595
10	-0.465192	0.387869	-0.0629625
10.0067	-0.403331	0.409199	-0.0345031
10.0133	-0.331199	0.411236	0.0256561
10.02	-0.268126	0.390863	0.0972163
10.0267	-0.210431	0.391337	0.195361
10.0333	-0.173982	0.425402	0.281115
10.04	-0.176767	0.446936	0.323329
10.0467	-0.231677	0.430173	0.317489
10.0533	-0.302902	0.428089	0.292826
10.06	-0.35105	0.491998	0.304005
10.0667	-0.37515	0.590922	0.329814
10.0733	-0.370636	0.667915	0.373202
10.08	-0.340532	0.702787	0.423195
10.0867	-0.274467	0.717355	0.510446
10.0933	-0.20385	0.723599	0.622223
10.1	-0.150757	0.715657	0.717551
10.1067	-0.119875	0.712206	0.777405
10.1133	-0.0857901	0.768225	0.828546
10.12	-0.0537856	0.880815	0.892492
10.1267	-0.0342187	1.00529	0.931775
10.1333	-0.0118313	1.09062	0.925341
10.14	0.0170518	1.15097	0.8829
10.1467	0.0812672	1.20565	0.873774
10.1533	0.136985	1.23514	0.899769
10.16	0.186941	1.26316	0.950195
10.1667	0.220683	1.29214	1.01816
10.1733	0.232256	1.3347	1.10886
10.18	0.249062	1.36725	1.2254
10.1867	0.25415	1.38235	1.3345
10.1933	0.282559	1.38501	1.43122
10.2	0.339258	1.38782	1.5075
10.2067	0.424203	1.4227	1.5585
10.2133	0.530049	1.50184	1.59982
10.22	0.636041	1.60164	1.65794
10.2267	0.749671	1.68809	1.73105
10.2333	0.859381	1.76823	1.78528
10.24	0.947386	1.84527	1.82759
10.2467	1.03193	1.92171	1.89404
10.2533	1.10773	1.96604	1.9774
10.26	1.16927	1.98943	2.0107
10.2667	1.22598	2.02564	1.99164
10.2733	1.29079	2.09187	1.9906
10.28	1.35058	2.16788	2.02451
10.2867	1.38433	2.2207	2.04294
10.2933	1.41071	2.2695	2.02033
10.3	1.4485	2.33446	1.98286
10.3067	1.47541	2.39571	1.95072
10.3133	1.48147	2.43419	1.91818
10.32	1.50181	2.4407	1.89581
10.3267	1.53716	2.45412	1.90543
10.3333	1.57152	2.47131	1.94589
10.34	1.62153	2.49891	2.03427
10.3467	1.69305	2.53658	2.15717
10.3533	1.77862	2.58972	2.25976
10.36	1.86592	2.66892	2.31582
10.3667	1.94632	2.71164	2.31984
10.3733	2.02456	2.70978	2.2899
10.38	2.06661	2.67553	2.22261
10.3867	2.11398	2.66615	2.15106
10.3933	2.17807	2.6735	2.13414
10.4	2.2504	2.6767	2.17468
10.4067	2.34259	2.70308	2.24704
10.4133	2.43941	2.77224	2.29491
10.42	2.56795	2.88505	2.33447
10.4267	2.69627	2.98762	2.37232
10.4333	2.80379	3.04173	2.36412
10.44	2.87038	3.05301	2.28599
10.4467	2.88036	3.03438	2.14006
10.4533	2.86119	3.01378	2.03031
10.46	2.8342	2.98106	1.97579
10.4667	2.81428	2.93826	1.94742
10.4733	2.83073	2.89701	1.9249
10.48	2.90207	2.87536	1.93127
10.4867	3.02136	2.89119	1.9863
10.4933	3.15071	2.91372	2.02769
10.5	3.23984	2.90987	2.01079
10.5067	3.29791	2.88307	1.94414
10.5133	3.30353	2.85149	1.88526
10.52	3.25193	2.81085	1.83137
10.5267	3.15411	2.74641	1.7802
10.5333	3.07556	2.70553	1.78181
10.54	3.05392	2.69533	1.82949
10.5467	3.06374	2.67845	1.89126
10.5533	3.07832	2.65584	1.90804
10.56	3.09331	2.6303	1.88874
10.5667	3.08741	2.59055	1.84367
10.5733	3.04563	2.48534	1.77634
10.58	3.00565	2.34761	1.73927
10.5867	2.99168	2.22493	1.73318
10.5933	3.00397	2.12993	1.74418
10.6	3.04478	2.0563	1.75692
10.6067	3.12939	2.00978	1.79866
10.6133	3.19817	1.96077	1.81435
10.62	3.17303	1.88986	1.73806
10.6267	3.05418	1.76767	1.58361
10.6333	2.9556	1.6071	1.42086
10.64	2.89478	1.47189	1.33109
10.6467	2.86928	1.4216	1.26597
10.6533	2.88611	1.48707	1.23926
10.66	2.94569	1.591	1.25473
10.6667	3.04289	1.69821	1.33561
10.6733	3.1206	1.76877	1.45573
10.68	3.21551	1.78452	1.52591
10.6867	3.34056	1.73839	1.56822
10.6933	3.47381	1.66802	1.56489
10.7	3.59935	1.64146	1.57538
10.7067	3.68596	1.65082	1.60319
10.7133	3.74895	1.69712	1.67165
10.72	3.74946	1.74293	1.75754
10.7267	3.69925	1.74708	1.81661
10.7333	3.61632	1.6446	1.83241
10.74	3.51066	1.44691	1.78151
10.7467	3.39372	1.25511	1.69878
10.7533	3.25721	1.11192	1.58604
10.76	3.17777	1.02533	1.52085
10.7667	3.1889	0.999743	1.49117
10.7733	3.26269	1.0783	1.5378
10.78	3.34561	1.20175	1.64279
10.7867	3.43204	1.25718	1.75883
10.7933	3.54363	1.24051	1.87309
10.8	3.57181	1.19716	1.95438
10.8067	3.46488	1.15985	2.07553
10.8133	3.33666	1.09934	2.23476
10.82	3.31546	1.05239	2.39281
10.8267	3.37772	1.06744	2.52676
10.8333	3.43403	1.17001	2.63168
10.84	3.47504	1.27587	2.70322
10.8467	3.54696	1.30487	2.71698
10.8533	3.58213	1.21177	2.60124
10.86	3.44989	0.850654	2.186
10.8667	2.95151	-0.152702	1.02852
10.8733	1.89934	-2.25915	-1.36155
10.88	0.226392	-5.46991	-5.0282
10.8867	-1.97677	-9.27763	-9.4895
10.8933	-4.44475	-12.953	-13.8701
10.9	-6.83242	-15.8203	-17.2894
10.9067	-8.75121	-17.2866	-19.0263
10.9133	-9.89331	-17.0339	-18.7053
10.92	-10.1433	-15.2249	-16.5237
10.9267	-9.67601	-12.4998	-13.1953
10.9333	-8.81961	-9.63071	-9.69649
10.94	-7.88186	-7.19521	-6.79467
10.9467	-7.07333	-5.48547	-4.81761
10.9533	-6.50866	-4.41439	-3.67095
10.96	-6.17845	-3.76661	-3.09709
10.9667	-5.97103	-3.32554	-2.84509
10.9733	-5.79484	-2.98818	-2.71784
10.98	-5.60608	-2.70262	-2.59251
10.9867	-5.42952	-2.41543	-2.43861
10.9933	-5.24757	-2.12095	-2.31525
11	-5.10103	-1.87952	-2.2765
11.0067	-5.00141	-1.7036	-2.27145
11.0133	-4.93186	-1.56015	-2.29332
11.02	-4.88471	-1.39903	-2.3696
11.0267	-4.79995	-1.19744	-2.48662
11.0333	-4.67658	-0.985383	-2.54615
11.04	-4.5405	-0.791604	-2.52447
11.0467	-4.43574	-0.646318	-2.5134
11.0533	-4.3888	-0.565996	-2.53975
11.06	-4.37281	-0.517577	-2.56933
11.0667	-4.3566	-0.479435	-2.58859
11.0733	-4.32812	-0.442377	-2.64956
11.08	-4.24213	-0.383085	-2.73556
11.0867	-4.09344	-0.296865	-2.77799
11.0933	-3.88308	-0.166133	-2.73688
11.1	-3.66186	-0.0550605	-2.63847
11.1067	-3.44617	0.0180483	-2.52003
11.1133	-3.21329	0.0768815	-2.39846
11.12	-2.97358	0.139694	-2.26737
11.1267	-2.77558	0.175563	-2.15423
11.1333	-2.65972	0.168877	-2.08067
11.14	-2.57987	0.154312	-2.06664
11.1467	-2.50466	0.142738	-2.08023
11.1533	-2.42596	0.156589	-2.08986
11.16	-2.32339	0.187639	-2.07258
11.1667	-2.17801	0.267206	-2.0299
11.1733	-1.96359	0.373386	-1.98805
11.18	-1.72958	0.488185	-1.92882
11.1867	-1.51677	0.61135	-1.814
11.1933	-1.35776	0.70313	-1.63868
11.2	-1.26019	0.783057	-1.45453
11.2067	-1.17865	0.86889	-1.29732
11.2133	-1.10339	0.982294	-1.16039
11.22	-1.01519	1.08862	-1.00729
11.2267	-0.909424	1.15862	-0.855271
11.2333	-0.787539	1.20802	-0.707946
11.24	-0.637203	1.26538	-0.560046
11.2467	-0.49065	1.31704	-0.399755
11.2533	-0.353134	1.3425	-0.21828
11.26	-0.224387	1.3611	-0.0451978
11.2667	-0.086441	1.43229	0.111756
11.2733	0.0668099	1.56265	0.255952
11.28	0.208961	1.70718	0.390074
11.2867	0.349723	1.85033	0.539432
11.2933	0.497745	2.00407	0.708129
11.3	0.636768	2.1431	0.881113
11.3067	0.729625	2.22022	1.02161
11.3133	0.782237	2.2447	1.14082
11.32	0.811979	2.25441	1.26479
11.3267	0.831856	2.26857	1.39581
11.3333	0.845618	2.29616	1.51408
11.34	0.868498	2.35194	1.62246
11.3467	0.908478	2.42434	1.72711
11.3533	0.950954	2.49114	1.80805
11.36	0.992014	2.54507	1.86725
11.3667	1.03407	2.58713	1.92334
11.3733	1.09369	2.61624	1.98526
11.38	1.13979	2.63945	2.03636
11.3867	1.17761	2.69491	2.08916
11.3933	1.20138	2.77828	2.16559
11.4	1.2271	2.83881	2.24974
11.4067	1.26955	2.85313	2.32567
11.4133	1.31118	2.85041	2.40541
11.42	1.36395	2.876	2.52193
11.4267	1.41686	2.9456	2.68318
11.4333	1.46621	3.01498	2.84646
11.44	1.48848	3.09065	2.96623
11.4467	1.4455	3.16975	3.00628
11.4533	1.34471	3.21344	2.9711
11.46	1.22837	3.21345	2.89415
11.4667	1.14781	3.14576	2.80615
11.4733	1.10205	3.07138	2.71445
11.48	1.05948	2.99592	2.64017
11.4867	1.01658	2.9306	2.58695
11.4933	0.956852	2.8952	2.554
11.5	0.853171	2.85016	2.50185
11.5067	0.708857	2.78548	2.40104
11.5133	0.548056	2.69478	2.27156
11.52	0.432703	2.64189	2.13174
11.5267	0.332538	2.63328	1.9903
11.5333	0.25557	2.61639	1.83068
11.54	0.203196	2.56497	1.6742
11.5467	0.154822	2.49657	1.5338
11.5533	0.122331	2.4369	1.40596
11.56	0.0754287	2.36186	1.29824
11.5667	0.0443832	2.27217	1.24481
11.5733	-0.00761836	2.20061	1.23649
11.58	-0.0869869	2.15749	1.21471
11.5867	-0.153113	2.13237	1.14694
11.5933	-0.220115	2.09588	1.06169
11.6	-0.308589	2.03125	0.969152
11.6067	-0.408762	1.95111	0.857786
11.6133	-0.482522	1.86829	0.725845
11.62	-0.495511	1.8038	0.617623
11.6267	-0.511007	1.7163	0.553229
11.6333	-0.538346	1.61314	0.505334
11.64	-0.555261	1.5104	0.457043
11.6467	-0.543874	1.41259	0.386649
11.6533	-0.507792	1.30753	0.321144
11.66	-0.500226	1.19112	0.248094
11.6667	-0.517928	1.10046	0.166944
11.6733	-0.535109	1.04608	0.0800672
11.68	-0.53693	1.01517	-0.0189361
11.6867	-0.518738	0.992836	-0.103128
11.6933	-0.476104	0.97968	-0.174998
11.7	-0.428936	0.954845	-0.249036
11.7067	-0.383235	0.921868	-0.334055
11.7133	-0.373348	0.869767	-0.440706
11.72	-0.37041	0.843618	-0.541972
11.7267	-0.36715	0.871197	-0.624565
11.7333	-0.373123	0.921967	-0.692822
11.74	-0.389884	0.947167	-0.748585
11.7467	-0.428189	0.923644	-0.807181
11.7533	-0.466022	0.889626	-0.842536
11.76	-0.503788	0.834217	-0.860046
11.7667	-0.558994	0.728466	-0.895061
11.7733	-0.619103	0.606845	-0.959755
11.78	-0.639961	0.544979	-1.02886
11.7867	-0.584692	0.56687	-1.06359
11.7933	-0.467191	0.61666	-1.0674
11.8	-0.364936	0.623071	-1.07665
11.8067	-0.309448	0.582237	-1.10792
11.8133	-0.304378	0.51006	-1.16335
11.82	-0.320553	0.398517	-1.25015
11.8267	-0.344047	0.263444	-1.35384
11.8333	-0.367201	0.14826	-1.45474
11.84	-0.377509	0.130799	-1.50474
11.8467	-0.338605	0.194499	-1.47012
11.8533	-0.273333	0.271215	-1.38816
11.86	-0.203716	0.332249	-1.2932
11.8667	-0.166169	0.354538	-1.22656
11.8733	-0.155644	0.343128	-1.20961
11.88	-0.150602	0.271399	-1.24139
11.8867	-0.170066	0.170873	-1.31904
11.8933	-0.200539	0.083656	-1.39059
11.9	-0.240612	0.0345232	-1.45175
11.9067	-0.261936	0.0246429	-1.50821
11.9133	-0.273778	0.0204302	-1.54601
11.92	-0.306018	-0.0199155	-1.5881
11.9267	-0.374752	-0.117736	-1.66198
11.9333	-0.469746	-0.257077	-1.79427
11.94	-0.565389	-0.377992	-1.92613
11.9467	-0.653579	-0.458553	-2.00071
11.9533	-0.741481	-0.525474	-2.04026
11.96	-0.829351	-0.580919	-2.07382
11.9667	-0.888271	-0.595016	-2.08771
11.9733	-0.904518	-0.538784	-2.03487
11.98	-0.893235	-0.476957	-1.94422
11.9867	-0.872979	-0.4567	-1.86287
11.9933	-0.844064	-0.442568	-1.80438
12	-0.79597	-0.389705	-1.73767
12.0067	-0.750111	-0.314759	-1.66386
12.0133	-0.728621	-0.288024	-1.62853
12.02	-0.74291	-0.330446	-1.63003
12.0267	-0.788241	-0.40105	-1.65604
12.0333	-0.840201	-0.45587	-1.68072
12.04	-0.856215	-0.475699	-1.69576
12.0467	-0.820996	-0.467659	-1.6791
12.0533	-0.75112	-0.448328	-1.61088
12.06	-0.697737	-0.420218	-1.52429
12.0667	-0.695799	-0.391577	-1.44815
12.0733	-0.742048	-0.36344	-1.39516
12.08	-0.831587	-0.357611	-1.36238
12.0867	-0.929679	-0.403728	-1.37006
12.0933	-1.01951	-0.482593	-1.40587
12.1	-1.05584	-0.559933	-1.4324
12.1067	-1.01877	-0.602011	-1.41788
12.1133	-0.934704	-0.614269	-1.35162
12.12	-0.855092	-0.641946	-1.27189
12.1267	-0.820607	-0.687093	-1.20442
12.1333	-0.805655	-0.711241	-1.14883
12.14	-0.815744	-0.702734	-1.11078
12.1467	-0.860159	-0.697558	-1.09594
12.1533	-0.90476	-0.724039	-1.10684
12.16	-0.917318	-0.723722	-1.0872
12.1667	-0.880322	-0.651917	-1.0094
12.1733	-0.847774	-0.554996	-0.918839
12.18	-0.820152	-0.465862	-0.819915
12.1867	-0.752499	-0.369599	-0.687097
12.1933	-0.645338	-0.232874	-0.490767
12.2	-0.483786	-0.0903954	-0.279355
12.2067	-0.290985	0.026112	-0.0592282
12.2133	-0.0736637	0.129946	0.1943
12.22	0.158791	0.253205	0.469078
12.2267	0.379388	0.384157	0.708632
12.2333	0.59565	0.495514	0.886125
12.24	0.790148	0.601798	1.03256
12.2467	0.983043	0.732703	1.16913
12.2533	1.22711	0.910964	1.3106
12.26	1.52429	1.12041	1.46849
12.2667	1.86619	1.36218	1.69332
12.2733	2.23251	1.63598	1.9863
12.28	2.63907	1.93383	2.31331
12.2867	3.07263	2.23959	2.64551
12.2933	3.4922	2.55999	2.9882
12.3	3.90409	2.90321	3.36068
12.3067	4.33479	3.2619	3.7497
12.3133	4.77351	3.6086	4.13428
12.32	5.15037	3.91632	4.49173
12.3267	5.46082	4.18289	4.80547
12.3333	5.73994	4.39717	5.07231
12.34	5.99912	4.53952	5.28075
12.3467	6.20685	4.58703	5.40806
12.3533	6.33043	4.54039	5.4347
12.36	6.4037	4.46059	5.39843
12.3667	6.41731	4.36214	5.32066
12.3733	6.33695	4.23315	5.18437
12.38	6.13662	4.05713	4.97507
12.3867	5.82663	3.85014	4.72512
12.3933	5.43455	3.62161	4.46169
12.4	4.96393	3.33315	4.17197
12.4067	4.4518	2.98839	3.85539
12.4133	3.94934	2.61229	3.51603
12.42	3.48799	2.23201	3.15432
12.4267	3.05026	1.86723	2.76066
12.4333	2.6448	1.55284	2.37604
12.44	2.29927	1.31651	2.03708
12.4467	2.03198	1.13266	1.75774
12.4533	1.81019	0.975248	1.5324
12.46	1.60673	0.855239	1.36115
12.4667	1.41511	0.779963	1.23441
12.4733	1.24526	0.721696	1.11983
12.48	1.10368	0.648296	0.99868
12.4867	1.01256	0.591037	0.884593
12.4933	0.969667	0.587243	0.803934
12.5	0.976714	0.63196	0.766672
12.5067	1.02712	0.678551	0.762985
12.5133	1.10973	0.718244	0.782343
12.52	1.1875	0.779804	0.812997
12.5267	1.198	0.857063	0.816647
12.5333	1.15808	0.911559	0.790224
12.54	1.104	0.926135	0.729331
12.5467	1.06626	0.92798	0.651415
12.5533	1.04697	0.937301	0.583759
12.56	1.03239	0.924624	0.525608
12.5667	1.02791	0.889631	0.509632
12.5733	0.9991	0.865108	0.513418
12.58	0.934457	0.864839	0.531865
12.5867	0.824821	0.873458	0.528873
12.5933	0.677376	0.862865	0.463993
12.6	0.543436	0.861963	0.368234
12.6067	0.457939	0.876602	0.267632
12.6133	0.446582	0.881458	0.191654
12.62	0.472403	0.877237	0.119833
12.6267	0.519355	0.883658	0.0799084
12.6333	0.579632	0.930108	0.0951075
12.64	0.631303	0.972241	0.157221
12.6467	0.641917	0.994777	0.212744
12.6533	0.610158	1.02215	0.221669
12.66	0.571144	1.06086	0.215152
12.6667	0.557211	1.11082	0.213109
12.6733	0.551435	1.1575	0.224532
12.68	0.526185	1.20949	0.218251
12.6867	0.475767	1.24204	0.179479
12.6933	0.436417	1.24942	0.135321
12.7	0.420013	1.25352	0.112719
12.7067	0.402369	1.25209	0.109791
12.7133	0.38204	1.23462	0.113924
12.72	0.379356	1.20953	0.107123
12.7267	0.398673	1.22026	0.119123
12.7333	0.403735	1.2568	0.142261
12.74	0.37531	1.28893	0.154165
12.7467	0.334504	1.31822	0.139607
12.7533	0.318108	1.35904	0.119378
12.76	0.32267	1.40032	0.142652
12.7667	0.352006	1.40295	0.185294
12.7733	0.389136	1.37857	0.220438
12.78	0.405463	1.33959	0.213512
12.7867	0.395803	1.29416	0.185637
12.7933	0.344431	1.23612	0.137348
12.8	0.273906	1.18466	0.0670698
12.8067	0.180376	1.18889	0.00516831
12.8133	0.0940837	1.24755	-0.0194639
12.82	0.060705	1.34721	0.0262316
12.8267	0.0688808	1.44694	0.0972636
12.8333	0.109057	1.54624	0.167209
12.84	0.139608	1.62829	0.222942
12.8467	0.172089	1.66173	0.26171
12.8533	0.200065	1.6444	0.278994
12.86	0.223091	1.60115	0.272366
12.8667	0.244857	1.56808	0.285719
12.8733	0.271421	1.53361	0.31657
12.88	0.31791	1.51	0.362794
12.8867	0.359981	1.50105	0.39975
12.8933	0.395361	1.49018	0.427137
12.9	0.402307	1.46279	0.451225
12.9067	0.388221	1.41628	0.458849
12.9133	0.369493	1.39946	0.4852
12.92	0.381336	1.43324	0.540835
12.9267	0.466042	1.51842	0.645165
12.9333	0.610903	1.65708	0.795539
12.94	0.798404	1.81693	0.979823
12.9467	1.00241	1.98708	1.1768
12.9533	1.19211	2.13482	1.33617
12.96	1.33787	2.23861	1.44713
12.9667	1.43804	2.30588	1.52542
12.9733	1.51909	2.34497	1.59692
12.98	1.59868	2.3888	1.64591
12.9867	1.68139	2.43336	1.68863
12.9933	1.77637	2.47256	1.74651
13	1.89462	2.51213	1.83428
13.0067	2.00024	2.55528	1.91796
13.0133	2.06529	2.58409	1.96072
13.02	2.10811	2.58352	1.98539
13.0267	2.16442	2.58069	2.02107
13.0333	2.26221	2.61936	2.10271
13.04	2.39718	2.7138	2.2313
13.0467	2.61246	2.86566	2.4331
13.0533	2.94105	3.10938	2.72806
13.06	3.39091	3.4796	3.12849
13.0667	3.97053	3.97482	3.63231
13.0733	4.70352	4.58765	4.25056
13.08	5.59929	5.31128	4.98966
13.0867	6.61365	6.13586	5.83
13.0933	7.68064	7.01545	6.73956
13.1	8.73256	7.87091	7.65963
13.1067	9.63647	8.59697	8.46122
13.1133	10.2243	9.05316	8.9988
13.12	10.357	9.14392	9.17284
13.1267	9.97286	8.81749	8.93544
13.1333	9.11531	8.10775	8.28842
13.14	7.88949	7.10032	7.28962
13.1467	6.47765	5.9455	6.10305
13.1533	5.07477	4.80536	4.8966
13.16	3.8323	3.78223	3.79657
13.1667	2.84278	2.94434	2.87817
13.1733	2.11791	2.31341	2.19128
13.18	1.62366	1.88306	1.73066
13.1867	1.29901	1.59799	1.42496
13.1933	1.07569	1.40471	1.2131
13.2	0.935645	1.28994	1.0709
13.2067	0.856159	1.2424	0.978907
13.2133	0.837285	1.22925	0.910045
13.22	0.862926	1.21626	0.854617
13.2267	0.919275	1.20538	0.843109
13.2333	0.996243	1.20796	0.877859
13.24	1.04806	1.21448	0.916018
13.2467	1.07387	1.20262	0.935024
13.2533	1.07657	1.17766	0.930581
13.26	1.04842	1.14665	0.908025
13.2667	0.959786	1.10236	0.840654
13.2733	0.816584	1.03307	0.710779
13.28	0.687562	0.964127	0.557046
13.2867	0.604991	0.921134	0.435161
13.2933	0.547062	0.902305	0.365893
13.3	0.499041	0.900538	0.33322
13.3067	0.486824	0.915023	0.314616
13.3133	0.525471	0.952717	0.33407
13.32	0.578542	0.99053	0.390581
[truncated: 4,752 more rows]

## Sheet: Figure S15B
Figure S15B: LC-MS chromatogram (negative mode) of LA control reaction products
RT [min]	LA control A	LA control B	LA control C
0.0194333	189825	190334	193101
0.0483167	185344	186633	181341
0.0772333	193532	183702	184802
0.106167	181662	188454	187019
0.135117	184208	178560	183836
0.16405	186398	182702	186129
0.192983	183033	185154	181036
0.221933	188533	189446	182001
0.250867	188912	185837	180213
0.279817	185734	180662	179812
0.30875	193512	189167	180728
0.337683	179545	188552	173666
0.366633	184534	184214	190086
0.395567	172934	179921	181842
0.4245	187192	177928	176664
0.45345	182807	181611	183979
0.482383	191550	181748	174863
0.511333	181950	190411	188019
0.540267	185154	177113	179196
0.5692	179114	176822	177280
0.59815	183885	175514	171312
0.627083	187493	180724	177410
0.656033	182405	182929	187937
0.684967	185249	172430	181990
0.7139	186988	180522	183211
0.74285	177352	183075	176036
0.771783	183307	184535	186062
0.800733	180152	182597	180842
0.829667	177480	191202	193438
0.8586	183120	172733	184626
0.88755	184405	182931	179550
0.916483	186367	183196	179266
0.945433	188564	186202	175210
0.974367	182085	182068	185140
1.0033	187782	180542	179662
1.03225	181748	186267	182267
1.06118	183209	178001	178797
1.09013	185413	184234	179181
1.11907	184951	180018	175694
1.148	183290	175869	180864
1.17695	184756	188705	174975
1.20588	177915	176851	182589
1.23483	184615	179727	177121
1.26377	188588	190813	180201
1.2927	182836	184447	179383
1.32165	187015	167949	180642
1.35058	186973	188372	180263
1.37953	185430	178093	177213
1.40847	187353	182802	185153
1.4374	189919	181403	176021
1.46635	181533	185188	174931
1.49528	176737	179070	178060
1.52423	180785	178474	179008
1.55317	183823	177044	179692
1.5821	178745	176508	177397
1.61105	180873	178500	179438
1.63998	180842	180191	183205
1.66893	184622	188072	180698
1.69787	181579	180632	183874
1.7268	178960	180170	183660
1.75575	187215	183565	183688
1.78468	184616	175172	181685
1.81363	182121	177643	184007
1.84257	180345	189549	181989
1.8715	184707	180962	183248
1.90045	184414	174900	176639
1.92938	182667	183697	180166
1.95833	179787	177962	181348
1.98727	183593	186009	171182
2.0162	188436	181620	180964
2.04515	205686	176248	181541
2.07408	186993	181115	175882
2.10302	176699	181875	175571
2.13197	183280	178270	182268
2.1609	198017	201535	195856
2.18985	215109	211717	240256
2.21878	202740	194124	199022
2.24772	175841	180985	183264
2.27667	183820	190387	183543
2.3056	193568	181789	187892
2.33453	187511	181028	179767
2.36348	186980	180249	181617
2.39242	185802	177499	174625
2.42135	189429	184494	183749
2.4503	186362	180179	184395
2.47923	185838	183583	185678
2.50818	181206	182491	177368
2.53712	182835	172350	180822
2.56605	188246	174666	172967
2.595	181323	176755	179563
2.62393	177478	179834	187122
2.65287	184020	178123	185146
2.68182	181124	193277	183450
2.71075	183931	171637	167941
2.7397	179162	183469	199352
2.76863	181688	181482	180095
2.79757	174714	177341	178963
2.82652	178159	179437	183044
2.85545	175471	184384	178551
2.8844	184828	176984	182888
2.91333	187069	188840	179107
2.94227	186986	190426	192016
2.97122	232903	238925	230303
3.00015	259606	244075	239964
3.0291	224494	210539	220586
3.05803	202752	199119	211948
3.08697	201956	197374	198561
3.11592	198246	198146	184478
3.14485	192319	186747	190546
3.17378	193266	193997	188573
3.20273	191692	185625	188605
3.23167	194936	182696	185169
3.2606	178604	191521	178122
3.28955	181269	187272	178040
3.31848	182851	181915	178548
3.34743	182697	183335	186702
3.37637	190361	184894	176460
3.4053	187490	190312	182237
3.43425	185022	180152	181327
3.46318	191596	180669	180934
3.49212	183561	178147	181191
3.52107	186070	175210	183390
3.55	188363	183733	176933
3.57893	181965	187108	182768
3.60788	190546	188634	183047
3.63682	185736	184655	181754
3.66575	181639	184002	184886
3.6947	182483	176400	178185
3.72363	184051	183612	180228
3.75258	194024	180476	186855
3.78152	181410	181256	177573
3.81045	188896	181158	181083
3.8394	177438	185542	180406
3.86833	182993	188279	185569
3.89728	177566	182432	186499
3.92622	184613	176818	182789
3.95515	183052	183093	179038
3.9841	189261	189901	176819
4.01303	187563	176142	184845
4.04198	183387	174152	191739
4.07092	177764	181077	189530
4.09985	182995	186690	183660
4.1288	182682	179360	183999
4.15773	180806	179766	177131
4.18668	186921	180563	183466
4.21562	180287	184037	182185
4.24455	185523	179004	184316
4.2735	193836	182534	186316
4.30243	182530	183144	180063
4.33138	184470	185636	179144
4.36032	183040	188559	185358
4.38925	185749	188658	185878
4.4182	177909	185186	183447
4.44713	182149	175979	185045
4.47608	182744	181411	178287
4.50502	189803	181499	180407
4.53395	181494	177985	184369
4.5629	188815	183444	182395
4.59183	181339	183903	183589
4.62078	190408	177867	175775
4.64972	187704	177115	178842
4.67865	176868	182281	187573
4.7076	182800	176509	174434
4.73653	182881	178717	178916
4.76548	178943	176454	182881
4.79442	188061	184205	174785
4.82335	185081	181604	176253
4.8523	187748	180045	176376
4.88123	184749	180005	181589
4.91018	177033	182097	188175
4.93912	181146	181293	184486
4.96805	185693	184776	181285
4.997	187465	170038	188067
5.02593	175749	185823	184350
5.05488	181305	185438	183623
5.08382	183929	179772	187987
5.11275	179271	185648	180657
5.1417	180256	176741	186295
5.17063	178415	184290	182802
5.19958	184896	186490	180552
5.22852	183162	180757	179282
5.25745	189986	178517	188152
5.2864	186933	177509	181445
5.31533	181868	177529	186260
5.34428	184326	187908	186424
5.37322	177907	187100	180193
5.40215	184076	184861	178399
5.4311	183600	183396	178580
5.46003	181067	189120	182358
5.48898	184245	177637	184062
5.51792	183470	180519	192020
5.54685	179490	179932	176941
5.5758	184539	182991	178349
5.60473	184171	177114	175739
5.63368	179891	183320	176723
5.66262	185478	181063	200510
5.69155	181115	180186	177145
5.7205	185278	182574	178198
5.74943	175488	180572	176447
5.77838	183056	181106	178421
5.80732	164660	182173	177175
5.83625	176300	173301	185018
5.8652	178642	182396	185479
5.89413	185290	183022	180800
5.92307	176618	182481	176646
5.95202	177021	188705	182924
5.98095	182653	179838	183662
6.0099	193624	180375	187529
6.03883	188289	180891	181863
6.06777	177346	179391	178554
6.09672	181723	181535	180450
6.12565	186700	202369	178170
6.1546	184644	184580	187284
6.18353	176109	183945	172493
6.21248	180248	176973	181459
6.24142	184585	182424	179881
6.27035	181160	179915	181016
6.2993	184269	178618	176740
6.32823	181859	180671	173518
6.35718	178464	185771	180983
6.38612	179548	173269	185371
6.41505	183580	180893	183322
6.444	186686	181630	183903
6.47293	181335	187309	174924
6.50188	186438	183288	181686
6.53082	179502	180076	182201
6.55975	185050	186878	187038
6.5887	180467	184524	179630
6.61763	182533	181800	181645
6.64657	181643	186170	170733
6.67552	175926	179000	185509
6.70445	173536	194966	186906
6.7334	174459	177459	176061
6.76233	185048	177239	183317
6.79127	176970	182726	174230
6.82022	177932	179895	181026
6.84915	185126	184738	183977
6.8781	176655	181891	177707
6.90703	186299	174354	177281
6.93597	184103	178651	182611
6.96492	178215	175566	182516
6.99385	189778	185488	183121
7.0228	181145	177120	183877
7.05173	177690	181995	180753
7.08067	184028	181690	179332
7.10962	184008	178824	183645
7.13855	179259	182738	180605
7.1675	187143	180670	184689
7.19643	183319	178268	176919
7.22537	171939	178788	180441
7.25432	182185	185107	189417
7.28325	184339	184304	180687
7.3122	185622	179565	181433
7.34113	175556	179056	179336
7.37007	175492	178633	179375
7.39902	185817	179847	184873
7.42795	178172	181078	178712
7.4569	184218	179580	178215
7.48583	182530	175224	180661
7.51477	183667	191045	184063
7.54372	176384	182550	184969
7.57265	188627	180388	182023
7.6016	188349	174960	184714
7.63053	185777	179439	180398
7.65947	175893	181795	179732
7.68842	178527	182050	183634
7.71735	183279	189362	179290
7.7463	177079	183786	182247
7.77523	177311	178024	179558
7.80417	186544	185978	193833
7.83312	181877	179984	185646
7.86205	189399	177348	185121
7.891	191617	181582	186015
7.91993	182348	182774	184242
7.94887	193064	182561	189288
7.97782	193224	179463	176358
8.00675	183016	179673	176293
8.0357	185214	178704	178552
8.06463	190380	179430	179344
8.09357	176769	182558	183441
8.12252	180684	183599	179196
8.15145	174854	185124	176119
8.1804	180302	180194	177712
8.20933	175947	185832	183638
8.23827	177575	174120	183641
8.26722	182971	181825	182682
8.29615	185232	177817	184239
8.3251	179303	183203	184998
8.35403	186046	185500	176059
8.38298	183048	175342	175906
8.41192	184707	175624	181982
8.44085	186765	178903	188987
8.4698	183451	184036	187118
8.49873	184018	174695	178757
8.52768	178112	178764	191463
8.55662	176550	181516	180890
8.58555	183306	175422	178850
8.6145	186300	180928	180817
8.64343	186475	178085	173202
8.67238	175162	178755	175576
8.70132	182194	179622	179399
8.73025	184871	182047	175021
8.7592	177669	175378	187493
8.78813	177758	181217	182023
8.81708	180245	176950	184489
8.84602	184032	182294	185000
8.87495	186859	175276	174817
8.9039	178892	183958	178786
8.93283	179591	180325	176638
8.96178	178418	175623	184930
8.99072	178900	181035	180403
9.01965	182326	181312	184340
9.0486	181541	178315	183092
9.07753	181819	187577	178665
9.10648	180091	176699	165027
9.13542	182914	175108	182449
9.16435	182801	181715	178474
9.1933	181749	181229	176211
9.22223	182087	176239	178142
9.25118	178460	177152	190138
9.28012	176332	176701	178575
9.30905	178159	170145	173183
9.338	182438	185167	176380
9.36693	179687	186198	182736
9.39588	177072	176079	186136
9.42482	178977	173963	184624
9.45375	187192	177486	175439
9.4827	178662	174549	177426
9.51163	183521	181788	175986
9.54058	179954	183405	182920
9.56952	185624	172599	175833
9.59847	185865	181304	175135
9.6274	181755	178384	167474
9.65633	175808	182882	170970
9.68528	174567	174154	176566
9.71422	182351	179061	177998
9.74317	180031	179880	168489
9.7721	181353	184066	183646
9.80103	180119	174226	171400
9.82998	179488	186846	175007
9.85892	179778	179900	183457
9.88787	183122	177208	184520
9.9168	183722	172697	181385
9.94573	181418	195242	176316
9.97468	178512	177098	184666
10.0036	170227	175951	185689
10.0326	182092	179817	180567
10.0615	180967	182054	179096
10.0904	177305	179715	177496
10.1194	183888	184269	187143
10.1483	176052	179900	178926
10.1773	187439	177258	191060
10.2062	173830	178635	183119
10.2351	179033	186692	177379
10.2641	180722	178768	179571
10.293	184693	178100	176952
10.322	178628	171424	176042
10.3509	182055	182767	184510
10.3798	181690	185347	178276
10.4088	180730	182557	177150
10.4377	177721	181624	177895
10.4667	179164	175310	178198
10.4956	210832	176599	186311
10.5245	185690	176601	179403
10.5535	171390	180295	178508
10.5824	182507	187430	175561
10.6114	189034	179182	178631
10.6403	178252	174579	176897
10.6692	179386	181900	177100
10.6982	177145	182379	176092
10.7271	177156	180459	182923
10.7561	173291	179037	182741
10.785	181026	181504	189845
10.8139	178302	180475	182316
10.8429	185125	172124	182398
10.8718	174019	193013	179818
10.9008	180685	186554	181996
10.9297	191316	179902	182811
10.9587	182199	182300	177514
10.9876	182804	187634	174145
11.0165	183047	183171	178126
11.0455	184719	178504	184451
11.0744	187027	188856	183067
11.1034	190459	187979	180507
11.1323	183421	178616	184357
11.1612	189553	189464	183682
11.1902	186608	188329	184028
11.2191	177920	186273	179170
11.248	189975	189870	184006
11.277	178042	179544	186018
11.3059	177803	180744	184254
11.3349	187068	182312	184395
11.3638	184626	187074	182305
11.3927	185668	185141	175950
11.4217	174074	183657	181061
11.4506	180052	193562	183997
11.4796	181478	186895	178208
11.5085	186245	184888	183376
11.5374	174408	185221	188727
11.5664	188930	186616	178398
11.5953	180789	180238	189260
11.6242	185005	183856	188846
11.6532	183321	180888	175245
11.6821	184964	184524	188133
11.7111	185779	187175	190337
11.74	178129	185765	186897
11.769	185708	184329	185048
11.7979	182676	180859	188015
11.8268	190053	188598	183371
11.8558	184528	197016	189095
11.8847	180784	183237	197661
11.9137	180143	186884	191664
11.9426	184830	181164	188829
11.9715	195210	185453	187269
12.0005	191500	182460	185182
12.0294	186228	189809	190271
12.0584	179867	194073	184162
12.0873	182954	193303	186732
12.1162	185079	186820	189290
12.1452	186394	185438	189343
12.1741	187723	190171	182678
12.203	182774	188868	188256
12.232	187489	183981	190420
12.2609	185739	184304	186149
12.2899	188442	195377	192107
12.3188	205911	199397	191644
12.3477	215584	221809	208121
12.3767	247702	243665	238854
12.4056	277508	267617	261353
12.4346	307080	291840	282719
12.4635	312671	301345	291258
12.4924	308695	316398	303482
12.5214	284594	266565	280208
12.5503	253737	230386	244761
12.5793	234224	221689	216200
12.6082	222327	216087	204602
12.6371	211084	209209	205539
12.6661	210216	203688	199758
12.695	199719	198108	201622
12.724	206430	199066	195976
12.7529	202889	187397	192413
12.7818	186010	191515	189077
12.8108	201776	185258	201483
12.8397	194330	203781	196079
12.8687	190951	195117	188584
12.8976	202545	193230	200334
12.9265	195608	197359	195042
12.9555	204073	201085	197191
12.9844	206139	201464	206328
13.0134	203507	204948	207604
13.0423	205391	208815	214829
13.0712	209346	214210	219072
13.1002	224199	210404	222362
13.1291	228942	229271	229104
13.158	261910	254369	243782
13.187	300764	293552	297484
13.2159	378623	331598	366752
13.2449	371033	339936	339208
13.2738	283355	278948	271647
13.3027	239634	232836	230963
13.3317	233954	223302	225197
13.3606	219480	214381	210504
13.3896	209051	195377	209304
13.4185	199056	196646	196287
13.4474	201339	196463	200352
13.4764	194901	197031	190548
13.5053	189218	188492	191442
13.5343	190501	197303	191002
13.5632	189542	189137	185191
13.5921	197142	191329	190054
13.6211	187183	207358	218546
13.65	214538	241939	236976
13.679	230012	236455	256723
13.7079	217512	243537	233839
13.7368	205398	221232	220335
13.7658	199765	203247	203466
13.7947	196968	199147	201250
13.8237	199885	198584	203554
13.8526	195952	205639	209387
13.8815	196142	207152	195194
13.9105	195716	200777	198420
13.9394	189020	186476	189522
13.9683	186946	194368	191895
13.9973	191431	189096	191637
14.0262	193146	188298	191642
14.0552	195572	192040	183500
14.0841	186233	197468	190293
14.113	189023	195410	186970
14.142	190496	186263	189136
14.1709	188336	186617	191483
14.1999	190493	190080	192217
14.2288	179899	195392	189591
14.2577	191728	190563	187517
14.2867	189982	189028	190556
14.3156	194330	191116	195010
14.3446	190956	186344	193876
14.3735	185306	195567	187747
14.4024	187081	195904	184449
14.4314	190010	193727	192616
14.4603	193460	199156	195366
14.4893	187271	195214	192950
14.5182	187302	182485	200724
14.5471	195723	198623	194692
14.5761	193098	192822	190100
14.605	190764	193616	199761
14.634	193273	199556	199550
14.6629	198355	201187	192026
14.6918	196926	198016	200991
14.7208	190087	202534	196657
14.7497	198424	202574	198493
14.7787	196560	190860	197491
14.8076	197066	193742	196693
14.8365	196624	200048	194944
14.8655	186682	197775	205631
14.8944	184935	206872	198233
14.9233	194067	202255	200312
14.9523	195552	193438	198833
14.9812	191425	196574	197718
15.0102	195898	196702	200099
15.0391	198875	203180	195271
15.068	199496	197552	209575
15.097	194801	193923	201476
15.1259	193140	201915	198312
15.1548	198749	201400	197756
15.1838	196500	199884	200786
15.2127	194110	200293	199109
15.2417	196198	199453	202601
15.2706	205914	203576	203150
15.2995	186533	195461	204677
15.3285	198129	202290	205282
15.3574	192391	202668	200043
15.3864	197673	199352	203280
15.4153	187491	195289	199280
15.4443	194120	195132	203522
15.4732	191143	199067	194863
15.5021	193326	192740	202769
15.5311	200694	205806	206926
15.56	262466	262103	261432
15.5889	452158	413616	408508
15.6179	638509	615933	584604
15.6468	834543	726700	766925
15.6758	893921	855287	815265
15.7047	708958	680204	680624
15.7336	506344	473771	461504
15.7626	370517	348263	342069
15.7915	330823	304566	315509
15.8204	300019	286821	280072
15.8494	273709	265409	266266
15.8783	257363	237254	241290
15.9073	222111	222227	221834
15.9362	224540	211844	204598
15.9651	203119	207310	206130
15.9941	204371	192947	201680
16.023	196583	202087	190351
16.052	189121	190971	201984
16.0809	196912	198412	199658
16.1099	193938	200776	207986
16.1388	198743	196563	205530
16.1677	202442	205641	202129
16.1967	200452	197962	197802
16.2256	198700	195290	203453
16.2545	198349	201450	192828
16.2835	197068	194124	194361
16.3124	195350	193969	195131
16.3413	184360	196435	192467
16.3703	190834	196811	194226
16.3992	198562	199408	198602
16.4282	196475	198313	197469
16.4571	199140	197494	198196
16.486	200935	212733	204705
16.515	193160	195122	207167
16.5439	201667	196676	206541
16.5729	194115	204965	205407
16.6018	199761	199041	200535
16.6307	194916	202678	206793
16.6597	196930	202033	198267
16.6886	193019	202055	197307
16.7176	190853	196981	203951
16.7465	187868	196536	205986
16.7754	194233	207324	197462
16.8044	190590	194185	193466
16.8333	196319	202841	203732
16.8623	192856	199346	196773
16.8912	195323	200718	204393
16.9201	199139	193563	203492
16.9491	201298	197650	210999
16.978	197510	201275	212965
17.0069	219016	225897	232792
17.0359	252845	271907	296369
17.0648	284249	296149	320462
17.0938	248591	273222	290859
17.1227	217014	242988	251249
17.1517	217583	223256	225041
17.1806	210347	210984	217610
17.2095	203638	211203	211594
17.2385	206583	205409	210469
17.2674	198257	199940	207617
17.2963	201089	194246	201387
17.3253	195757	197692	206245
17.3542	190652	206136	200786
17.3832	192173	201468	198871
17.4121	193913	197724	199452
17.441	193692	201865	204731
17.47	198606	202068	202646
17.4989	197001	206318	212477
17.5279	196236	192792	201121
17.5568	191312	200772	208521
17.5857	194969	207900	203727
17.6147	195079	197444	201745
17.6436	193129	200171	201640
17.6726	207506	207580	212158
17.7015	228757	227663	237868
17.7304	357865	337303	339025
17.7594	926098	808909	855825
17.7883	1.48753e+06	1.30957e+06	1.3617e+06
17.8173	1.34387e+06	1.25635e+06	1.2908e+06
17.8462	966021	978590	937464
17.8751	648227	598512	633325
17.9041	484799	444705	424606
17.933	405735	364178	362765
17.9619	343418	323894	327723
17.9909	292983	284680	275906
18.0198	259976	261524	282866
18.0487	240665	244822	236427
18.0777	215651	227342	224094
18.1066	218471	218086	214767
18.1356	213825	213316	232085
18.1645	211637	222103	212921
18.1934	211934	219435	224559
18.2224	204239	210366	220234
18.2513	208956	216721	214513
18.2803	202996	219552	211576
18.3092	216203	211061	215906
18.3381	199542	220406	215429
18.3671	197720	210175	209412
18.396	197609	203963	216935
18.425	199150	209072	210882
18.4539	218173	213224	218766
18.4828	214162	223193	221404
18.5118	223289	237165	234160
18.5407	240602	275155	264545
18.5696	240365	294028	287655
18.5986	235600	268852	261187
18.6275	209389	235489	240971
18.6565	201030	215807	226623
18.6854	200819	224211	225576
18.7143	203163	216584	212970
18.7433	202341	214164	221679
18.7722	199268	207292	211728
18.8012	208155	212167	208520
18.8301	208125	214263	219364
18.859	199190	204193	207493
18.888	204413	202167	213131
18.9169	192499	209659	218320
18.9459	206683	208761	205803
18.9748	200083	212911	206593
19.0037	206278	207415	207678
19.0327	214438	224255	235632
19.0616	228600	245669	257783
19.0906	232256	231741	238850
19.1195	224501	227686	225130
19.1484	212696	219451	215995
19.1774	210294	212293	218327
19.2063	195932	214646	213230
19.2353	198534	215880	215569
19.2642	202672	212455	232530
19.2931	249479	260575	267056
19.3221	302104	367589	389194
19.351	334099	398417	416984
19.38	273788	337024	343589
19.4089	241856	260726	276364
19.4378	245823	246985	247771
19.4668	294988	286107	285350
19.4957	340915	330405	338678
19.5246	312142	316106	320926
19.5536	312998	295288	302375
19.5825	379110	368494	381343
19.6115	667276	617417	657746
19.6404	1.34883e+06	1.22841e+06	1.23202e+06
19.6693	1.56827e+06	1.58657e+06	1.57665e+06
19.6983	1.29108e+06	1.26821e+06	1.14441e+06
19.7272	887573	818309	826763
19.7562	578124	562589	549857
19.7851	452720	438708	435581
19.814	371725	366258	367497
19.843	329821	334015	318955
19.8719	303642	297775	296855
19.9008	261682	269200	268371
19.9298	242414	251975	260071
19.9587	227981	231919	237663
19.9876	225021	233847	236234
20.0166	214901	229971	230157
20.0455	206363	220662	228936
20.0745	220627	223327	234884
20.1034	211483	219697	218302
20.1323	222770	227705	229580
20.1613	215662	221737	226837
20.1902	218629	228731	224064
20.2192	241625	238092	235093
20.2481	221275	222055	237298
20.277	213335	223118	226950
20.306	202483	211611	218584
20.3349	207496	214148	216266
20.3639	207278	222674	223604
20.3928	199442	215572	211738
20.4217	211841	216646	214931
20.4507	208545	216896	250561
20.4796	204489	215231	218669
20.5085	204424	210821	218843
20.5375	219677	207343	211737
20.5664	207513	211972	208328
20.5954	211270	213572	213153
20.6243	211501	221731	206866
20.6532	208166	211498	220883
20.6822	207750	218042	229194
20.7111	215739	218198	240040
20.7401	216245	227801	226912
20.769	226661	250075	233701
20.798	228725	239741	241080
20.8269	233647	246420	255389
20.8558	275553	306815	319373
20.8848	296316	368859	354878
20.9137	268306	302270	322944
20.9426	279769	300999	306911
20.9716	400018	367290	421011
21.0005	393702	384163	387031
21.0295	311721	306576	309973
21.0584	259539	287542	289373
21.0873	333234	324702	332570
21.1163	741795	694859	688291
21.1452	1.38878e+06	1.23902e+06	1.26084e+06
21.1742	1367031	1.50284e+06	1.43306e+06
21.2031	1.17136e+06	1.13973e+06	1.09863e+06
21.232	802857	736178	697954
21.261	546214	519386	503524
21.2899	439178	428240	420889
21.3188	368720	355804	347594
21.3478	348150	330724	332181
21.3767	307146	306879	305288
21.4057	306590	343819	345370
21.4346	400502	491343	507557
21.4635	443252	565219	592261
21.4925	370987	466146	495325
21.5214	364472	414055	458660
21.5504	428125	525450	579643
21.5793	419581	519768	542706
21.6082	338052	376892	419740
21.6372	286414	306581	314267
21.6661	256156	277816	277522
21.695	238423	259156	268439
21.724	232414	239468	250832
21.7529	229942	250375	248264
21.7818	237304	250207	250680
21.8108	222552	244689	247474
21.8397	231319	240695	245812
21.8687	225237	235295	243583
21.8976	220123	233246	226395
21.9265	210465	226180	226941
21.9555	215961	222788	221730
21.9844	207328	249222	233282
22.0134	214233	222812	232081
22.0423	220821	230389	233484
22.0712	221514	238372	236726
22.1002	235134	250085	245156
22.1291	241539	256262	244424
22.158	253268	275517	270722
22.187	318881	329513	334331
22.2159	393267	401182	387717
22.2449	403864	400328	385314
22.2738	338413	350097	355020
22.3027	294759	292555	282202
22.3317	330757	311266	320208
22.3606	749590	653792	658779
22.3896	1.28859e+06	1.08918e+06	1.20031e+06
22.4185	1338581	1.34857e+06	1.25918e+06
22.4474	1.09078e+06	1.07566e+06	1.02013e+06
22.4764	725632	682723	686733
22.5053	495281	482033	466362
22.5343	413868	405916	386512
22.5632	356753	355911	353909
22.5921	318109	317011	341726
22.6211	298089	304568	322962
22.65	273665	286355	289720
22.679	260034	277361	275344
22.7079	244520	255355	271934
22.7368	249477	246959	269802
22.7658	234423	259286	268949
22.7947	243437	264679	261766
22.8236	254054	267225	262357
22.8526	253120	280963	267400
22.8815	300541	307354	336627
22.9105	433816	520752	533499
22.9394	529906	687966	678907
22.9683	532159	651061	710964
22.9973	496687	614539	660158
23.0262	388424	493948	510557
23.0552	304331	367201	380643
23.0841	272786	316500	324738
23.113	271596	303364	305241
23.142	257412	307343	315997
23.1709	259781	304155	311613
23.1998	288877	305824	315040
23.2288	328776	331566	337408
23.2577	381211	355683	382899
23.2867	421866	401744	412615
23.3156	394803	402082	403382
23.3445	348356	346179	351590
23.3735	301172	304380	322115
23.4024	492994	449385	464738
23.4313	987987	872400	915381
23.4603	1.17783e+06	1.165e+06	1122983
23.4892	1.11158e+06	1.03299e+06	1069522
23.5182	756606	694386	708042
23.5471	558372	512643	526796
23.576	445383	416102	424947
23.605	409051	443927	440851
23.6339	400395	445626	436181
23.6628	329161	389167	353272
23.6918	283791	295292	300064
23.7207	260307	285474	288255
23.7497	251663	265765	277478
23.7786	257707	271277	284935
23.8075	259874	275369	284724
23.8365	243146	271594	276765
23.8654	244905	266405	270527
23.8944	249402	271505	267161
23.9233	253028	275002	284144
23.9522	260753	274314	286067
23.9812	282859	299890	318135
24.0101	285687	324404	326759
24.039	363590	431082	443731
24.068	495073	631413	651493
24.0969	574510	675280	710692
24.1259	515955	627677	635416
24.1548	470773	538207	572459
24.1837	468369	499408	505719
24.2127	470657	489919	486705
24.2416	400930	445814	450082
24.2706	355268	356670	390453
24.2995	354442	355623	371386
24.3285	665503	672333	655758
24.3574	1.08042e+06	966110	963253
24.3863	1.01302e+06	1.00365e+06	995301
24.4153	831915	762523	765876
24.4442	597622	543584	516013
24.4731	411340	410280	391783
24.5021	356544	346833	355488
24.531	323524	317977	311607
24.56	300875	295225	306554
24.5889	302390	310436	317467
24.6178	337499	363592	368210
24.6468	324877	362098	355279
24.6757	273213	304012	307235
24.7046	256467	298104	284089
24.7336	267165	285908	295923
24.7625	266297	291828	301341
24.7915	260152	290615	297650
24.8204	266139	284325	293661
24.8493	284645	304134	303388
24.8783	295533	314924	322383
24.9072	301034	329819	330040
24.9361	310487	336916	320037
24.9651	389975	408025	384762
24.994	451053	485283	475151
25.023	534465	605517	629919
25.0519	560640	657450	683158
25.0808	506219	611766	619868
25.1098	510354	573190	564347
25.1387	730207	729342	713057
25.1676	907794	880197	881933
25.1966	820903	838198	793022
25.2255	628933	623368	607552
25.2544	464386	456897	453456
25.2834	351235	393836	368431
25.3123	325582	344969	331432
25.3413	286500	312503	298725
25.3702	269681	279585	282195
25.3991	265916	275623	263712
25.4281	262285	291050	288301
25.457	304858	328347	343580
25.486	304769	358208	359072
25.5149	274713	310571	304239
25.5438	250466	297243	274292
25.5728	267216	277920	290901
25.6017	261226	285666	287452
25.6306	264520	294754	285950
25.6596	308095	330098	321508
25.6885	378898	388449	384256
25.7175	377280	376345	396041
25.7464	364670	362260	354739
25.7753	337912	361548	346943
25.8043	338565	367694	385511
25.8332	449074	525247	536153
25.8621	597296	648922	631838
25.8911	548243	685927	648225
25.92	572469	618938	618426
25.949	460243	502673	515335
25.9779	376594	399560	386463
26.0069	323155	343284	337448
26.0358	296311	300762	300845
26.0647	284317	297796	304182
26.0937	263423	287848	283236
26.1226	282812	275861	283740
26.1515	259367	276608	264140
26.1805	278619	300666	310604
26.2094	300713	342264	335564
26.2384	278915	305960	331121
26.2673	259953	280467	286454
26.2962	279103	293318	301668
26.3252	319070	343822	338436
26.3541	334147	336288	348009
26.3831	335375	342979	337418
26.412	310899	337548	327200
26.4409	304278	314100	318547
26.4699	323261	337745	340332
26.4988	443936	456879	446128
26.5277	489279	551830	514233
26.5567	496828	527875	541203
26.5856	459195	523634	524589
26.6146	427890	501044	481135
26.6435	379799	441653	454589
26.6724	332352	341778	358427
26.7014	280360	298533	313922
26.7303	268399	287391	295532
26.7592	258826	263469	267078
26.7882	243482	257477	267893
26.8171	263442	267033	269519
26.8461	272403	304720	299785
26.875	300560	327922	324080
26.9039	330750	381875	322098
26.9329	302571	320903	323432
26.9618	305752	323346	292737
26.9907	293009	319570	294866
27.0197	269112	295218	294728
27.0486	294194	322313	314376
27.0776	385662	408581	381105
27.1065	431471	414848	417455
27.1354	403636	404290	457424
27.1644	380857	385068	403027
27.1933	387051	421830	445695
27.2222	358158	410531	401580
27.2512	326405	371252	382401
27.2801	302597	325070	332621
27.3091	265965	287632	296200
27.338	241722	273134	271095
27.3669	246476	261485	262441
27.3959	253211	271360	278914
27.4248	298167	317109	291994
27.4537	319074	304542	317933
27.4827	281608	308465	295979
27.5116	270408	280159	290297
27.5406	283554	283898	284183
27.5695	299945	285780	283401
27.5984	361839	367370	347910
27.6274	385066	397771	390833
27.6563	387274	388185	368488
27.6853	358896	348530	339108
27.7142	308493	336386	330516
27.7431	319558	354434	356792
27.7721	339041	349250	354747
27.801	313799	341589	339449
27.8299	337859	318863	339034
27.8589	275482	288805	299141
27.8878	258637	279665	282820
27.9167	278978	276524	276281
27.9457	287093	302848	288239
27.9746	272960	293981	296768
28.0035	268197	276789	278939
28.0325	251022	271313	265491
28.0614	286178	303643	302050
28.0903	357695	356900	356965
28.1193	369402	357860	346821
28.1482	313995	316291	313165
28.1771	276754	286278	290439
28.2061	272721	291462	273806
28.235	288664	314905	309147
28.2639	291112	326036	316499
28.2929	279560	305612	321983
28.3218	297750	304748	301218
28.3507	292075	291796	309671
28.3797	271733	276597	284673
28.4086	264332	273342	261682
28.4376	260540	276537	275443
28.4665	252461	266861	266432
28.4954	277662	296329	273496
28.5243	346364	328807	315668
28.5533	323130	325294	318629
28.5822	295762	294063	311618
28.6111	246856	267742	270366
28.6401	258341	271566	265074
28.669	254655	283763	285519
28.6979	263594	299088	300838
28.7269	284950	301183	292395
28.7558	289547	300142	301923
28.7848	265200	276179	279943
28.8137	253756	265486	274936
28.8426	280796	279102	271106
28.8716	292852	315268	295140
28.9005	290896	287343	307577
28.9294	265216	279133	279302
28.9584	250118	271984	269911
28.9873	261734	278789	266358
29.0162	281101	287594	285262
29.0452	279956	271681	280580
29.0741	278756	273266	274284
29.103	273092	278146	269554
29.132	269553	285388	269483
29.1609	244944	259604	267491
29.1899	255234	268395	252760
29.2188	261996	270609	267761
29.2477	247209	254321	268065
29.2767	252943	249124	257074
29.3056	247410	252770	259158
29.3345	231111	239540	243273
29.3635	224295	235693	249437
29.3924	229828	241435	238981
29.4213	213779	221121	229348
29.4503	200073	200029	212445
29.4792	192329	198939	204166
29.5081	189179	203128	203930
29.5371	180874	197502	197044
29.566	183472	192981	201799
29.5949	186576	193949	191507
29.6239	182713	187647	183938
29.6528	175772	181308	184745
29.6817	178163	180608	178501
29.7107	174121	177721	184184
29.7396	175785	178463	178177
29.7685	179940	175753	172436
29.7975	186853	194351	188111
29.8264	205758	207869	208254
29.8553	203919	193324	205337
29.8843	197010	192725	191587
29.9132	191212	189881	190463
29.9421	190671	191284	191216
29.9711	214482	211960	212339
30	210079	209803	204413
30.0289	201823	196462	200194
30.0579	201155	194249	199157
30.0868	205425	200684	200094
30.1157	208366	203335	200978
30.1447	212214	203885	210080
30.1736	220382	210910	214793
30.2025	216688	211347	207821
30.2315	219847	218567	222272
30.2604	230932	215994	218677
30.2893	231584	227052	229036
30.3183	237976	234698	235464
30.3472	252303	232441	236833
30.3761	236591	238987	240692
30.405	225934	235383	232290
30.434	252207	247395	244764
30.4629	269914	258902	258725
30.4918	260958	253523	258912
30.5208	246152	250245	246506
30.5497	249642	243576	251882
30.5786	244744	250566	252185
30.6076	257338	247471	259661
30.6365	263802	264295	257827
30.6654	254838	254160	255462
30.6944	259489	246182	254834
30.7233	249187	244412	248088
30.7523	250186	243866	251012
30.7812	248648	235633	244755
30.8101	243729	246922	249260
30.8391	248071	251673	246892
30.868	239392	241200	246284
30.8969	238275	241389	229789
30.9259	226444	232085	231680
30.9548	230289	234054	226566
30.9837	227088	227828	225674
31.0127	228300	223172	229808
31.0416	223833	228097	222450
31.0705	225116	216782	223947
31.0995	219484	217462	216004
31.1284	214311	212347	209762
31.1573	205536	209576	202207
31.1863	205540	204505	209007
31.2152	205975	205101	209773
31.2442	199963	196279	205942
31.2731	195034	199192	198869
31.302	194944	191551	197417
31.331	192175	191197	192815
31.3599	190045	188813	188894
31.3888	185053	184439	188576
31.4178	178847	181643	182703
31.4467	179768	180451	180067
31.4757	182880	174738	179883
31.5046	177212	177273	176243
31.5335	175760	174426	173558
31.5625	168270	171532	167383
31.5914	164305	168649	173474
31.6203	169989	165814	161738
31.6493	164920	165466	159925
31.6782	158604	157400	161623
31.7072	160493	159138	159122
31.7361	163221	164909	162166
31.765	159381	165767	162210
31.794	158119	158657	162856
31.8229	157058	157034	159954
31.8519	157819	149756	152297
31.8808	151081	149696	151247
31.9097	149354	151030	148038
31.9387	146658	149251	148870
31.9676	146184	148071	148153
31.9966	145881	144584	144988
32.0255	145131	145793	147139
32.0545	144055	143251	146117
32.0834	142673	140615	142631
32.1123	141619	141114	141852
32.1413	141035	140559	139575
32.1702	139659	136901	138095
32.1992	138336	138672	139552
32.2281	138733	139913	136668
32.257	138544	137053	140191
32.286	138701	138431	137902
32.3149	138585	139031	139339
32.3439	136797	136539	137510
32.3728	136328	137085	136744
32.4017	135192	135898	136494
32.4307	135693	136736	135676
32.4596	135273	137289	137423
32.4886	133450	135081	135521
32.5175	133581	134529	136960
32.5465	135902	135068	133634
32.5754	134984	136505	135247
32.6043	136016	135385	135119
32.6333	136912	133997	135441
32.6622	134524	133536	133963
32.6912	134163	134674	134016
32.7201	133865	134310	137088
32.749	135838	134029	133341
32.778	135152	132574	134139
32.8069	133395	134218	133897
32.8359	134442	133330	133996
32.8648	133675	134452	131879
32.8937	133440	134898	133154
32.9227	132991	133888	132913
32.9516	134076	133839	133064
32.9806	134136	133408	133494
33.0095	132170	131494	134221
33.0385	131485	131653	133262
33.0674	132855	133234	132331
33.0964	131596	133070	132363
33.1253	133247	131560	132343
33.1542	132440	133060	133163
33.1832	133662	131899	133296
33.2121	133196	131621	132174
33.2411	132729	133049	132635
33.27	132292	134056	132120
33.2989	133318	133466	131688
33.3279	131960	132831	132715
33.3568	132872	133054	134046
33.3858	133702	132540	132499
33.4147	134351	132650	133334
33.4436	133677	134194	132416
33.4726	134064	131767	131546
33.5015	133965	132789	132948
33.5305	132872	131472	132026
33.5594	132680	131762	132505
33.5884	132645	131887	132376
33.6173	133839	132880	132348
33.6463	131791	131147	133441
33.6752	132548	132705	133681
33.7041	134246	131812	132131
33.7331	133744	131219	132631
33.762	132748	133081	132940
33.791	132763	131558	133096
33.8199	131757	131268	131881
33.8488	132446	131326	133094
33.8778	132838	131429	132292
33.9067	132102	132318	132221
33.9357	133165	132019	132441
33.9646	130758	131256	131096
33.9935	132724	132598	131850
34.0225	133141	132462	133399
34.0514	131729	131708	130959
34.0804	133652	130363	132372
34.1093	131441	132717	131761
34.1382	131746	131737	132969
34.1672	132514	131118	132994
34.1961	134581	132874	132833
34.2251	133613	131391	131217
34.254	133752	131709	132972
34.283	134099	132499	133660
34.3119	133761	133423	131336
34.3409	133133	134281	133694
34.3698	133061	132481	133560
34.3987	132145	133027	134039
34.4277	132075	132943	132135
34.4566	135490	131594	133196
34.4856	134812	131832	132829
34.5145	133357	133935	132962
34.5434	132957	132709	133579
34.5724	132994	132575	134033
34.6013	134591	133052	133046
34.6303	132486	132204	134247
34.6592	134192	131663	132874
34.6882	134001	132562	132957
34.7171	133503	132318	134390
34.746	133863	132275	132736
34.775	135696	132908	132597
34.8039	134655	135145	133581
34.8329	132787	132073	133004
34.8618	133763	132511	134107
34.8907	133448	133324	133212
34.9197	134833	131005	133649
34.9486	134472	132647	133345
34.9776	133559	133789	133319
35.0065	133360	133826	133527
35.0354	133367	132974	131944
35.0644	133376	132146	132596
35.0933	132624	130857	131674
35.1223	134452	133743	131949
35.1512	134664	132358	132025
35.1801	133446	131909	131294
35.2091	132260	133102	131731
35.238	134729	132540	132478
35.267	133758	131664	133323
35.2959	132643	132325	132837
35.3249	133252	133772	134117
35.3538	132523	132037	132866
35.3828	133305	132580	134166
35.4117	133593	132849	132120
35.4406	133865	132963	132956
35.4696	133404	133735	130950
35.4985	132276	132452	131956
35.5275	133307	132789	132633
35.5564	132962	131838	132129
35.5853	131942	131313	133031
35.6143	133460	132609	133483
35.6432	132405	132112	133027
35.6722	132358	131258	130284
35.7011	134229	131463	132413
35.73	131585	131468	133883
35.759	130516	132848	131764
35.7879	132217	131350	132027
35.8169	132204	132373	131699
35.8458	133420	131326	133715
35.8747	132621	132671	131153
35.9037	132389	131260	131385
35.9326	132775	131481	131762
35.9616	133266	129976	132365
35.9905	132596	131608	133279
36.0195	132888	132200	131473
36.0484	132823	130530	132032
36.0773	131275	131773	132185
36.1063	133216	132565	131129
36.1352	132686	131345	130785
36.1642	133796	131586	130090
36.1931	132025	132501	132284
36.2221	131843	131368	131597
36.251	132642	130606	130425
36.2799	133955	130348	132001
36.3089	134169	131171	130990
36.3378	131442	130913	132130
36.3668	132392	131532	133040
36.3957	131974	131682	132792
36.4246	133473	130061	132206
36.4536	133273	130900	132763
36.4825	133356	132990	131910
36.5115	133809	132241	132025
36.5404	132940	132076	134248
36.5694	132313	131709	131774
36.5983	133381	131409	132683
36.6272	133739	130218	129876
36.6562	134406	130665	132504
36.6851	133708	131797	132084
36.7141	134617	132735	132395
36.743	133710	131434	130554
36.7719	132461	133512	132539
36.8009	133067	132117	131781
36.8298	131785	131363	131108
36.8588	132745	131372	131043
36.8877	132965	131138	131188
36.9166	131920	132007	131554
36.9456	131893	130725	130880
36.9745	131524	131975	131314
37.0035	132598	131222	131525
37.0324	132114	131070	131941
37.0614	133274	131126	131733
37.0903	132721	131966	131353
37.1193	132070	132571	130278
37.1482	132283	130613	130379
37.1771	131208	129939	131839
37.2061	132075	131881	131245
37.235	132585	131024	131492
37.264	131016	131987	131474
37.2929	132335	129613	130849
37.3218	131807	132088	130134
37.3508	132222	131520	132811
37.3797	132057	132392	131227
37.4087	130796	132814	130217
37.4376	132370	131907	131063
37.4665	132852	131056	131594
37.4955	132165	129527	131735
37.5244	132140	130716	130927
37.5534	132428	131457	131883
37.5823	133063	130885	130774
37.6113	132760	131268	131434
37.6402	131613	131609	130825
37.6692	131505	131032	129789
37.6981	132119	131325	130769
37.727	132082	131496	130663
37.756	131405	131333	131452
37.7849	131749	130188	130826
37.8139	132572	131630	130357
37.8428	132191	131695	130409
37.8717	131655	130191	130160
37.9007	131226	130524	130516
37.9296	132326	130752	130167
37.9586	132810	130148	131689
37.9875	131173	131113	130323
38.0164	131294	130878	130843
38.0454	132434	130922	129734
38.0743	133118	131699	131894
38.1033	131455	131592	131989
38.1322	132091	131204	131003
38.1612	131295	131904	129721
38.1901	132357	131582	132051
38.2191	130632	130775	130300
38.248	131359	131562	130432
38.2769	132339	132045	131172
38.3059	130954	132793	129977
38.3348	131461	130915	128000
38.3638	130427	130974	130945
38.3927	132127	131069	131353
38.4216	129961	131750	131144
38.4506	131124	131907	133041
38.4795	130726	131744	130840
38.5085	132277	130917	130067
38.5374	130925	131281	130522
38.5663	129926	130405	129394
38.5953	131553	132166	132203
38.6242	131713	130994	130409
38.6532	131262	133453	132335
38.6821	129877	131976	131020
38.7111	131745	131829	129469
38.74	131572	131552	131823
38.7689	131010	131552	130740
38.7979	130546	131088	130747
38.8268	130875	131028	131109
38.8558	131498	131486	131533
38.8847	130597	132243	130064
38.9136	131941	130574	130246
38.9426	131233	130422	129841
38.9715	132382	131339	131516
39.0005	132238	132190	130405
39.0294	132056	131384	130249
39.0584	132231	132166	130930
39.0873	132536	131919	130434
39.1163	131837	131603	131355
39.1452	131948	131342	131938
39.1741	134905	136609	134696
39.2031	273729	272164	267043
39.232	258332	260750	262200
39.261	199788	211920	210492
39.2899	187020	197512	183472
39.3188	191178	188235	191153
39.3477	189180	185874	192075
39.3767	187176	186448	189762
39.4056	188163	190951	187990
39.4346	192749	179736	189567
39.4635	190297	201304	197991
39.4924	199736	203680	199415
39.5214	200071	202826	205167
39.5503	200092	198809	187821
39.5793	192917	191421	202452
39.6082	196361	199631	193370
39.6371	200033	199047	194390
39.666	197713	195502	191551
39.695	187368	191350	197047
39.7239	191376	195751	192269
39.7529	194770	186503	194709
39.7818	191079	193858	187783
39.8107	193897	197659	189082
39.8397	186908	184119	198629
39.8686	194513	182022	198218
39.8976	190906	192472	183772
39.9265	185813	192067	197418
39.9554	187576	185295	188961
39.9844	186726	194400	196036
40.0133	188395	187670	192705
40.0423	188446	193432	193050
40.0712	192444	187790	189563
40.1001	190320	186337	194133
40.129	185684	190753	194261
40.158	191470	190368	193934
40.1869	190532	193137	186078
40.2159	187459	190571	185495
40.2448	189988	185878	191454
40.2737	195192	177563	195190
40.3027	190841	181938	181241
40.3316	192672	183651	184601
40.3606	186185	195474	184259
40.3895	186955	189734	187760
40.4184	184989	188079	195492
40.4474	184994	178411	186538
40.4763	180087	179025	183598
40.5052	201152	189340	190910
40.5342	191727	179695	183057
40.5631	188375	184257	191323
40.5921	184927	181147	178836
40.621	183786	183562	190156
40.6499	187231	185821	183437
40.6789	191844	186315	186799
40.7078	187943	181364	179535
40.7368	183768	183678	191021
40.7657	180841	183165	181583
40.7946	181506	182580	184862
40.8236	191824	192977	186840
40.8525	185705	182459	182817
40.8814	181721	181214	180690
40.9104	179702	187851	179593
40.9393	188984	180259	188827
40.9682	181513	183708	178677
40.9972	192546	185140	179618
41.0261	182896	187363	174130
41.0551	181113	181116	179300
41.084	192463	189416	180492
41.1129	183998	180378	192909
41.1419	187516	180155	182566
41.1708	182086	178665	190914
41.1998	179003	177145	176676
41.2287	179926	186449	184222
41.2576	182919	185020	189016
41.2866	176890	174854	183445
41.3155	181087	179186	179988
41.3445	184742	184820	182874
41.3734	180526	178046	177027
41.4023	179281	180955	184178
41.4313	181761	179518	187234
41.4602	182987	176836	181738
41.4892	179996	192651	184700
41.5181	185277	179667	182741
41.547	184703	183201	181129
41.576	182971	178803	181129
41.6049	184386	180044	189329
41.6339	185368	179611	178827
41.6628	190923	176414	176784
41.6917	186718	183193	178740
41.7207	183676	185638	182002
41.7496	179151	178350	177068
41.7785	183816	185149	175855
41.8075	183046	183936	181948
41.8364	179264	189775	173821
41.8653	181082	179394	183864
41.8943	186055	185188	179713
41.9232	182205	179951	175657
41.9522	182808	177371	181421
41.9811	185100	177199	179716
42.01	177658	184075	183465
42.039	185803	182401	176160
42.0679	183309	178778	177752
42.0969	179571	176482	182609
42.1258	177396	176727	187665
42.1547	188190	184327	185258
42.1837	190397	179488	185241
42.2126	179637	181171	185330
42.2416	174750	183881	178134
42.2705	182351	184575	179557
42.2995	185066	180634	175078
42.3284	179736	181120	180410
42.3573	175828	181824	186559
42.3863	192808	184840	175441
42.4152	187059	178280	179532
42.4441	176879	185053	175085
42.4731	177731	181303	181898
42.502	179186	181169	187775
42.531	179281	178217	182155
42.5599	181291	178740	181682
42.5888	179456	176670	175550
42.6178	184759	183311	177183
42.6467	183152	181040	178725
42.6756	186661	180025	183240
42.7046	181429	177999	181823
42.7335	177483	179302	179825
42.7625	184158	176635	178477
42.7914	189976	181393	181959
42.8203	174336	179059	176863
42.8493	176475	179944	179414
42.8782	181907	177107	180354
42.9072	181738	181539	184108
42.9361	179296	178854	181594
42.965	187276	186613	177401
42.994	182504	189140	179862
43.0229	181702	179871	176007
43.0519	180092	179605	178166
43.0808	183687	180321	173007
43.1097	178760	178060	185429
43.1387	181688	184105	171764
43.1676	177143	180252	178528
43.1966	181686	181265	182580
43.2255	187032	176287	184626
43.2544	184980	174004	183391
43.2834	186226	181423	169107
43.3123	185185	177362	176862
43.3413	185890	185407	174389
43.3702	186247	180191	182767
43.3991	181562	188676	180739
43.4281	184864	180343	173356
43.457	177877	184763	176988
43.486	184994	173665	179709
43.5149	179815	180708	170951
43.5438	176192	182089	180941
43.5728	180920	178956	185544
43.6017	172399	186222	184844
43.6307	184126	184343	178495
43.6596	184101	179479	176443
43.6885	185452	177212	179307
43.7175	185458	176817	172995
43.7464	176702	177891	180145
43.7754	189929	181802	176314
43.8043	180371	180029	173969
43.8332	181589	178787	181304
43.8622	180440	177377	174832
43.8911	174377	177408	187472
43.9201	181386	179325	179517
43.949	178359	178685	175285
43.9779	188825	181123	185471
44.0069	176513	176283	175293
44.0358	185272	179012	182185
44.0647	188400	187147	173517
44.0937	186135	187614	172729
44.1226	173712	181514	178651
44.1516	174980	174864	176412
44.1805	177677	174453	174425
44.2094	177746	175683	177392
44.2384	179885	181529	172197
44.2673	174236	175600	188706
44.2963	177794	185651	179606
44.3252	182014	174151	170437
44.3541	186827	179649	185346
44.3831	178317	182661	175341
44.412	186364	180191	173264
44.441	181650	183528	182382
44.4699	180911	179235	176880
44.4988	180277	175515	173063
44.5278	179614	180670	179394
44.5567	187091	178222	181784
44.5857	180993	178156	184155
44.6146	178065	172901	178143
44.6435	178225	186963	175790
44.6725	184114	181598	179349
44.7014	178525	182758	178052
44.7304	188989	180173	184237
44.7593	180474	171519	187133
44.7882	176146	176866	185025
44.8172	189952	176767	185296
44.8461	178277	184564	184656
44.8751	189108	178265	181108
44.904	177882	187778	180568
44.9329	180041	182456	181355
44.9619	181419	174256	177607
44.9908	183683	181820	181630
45.0198	187975	190266	191149
