# Supplementary material for: Hydroxy acid conjugation to lipids increases structural and hydrolytic stability
Source: Nat Commun. 2026 Jul 27;17:6973. doi: 10.1038/s41467-026-75192-5 (PMC13408983; doi:10.1038/s41467-026-75192-5)
Supplement: Supplementary file 23 — Source data for Figure S16 [file 41467_2026_75192_MOESM23_ESM.xlsx]

## Sheet: Figure S16A
Figure S16A: LC-MS chromatogram (negative mode) of MA control reaction products
RT [min]	MA control A	MA control B	MA control C
0.00541667	-0.154135	-0.676272	-0.356926
0.0120833	-0.132379	-0.664053	-0.318095
0.01875	-0.140188	-0.637052	-0.277833
0.0254167	-0.210733	-0.626058	-0.281046
0.0320833	-0.310917	-0.626584	-0.336112
0.03875	-0.42081	-0.648262	-0.438555
0.0454167	-0.485884	-0.67185	-0.545028
0.0520833	-0.485954	-0.655708	-0.606541
0.05875	-0.399269	-0.599064	-0.622493
0.0654167	-0.283026	-0.541472	-0.60881
0.0720833	-0.178904	-0.488372	-0.548587
0.07875	-0.0913161	-0.425102	-0.425445
0.0854167	-0.0347673	-0.347572	-0.281816
0.0920833	-0.0260221	-0.310694	-0.171832
0.09875	-0.0774766	-0.331631	-0.0913431
0.105417	-0.156186	-0.375054	-0.0350006
0.112083	-0.246738	-0.421737	-0.00957647
0.11875	-0.326632	-0.462054	-0.0355316
0.125417	-0.372318	-0.494389	-0.0898151
0.132083	-0.379787	-0.496612	-0.153392
0.13875	-0.354099	-0.458526	-0.214172
0.145417	-0.297439	-0.398051	-0.254434
0.152083	-0.215884	-0.320788	-0.256183
0.15875	-0.14689	-0.245595	-0.24093
0.165417	-0.125713	-0.216789	-0.233734
0.172083	-0.150625	-0.245993	-0.250653
0.17875	-0.201731	-0.317125	-0.286614
0.185417	-0.257556	-0.364845	-0.307166
0.192083	-0.308527	-0.387205	-0.321437
0.19875	-0.348081	-0.393857	-0.334817
0.205417	-0.366861	-0.386412	-0.34505
0.212083	-0.363324	-0.370953	-0.320543
0.21875	-0.353311	-0.340436	-0.264392
0.225417	-0.33058	-0.311983	-0.209757
0.232083	-0.311174	-0.294008	-0.170926
0.23875	-0.284579	-0.303176	-0.120889
0.245417	-0.251438	-0.338699	-0.0677458
0.252083	-0.196883	-0.368545	-0.0283997
0.25875	-0.132853	-0.374132	-0.00939028
0.265417	-0.127532	-0.392653	-0.0317908
0.272083	-0.172506	-0.447641	-0.0823148
0.27875	-0.239529	-0.516095	-0.144994
0.285417	-0.277399	-0.532507	-0.177481
0.292083	-0.294092	-0.495318	-0.175648
0.29875	-0.300912	-0.457315	-0.162533
0.305417	-0.281828	-0.444907	-0.164194
0.312083	-0.252169	-0.442427	-0.18652
0.31875	-0.229634	-0.443257	-0.238725
0.325417	-0.239029	-0.488891	-0.305543
0.332083	-0.271147	-0.570123	-0.382079
0.33875	-0.308634	-0.629545	-0.455854
0.345417	-0.326284	-0.627168	-0.483391
0.352083	-0.345489	-0.60012	-0.48609
0.35875	-0.376662	-0.593147	-0.479941
0.365417	-0.414451	-0.612815	-0.506129
0.372083	-0.421352	-0.644035	-0.539193
0.37875	-0.37716	-0.673276	-0.538881
0.385417	-0.316496	-0.683184	-0.51547
0.392083	-0.239336	-0.675642	-0.470964
0.39875	-0.163995	-0.65466	-0.423072
0.405417	-0.103891	-0.61649	-0.371553
0.412083	-0.0940178	-0.57467	-0.332507
0.41875	-0.131723	-0.539418	-0.338866
0.425417	-0.17361	-0.532191	-0.382872
0.432083	-0.191608	-0.512043	-0.431577
0.43875	-0.208203	-0.463311	-0.448455
0.445417	-0.232774	-0.40968	-0.429634
0.452083	-0.278958	-0.389584	-0.404474
0.45875	-0.324261	-0.39674	-0.383447
0.465417	-0.37621	-0.407681	-0.356398
0.472083	-0.442197	-0.428368	-0.334045
0.47875	-0.467065	-0.451806	-0.324443
0.485417	-0.448891	-0.456997	-0.328581
0.492083	-0.387427	-0.426051	-0.346188
0.49875	-0.343912	-0.394457	-0.355188
0.505417	-0.326431	-0.398433	-0.374656
0.512083	-0.328791	-0.451339	-0.387501
0.51875	-0.361282	-0.542003	-0.400815
0.525417	-0.428844	-0.65105	-0.434672
0.532083	-0.516719	-0.766581	-0.494428
0.53875	-0.586239	-0.851361	-0.571903
0.545417	-0.628075	-0.897965	-0.636288
0.552083	-0.636073	-0.880214	-0.682206
0.55875	-0.63789	-0.830532	-0.724361
0.565417	-0.643541	-0.782777	-0.764514
0.572083	-0.640305	-0.744255	-0.76667
0.57875	-0.620755	-0.723275	-0.711396
0.585417	-0.590467	-0.712061	-0.634756
0.592083	-0.574516	-0.731873	-0.612735
0.59875	-0.557169	-0.750288	-0.637091
0.605417	-0.520257	-0.737695	-0.646444
0.612083	-0.479109	-0.710375	-0.622764
0.61875	-0.463421	-0.701839	-0.620931
0.625417	-0.489782	-0.711034	-0.660465
0.632083	-0.536497	-0.722463	-0.696329
0.63875	-0.578786	-0.724221	-0.700081
0.645417	-0.573266	-0.718224	-0.668519
0.652083	-0.528202	-0.687466	-0.639202
0.65875	-0.480266	-0.645729	-0.608919
0.665417	-0.418594	-0.624111	-0.571792
0.672083	-0.342204	-0.612094	-0.506684
0.67875	-0.258658	-0.601027	-0.423428
0.685417	-0.238741	-0.598753	-0.388115
0.692083	-0.293934	-0.648701	-0.417297
0.69875	-0.354555	-0.734117	-0.483166
0.705417	-0.408741	-0.814052	-0.527813
0.712083	-0.446973	-0.871835	-0.556405
0.71875	-0.47882	-0.903205	-0.581925
0.725417	-0.479297	-0.905112	-0.580953
0.732083	-0.434383	-0.848278	-0.539352
0.73875	-0.404297	-0.762878	-0.479156
0.745417	-0.384647	-0.660259	-0.439141
0.752083	-0.385423	-0.582833	-0.413109
0.75875	-0.392956	-0.541252	-0.39191
0.765417	-0.404739	-0.536823	-0.373037
0.772083	-0.436302	-0.56934	-0.361486
0.77875	-0.461255	-0.598584	-0.364456
0.785417	-0.496339	-0.64082	-0.405731
0.792083	-0.525104	-0.689136	-0.493545
0.79875	-0.549774	-0.745277	-0.591915
0.805417	-0.559735	-0.790524	-0.677997
0.812083	-0.538748	-0.800055	-0.731687
0.81875	-0.48507	-0.779278	-0.735008
0.825417	-0.411064	-0.738174	-0.67328
0.832083	-0.334136	-0.676028	-0.566695
0.83875	-0.282114	-0.616854	-0.480947
0.845417	-0.272524	-0.599635	-0.449635
0.852083	-0.305053	-0.64313	-0.463162
0.85875	-0.386953	-0.744104	-0.52268
0.865417	-0.494383	-0.860594	-0.616667
0.872083	-0.62562	-0.974664	-0.724797
0.87875	-0.742185	-1.06119	-0.792667
0.885417	-0.805875	-1.0853	-0.792261
0.892083	-0.81234	-1.04408	-0.753495
0.89875	-0.764398	-0.944643	-0.688428
0.905417	-0.712782	-0.8215	-0.632693
0.912083	-0.662986	-0.694457	-0.587807
0.91875	-0.606069	-0.581273	-0.557967
0.925417	-0.565403	-0.51915	-0.54143
0.932083	-0.564099	-0.505925	-0.540621
0.93875	-0.610962	-0.532761	-0.573329
0.945417	-0.63968	-0.57626	-0.598932
0.952083	-0.630568	-0.630568	-0.59226
0.95875	-0.613685	-0.677105	-0.574571
0.965417	-0.613917	-0.689735	-0.577077
0.972083	-0.630288	-0.683217	-0.588972
0.97875	-0.639055	-0.674818	-0.583768
0.985417	-0.641783	-0.679453	-0.572722
0.992083	-0.637697	-0.685857	-0.589924
0.99875	-0.639388	-0.704237	-0.622164
1.00542	-0.651798	-0.714264	-0.652968
1.01208	-0.660959	-0.706735	-0.697607
1.01875	-0.644689	-0.685697	-0.741805
1.02542	-0.612024	-0.651125	-0.75927
1.03208	-0.576771	-0.590599	-0.706843
1.03875	-0.563423	-0.502387	-0.61632
1.04542	-0.563493	-0.44333	-0.541307
1.05208	-0.565775	-0.430353	-0.483476
1.05875	-0.546968	-0.432527	-0.413111
1.06542	-0.518108	-0.448013	-0.334037
1.07208	-0.517945	-0.514607	-0.306625
1.07875	-0.534017	-0.641305	-0.339719
1.08542	-0.544718	-0.754049	-0.379354
1.09208	-0.530544	-0.785176	-0.386263
1.09875	-0.537368	-0.77674	-0.406373
1.10542	-0.551906	-0.76076	-0.445981
1.11208	-0.54203	-0.738964	-0.4757
1.11875	-0.514056	-0.698592	-0.472607
1.12542	-0.503376	-0.68219	-0.477551
1.13208	-0.538697	-0.744214	-0.530305
1.13875	-0.590825	-0.831627	-0.593712
1.14542	-0.659725	-0.887653	-0.651277
1.15208	-0.733821	-0.885455	-0.698848
1.15875	-0.80737	-0.86316	-0.755459
1.16542	-0.84321	-0.818892	-0.796157
1.17208	-0.826797	-0.740489	-0.772853
1.17875	-0.754153	-0.639712	-0.720051
1.18542	-0.662756	-0.578356	-0.675613
1.19208	-0.577006	-0.569853	-0.653501
1.19875	-0.464043	-0.548444	-0.596427
1.20542	-0.366848	-0.523727	-0.505955
1.21208	-0.320516	-0.512205	-0.450407
1.21875	-0.374005	-0.559017	-0.439715
1.22542	-0.456926	-0.607606	-0.459709
1.23208	-0.529861	-0.646686	-0.482811
1.23875	-0.606364	-0.722235	-0.550417
1.24542	-0.676963	-0.824306	-0.650462
1.25208	-0.725317	-0.929404	-0.717508
1.25875	-0.747363	-1.00199	-0.750478
1.26542	-0.782367	-1.06132	-0.775188
1.27208	-0.841596	-1.11673	-0.826184
1.27875	-0.895178	-1.15935	-0.874889
1.28542	-0.924616	-1.18115	-0.891633
1.29208	-0.935838	-1.17712	-0.892419
1.29875	-0.948816	-1.15672	-0.892499
1.30542	-0.963199	-1.12628	-0.907249
1.31208	-0.965353	-1.07741	-0.916654
1.31875	-0.962095	-1.00167	-0.910299
1.32542	-0.95038	-0.913186	-0.903664
1.33208	-0.950166	-0.872918	-0.921121
1.33875	-0.947259	-0.884793	-0.959435
1.34542	-0.922539	-0.922539	-0.982078
1.35208	-0.896734	-0.967783	-0.971626
1.35875	-0.881901	-1.01398	-0.934168
1.36542	-0.908637	-1.06981	-0.913434
1.37208	-0.942975	-1.10844	-0.923261
1.37875	-0.961642	-1.12615	-0.957138
1.38542	-0.98728	-1.1413	-0.991929
1.39208	-1.02371	-1.15675	-1.02637
1.39875	-1.07751	-1.18528	-1.06112
1.40542	-1.11181	-1.21624	-1.08409
1.41208	-1.09617	-1.22873	-1.06629
1.41875	-1.03409	-1.22387	-1.00006
1.42542	-0.941433	-1.21752	-0.893687
1.43208	-0.841672	-1.21742	-0.786449
1.43875	-0.750114	-1.21455	-0.712558
1.44542	-0.675869	-1.17226	-0.663019
1.45208	-0.651611	-1.11271	-0.637044
1.45875	-0.6764	-1.04309	-0.624722
1.46542	-0.73056	-0.9809	-0.649501
1.47208	-0.780779	-0.937181	-0.703135
1.47875	-0.803056	-0.917974	-0.761127
1.48542	-0.794987	-0.956158	-0.798224
1.49208	-0.758955	-1.00071	-0.806123
1.49875	-0.716	-1.03739	-0.80353
1.50542	-0.690966	-1.04335	-0.800519
1.51208	-0.687561	-1.03708	-0.790481
1.51875	-0.687933	-1.0222	-0.770762
1.52542	-0.672354	-0.984683	-0.754713
1.53208	-0.663659	-0.965974	-0.75506
1.53875	-0.682926	-0.987148	-0.78212
1.54542	-0.726426	-1.05163	-0.828864
1.55208	-0.772576	-1.12591	-0.878934
1.55875	-0.81428	-1.19289	-0.915629
1.56542	-0.867132	-1.25957	-0.965421
1.57208	-0.940672	-1.32834	-1.04886
1.57875	-1.01432	-1.39293	-1.13339
1.58542	-1.04791	-1.42509	-1.16507
1.59208	-1.0311	-1.41924	-1.14156
1.59875	-1.00938	-1.3837	-1.10592
1.60542	-1.01844	-1.33888	-1.04801
1.61208	-1.02337	-1.27084	-0.957657
1.61875	-0.991708	-1.15574	-0.841616
1.62542	-0.93729	-1.01978	-0.741381
1.63208	-0.909699	-0.906838	-0.675012
1.63875	-0.914497	-0.852508	-0.629392
1.64542	-0.931055	-0.848086	-0.612582
1.65208	-0.968315	-0.896313	-0.624469
1.65875	-1.02788	-0.987349	-0.66609
1.66542	-1.09925	-1.09066	-0.709151
1.67208	-1.13576	-1.17486	-0.727506
1.67875	-1.11117	-1.21751	-0.719745
1.68542	-1.05277	-1.23587	-0.696791
1.69208	-0.993431	-1.23757	-0.678888
1.69875	-0.928284	-1.23632	-0.6729
1.70542	-0.871249	-1.25033	-0.68245
1.71208	-0.878322	-1.29985	-0.735053
1.71875	-0.966745	-1.38779	-0.824975
1.72542	-1.07569	-1.45144	-0.916403
1.73208	-1.14324	-1.45747	-0.973787
1.73875	-1.18283	-1.4222	-1.00783
1.74542	-1.19519	-1.38354	-1.03791
1.75208	-1.15686	-1.34521	-1.05277
1.75875	-1.06672	-1.28416	-1.04897
1.76542	-0.975193	-1.23555	-1.0422
1.77208	-0.925221	-1.22467	-1.0359
1.77875	-0.902363	-1.23996	-0.999249
1.78542	-0.888892	-1.23841	-0.936388
1.79208	-0.875772	-1.21147	-0.87234
1.79875	-0.865489	-1.18497	-0.816482
1.80542	-0.83888	-1.16313	-0.738586
1.81208	-0.783366	-1.12383	-0.642006
1.81875	-0.738173	-1.06862	-0.568528
1.82542	-0.719391	-1.02838	-0.529986
1.83208	-0.717521	-0.987411	-0.513372
1.83875	-0.689818	-0.916793	-0.496061
1.84542	-0.638669	-0.819391	-0.510212
1.85208	-0.59337	-0.75168	-0.555558
1.85875	-0.57022	-0.743788	-0.610899
1.86542	-0.593689	-0.76535	-0.673803
1.87208	-0.649708	-0.796097	-0.721375
1.87875	-0.730458	-0.832978	-0.743914
1.88542	-0.835952	-0.88602	-0.731891
1.89208	-0.93788	-0.947416	-0.734795
1.89875	-1.01135	-1.00658	-0.766673
1.90542	-1.04359	-1.06934	-0.798023
1.91208	-1.07531	-1.14397	-0.830228
1.91875	-1.11876	-1.23606	-0.881298
1.92542	-1.14763	-1.32167	-0.958515
1.93208	-1.15412	-1.3563	-1.00991
1.93875	-1.12343	-1.33324	-1.01465
1.94542	-1.04608	-1.26543	-0.984346
1.95208	-0.928095	-1.19131	-0.950378
1.95875	-0.826243	-1.10519	-0.939407
1.96542	-0.767166	-1.01226	-0.927971
1.97208	-0.733819	-0.958886	-0.908392
1.97875	-0.714548	-0.942953	-0.890258
1.98542	-0.73878	-0.966231	-0.901312
1.99208	-0.807615	-1.00598	-0.925479
1.99875	-0.868972	-1.05494	-0.923615
2.00542	-0.882495	-1.09373	-0.892717
2.01208	-0.874984	-1.09862	-0.862605
2.01875	-0.878667	-1.07703	-0.83609
2.02542	-0.864888	-1.01891	-0.786891
2.03208	-0.783545	-0.887495	-0.681064
2.03875	-0.598592	-0.668687	-0.501019
2.04542	-0.360881	-0.419055	-0.289073
2.05208	-0.0912914	-0.179029	-0.0787324
2.05875	0.176682	0.0403063	0.112682
2.06542	0.400368	0.238243	0.294921
2.07208	0.512778	0.36019	0.418048
2.07875	0.4624	0.339376	0.415106
2.08542	0.306758	0.204238	0.316322
2.09208	0.0955021	0.0192081	0.181238
2.09875	-0.10632	-0.174031	0.0375112
2.10542	-0.264272	-0.351056	-0.136435
2.11208	-0.364157	-0.502439	-0.316462
2.11875	-0.404793	-0.59362	-0.458755
2.12542	-0.421561	-0.630893	-0.55302
2.13208	-0.434364	-0.651325	-0.607062
2.13875	-0.464881	-0.681842	-0.638879
2.14542	-0.519664	-0.723273	-0.650869
2.15208	-0.588423	-0.755793	-0.651141
2.15875	-0.661503	-0.769268	-0.637285
2.16542	-0.701123	-0.74976	-0.607322
2.17208	-0.688778	-0.684009	-0.569548
2.17875	-0.651412	-0.58847	-0.521605
2.18542	-0.628542	-0.522684	-0.473394
2.19208	-0.615008	-0.516303	-0.436604
2.19875	-0.587667	-0.555719	-0.423238
2.20542	-0.561199	-0.621758	-0.426349
2.21208	-0.576464	-0.710932	-0.428286
2.21875	-0.617084	-0.804958	-0.431853
2.22542	-0.658424	-0.884444	-0.439848
2.23208	-0.692577	-0.926704	-0.468614
2.23875	-0.714006	-0.936213	-0.480258
2.24542	-0.713951	-0.918991	-0.468692
2.25208	-0.68007	-0.886064	-0.434767
2.25875	-0.631154	-0.862897	-0.385399
2.26542	-0.563669	-0.831652	-0.305361
2.27208	-0.472046	-0.774838	-0.1776
2.27875	-0.400172	-0.7125	-0.0639786
2.28542	-0.378727	-0.675797	-0.00964643
2.29208	-0.398792	-0.66296	-0.0234995
2.29875	-0.39774	-0.624238	-0.0628315
2.30542	-0.362877	-0.561718	-0.0961539
2.31208	-0.327682	-0.518894	-0.135308
2.31875	-0.298542	-0.509781	-0.172285
2.32542	-0.280998	-0.516079	-0.193181
2.33208	-0.276695	-0.51416	-0.20214
2.33875	-0.314268	-0.541719	-0.228795
2.34542	-0.385176	-0.603091	-0.293641
2.35208	-0.455309	-0.69325	-0.359985
2.35875	-0.492209	-0.766867	-0.398953
2.36542	-0.486725	-0.80859	-0.402698
2.37208	-0.448799	-0.836468	-0.372058
2.37875	-0.389865	-0.842861	-0.306218
2.38542	-0.313536	-0.803725	-0.207959
2.39208	-0.223871	-0.701185	-0.108577
2.39875	-0.152803	-0.579095	-0.0384761
2.40542	-0.0947257	-0.475242	-0.0116994
2.41208	-0.0378953	-0.375496	0.000635243
2.41875	0.0100103	-0.274185	0.00892004
2.42542	0.0226155	-0.229154	-0.0197453
2.43208	-0.0109991	-0.278982	-0.0964146
2.43875	-0.0658799	-0.387268	-0.187782
2.44542	-0.119332	-0.494603	-0.245847
2.45208	-0.190014	-0.578159	-0.290934
2.45875	-0.267336	-0.651667	-0.336535
2.46542	-0.338197	-0.7087	-0.367252
2.47208	-0.377515	-0.725129	-0.346782
2.47875	-0.376471	-0.706442	-0.272475
2.48542	-0.364704	-0.659389	-0.180093
2.49208	-0.334043	-0.625867	-0.108946
2.49875	-0.291069	-0.613411	-0.0833444
2.50542	-0.253544	-0.625954	-0.0879788
2.51208	-0.276296	-0.660627	-0.127468
2.51875	-0.368552	-0.711398	-0.196322
2.52542	-0.463956	-0.777238	-0.281184
2.53208	-0.532768	-0.823639	-0.350792
2.53875	-0.580813	-0.841643	-0.376775
2.54542	-0.618447	-0.818718	-0.367686
2.55208	-0.601552	-0.780843	-0.343072
2.55875	-0.531609	-0.747616	-0.338977
2.56542	-0.455358	-0.713804	-0.35446
2.57208	-0.399612	-0.679993	-0.361353
2.57875	-0.353447	-0.650993	-0.3512
2.58542	-0.280124	-0.628215	-0.316136
2.59208	-0.201107	-0.60165	-0.26216
2.59875	-0.135795	-0.560657	-0.212483
2.60542	-0.127126	-0.525761	-0.185204
2.61208	-0.158846	-0.518858	-0.180381
2.61875	-0.191222	-0.519286	-0.190952
2.62542	-0.19904	-0.495156	-0.219889
2.63208	-0.183681	-0.423053	-0.255934
2.63875	-0.171319	-0.335351	-0.240472
2.64542	-0.156705	-0.27067	-0.159997
2.65208	-0.139173	-0.22262	-0.0475819
2.65875	-0.0377271	-0.0591847	0.114112
2.66542	0.739717	0.983381	0.759981
2.67208	4.03209	5.1312	3.3769
2.67875	12.5187	15.5414	10.4537
2.68542	26.8615	32.748	23.2868
2.69208	43.6034	51.9766	39.4864
2.69875	56.7338	66.3339	53.6409
2.70542	62.5704	71.688	61.2699
2.71208	60.5279	68.2755	61.5959
2.71875	51.1507	56.3902	55.3294
2.72542	35.1715	36.3898	43.2023
2.73208	15.7178	12.4181	26.6741
2.73875	-2.18099	-9.27442	9.58976
2.74542	-15.4013	-24.4951	-4.15356
2.75208	-23.1766	-33.4238	-13.2318
2.75875	-22.9566	-33.4298	-15.8314
2.76542	-5.58798	-14.4037	-4.57685
2.77208	41.6892	36.6023	34.2225
2.77875	127.846	127.24	112.336
2.78542	250.811	253.664	231.071
2.79208	396.561	400.862	378.615
2.79875	542.711	546.004	533.542
2.80542	663.369	662.997	669.656
2.81208	735.469	729.471	761.338
2.81875	746.097	734.189	791.375
2.82542	697.725	681.219	757.477
2.83208	606.402	587.585	672.728
2.83875	494.011	475.271	558.857
2.84542	380.645	363.933	437.893
2.85208	280.464	266.944	326.846
2.85875	200.673	190.631	235.581
2.86542	142.341	135.355	167.106
2.87208	102.384	97.7042	119.298
2.87875	76.1303	72.996	87.5212
2.88542	59.1632	56.9945	66.9335
2.89208	48.1268	46.5379	53.6235
2.89875	40.7509	39.493	44.8448
2.90542	35.5903	34.516	38.8123
2.91208	31.7409	30.7767	34.4078
2.91875	28.6571	27.7802	30.967
2.92542	26.0527	25.244	28.1186
2.93208	23.7821	23.0311	25.6676
2.93875	21.7627	21.076	23.5074
2.94542	19.9287	19.3322	21.5724
2.95208	18.2518	17.7597	19.8226
2.95875	16.7422	16.3373	18.2263
2.96542	15.4032	15.0623	16.7755
2.97208	14.2124	13.9201	15.4624
2.97875	13.1373	12.8888	14.28
2.98542	12.1748	11.9483	13.222
2.99208	11.331	11.1088	12.2821
2.99875	10.5919	10.3654	11.4538
3.00542	9.92794	9.70144	10.7166
3.01208	9.31988	9.09862	10.0506
3.01875	8.77794	8.55621	9.45142
3.02542	8.31079	8.08477	8.91673
3.03208	7.90056	7.6588	8.44055
3.03875	7.5234	7.2683	8.01709
3.04542	7.16244	6.91211	7.64794
3.05208	6.83053	6.59878	7.32905
3.05875	6.53929	6.32424	7.04907
3.06542	6.27023	6.06805	6.77977
3.07208	6.01552	5.82479	6.50819
3.07875	5.77324	5.58965	6.24162
3.08542	5.55317	5.36053	5.98529
3.09208	5.3671	5.14013	5.7454
3.09875	5.20078	4.92612	5.5178
3.10542	5.04724	4.733	5.31405
3.11208	4.89525	4.571	5.14447
3.11875	4.75135	4.43521	5.00525
3.12542	4.62057	4.31826	4.89164
3.13208	4.49029	4.2061	4.78096
3.13875	4.33887	4.09378	4.65679
3.14542	4.18053	3.97215	4.52257
3.15208	4.03506	3.84719	4.38777
3.15875	3.90178	3.72248	4.23782
3.16542	3.79479	3.60692	4.07436
3.17208	3.70397	3.49178	3.92686
3.17875	3.64235	3.38152	3.81556
3.18542	3.5788	3.28888	3.71846
3.19208	3.50751	3.20948	3.61378
3.19875	3.43161	3.12977	3.53111
3.20542	3.34293	3.02536	3.47026
3.21208	3.26439	2.93251	3.40857
3.21875	3.19489	2.87684	3.3384
3.22542	3.13876	2.84408	3.27518
3.23208	3.07958	2.80254	3.22559
3.23875	3.02016	2.74598	3.15422
3.24542	2.95937	2.69711	3.04695
3.25208	2.88332	2.64728	2.93048
3.25875	2.7951	2.57766	2.83101
3.26542	2.71425	2.49109	2.74138
3.27208	2.66103	2.4126	2.65576
3.27875	2.6162	2.37445	2.60681
3.28542	2.57178	2.37342	2.62283
3.29208	2.54226	2.38919	2.67332
3.29875	2.52481	2.39702	2.69381
3.30542	2.51029	2.38298	2.68976
3.31208	2.48414	2.34157	2.67273
3.31875	2.46294	2.27364	2.6357
3.32542	2.45668	2.19394	2.56393
3.33208	2.43553	2.11557	2.48552
3.33875	2.39104	2.05392	2.43918
3.34542	2.33063	2.00734	2.39914
3.35208	2.26407	1.97225	2.34828
3.35875	2.19868	1.93117	2.2848
3.36542	2.14127	1.88092	2.23734
3.37208	2.10454	1.81462	2.1791
3.37875	2.06551	1.73077	2.10363
3.38542	2.00825	1.66731	2.03315
3.39208	1.94286	1.63387	1.99815
3.39875	1.89723	1.63306	1.99562
3.40542	1.87447	1.6432	1.98828
3.41208	1.87668	1.67116	1.97917
3.41875	1.90697	1.71385	1.98466
3.42542	1.94105	1.7279	1.99243
3.43208	1.95139	1.72394	1.98573
3.43875	1.92016	1.70367	1.96088
3.44542	1.87074	1.68001	1.91935
3.45208	1.82547	1.64666	1.86793
3.45875	1.77993	1.60255	1.79953
3.46542	1.75443	1.56655	1.73837
3.47208	1.75294	1.51356	1.68681
3.47875	1.75974	1.46029	1.64782
3.48542	1.73965	1.40205	1.63106
3.49208	1.67583	1.34348	1.64101
3.49875	1.61403	1.29169	1.67424
3.50542	1.5731	1.26363	1.71017
3.51208	1.56271	1.28281	1.74924
3.51875	1.56014	1.3117	1.77977
3.52542	1.52549	1.31902	1.77791
3.53208	1.47268	1.29816	1.73532
3.53875	1.4185	1.27211	1.69644
3.54542	1.37754	1.24307	1.68354
3.55208	1.34485	1.20275	1.67357
3.55875	1.31853	1.16451	1.64518
3.56542	1.33902	1.16975	1.62621
3.57208	1.37688	1.21761	1.6496
3.57875	1.38194	1.26988	1.67322
3.58542	1.34746	1.31122	1.67546
3.59208	1.29818	1.34634	1.6763
3.59875	1.26859	1.3816	1.7048
3.60542	1.25137	1.39442	1.73886
3.61208	1.25508	1.38144	1.73727
3.61875	1.30256	1.36264	1.6971
3.62542	1.38521	1.33515	1.63273
3.63208	1.47824	1.29323	1.57055
3.63875	1.5425	1.2502	1.52334
3.64542	1.5525	1.19964	1.47324
3.65208	1.50099	1.11952	1.39111
3.65875	1.42369	1.01409	1.29659
3.66542	1.353	0.925276	1.23975
3.67208	1.29159	0.864818	1.23339
3.67875	1.22776	0.798609	1.24915
3.68542	1.19524	0.743203	1.2792
3.69208	1.22325	0.740219	1.34195
3.69875	1.28077	0.770554	1.43284
3.70542	1.29315	0.786277	1.50599
3.71208	1.26216	0.783888	1.52872
3.71875	1.2388	0.805831	1.52285
3.72542	1.24466	0.845544	1.51651
3.73208	1.25304	0.875865	1.52651
3.73875	1.24357	0.903585	1.5282
3.74542	1.24728	0.93114	1.51711
3.75208	1.26745	0.955122	1.48486
3.75875	1.29111	0.953036	1.43463
3.76542	1.29103	0.924818	1.36363
3.77208	1.27432	0.885694	1.28664
3.77875	1.25417	0.838363	1.21095
3.78542	1.21371	0.804111	1.13454
3.79208	1.15789	0.76974	1.07943
3.79875	1.0995	0.727092	1.05673
3.80542	1.06346	0.670066	1.06212
3.81208	1.06244	0.627092	1.07076
3.81875	1.08351	0.612395	1.09281
3.82542	1.14264	0.621462	1.13733
3.83208	1.22689	0.659933	1.19856
3.83875	1.30742	0.728536	1.24102
3.84542	1.32763	0.810739	1.24758
3.85208	1.26393	0.852899	1.22735
3.85875	1.13948	0.843361	1.18487
3.86542	1.00795	0.814832	1.14193
3.87208	0.915612	0.786866	1.11428
3.87875	0.865157	0.764544	1.10708
3.88542	0.857648	0.741777	1.10601
3.89208	0.865585	0.722533	1.10108
3.89875	0.879807	0.709099	1.09936
3.90542	0.874678	0.690619	1.08857
3.91208	0.841526	0.656513	1.04631
3.91875	0.806413	0.612817	0.981747
3.92542	0.777493	0.587235	0.946928
3.93208	0.767361	0.605236	0.944001
3.93875	0.751104	0.643816	0.957925
3.94542	0.73293	0.669033	0.973883
3.95208	0.711531	0.673861	1.00413
3.95875	0.688904	0.645989	1.03556
3.96542	0.687119	0.593182	1.04361
3.97208	0.712257	0.519615	1.05389
3.97875	0.769459	0.437581	1.07583
3.98542	0.825659	0.346914	1.09074
3.99208	0.860957	0.266818	1.07445
3.99875	0.871903	0.227696	1.05109
4.00542	0.842701	0.221382	1.03569
4.01208	0.799236	0.217495	1.00705
4.01875	0.76109	0.238	0.987044
4.02542	0.746397	0.273375	0.980501
4.03208	0.746804	0.294286	0.986745
4.03875	0.750858	0.282604	0.974214
4.04542	0.766251	0.274155	0.951634
4.05208	0.777223	0.290849	0.95876
4.05875	0.796466	0.319628	0.9762
4.06542	0.812127	0.379159	1.00112
4.07208	0.819277	0.467848	1.01883
4.07875	0.814398	0.576457	1.04709
4.08542	0.813651	0.650096	1.08437
4.09208	0.830906	0.70073	1.10417
4.09875	0.854396	0.73471	1.12089
4.10542	0.865125	0.720643	1.12571
4.11208	0.859717	0.662783	1.1129
4.11875	0.825256	0.56538	1.07291
4.12542	0.773515	0.49838	1.01989
4.13208	0.726012	0.476626	0.986552
4.13875	0.68971	0.471795	0.947571
4.14542	0.678206	0.488902	0.913918
4.15208	0.679952	0.513059	0.898565
4.15875	0.719667	0.554205	0.913519
4.16542	0.766807	0.576549	0.949939
4.17208	0.782632	0.551366	0.974378
4.17875	0.748791	0.490822	0.986294
4.18542	0.714464	0.429315	0.979695
4.19208	0.727774	0.396373	0.978916
4.19875	0.75929	0.392126	0.992029
4.20542	0.769725	0.407329	1.00622
4.21208	0.780225	0.445485	1.01199
4.21875	0.812515	0.505432	1.01281
4.22542	0.841088	0.583596	1.0205
4.23208	0.838051	0.668774	1.04845
4.23875	0.818128	0.738496	1.07965
4.24542	0.817426	0.779279	1.11661
4.25208	0.789614	0.792475	1.14035
4.25875	0.73018	0.792645	1.1317
4.26542	0.675045	0.767074	1.08659
4.27208	0.642104	0.695033	1.00096
4.27875	0.646266	0.618132	0.909257
4.28542	0.673969	0.562866	0.828058
4.29208	0.755483	0.529462	0.764618
4.29875	0.874285	0.501399	0.744513
4.30542	0.981718	0.482946	0.787761
4.31208	1.07069	0.50278	0.879907
4.31875	1.10051	0.517818	0.97567
4.32542	1.09009	0.514075	1.02827
4.33208	1.06501	0.49519	1.05827
4.33875	1.0583	0.483238	1.0963
4.34542	1.08081	0.477613	1.13872
4.35208	1.10228	0.469991	1.17677
4.35875	1.13057	0.48922	1.21365
4.36542	1.16082	0.53426	1.26172
4.37208	1.17371	0.574806	1.31009
4.37875	1.1594	0.576229	1.32068
4.38542	1.10625	0.545011	1.29079
4.39208	1.04562	0.512043	1.22818
4.39875	0.999701	0.492346	1.16066
4.40542	0.969865	0.484921	1.11538
4.41208	0.950401	0.515049	1.11373
4.41875	0.907278	0.577783	1.14219
4.42542	0.867587	0.658256	1.18067
4.43208	0.858753	0.739544	1.23253
4.43875	0.877382	0.785829	1.30579
4.44542	0.893957	0.786192	1.3649
4.45208	0.909581	0.747933	1.37798
4.45875	0.969584	0.71686	1.36011
4.46542	1.06853	0.716145	1.33226
4.47208	1.1462	0.718481	1.2971
4.47875	1.19023	0.728175	1.2364
4.48542	1.23915	0.757069	1.18155
4.49208	1.30503	0.796717	1.15128
4.49875	1.36384	0.840746	1.15912
4.50542	1.40865	0.879835	1.19598
4.51208	1.44561	0.916325	1.2535
4.51875	1.46043	0.923509	1.30141
4.52542	1.44088	0.890609	1.32226
4.53208	1.40853	0.83776	1.3352
4.53875	1.38629	0.781179	1.33513
4.54542	1.3484	0.724221	1.31989
4.55208	1.29725	0.682129	1.2883
4.55875	1.25131	0.673388	1.27886
4.56542	1.25361	0.717168	1.29431
4.57208	1.27606	0.802087	1.30079
4.57875	1.28406	0.899734	1.3043
4.58542	1.29048	0.97863	1.3171
4.59208	1.31661	1.01668	1.34576
4.59875	1.38647	1.02455	1.38063
4.60542	1.43758	1.01128	1.42438
4.61208	1.47005	0.984153	1.4784
4.61875	1.46704	0.928218	1.50447
4.62542	1.4378	0.859392	1.48511
4.63208	1.3863	0.815998	1.43709
4.63875	1.30433	0.811753	1.38692
4.64542	1.22847	0.826977	1.32944
4.65208	1.15016	0.827814	1.26202
4.65875	1.09475	0.831058	1.19872
4.66542	1.05756	0.853475	1.16803
4.67208	1.0475	0.877742	1.18128
4.67875	1.06657	0.880604	1.20843
4.68542	1.10745	0.86617	1.23434
4.69208	1.17022	0.85169	1.26748
4.69875	1.22961	0.829548	1.3237
4.70542	1.27509	0.776794	1.37045
4.71208	1.28853	0.705356	1.3628
4.71875	1.2724	0.653944	1.31755
4.72542	1.2363	0.638826	1.28184
4.73208	1.19577	0.668863	1.26972
4.73875	1.18639	0.735782	1.27124
4.74542	1.21005	0.825718	1.30177
4.75208	1.24901	0.909975	1.36778
4.75875	1.2854	0.974976	1.45583
4.76542	1.30802	1.00141	1.53402
4.77208	1.31241	0.994832	1.59985
4.77875	1.29796	0.979431	1.65239
4.78542	1.27806	0.978604	1.66301
4.79208	1.27331	1.00915	1.65465
4.79875	1.29476	1.05205	1.65496
4.80542	1.31884	1.10092	1.66168
4.81208	1.32845	1.12245	1.65053
4.81875	1.32696	1.0957	1.63237
4.82542	1.33434	1.05252	1.65769
4.83208	1.3539	0.997223	1.71661
4.83875	1.35836	0.939221	1.73468
4.84542	1.3618	0.897842	1.70481
4.85208	1.39288	0.912227	1.67592
4.85875	1.43056	0.981858	1.67062
4.86542	1.44654	1.03551	1.63804
4.87208	1.42134	1.04798	1.55229
4.87875	1.37331	1.03332	1.4723
4.88542	1.31965	1.02019	1.43243
4.89208	1.26751	0.989989	1.41494
4.89875	1.22333	0.913381	1.38065
4.90542	1.19118	0.822108	1.35347
4.91208	1.1934	0.769973	1.35831
4.91875	1.23513	0.784047	1.37918
4.92542	1.28923	0.805237	1.39964
4.93208	1.33552	0.826737	1.42003
4.93875	1.37085	0.859677	1.44706
4.94542	1.39082	0.92114	1.45913
4.95208	1.38474	0.989439	1.45207
4.95875	1.36257	1.02306	1.45753
4.96542	1.35272	1.04135	1.47822
4.97208	1.35463	1.0547	1.50323
4.97875	1.3471	1.08818	1.52281
4.98542	1.34903	1.1335	1.54717
4.99208	1.36134	1.18014	1.5757
4.99875	1.37907	1.22553	1.58665
5.00542	1.39388	1.2556	1.59029
5.01208	1.41431	1.26173	1.5915
5.01875	1.45789	1.23997	1.59858
5.02542	1.47387	1.19635	1.61418
5.03208	1.4602	1.13166	1.63921
5.03875	1.42761	1.06569	1.68502
5.04542	1.3922	1.02122	1.72845
5.05208	1.35463	0.995573	1.74429
5.05875	1.3225	0.996824	1.74831
5.06542	1.34951	1.0224	1.76743
5.07208	1.41467	1.07278	1.81323
5.07875	1.4806	1.12965	1.83021
5.08542	1.50946	1.15327	1.81455
5.09208	1.50454	1.14739	1.78838
5.09875	1.4939	1.12864	1.77853
5.10542	1.47853	1.13283	1.7727
5.11208	1.48918	1.17256	1.76789
5.11875	1.54421	1.21662	1.79396
5.12542	1.652	1.26767	1.8444
5.13208	1.7807	1.32055	1.91406
5.13875	1.87634	1.36708	1.96319
5.14542	1.92478	1.37784	1.98525
5.15208	1.92543	1.34845	1.96177
5.15875	1.86415	1.29243	1.8825
5.16542	1.75863	1.22982	1.77583
5.17208	1.65362	1.17917	1.69502
5.17875	1.58399	1.14053	1.65699
5.18542	1.54047	1.11418	1.65002
5.19208	1.50776	1.07718	1.65984
5.19875	1.50829	1.03956	1.71867
5.20542	1.53728	1.00466	1.81774
5.21208	1.56766	0.988306	1.89777
5.21875	1.59568	0.996299	1.96261
5.22542	1.63404	1.02702	2.0295
5.23208	1.69152	1.09691	2.12101
5.23875	1.75477	1.19973	2.17939
5.24542	1.78335	1.30461	2.18267
5.25208	1.77873	1.36436	2.14313
5.25875	1.76067	1.3935	2.08151
5.26542	1.77001	1.42525	2.02634
5.27208	1.79067	1.44496	1.9742
5.27875	1.79299	1.44109	1.95202
5.28542	1.80854	1.43852	1.9556
5.29208	1.84054	1.45811	1.96811
5.29875	1.87094	1.4642	1.95001
5.30542	1.84765	1.44282	1.89142
5.31208	1.79389	1.42529	1.84543
5.31875	1.74655	1.43852	1.82685
5.32542	1.69557	1.45382	1.84272
5.33208	1.65218	1.46479	1.87854
5.33875	1.62826	1.48616	1.95238
5.34542	1.65041	1.50307	2.04513
5.35208	1.69186	1.51733	2.11288
5.35875	1.71536	1.51795	2.14408
5.36542	1.75063	1.52079	2.14893
5.37208	1.81853	1.51764	2.17694
5.37875	1.90692	1.52545	2.22605
5.38542	1.97086	1.56889	2.27878
5.39208	2.00809	1.63758	2.30885
5.39875	2.06321	1.7299	2.32657
5.40542	2.12555	1.83086	2.34981
5.41208	2.17177	1.93526	2.37081
5.41875	2.16827	1.99804	2.37928
5.42542	2.14621	1.99648	2.37344
5.43208	2.11706	1.92776	2.36675
5.43875	2.08928	1.81557	2.36663
5.44542	2.07682	1.70822	2.38243
5.45208	2.08209	1.64102	2.42152
5.45875	2.11083	1.63543	2.46019
5.46542	2.1473	1.68572	2.47932
5.47208	2.19995	1.746	2.48386
5.47875	2.26647	1.79583	2.49128
5.48542	2.32408	1.80767	2.5016
5.49208	2.32803	1.78682	2.47359
5.49875	2.27354	1.72994	2.4111
5.50542	2.19548	1.6371	2.33614
5.51208	2.14105	1.55501	2.27839
5.51875	2.1194	1.49236	2.24596
5.52542	2.10745	1.45514	2.22415
5.53208	2.10953	1.4081	2.20147
5.53875	2.14409	1.37066	2.17608
5.54542	2.18076	1.34439	2.17094
5.55208	2.19555	1.34392	2.18442
5.55875	2.16319	1.37116	2.19727
5.56542	2.10607	1.41418	2.18208
5.57208	2.05108	1.46362	2.18342
5.57875	1.97345	1.46991	2.1926
5.58542	1.8901	1.46476	2.19658
5.59208	1.79314	1.44839	2.18453
5.59875	1.72282	1.43957	2.18012
5.60542	1.67316	1.41519	2.20341
5.61208	1.617	1.36333	2.19768
5.61875	1.58389	1.32068	2.18396
5.62542	1.59262	1.29841	2.1755
5.63208	1.63814	1.30006	2.17748
5.63875	1.68818	1.28001	2.16003
5.64542	1.74403	1.25479	2.12197
5.65208	1.79604	1.2615	2.09191
5.65875	1.82551	1.29003	2.05443
5.66542	1.82457	1.3053	2.0205
5.67208	1.83263	1.28713	2.0004
5.67875	1.85323	1.28722	2.00565
5.68542	1.8602	1.32233	2.00599
5.69208	1.85779	1.36187	2.00231
5.69875	1.87749	1.41114	2.0366
5.70542	1.9466	1.46643	2.10082
5.71208	2.01628	1.52609	2.16503
5.71875	2.0374	1.54435	2.19074
5.72542	2.01072	1.53007	2.20463
5.73208	1.98085	1.52881	2.24429
5.73875	1.96296	1.52904	2.28449
5.74542	1.90882	1.514	2.30327
5.75208	1.83068	1.48116	2.29255
5.75875	1.77836	1.45935	2.27605
5.76542	1.77677	1.45204	2.25818
5.77208	1.79779	1.43539	2.22064
5.77875	1.79836	1.42309	2.17351
5.78542	1.80243	1.43098	2.12372
5.79208	1.80233	1.45233	2.09196
5.79875	1.79855	1.46953	2.08694
5.80542	1.80471	1.48141	2.11119
5.81208	1.86015	1.50586	2.16349
5.81875	1.95446	1.53818	2.23145
5.82542	2.03621	1.5546	2.30022
5.83208	2.08066	1.559	2.37575
5.83875	2.10465	1.57536	2.46923
5.84542	2.12969	1.59563	2.57399
5.85208	2.14721	1.60839	2.65935
5.85875	2.15451	1.60948	2.6962
5.86542	2.16205	1.60558	2.70328
5.87208	2.17811	1.58922	2.66154
5.87875	2.20756	1.55573	2.57065
5.88542	2.23949	1.53282	2.45953
5.89208	2.25292	1.52384	2.3765
5.89875	2.25129	1.51792	2.35084
5.90542	2.23387	1.52052	2.34346
5.91208	2.2128	1.52472	2.34297
5.91875	2.16122	1.51177	2.32651
5.92542	2.08734	1.46745	2.29734
5.93208	2.01178	1.4205	2.2637
5.93875	1.95627	1.41124	2.23004
5.94542	1.94761	1.44693	2.23356
5.95208	1.97984	1.50968	2.27966
5.95875	2.03199	1.56421	2.33736
5.96542	2.0725	1.58613	2.35742
5.97208	2.0932	1.57774	2.3437
5.97875	2.10881	1.55187	2.33823
5.98542	2.08848	1.50579	2.34463
5.99208	2.03063	1.45605	2.35119
5.99875	1.97585	1.4294	2.3718
6.00542	1.96121	1.45291	2.42389
6.01208	1.98153	1.52662	2.48667
6.01875	2.01662	1.62276	2.5331
6.02542	2.06999	1.70426	2.55063
6.03208	2.15438	1.74001	2.56264
6.03875	2.24727	1.74754	2.58653
6.04542	2.30642	1.75711	2.6188
6.05208	2.31149	1.75407	2.66104
6.05875	2.26091	1.70873	2.66953
6.06542	2.19483	1.65028	2.64411
6.07208	2.11385	1.61079	2.57448
6.07875	2.03745	1.59686	2.48795
6.08542	1.9805	1.57567	2.42274
6.09208	1.94622	1.54139	2.37493
6.09875	1.93089	1.50413	2.36034
6.10542	1.95029	1.47202	2.37961
6.11208	2.01186	1.48447	2.46305
6.11875	2.08053	1.53646	2.57947
6.12542	2.12379	1.59164	2.67015
6.13208	2.17279	1.62872	2.73765
6.13875	2.24379	1.65537	2.80786
6.14542	2.31	1.70776	2.89343
6.15208	2.36004	1.75684	2.94557
6.15875	2.40106	1.79214	2.95994
6.16542	2.44627	1.82924	2.97142
6.17208	2.47063	1.86647	2.982
6.17875	2.49836	1.90231	2.97507
6.18542	2.53187	1.90864	2.96049
6.19208	2.56391	1.91065	2.95517
6.19875	2.56959	1.91107	2.95414
6.20542	2.5466	1.90048	2.93007
6.21208	2.52456	1.89943	2.88993
6.21875	2.47883	1.91426	2.85023
6.22542	2.41155	1.94712	2.79925
6.23208	2.31115	1.94256	2.74944
6.23875	2.21937	1.89893	2.70313
6.24542	2.16767	1.84724	2.6777
6.25208	2.14023	1.7826	2.67385
6.25875	2.1394	1.71215	2.6757
6.26542	2.1436	1.61002	2.67346
6.27208	2.16659	1.52762	2.66942
6.27875	2.21872	1.49345	2.68482
6.28542	2.30821	1.51953	2.72776
6.29208	2.40876	1.59241	2.77401
6.29875	2.47881	1.67105	2.80966
6.30542	2.51166	1.7635	2.84773
6.31208	2.55305	1.84447	2.89816
6.31875	2.58777	1.89445	2.95132
6.32542	2.5923	1.90279	2.96988
6.33208	2.57863	1.90438	2.9553
6.33875	2.5714	1.92767	2.9332
6.34542	2.59449	1.97508	2.91809
6.35208	2.59467	2.00196	2.8897
6.35875	2.59583	2.0222	2.84028
6.36542	2.60596	2.04472	2.81416
6.37208	2.61529	2.06454	2.82584
6.37875	2.62019	2.06658	2.87505
6.38542	2.62877	2.0394	2.92825
6.39208	2.66589	2.03837	2.97298
6.39875	2.6815	2.03967	2.99812
6.40542	2.67619	2.03818	3.00611
6.41208	2.68315	2.03036	3.02109
6.41875	2.72645	2.03074	3.04686
6.42542	2.76968	2.06253	3.08885
6.43208	2.76717	2.10389	3.14151
6.43875	2.75643	2.16563	3.2046
6.44542	2.75817	2.20886	3.2723
6.45208	2.77027	2.21762	3.33572
6.45875	2.77473	2.20539	3.3827
6.46542	2.7764	2.19227	3.39412
6.47208	2.7984	2.20426	3.38109
6.47875	2.84213	2.217	3.3698
6.48542	2.88023	2.23411	3.36706
6.49208	2.90332	2.25769	3.35857
6.49875	2.92872	2.30645	3.35327
6.50542	2.98419	2.35906	3.38199
6.51208	3.0535	2.38736	3.44222
6.51875	3.10478	2.38618	3.52036
6.52542	3.14315	2.38689	3.58842
6.53208	3.16151	2.39094	3.61839
6.53875	3.14124	2.38831	3.57116
6.54542	3.0838	2.39525	3.47155
6.55208	3.0338	2.42821	3.38574
6.55875	3.02085	2.4949	3.34859
6.56542	3.05008	2.57372	3.35904
6.57208	3.11454	2.67394	3.41042
6.57875	3.21246	2.77758	3.50889
6.58542	3.29874	2.83811	3.61865
6.59208	3.35076	2.85485	3.694
6.59875	3.37618	2.83592	3.72783
6.60542	3.39912	2.82644	3.76172
6.61208	3.44286	2.84538	3.84651
6.61875	3.49841	2.89092	3.9804
6.62542	3.5502	2.93937	4.11697
6.63208	3.57956	2.96206	4.22001
6.63875	3.60211	2.9908	4.30064
6.64542	3.62438	3.03644	4.36182
6.65208	3.63735	3.08279	4.40006
6.65875	3.64319	3.112	4.42688
6.66542	3.69323	3.15774	4.47193
6.67208	3.7841	3.2305	4.55528
6.67875	3.86637	3.29798	4.63586
6.68542	3.92775	3.34744	4.70799
6.69208	3.9919	3.39157	4.77038
6.69875	4.09571	3.46486	4.81895
6.70542	4.19768	3.55109	4.8731
6.71208	4.29885	3.64797	4.93589
6.71875	4.41583	3.74587	5.027
6.72542	4.54048	3.82141	5.10987
6.73208	4.64452	3.85726	5.15962
6.73875	4.70435	3.85319	5.20504
6.74542	4.75611	3.8711	5.27485
6.75208	4.81648	3.92813	5.36612
6.75875	4.88639	4.02189	5.43573
6.76542	4.95462	4.12683	5.48827
6.77208	5.01732	4.2353	5.55974
6.77875	5.09349	4.35392	5.67598
6.78542	5.188	4.4551	5.81183
6.79208	5.30914	4.55622	5.96788
6.79875	5.44481	4.67662	6.17336
6.80542	5.6004	4.83746	6.41557
6.81208	5.75757	5.03325	6.65376
6.81875	5.90171	5.23414	6.83565
6.82542	6.02971	5.42461	6.97967
6.83208	6.14041	5.57488	7.10624
6.83875	6.23047	5.68116	7.19649
6.84542	6.31028	5.7705	7.28403
6.85208	6.42543	5.87945	7.40634
6.85875	6.58319	5.99096	7.56788
6.86542	6.75931	6.107	7.74469
6.87208	6.95395	6.25253	7.93064
6.87875	7.18536	6.46438	8.17536
6.88542	7.42929	6.69592	8.42964
6.89208	7.65473	6.90466	8.65587
6.89875	7.88073	7.11636	8.88278
6.90542	8.153	7.35477	9.13145
6.91208	8.45098	7.61795	9.38894
6.91875	8.75582	7.87367	9.63353
6.92542	9.06596	8.16712	9.92381
6.93208	9.39328	8.483	10.2773
6.93875	9.70297	8.78124	10.6338
6.94542	10.0077	9.06018	10.9906
6.95208	10.3403	9.35323	11.4077
6.95875	10.7143	9.69527	11.9138
6.96542	11.1346	10.0488	12.4682
6.97208	11.5769	10.4378	13.0406
6.97875	12.0718	10.9069	13.6518
6.98542	12.606	11.4621	14.2788
6.99208	13.1583	12.0458	14.8709
6.99875	13.7177	12.6181	15.4157
7.00542	14.3019	13.199	15.9697
7.01208	14.9321	13.8001	16.5807
7.01875	15.5827	14.4073	17.2323
7.02542	16.2315	15.0008	17.9167
7.03208	16.8687	15.5922	18.6402
7.03875	17.5199	16.1933	19.3976
7.04542	18.1638	16.8187	20.1472
7.05208	18.8061	17.4576	20.8434
7.05875	19.4309	18.0834	21.5156
7.06542	20.0224	18.6458	22.1902
7.07208	20.5785	19.1527	22.8531
7.07875	21.0571	19.6099	23.4596
7.08542	21.4498	19.9892	23.9849
7.09208	21.7116	20.2468	24.4336
7.09875	21.8489	20.3803	24.7758
7.10542	21.8599	20.4118	24.9496
7.11208	21.7133	20.308	24.9039
7.11875	21.3957	20.0195	24.6351
7.12542	20.9082	19.5439	24.1684
7.13208	20.2563	18.8974	23.5018
7.13875	19.4238	18.0782	22.6129
7.14542	18.4072	17.0987	21.5346
7.15208	17.2807	15.9923	20.336
7.15875	16.0962	14.8069	19.0523
7.16542	14.8551	13.548	17.6661
7.17208	13.5578	12.2565	16.1996
7.17875	12.2537	10.9896	14.7146
7.18542	10.9957	9.79407	13.2601
7.19208	9.80599	8.69782	11.8677
7.19875	8.68911	7.69681	10.5641
7.20542	7.66696	6.78481	9.38365
7.21208	6.77093	5.95745	8.32291
7.21875	6.01657	5.23265	7.396
7.22542	5.40088	4.61934	6.5966
7.23208	4.87225	4.09739	5.9175
7.23875	4.40035	3.65743	5.33238
7.24542	4.01035	3.31131	4.83817
7.25208	3.72464	3.04658	4.46207
7.25875	3.50572	2.8186	4.17734
7.26542	3.30372	2.59704	3.95359
7.27208	3.09948	2.39424	3.73763
7.27875	2.91785	2.21022	3.5229
7.28542	2.75699	2.05842	3.33159
7.29208	2.60225	1.9342	3.17504
7.29875	2.4629	1.84015	3.04425
7.30542	2.34647	1.77045	2.92905
7.31208	2.27368	1.7339	2.8505
7.31875	2.22909	1.74224	2.81976
7.32542	2.20411	1.77496	2.80436
7.33208	2.20894	1.81698	2.77262
7.33875	2.22761	1.85186	2.72365
7.34542	2.23105	1.85625	2.66648
7.35208	2.20026	1.7897	2.58795
7.35875	2.16333	1.68364	2.50559
7.36542	2.13259	1.59138	2.42568
7.37208	2.09151	1.53743	2.33189
7.37875	2.02846	1.4925	2.23525
7.38542	1.97201	1.45035	2.16474
7.39208	1.9509	1.44163	2.15061
7.39875	1.94043	1.44929	2.15903
7.40542	1.92219	1.44726	2.14575
7.41208	1.88818	1.41516	2.13068
7.41875	1.86421	1.40311	2.14129
7.42542	1.84731	1.43151	2.17107
7.43208	1.83522	1.46806	2.19321
7.43875	1.86292	1.48193	2.20934
7.44542	1.93174	1.46968	2.26567
7.45208	2.00192	1.4712	2.33335
7.45875	2.04057	1.48362	2.36333
7.46542	2.06603	1.50813	2.35871
7.47208	2.09756	1.52727	2.34917
7.47875	2.10628	1.53741	2.3315
7.48542	2.07842	1.52195	2.29406
7.49208	2.05785	1.50233	2.27856
7.49875	2.07305	1.49608	2.31208
7.50542	2.10518	1.50055	2.3554
7.51208	2.14889	1.53758	2.3987
7.51875	2.19728	1.59599	2.44582
7.52542	2.23263	1.65709	2.49287
7.53208	2.23273	1.67292	2.5074
7.53875	2.21841	1.65384	2.49229
7.54542	2.24097	1.63968	2.46813
7.55208	2.28001	1.63676	2.42078
7.55875	2.31654	1.65326	2.35817
7.56542	2.37381	1.6905	2.32438
7.57208	2.46039	1.74705	2.34387
7.57875	2.54785	1.8016	2.40401
7.58542	2.5837	1.82982	2.48615
7.59208	2.5782	1.83243	2.59528
7.59875	2.5683	1.82777	2.71844
7.60542	2.54073	1.82643	2.81648
7.61208	2.51288	1.82003	2.88149
7.61875	2.49913	1.8101	2.92378
7.62542	2.51981	1.80694	2.95734
7.63208	2.55818	1.82052	2.97549
7.63875	2.57954	1.83281	2.97608
7.64542	2.60715	1.84374	2.95508
7.65208	2.62306	1.88539	2.93591
7.65875	2.63134	1.94899	2.94335
7.66542	2.62742	2.02661	2.98236
7.67208	2.61704	2.0763	3.02673
7.67875	2.60219	2.09293	3.04216
7.68542	2.55943	2.08546	3.02511
7.69208	2.49542	2.04291	2.96356
7.69875	2.39634	1.97482	2.8509
7.70542	2.26548	1.86351	2.70995
7.71208	2.12215	1.74783	2.56307
7.71875	1.997	1.65129	2.43316
7.72542	1.9095	1.58048	2.34467
7.73208	1.86339	1.5358	2.30488
7.73875	1.84702	1.47604	2.29539
7.74542	1.83805	1.39125	2.26437
7.75208	1.83803	1.29491	2.22287
7.75875	1.83492	1.20788	2.20167
7.76542	1.82151	1.14774	2.18395
7.77208	1.8116	1.09062	2.16582
7.77875	1.81449	1.04678	2.12466
7.78542	1.83709	1.05222	2.08457
7.79208	1.84157	1.10771	2.03835
7.79875	1.83129	1.1866	1.99867
7.80542	1.79491	1.21746	1.96903
7.81208	1.71133	1.18395	1.92736
7.81875	1.58844	1.11685	1.87978
7.82542	1.47283	1.03462	1.85195
7.83208	1.40171	0.953005	1.85735
7.83875	1.32825	0.845694	1.84864
7.84542	1.23019	0.748111	1.80495
7.85208	1.1329	0.704224	1.74855
7.85875	1.09067	0.724938	1.70224
7.86542	1.08923	0.768324	1.67553
7.87208	1.08245	0.793964	1.64706
7.87875	1.09514	0.819529	1.61873
7.88542	1.1466	0.830935	1.58828
7.89208	1.2163	0.806215	1.55543
7.89875	1.26147	0.75841	1.53679
7.90542	1.25175	0.732478	1.49768
7.91208	1.22809	0.737424	1.4467
7.91875	1.19371	0.743104	1.39242
7.92542	1.18606	0.759287	1.37305
7.93208	1.20996	0.804176	1.3955
7.93875	1.25139	0.828431	1.4414
7.94542	1.30274	0.794427	1.49664
7.95208	1.33373	0.702396	1.53426
7.95875	1.33497	0.604934	1.562
7.96542	1.29669	0.543769	1.57976
7.97208	1.24883	0.519272	1.58809
7.97875	1.19257	0.539299	1.5534
7.98542	1.12447	0.569433	1.49358
7.99208	1.05212	0.598646	1.43455
7.99875	1.01809	0.641865	1.40426
8.00542	1.01691	0.677878	1.39711
8.01208	0.997548	0.677591	1.37753
8.01875	0.95699	0.629403	1.35571
8.02542	0.939569	0.572881	1.34489
8.03208	0.974701	0.539826	1.3765
8.03875	1.02076	0.49576	1.41813
8.04542	1.05003	0.435391	1.43732
8.05208	1.09254	0.39254	1.44606
8.05875	1.14799	0.378372	1.44675
8.06542	1.19415	0.393536	1.43138
8.07208	1.21433	0.428027	1.39775
8.07875	1.21977	0.478285	1.36917
8.08542	1.22896	0.533252	1.36013
8.09208	1.23116	0.576459	1.36451
8.09875	1.22996	0.610552	1.38875
8.10542	1.2334	0.644988	1.43337
8.11208	1.22591	0.652275	1.47167
8.11875	1.21221	0.637619	1.48282
8.12542	1.18335	0.594933	1.46341
8.13208	1.12613	0.521978	1.42684
8.13875	1.04989	0.447647	1.38838
8.14542	0.960385	0.378167	1.3479
8.15208	0.899213	0.333207	1.31027
8.15875	0.874868	0.319352	1.29158
8.16542	0.885074	0.356738	1.30152
8.17208	0.939209	0.456173	1.31694
8.17875	1.03542	0.583856	1.31274
8.18542	1.16068	0.71198	1.28865
8.19208	1.26814	0.825635	1.2809
8.19875	1.34329	0.883614	1.27836
8.20542	1.38724	0.86415	1.26034
8.21208	1.41211	0.793648	1.23416
8.21875	1.41306	0.722124	1.22838
8.22542	1.38273	0.666047	1.25324
8.23208	1.32739	0.615952	1.27535
8.23875	1.26583	0.597303	1.27715
8.24542	1.21863	0.61495	1.28951
8.25208	1.19508	0.638138	1.32094
8.25875	1.19958	0.646445	1.36238
8.26542	1.23872	0.65364	1.39251
8.27208	1.29798	0.666648	1.40311
8.27875	1.34587	0.67782	1.40099
8.28542	1.37478	0.704349	1.39396
8.29208	1.38979	0.737956	1.40602
8.29875	1.38432	0.756801	1.42298
8.30542	1.36609	0.746677	1.42588
8.31208	1.361	0.754461	1.41724
8.31875	1.37684	0.795099	1.43279
8.32542	1.37468	0.834419	1.4401
8.33208	1.32992	0.861191	1.4028
8.33875	1.28938	0.868814	1.34431
8.34542	1.27262	0.863968	1.3343
8.35208	1.26599	0.809659	1.37955
8.35875	1.25775	0.73132	1.44321
8.36542	1.27437	0.669263	1.50428
8.37208	1.30881	0.6317	1.55862
8.37875	1.32751	0.625128	1.6097
8.38542	1.33485	0.638663	1.64273
8.39208	1.33197	0.666779	1.64192
8.39875	1.31231	0.683841	1.58466
8.40542	1.27571	0.67728	1.49883
8.41208	1.25524	0.654426	1.45309
8.41875	1.26406	0.628918	1.45415
8.42542	1.26878	0.60693	1.47102
8.43208	1.26158	0.603543	1.50203
8.43875	1.25898	0.6081	1.56819
8.44542	1.28069	0.619795	1.65209
8.45208	1.33365	0.661307	1.70844
8.45875	1.39838	0.737482	1.72041
8.46542	1.44676	0.831644	1.69864
8.47208	1.48326	0.927263	1.65617
8.47875	1.52877	1.02952	1.61714
8.48542	1.56078	1.11637	1.59403
8.49208	1.53643	1.16259	1.57811
8.49875	1.44994	1.14524	1.55578
8.50542	1.35115	1.09032	1.53022
8.51208	1.26012	1.01216	1.49255
8.51875	1.17794	0.929985	1.43534
8.52542	1.14687	0.883655	1.40852
8.53208	1.18691	0.8784	1.45208
8.53875	1.27611	0.91419	1.55124
8.54542	1.35782	0.982547	1.67604
8.55208	1.41222	1.06365	1.81056
8.55875	1.46923	1.14737	1.94894
8.56542	1.53335	1.21053	2.03722
8.57208	1.57778	1.24685	2.02614
8.57875	1.59224	1.26132	1.95771
8.58542	1.58833	1.24263	1.87606
8.59208	1.61195	1.23811	1.82289
8.59875	1.65321	1.27221	1.79608
8.60542	1.67703	1.3337	1.79085
8.61208	1.6923	1.40811	1.83684
8.61875	1.71714	1.48206	1.91971
8.62542	1.78099	1.56546	2.01056
8.63208	1.86568	1.64252	2.0851
8.63875	1.95928	1.71276	2.15092
8.64542	2.06723	1.80021	2.24143
8.65208	2.1632	1.9038	2.32061
8.65875	2.2479	2.00375	2.37114
8.66542	2.31689	2.0861	2.40015
8.67208	2.36911	2.14595	2.42837
8.67875	2.38957	2.17928	2.44333
8.68542	2.37036	2.16484	2.41899
8.69208	2.364	2.11461	2.38281
8.69875	2.39327	2.07808	2.38337
8.70542	2.45971	2.10638	2.43555
8.71208	2.5289	2.15793	2.51058
8.71875	2.58354	2.16297	2.5776
8.72542	2.63957	2.11267	2.63163
8.73208	2.72098	2.07392	2.68866
8.73875	2.83402	2.08682	2.73762
8.74542	2.94036	2.11496	2.76693
8.75208	3.01942	2.15634	2.78603
8.75875	3.07412	2.23393	2.82807
8.76542	3.10678	2.36577	2.91321
8.77208	3.08759	2.50394	3.02027
8.77875	3.02071	2.62732	3.12261
8.78542	2.94476	2.70729	3.21885
8.79208	2.88246	2.73464	3.2975
8.79875	2.8459	2.72097	3.35451
8.80542	2.82529	2.68939	3.37808
8.81208	2.82474	2.67025	3.38379
8.81875	2.79741	2.62193	3.35674
8.82542	2.73459	2.53098	3.26946
8.83208	2.6433	2.4106	3.14681
8.83875	2.55786	2.30943	3.02964
8.84542	2.47887	2.24903	2.92673
8.85208	2.38824	2.1789	2.80149
8.85875	2.30177	2.06239	2.66503
8.86542	2.20567	1.921	2.54291
8.87208	2.12069	1.79214	2.44269
8.87875	2.02229	1.67611	2.3424
8.88542	1.91198	1.55387	2.24068
8.89208	1.78656	1.41368	2.14476
8.89875	1.66837	1.28881	2.05563
8.90542	1.57554	1.17786	1.96329
8.91208	1.48485	1.08812	1.85573
8.91875	1.38807	0.995155	1.7458
8.92542	1.29126	0.899301	1.64856
8.93208	1.23305	0.844423	1.58938
8.93875	1.19907	0.831425	1.57297
8.94542	1.18498	0.848333	1.57566
8.95208	1.18804	0.839947	1.56405
8.95875	1.20221	0.820261	1.50839
8.96542	1.20979	0.766811	1.41356
8.97208	1.16295	0.65798	1.27437
8.97875	1.0762	0.516874	1.09976
8.98542	0.953434	0.400779	0.920469
8.99208	0.832063	0.352365	0.794734
8.99875	0.740647	0.326275	0.73793
9.00542	0.691951	0.309051	0.735578
9.01208	0.701273	0.314558	0.769425
9.01875	0.742797	0.3413	0.836602
9.02542	0.81727	0.363798	0.935603
9.03208	0.883464	0.346546	1.01792
9.03875	0.899368	0.30046	1.04724
9.04542	0.857064	0.228116	1.00466
9.05208	0.780677	0.147437	0.926194
9.05875	0.703943	0.0544908	0.84417
9.06542	0.608391	-0.0672877	0.745701
9.07208	0.507964	-0.174867	0.632826
9.07875	0.439579	-0.224178	0.539122
9.08542	0.422349	-0.197539	0.508612
9.09208	0.420091	-0.16022	0.539284
9.09875	0.418164	-0.127338	0.594866
9.10542	0.411712	-0.0994571	0.669871
9.11208	0.412827	-0.0783151	0.754151
9.11875	0.414086	-0.0603665	0.84151
9.12542	0.415088	-0.0407682	0.926415
9.13208	0.437786	0.0105401	0.993797
9.13875	0.452055	0.0605716	1.0085
9.14542	0.45928	0.105467	0.947171
9.15208	0.45276	0.138524	0.847797
9.15875	0.455553	0.154192	0.757599
9.16542	0.473907	0.158718	0.685674
9.17208	0.504688	0.150398	0.613736
9.17875	0.530377	0.131741	0.552368
9.18542	0.549241	0.115796	0.527825
9.19208	0.55854	0.100776	0.540916
9.19875	0.549081	0.078443	0.554996
9.20542	0.513798	0.0355301	0.56164
9.21208	0.450042	-0.0220267	0.582973
9.21875	0.421278	-0.0522211	0.630531
9.22542	0.441318	-0.0650833	0.676161
9.23208	0.501694	-0.0719415	0.696783
9.23875	0.576959	-0.0667713	0.724949
9.24542	0.658649	-0.0327644	0.757602
9.25208	0.731413	0.0147269	0.780199
9.25875	0.76714	0.039963	0.762837
9.26542	0.772402	0.0485629	0.737028
9.27208	0.755121	0.0489252	0.72745
9.27875	0.696424	0.0216993	0.699067
9.28542	0.594485	-0.0444772	0.640442
9.29208	0.488316	-0.0886568	0.575857
9.29875	0.406646	-0.0740061	0.554146
9.30542	0.347048	-0.0120101	0.568306
9.31208	0.314416	0.069799	0.600253
9.31875	0.330438	0.163545	0.646299
9.32542	0.364186	0.248315	0.69666
9.33208	0.37597	0.277742	0.714291
9.33875	0.370579	0.265675	0.709278
9.34542	0.36973	0.24766	0.709376
9.35208	0.374802	0.244626	0.729315
9.35875	0.381452	0.245554	0.754662
9.36542	0.425962	0.246671	0.793791
9.37208	0.500465	0.249172	0.83914
9.37875	0.532883	0.220555	0.857333
9.38542	0.504867	0.164405	0.840183
9.39208	0.439333	0.102686	0.80935
9.39875	0.38328	0.052832	0.783534
9.40542	0.33478	0.021975	0.738637
9.41208	0.311281	0.0161189	0.690186
9.41875	0.34777	0.0478393	0.658221
9.42542	0.425862	0.103996	0.654407
9.43208	0.518487	0.14417	0.665447
9.43875	0.590535	0.169965	0.682741
9.44542	0.62764	0.178459	0.703375
9.45208	0.64301	0.173802	0.706961
9.45875	0.64932	0.156271	0.702798
9.46542	0.644439	0.129455	0.684632
9.47208	0.629047	0.10548	0.647912
9.47875	0.59753	0.0677636	0.597187
9.48542	0.581187	0.0366392	0.548677
9.49208	0.570352	0.0105455	0.538992
9.49875	0.54606	-0.0247145	0.541303
9.50542	0.515395	-0.0916192	0.537214
9.51208	0.48897	-0.142362	0.533916
9.51875	0.498651	-0.136019	0.563533
9.52542	0.511714	-0.0976835	0.62962
9.53208	0.502058	-0.0644247	0.693045
9.53875	0.483741	-0.03172	0.737682
9.54542	0.491854	0.0188317	0.763932
9.55208	0.518712	0.0390142	0.754486
9.55875	0.503889	0.011316	0.702003
9.56542	0.442616	-0.0504335	0.622284
9.57208	0.370354	-0.110298	0.549886
9.57875	0.310617	-0.159545	0.513946
9.58542	0.265044	-0.191289	0.52739
9.59208	0.241069	-0.180455	0.592583
9.59875	0.249175	-0.158044	0.672002
9.60542	0.266712	-0.131447	0.722638
9.61208	0.291517	-0.0994893	0.746685
9.61875	0.359078	-0.039081	0.768241
9.62542	0.443225	0.0369595	0.780934
9.63208	0.495535	0.0840247	0.769047
9.63875	0.510898	0.107017	0.741854
9.64542	0.520809	0.134094	0.736092
9.65208	0.543211	0.17557	0.753133
9.65875	0.528647	0.197722	0.755341
9.66542	0.493688	0.192804	0.73048
9.67208	0.471081	0.187363	0.697302
9.67875	0.464174	0.190469	0.681666
9.68542	0.462873	0.17391	0.68351
9.69208	0.451684	0.143648	0.703212
9.69875	0.423203	0.112305	0.733484
9.70542	0.362282	0.0861938	0.763344
9.71208	0.274249	0.0568114	0.773076
9.71875	0.186318	0.0208553	0.754654
9.72542	0.112064	-0.00714503	0.716327
9.73208	0.0558503	-0.0051849	0.662632
9.73875	0.0335145	0.0502038	0.618549
9.74542	0.062668	0.15279	0.608666
9.75208	0.110247	0.226119	0.6201
9.75875	0.149391	0.264309	0.633244
9.76542	0.183072	0.291314	0.634203
9.77208	0.191745	0.296172	0.608936
9.77875	0.161915	0.235348	0.554371
9.78542	0.0843764	0.122046	0.480446
9.79208	0.0122023	0.0546408	0.443816
9.79875	-0.0363382	0.0399558	0.444738
9.80542	-0.0846222	0.0312493	0.457891
9.81208	-0.135389	-0.00425906	0.481783
9.81875	-0.172432	-0.0274733	0.531133
9.82542	-0.18277	-0.037811	0.593323
9.83208	-0.185229	-0.0507609	0.631083
9.83875	-0.201289	-0.0549004	0.638271
9.84542	-0.220973	-0.0149795	0.633509
9.85208	-0.2269	0.0744613	0.624747
9.85875	-0.222767	0.165378	0.593568
9.86542	-0.233881	0.242479	0.563669
9.87208	-0.272507	0.324493	0.557802
9.87875	-0.325028	0.394996	0.565573
9.88542	-0.347946	0.439313	0.579934
9.89208	-0.338129	0.457712	0.597688
9.89875	-0.328471	0.471662	0.639747
9.90542	-0.346641	0.487347	0.680612
9.91208	-0.390847	0.470798	0.67286
9.91875	-0.428947	0.456063	0.643216
9.92542	-0.467032	0.447065	0.623272
9.93208	-0.523001	0.448317	0.630708
9.93875	-0.559342	0.468242	0.647612
9.94542	-0.54514	0.511054	0.674483
9.95208	-0.474402	0.571302	0.744585
9.95875	-0.405382	0.615049	0.841368
9.96542	-0.398378	0.644942	0.925881
9.97208	-0.427289	0.68851	0.972709
9.97875	-0.471504	0.747769	1.00516
9.98542	-0.503567	0.807735	1.02104
9.99208	-0.54603	0.859686	1.02052
9.99875	-0.593219	0.90548	0.992963
10.0054	-0.621744	0.946097	0.962672
10.0121	-0.651609	0.956286	0.942232
10.0188	-0.690571	0.929245	0.900026
10.0254	-0.750194	0.872006	0.852898
10.0321	-0.793026	0.831081	0.827616
10.0388	-0.793414	0.847859	0.844563
10.0454	-0.759264	0.929693	0.881927
10.0521	-0.694022	1.04071	0.904053
10.0587	-0.630798	1.15829	0.951155
10.0654	-0.569876	1.27548	1.02631
10.0721	-0.53623	1.36492	1.07897
10.0787	-0.534796	1.3921	1.07695
10.0854	-0.547092	1.35978	1.03884
10.0921	-0.537024	1.32026	1.04655
10.0988	-0.502683	1.28164	1.07469
10.1054	-0.462278	1.25147	1.09498
10.1121	-0.412071	1.2602	1.1274
10.1188	-0.320418	1.34422	1.22675
10.1254	-0.208125	1.44221	1.39269
10.1321	-0.137558	1.49132	1.51173
10.1387	-0.0947147	1.49888	1.56159
10.1454	-0.078507	1.50793	1.56438
10.1521	-0.0577965	1.53675	1.54948
10.1587	-0.0600634	1.55117	1.50117
10.1654	-0.0623613	1.58225	1.41771
10.1721	-0.0579478	1.63769	1.35484
10.1788	-0.0712303	1.69736	1.32023
10.1854	-0.0724561	1.74525	1.33385
10.1921	-0.0582974	1.76036	1.38246
10.1988	-0.0480938	1.741	1.42678
10.2054	-0.0619357	1.68281	1.42615
10.2121	-0.0966487	1.61186	1.39567
10.2188	-0.127	1.55862	1.36925
10.2254	-0.19841	1.51487	1.3104
10.2321	-0.315173	1.46486	1.21985
10.2387	-0.400069	1.43814	1.15559
10.2454	-0.424668	1.45741	1.17767
10.2521	-0.359284	1.51182	1.25605
10.2587	-0.228073	1.59201	1.36082
10.2654	-0.00616283	1.68661	1.49656
10.2721	0.243373	1.78403	1.63114
10.2788	0.395672	1.8424	1.70589
10.2854	0.417822	1.86931	1.70884
10.2921	0.342777	1.88678	1.69323
10.2988	0.245172	1.87023	1.65632
10.3054	0.137443	1.82163	1.5848
10.3121	0.0038137	1.75381	1.48168
10.3187	-0.0766349	1.72152	1.41265
10.3254	-0.078229	1.69084	1.36913
10.3321	-0.0474276	1.64773	1.29908
10.3387	-0.0419081	1.60556	1.20215
10.3454	-0.0821727	1.5386	1.10237
10.3521	-0.0800346	1.46492	1.04363
10.3588	-0.0338112	1.39241	1.00978
10.3654	0.0333427	1.3537	1.00364
10.3721	0.100044	1.31503	1.04012
10.3788	0.177	1.25704	1.12865
10.3854	0.300889	1.22071	1.25362
10.3921	0.447703	1.21112	1.37444
10.3987	0.532692	1.15973	1.46094
10.4054	0.535143	1.06253	1.48537
10.4121	0.517961	0.969526	1.4389
10.4187	0.524106	0.912728	1.33613
10.4254	0.524408	0.845319	1.21339
10.4321	0.483088	0.746779	1.11354
10.4388	0.456684	0.665539	1.03695
10.4454	0.459361	0.591445	0.968845
10.4521	0.462592	0.515044	0.921597
10.4588	0.451295	0.467984	0.902008
10.4654	0.469961	0.494756	0.893799
10.4721	0.487074	0.559076	0.837386
10.4787	0.471582	0.586023	0.740856
10.4854	0.49052	0.577304	0.698387
10.4921	0.581303	0.573674	0.717555
10.4987	0.71779	0.590951	0.762804
10.5054	0.794429	0.599402	0.776858
10.5121	0.837793	0.574579	0.769687
10.5188	0.870619	0.509177	0.741641
10.5254	0.869548	0.425613	0.645584
10.5321	0.815057	0.314378	0.515216
10.5388	0.746243	0.175469	0.392455
10.5454	0.714271	0.033348	0.336521
10.5521	0.727923	-0.0769782	0.346966
10.5587	0.761384	-0.155097	0.369345
10.5654	0.769554	-0.249447	0.349075
10.5721	0.747338	-0.35654	0.288567
10.5787	0.675205	-0.48637	0.237291
10.5854	0.56647	-0.633252	0.192901
10.5921	0.485705	-0.775053	0.15399
10.5988	0.455624	-0.883335	0.135572
10.6054	0.490687	-0.92838	0.167808
10.6121	0.543971	-0.958066	0.200215
10.6188	0.593045	-0.993392	0.191596
10.6254	0.66032	-1.00623	0.170242
10.6321	0.662882	-1.01559	0.142562
10.6387	0.632132	-0.991975	0.0963579
10.6454	0.60462	-0.96179	0.0696619
10.6521	0.607893	-0.91131	0.111428
10.6587	0.630843	-0.842107	0.204769
10.6654	0.637339	-0.806047	0.249907
10.6721	0.694682	-0.815938	0.233745
10.6788	0.774234	-0.904233	0.219101
10.6854	0.831097	-1.02141	0.21194
10.6921	0.848848	-1.11572	0.189307
10.6988	0.864029	-1.17779	0.142281
10.7054	0.905228	-1.19524	0.122465
10.7121	0.921004	-1.15753	0.146056
10.7188	0.924381	-1.04543	0.195487
10.7254	0.959325	-0.888896	0.271958
10.7321	1.08021	-0.743215	0.35247
10.7387	1.21252	-0.655251	0.394905
10.7454	1.29028	-0.613253	0.386411
10.7521	1.35539	-0.594871	0.360249
10.7587	1.45191	-0.585617	0.364316
10.7654	1.55471	-0.61871	0.351917
10.7721	1.58381	-0.663045	0.303331
10.7788	1.55616	-0.687362	0.205198
10.7854	1.55981	-0.680366	0.120781
10.7921	1.63255	-0.663902	0.0902922
10.7988	1.74613	-0.639008	0.110639
10.8054	1.90074	-0.553538	0.182645
10.8121	2.11833	-0.429891	0.311058
10.8187	2.37815	-0.296428	0.521779
10.8254	2.5865	-0.217784	0.732145
10.8321	2.71583	-0.217195	0.854111
10.8387	2.81465	-0.259522	0.901951
10.8454	2.91919	-0.339511	0.96318
10.8521	3.02609	-0.558776	0.987462
10.8588	3.26235	-1.28811	0.776711
10.8654	3.89318	-3.00093	0.00416902
10.8721	5.09369	-5.92411	-1.51311
10.8788	6.76351	-9.76414	-3.72247
10.8854	8.53209	-13.6957	-6.2444
10.8921	10.0045	-16.7809	-8.48371
10.8987	10.8566	-18.2209	-9.89672
10.9054	10.871	-17.6076	-10.0693
10.9121	9.98885	-14.9831	-8.91807
10.9187	8.40826	-10.9733	-6.73669
10.9254	6.56057	-6.64162	-4.13138
10.9321	4.88395	-2.97147	-1.72495
10.9388	3.61345	-0.448727	0.0956455
10.9454	2.7988	1.03641	1.24444
10.9521	2.37329	1.79917	1.85182
10.9588	2.20621	2.13183	2.10585
10.9654	2.15056	2.23973	2.16803
10.9721	2.10457	2.22092	2.13077
10.9787	2.09507	2.14657	2.07739
10.9854	2.14367	2.04163	2.07684
10.9921	2.20139	1.94533	2.11341
10.9987	2.19986	1.85368	2.17844
11.0054	2.12237	1.74805	2.2496
11.0121	2.05501	1.67402	2.34775
11.0188	2.0244	1.64912	2.44218
11.0254	1.97189	1.63619	2.485
11.0321	1.85619	1.5658	2.46994
11.0388	1.69717	1.43443	2.39306
11.0454	1.55745	1.29758	2.29232
11.0521	1.40196	1.14924	2.16396
11.0587	1.21307	0.997064	2.0086
11.0654	1.03977	0.879078	1.86051
11.0721	0.917596	0.848455	1.75624
11.0787	0.833758	0.894793	1.72089
11.0854	0.769749	0.940933	1.72805
11.0921	0.723613	0.934851	1.72218
11.0988	0.655397	0.854238	1.68624
11.1054	0.51267	0.695298	1.62296
11.1121	0.324742	0.492111	1.54175
11.1188	0.138915	0.278629	1.44499
11.1254	-0.0413498	0.128881	1.32472
11.1321	-0.203826	0.112317	1.2323
11.1387	-0.335131	0.208463	1.19618
11.1454	-0.427538	0.353045	1.18756
11.1521	-0.51933	0.485843	1.17497
11.1587	-0.623932	0.610122	1.13792
11.1654	-0.731297	0.700645	1.07435
11.1721	-0.819334	0.707976	0.979694
11.1788	-0.893502	0.647159	0.871556
11.1854	-0.966478	0.585627	0.767905
11.1921	-1.05818	0.536842	0.670282
11.1988	-1.16638	0.487772	0.58793
11.2054	-1.2542	0.460511	0.561249
11.2121	-1.34823	0.468995	0.576757
11.2188	-1.45522	0.514121	0.583963
11.2254	-1.55046	0.55144	0.577122
11.2321	-1.6038	0.570103	0.540715
11.2387	-1.62531	0.57625	0.456853
11.2454	-1.65841	0.547435	0.313725
11.2521	-1.68361	0.527008	0.160726
11.2587	-1.65201	0.530001	0.0668416
11.2654	-1.58502	0.579342	0.0211477
11.2721	-1.51544	0.66895	0.0258916
11.2788	-1.46014	0.763355	0.0942735
11.2854	-1.38373	0.87123	0.216426
11.2921	-1.28063	0.959551	0.335708
11.2988	-1.19602	1.02271	0.385701
11.3054	-1.14805	1.06256	0.382294
11.3121	-1.09263	1.11751	0.369889
11.3187	-1.00229	1.2007	0.389894
11.3254	-0.902696	1.29743	0.431059
11.3321	-0.815033	1.38557	0.490415
11.3387	-0.740599	1.49291	0.565937
11.3454	-0.668228	1.61487	0.652244
11.3521	-0.618409	1.70283	0.728179
11.3588	-0.591686	1.7472	0.756913
11.3654	-0.58228	1.77043	0.756362
11.3721	-0.599505	1.79374	0.731143
11.3788	-0.610136	1.79074	0.697086
11.3854	-0.600984	1.77891	0.667858
11.3921	-0.58096	1.78797	0.644244
11.3987	-0.562117	1.82779	0.627381
11.4054	-0.532134	1.84013	0.604482
11.4121	-0.455836	1.83775	0.593255
11.4187	-0.368036	1.84687	0.622617
11.4254	-0.280861	1.87778	0.690323
11.4321	-0.195824	1.90369	0.783527
11.4388	-0.110681	1.87248	0.869612
11.4454	-0.0377719	1.84812	0.940437
11.4521	0.0126868	1.83516	1.01505
11.4588	0.0442121	1.81614	1.0924
11.4654	0.0622333	1.7469	1.1469
11.4721	0.0669733	1.65246	1.15989
11.4787	0.0692314	1.60036	1.1597
11.4854	0.0708998	1.55768	1.17569
11.4921	0.0693594	1.49558	1.19567
11.4987	0.060693	1.40156	1.17232
11.5054	0.0621317	1.32337	1.12986
11.5121	0.0756612	1.27491	1.11826
11.5188	0.0891099	1.22112	1.14899
11.5254	0.0765207	1.15751	1.19469
11.5321	0.0560272	1.1003	1.22142
11.5388	0.0807894	1.08358	1.28305
11.5454	0.151276	1.0854	1.38823
11.5521	0.239337	1.04901	1.50712
11.5587	0.320837	0.995084	1.60356
11.5654	0.427894	0.961475	1.68046
11.5721	0.542512	0.949731	1.76952
11.5787	0.604615	0.895962	1.84184
11.5854	0.588282	0.77711	1.87544
11.5921	0.536238	0.667369	1.87377
11.5988	0.506805	0.600741	1.89901
11.6054	0.502302	0.559523	1.95748
11.6121	0.516343	0.533032	2.02518
11.6188	0.568095	0.5371	2.08196
11.6254	0.686523	0.61023	2.15572
11.6321	0.835836	0.675141	2.23581
11.6387	0.983932	0.704506	2.28928
11.6454	1.11723	0.719548	2.33398
11.6521	1.23347	0.7428	2.38141
11.6587	1.3089	0.77532	2.43953
11.6654	1.31548	0.773793	2.45769
11.6721	1.29705	0.777296	2.46415
11.6788	1.25948	0.797902	2.45209
11.6854	1.22951	0.815611	2.40845
11.6921	1.23857	0.835163	2.37186
11.6988	1.29141	0.854146	2.3764
11.7054	1.36593	0.868594	2.43483
11.7121	1.39011	0.878462	2.47211
11.7188	1.37325	0.884493	2.47339
11.7254	1.32921	0.900534	2.46421
11.7321	1.26509	0.906034	2.44261
11.7387	1.19796	0.919482	2.40115
11.7454	1.13159	0.966128	2.36169
11.7521	1.07721	1.01426	2.34776
11.7587	1.04103	1.04532	2.35264
11.7654	1.02342	1.05346	2.35706
11.7721	1.01883	1.08272	2.35258
11.7788	1.02145	1.1211	2.35106
11.7854	1.06075	1.17853	2.347
11.7921	1.15161	1.26081	2.37286
11.7988	1.26156	1.36265	2.4275
11.8054	1.36292	1.48833	2.48511
11.8121	1.42782	1.59662	2.52805
11.8187	1.44661	1.68836	2.55984
11.8254	1.41586	1.73725	2.5956
11.8321	1.39377	1.78382	2.64471
11.8387	1.41017	1.82407	2.69977
11.8454	1.45095	1.83338	2.76044
11.8521	1.50066	1.83158	2.82509
11.8588	1.5529	1.84854	2.88969
11.8654	1.61487	1.9086	2.9378
11.8721	1.64098	1.95712	2.94086
11.8788	1.62233	1.97614	2.91737
11.8854	1.59589	1.99643	2.9092
11.8921	1.58879	2.01795	2.92043
11.8987	1.59974	2.02937	2.91525
11.9054	1.61117	2.03365	2.88456
11.9121	1.64893	2.07379	2.87292
11.9187	1.74464	2.18381	2.91822
11.9254	1.8672	2.34499	3.0054
11.9321	1.98643	2.53813	3.11247
11.9388	2.14903	2.74698	3.27225
11.9454	2.40656	2.98497	3.51939
11.9521	2.72739	3.26765	3.82324
11.9588	3.04914	3.58367	4.12387
11.9654	3.3488	3.89477	4.39914
11.9721	3.64402	4.15853	4.66271
11.9787	3.87172	4.33234	4.89999
11.9854	3.96735	4.39222	5.03916
11.9921	3.95644	4.34316	5.06207
11.9987	3.88398	4.2192	4.99948
12.0054	3.80884	4.06299	4.89243
12.0121	3.76695	3.93671	4.79873
12.0188	3.82846	3.92145	4.76285
12.0254	4.04733	4.0416	4.85017
12.0321	4.42312	4.31678	5.12202
12.0388	4.94558	4.74149	5.59303
12.0454	5.56345	5.27877	6.21133
12.0521	6.17297	5.83727	6.85334
12.0587	6.67192	6.31096	7.40576
12.0654	7.01123	6.66457	7.83674
12.0721	7.22083	6.86845	8.10107
12.0787	7.3454	6.93914	8.21614
12.0854	7.43008	6.96802	8.25386
12.0921	7.55035	7.04729	8.31044
12.0988	7.73865	7.20316	8.44854
12.1054	7.97026	7.39662	8.64853
12.1121	8.13428	7.56017	8.85846
12.1188	8.13242	7.59216	8.97048
12.1254	7.92139	7.38924	8.88354
12.1321	7.4942	6.93677	8.55773
12.1387	6.90096	6.3154	8.02281
12.1454	6.2217	5.6042	7.34815
12.1521	5.57031	4.87651	6.64864
12.1587	5.01172	4.22732	6.01638
12.1654	4.55798	3.73305	5.5147
12.1721	4.24541	3.41762	5.14716
12.1788	4.07651	3.25063	4.90938
12.1854	4.03127	3.19728	4.76885
12.1921	4.03113	3.19524	4.67553
12.1988	4.04778	3.20044	4.6182
12.2054	4.09972	3.19754	4.59774
12.2121	4.15788	3.18227	4.60541
12.2188	4.2098	3.13882	4.6067
12.2254	4.23561	3.04733	4.60687
12.2321	4.27306	2.95175	4.6209
12.2387	4.33701	2.89696	4.6511
12.2454	4.40053	2.8861	4.66788
12.2521	4.46586	2.89897	4.69097
12.2587	4.5416	2.9318	4.75645
12.2654	4.64452	3.01088	4.86734
12.2721	4.75749	3.11622	4.98089
12.2788	4.86035	3.19237	5.0616
12.2854	4.94813	3.24582	5.1142
12.2921	5.01395	3.30401	5.15124
12.2988	5.04479	3.36489	5.16248
12.3054	5.03939	3.36569	5.13072
12.3121	4.99218	3.28987	5.04573
12.3187	4.90735	3.21649	4.93102
12.3254	4.84123	3.19519	4.84963
12.3321	4.86556	3.24145	4.85861
12.3387	5.01991	3.37578	4.98043
12.3454	5.32911	3.69689	5.24415
12.3521	5.89282	4.30972	5.75024
12.3588	6.77408	5.20815	6.57865
12.3654	7.91807	6.30493	7.68192
12.3721	9.15138	7.47387	8.88441
12.3788	10.2971	8.57905	10.0144
12.3854	11.2269	9.49598	10.9563
12.3921	11.784	10.0955	11.6035
12.3987	11.9134	10.2979	11.8581
12.4054	11.6336	10.0992	11.6841
12.4121	11.0544	9.5776	11.1651
12.4187	10.312	8.86716	10.448
12.4254	9.50175	8.04835	9.63299
12.4321	8.69995	7.18027	8.76304
12.4388	7.92297	6.33463	7.89312
12.4454	7.20232	5.59252	7.1018
12.4521	6.55538	4.98564	6.42043
12.4588	5.996	4.51828	5.83815
12.4654	5.54555	4.19467	5.36938
12.4721	5.20312	4.01532	5.04184
12.4787	4.96138	3.93141	4.82789
12.4854	4.79702	3.8648	4.66942
12.4921	4.69976	3.80856	4.5619
12.4987	4.64295	3.76509	4.50899
12.5054	4.60365	3.7482	4.48237
12.5121	4.58768	3.73891	4.45807
12.5188	4.58522	3.725	4.42488
12.5254	4.57634	3.72233	4.39967
12.5321	4.54263	3.72581	4.36378
12.5388	4.49568	3.72368	4.31891
12.5454	4.43246	3.69289	4.25866
12.5521	4.36299	3.65107	4.18899
12.5587	4.31804	3.63807	4.13271
12.5654	4.31801	3.69145	4.10264
12.5721	4.35751	3.76718	4.10695
12.5787	4.41805	3.84823	4.11931
12.5854	4.5112	3.94472	4.18173
12.5921	4.61822	4.08273	4.29036
12.5988	4.69264	4.22868	4.42434
12.6054	4.7171	4.31036	4.53652
12.6121	4.71232	4.35755	4.6227
12.6188	4.68443	4.3907	4.69151
12.6254	4.64132	4.42579	4.70559
12.6321	4.60293	4.45368	4.67518
12.6387	4.63418	4.49876	4.64618
12.6454	4.76685	4.60425	4.68495
12.6521	5.01701	4.80386	4.82544
12.6587	5.40714	5.13153	5.12261
12.6654	5.91712	5.59717	5.59391
12.6721	6.48323	6.12703	6.17753
12.6788	6.99932	6.63835	6.76445
12.6854	7.37841	7.05845	7.23591
12.6921	7.55539	7.31697	7.53351
12.6988	7.51473	7.3898	7.60235
12.7054	7.31032	7.27933	7.46248
12.7121	7.02966	7.07163	7.18022
12.7188	6.75141	6.83628	6.85162
12.7254	6.53399	6.63889	6.57763
12.7321	6.42375	6.53914	6.41751
12.7387	6.47255	6.57459	6.4304
12.7454	6.66605	6.77238	6.61957
12.7521	7.00433	7.13594	6.98123
12.7587	7.53537	7.70798	7.54562
12.7654	8.34692	8.53146	8.37662
12.7721	9.54717	9.66638	9.55398
12.7788	11.2366	11.1984	11.165
12.7854	13.597	13.2642	13.3997
12.7921	16.8241	16.0345	16.5138
12.7988	21.0082	19.653	20.6883
12.8054	26.0464	24.1443	25.9271
12.8121	31.5719	29.2736	31.9526
12.8187	36.9628	34.5014	38.1875
12.8254	41.4384	39.0928	43.7892
12.8321	44.2155	42.3057	47.8329
12.8387	44.8047	43.5697	49.6053
12.8454	43.1393	42.652	48.821
12.8521	39.5729	39.7555	45.6945
12.8588	34.787	35.4841	40.8601
12.8654	29.572	30.5934	35.2021
12.8721	24.6792	25.8169	29.6264
12.8788	20.5625	21.6635	24.7622
12.8854	17.3532	18.365	20.8835
12.8921	14.965	15.8901	17.9698
12.8987	13.2342	14.0705	15.8944
12.9054	11.985	12.7432	14.4398
12.9121	11.0529	11.7567	13.3719
12.9187	10.3307	11.0145	12.5605
12.9254	9.76411	10.4541	11.9493
12.9321	9.35653	10.0613	11.5423
12.9388	9.08466	9.80707	11.2843
12.9454	8.92167	9.6579	11.1261
12.9521	8.82449	9.57599	11.0377
12.9588	8.76876	9.54505	10.9746
12.9654	8.75185	9.52624	10.9254
12.9721	8.71026	9.46843	10.8348
12.9787	8.57983	9.32608	10.6664
12.9854	8.29356	9.06461	10.3883
12.9921	7.85744	8.67856	9.99602
12.9987	7.28767	8.1536	9.47716
13.0054	6.6043	7.52174	8.81504
13.0121	5.85039	6.82982	8.05708
13.0188	5.09509	6.14127	7.29113
13.0254	4.42675	5.49868	6.58609
13.0321	3.88441	4.93011	5.97417
13.0388	3.46732	4.47631	5.5192
13.0454	3.17328	4.17702	5.25862
13.0521	3.01498	4.0397	5.17472
13.0587	2.96702	4.00986	5.15346
13.0654	2.97677	4.0344	5.13113
13.0721	2.97017	4.04782	5.08941
13.0787	2.93101	4.0182	5.00116
13.0854	2.83834	3.91694	4.83981
13.0921	2.69694	3.74932	4.57551
13.0988	2.5272	3.54667	4.29292
13.1054	2.36008	3.35238	4.05674
13.1121	2.23469	3.21602	3.89489
13.1188	2.17188	3.14749	3.79154
13.1254	2.20126	3.14253	3.74892
13.1321	2.33372	3.19107	3.80629
13.1387	2.54526	3.29151	3.94351
13.1454	2.834	3.43768	4.13786
13.1521	3.23652	3.63802	4.38247
13.1587	3.77096	3.94215	4.73724
13.1654	4.41265	4.36782	5.2365
13.1721	5.09714	4.90212	5.86033
13.1788	5.79559	5.50567	6.5545
13.1854	6.44135	6.13474	7.24034
13.1921	6.97563	6.73101	7.85169
13.1988	7.3384	7.18342	8.31795
13.2054	7.50755	7.42791	8.59202
13.2121	7.51448	7.46823	8.6732
13.2188	7.4262	7.36707	8.62428
13.2254	7.31761	7.19411	8.51769
13.2321	7.21203	7.01461	8.42197
13.2387	7.15282	6.8877	8.3766
13.2454	7.18251	6.85158	8.42565
13.2521	7.3169	6.90444	8.57332
13.2587	7.48588	7.00475	8.76644
13.2654	7.62124	7.11055	8.95863
13.2721	7.68584	7.17753	9.10177
13.2788	7.65136	7.17261	9.14395
13.2854	7.51797	7.08023	9.0441
13.2921	7.29196	6.89857	8.82213
13.2988	7.0134	6.66007	8.52378
13.3054	6.7124	6.37527	8.1755
13.3121	6.42894	6.07036	7.80954
13.3187	6.20535	5.78668	7.49251
[truncated: 4,752 more rows]

## Sheet: Figure S16B
Figure S16B: LC-MS chromatogram (negative mode) of MA control reaction products
RT [min]	MA control A	MA control B	MA control C
0.0194333	239494	189209	191445
0.0483167	188025	186330	191734
0.0772333	193736	184011	194349
0.106167	191705	187939	193985
0.135117	188692	189007	181669
0.16405	188154	175802	186389
0.192983	186208	183935	185136
0.221933	183948	192579	189068
0.250867	186707	187341	190829
0.279817	187933	183122	178122
0.30875	187126	183010	185273
0.337683	184867	184234	185363
0.366633	185703	190499	183019
0.395567	187737	186202	184579
0.4245	189890	187196	185164
0.45345	187614	182394	180619
0.482383	189672	185642	180785
0.511333	185319	189709	183413
0.540267	190264	191819	184669
0.5692	197115	185773	188227
0.59815	181694	181353	188908
0.627083	183715	186100	186034
0.656033	187577	184493	189123
0.684967	187264	185956	188175
0.7139	187407	181701	184909
0.74285	195800	174553	178134
0.771783	186650	188517	182992
0.800733	188171	179110	176181
0.829667	186630	188983	183689
0.8586	187081	190128	183955
0.88755	186599	181288	185393
0.916483	189877	181598	188592
0.945433	190061	184889	182601
0.974367	184515	191502	177327
1.0033	185590	183711	185969
1.03225	180837	183070	181924
1.06118	184741	187251	181434
1.09013	201433	183218	190565
1.11907	186218	184467	187415
1.148	186412	186272	175067
1.17695	183645	185126	173259
1.20588	184296	180779	182344
1.23483	184744	187592	187936
1.26377	181565	192258	190620
1.2927	188413	185485	191710
1.32165	189086	188129	175507
1.35058	183539	182247	179650
1.37953	182037	188696	186932
1.40847	196361	187438	186665
1.4374	181417	185494	180665
1.46635	193955	189922	186848
1.49528	183789	184061	185695
1.52423	190575	185087	185563
1.55317	193669	188369	185547
1.5821	191271	185591	183497
1.61105	188195	184216	184569
1.63998	191127	183108	189339
1.66893	194995	185880	187481
1.69787	181284	188520	191033
1.7268	184818	178440	189116
1.75575	186128	177990	178151
1.78468	185855	183624	183092
1.81363	197006	183108	182871
1.84257	193306	189162	184743
1.8715	185069	178110	183504
1.90045	191911	190236	192878
1.92938	191123	184681	178958
1.95833	186340	183397	188023
1.98727	194991	217686	189560
2.0162	191923	175679	181387
2.04515	182434	184789	183380
2.07408	192143	180606	186614
2.10302	182604	182218	186288
2.13197	189126	184068	178123
2.1609	203920	201766	198197
2.18985	216359	209926	208228
2.21878	199985	200684	197139
2.24772	191348	187865	188864
2.27667	186274	187881	183232
2.3056	188001	180498	183125
2.33453	187437	189213	181765
2.36348	190685	189796	189620
2.39242	190218	187365	182346
2.42135	198406	189654	181599
2.4503	194522	192174	192697
2.47923	196550	193346	186611
2.50818	187364	184027	187809
2.53712	189446	185060	182388
2.56605	191459	187596	179138
2.595	191031	175706	180107
2.62393	183563	186383	182591
2.65287	181018	183988	180627
2.68182	180235	187118	186691
2.71075	191179	182450	185313
2.7397	187192	180173	187414
2.76863	183916	185754	189588
2.79757	179921	179373	181242
2.82652	180487	181540	185642
2.85545	184998	194014	184893
2.8844	374061	378778	367792
2.91333	475956	503301	468325
2.94227	476589	474214	463383
2.97122	490178	506056	466050
3.00015	446033	471272	471866
3.0291	459329	439616	441690
3.05803	395274	408607	423954
3.08697	371751	375131	383212
3.11592	339174	332441	346720
3.14485	307404	313459	299511
3.17378	309961	286652	298767
3.20273	277402	264552	277885
3.23167	264052	248225	252303
3.2606	241224	250282	259409
3.28955	240189	234261	232563
3.31848	222784	233292	223080
3.34743	217120	212512	215453
3.37637	213302	218775	218081
3.4053	224104	205647	217148
3.43425	216569	214300	210829
3.46318	210181	211890	200160
3.49212	204157	212779	207539
3.52107	200323	200365	207409
3.55	199227	200236	201461
3.57893	197167	207815	198060
3.60788	198231	193060	201058
3.63682	198790	200677	201070
3.66575	191633	193389	204717
3.6947	198489	192219	190990
3.72363	193735	194462	190866
3.75258	200164	192319	191265
3.78152	186729	192120	195856
3.81045	191303	190942	199375
3.8394	182409	193716	186136
3.86833	189427	183030	188745
3.89728	192762	194889	186429
3.92622	190703	196567	195091
3.95515	191608	194244	191422
3.9841	190090	185167	187804
4.01303	185312	193146	194571
4.04198	187678	186854	200835
4.07092	194383	187872	181130
4.09985	187281	188796	198012
4.1288	192892	197398	191991
4.15773	184473	196644	190645
4.18668	194092	184760	192848
4.21562	188183	181712	194488
4.24455	191856	184506	182982
4.2735	189664	189035	188098
4.30243	183280	190901	190478
4.33138	194621	184442	188164
4.36032	185335	189311	186045
4.38925	186062	188626	182314
4.4182	182105	182211	190349
4.44713	182587	190825	192881
4.47608	188239	177700	182609
4.50502	185519	185001	186745
4.53395	180563	185380	187160
4.5629	188163	182757	185152
4.59183	189569	183149	185997
4.62078	190081	186907	184136
4.64972	192522	187006	185161
4.67865	189061	198365	190544
4.7076	184998	188526	188532
4.73653	196613	194293	192483
4.76548	194293	188169	189924
4.79442	189207	187351	184140
4.82335	191028	192551	190826
4.8523	194414	186404	192104
4.88123	187982	189212	188393
4.91018	199433	194382	195386
4.93912	183681	188923	187551
4.96805	206757	187855	193884
4.997	192641	182589	192066
5.02593	195607	185379	192750
5.05488	184464	183756	188192
5.08382	187645	178165	181951
5.11275	187281	187400	187036
5.1417	190702	184354	192877
5.17063	195527	191971	185541
5.19958	186177	187414	186516
5.22852	188623	187010	189629
5.25745	193770	190005	191662
5.2864	181613	191473	186891
5.31533	192803	188002	187035
5.34428	194856	189351	180998
5.37322	187236	185476	189347
5.40215	194584	185399	191654
5.4311	188652	192242	183061
5.46003	190075	190416	184034
5.48898	184580	185100	184206
5.51792	188797	187866	183004
5.54685	193385	185079	188655
5.5758	187509	186926	184182
5.60473	196946	183513	183266
5.63368	190414	196638	178968
5.66262	182171	188504	195226
5.69155	187903	183808	186976
5.7205	187100	194151	192279
5.74943	187223	184126	190207
5.77838	185104	198996	186104
5.80732	188106	182099	190393
5.83625	194482	192272	184358
5.8652	181252	206591	192576
5.89413	192903	190760	182914
5.92307	188297	190834	192954
5.95202	186152	187155	188870
5.98095	183873	191055	193609
6.0099	185238	199965	186641
6.03883	188630	185105	189959
6.06777	194144	189690	187344
6.09672	190654	188516	191424
6.12565	189044	185865	188009
6.1546	186919	186213	182900
6.18353	186292	186910	192026
6.21248	188518	192333	188620
6.24142	191893	194469	197084
6.27035	189663	196490	187756
6.2993	191140	184632	188453
6.32823	195193	191646	185221
6.35718	194478	189331	186822
6.38612	188873	185075	186609
6.41505	194874	189818	195833
6.444	192698	189358	184736
6.47293	194815	194679	191806
6.50188	184202	190640	186015
6.53082	190796	188877	185469
6.55975	197108	194005	185399
6.5887	189773	182304	188865
6.61763	194771	183378	187575
6.64657	189058	186501	183770
6.67552	186609	188910	193070
6.70445	189154	194740	183799
6.7334	183015	185478	191174
6.76233	194314	193431	183006
6.79127	186717	185063	189182
6.82022	192064	201793	187420
6.84915	185407	192450	187201
6.8781	184846	184690	190929
6.90703	190217	186884	189290
6.93597	195750	187908	194380
6.96492	197152	186921	183106
6.99385	191405	192749	188572
7.0228	188525	193529	181896
7.05173	197617	186878	187806
7.08067	189458	185199	187691
7.10962	188022	188521	189698
7.13855	199876	187232	180984
7.1675	195368	194028	197307
7.19643	195311	192589	183958
7.22537	198836	191177	187676
7.25432	219113	187653	194983
7.28325	194264	190643	190651
7.3122	187797	195845	188592
7.34113	194648	193059	186791
7.37007	197020	197563	189123
7.39902	188721	190946	188322
7.42795	193438	194210	184714
7.4569	185701	192277	190895
7.48583	197199	188665	194396
7.51477	199492	192758	191538
7.54372	195644	189374	198655
7.57265	189129	197691	189410
7.6016	194637	197063	194474
7.63053	192131	194990	196208
7.65947	209018	199464	197888
7.68842	199525	201909	195603
7.71735	200946	203009	210113
7.7463	212993	207789	208188
7.77523	212907	201441	206501
7.80417	210538	203916	206363
7.83312	198360	204590	200249
7.86205	203872	195804	202970
7.891	192146	206878	186165
7.91993	190361	187384	196085
7.94887	195242	190597	193458
7.97782	191880	183906	191942
8.00675	190514	194147	186531
8.0357	185054	189388	180540
8.06463	190385	188183	197437
8.09357	190199	187922	186797
8.12252	184831	192266	187165
8.15145	192968	187673	181247
8.1804	188909	184842	194754
8.20933	190491	189259	192620
8.23827	187167	190370	184256
8.26722	194954	188054	184536
8.29615	192911	194589	196217
8.3251	190708	188958	193055
8.35403	195175	188382	190725
8.38298	197480	196418	184863
8.41192	196351	188150	191304
8.44085	195536	190403	191715
8.4698	201164	184836	188369
8.49873	192343	194613	187887
8.52768	189345	189016	195025
8.55662	192951	195822	193499
8.58555	201785	195676	189251
8.6145	204663	198091	198560
8.64343	196473	199072	194003
8.67238	194494	191488	193140
8.70132	194465	196638	204455
8.73025	211911	195536	205602
8.7592	210158	217290	203315
8.78813	205231	208763	216408
8.81708	210317	202541	210133
8.84602	218833	213030	207686
8.87495	221003	216536	208005
8.9039	219148	218890	213554
8.93283	219339	217541	222540
8.96178	212166	220158	212415
8.99072	208118	212525	205356
9.01965	212417	216775	201865
9.0486	200032	199869	194015
9.07753	191332	197834	193372
9.10648	191061	194305	189306
9.13542	186775	190065	188958
9.16435	191096	183865	188613
9.1933	189763	183453	190795
9.22223	193431	186497	185862
9.25118	188642	184887	196036
9.28012	187795	187033	195828
9.30905	192534	191826	182751
9.338	187749	189268	187885
9.36693	182749	186048	191716
9.39588	185866	183604	190597
9.42482	196708	187463	190257
9.45375	191408	184261	183978
9.4827	194138	194569	197799
9.51163	187625	187458	184585
9.54058	182975	187134	182449
9.56952	194151	187669	185714
9.59847	185946	184846	190034
9.6274	189185	182257	180998
9.65633	188143	191728	186378
9.68528	193107	187319	189396
9.71422	178437	182244	190887
9.74317	196819	187823	185191
9.7721	190205	185917	185138
9.80103	190709	185730	189786
9.82998	192312	193451	188773
9.85892	186334	198275	187257
9.88787	191144	185219	185104
9.9168	185611	186652	188873
9.94573	185044	193542	182905
9.97468	190427	184398	185147
10.0036	185493	190030	194841
10.0326	185597	182449	188577
10.0615	189216	199432	185188
10.0904	182294	192803	184661
10.1194	187585	187995	183538
10.1483	190110	191724	181980
10.1773	188398	184569	182078
10.2062	194562	183051	185963
10.2351	190232	193473	186217
10.2641	184322	189117	180830
10.293	186880	182101	188029
10.322	183080	184743	190366
10.3509	188655	183842	180954
10.3798	187055	196960	184621
10.4088	189502	183500	183090
10.4377	182690	182636	178911
10.4667	188979	189337	184893
10.4956	192377	191012	186632
10.5245	189777	195660	191588
10.5535	190520	188147	179864
10.5824	193828	193111	183530
10.6114	188013	197281	193177
10.6403	186172	194856	181725
10.6692	183019	194770	194944
10.6982	197455	192900	186966
10.7271	185130	189366	185862
10.7561	189390	188911	183043
10.785	187207	181070	190318
10.8139	193510	180502	196237
10.8429	195443	185094	187758
10.8718	188627	191423	180478
10.9008	185533	179641	185720
10.9297	184534	202841	173470
10.9587	186129	189661	182403
10.9876	195022	192965	194678
11.0165	192360	188728	193025
11.0455	190026	194593	197391
11.0744	209557	206719	203723
11.1034	200232	203369	203661
11.1323	193833	202691	203283
11.1612	214368	205646	208967
11.1902	214932	207368	207517
11.2191	212011	219260	213125
11.248	219229	214514	215050
11.277	223621	216738	215107
11.3059	214913	225404	217705
11.3349	230070	223110	224310
11.3638	226191	227415	234437
11.3927	232628	225577	228758
11.4217	234231	240212	239730
11.4506	233518	226611	232396
11.4796	240214	235503	239093
11.5085	240907	225390	249739
11.5374	236374	234242	239673
11.5664	229842	244294	258886
11.5953	239745	236387	235818
11.6242	236973	239400	249187
11.6532	245698	229642	247000
11.6821	236726	234621	239092
11.7111	239353	232576	242000
11.74	239734	238042	237977
11.769	238611	229977	246283
11.7979	239910	240314	244162
11.8268	229950	238227	236006
11.8558	231753	239995	236487
11.8847	231630	247841	237803
11.9137	240793	235837	242311
11.9426	251419	245036	247041
11.9715	250705	251902	250039
12.0005	269320	261712	265589
12.0294	272231	255765	271272
12.0584	287449	280654	296494
12.0873	313480	309115	309454
12.1162	313822	319132	319597
12.1452	335763	331425	339495
12.1741	365220	349995	359803
12.203	370237	364151	366816
12.232	361104	342917	377470
12.2609	336434	321551	335213
12.2899	309173	302599	313124
12.3188	294013	294000	304373
12.3477	281414	277289	298693
12.3767	290118	283033	300473
12.4056	298477	289348	303439
12.4346	293443	283068	295165
12.4635	318501	311093	340054
12.4924	394375	400473	396290
12.5214	396420	379052	416511
12.5503	365593	354729	365622
12.5793	314927	328356	329749
12.6082	311100	317290	317111
12.6371	325886	314449	334669
12.6661	320621	326053	340988
12.695	328069	349485	352398
12.724	337181	351041	359202
12.7529	344494	340038	381391
12.7818	391918	388227	397713
12.8108	392016	385077	398724
12.8397	343568	333227	350625
12.8687	305802	301429	327973
12.8976	287927	288694	296009
12.9265	304168	306366	326619
12.9555	344208	333741	362765
12.9844	372071	373572	383086
13.0134	420335	399655	401834
13.0423	408806	401500	423570
13.0712	423140	431384	429233
13.1002	428693	434769	447572
13.1291	407233	391224	429227
13.158	358505	365438	397400
13.187	347258	341207	370658
13.2159	332214	331724	338087
13.2449	332574	319506	324130
13.2738	343452	349036	355044
13.3027	391436	393022	399439
13.3317	404222	409357	435186
13.3606	430469	414796	439656
13.3896	439116	421065	453389
13.4185	432240	414421	451216
13.4474	396736	376514	413781
13.4764	365104	366956	390734
13.5053	342569	350621	371632
13.5343	354864	345299	360785
13.5632	375570	367385	381955
13.5921	406157	409944	413443
13.6211	446124	425186	458085
13.65	457721	447261	476474
13.679	440434	441656	456669
13.7079	398843	407203	435597
13.7368	375218	357762	386270
13.7658	374550	362024	376404
13.7947	360807	361143	377276
13.8237	389525	397862	406184
13.8526	440886	418398	461267
13.8815	457914	427310	495911
13.9105	473792	434158	460951
13.9394	425902	399319	407317
13.9683	384067	371553	401318
13.9973	394907	384708	421634
14.0262	404139	396855	408186
14.0552	416858	404675	455033
14.0841	418369	416627	424588
14.113	423100	403245	417750
14.142	423037	405873	425707
14.1709	408080	401899	429059
14.1999	408386	414153	406184
14.2288	435092	426781	431607
14.2577	423115	421332	423945
14.2867	401652	416323	420307
14.3156	401664	402661	449635
14.3446	409971	418787	432504
14.3735	424802	414322	426978
14.4024	419303	397457	447658
14.4314	401784	424905	459029
14.4603	420318	411541	436076
14.4893	407553	439442	437896
14.5182	395640	425166	410676
14.5471	439487	388648	420032
14.5761	398987	414837	407193
14.605	411603	395876	439746
14.634	419149	424484	421315
14.6629	429709	415855	457309
14.6918	415372	369190	427013
14.7208	424325	389908	405470
14.7497	389246	409327	425672
14.7787	438913	391863	433894
14.8076	398303	398503	428357
14.8365	401913	377786	413273
14.8655	396936	397563	403466
14.8944	388136	368589	423051
14.9233	392527	384926	427193
14.9523	386693	403162	400893
14.9812	399322	380700	446043
15.0102	378237	402000	411305
15.0391	397338	362303	414740
15.068	382223	358402	427150
15.097	398342	391907	402475
15.1259	385865	362611	385888
15.1548	364912	363032	383600
15.1838	369803	361572	385134
15.2127	365678	374330	392438
15.2417	354613	360485	379443
15.2706	381029	347847	379858
15.2995	335412	340575	362691
15.3285	342952	363564	357373
15.3574	317862	331993	357549
15.3864	327970	311956	331683
15.4153	336604	327968	327604
15.4443	326048	316025	339216
15.4732	307691	303935	331489
15.5021	325827	295626	322751
15.5311	320772	293407	315563
15.56	317313	308743	333806
15.5889	295114	296215	306759
15.6179	296871	287834	315670
15.6468	297258	289178	290286
15.6758	285349	276790	301656
15.7047	283089	277489	292760
15.7336	274065	288515	291843
15.7626	276178	273744	279175
15.7915	284953	268801	283296
15.8204	269679	275049	266318
15.8494	272748	265796	277120
15.8783	272996	255041	270796
15.9073	257104	253015	260116
15.9362	253540	250118	262280
15.9651	248532	241398	260417
15.9941	242584	228473	251645
16.023	233704	232307	248819
16.052	226761	231211	242606
16.0809	236130	224033	233316
16.1099	230197	232301	240730
16.1388	229359	216507	232627
16.1677	228684	218655	233362
16.1967	225556	221416	234678
16.2256	222179	218627	224495
16.2545	223068	223420	220656
16.2835	215299	220495	223411
16.3124	219570	218886	220574
16.3413	221641	219160	223785
16.3703	219645	204841	218291
16.3992	220328	211472	215673
16.4282	208233	209482	215306
16.4571	207651	207273	214871
16.486	215108	204029	205219
16.515	210696	202164	198060
16.5439	210044	208983	214408
16.5729	211412	206689	206088
16.6018	212657	205061	205658
16.6307	209378	201850	208312
16.6597	209658	205589	204276
16.6886	209724	206580	201961
16.7176	222076	207318	204165
16.7465	214516	202394	198135
16.7754	202181	202026	207216
16.8044	201107	209693	197056
16.8333	200272	209968	195787
16.8623	195230	201421	192455
16.8912	203748	198337	196460
16.9201	204222	200546	202249
16.9491	200671	198314	192575
16.978	206920	209352	203683
17.0069	199878	200230	195105
17.0359	197788	194766	192770
17.0648	206154	195051	197656
17.0938	202538	200617	194711
17.1227	207678	196778	200628
17.1517	201487	199401	201020
17.1806	194091	202227	194216
17.2095	199872	193946	203834
17.2385	201019	201968	204004
17.2674	204168	205152	200847
17.2963	207450	200312	199018
17.3253	203223	205075	196664
17.3542	208411	192289	198311
17.3832	197791	197504	198071
17.4121	201791	201882	192179
17.441	201326	201533	183415
17.47	196889	195484	196451
17.4989	207078	195290	196672
17.5279	167764	198292	197096
17.5568	201300	197031	195006
17.5857	194848	200569	200241
17.6147	196071	203535	200148
17.6436	199552	199435	194651
17.6726	207058	198002	200245
17.7015	202524	197385	203231
17.7304	195354	189569	202700
17.7594	199421	202447	196759
17.7883	196207	200598	208180
17.8173	203595	205078	190318
17.8462	203227	211328	196335
17.8751	204122	201155	201252
17.9041	198098	195583	197124
17.933	201051	195316	200106
17.9619	203457	198281	202286
17.9909	199346	191650	197893
18.0198	200731	196433	192355
18.0487	195134	198015	198483
18.0777	197884	196442	198598
18.1066	195570	192305	204254
18.1356	201370	202220	204946
18.1645	199614	197536	202030
18.1934	203895	191507	200697
18.2224	198858	206025	198433
18.2513	197089	208091	195754
18.2803	201884	197917	195622
18.3092	194934	193061	203050
18.3381	207346	193724	197195
18.3671	196551	204946	196526
18.396	205810	198097	197738
18.425	198197	205507	193173
18.4539	198366	194255	193500
18.4828	201876	200282	193714
18.5118	193619	194361	203534
18.5407	207187	196570	202227
18.5696	208825	195506	192830
18.5986	202351	197238	195183
18.6275	201769	207824	194355
18.6565	211245	203518	191477
18.6854	202991	200345	195926
18.7143	200276	197935	191913
18.7433	202436	205152	196792
18.7722	205739	197104	201380
18.8012	193818	192064	195806
18.8301	202825	203550	195100
18.859	198039	198044	189943
18.888	205519	199014	195113
18.9169	193772	203764	196909
18.9459	210190	194572	195192
18.9748	199817	199177	193484
19.0037	210057	192471	193704
19.0327	210146	201263	189144
19.0616	199908	198367	197398
19.0906	197254	194080	191878
19.1195	202204	196306	196539
19.1484	207508	199570	199237
19.1774	197484	200484	195680
19.2063	196969	192818	193810
19.2353	208736	199458	196769
19.2642	205536	196372	192954
19.2931	201788	196849	192645
19.3221	190123	204103	205909
19.351	198817	202205	200384
19.38	195509	206961	204056
19.4089	195912	197955	190565
19.4378	199329	198061	192974
19.4668	200163	198926	196686
19.4957	201544	198880	205426
19.5246	206027	201795	191049
19.5536	196344	198114	198962
19.5825	196024	198248	195185
19.6115	199613	191917	200244
19.6404	192853	195856	194538
19.6693	204199	192964	200046
19.6983	204456	205234	199402
19.7272	200278	203695	188360
19.7562	182887	198550	190252
19.7851	191326	202356	190919
19.814	199879	198682	196280
19.843	202568	195646	190794
19.8719	195519	195036	194770
19.9008	206430	204654	201910
19.9298	201671	201094	186972
19.9587	201505	203052	190462
19.9876	201071	199641	199693
20.0166	198451	199743	215651
20.0455	198492	204709	202126
20.0745	199630	193803	202073
20.1034	202911	198988	200816
20.1323	204516	201350	206267
20.1613	208179	194616	205779
20.1902	194920	200446	197433
20.2192	192535	194219	198044
20.2481	203128	203312	202310
20.277	200129	205394	201060
20.306	205065	187988	198587
20.3349	203824	201741	200214
20.3639	198911	201240	205390
20.3928	199889	201481	203213
20.4217	203381	189580	200704
20.4507	206186	199331	196413
20.4796	197170	200148	192132
20.5085	196210	188269	190935
20.5375	203152	198386	191847
20.5664	202766	199089	203382
20.5954	197273	196446	194598
20.6243	200341	196341	198290
20.6532	194523	201331	195136
20.6822	201117	199099	193694
20.7111	201006	200874	191098
20.7401	207218	196899	198083
20.769	201107	200564	193749
20.798	192148	190508	195756
20.8269	204555	189702	199889
20.8558	201332	195642	195993
20.8848	197149	202841	194712
20.9137	196675	195241	189298
20.9426	198097	195410	201867
20.9716	202135	191231	189113
21.0005	202818	199711	205205
21.0295	202743	198465	194712
21.0584	201915	192265	197405
21.0873	192302	202043	197186
21.1163	210278	195615	195501
21.1452	189414	206804	198032
21.1742	204186	195652	197499
21.2031	200800	194646	195418
21.232	197633	189471	190641
21.261	200334	197438	203759
21.2899	201706	197236	200260
21.3188	191466	192062	200218
21.3478	197118	194275	196152
21.3767	196003	204249	192602
21.4057	200441	190653	191861
21.4346	199636	199558	194246
21.4635	189051	196280	191406
21.4925	199326	189852	187920
21.5214	201207	193988	197850
21.5504	200734	196558	199061
21.5793	188300	193179	196262
21.6082	199033	197450	190258
21.6372	197891	196613	192129
21.6661	194550	201705	195330
21.695	192472	197895	190523
21.724	195223	193884	200712
21.7529	196843	194699	194930
21.7818	198262	190262	185175
21.8108	199438	197719	204874
21.8397	197753	191878	196237
21.8687	203601	196067	186497
21.8976	190669	190858	193788
21.9265	202661	198684	194207
21.9555	199865	196434	195145
21.9844	205643	202911	194264
22.0134	192227	191500	195375
22.0423	198651	193293	190395
22.0712	194664	196871	197936
22.1002	199409	198511	188691
22.1291	189749	190789	193361
22.158	190632	202595	193016
22.187	185214	196671	198481
22.2159	197665	198242	199582
22.2449	197552	202334	191442
22.2738	200259	200750	193833
22.3027	191512	196773	192040
22.3317	195706	195848	190996
22.3606	197466	189276	186896
22.3896	202958	191117	191512
22.4185	203171	198942	197341
22.4474	191967	192412	195430
22.4764	201070	195820	189457
22.5053	195921	202531	200430
22.5343	201672	196161	189698
22.5632	197310	193129	201236
22.5921	201142	193462	192316
22.6211	192803	204169	195928
22.65	195341	198008	185647
22.679	194557	186284	195280
22.7079	208186	199165	197809
22.7368	194117	189707	195544
22.7658	197975	198796	198134
22.7947	193261	201517	191110
22.8236	196440	193196	198430
22.8526	194390	190917	194176
22.8815	205910	193785	191719
22.9105	206841	195061	194732
22.9394	194675	199337	191793
22.9683	203955	192636	196317
22.9973	186344	207018	191228
23.0262	192336	187623	187893
23.0552	194246	188102	191908
23.0841	204472	187585	190713
23.113	199679	194000	191322
23.142	197358	193826	198742
23.1709	190314	193895	195353
23.1998	194184	194548	192132
23.2288	196622	194722	189734
23.2577	189057	192896	198047
23.2867	199676	188358	195554
23.3156	208313	191638	197512
23.3445	220356	194615	198374
23.3735	203528	192581	191951
23.4024	198298	200603	188228
23.4313	192896	198847	197627
23.4603	197941	194503	193011
23.4892	200099	193740	196889
23.5182	188456	192442	187604
23.5471	197225	191246	185084
23.576	198515	192831	196114
23.605	192688	189330	193758
23.6339	198964	201391	196713
23.6628	190960	196703	191844
23.6918	194168	194261	195488
23.7207	198760	183206	203104
23.7497	190764	197906	199065
23.7786	201393	182388	189721
23.8075	187119	192295	189341
23.8365	194270	199262	188485
23.8654	191029	193052	196682
23.8944	201091	192487	191943
23.9233	200116	199477	195676
23.9522	190652	195511	197141
23.9812	194220	189558	200888
24.0101	194561	189439	199074
24.039	199473	195036	196082
24.068	200772	192912	196155
24.0969	189914	189118	189807
24.1259	192983	189922	195362
24.1548	197137	194417	197486
24.1837	197366	195387	191834
24.2127	182823	195811	194312
24.2416	194192	207635	191634
24.2706	196066	193921	200708
24.2995	199635	193561	193906
24.3285	194530	197979	200016
24.3574	187986	190342	193210
24.3863	195906	191650	183294
24.4153	195871	197885	192418
24.4442	185760	188599	191939
24.4731	190869	190922	187831
24.5021	189480	197755	190779
24.531	191431	195984	190793
24.56	202324	192971	194165
24.5889	191260	196164	196275
24.6178	196370	196672	186689
24.6468	203851	193650	197147
24.6757	193828	190727	198464
24.7046	193433	196005	192636
24.7336	190597	191503	193222
24.7625	193613	191118	186282
24.7915	194923	193160	189276
24.8204	187391	186866	199716
24.8493	196440	195595	190269
24.8783	197082	188567	191470
24.9072	195287	190125	192889
24.9361	189717	186478	189275
24.9651	193876	187900	190194
24.994	190306	191947	191965
25.023	192094	199693	194659
25.0519	198169	191811	194193
25.0808	192683	197263	188948
25.1098	193655	198700	194187
25.1387	191860	193051	187106
25.1676	192220	192859	188663
25.1966	195818	203788	192180
25.2255	196223	192986	188367
25.2544	206048	187613	194752
25.2834	197691	191007	186183
25.3123	199033	191460	194749
25.3413	195740	191909	183471
25.3702	194896	182545	190575
25.3991	197062	189196	183075
25.4281	189059	195566	184869
25.457	194104	192003	188254
25.486	195016	189399	183748
25.5149	193641	194719	186170
25.5438	189541	194272	197018
25.5728	190494	191674	192618
25.6017	201385	193014	197947
25.6306	188552	188170	183015
25.6596	202625	191860	190296
25.6885	198939	185891	193649
25.7175	187819	187193	186553
25.7464	197027	192530	184450
25.7753	189718	192103	191307
25.8043	187637	186633	192307
25.8332	195224	189511	186421
25.8621	181349	195011	189197
25.8911	191148	195567	187136
25.92	198704	190101	185252
25.949	181624	197670	184554
25.9779	192557	189628	189133
26.0069	191036	192892	188051
26.0358	185813	191025	190769
26.0647	191026	193263	181559
26.0937	190800	190193	187219
26.1226	188186	194781	188438
26.1515	190948	185718	184132
26.1805	187155	192730	191387
26.2094	187975	188880	188386
26.2384	191160	193457	186862
26.2673	187489	190236	198612
26.2962	203354	186411	187813
26.3252	188876	188816	185129
26.3541	186582	189338	194153
26.3831	201307	184478	193066
26.412	190074	184530	188563
26.4409	187761	185922	183135
26.4699	193725	189386	184767
26.4988	194971	191748	184086
26.5277	198629	188977	190011
26.5567	192203	191108	184046
26.5856	186170	183550	184979
26.6146	188514	186220	187935
26.6435	191432	191550	190817
26.6724	186608	191057	184994
26.7014	196580	194805	187188
26.7303	191153	190563	184080
26.7592	184375	190063	189202
26.7882	192591	189418	186633
26.8171	194661	189709	188204
26.8461	190246	189359	183979
26.875	193524	192370	197533
26.9039	187712	186738	179772
26.9329	192285	215975	188272
26.9618	186930	181609	182919
26.9907	193405	194493	187767
27.0197	190345	188418	179047
27.0486	184573	188698	189687
27.0776	196203	181297	192046
27.1065	190944	190564	192620
27.1354	186089	190832	188328
27.1644	184642	193191	181190
27.1933	189442	191043	186557
27.2222	193668	188132	183735
27.2512	195092	188517	189269
27.2801	188612	195862	189376
27.3091	195934	194930	189521
27.338	189168	193446	187776
27.3669	187981	192933	183004
27.3959	191596	182350	192356
27.4248	189077	181902	186674
27.4537	191110	185384	194879
27.4827	188454	194974	188029
27.5116	187689	187945	194005
27.5406	195109	190292	187451
27.5695	190912	194058	187456
27.5984	188644	197767	193260
27.6274	194440	190446	189684
27.6563	184346	179039	180193
27.6853	196433	191351	190126
27.7142	188303	184817	188196
27.7431	190138	190637	188107
27.7721	190796	186937	191247
27.801	189886	190424	194574
27.8299	184108	184225	197375
27.8589	189603	185581	191882
27.8878	186464	193572	189365
27.9167	189322	184955	186672
27.9457	181902	190071	185420
27.9746	190190	190017	190433
28.0035	188488	190367	185162
28.0325	189627	184132	183806
28.0614	190580	189967	188161
28.0903	184568	187106	189449
28.1193	189356	188210	188159
28.1482	190307	189202	190041
28.1771	184736	187851	189029
28.2061	187808	184723	189819
28.235	179719	187784	188256
28.2639	184200	185447	187280
28.2929	188695	184543	181582
28.3218	185811	184525	187641
28.3507	190034	181302	184234
28.3797	190436	193346	184883
28.4086	188603	189795	181121
28.4376	191088	187197	181488
28.4665	184485	188158	182960
28.4954	187429	184601	188322
28.5243	190693	190195	183825
28.5533	188703	190282	187946
28.5822	193099	188981	184160
28.6111	180993	190761	180731
28.6401	183564	186217	186763
28.669	190240	179084	184347
28.6979	181403	181452	190999
28.7269	183685	190683	185065
28.7558	192684	189248	184158
28.7848	188242	184166	191295
28.8137	183616	183433	188684
28.8426	190121	183349	186079
28.8716	185921	181591	188803
28.9005	184362	181746	187325
28.9294	183169	188232	183799
28.9584	184268	183957	183917
28.9873	190399	179794	173993
29.0162	188189	183502	180695
29.0452	184753	182264	176237
29.0741	189245	179847	185430
29.103	182861	183086	185324
29.132	187271	180180	180969
29.1609	184343	181683	180591
29.1899	184498	185144	179125
29.2188	188984	182338	184951
29.2477	184636	188400	188723
29.2767	187311	183586	179427
29.3056	187330	194078	188100
29.3345	196582	186106	185821
29.3635	185958	189096	188302
29.3924	190945	187007	187364
29.4213	191803	191427	185241
29.4503	192215	195050	195945
29.4792	196464	193913	190040
29.5081	203964	194403	198737
29.5371	196609	204675	193465
29.566	199447	207057	202853
29.5949	206088	211501	209172
29.6239	209552	207284	206430
29.6528	210460	206735	213510
29.6817	216068	207592	212736
29.7107	221905	210178	217858
29.7396	220492	215128	217833
29.7685	222688	221934	220638
29.7975	250780	243288	239828
29.8264	279755	285818	272139
29.8553	283831	271581	280814
29.8843	247998	255411	258855
29.9132	245081	241548	240871
29.9421	248079	246934	241809
29.9711	271690	263036	262636
30	256242	253042	250203
30.0289	231505	232646	231170
30.0579	226961	231681	230571
30.0868	217547	222544	221809
30.1157	229203	221568	225647
30.1447	220067	224446	220752
30.1736	224226	230439	224418
30.2025	222095	222420	219509
30.2315	221495	220800	219010
30.2604	217842	215794	218029
30.2893	216342	224634	214993
30.3183	217610	213524	220665
30.3472	214298	223392	220536
30.3761	213082	217316	219455
30.405	210492	209969	216884
30.434	219737	211501	221030
30.4629	218787	228665	226967
30.4918	216026	224350	222769
30.5208	216191	217551	219574
30.5497	217841	224685	218326
30.5786	217824	219141	212204
30.6076	223065	223730	221549
30.6365	222714	224585	226459
30.6654	216464	224905	226993
30.6944	214883	224993	222126
30.7233	211841	217243	218198
30.7523	210440	215621	215734
30.7812	204485	212365	210374
30.8101	196928	209759	205389
30.8391	193394	199090	200692
30.868	192626	199652	192614
30.8969	181470	187394	188260
30.9259	174687	185478	183763
30.9548	175635	183797	182292
30.9837	170185	178685	183020
31.0127	173261	175478	174731
31.0416	169714	178535	175206
31.0705	165937	171424	171414
31.0995	163347	171440	168395
31.1284	162909	167108	167049
31.1573	155340	167178	165589
31.1863	157761	164151	163235
31.2152	153979	158606	160356
31.2442	152846	155032	153867
31.2731	150454	155908	155960
31.302	149493	152775	151307
31.331	147647	147979	152738
31.3599	147537	151925	147988
31.3888	143041	150215	149522
31.4178	142555	148874	147776
31.4467	138733	146081	143881
31.4757	140282	145824	141629
31.5046	139839	142647	142321
31.5335	138369	141496	142479
31.5625	137709	141312	140198
31.5914	135356	142134	140844
31.6203	135574	137385	141681
31.6493	133807	138741	139620
31.6782	133151	134372	139243
31.7072	134361	138203	138393
31.7361	131942	136737	137725
31.765	134565	136405	135916
31.794	134231	133838	136486
31.8229	132997	134836	133632
31.8519	132828	136809	133928
31.8808	130730	134950	134263
31.9097	131436	135453	135368
31.9387	132258	132773	134435
31.9676	130701	132653	133006
31.9966	130890	133535	133264
32.0255	130350	132434	132149
32.0545	131811	132092	133283
32.0834	131039	131809	131298
32.1123	131102	131918	131873
32.1413	128985	131892	132507
32.1702	131826	131218	130333
32.1992	130494	132832	132311
32.2281	131055	132214	131442
32.257	129713	132012	131468
32.286	129748	132797	130959
32.3149	130063	129959	131248
32.3439	130961	132861	130486
32.3728	128169	131329	130826
32.4017	128909	129848	130308
32.4307	130201	131482	130174
32.4596	130069	131700	130871
32.4886	130896	131200	130146
32.5175	131040	130612	130453
32.5465	131007	132296	131692
32.5754	129167	131961	131441
32.6043	129289	132266	131658
32.6333	129354	130825	131954
32.6622	130271	130956	131785
32.6912	131397	129456	130581
32.7201	130993	130655	130609
32.749	130339	131723	131387
32.778	130169	132007	130300
32.8069	129517	130242	131015
32.8359	130914	130032	131712
32.8648	128974	130338	132378
32.8937	129813	131181	131521
32.9227	130219	129058	131532
32.9516	129126	130961	131972
32.9806	127735	130073	131426
33.0095	129511	131658	130580
33.0385	129908	129519	129941
33.0674	129341	129579	130131
33.0964	129204	131254	131127
33.1253	129722	130314	130959
33.1542	130124	131097	129519
33.1832	129963	130884	131027
33.2121	129206	129956	131585
33.2411	128090	131823	131262
33.27	130544	130232	131176
33.2989	130238	129258	130235
33.3279	128690	129307	130735
33.3568	130626	129357	129936
33.3858	129115	130062	129764
33.4147	128323	129629	130625
33.4436	129901	129867	129435
33.4726	129750	130809	130479
33.5015	130653	129628	130909
33.5305	130399	128956	130118
33.5594	130028	130283	129126
33.5884	128836	129742	130299
33.6173	131278	130973	130415
33.6463	127305	132021	130659
33.6752	129925	130930	130757
33.7041	129749	131566	130023
33.7331	130523	131179	130902
33.762	130456	129296	130920
33.791	128948	130383	130630
33.8199	128891	131572	129170
33.8488	130090	130946	130703
33.8778	129934	130236	129484
33.9067	129805	130975	130763
33.9357	129909	129219	131477
33.9646	129754	131378	131791
33.9935	129388	129996	131228
34.0225	130686	130133	130159
34.0514	130308	128863	131191
34.0804	129256	129690	130871
34.1093	129934	129747	129169
34.1382	130320	130093	130613
34.1672	128798	130080	131045
34.1961	129524	130596	129584
34.2251	128883	129457	129036
34.254	129368	130293	130037
34.283	130135	130404	130586
34.3119	128967	129998	130827
34.3409	130202	130711	129878
34.3698	129672	130012	129815
34.3987	129164	130272	128877
34.4277	130580	130375	129695
34.4566	129346	130387	130153
34.4856	130217	130159	130151
34.5145	130587	130162	131244
34.5434	129214	129012	129798
34.5724	128506	129338	129251
34.6013	127737	129624	130099
34.6303	130110	129663	130456
34.6592	129726	130945	130107
34.6882	129841	130365	129416
34.7171	129636	130841	129959
34.746	130030	130906	129560
34.775	131351	131383	130744
34.8039	129717	129604	130792
34.8329	129228	130800	129160
34.8618	129555	131271	129283
34.8907	130444	129862	129094
34.9197	129424	129647	130098
34.9486	130471	130487	129679
34.9776	128706	129453	130966
35.0065	129603	130152	130665
35.0354	129391	130121	130980
35.0644	129466	129850	130394
35.0933	128677	129501	130451
35.1223	129568	130277	129794
35.1512	129873	129977	130018
35.1801	129207	130202	130300
35.2091	130070	130281	130441
35.238	128748	130225	131234
35.267	129680	129379	130360
35.2959	129303	131090	130239
35.3249	131192	129338	131008
35.3538	130725	130096	130500
35.3828	130841	130669	130598
35.4117	130612	131025	130800
35.4406	130718	131207	130050
35.4696	128978	131677	129139
35.4985	129983	129779	129394
35.5275	129882	131089	130558
35.5564	129711	131238	129142
35.5853	129779	128750	130344
35.6143	129805	130390	131236
35.6432	129378	130552	128668
35.6722	129415	131490	129902
35.7011	128874	131041	129364
35.73	130819	131023	129803
35.759	131275	130503	129320
35.7879	130541	130059	130200
35.8169	129855	129892	132473
35.8458	130547	131276	131567
35.8747	129585	130168	129611
35.9037	129967	130574	129521
35.9326	130197	130936	128507
35.9616	130165	130775	130205
35.9905	129950	129275	130041
36.0195	130570	130492	129029
36.0484	129603	129699	129943
36.0773	131344	130779	129989
36.1063	130294	130728	130274
36.1352	129951	130170	129379
36.1642	129083	129152	130532
36.1931	129877	129095	130298
36.2221	129160	129146	129870
36.251	128236	129528	131157
36.2799	129640	130955	130932
36.3089	129162	130135	130578
36.3378	130055	130393	129820
36.3668	130336	130729	129595
36.3957	130415	130147	130488
36.4246	129455	130299	130581
36.4536	131388	131918	130865
36.4825	130692	129511	128822
36.5115	130130	130824	129874
36.5404	128490	130359	129713
36.5694	128853	129436	129745
36.5983	129734	129319	129513
36.6272	130391	129061	131144
36.6562	129296	130900	131215
36.6851	129839	131170	130655
36.7141	129232	130632	131390
36.743	129493	130498	129756
36.7719	129162	129928	130308
36.8009	129351	129870	129971
36.8298	130030	129601	129506
36.8588	130287	129924	132332
36.8877	128821	129628	129443
36.9166	129078	129908	129476
36.9456	128997	130691	131467
36.9745	129366	130103	129822
37.0035	130173	130799	130798
37.0324	130223	128951	129674
37.0614	129489	130275	130439
37.0903	129281	129252	130306
37.1193	130306	131242	129394
37.1482	130525	130451	129178
37.1771	129633	128853	130014
37.2061	129120	128562	130549
37.235	129906	129772	128828
37.264	129661	127812	131148
37.2929	129176	128302	130099
37.3218	129528	128969	128840
37.3508	128569	129230	129081
37.3797	130106	128782	130227
37.4087	130006	131321	129605
37.4376	129247	130584	130452
37.4665	129137	129909	129888
37.4955	130091	130285	130174
37.5244	128224	129639	129246
37.5534	128518	129635	129604
37.5823	129931	129535	130291
37.6113	129441	128700	129452
37.6402	129789	129505	129771
37.6692	128726	130291	129140
37.6981	129274	129022	129671
37.727	130031	129385	129185
37.756	129573	129604	129659
37.7849	128785	128712	129090
37.8139	129503	129936	130207
37.8428	128812	129954	129676
37.8717	127566	130524	129907
37.9007	129151	129200	129191
37.9296	129308	129467	128927
37.9586	130340	128524	129355
37.9875	129355	130167	128795
38.0164	129008	130534	129739
38.0454	129226	130465	129378
38.0743	130353	128189	129228
38.1033	129883	128216	128968
38.1322	129714	129217	129095
38.1612	129231	129352	130321
38.1901	129799	128789	128958
38.2191	129707	129381	128370
38.248	129393	128439	129857
38.2769	129155	128848	130001
38.3059	130325	129786	130102
38.3348	128172	129173	130747
38.3638	129788	128807	128637
38.3927	129505	128816	130738
38.4216	130293	129077	130216
38.4506	129277	127953	129561
38.4795	129203	129015	129274
38.5085	130195	128943	129550
38.5374	130490	129218	130447
38.5663	130201	128329	129420
38.5953	130305	129074	130574
38.6242	129101	130257	130120
38.6532	130301	129915	130690
38.6821	129732	129505	129613
38.7111	130116	128449	129846
38.74	128823	129748	129111
38.7689	129610	130721	129561
38.7979	129519	129253	130180
38.8268	128704	130044	129686
38.8558	128877	129258	130221
38.8847	130020	128648	130914
38.9136	130658	129319	129890
38.9426	130041	128970	129852
38.9715	129768	128335	129585
39.0005	131149	129134	129436
39.0294	130884	128278	128946
39.0584	130698	129240	129993
39.0873	129279	129225	130455
39.1163	128245	130042	131800
39.1452	129615	130603	130312
39.1741	134154	133026	135096
39.2031	256829	245861	246443
39.232	259912	255332	260423
39.261	234645	231473	233169
39.2899	221231	214546	211000
39.3188	209680	202721	212134
39.3477	208619	203045	201834
39.3767	205890	196507	200374
39.4056	195648	196795	203551
39.4346	204212	205386	197658
39.4635	210601	205570	206437
39.4924	214184	212858	212367
39.5214	202413	202592	213534
39.5503	205654	198741	202912
39.5793	216451	201167	200595
39.6082	203834	200491	203173
39.6371	207783	199143	201137
39.666	200563	203073	202114
39.695	186893	200526	201344
39.7239	197044	206156	197130
39.7529	201051	198707	187383
39.7818	196554	194961	199830
39.8107	203245	200092	194247
39.8397	202055	192066	188867
39.8686	199481	200262	189986
39.8976	204680	198369	194901
39.9265	197553	198979	194747
39.9554	194400	200270	194563
39.9844	195089	198518	193573
40.0133	202897	199571	193409
40.0423	203533	196898	191954
40.0712	196375	193501	196658
40.1001	200690	197867	201994
40.129	198772	198016	203182
40.158	196370	196557	197605
40.1869	191117	192583	198360
40.2159	196752	194977	201414
40.2448	193637	198646	197727
40.2737	204699	194289	201357
40.3027	193776	192347	194539
40.3316	205666	194291	194592
40.3606	193560	193706	199617
40.3895	190463	204158	194798
40.4184	196292	198860	199063
40.4474	193463	194109	198767
40.4763	196313	196773	187745
40.5052	195889	190799	188472
40.5342	186932	186104	189882
40.5631	197700	196594	192254
40.5921	195882	188650	189245
40.621	192708	191835	185418
40.6499	190439	188291	190366
40.6789	190406	189025	189187
40.7078	191077	195682	187875
40.7368	184101	189293	189728
40.7657	194558	187606	190978
40.7946	190023	189903	187256
40.8236	187101	190311	190216
40.8525	185062	181282	187944
40.8814	193461	193891	188872
40.9104	187711	184981	190981
40.9393	193055	191203	191571
40.9682	185916	190997	189557
40.9972	193785	183595	189259
41.0261	194387	189729	191897
41.0551	188736	182177	186988
41.084	193956	185193	192876
41.1129	186161	183783	187467
41.1419	188470	189946	190235
41.1708	187547	181651	188054
41.1998	191771	184369	180588
41.2287	184555	192482	186370
41.2576	184331	184154	190836
41.2866	185492	186593	187033
41.3155	184829	190001	184508
41.3445	189315	188410	190747
41.3734	189878	182012	184654
41.4023	188362	188862	186333
41.4313	182586	190049	187688
41.4602	187500	195602	186742
41.4892	190463	180661	180997
41.5181	190222	193948	192669
41.547	180148	180253	181964
41.576	186891	191263	176216
41.6049	187070	189594	184807
41.6339	184341	191849	187208
41.6628	201195	179762	183059
41.6917	188832	178488	185011
41.7207	192272	185123	185315
41.7496	184598	186735	189135
41.7785	189308	185925	180192
41.8075	192479	184259	184370
41.8364	186239	185932	180469
41.8653	185342	185750	182193
41.8943	187877	185546	185858
41.9232	188960	188587	182746
41.9522	182548	179756	185177
41.9811	187391	186627	186695
42.01	191278	187881	178937
42.039	185570	183950	185247
42.0679	186430	183740	182279
42.0969	191881	188318	189304
42.1258	186211	183323	188015
42.1547	187238	188725	179841
42.1837	185076	188722	189040
42.2126	182133	180129	188168
42.2416	179379	181000	185890
42.2705	185050	185556	182976
42.2995	187737	186834	186917
42.3284	182961	186353	184009
42.3573	182504	184121	183548
42.3863	193621	184393	191144
42.4152	180341	185917	183160
42.4441	188309	187245	191262
42.4731	185286	181716	176128
42.502	186224	185159	186120
42.531	185949	190012	177582
42.5599	187007	178360	177454
42.5888	178975	184165	193168
42.6178	182051	186462	183741
42.6467	182793	183910	186194
42.6756	184831	185312	183964
42.7046	180428	187484	178459
42.7335	190710	184951	185014
42.7625	185716	192005	189085
42.7914	180598	183231	175394
42.8203	191857	178081	172500
42.8493	189331	178541	181770
42.8782	183940	190126	189508
42.9072	186146	187445	187561
42.9361	189309	181976	186144
42.965	188711	178555	187115
42.994	191654	180353	186057
43.0229	188438	186385	175994
43.0519	182854	187248	179956
43.0808	187103	182175	178877
43.1097	187744	186540	184245
43.1387	188182	181342	179779
43.1676	189861	183993	184108
43.1966	185764	187823	177734
43.2255	185919	183370	177444
43.2544	184465	191103	186629
43.2834	185442	182804	184209
43.3123	186792	181453	186739
43.3413	186713	189221	183156
43.3702	180196	180444	179440
43.3991	180336	188317	181159
43.4281	179090	180815	180642
43.457	192913	185824	179899
43.486	185499	176850	189170
43.5149	176257	179294	188399
43.5438	188482	187045	182670
43.5728	193300	184947	183868
43.6017	181420	185077	181668
43.6307	187215	189287	181323
43.6596	178570	182459	186174
43.6885	192631	178808	188197
43.7175	190443	182495	181973
43.7464	207954	179179	189937
43.7754	188682	178890	183081
43.8043	177208	182876	184811
43.8332	183478	181383	176030
43.8622	189601	186581	182345
43.8911	185008	183956	186144
43.9201	188069	180627	181278
43.949	184920	186089	177148
43.9779	190853	176975	175568
44.0069	180812	187296	179066
44.0358	184584	184041	192865
44.0647	187839	178263	183701
44.0937	185271	179623	178998
44.1226	190378	180403	183984
44.1516	179056	179619	183606
44.1805	189972	176988	180072
44.2094	188132	187826	180241
44.2384	184976	188172	191385
44.2673	181902	186019	186244
44.2963	183826	189397	185054
44.3252	179329	182912	188043
44.3541	182275	187759	177798
44.3831	177342	184591	186000
44.412	181417	181561	177399
44.441	179224	181264	176345
44.4699	190824	178283	180941
44.4988	186723	184135	182026
44.5278	187091	189872	178922
44.5567	186591	179137	181369
44.5857	185787	175855	187244
44.6146	182754	183138	179051
44.6435	185704	175534	176859
44.6725	183000	183390	183421
44.7014	183314	183748	184171
44.7304	186176	185000	196728
44.7593	187443	180062	185524
44.7882	190281	184948	174944
44.8172	191164	175705	182259
44.8461	179400	183480	183267
44.8751	183948	184777	178816
44.904	186681	173246	186542
44.9329	182116	183262	184341
44.9619	180608	183446	185861
44.9908	183706	179625	188040
45.0198	189028	190417	196881
