# Supplementary material for: Hydroxy acid conjugation to lipids increases structural and hydrolytic stability
Source: Nat Commun. 2026 Jul 27;17:6973. doi: 10.1038/s41467-026-75192-5 (PMC13408983; doi:10.1038/s41467-026-75192-5)
Supplement: Supplementary file 24 — Source data for Figure S17 [file 41467_2026_75192_MOESM24_ESM.xlsx]

## Sheet: Figure S17A
Figure S17A: LC-MS chromatogram (negative mode) of PLA control reaction products
RT [min]	PLA control A	PLA control B	PLA control C
0.00541667	-0.515237	-0.47245	-0.278713
0.0120833	-0.460213	-0.444763	-0.332202
0.01875	-0.427326	-0.407247	-0.3906
0.0254167	-0.431367	-0.40207	-0.454395
0.0320833	-0.484754	-0.448859	-0.512256
0.03875	-0.577111	-0.529562	-0.539589
0.0454167	-0.644936	-0.568754	-0.490503
0.0520833	-0.679159	-0.577989	-0.409966
0.05875	-0.670251	-0.590474	-0.352828
0.0654167	-0.646573	-0.580269	-0.317499
0.0720833	-0.610892	-0.493673	-0.265877
0.07875	-0.555128	-0.349499	-0.181284
0.0854167	-0.479496	-0.247151	-0.110472
0.0920833	-0.394399	-0.22341	-0.0560215
0.09875	-0.312877	-0.225455	-0.003281
0.105417	-0.257977	-0.232335	0.028659
0.112083	-0.252632	-0.272095	-0.0173436
0.11875	-0.276565	-0.340775	-0.128294
0.125417	-0.332225	-0.402269	-0.255049
0.132083	-0.378975	-0.394031	-0.350657
0.13875	-0.430416	-0.332688	-0.405427
0.145417	-0.428382	-0.264435	-0.40647
0.152083	-0.370425	-0.226376	-0.365567
0.15875	-0.295713	-0.235701	-0.322107
0.165417	-0.233337	-0.271244	-0.313547
0.172083	-0.223026	-0.342796	-0.337721
0.17875	-0.241989	-0.418698	-0.362657
0.185417	-0.298311	-0.450892	-0.357799
0.192083	-0.367313	-0.43299	-0.314008
0.19875	-0.431134	-0.386555	-0.249927
0.205417	-0.488789	-0.341915	-0.175948
0.212083	-0.508153	-0.291994	-0.115843
0.21875	-0.485857	-0.267446	-0.0852779
0.225417	-0.434971	-0.275107	-0.0952671
0.232083	-0.395557	-0.300007	-0.12064
0.23875	-0.393801	-0.314951	-0.140787
0.245417	-0.404482	-0.324121	-0.137853
0.252083	-0.42881	-0.346348	-0.112718
0.25875	-0.47215	-0.380555	-0.0811584
0.265417	-0.529678	-0.426484	-0.0586934
0.272083	-0.571152	-0.462796	-0.0501599
0.27875	-0.564352	-0.474789	-0.0350471
0.285417	-0.514653	-0.459781	-0.00716658
0.292083	-0.457793	-0.432637	0.0173112
0.29875	-0.418601	-0.429688	0.0116452
0.305417	-0.41311	-0.463589	-0.0358554
0.312083	-0.43346	-0.521244	-0.104087
0.31875	-0.494034	-0.588325	-0.18296
0.325417	-0.600518	-0.658415	-0.262422
0.332083	-0.7171	-0.722644	-0.327063
0.33875	-0.802017	-0.732596	-0.345438
0.345417	-0.8218	-0.678596	-0.316993
0.352083	-0.818855	-0.6292	-0.290342
0.35875	-0.80536	-0.627841	-0.283008
0.365417	-0.796863	-0.647228	-0.294821
0.372083	-0.768462	-0.656439	-0.288289
0.37875	-0.710347	-0.654463	-0.275267
0.385417	-0.642637	-0.657099	-0.260046
0.392083	-0.583994	-0.635952	-0.2564
0.39875	-0.529905	-0.578615	-0.257317
0.405417	-0.477207	-0.526017	-0.247862
0.412083	-0.456171	-0.487208	-0.256065
0.41875	-0.487506	-0.470018	-0.27947
0.425417	-0.544952	-0.46873	-0.311838
0.432083	-0.573778	-0.495295	-0.302774
0.43875	-0.583143	-0.537524	-0.254403
0.445417	-0.57449	-0.571386	-0.223076
0.452083	-0.563725	-0.599956	-0.222733
0.45875	-0.523717	-0.611318	-0.231641
0.465417	-0.478309	-0.617647	-0.216775
0.472083	-0.447582	-0.600757	-0.216988
0.47875	-0.428423	-0.558732	-0.248927
0.485417	-0.428927	-0.503831	-0.298311
0.492083	-0.441117	-0.448635	-0.328907
0.49875	-0.482877	-0.411352	-0.333672
0.505417	-0.557653	-0.379606	-0.345536
0.512083	-0.655869	-0.359769	-0.358925
0.51875	-0.775011	-0.391593	-0.392115
0.525417	-0.884943	-0.458769	-0.427983
0.532083	-0.966059	-0.539018	-0.478637
0.53875	-1.00667	-0.613597	-0.551809
0.545417	-1.00675	-0.673366	-0.616453
0.552083	-0.966789	-0.708439	-0.669416
0.55875	-0.909239	-0.712429	-0.723942
0.565417	-0.855453	-0.682126	-0.766605
0.572083	-0.783473	-0.624443	-0.762331
0.57875	-0.703902	-0.545741	-0.681874
0.585417	-0.648582	-0.492053	-0.607032
0.592083	-0.63889	-0.477222	-0.566844
0.59875	-0.624015	-0.476416	-0.538048
0.605417	-0.56896	-0.482552	-0.496361
0.612083	-0.547417	-0.520124	-0.47875
0.61875	-0.584405	-0.597519	-0.531536
0.625417	-0.630623	-0.68289	-0.611604
0.632083	-0.661315	-0.755052	-0.674637
0.63875	-0.678772	-0.798494	-0.674018
0.645417	-0.705383	-0.803298	-0.609772
0.652083	-0.699972	-0.755661	-0.509455
0.65875	-0.653308	-0.684986	-0.412399
0.665417	-0.590865	-0.601245	-0.323533
0.672083	-0.501975	-0.508444	-0.219353
0.67875	-0.417645	-0.429381	-0.138551
0.685417	-0.374717	-0.417548	-0.153555
0.692083	-0.405038	-0.486913	-0.260745
0.69875	-0.482755	-0.558348	-0.373056
0.705417	-0.566986	-0.596018	-0.437129
0.712083	-0.64212	-0.614508	-0.463317
0.71875	-0.687233	-0.628838	-0.462011
0.725417	-0.685319	-0.607817	-0.414264
0.732083	-0.62669	-0.539333	-0.323286
0.73875	-0.548118	-0.495657	-0.243957
0.745417	-0.473822	-0.502506	-0.209419
0.752083	-0.447279	-0.531256	-0.235229
0.75875	-0.465037	-0.540295	-0.277541
0.765417	-0.49161	-0.520798	-0.305432
0.772083	-0.522912	-0.498762	-0.330147
0.77875	-0.55429	-0.478638	-0.366789
0.785417	-0.599195	-0.470909	-0.418017
0.792083	-0.641845	-0.488622	-0.461805
0.79875	-0.68523	-0.533833	-0.500671
0.805417	-0.742867	-0.603579	-0.545172
0.812083	-0.780013	-0.664744	-0.554524
0.81875	-0.787605	-0.686982	-0.517097
0.825417	-0.767221	-0.668892	-0.445102
0.832083	-0.714842	-0.614371	-0.35424
0.83875	-0.65151	-0.576226	-0.287947
0.845417	-0.610417	-0.582393	-0.260373
0.852083	-0.615812	-0.62961	-0.307924
0.85875	-0.661613	-0.698279	-0.411694
0.865417	-0.729643	-0.762603	-0.523756
0.872083	-0.822406	-0.823938	-0.636435
0.87875	-0.885348	-0.820316	-0.706896
0.885417	-0.878605	-0.730935	-0.734756
0.892083	-0.817428	-0.60189	-0.713431
0.89875	-0.762626	-0.504685	-0.674579
0.905417	-0.734069	-0.465494	-0.632288
0.912083	-0.702646	-0.449221	-0.567807
0.91875	-0.680607	-0.471212	-0.506972
0.925417	-0.670598	-0.523177	-0.45353
0.932083	-0.670129	-0.572693	-0.41468
0.93875	-0.654425	-0.569939	-0.358975
0.945417	-0.617453	-0.53158	-0.316474
0.952083	-0.590501	-0.496894	-0.30745
0.95875	-0.570629	-0.476244	-0.318507
0.965417	-0.571493	-0.480166	-0.344556
0.972083	-0.607051	-0.515298	-0.369204
0.97875	-0.657328	-0.587669	-0.407902
0.985417	-0.70337	-0.651372	-0.44867
0.992083	-0.717436	-0.696831	-0.486914
0.99875	-0.714006	-0.712057	-0.51309
1.00542	-0.715371	-0.701067	-0.507434
1.01208	-0.710572	-0.673574	-0.49871
1.01875	-0.676809	-0.632902	-0.484961
1.02542	-0.594686	-0.591534	-0.460066
1.03208	-0.500366	-0.549908	-0.417379
1.03875	-0.446892	-0.536564	-0.399391
1.04542	-0.428111	-0.552499	-0.427953
1.05208	-0.409358	-0.561209	-0.459306
1.05875	-0.38598	-0.547649	-0.461951
1.06542	-0.412895	-0.554314	-0.463225
1.07208	-0.499199	-0.597045	-0.498495
1.07875	-0.601568	-0.653032	-0.560854
1.08542	-0.677144	-0.683946	-0.620106
1.09208	-0.721394	-0.708149	-0.674954
1.09875	-0.765787	-0.75591	-0.732612
1.10542	-0.786005	-0.797337	-0.767047
1.11208	-0.774725	-0.814764	-0.763626
1.11875	-0.739225	-0.795053	-0.726096
1.12542	-0.721679	-0.792153	-0.703053
1.13208	-0.749247	-0.818528	-0.691394
1.13875	-0.789559	-0.852177	-0.682545
1.14542	-0.836868	-0.850918	-0.679465
1.15208	-0.882937	-0.815642	-0.711629
1.15875	-0.926749	-0.776899	-0.763734
1.16542	-0.943561	-0.720313	-0.767722
1.17208	-0.91314	-0.630123	-0.70602
1.17875	-0.856209	-0.525801	-0.630358
1.18542	-0.806876	-0.475832	-0.59115
1.19208	-0.764112	-0.45916	-0.544195
1.19875	-0.705975	-0.442585	-0.454446
1.20542	-0.659524	-0.452131	-0.376044
1.21208	-0.651727	-0.506683	-0.36286
1.21875	-0.701745	-0.585989	-0.409643
1.22542	-0.74626	-0.635593	-0.453861
1.23208	-0.769486	-0.689974	-0.514728
1.23875	-0.808381	-0.776239	-0.627729
1.24542	-0.86881	-0.858	-0.772262
1.25208	-0.927678	-0.919986	-0.897884
1.25875	-0.95978	-1.00127	-0.977934
1.26542	-0.985127	-1.10646	-1.04609
1.27208	-1.00866	-1.20023	-1.08649
1.27875	-1.0202	-1.2378	-1.08716
1.28542	-0.995589	-1.22746	-1.04063
1.29208	-0.954348	-1.19845	-0.994856
1.29875	-0.911498	-1.14389	-0.964327
1.30542	-0.890917	-1.06795	-0.923131
1.31208	-0.884221	-0.961052	-0.88481
1.31875	-0.869093	-0.871956	-0.853431
1.32542	-0.856823	-0.840077	-0.841099
1.33208	-0.859513	-0.857957	-0.835879
1.33875	-0.873811	-0.8683	-0.825983
1.34542	-0.866812	-0.859125	-0.814231
1.35208	-0.854336	-0.879757	-0.797896
1.35875	-0.855271	-0.917088	-0.781102
1.36542	-0.890351	-0.953465	-0.786194
1.37208	-0.93971	-0.959163	-0.808848
1.37875	-0.986939	-0.969547	-0.855402
1.38542	-1.05092	-1.0016	-0.907993
1.39208	-1.12278	-1.05546	-0.95777
1.39875	-1.20792	-1.14562	-0.99549
1.40542	-1.26512	-1.20229	-0.994882
1.41208	-1.2883	-1.21531	-0.961472
1.41875	-1.2747	-1.19382	-0.903525
1.42542	-1.23273	-1.17668	-0.844017
1.43208	-1.18672	-1.15531	-0.791464
1.43875	-1.12711	-1.09748	-0.750279
1.44542	-1.0644	-1.04003	-0.72631
1.45208	-0.997711	-1.00784	-0.723306
1.45875	-0.945247	-0.997043	-0.735217
1.46542	-0.924482	-0.985299	-0.778182
1.47208	-0.904181	-0.950067	-0.813356
1.47875	-0.890723	-0.906101	-0.839862
1.48542	-0.868543	-0.850673	-0.839904
1.49208	-0.854112	-0.795899	-0.826467
1.49875	-0.856634	-0.731541	-0.814326
1.50542	-0.872048	-0.666724	-0.778487
1.51208	-0.905635	-0.640479	-0.743865
1.51875	-0.935693	-0.640902	-0.697112
1.52542	-0.956968	-0.651712	-0.679405
1.53208	-0.988851	-0.681361	-0.693912
1.53875	-1.04378	-0.760388	-0.720228
1.54542	-1.09779	-0.860537	-0.751028
1.55208	-1.12126	-0.909816	-0.77845
1.55875	-1.11619	-0.922921	-0.819859
1.56542	-1.14902	-0.988603	-0.879263
1.57208	-1.21637	-1.09536	-0.949453
1.57875	-1.25787	-1.16862	-1.01719
1.58542	-1.24535	-1.17747	-1.04802
1.59208	-1.21955	-1.17776	-1.05732
1.59875	-1.20379	-1.20386	-1.05222
1.60542	-1.16177	-1.20232	-1.0133
1.61208	-1.0538	-1.14326	-0.904091
1.61875	-0.924162	-1.05609	-0.75938
1.62542	-0.809072	-0.973002	-0.651165
1.63208	-0.736071	-0.904984	-0.601954
1.63875	-0.714809	-0.847772	-0.573145
1.64542	-0.739191	-0.811485	-0.573039
1.65208	-0.804786	-0.829889	-0.631911
1.65875	-0.895511	-0.880255	-0.728132
1.66542	-0.983335	-0.934774	-0.803102
1.67208	-1.04212	-0.958822	-0.813877
1.67875	-1.05761	-0.957638	-0.799935
1.68542	-1.06033	-0.947811	-0.773364
1.69208	-1.07641	-0.932832	-0.737821
1.69875	-1.108	-0.937203	-0.705995
1.70542	-1.19131	-0.989891	-0.713728
1.71208	-1.29436	-1.07184	-0.773504
1.71875	-1.37323	-1.13283	-0.855513
1.72542	-1.36665	-1.12942	-0.90728
1.73208	-1.3034	-1.09123	-0.935256
1.73875	-1.21603	-1.05072	-0.93444
1.74542	-1.11357	-1.00656	-0.905713
1.75208	-1.02139	-0.976785	-0.850177
1.75875	-0.961189	-0.953126	-0.775999
1.76542	-0.964412	-0.974912	-0.730374
1.77208	-0.997763	-0.997785	-0.700197
1.77875	-1.03409	-0.99308	-0.68065
1.78542	-1.03009	-0.960031	-0.653444
1.79208	-0.986623	-0.922081	-0.635831
1.79875	-0.913286	-0.911087	-0.623177
1.80542	-0.833212	-0.886366	-0.590905
1.81208	-0.765087	-0.844603	-0.539475
1.81875	-0.753083	-0.825906	-0.49835
1.82542	-0.800018	-0.844827	-0.482433
1.83208	-0.871876	-0.867994	-0.458212
1.83875	-0.942697	-0.857527	-0.439981
1.84542	-1.01425	-0.832475	-0.460043
1.85208	-1.08036	-0.83785	-0.530042
1.85875	-1.10727	-0.862972	-0.605836
1.86542	-1.10569	-0.888179	-0.670188
1.87208	-1.10087	-0.897488	-0.741836
1.87875	-1.11282	-0.910935	-0.807357
1.88542	-1.14004	-0.969383	-0.852668
1.89208	-1.18014	-1.06968	-0.865733
1.89875	-1.20804	-1.16489	-0.868475
1.90542	-1.21641	-1.23448	-0.889153
1.91208	-1.2037	-1.27642	-0.926129
1.91875	-1.19053	-1.29299	-0.957572
1.92542	-1.16653	-1.25719	-0.96478
1.93208	-1.12238	-1.15412	-0.942562
1.93875	-1.06763	-1.03197	-0.903259
1.94542	-1.01097	-0.9288	-0.834735
1.95208	-0.978032	-0.884401	-0.744073
1.95875	-0.951823	-0.884223	-0.672195
1.96542	-0.918817	-0.900955	-0.62992
1.97208	-0.890202	-0.919083	-0.613748
1.97875	-0.867004	-0.926371	-0.614881
1.98542	-0.873633	-0.92942	-0.635813
1.99208	-0.889969	-0.923757	-0.684841
1.99875	-0.905424	-0.915423	-0.717063
2.00542	-0.909605	-0.897834	-0.729197
2.01208	-0.880133	-0.870858	-0.722393
2.01875	-0.833337	-0.827751	-0.672416
2.02542	-0.727319	-0.732185	-0.550945
2.03208	-0.537978	-0.54816	-0.305551
2.03875	-0.277155	-0.285679	0.00659602
2.04542	0.0130694	-0.00985787	0.340024
2.05208	0.300016	0.249844	0.671334
2.05875	0.588047	0.479576	0.97585
2.06542	0.82087	0.640434	1.19427
2.07208	0.919885	0.655256	1.22399
2.07875	0.862501	0.518087	1.07738
2.08542	0.701222	0.300061	0.833159
2.09208	0.473041	0.0565035	0.54275
2.09875	0.193832	-0.176945	0.24913
2.10542	-0.0702486	-0.357038	-0.0119461
2.11208	-0.277575	-0.453932	-0.209191
2.11875	-0.411648	-0.488883	-0.347837
2.12542	-0.515115	-0.515898	-0.456759
2.13208	-0.607299	-0.569979	-0.550431
2.13875	-0.675622	-0.646343	-0.65669
2.14542	-0.734258	-0.736653	-0.780557
2.15208	-0.779373	-0.821127	-0.880459
2.15875	-0.789622	-0.874703	-0.891893
2.16542	-0.747233	-0.868038	-0.800293
2.17208	-0.64517	-0.789171	-0.646129
2.17875	-0.539285	-0.68784	-0.49468
2.18542	-0.468551	-0.616037	-0.380768
2.19208	-0.446298	-0.587483	-0.315763
2.19875	-0.468912	-0.579218	-0.321932
2.20542	-0.515712	-0.569147	-0.383294
2.21208	-0.596438	-0.561081	-0.462768
2.21875	-0.65392	-0.54293	-0.506806
2.22542	-0.678671	-0.53455	-0.515251
2.23208	-0.666905	-0.525908	-0.49172
2.23875	-0.662636	-0.519655	-0.449576
2.24542	-0.659882	-0.515816	-0.401298
2.25208	-0.635298	-0.52048	-0.361797
2.25875	-0.59387	-0.503197	-0.318956
2.26542	-0.492578	-0.401485	-0.217873
2.27208	-0.224901	-0.13186	0.0317253
2.27875	0.502567	0.505921	0.677459
2.28542	2.28297	2.00235	2.26379
2.29208	6.1336	5.23574	5.70927
2.29875	13.2831	11.2347	12.0725
2.30542	24.5737	20.7112	22.0586
2.31208	39.7997	33.4756	35.4532
2.31875	57.3836	48.1797	50.8338
2.32542	74.6147	62.5429	65.7958
2.33208	88.3796	73.9609	77.6024
2.33875	96.0265	80.2345	84.0019
2.34542	96.1813	80.2303	83.8593
2.35208	89.1582	74.2371	77.5079
2.35875	76.853	63.8775	66.6283
2.36542	62.0088	51.4665	53.6282
2.37208	47.274	39.1911	40.8225
2.37875	34.4978	28.566	29.7593
2.38542	24.4902	20.2379	21.1122
2.39208	17.2264	14.1863	14.8402
2.39875	12.1895	9.99501	10.5169
2.40542	8.79056	7.17397	7.62784
2.41208	6.51476	5.31301	5.70375
2.41875	4.94562	4.03703	4.38368
2.42542	3.78685	3.09948	3.40514
2.43208	2.86425	2.34227	2.63425
2.43875	2.1543	1.74441	2.04084
2.44542	1.63861	1.30218	1.61178
2.45208	1.27621	0.983521	1.29879
2.45875	1.02647	0.787979	1.06878
2.46542	0.841417	0.674185	0.904309
2.47208	0.711382	0.630129	0.801165
2.47875	0.625337	0.615141	0.726034
2.48542	0.581844	0.589516	0.636281
2.49208	0.555832	0.51996	0.540805
2.49875	0.517163	0.399596	0.449763
2.50542	0.457918	0.257962	0.365412
2.51208	0.381452	0.113338	0.274782
2.51875	0.287815	-0.0260199	0.179438
2.52542	0.175458	-0.139661	0.0922025
2.53208	0.0507859	-0.216555	0.0106199
2.53875	-0.0641772	-0.2647	-0.0603031
2.54542	-0.148792	-0.291751	-0.111836
2.55208	-0.200556	-0.314024	-0.148114
2.55875	-0.232535	-0.345282	-0.192943
2.56542	-0.249466	-0.37683	-0.217618
2.57208	-0.236389	-0.394603	-0.194208
2.57875	-0.175728	-0.383192	-0.118542
2.58542	-0.0849349	-0.345183	-0.0208941
2.59208	0.00251738	-0.303391	0.0524807
2.59875	0.0658958	-0.263387	0.0866206
2.60542	0.0862148	-0.250713	0.0421112
2.61208	0.0745644	-0.250919	-0.05387
2.61875	0.0201182	-0.253546	-0.152415
2.62542	-0.0383668	-0.253944	-0.209125
2.63208	-0.0709299	-0.217682	-0.201799
2.63875	-0.0682139	-0.153097	-0.132604
2.64542	-0.0372035	-0.0791429	-0.00253213
2.65208	-0.00694134	-0.00153195	0.147374
2.65875	0.147613	0.209907	0.335254
2.66542	0.942854	1.14229	0.932864
2.67208	3.60191	4.10169	2.80162
2.67875	9.39786	10.3898	6.73694
2.68542	17.6634	19.6237	12.3079
2.69208	25.8027	29.2834	17.5423
2.69875	30.9405	36.0437	20.7325
2.70542	31.9647	38.8142	20.8335
2.71208	29.471	37.6819	18.1774
2.71875	23.2666	32.4985	12.7907
2.72542	13.9918	23.1476	5.84892
2.73208	3.5517	11.5009	-0.852754
2.73875	-5.17717	1.11536	-5.98786
2.74542	-10.994	-6.80274	-9.17106
2.75208	-15.6605	-13.4598	-11.5624
2.75875	-20.3609	-19.9022	-13.8111
2.76542	-25.1211	-25.5997	-16.6045
2.77208	-29.0218	-29.6333	-19.6347
2.77875	-31.5562	-31.8416	-22.1444
2.78542	-32.5831	-32.2785	-23.2746
2.79208	-31.8627	-30.8977	-22.8216
2.79875	-29.415	-27.9546	-21.0575
2.80542	-25.4632	-23.7287	-18.2362
2.81208	-20.3613	-18.6222	-14.5618
2.81875	-14.8455	-13.2807	-10.5498
2.82542	-9.85952	-8.54701	-6.94332
2.83208	-5.86891	-4.82627	-4.08787
2.83875	-2.87075	-2.06904	-1.94911
2.84542	-0.683705	-0.081146	-0.384362
2.85208	0.75381	1.20524	0.636282
2.85875	1.51851	1.88287	1.16508
2.86542	1.79888	2.1405	1.36157
2.87208	1.78917	2.14866	1.36248
2.87875	1.62127	2.01347	1.25159
2.88542	1.40507	1.81661	1.09091
2.89208	1.21256	1.62487	0.940104
2.89875	1.09387	1.4878	0.85391
2.90542	1.05502	1.4232	0.836334
2.91208	1.05898	1.41481	0.858381
2.91875	1.07818	1.44431	0.894207
2.92542	1.09586	1.4823	0.938687
2.93208	1.11474	1.51871	0.991194
2.93875	1.12766	1.54755	1.04257
2.94542	1.12454	1.56177	1.06751
2.95208	1.11423	1.56623	1.07111
2.95875	1.12089	1.55128	1.0632
2.96542	1.14339	1.53802	1.05422
2.97208	1.16499	1.53316	1.04144
2.97875	1.16778	1.5298	1.01865
2.98542	1.16851	1.51639	0.997297
2.99208	1.17755	1.49034	0.981461
2.99875	1.17581	1.46905	0.983006
3.00542	1.15253	1.44705	0.996634
3.01208	1.12543	1.42389	1.00942
3.01875	1.11399	1.40701	1.01428
3.02542	1.12357	1.40509	1.01705
3.03208	1.13899	1.40103	1.02593
3.03875	1.15279	1.39144	1.03111
3.04542	1.16314	1.37435	1.0214
3.05208	1.1684	1.35844	1.00818
3.05875	1.17443	1.34828	1.00657
3.06542	1.15774	1.33024	1.00961
3.07208	1.1291	1.31765	1.01443
3.07875	1.09789	1.30048	1.01181
3.08542	1.08409	1.28886	1.00717
3.09208	1.08236	1.28813	1.00694
3.09875	1.07766	1.2888	1.00206
3.10542	1.07611	1.29447	0.995814
3.11208	1.06504	1.28948	0.97794
3.11875	1.05694	1.2892	0.971104
3.12542	1.04443	1.30229	0.987812
3.13208	1.03259	1.30846	1.00953
3.13875	1.0155	1.28145	1.02269
3.14542	1.01034	1.22705	1.03067
3.15208	1.02104	1.18436	1.04613
3.15875	1.01569	1.1523	1.05318
3.16542	0.995127	1.10547	1.02252
3.17208	0.969467	1.04683	0.976749
3.17875	0.966193	1.01551	0.944458
3.18542	0.958798	1.0121	0.914068
3.19208	0.941782	1.02781	0.876176
3.19875	0.920873	1.04793	0.833358
3.20542	0.902804	1.07193	0.806974
3.21208	0.89182	1.09615	0.802933
3.21875	0.881088	1.10726	0.808727
3.22542	0.878745	1.11412	0.822806
3.23208	0.874252	1.11243	0.833949
3.23875	0.855898	1.10298	0.83625
3.24542	0.825913	1.08567	0.834485
3.25208	0.798145	1.06426	0.840401
3.25875	0.775486	1.04603	0.850936
3.26542	0.752947	1.02402	0.860992
3.27208	0.748208	1.01003	0.885938
3.27875	0.793577	1.02062	0.936114
3.28542	0.879638	1.05105	0.989957
3.29208	0.967782	1.0797	1.01676
3.29875	1.02278	1.08143	1.01054
3.30542	1.03539	1.07474	0.990712
3.31208	1.00217	1.04518	0.953358
3.31875	0.945037	0.985275	0.899297
3.32542	0.885575	0.919051	0.850679
3.33208	0.829761	0.871553	0.814816
3.33875	0.760071	0.845123	0.78725
3.34542	0.685905	0.806465	0.760329
3.35208	0.634841	0.774017	0.74366
3.35875	0.59857	0.767994	0.73973
3.36542	0.561335	0.766803	0.739673
3.37208	0.508122	0.738117	0.726059
3.37875	0.46444	0.70495	0.711609
3.38542	0.460102	0.698826	0.709837
3.39208	0.479839	0.714529	0.726697
3.39875	0.511769	0.719629	0.757367
3.40542	0.537339	0.717962	0.791083
3.41208	0.578788	0.752798	0.844475
3.41875	0.635295	0.809306	0.889939
3.42542	0.685824	0.856217	0.901744
3.43208	0.71571	0.869601	0.874329
3.43875	0.702589	0.868356	0.826829
3.44542	0.654472	0.863336	0.779981
3.45208	0.582129	0.830679	0.727435
3.45875	0.511666	0.776518	0.681488
3.46542	0.461472	0.723357	0.649178
3.47208	0.433406	0.684874	0.629382
3.47875	0.42526	0.661816	0.614716
3.48542	0.427289	0.633983	0.585709
3.49208	0.444355	0.616985	0.552342
3.49875	0.469375	0.598052	0.542412
3.50542	0.484935	0.587319	0.567844
3.51208	0.5008	0.588911	0.616988
3.51875	0.514633	0.584367	0.654609
3.52542	0.52834	0.562906	0.684735
3.53208	0.524093	0.527316	0.703695
3.53875	0.506592	0.51417	0.692994
3.54542	0.483146	0.525498	0.660428
3.55208	0.442968	0.530722	0.632965
3.55875	0.400385	0.536114	0.640149
3.56542	0.376492	0.571238	0.674141
3.57208	0.368082	0.638503	0.72062
3.57875	0.353968	0.697406	0.777658
3.58542	0.356539	0.717271	0.822469
3.59208	0.385704	0.725057	0.830833
3.59875	0.434694	0.732723	0.79812
3.60542	0.474652	0.733049	0.752143
3.61208	0.49928	0.7072	0.719296
3.61875	0.53705	0.685587	0.717418
3.62542	0.562074	0.690233	0.74126
3.63208	0.574397	0.728341	0.779772
3.63875	0.561764	0.765314	0.802392
3.64542	0.518576	0.769455	0.788078
3.65208	0.460621	0.734866	0.72879
3.65875	0.403681	0.681639	0.643171
3.66542	0.354904	0.626717	0.559626
3.67208	0.305104	0.555889	0.490218
3.67875	0.265256	0.486375	0.461634
3.68542	0.27051	0.437323	0.487991
3.69208	0.317978	0.420538	0.564139
3.69875	0.351034	0.39453	0.636757
3.70542	0.340604	0.34208	0.684487
3.71208	0.303192	0.289711	0.717885
3.71875	0.288707	0.264967	0.744441
3.72542	0.316348	0.279903	0.765707
3.73208	0.369808	0.330743	0.78959
3.73875	0.428703	0.409506	0.815238
3.74542	0.480849	0.48842	0.830779
3.75208	0.522433	0.543537	0.836421
3.75875	0.529997	0.569421	0.839134
3.76542	0.492634	0.561512	0.825865
3.77208	0.418348	0.522481	0.770205
3.77875	0.332666	0.469022	0.687922
3.78542	0.261198	0.41775	0.598753
3.79208	0.241714	0.38729	0.528684
3.79875	0.270521	0.354936	0.48191
3.80542	0.312113	0.332007	0.472194
3.81208	0.332082	0.326259	0.481644
3.81875	0.3306	0.329974	0.481619
3.82542	0.336748	0.348826	0.4902
3.83208	0.323641	0.3728	0.524061
3.83875	0.26886	0.407672	0.556399
3.84542	0.166877	0.426606	0.526037
3.85208	0.0658568	0.401653	0.456179
3.85875	0.00543716	0.349138	0.411213
3.86542	-0.0103159	0.282987	0.427167
3.87208	0.000147287	0.213013	0.453146
3.87875	0.0218721	0.153659	0.461539
3.88542	0.0557024	0.122359	0.469514
3.89208	0.0850979	0.131784	0.47367
3.89875	0.0932556	0.151366	0.471133
3.90542	0.0555218	0.153995	0.427892
3.91208	-0.0158322	0.138739	0.359682
3.91875	-0.0747148	0.112535	0.296617
3.92542	-0.0953793	0.0889238	0.259079
3.93208	-0.0949667	0.0696237	0.248131
3.93875	-0.103793	0.0848859	0.233672
3.94542	-0.107905	0.145386	0.21901
3.95208	-0.0955669	0.22458	0.202865
3.95875	-0.0671709	0.284993	0.179394
3.96542	-0.0393894	0.31488	0.138995
3.97208	0.00597766	0.356076	0.115496
3.97875	0.0639383	0.384118	0.14781
3.98542	0.102705	0.361517	0.201206
3.99208	0.119335	0.300051	0.230391
3.99875	0.0807662	0.229702	0.208934
4.00542	0.0085537	0.171722	0.188106
4.01208	-0.0593662	0.103149	0.187165
4.01875	-0.0787245	0.0454491	0.179294
4.02542	-0.0574048	0.0074006	0.146152
4.03208	-0.0484049	-0.0088261	0.104745
4.03875	-0.0467854	0.00216937	0.102211
4.04542	-0.0432197	0.0295904	0.132446
4.05208	-0.0449627	0.0608359	0.15949
4.05875	-0.052682	0.0848042	0.17225
4.06542	-0.0559103	0.110555	0.190785
4.07208	-0.0512231	0.148325	0.24493
4.07875	-0.0444412	0.198201	0.315431
4.08542	-0.0652682	0.251965	0.359455
4.09208	-0.107704	0.316691	0.375813
4.09875	-0.158156	0.376389	0.359184
4.10542	-0.228959	0.40411	0.309437
4.11208	-0.302807	0.368479	0.206213
4.11875	-0.364589	0.273506	0.0715595
4.12542	-0.363735	0.18359	-0.0181317
4.13208	-0.321193	0.0987637	-0.057289
4.13875	-0.288476	0.0292114	-0.0592964
4.14542	-0.263524	-0.00775366	-0.0384845
4.15208	-0.224436	-0.00337501	0.011331
4.15875	-0.143581	0.0243094	0.0819417
4.16542	-0.0791871	0.0143967	0.108868
4.17208	-0.0612546	-0.00255042	0.096647
4.17875	-0.0754651	-0.0157915	0.0778285
4.18542	-0.0582683	-0.0107074	0.0774815
4.19208	-0.0186893	0.0260627	0.0698453
4.19875	-0.00815638	0.094086	0.0465935
4.20542	-0.0272832	0.180826	0.0313282
4.21208	-0.0227361	0.240201	0.0282833
4.21875	0.0140687	0.257165	0.0334585
4.22542	0.0419722	0.253775	0.0522137
4.23208	0.048259	0.230287	0.102418
4.23875	0.0529772	0.195411	0.167168
4.24542	0.0650837	0.148182	0.21778
4.25208	0.0477356	0.0890588	0.237072
4.25875	0.0218928	0.0343677	0.223176
4.26542	-0.0169003	-0.0143	0.163214
4.27208	-0.058529	-0.0423683	0.06733
4.27875	-0.0984058	-0.0324089	-0.00690483
4.28542	-0.128739	-0.0074251	-0.0414317
4.29208	-0.125667	0.0386482	-0.0348669
4.29875	-0.0918589	0.111935	-0.00177385
4.30542	-0.0321993	0.198826	0.0603578
4.31208	0.0061343	0.259002	0.133073
4.31875	-0.0220173	0.231284	0.165046
4.32542	-0.0754921	0.165005	0.164711
4.33208	-0.122988	0.0905058	0.146699
4.33875	-0.159365	0.0218124	0.130529
4.34542	-0.192321	-0.0424108	0.127548
4.35208	-0.168743	-0.0813322	0.15302
4.35875	-0.0626349	-0.0646009	0.196181
4.36542	0.054493	-0.0204006	0.222685
4.37208	0.104197	0.0156692	0.215024
4.37875	0.0758287	0.0318345	0.173247
4.38542	-0.00296367	0.0360482	0.112241
4.39208	-0.106949	0.0502606	0.0554637
4.39875	-0.204556	0.0766647	0.0351474
4.40542	-0.269239	0.120531	0.0607084
4.41208	-0.290433	0.179961	0.11345
4.41875	-0.288146	0.227551	0.166795
4.42542	-0.243354	0.261108	0.221525
4.43208	-0.179323	0.269991	0.277689
4.43875	-0.137673	0.249671	0.309811
4.44542	-0.145586	0.198335	0.299049
4.45208	-0.178472	0.141498	0.276983
4.45875	-0.201134	0.116028	0.282991
4.46542	-0.22487	0.113699	0.287232
4.47208	-0.257005	0.129991	0.256667
4.47875	-0.274158	0.176165	0.220338
4.48542	-0.240109	0.25125	0.208623
4.49208	-0.14448	0.322673	0.226738
4.49875	-0.0133504	0.373405	0.252828
4.50542	0.11095	0.403858	0.300955
4.51208	0.198967	0.406689	0.339596
4.51875	0.239971	0.371244	0.333616
4.52542	0.242449	0.303261	0.29583
4.53208	0.203436	0.234817	0.233287
4.53875	0.131532	0.176937	0.165547
4.54542	0.0445818	0.125178	0.0895198
4.55208	-0.0188301	0.0918956	0.0535101
4.55875	-0.0585213	0.0854253	0.0701757
4.56542	-0.0863347	0.125083	0.113783
4.57208	-0.115255	0.192512	0.161665
4.57875	-0.121651	0.257434	0.20118
4.58542	-0.0936937	0.298116	0.231669
4.59208	-0.031948	0.305701	0.24951
4.59875	0.0572042	0.292532	0.258469
4.60542	0.162047	0.262305	0.268236
4.61208	0.26865	0.225423	0.284128
4.61875	0.318971	0.176019	0.273309
4.62542	0.312267	0.136379	0.2403
4.63208	0.236597	0.102308	0.179193
4.63875	0.137957	0.0683688	0.125577
4.64542	0.047349	0.0229225	0.0832767
4.65208	-0.0282479	-0.0235912	0.0450792
4.65875	-0.0838607	-0.0510553	0.0266514
4.66542	-0.133132	-0.063391	0.0226664
4.67208	-0.138742	-0.04763	0.0497026
4.67875	-0.113762	-0.0196424	0.0726274
4.68542	-0.0725211	0.011239	0.0936203
4.69208	-0.05545	0.0151839	0.0962325
4.69875	-0.0650736	0.0049738	0.0734706
4.70542	-0.0971138	-0.0107004	0.0250388
4.71208	-0.150938	-0.0320961	-0.0467648
4.71875	-0.213108	-0.052316	-0.107952
4.72542	-0.270333	-0.0739443	-0.140185
4.73208	-0.283696	-0.0698224	-0.121391
4.73875	-0.243963	-0.0546361	-0.0468737
4.74542	-0.162288	-0.0273277	0.053808
4.75208	-0.0565812	0.00425345	0.154692
4.75875	0.0365368	0.0435857	0.242156
4.76542	0.0741942	0.0786373	0.287974
4.77208	0.076676	0.108935	0.301334
4.77875	0.0939737	0.142319	0.285994
4.78542	0.136871	0.175141	0.272616
4.79208	0.197183	0.198143	0.293589
4.79875	0.25678	0.207791	0.33952
4.80542	0.319196	0.213323	0.392041
4.81208	0.354613	0.206296	0.403591
4.81875	0.334101	0.18858	0.381752
4.82542	0.279387	0.167028	0.376025
4.83208	0.1811	0.146636	0.369618
4.83875	0.0862078	0.131758	0.343306
4.84542	0.0339897	0.130438	0.300034
4.85208	0.0389587	0.150594	0.304251
4.85875	0.0770105	0.162222	0.360268
4.86542	0.112922	0.154353	0.397805
4.87208	0.143664	0.123585	0.379046
4.87875	0.142593	0.068223	0.330499
4.88542	0.108831	0.0019932	0.295647
4.89208	0.0279016	-0.0728569	0.255047
4.89875	-0.086116	-0.126461	0.18565
4.90542	-0.187842	-0.14391	0.131951
4.91208	-0.234011	-0.116462	0.139956
4.91875	-0.221647	-0.061198	0.184098
4.92542	-0.208829	-0.0266684	0.213662
4.93208	-0.17905	-0.015628	0.227896
4.93875	-0.132121	-0.0267366	0.244118
4.94542	-0.0822023	-0.0401679	0.243578
4.95208	-0.0679124	-0.0301094	0.209401
4.95875	-0.0952217	0.0120206	0.178944
4.96542	-0.118442	0.0894329	0.201029
4.97208	-0.119478	0.17317	0.24361
4.97875	-0.0998438	0.243779	0.275018
4.98542	-0.078209	0.278385	0.288747
4.99208	-0.0705369	0.257728	0.308915
4.99875	-0.0755276	0.195875	0.309398
5.00542	-0.0937638	0.11984	0.268058
5.01208	-0.123125	0.0409291	0.209321
5.01875	-0.135791	-0.0188747	0.178176
5.02542	-0.150653	-0.0595194	0.185661
5.03208	-0.156466	-0.0763509	0.200723
5.03875	-0.143706	-0.0679373	0.224818
5.04542	-0.106681	-0.0357745	0.250682
5.05208	-0.0495047	0.0263861	0.283984
5.05875	-0.00107766	0.0991878	0.32736
5.06542	0.0541329	0.184642	0.365668
5.07208	0.0908712	0.242256	0.370652
5.07875	0.110281	0.258483	0.329341
5.08542	0.108196	0.229544	0.268893
5.09208	0.077554	0.188659	0.228762
5.09875	0.0533308	0.15481	0.19619
5.10542	0.0457334	0.117178	0.17825
5.11208	0.0912037	0.113816	0.197071
5.11875	0.143383	0.139985	0.247218
5.12542	0.17167	0.178523	0.301669
5.13208	0.18565	0.206689	0.323883
5.13875	0.172904	0.218683	0.3192
5.14542	0.140903	0.225208	0.288872
5.15208	0.0765902	0.197268	0.241597
5.15875	-0.000927856	0.13705	0.192158
5.16542	-0.0333357	0.0976465	0.165733
5.17208	-0.0551212	0.0900078	0.151738
5.17875	-0.0811455	0.0916992	0.132481
5.18542	-0.132578	0.0786913	0.106417
5.19208	-0.202149	0.064609	0.0882862
5.19875	-0.225195	0.091464	0.10096
5.20542	-0.236651	0.128827	0.111921
5.21208	-0.198338	0.160158	0.131078
5.21875	-0.120092	0.185015	0.155949
5.22542	-0.00405319	0.224354	0.19438
5.23208	0.142653	0.287761	0.21821
5.23875	0.258559	0.325736	0.203998
5.24542	0.322252	0.295459	0.165969
5.25208	0.312534	0.216723	0.123263
5.25875	0.282447	0.148674	0.116077
5.26542	0.261279	0.116802	0.150195
5.27208	0.239666	0.0869727	0.206079
5.27875	0.205961	0.0508802	0.267346
5.28542	0.18305	0.0559606	0.318447
5.29208	0.156859	0.0818188	0.331382
5.29875	0.102013	0.0897562	0.291887
5.30542	0.0262744	0.0519139	0.221155
5.31208	-0.0366668	0.0180942	0.182129
5.31875	-0.0766424	0.00203422	0.167938
5.32542	-0.114074	-0.0117521	0.164071
5.33208	-0.126396	-0.0225269	0.181116
5.33875	-0.123571	-0.0252715	0.229485
5.34542	-0.137037	-0.0197489	0.279584
5.35208	-0.175921	-0.0208407	0.290085
5.35875	-0.210306	-0.0177734	0.278328
5.36542	-0.215579	0.00914349	0.294045
5.37208	-0.190185	0.0525902	0.342588
5.37875	-0.143952	0.0920712	0.383856
5.38542	-0.0872618	0.126519	0.394139
5.39208	-0.0393288	0.150897	0.393143
5.39875	-0.00841945	0.161574	0.399706
5.40542	0.0124465	0.128549	0.376707
5.41208	0.0187737	0.0785823	0.307592
5.41875	-0.00575636	0.025663	0.217275
5.42542	-0.0553623	-0.0263596	0.158526
5.43208	-0.092323	-0.0908699	0.11893
5.43875	-0.0858632	-0.148411	0.0733484
5.44542	-0.033158	-0.155707	0.0565707
5.45208	0.0230395	-0.134552	0.0889539
5.45875	0.0777562	-0.087886	0.157531
5.46542	0.147779	-0.0234218	0.219278
5.47208	0.215791	0.0512153	0.26669
5.47875	0.270232	0.112606	0.319627
5.48542	0.267795	0.118283	0.342017
5.49208	0.22908	0.0863761	0.311169
5.49875	0.169202	0.0296005	0.221355
5.50542	0.103354	-0.034864	0.11644
5.51208	0.0453415	-0.0887537	0.0294729
5.51875	-0.02197	-0.143013	-0.0265353
5.52542	-0.0721203	-0.17803	-0.0517053
5.53208	-0.0842359	-0.165793	-0.0345963
5.53875	-0.0481886	-0.10325	0.0281521
5.54542	-0.0235047	-0.0366582	0.107552
5.55208	-0.00973223	0.0219702	0.188529
5.55875	0.0112276	0.088133	0.254207
5.56542	0.0551832	0.164251	0.335729
5.57208	0.0739864	0.175821	0.394329
5.57875	0.0248471	0.0901729	0.389608
5.58542	-0.0152083	-0.0101586	0.338246
5.59208	-0.0118002	-0.0727074	0.28571
5.59875	0.0284894	-0.0769731	0.26148
5.60542	0.0245973	-0.0669126	0.204399
5.61208	-0.00819655	-0.0398425	0.125044
5.61875	-0.00722729	0.0131407	0.096533
5.62542	0.0247564	0.0563779	0.131332
5.63208	0.0261202	0.0498791	0.174561
5.63875	-0.0259928	-0.0118677	0.17865
5.64542	-0.0727336	-0.0876714	0.179185
5.65208	-0.102984	-0.150413	0.18268
5.65875	-0.125587	-0.180955	0.169499
5.66542	-0.127888	-0.155169	0.148595
5.67208	-0.0846835	-0.0675799	0.141247
5.67875	-0.0136338	0.0468313	0.148187
5.68542	0.0393584	0.132693	0.142103
5.69208	0.0866745	0.178274	0.152155
5.69875	0.137748	0.203509	0.190577
5.70542	0.153728	0.204018	0.218464
5.71208	0.131924	0.178376	0.211366
5.71875	0.084085	0.119594	0.174752
5.72542	0.0603774	0.0669298	0.148948
5.73208	0.0731463	0.0453425	0.15438
5.73875	0.0896735	0.0480579	0.166562
5.74542	0.104056	0.0465083	0.167692
5.75208	0.104389	0.0331234	0.142609
5.75875	0.104814	0.0194822	0.108705
5.76542	0.0932271	0.0198097	0.0860433
5.77208	0.0381072	0.0211983	0.0396047
5.77875	-0.0224589	0.0133741	-0.0251169
5.78542	-0.0633543	-0.0117366	-0.0931033
5.79208	-0.0737889	-0.0441511	-0.135618
5.79875	-0.0721085	-0.0644554	-0.156874
5.80542	-0.0539424	-0.0561007	-0.141073
5.81208	0.00428579	-0.0157369	-0.0667569
5.81875	0.0564623	0.0213965	0.0391848
5.82542	0.0553834	0.0355727	0.123022
5.83208	0.0106414	0.0356118	0.179854
5.83875	-0.0246727	0.0400176	0.245854
5.84542	-0.0249025	0.0371479	0.304158
5.85208	-0.0101099	0.0174061	0.323814
5.85875	0.0143717	-0.00064946	0.303784
5.86542	0.0492516	-0.000354383	0.295696
5.87208	0.0850573	0.00456818	0.308896
5.87875	0.102318	0.0119421	0.313104
5.88542	0.0965318	0.0358932	0.290008
5.89208	0.0747713	0.0691311	0.257165
5.89875	0.0500136	0.0969616	0.242617
5.90542	0.0343941	0.109225	0.222624
5.91208	0.0169072	0.109745	0.177153
5.91875	-0.0345682	0.0754161	0.11385
5.92542	-0.0968127	0.0181669	0.0816961
5.93208	-0.149846	-0.0410819	0.0820609
5.93875	-0.181353	-0.0758894	0.0916705
5.94542	-0.204044	-0.0829778	0.120213
5.95208	-0.21332	-0.0755028	0.167744
5.95875	-0.197384	-0.0702169	0.222783
5.96542	-0.192051	-0.086518	0.246369
5.97208	-0.217617	-0.107467	0.244819
5.97875	-0.254346	-0.123184	0.221057
5.98542	-0.28236	-0.14793	0.20013
5.99208	-0.298784	-0.184124	0.200988
5.99875	-0.311079	-0.188898	0.217135
6.00542	-0.29951	-0.138403	0.23264
6.01208	-0.22905	-0.0459374	0.23832
6.01875	-0.14087	0.0445129	0.266608
6.02542	-0.0720152	0.130376	0.296037
6.03208	-0.0313524	0.215693	0.330165
6.03875	0.00657339	0.274196	0.370097
6.04542	0.0368057	0.281914	0.403818
6.05208	0.0126487	0.213259	0.397022
6.05875	-0.05699	0.10217	0.329046
6.06542	-0.106555	-0.00899669	0.240151
6.07208	-0.123498	-0.100518	0.128031
6.07875	-0.115112	-0.145728	0.0291795
6.08542	-0.116996	-0.163922	-0.0338603
6.09208	-0.112128	-0.15048	-0.0395314
6.09875	-0.0965184	-0.127451	-0.0109234
6.10542	-0.0726412	-0.0850613	0.0428874
6.11208	-0.0320361	-0.0128017	0.122749
6.11875	0.00277912	0.0373701	0.176753
6.12542	0.0209374	0.0513676	0.195254
6.13208	0.0227807	0.0467075	0.203284
6.13875	0.0350718	0.0667243	0.241446
6.14542	0.0464469	0.109075	0.285083
6.15208	0.0402863	0.129538	0.28935
6.15875	0.0278808	0.148732	0.272499
6.16542	0.0476501	0.17798	0.247234
6.17208	0.10463	0.207005	0.225924
6.17875	0.209123	0.233752	0.225445
6.18542	0.345838	0.264632	0.246854
6.19208	0.457687	0.307063	0.28747
6.19875	0.481551	0.328044	0.32178
6.20542	0.414837	0.31957	0.349769
6.21208	0.311711	0.30867	0.365642
6.21875	0.150676	0.265525	0.33884
6.22542	-0.0522814	0.182062	0.271871
6.23208	-0.231618	0.067378	0.19437
6.23875	-0.315398	-0.00533127	0.145602
6.24542	-0.324713	-0.0186725	0.131865
6.25208	-0.321404	-0.0250278	0.135939
6.25875	-0.293136	-0.0258832	0.146925
6.26542	-0.243461	-0.0409931	0.157295
6.27208	-0.186858	-0.0466468	0.168426
6.27875	-0.150502	-0.0723868	0.176953
6.28542	-0.115018	-0.0954753	0.184925
6.29208	-0.0618925	-0.100689	0.183819
6.29875	-0.0131965	-0.0968269	0.177625
6.30542	0.00186086	-0.095557	0.159332
6.31208	-0.0137116	-0.102391	0.130285
6.31875	-0.0272489	-0.0897963	0.107508
6.32542	-0.0250862	-0.0611807	0.0887165
6.33208	-0.0194304	-0.0306513	0.080639
6.33875	-0.0285935	-0.0115286	0.0675987
6.34542	-0.0275248	0.0196981	0.0826346
6.35208	-0.0199542	0.0693597	0.121064
6.35875	0.00694804	0.132411	0.184389
6.36542	0.0395729	0.167811	0.237383
6.37208	0.0753097	0.174976	0.273703
6.37875	0.111795	0.183432	0.30037
6.38542	0.138281	0.200978	0.313723
6.39208	0.143051	0.198376	0.300776
6.39875	0.112211	0.143579	0.244127
6.40542	0.0715768	0.0754987	0.18248
6.41208	0.030894	0.037472	0.129518
6.41875	0.016413	0.0307927	0.110482
6.42542	0.0277139	0.024146	0.106879
6.43208	0.0780565	0.0315633	0.122436
6.43875	0.129785	0.0691759	0.128667
6.44542	0.149061	0.1026	0.11805
6.45208	0.145925	0.096688	0.100298
6.45875	0.125267	0.0545787	0.0692249
6.46542	0.0890476	-0.00530458	0.0310713
6.47208	0.0432824	-0.0666625	0.00270074
6.47875	0.0204744	-0.13563	0.00157005
6.48542	0.0372845	-0.158098	0.0289947
6.49208	0.0764748	-0.129793	0.0760024
6.49875	0.132348	-0.0569684	0.160507
6.50542	0.185903	0.0324532	0.250387
6.51208	0.217049	0.102835	0.300433
6.51875	0.216401	0.165234	0.315694
6.52542	0.190301	0.196557	0.31044
6.53208	0.134282	0.180917	0.288919
6.53875	0.0553352	0.105186	0.216093
6.54542	0.00443889	0.0214193	0.138678
6.55208	0.0211274	-0.0236741	0.0971115
6.55875	0.0824045	-0.0304611	0.0995066
6.56542	0.157003	-0.0432962	0.136545
6.57208	0.232054	-0.0575692	0.175488
6.57875	0.302215	-0.0385501	0.215135
6.58542	0.324999	-0.00719441	0.219797
6.59208	0.276808	0.0158512	0.200589
6.59875	0.186953	-0.00322735	0.161886
6.60542	0.117826	-0.00354634	0.129839
6.61208	0.104015	0.0452616	0.140588
6.61875	0.116214	0.11634	0.191293
6.62542	0.109183	0.164348	0.256626
6.63208	0.0885064	0.163579	0.300198
6.63875	0.0780352	0.15776	0.32947
6.64542	0.0639786	0.148089	0.339427
6.65208	0.0358181	0.128536	0.308497
6.65875	0.0179746	0.0953896	0.251635
6.66542	0.0588691	0.0845782	0.202365
6.67208	0.108393	0.0962302	0.172237
6.67875	0.131405	0.116798	0.142744
6.68542	0.148334	0.139537	0.134093
6.69208	0.176129	0.177078	0.153309
6.69875	0.218068	0.214166	0.183942
6.70542	0.233097	0.196873	0.188344
6.71208	0.256114	0.138661	0.18717
6.71875	0.289157	0.0732775	0.206313
6.72542	0.294251	-0.00360767	0.214397
6.73208	0.264241	-0.105712	0.196095
6.73875	0.200428	-0.203827	0.164078
6.74542	0.161851	-0.219259	0.175461
6.75208	0.131374	-0.164307	0.242918
6.75875	0.11872	-0.100324	0.337275
6.76542	0.114154	-0.0491056	0.396535
6.77208	0.105136	-0.00464657	0.405794
6.77875	0.0779066	0.0434679	0.358918
6.78542	0.0231976	0.0685667	0.287127
6.79208	-0.00645999	0.0888849	0.198608
6.79875	0.0116753	0.137295	0.114194
6.80542	0.0617489	0.22104	0.0779551
6.81208	0.0913545	0.29694	0.0947888
6.81875	0.0996618	0.329527	0.171257
6.82542	0.103066	0.339011	0.265397
6.83208	0.0831562	0.337875	0.33972
6.83875	0.00994578	0.298614	0.366032
6.84542	-0.0734768	0.227129	0.375282
6.85208	-0.110602	0.160496	0.373893
6.85875	-0.126693	0.121021	0.341028
6.86542	-0.143688	0.0853465	0.283403
6.87208	-0.14837	0.0263901	0.251376
6.87875	-0.117961	-0.0307025	0.267215
6.88542	-0.0907234	-0.0792831	0.262497
6.89208	-0.0800284	-0.106894	0.240115
6.89875	-0.0693238	-0.102846	0.229479
6.90542	-0.0519515	-0.0712462	0.248965
6.91208	-0.0351437	-0.0200976	0.261491
6.91875	-0.00105371	0.0547039	0.269403
6.92542	0.0573378	0.128889	0.292434
6.93208	0.0932651	0.14299	0.299372
6.93875	0.0852864	0.0804108	0.287218
6.94542	0.0699246	0.0120929	0.282449
6.95208	0.068772	-0.0116373	0.3119
6.95875	0.0576801	-0.00252336	0.347764
6.96542	0.0273246	0.0188742	0.379549
6.97208	0.0185222	0.0759537	0.426315
6.97875	0.0738168	0.168176	0.513805
6.98542	0.14359	0.239427	0.606404
6.99208	0.170884	0.257097	0.673649
6.99875	0.160144	0.230474	0.715681
7.00542	0.151504	0.195188	0.731513
7.01208	0.159261	0.174933	0.730819
7.01875	0.163855	0.179661	0.687991
7.02542	0.164383	0.19794	0.622987
7.03208	0.187694	0.204607	0.568226
7.03875	0.241125	0.201241	0.539491
7.04542	0.300996	0.195839	0.534572
7.05208	0.324074	0.186379	0.526453
7.05875	0.314417	0.165297	0.514503
7.06542	0.30539	0.152558	0.499525
7.07208	0.314519	0.178256	0.470649
7.07875	0.32126	0.220303	0.434513
7.08542	0.285695	0.24884	0.410396
7.09208	0.249057	0.261399	0.435933
7.09875	0.229347	0.271775	0.48919
7.10542	0.231927	0.285761	0.540736
7.11208	0.225031	0.312024	0.576873
7.11875	0.210543	0.359697	0.597538
7.12542	0.212251	0.414972	0.598009
7.13208	0.211685	0.439216	0.54507
7.13875	0.195905	0.432207	0.484982
7.14542	0.169293	0.398406	0.440731
7.15208	0.147408	0.33956	0.407219
7.15875	0.117666	0.246705	0.368996
7.16542	0.0831185	0.150496	0.340474
7.17208	0.0627611	0.0866595	0.359078
7.17875	0.0650161	0.0612583	0.391267
7.18542	0.0707466	0.0650498	0.405972
7.19208	0.0693807	0.0715894	0.425671
7.19875	0.0580889	0.082149	0.446684
7.20542	0.0497381	0.0934447	0.452344
7.21208	0.0419531	0.105405	0.433056
7.21875	0.0365747	0.108619	0.413427
7.22542	0.0175182	0.108044	0.423635
7.23208	0.00432704	0.11099	0.438
7.23875	0.0132839	0.130898	0.470318
7.24542	0.0561307	0.191655	0.523259
7.25208	0.113408	0.287813	0.593293
7.25875	0.159339	0.366909	0.647825
7.26542	0.194736	0.383769	0.678577
7.27208	0.197915	0.338969	0.690245
7.27875	0.159364	0.275959	0.681003
7.28542	0.0762682	0.202934	0.660914
7.29208	-0.027063	0.124025	0.625179
7.29875	-0.0936199	0.0875127	0.595297
7.30542	-0.123792	0.0931644	0.554349
7.31208	-0.0998033	0.136211	0.514356
7.31875	-0.0425911	0.168611	0.470918
7.32542	0.0410457	0.1794	0.445575
7.33208	0.129508	0.166532	0.43668
7.33875	0.175072	0.132576	0.433809
7.34542	0.166574	0.104722	0.418515
7.35208	0.106954	0.0877917	0.383391
7.35875	0.0465055	0.0902868	0.352
7.36542	0.00956032	0.102818	0.315767
7.37208	-0.000374576	0.113504	0.284041
7.37875	-0.0017253	0.0970563	0.248769
7.38542	0.0172353	0.0651122	0.2342
7.39208	0.0533678	0.0363926	0.249712
7.39875	0.0773273	-0.00656934	0.272871
7.40542	0.0605755	-0.0782284	0.284581
7.41208	0.0264278	-0.152812	0.283187
7.41875	0.0188296	-0.178629	0.281514
7.42542	0.0231971	-0.166441	0.274295
7.43208	0.0342744	-0.131157	0.262301
7.43875	0.06456	-0.062421	0.25024
7.44542	0.107893	0.0168153	0.223709
7.45208	0.129486	0.0631836	0.180857
7.45875	0.109526	0.0626187	0.149304
7.46542	0.0980179	0.0694777	0.164388
7.47208	0.0808579	0.0540893	0.174052
7.47875	0.0327183	0.00672539	0.153272
7.48542	-0.0236637	-0.0295054	0.140308
7.49208	-0.0270178	0.0071487	0.180208
7.49875	0.0157722	0.0836487	0.246838
7.50542	0.0458986	0.136822	0.295481
7.51208	0.0628279	0.190728	0.35688
7.51875	0.0997613	0.257926	0.431357
7.52542	0.142223	0.300538	0.477258
7.53208	0.150961	0.283701	0.45924
7.53875	0.153388	0.239446	0.409475
7.54542	0.189394	0.201434	0.360383
7.55208	0.252036	0.177266	0.295119
7.55875	0.303765	0.154152	0.234441
7.56542	0.330172	0.1525	0.222839
7.57208	0.316768	0.161658	0.252128
7.57875	0.252874	0.180123	0.285164
7.58542	0.144313	0.198069	0.307595
7.59208	0.0433101	0.217148	0.342385
7.59875	-0.025846	0.241991	0.381505
7.60542	-0.0714305	0.268429	0.388508
7.61208	-0.0778523	0.315047	0.389452
7.61875	-0.0514349	0.343946	0.396987
7.62542	-0.00432355	0.347296	0.40563
7.63208	0.0271493	0.318797	0.399113
7.63875	0.045958	0.276446	0.379196
7.64542	0.0875273	0.254386	0.403178
7.65208	0.147986	0.245292	0.477191
7.65875	0.228726	0.292709	0.588055
7.66542	0.339811	0.381895	0.71006
7.67208	0.451126	0.479937	0.820077
7.67875	0.510819	0.552879	0.910467
7.68542	0.496657	0.56069	0.931166
7.69208	0.42549	0.515138	0.868269
7.69875	0.323799	0.413889	0.752245
7.70542	0.188842	0.281225	0.607337
7.71208	0.0782938	0.162963	0.473332
7.71875	0.0361544	0.0867495	0.369304
7.72542	0.0691189	0.0841211	0.331483
7.73208	0.126873	0.137136	0.351952
7.73875	0.154534	0.193813	0.361309
7.74542	0.143006	0.223031	0.345934
7.75208	0.105758	0.22727	0.324445
7.75875	0.0591928	0.21586	0.314822
7.76542	0.0206805	0.196903	0.305383
7.77208	0.00654714	0.161547	0.295162
7.77875	0.0329145	0.146182	0.320639
7.78542	0.0935536	0.175645	0.405575
7.79208	0.141814	0.245128	0.519591
7.79875	0.160573	0.320814	0.631959
7.80542	0.130808	0.339264	0.694439
7.81208	0.0721748	0.327788	0.691615
7.81875	-0.00014185	0.295543	0.637085
7.82542	-0.0417687	0.271955	0.562368
7.83208	-0.0367298	0.230626	0.480732
7.83875	-0.0103775	0.150453	0.393363
7.84542	0.00689385	0.0666104	0.34631
7.85208	0.026455	-0.00945504	0.37056
7.85875	0.0618104	-0.0464083	0.442759
7.86542	0.0784318	-0.077584	0.49918
7.87208	0.0556415	-0.0978925	0.531598
7.87875	0.012693	-0.0714399	0.558322
7.88542	-0.0141799	0.0125331	0.562773
7.89208	-0.0176186	0.118637	0.526604
7.89875	-0.012504	0.19408	0.457855
7.90542	-0.00511095	0.239773	0.39656
7.91208	0.0244113	0.288143	0.373542
7.91875	0.0552992	0.321247	0.376505
7.92542	0.0935636	0.336351	0.418935
7.93208	0.125665	0.33273	0.499259
7.93875	0.158387	0.33004	0.60559
7.94542	0.18499	0.323369	0.695647
7.95208	0.163687	0.279556	0.70866
7.95875	0.128276	0.231461	0.674606
7.96542	0.114487	0.179254	0.62319
7.97208	0.120075	0.126969	0.566366
7.97875	0.112941	0.0599408	0.486632
7.98542	0.0864981	-0.000433222	0.399166
7.99208	0.0810153	-0.0191698	0.370486
7.99875	0.0995633	-0.0216288	0.396919
8.00542	0.0967348	-0.0359603	0.393799
8.01208	0.0523019	-0.0529994	0.320884
8.01875	0.0209675	-0.028882	0.249959
8.02542	0.0238341	0.0430873	0.234103
8.03208	0.0430203	0.102045	0.24108
8.03875	0.0445941	0.125516	0.22122
8.04542	0.0393513	0.151753	0.221373
8.05208	0.0477962	0.200663	0.265299
8.05875	0.0321408	0.224768	0.305264
8.06542	2.67002e-05	0.194243	0.314012
8.07208	-0.0198899	0.139987	0.301816
8.07875	-0.0253407	0.0907731	0.292261
8.08542	-0.00822915	0.0577242	0.291515
8.09208	0.0303055	0.046751	0.306925
8.09875	0.0920229	0.0710816	0.328159
8.10542	0.148623	0.114629	0.350478
8.11208	0.177922	0.161361	0.370248
8.11875	0.178037	0.202759	0.388543
8.12542	0.15776	0.215496	0.380419
8.13208	0.123427	0.180553	0.334919
8.13875	0.0759864	0.0999125	0.289306
8.14542	0.03261	0.0151677	0.252916
8.15208	0.00907813	-0.0438156	0.239154
8.15875	0.0565574	-0.0442143	0.250431
8.16542	0.136758	0.00341461	0.301742
8.17208	0.221945	0.0902439	0.400595
8.17875	0.299879	0.193294	0.516816
8.18542	0.363584	0.28394	0.609038
8.19208	0.407909	0.335782	0.637339
8.19875	0.38361	0.33748	0.594956
8.20542	0.302596	0.322304	0.509398
8.21208	0.231786	0.301275	0.422318
8.21875	0.197327	0.279809	0.344191
8.22542	0.193353	0.258314	0.299427
8.23208	0.191352	0.263642	0.310183
8.23875	0.199119	0.27883	0.368658
8.24542	0.242475	0.279001	0.441375
8.25208	0.285502	0.255949	0.498714
8.25875	0.328259	0.261835	0.56257
8.26542	0.358068	0.291706	0.628228
8.27208	0.37331	0.288109	0.66398
8.27875	0.378693	0.24601	0.687013
8.28542	0.393117	0.209009	0.729231
8.29208	0.418432	0.217397	0.777278
8.29875	0.414026	0.203888	0.788557
8.30542	0.389854	0.172762	0.755462
8.31208	0.38496	0.183255	0.728848
8.31875	0.423603	0.253138	0.696775
8.32542	0.45506	0.32858	0.642585
8.33208	0.44601	0.355603	0.590951
8.33875	0.450247	0.370798	0.578474
8.34542	0.490803	0.387293	0.602725
8.35208	0.549576	0.403336	0.61998
8.35875	0.569464	0.42167	0.651982
8.36542	0.53355	0.430935	0.685411
8.37208	0.456324	0.42134	0.683323
8.37875	0.337896	0.396913	0.625674
8.38542	0.201343	0.371185	0.554389
8.39208	0.0576633	0.347446	0.504599
8.39875	-0.0603033	0.303433	0.453567
8.40542	-0.121542	0.270824	0.391966
8.41208	-0.126664	0.256968	0.352694
8.41875	-0.0839726	0.250543	0.360495
8.42542	-0.0195533	0.233941	0.407367
8.43208	0.0496269	0.213276	0.459945
8.43875	0.115272	0.197512	0.487687
8.44542	0.169578	0.188149	0.508109
8.45208	0.22135	0.184072	0.527216
8.45875	0.237448	0.178573	0.531076
8.46542	0.216097	0.177964	0.493155
8.47208	0.208307	0.183572	0.466458
8.47875	0.238776	0.194625	0.489029
8.48542	0.282213	0.183327	0.535909
8.49208	0.29198	0.154363	0.535948
8.49875	0.266372	0.117543	0.467023
8.50542	0.229414	0.0753239	0.374162
8.51208	0.163329	0.0258044	0.269707
8.51875	0.0794035	-0.0219056	0.168704
8.52542	0.0254645	-0.0371595	0.102546
8.53208	0.0144374	-0.0217224	0.103927
8.53875	0.0482933	0.00986901	0.175609
8.54542	0.0917268	0.0536417	0.258256
8.55208	0.15193	0.0884718	0.310657
8.55875	0.215596	0.127205	0.343848
8.56542	0.229186	0.145874	0.336576
8.57208	0.201288	0.14365	0.2871
8.57875	0.146715	0.133407	0.213504
8.58542	0.0925375	0.111671	0.173418
8.59208	0.034096	0.110084	0.205179
8.59875	-0.0322794	0.10802	0.248348
8.60542	-0.060893	0.114985	0.290921
8.61208	-0.0388303	0.14257	0.330219
8.61875	0.0204725	0.180339	0.378907
8.62542	0.102616	0.234163	0.426206
8.63208	0.188301	0.282508	0.447329
8.63875	0.269566	0.330083	0.465055
8.64542	0.327902	0.353751	0.480173
8.65208	0.35761	0.331311	0.495703
8.65875	0.373257	0.29564	0.497874
8.66542	0.372541	0.276434	0.477329
8.67208	0.357053	0.246887	0.429359
8.67875	0.309043	0.176752	0.359995
8.68542	0.23683	0.107653	0.312349
8.69208	0.188707	0.102291	0.31593
8.69875	0.17447	0.158143	0.355048
8.70542	0.16951	0.20817	0.392209
8.71208	0.143903	0.229088	0.383343
8.71875	0.125879	0.233874	0.328993
8.72542	0.131458	0.23061	0.243489
8.73208	0.141794	0.227573	0.161775
8.73875	0.14219	0.218006	0.108786
8.74542	0.153009	0.20622	0.0730312
8.75208	0.181212	0.196279	0.086447
8.75875	0.200493	0.196206	0.148602
8.76542	0.214752	0.210466	0.229017
8.77208	0.201267	0.202696	0.2661
8.77875	0.176899	0.172344	0.262668
8.78542	0.144591	0.146351	0.263057
8.79208	0.13018	0.151235	0.281048
8.79875	0.13171	0.189898	0.300524
8.80542	0.135858	0.248251	0.32351
8.81208	0.158115	0.325417	0.359545
8.81875	0.178664	0.394209	0.376477
8.82542	0.186468	0.427367	0.380652
8.83208	0.176768	0.424829	0.369737
8.83875	0.188349	0.394237	0.38658
8.84542	0.191786	0.344635	0.409256
8.85208	0.179391	0.294626	0.429434
8.85875	0.179939	0.268548	0.453525
8.86542	0.224142	0.258335	0.477114
8.87208	0.299247	0.264551	0.514511
8.87875	0.349784	0.296443	0.537744
8.88542	0.382451	0.340937	0.547828
8.89208	0.414243	0.381016	0.545659
8.89875	0.431352	0.397099	0.530649
8.90542	0.412648	0.412697	0.50331
8.91208	0.383562	0.424545	0.459737
8.91875	0.367001	0.415852	0.432805
8.92542	0.397883	0.399408	0.447813
8.93208	0.462531	0.389721	0.519663
8.93875	0.536242	0.40271	0.627804
8.94542	0.595644	0.423216	0.751415
8.95208	0.604809	0.433463	0.869586
8.95875	0.595318	0.445	0.932526
8.96542	0.551419	0.446434	0.90576
8.97208	0.464478	0.412833	0.77975
8.97875	0.360111	0.341104	0.61824
8.98542	0.273486	0.279089	0.474131
8.99208	0.226498	0.266988	0.36993
8.99875	0.183915	0.265123	0.291172
9.00542	0.171889	0.259137	0.265079
9.01208	0.215914	0.267196	0.31199
9.01875	0.301599	0.317224	0.41962
9.02542	0.370026	0.369026	0.520428
9.03208	0.386716	0.381742	0.556878
9.03875	0.371632	0.37703	0.539196
9.04542	0.327656	0.376451	0.515286
9.05208	0.262745	0.371267	0.502067
9.05875	0.17177	0.316386	0.46664
9.06542	0.0864709	0.219531	0.398498
9.07208	0.0599753	0.137052	0.324985
9.07875	0.0880831	0.0941751	0.296365
9.08542	0.148018	0.0722751	0.278805
9.09208	0.19839	0.0482081	0.258521
9.09875	0.237249	0.0433233	0.234694
9.10542	0.254535	0.0637924	0.211155
9.11208	0.250221	0.107637	0.220673
9.11875	0.265863	0.172611	0.253934
9.12542	0.297171	0.250064	0.317409
9.13208	0.313075	0.324858	0.358886
9.13875	0.283348	0.351283	0.33906
9.14542	0.253044	0.344634	0.305018
9.15208	0.23914	0.294786	0.28079
9.15875	0.211949	0.227704	0.29299
9.16542	0.156763	0.167183	0.303964
9.17208	0.104922	0.145105	0.314593
9.17875	0.0866993	0.173379	0.345525
9.18542	0.0968836	0.225529	0.390946
9.19208	0.104137	0.289677	0.411765
9.19875	0.104115	0.332757	0.360122
9.20542	0.10263	0.337531	0.25916
9.21208	0.111359	0.310447	0.180584
9.21875	0.102092	0.271074	0.161058
9.22542	0.0659622	0.235079	0.174837
9.23208	0.0353168	0.21201	0.193696
9.23875	0.0289772	0.211244	0.227669
9.24542	0.0561333	0.241	0.291346
9.25208	0.0796375	0.264576	0.337411
9.25875	0.131355	0.292638	0.336616
9.26542	0.198897	0.330698	0.306517
9.27208	0.243754	0.364482	0.280038
9.27875	0.217228	0.361887	0.254191
9.28542	0.135915	0.334213	0.228877
9.29208	0.0960207	0.328017	0.221572
9.29875	0.103616	0.325595	0.22916
9.30542	0.155546	0.310654	0.238848
9.31208	0.205226	0.294087	0.249474
9.31875	0.258164	0.294135	0.258013
9.32542	0.293094	0.278038	0.240454
9.33208	0.292212	0.238297	0.198692
9.33875	0.280952	0.197755	0.180339
9.34542	0.260404	0.170779	0.201793
9.35208	0.253838	0.147424	0.254695
9.35875	0.264492	0.143289	0.33694
9.36542	0.305137	0.176149	0.440539
9.37208	0.338837	0.213499	0.52523
9.37875	0.324908	0.224571	0.554309
9.38542	0.275904	0.226004	0.532796
9.39208	0.212367	0.238242	0.488247
9.39875	0.162963	0.25032	0.429187
9.40542	0.131071	0.264218	0.378865
9.41208	0.14431	0.299864	0.363984
9.41875	0.187296	0.38015	0.36082
9.42542	0.244835	0.475621	0.352526
9.43208	0.3096	0.548087	0.343112
9.43875	0.38012	0.592252	0.362286
9.44542	0.423165	0.604806	0.375328
9.45208	0.42736	0.59216	0.353553
9.45875	0.426495	0.545112	0.332347
9.46542	0.436483	0.474792	0.346239
9.47208	0.448093	0.405627	0.370677
9.47875	0.424259	0.341572	0.347651
9.48542	0.399659	0.293005	0.320896
9.49208	0.377894	0.254768	0.3138
9.49875	0.349535	0.231223	0.305997
9.50542	0.301802	0.225376	0.280653
9.51208	0.274816	0.251125	0.273402
9.51875	0.312217	0.295513	0.321258
9.52542	0.397478	0.32516	0.361422
9.53208	0.462493	0.32121	0.38394
9.53875	0.472371	0.316069	0.418166
9.54542	0.434861	0.330176	0.4666
9.55208	0.354554	0.329842	0.479471
9.55875	0.248122	0.295313	0.447833
9.56542	0.132833	0.253996	0.415787
9.57208	0.0476019	0.244628	0.423623
9.57875	0.0233919	0.250538	0.446804
9.58542	0.0590714	0.242888	0.477414
9.59208	0.146474	0.237687	0.506814
9.59875	0.22694	0.256662	0.510932
9.60542	0.271973	0.304176	0.486071
9.61208	0.306172	0.359014	0.446264
9.61875	0.372174	0.421605	0.432846
9.62542	0.439945	0.470367	0.425771
9.63208	0.461461	0.493024	0.425357
9.63875	0.463025	0.499613	0.443288
9.64542	0.486566	0.490574	0.486041
9.65208	0.510881	0.477826	0.518528
9.65875	0.493501	0.447676	0.512936
9.66542	0.465995	0.423662	0.506764
9.67208	0.462667	0.403361	0.512846
9.67875	0.47301	0.373022	0.520461
9.68542	0.460782	0.351915	0.529635
9.69208	0.43922	0.340073	0.560405
9.69875	0.411266	0.332819	0.606673
9.70542	0.384412	0.314726	0.629302
9.71208	0.34503	0.291234	0.614583
9.71875	0.28061	0.274957	0.576354
9.72542	0.211554	0.251948	0.543136
9.73208	0.171268	0.240138	0.52131
9.73875	0.192857	0.251513	0.51004
9.74542	0.236178	0.286707	0.502642
9.75208	0.256783	0.320529	0.497265
9.75875	0.271114	0.346568	0.521657
9.76542	0.292607	0.365544	0.545165
9.77208	0.297328	0.360521	0.537924
9.77875	0.240216	0.320294	0.495623
9.78542	0.148281	0.269347	0.469211
9.79208	0.084722	0.248685	0.494189
9.79875	0.0549542	0.264269	0.515015
9.80542	0.0433352	0.285448	0.513209
9.81208	0.0377698	0.297115	0.505043
9.81875	0.0698417	0.329828	0.521618
9.82542	0.129351	0.370794	0.529177
9.83208	0.205197	0.407097	0.523089
9.83875	0.258677	0.424446	0.523907
9.84542	0.28303	0.449567	0.536453
9.85208	0.300603	0.493186	0.531175
9.85875	0.307049	0.521071	0.510453
9.86542	0.305603	0.526626	0.506711
9.87208	0.276644	0.483692	0.501801
9.87875	0.262429	0.413357	0.475548
9.88542	0.26793	0.340386	0.448603
9.89208	0.272159	0.293245	0.443013
9.89875	0.271546	0.273279	0.451728
9.90542	0.281924	0.267443	0.430681
9.91208	0.296297	0.287101	0.395691
9.91875	0.298474	0.334221	0.374248
9.92542	0.303461	0.385424	0.363814
9.93208	0.315814	0.424498	0.375286
9.93875	0.342645	0.482528	0.417871
9.94542	0.359363	0.572215	0.504213
9.95208	0.380895	0.678128	0.602761
9.95875	0.391113	0.762889	0.659451
9.96542	0.394423	0.829107	0.674745
9.97208	0.425207	0.877423	0.67097
9.97875	0.449779	0.871848	0.641926
9.98542	0.459198	0.824479	0.592146
9.99208	0.45044	0.777837	0.53201
9.99875	0.46539	0.763611	0.514386
10.0054	0.466585	0.744457	0.541517
10.0121	0.404656	0.686412	0.561287
10.0188	0.315919	0.611465	0.55068
10.0254	0.243703	0.537468	0.501268
10.0321	0.223563	0.498647	0.469979
10.0388	0.242168	0.493699	0.474868
10.0454	0.30689	0.544769	0.512628
10.0521	0.380037	0.622175	0.547152
10.0587	0.444491	0.70306	0.576701
10.0654	0.48086	0.741091	0.6038
10.0721	0.47226	0.694965	0.582569
10.0787	0.406867	0.589658	0.483269
10.0854	0.300563	0.483432	0.357881
10.0921	0.236405	0.444633	0.288016
10.0988	0.234096	0.457845	0.283366
10.1054	0.290336	0.516818	0.320375
10.1121	0.404621	0.649682	0.399009
10.1188	0.569712	0.840007	0.535037
10.1254	0.726088	0.98353	0.643998
10.1321	0.788489	1.008	0.686003
10.1387	0.750454	0.96643	0.680163
10.1454	0.665577	0.923737	0.665929
10.1521	0.588946	0.884456	0.669025
10.1587	0.527469	0.820389	0.655454
10.1654	0.473781	0.765855	0.639168
10.1721	0.446217	0.742956	0.613233
10.1788	0.437612	0.719048	0.583661
10.1854	0.467563	0.698117	0.573665
10.1921	0.465902	0.651116	0.52714
10.1988	0.403966	0.596541	0.436036
10.2054	0.312566	0.531441	0.319192
10.2121	0.246304	0.488914	0.223668
10.2188	0.215307	0.465302	0.130869
10.2254	0.154051	0.409412	0.000870666
10.2321	0.0825619	0.351806	-0.116106
10.2387	0.0427761	0.339255	-0.143775
10.2454	0.0772373	0.377665	-0.0724414
10.2521	0.165638	0.437637	0.0272082
10.2587	0.299882	0.513218	0.121412
10.2654	0.46033	0.610245	0.197699
10.2721	0.590018	0.663617	0.238982
10.2788	0.680515	0.606356	0.196166
10.2854	0.731676	0.463202	0.0953116
10.2921	0.753222	0.288152	-0.00640769
10.2988	0.727277	0.116725	-0.0967861
10.3054	0.642682	-0.0332097	-0.167976
10.3121	0.550867	-0.134532	-0.221366
10.3187	0.48982	-0.141798	-0.202236
10.3254	0.448345	-0.0975167	-0.166671
10.3321	0.403374	-0.0432953	-0.144487
10.3387	0.331673	-0.000939262	-0.156878
10.3454	0.25035	0.00410061	-0.212571
10.3521	0.196215	0.00384512	-0.252469
10.3588	0.160545	-0.000914356	-0.285871
10.3654	0.151781	0.0341391	-0.318224
10.3721	0.177374	0.103524	-0.373831
10.3788	0.246602	0.17705	-0.433225
10.3854	0.356268	0.276032	-0.435197
10.3921	0.439138	0.382976	-0.409819
10.3987	0.462865	0.449604	-0.42995
10.4054	0.415721	0.458534	-0.497805
10.4121	0.336763	0.436742	-0.585272
10.4187	0.255637	0.422853	-0.646979
10.4254	0.193562	0.412077	-0.698088
10.4321	0.173958	0.391238	-0.754832
10.4388	0.200194	0.372715	-0.805676
10.4454	0.258097	0.338056	-0.830808
10.4521	0.327783	0.303778	-0.805051
10.4588	0.419646	0.319175	-0.736016
10.4654	0.489625	0.361892	-0.673506
10.4721	0.480909	0.387571	-0.637181
10.4787	0.410994	0.384929	-0.603434
10.4854	0.348429	0.395479	-0.572716
10.4921	0.322013	0.421863	-0.565087
10.4987	0.313417	0.441309	-0.586299
10.5054	0.323207	0.453348	-0.609575
10.5121	0.386753	0.448394	-0.630338
10.5188	0.456219	0.428472	-0.697279
10.5254	0.484292	0.385011	-0.772532
10.5321	0.467991	0.373323	-0.82433
10.5388	0.406713	0.411193	-0.829702
10.5454	0.331414	0.51688	-0.810209
10.5521	0.253206	0.652629	-0.806308
10.5587	0.172061	0.726692	-0.790302
10.5654	0.075267	0.75629	-0.785925
10.5721	-0.0630202	0.745369	-0.769109
10.5787	-0.220921	0.690685	-0.775864
10.5854	-0.347676	0.573993	-0.758359
10.5921	-0.433096	0.459337	-0.701408
10.5988	-0.466943	0.449347	-0.631154
10.6054	-0.476087	0.537015	-0.537046
10.6121	-0.480778	0.640369	-0.450591
10.6188	-0.440426	0.73359	-0.333255
10.6254	-0.382831	0.793792	-0.280075
10.6321	-0.327159	0.844094	-0.306899
10.6387	-0.304553	0.898758	-0.354146
10.6454	-0.305229	0.965187	-0.388823
10.6521	-0.277743	1.0305	-0.366909
10.6587	-0.264354	1.0881	-0.320006
10.6654	-0.323747	1.15844	-0.23714
10.6721	-0.453276	1.23318	-0.120826
10.6788	-0.585298	1.28362	0.0272329
10.6854	-0.672494	1.29781	0.211473
10.6921	-0.753299	1.28733	0.37569
10.6988	-0.848468	1.26715	0.45498
10.7054	-0.911599	1.28045	0.483662
10.7121	-0.916362	1.34803	0.541147
10.7188	-0.881885	1.4924	0.658036
10.7254	-0.835442	1.67498	0.768767
10.7321	-0.793578	1.84846	0.827723
10.7387	-0.789847	1.94824	0.833789
10.7454	-0.807213	1.96361	0.824295
10.7521	-0.825034	1.93588	0.805362
10.7587	-0.839132	1.88904	0.799571
10.7654	-0.837312	1.86503	0.82697
10.7721	-0.797465	1.92672	0.910688
10.7788	-0.698244	2.08681	1.09509
10.7854	-0.587116	2.30859	1.35347
10.7921	-0.521642	2.49013	1.65243
10.7988	-0.465443	2.65164	1.92828
10.8054	-0.446447	2.78595	2.1631
10.8121	-0.491891	2.85866	2.31149
10.8187	-0.576843	2.83737	2.325
10.8254	-0.647959	2.6956	2.23779
10.8321	-0.664087	2.49848	2.12921
10.8387	-0.635569	2.25632	2.02627
10.8454	-0.544169	2.02824	1.90908
10.8521	-0.441863	1.80394	1.83521
10.8588	-0.490537	1.53633	1.91743
10.8654	-0.783574	1.1328	2.19962
10.8721	-1.32329	0.538465	2.6525
10.8788	-2.00906	-0.189787	3.25797
10.8854	-2.69067	-0.939904	3.9728
10.8921	-3.16323	-1.52349	4.69461
10.8987	-3.234	-1.81031	5.30074
10.9054	-2.87241	-1.69451	5.73087
10.9121	-2.1385	-1.17994	5.95094
10.9187	-1.21306	-0.444413	5.92971
10.9254	-0.319934	0.258229	5.74321
10.9321	0.369493	0.710333	5.47295
10.9388	0.820654	0.898358	5.19592
10.9454	1.11737	0.88613	4.91769
10.9521	1.31109	0.735365	4.63611
10.9588	1.43196	0.490087	4.34613
10.9654	1.51008	0.222797	4.02115
10.9721	1.58188	0.0103718	3.67266
10.9787	1.68593	-0.0947605	3.35031
10.9854	1.79731	-0.121995	3.08242
10.9921	1.89573	-0.129094	2.86964
10.9987	1.95044	-0.16121	2.69957
11.0054	1.97281	-0.227663	2.51877
11.0121	1.99013	-0.30368	2.33498
11.0188	1.97325	-0.424007	2.10399
11.0254	1.91212	-0.588258	1.8299
11.0321	1.8428	-0.787197	1.48048
11.0388	1.79376	-0.957074	1.09596
11.0454	1.7711	-1.07734	0.745414
11.0521	1.74493	-1.18023	0.439149
11.0587	1.74147	-1.27462	0.189095
11.0654	1.78441	-1.33385	-0.00993241
11.0721	1.8516	-1.32527	-0.131566
11.0787	1.92746	-1.25747	-0.206314
11.0854	2.01042	-1.17567	-0.267881
11.0921	2.05305	-1.13213	-0.360397
11.0988	2.03914	-1.14475	-0.501478
11.1054	1.95124	-1.2134	-0.705179
11.1121	1.8425	-1.29567	-0.952049
11.1188	1.76076	-1.36631	-1.20086
11.1254	1.71298	-1.40167	-1.41247
11.1321	1.74351	-1.37135	-1.55035
11.1387	1.80701	-1.32151	-1.61389
11.1454	1.88353	-1.28081	-1.62248
11.1521	1.93045	-1.26099	-1.60496
11.1587	1.91809	-1.25951	-1.6178
11.1654	1.8424	-1.29322	-1.68345
11.1721	1.7315	-1.37116	-1.78314
11.1788	1.62938	-1.42664	-1.88627
11.1854	1.56036	-1.41178	-1.97499
11.1921	1.50986	-1.37728	-2.06807
11.1988	1.52228	-1.34347	-2.11769
11.2054	1.61209	-1.27596	-2.10268
11.2121	1.70705	-1.1701	-2.06228
11.2188	1.75311	-1.05937	-2.02519
11.2254	1.74789	-0.99412	-1.9986
11.2321	1.7407	-0.94154	-1.96402
11.2387	1.72082	-0.88665	-1.94936
11.2454	1.65799	-0.834115	-1.94524
11.2521	1.60113	-0.754066	-1.90609
11.2587	1.58978	-0.65314	-1.83312
11.2654	1.61366	-0.540494	-1.75103
11.2721	1.61453	-0.439485	-1.67906
11.2788	1.58388	-0.334881	-1.59125
11.2854	1.57369	-0.248526	-1.50096
11.2921	1.57307	-0.198288	-1.41805
11.2988	1.55998	-0.157848	-1.34694
11.3054	1.52632	-0.0789972	-1.27125
11.3121	1.532	0.0482022	-1.1772
11.3187	1.5555	0.163294	-1.09119
11.3254	1.55427	0.279287	-0.991104
11.3321	1.52316	0.400721	-0.905331
11.3387	1.48698	0.526188	-0.827093
11.3454	1.43221	0.61412	-0.783932
11.3521	1.32737	0.672148	-0.755059
11.3588	1.21313	0.744615	-0.698576
11.3654	1.12323	0.817727	-0.642199
11.3721	1.06717	0.875169	-0.604808
11.3788	1.01867	0.90405	-0.590548
11.3854	0.976337	0.922741	-0.567148
11.3921	0.919647	0.939886	-0.547273
11.3987	0.841894	0.956841	-0.559051
11.4054	0.740843	0.976463	-0.586456
11.4121	0.637666	0.988279	-0.577942
11.4187	0.548222	0.992433	-0.525482
11.4254	0.504713	1.00948	-0.434161
11.4321	0.481688	1.01592	-0.324352
11.4388	0.435503	0.993249	-0.201859
11.4454	0.380911	0.957767	-0.0585409
11.4521	0.319982	0.94168	0.0631654
11.4588	0.248285	0.940812	0.139732
11.4654	0.119913	0.91819	0.161468
11.4721	-0.00642885	0.883333	0.144279
11.4787	-0.0833435	0.853716	0.13092
11.4854	-0.137297	0.845715	0.117347
11.4921	-0.203562	0.829385	0.123704
11.4987	-0.288821	0.79854	0.122622
11.5054	-0.332719	0.766519	0.149664
11.5121	-0.363155	0.74225	0.227822
11.5188	-0.421256	0.718275	0.313173
11.5254	-0.525015	0.652658	0.354468
11.5321	-0.609691	0.586029	0.367098
11.5388	-0.626662	0.562837	0.427251
11.5454	-0.631998	0.581889	0.50542
11.5521	-0.669799	0.614345	0.552364
11.5587	-0.725013	0.638692	0.601156
11.5654	-0.731921	0.686223	0.72106
11.5721	-0.726733	0.725954	0.876718
11.5787	-0.767811	0.723313	1.00114
11.5854	-0.840529	0.666104	1.08031
11.5921	-0.882121	0.614781	1.15234
11.5988	-0.89606	0.585534	1.18108
11.6054	-0.923155	0.544757	1.15864
11.6121	-0.940047	0.495434	1.11225
11.6188	-0.906144	0.478017	1.10857
11.6254	-0.809336	0.560473	1.16301
11.6321	-0.732786	0.670405	1.24964
11.6387	-0.651829	0.786032	1.39083
11.6454	-0.548412	0.89731	1.54907
11.6521	-0.439071	1.01964	1.69092
11.6587	-0.384004	1.11365	1.74792
11.6654	-0.400732	1.12745	1.74199
11.6721	-0.399987	1.10139	1.73862
11.6788	-0.385019	1.06427	1.72491
11.6854	-0.367804	1.04957	1.7093
11.6921	-0.365058	1.04238	1.71894
11.6988	-0.340471	1.05315	1.79497
11.7054	-0.294981	1.06745	1.90427
11.7121	-0.268838	1.07026	1.95914
11.7188	-0.272181	1.05836	1.95728
11.7254	-0.280628	1.06695	1.94622
11.7321	-0.276714	1.112	1.94281
11.7387	-0.259376	1.16968	1.94497
11.7454	-0.225054	1.21753	1.94339
11.7521	-0.186078	1.2568	1.95059
11.7587	-0.130973	1.30438	1.98013
11.7654	-0.0793283	1.33103	1.99606
11.7721	-0.0242778	1.33006	1.98051
11.7788	0.0055744	1.32309	1.93542
11.7854	0.0309862	1.34437	1.89921
11.7921	0.0783137	1.37776	1.8928
11.7988	0.158617	1.39084	1.90631
11.8054	0.250743	1.39307	1.9283
11.8121	0.311392	1.38674	1.93506
11.8187	0.355304	1.37774	1.90226
11.8254	0.382733	1.34892	1.83253
11.8321	0.420926	1.30749	1.76056
11.8387	0.448102	1.25451	1.68606
11.8454	0.466661	1.18477	1.61683
11.8521	0.498058	1.14167	1.568
11.8588	0.565985	1.11028	1.55456
11.8654	0.674843	1.0965	1.56525
11.8721	0.763822	1.08884	1.55826
11.8788	0.83026	1.09902	1.53992
11.8854	0.893323	1.13559	1.51513
11.8921	0.934003	1.1318	1.47246
11.8987	0.922668	1.09168	1.39357
11.9054	0.863841	1.025	1.2692
11.9121	0.829551	0.968484	1.12044
11.9187	0.837049	0.931043	0.990668
11.9254	0.846772	0.87186	0.860627
11.9321	0.851666	0.819318	0.733607
11.9388	0.860796	0.77437	0.623132
11.9454	0.863867	0.728301	0.552153
11.9521	0.85749	0.659222	0.526622
11.9588	0.833826	0.555162	0.48672
11.9654	0.818753	0.445713	0.427962
11.9721	0.804874	0.338286	0.359983
11.9787	0.784813	0.234274	0.294569
11.9854	0.762602	0.134534	0.225592
11.9921	0.720528	0.0498688	0.133096
11.9987	0.655049	-0.021538	0.0133815
12.0054	0.589025	-0.083237	-0.0945926
12.0121	0.543456	-0.145608	-0.153258
12.0188	0.523977	-0.209532	-0.155844
12.0254	0.509354	-0.268296	-0.151859
12.0321	0.501908	-0.314966	-0.139501
12.0388	0.495184	-0.331867	-0.0935786
12.0454	0.484849	-0.308462	-0.017478
12.0521	0.455695	-0.276894	0.0237699
12.0587	0.40929	-0.26467	-0.00214964
12.0654	0.348651	-0.277762	-0.0559558
12.0721	0.26041	-0.319326	-0.120345
12.0787	0.164216	-0.403372	-0.19753
12.0854	0.0545793	-0.525097	-0.297937
12.0921	-0.0555157	-0.649746	-0.378507
12.0988	-0.156222	-0.73805	-0.410036
12.1054	-0.219646	-0.787016	-0.402637
12.1121	-0.256939	-0.821084	-0.41159
12.1188	-0.297322	-0.840482	-0.44723
12.1254	-0.374229	-0.874897	-0.493911
12.1321	-0.472547	-0.928376	-0.551151
12.1387	-0.563112	-1.00934	-0.626768
12.1454	-0.64008	-1.10016	-0.716612
12.1521	-0.692852	-1.15801	-0.778202
12.1587	-0.739857	-1.17791	-0.812911
12.1654	-0.762476	-1.15882	-0.831703
12.1721	-0.761296	-1.10092	-0.823356
12.1788	-0.742808	-1.00066	-0.775925
12.1854	-0.732932	-0.873562	-0.724386
12.1921	-0.758061	-0.77683	-0.689261
12.1988	-0.777962	-0.721148	-0.649587
12.2054	-0.794814	-0.712637	-0.604319
12.2121	-0.825391	-0.744313	-0.596146
12.2188	-0.881177	-0.810176	-0.643351
12.2254	-0.931023	-0.890421	-0.702838
12.2321	-0.943039	-0.950569	-0.742074
12.2387	-0.955967	-0.989525	-0.789423
12.2454	-0.976578	-0.991822	-0.849217
12.2521	-0.992624	-0.967485	-0.899891
12.2587	-1.00895	-0.938178	-0.943754
12.2654	-1.06956	-0.935829	-1.0073
12.2721	-1.17352	-0.959127	-1.11391
12.2788	-1.28806	-0.982866	-1.20737
12.2854	-1.3612	-0.975148	-1.24796
12.2921	-1.40348	-0.94233	-1.24023
12.2988	-1.43219	-0.907737	-1.20722
12.3054	-1.43209	-0.873441	-1.14633
12.3121	-1.40196	-0.822898	-1.06911
12.3187	-1.33468	-0.753093	-1.00735
12.3254	-1.26859	-0.684644	-0.979567
12.3321	-1.21332	-0.639525	-0.969457
12.3387	-1.16495	-0.619111	-0.961679
12.3454	-1.11296	-0.600921	-0.962347
12.3521	-1.05105	-0.562209	-0.936354
12.3588	-0.99416	-0.50057	-0.87719
12.3654	-0.94342	-0.452257	-0.797053
12.3721	-0.902272	-0.429779	-0.727371
12.3788	-0.856353	-0.408689	-0.672869
12.3854	-0.79176	-0.359673	-0.606642
12.3921	-0.708184	-0.292975	-0.532521
12.3987	-0.606208	-0.237376	-0.465637
12.4054	-0.527025	-0.18673	-0.426175
12.4121	-0.441445	-0.0928324	-0.390667
12.4187	-0.326998	0.0646139	-0.328609
12.4254	-0.190503	0.231071	-0.240998
12.4321	-0.0830275	0.36411	-0.153923
12.4388	-0.029745	0.47098	-0.0696407
12.4454	0.0309563	0.593121	0.0235906
12.4521	0.0800826	0.689035	0.093847
12.4588	0.104747	0.742575	0.141531
12.4654	0.0865908	0.779506	0.166945
12.4721	0.0768516	0.826011	0.179931
12.4787	0.102541	0.865729	0.16632
12.4854	0.139743	0.865357	0.151931
12.4921	0.186128	0.873586	0.175845
12.4987	0.232642	0.896647	0.210265
12.5054	0.289082	0.921079	0.239316
12.5121	0.339964	0.913001	0.273852
12.5188	0.369174	0.887085	0.324961
12.5254	0.377901	0.882637	0.35924
12.5321	0.374717	0.899901	0.353614
12.5388	0.360774	0.922278	0.34169
12.5454	0.338281	0.937554	0.333313
12.5521	0.30889	0.975829	0.321546
12.5587	0.279228	1.05346	0.300504
12.5654	0.261336	1.13679	0.291309
12.5721	0.253469	1.17646	0.29841
12.5787	0.279983	1.18418	0.324597
12.5854	0.337667	1.20575	0.399644
12.5921	0.407004	1.24273	0.507707
12.5988	0.469724	1.26612	0.634288
12.6054	0.524506	1.28429	0.754349
12.6121	0.601693	1.33931	0.869082
12.6188	0.667568	1.41545	0.946889
12.6254	0.706583	1.47243	0.972663
12.6321	0.707327	1.47335	0.968527
12.6387	0.693061	1.43234	0.96177
12.6454	0.647432	1.35362	0.95629
12.6521	0.566675	1.24968	0.955209
12.6587	0.480813	1.15421	0.982665
12.6654	0.401374	1.06872	1.02229
12.6721	0.350606	1.01252	1.05835
12.6788	0.315558	0.97714	1.06415
12.6854	0.3149	0.977074	1.04224
12.6921	0.315516	0.996509	1.00273
12.6988	0.288682	1.0084	0.955213
12.7054	0.268861	1.02966	0.920262
12.7121	0.279427	1.06344	0.891929
12.7188	0.324218	1.11125	0.875002
12.7254	0.354698	1.1347	0.87087
12.7321	0.36601	1.12956	0.87838
12.7387	0.38869	1.13651	0.861897
12.7454	0.397493	1.15766	0.809136
12.7521	0.383199	1.18565	0.739749
12.7587	0.357361	1.20797	0.694392
12.7654	0.353793	1.23481	0.687245
12.7721	0.370322	1.26486	0.691595
12.7788	0.36993	1.27534	0.699173
12.7854	0.349312	1.25754	0.707573
12.7921	0.306477	1.2119	0.721135
12.7988	0.253464	1.15563	0.743216
12.8054	0.204649	1.10881	0.775135
12.8121	0.173862	1.06011	0.801063
12.8187	0.168011	1.00126	0.818779
12.8254	0.168082	0.930745	0.804003
12.8321	0.162961	0.865388	0.763307
12.8387	0.147891	0.808563	0.686735
12.8454	0.135283	0.760868	0.573951
12.8521	0.109869	0.729176	0.453007
12.8588	0.0760909	0.689275	0.339302
12.8654	0.0525603	0.630946	0.254332
12.8721	0.0592715	0.573895	0.184456
12.8788	0.0818879	0.540662	0.124358
12.8854	0.0864581	0.515529	0.0761787
12.8921	0.0907406	0.478665	0.0373412
12.8987	0.0971747	0.454346	0.0104761
12.9054	0.1079	0.463243	-0.00489632
12.9121	0.108558	0.487022	-0.0243365
12.9187	0.0847322	0.472222	-0.0596961
12.9254	0.0264256	0.40987	-0.118893
12.9321	-0.0692396	0.333943	-0.177872
12.9388	-0.175824	0.274351	-0.206597
12.9454	-0.242451	0.242544	-0.195029
12.9521	-0.259931	0.215162	-0.14123
12.9588	-0.22527	0.208812	-0.09285
12.9654	-0.172151	0.220781	-0.0605278
12.9721	-0.112595	0.241527	-0.0548607
12.9787	-0.0599842	0.237055	-0.0850407
12.9854	-0.0472621	0.198858	-0.15354
12.9921	-0.0646266	0.159094	-0.234215
12.9987	-0.106928	0.119276	-0.283794
13.0054	-0.11931	0.0950573	-0.294197
13.0121	-0.109693	0.0723203	-0.293478
13.0188	-0.0832517	0.0638295	-0.278731
13.0254	-0.0613008	0.0780138	-0.238071
13.0321	-0.0631262	0.109104	-0.177897
13.0388	-0.0848693	0.165906	-0.11549
13.0454	-0.10475	0.227538	-0.071448
13.0521	-0.0915763	0.278938	-0.0142884
13.0587	-0.0520578	0.309105	0.0599073
13.0654	0.00556623	0.320557	0.13146
13.0721	0.051433	0.302709	0.174897
13.0787	0.091116	0.26024	0.199895
13.0854	0.0901146	0.20302	0.206186
13.0921	0.0555354	0.176921	0.18144
13.0988	-0.0185339	0.178545	0.121073
13.1054	-0.114579	0.203333	0.0612047
13.1121	-0.18774	0.232034	0.0324608
13.1188	-0.218834	0.266296	0.0448675
13.1254	-0.198813	0.327322	0.100159
13.1321	-0.159158	0.396409	0.184256
13.1387	-0.118705	0.445712	0.266151
13.1454	-0.0795981	0.449621	0.317892
13.1521	-0.0342733	0.440688	0.32962
13.1587	0.0119215	0.427977	0.315694
13.1654	0.0506411	0.400763	0.303514
13.1721	0.0666153	0.351218	0.316816
13.1788	0.0769513	0.319037	0.353708
13.1854	0.0923593	0.306748	0.393416
13.1921	0.0967617	0.316493	0.437943
13.1988	0.0611465	0.316418	0.475286
13.2054	-0.0364151	0.311289	0.483961
13.2121	-0.153042	0.316979	0.442786
13.2188	-0.228001	0.346943	0.388398
13.2254	-0.253208	0.396238	0.359996
13.2321	-0.252937	0.454182	0.37076
13.2387	-0.223051	0.534837	0.408766
13.2454	-0.123961	0.634866	0.471106
13.2521	0.030028	0.708397	0.551241
13.2587	0.132812	0.703344	0.607169
13.2654	0.142007	0.656064	0.626418
13.2721	0.0782603	0.575501	0.589144
13.2788	-0.0219486	0.47076	0.534731
13.2854	-0.148874	0.348394	0.497096
13.2921	-0.283186	0.254421	0.488389
13.2988	-0.360621	0.235542	0.499316
13.3054	-0.374007	0.241035	0.493686
13.3121	-0.343872	0.25644	0.494841
13.3187	-0.292503	0.272025	0.489919
[truncated: 4,752 more rows]

## Sheet: Figure S17B
Figure S17B: LC-MS chromatogram (negative mode) of PLA control reaction products
RT [min]	PLA control A	PLA control B	PLA control C
0.0194333	228879	208029	214043
0.0483167	194152	202496	203861
0.0772333	221418	206454	199083
0.106167	198065	193811	202163
0.135117	199001	198836	201751
0.16405	203638	195884	204977
0.192983	205433	201213	209149
0.221933	197350	208419	208924
0.250867	199274	199598	203282
0.279817	205418	191009	206840
0.30875	202668	196985	203877
0.337683	199378	205831	203330
0.366633	195052	207380	201470
0.395567	201303	202676	228090
0.4245	204957	197075	207586
0.45345	198233	197143	212941
0.482383	207370	204755	204926
0.511333	205270	202164	194267
0.540267	191078	194339	204602
0.5692	199177	203650	203428
0.59815	192344	201430	203873
0.627083	199970	207171	198645
0.656033	198317	194267	209855
0.684967	193592	207478	206386
0.7139	202690	204950	197379
0.74285	206166	205258	208534
0.771783	209416	205652	205413
0.800733	194271	200543	201384
0.829667	203459	197747	197809
0.8586	203000	195660	207667
0.88755	199781	213609	206533
0.916483	190867	206388	201392
0.945433	197522	204628	207726
0.974367	201097	202168	204540
1.0033	197387	194739	204120
1.03225	199831	202039	204502
1.06118	203661	201371	205607
1.09013	197574	198786	199840
1.11907	199686	201847	196253
1.148	194722	204328	193571
1.17695	207624	202402	207297
1.20588	196539	204427	206503
1.23483	201438	209699	203203
1.26377	198620	199187	193894
1.2927	206925	196504	207739
1.32165	197138	191361	208211
1.35058	189053	210219	196809
1.37953	195213	205704	199287
1.40847	199275	203814	211467
1.4374	195669	203380	196280
1.46635	203759	198791	204088
1.49528	197582	192190	209539
1.52423	201767	203878	197676
1.55317	196158	203572	199715
1.5821	196277	200966	212986
1.61105	198261	203304	204191
1.63998	197637	203850	198489
1.66893	198907	195409	204765
1.69787	199490	201123	195275
1.7268	202097	208932	204433
1.75575	196732	204129	198090
1.78468	203644	200524	195834
1.81363	198025	197947	200092
1.84257	195990	200031	212912
1.8715	196376	202716	212109
1.90045	193578	198716	203400
1.92938	196088	206161	199275
1.95833	197390	197399	197772
1.98727	190926	196084	193150
2.0162	195633	201275	201704
2.04515	204543	203885	197077
2.07408	188782	202609	199343
2.10302	193655	195338	201095
2.13197	198782	199314	205353
2.1609	219590	222651	228456
2.18985	245044	243695	241860
2.21878	233797	224399	223368
2.24772	208770	213072	214794
2.27667	212824	203547	202275
2.3056	209836	193616	206442
2.33453	203067	206016	211776
2.36348	204480	197574	198626
2.39242	197564	206108	193724
2.42135	203445	204503	202963
2.4503	203174	203071	200984
2.47923	198749	198261	199183
2.50818	203266	194597	196710
2.53712	199484	206855	204935
2.56605	196335	196532	191816
2.595	199858	201623	198830
2.62393	193656	197824	197307
2.65287	195827	203047	200188
2.68182	197312	198140	201074
2.71075	194100	197564	203809
2.7397	194400	196309	207125
2.76863	193098	204528	193792
2.79757	198469	204684	206239
2.82652	199407	199338	194622
2.85545	201438	200455	202292
2.8844	189995	195598	201723
2.91333	199244	206745	203748
2.94227	212530	205206	205070
2.97122	210021	203603	208626
3.00015	203136	208128	212224
3.0291	189134	205665	182420
3.05803	202318	209259	216178
3.08697	205274	208369	206983
3.11592	203131	200654	212595
3.14485	201318	203662	199142
3.17378	204109	204061	209094
3.20273	201938	202488	204174
3.23167	204137	206077	204744
3.2606	202350	206765	200381
3.28955	203212	203667	203960
3.31848	200066	205453	203997
3.34743	167816	195802	209049
3.37637	197597	202435	200335
3.4053	193002	191160	206039
3.43425	210689	203768	203052
3.46318	193271	195244	202935
3.49212	193075	204029	199996
3.52107	186345	200423	204290
3.55	201228	200696	199933
3.57893	190479	196000	196863
3.60788	188609	200951	197576
3.63682	198085	198859	202347
3.66575	197560	195887	201893
3.6947	201048	195521	203430
3.72363	198415	201436	195974
3.75258	191621	200827	201290
3.78152	208203	200744	195910
3.81045	190286	200101	198315
3.8394	219888	188764	202783
3.86833	222430	195903	193238
3.89728	194238	204859	198628
3.92622	205189	196578	195620
3.95515	194159	195217	191807
3.9841	198749	199701	204516
4.01303	199877	204512	232486
4.04198	190423	205978	204468
4.07092	197908	197439	193766
4.09985	204081	196005	192977
4.1288	202225	198244	199546
4.15773	194967	202587	208569
4.18668	195761	191345	205557
4.21562	182879	194603	203805
4.24455	191950	201158	196313
4.2735	197309	203557	201343
4.30243	196815	196387	199218
4.33138	194984	199883	200065
4.36032	188635	196811	194178
4.38925	195774	192279	203788
4.4182	193562	197172	205614
4.44713	202352	201692	203505
4.47608	195086	201612	202615
4.50502	188307	200824	197387
4.53395	194243	198192	196292
4.5629	195156	196908	199875
4.59183	198952	195890	198268
4.62078	193740	195133	196332
4.64972	193969	197800	200798
4.67865	202494	195350	204569
4.7076	191344	198671	200857
4.73653	193074	190350	204636
4.76548	193662	200711	203589
4.79442	194745	196882	201502
4.82335	190448	202689	197730
4.8523	191693	201569	197818
4.88123	193448	204708	195437
4.91018	200547	200246	204367
4.93912	191505	200684	196424
4.96805	200048	189116	211144
4.997	193713	202483	199524
5.02593	194966	199208	197883
5.05488	197692	202773	193650
5.08382	196953	209387	200785
5.11275	193864	198372	199174
5.1417	196990	196913	203441
5.17063	188695	196858	204770
5.19958	191045	194521	197845
5.22852	194124	202957	203395
5.25745	196664	204973	195381
5.2864	213211	197135	195988
5.31533	194717	196445	205398
5.34428	199621	212267	197687
5.37322	189680	200305	196545
5.40215	196330	196551	190383
5.4311	196174	199965	198480
5.46003	201882	196959	210533
5.48898	198633	195001	198192
5.51792	191330	193430	198617
5.54685	193040	196082	205262
5.5758	200472	195192	206958
5.60473	194550	195048	198764
5.63368	192070	196576	205291
5.66262	191753	198695	200055
5.69155	193891	196873	198037
5.7205	191862	192001	198467
5.74943	191200	196460	196822
5.77838	200546	189121	175099
5.80732	188428	192969	194089
5.83625	198258	202046	201162
5.8652	190642	195583	196884
5.89413	199924	202789	197530
5.92307	195852	197851	194378
5.95202	196902	202693	203453
5.98095	196682	204623	196987
6.0099	196371	194273	194346
6.03883	189560	201728	201961
6.06777	193645	193533	190782
6.09672	196410	200915	196867
6.12565	194908	200458	195359
6.1546	199004	194710	193168
6.18353	198393	190212	190557
6.21248	197530	195971	199526
6.24142	196602	202238	202423
6.27035	200733	199387	202746
6.2993	191617	189018	196768
6.32823	193538	197272	198436
6.35718	192999	197980	203203
6.38612	194665	202949	193643
6.41505	200206	193425	195871
6.444	192613	198766	193911
6.47293	195944	198432	191503
6.50188	192808	201577	203557
6.53082	196540	206907	199697
6.55975	196397	191685	205099
6.5887	192968	194600	196625
6.61763	191193	200052	193504
6.64657	200161	191496	190391
6.67552	189706	194201	204243
6.70445	193664	209034	209712
6.7334	197936	197839	197811
6.76233	195713	201353	204963
6.79127	195825	189129	198979
6.82022	194355	197913	202966
6.84915	200098	194942	199272
6.8781	194367	197123	200358
6.90703	190661	191102	198084
6.93597	200928	201068	200319
6.96492	191396	205287	199283
6.99385	198165	198697	184655
7.0228	191465	203828	195821
7.05173	194730	194011	197970
7.08067	187424	188006	197572
7.10962	195137	199124	199104
7.13855	201319	200331	200529
7.1675	188673	198285	201193
7.19643	199228	200345	196512
7.22537	201813	198346	197794
7.25432	197202	196317	194167
7.28325	196517	202272	197671
7.3122	196362	199824	200432
7.34113	195879	197118	196224
7.37007	192189	194478	194037
7.39902	194916	198833	195392
7.42795	197442	195851	196414
7.4569	192979	197320	206902
7.48583	192257	193692	191314
7.51477	189111	199156	192345
7.54372	183476	192771	195388
7.57265	192034	201277	201693
7.6016	192450	200810	203115
7.63053	196420	191705	194103
7.65947	199673	199399	200418
7.68842	200356	193482	195673
7.71735	198391	189643	198400
7.7463	193807	199858	201289
7.77523	198158	197757	192626
7.80417	191358	194228	190384
7.83312	200368	191908	201427
7.86205	191524	193175	193552
7.891	183559	194306	201675
7.91993	194743	184001	195059
7.94887	198366	190250	199412
7.97782	202228	190396	194015
8.00675	194541	198013	194227
8.0357	191314	198864	192926
8.06463	192721	194487	190259
8.09357	189550	201489	195170
8.12252	197171	195260	197458
8.15145	194749	195602	187246
8.1804	197485	191899	196352
8.20933	197375	191107	186330
8.23827	188213	196269	198150
8.26722	203722	187765	198438
8.29615	193409	200586	192505
8.3251	202058	197022	196713
8.35403	191258	202350	200178
8.38298	192259	192791	196112
8.41192	188083	194643	196726
8.44085	216899	190888	192360
8.4698	196278	202970	205664
8.49873	194384	189877	193690
8.52768	194486	198770	195560
8.55662	194261	198389	198963
8.58555	190784	189231	200648
8.6145	196820	202817	200934
8.64343	192023	190617	195729
8.67238	192780	203663	190039
8.70132	191572	209131	202035
8.73025	199585	196359	199878
8.7592	193884	191501	198577
8.78813	198813	196029	188831
8.81708	185626	197156	197070
8.84602	195335	199467	195746
8.87495	192604	196362	192859
8.9039	193964	196576	190252
8.93283	197653	195375	194788
8.96178	193519	198009	196288
8.99072	193495	199832	188467
9.01965	195112	202149	194651
9.0486	191476	192393	194491
9.07753	192559	192104	198232
9.10648	192038	203916	203101
9.13542	206405	191412	199831
9.16435	196406	190323	198447
9.1933	194400	202199	192564
9.22223	193375	192291	195300
9.25118	201647	194485	197553
9.28012	195231	195048	198303
9.30905	194342	203310	198113
9.338	193823	195213	196004
9.36693	189992	201759	204302
9.39588	194906	189072	189940
9.42482	202184	196056	192057
9.45375	194366	195008	207616
9.4827	200661	191929	205735
9.51163	191449	190133	195334
9.54058	199520	188951	190672
9.56952	196045	198241	196895
9.59847	194903	192305	194638
9.6274	194584	193568	197235
9.65633	198498	196828	172231
9.68528	195523	200873	202442
9.71422	198703	202412	192415
9.74317	192145	193368	195355
9.7721	191348	195810	192288
9.80103	193717	196959	200099
9.82998	197929	194302	198635
9.85892	193512	195097	198574
9.88787	189604	200847	189097
9.9168	191282	194440	194904
9.94573	193530	187918	191260
9.97468	199034	190137	189437
10.0036	195687	198751	195241
10.0326	195094	202969	197955
10.0615	190550	195905	193502
10.0904	189406	186795	196657
10.1194	192176	201875	192614
10.1483	195590	193606	200340
10.1773	193241	198236	204836
10.2062	195222	191575	196997
10.2351	191754	195681	196727
10.2641	193524	189544	201659
10.293	195135	198985	201153
10.322	190854	197192	194939
10.3509	183948	194400	198886
10.3798	160090	188775	194211
10.4088	196448	195295	194544
10.4377	208648	193833	198138
10.4667	191114	194590	191592
10.4956	187997	197581	196447
10.5245	196248	196449	197614
10.5535	196604	201990	190878
10.5824	185399	198269	196047
10.6114	191109	195552	194240
10.6403	191252	187039	192156
10.6692	188519	183644	190812
10.6982	200706	196434	214525
10.7271	193353	199573	200284
10.7561	185637	198355	202568
10.785	184219	188945	195152
10.8139	188992	194808	198082
10.8429	192598	192178	191264
10.8718	192610	191771	201630
10.9008	193049	201964	187439
10.9297	186076	191731	201027
10.9587	193088	193167	188708
10.9876	194658	192594	195153
11.0165	196693	190549	202894
11.0455	193527	203417	203158
11.0744	201039	195050	193314
11.1034	199306	195007	193782
11.1323	194292	197877	195420
11.1612	199190	188621	184051
11.1902	203332	199966	202053
11.2191	202913	193594	193856
11.248	199634	201127	192265
11.277	201429	196782	201057
11.3059	199122	201595	194286
11.3349	197421	186216	203432
11.3638	194399	200520	203765
11.3927	195926	190910	195904
11.4217	193646	199342	195516
11.4506	198796	203663	200578
11.4796	195733	201172	197762
11.5085	193932	201405	189808
11.5374	199918	193779	199724
11.5664	196364	197280	199616
11.5953	194760	197487	203894
11.6242	208045	194426	199745
11.6532	195112	194785	198500
11.6821	195011	202509	203100
11.7111	193495	201780	195429
11.74	202635	201401	201793
11.769	191963	197080	193234
11.7979	192139	191541	195584
11.8268	192366	206326	207631
11.8558	199795	207559	204209
11.8847	197972	197849	208395
11.9137	200193	200956	198647
11.9426	192543	200669	203731
11.9715	202775	196745	197623
12.0005	207179	199914	205241
12.0294	196659	203823	201261
12.0584	200015	204780	200183
12.0873	198968	203736	204278
12.1162	201201	200310	217365
12.1452	195210	210365	210689
12.1741	203876	209036	198588
12.203	201817	208142	206655
12.232	204099	194344	198239
12.2609	199710	209200	200862
12.2899	205172	204416	204122
12.3188	198390	209185	202367
12.3477	196380	196890	199998
12.3767	208812	196100	210049
12.4056	200241	198503	207339
12.4346	202574	210564	203276
12.4635	202434	203562	208209
12.4924	209254	197132	201940
12.5214	199687	206274	202697
12.5503	204415	204516	207366
12.5793	202889	201264	201170
12.6082	196304	222729	198698
12.6371	198811	206572	207337
12.6661	197029	199409	207122
12.695	200685	205083	205472
12.724	198445	197120	213351
12.7529	197055	196701	204717
12.7818	205528	209058	204477
12.8108	211110	203772	201169
12.8397	206175	193497	201780
12.8687	199681	193885	201681
12.8976	206087	201689	208214
12.9265	202180	198178	206540
12.9555	194887	202768	216724
12.9844	208178	202190	208473
13.0134	199405	197969	209786
13.0423	206232	202784	207680
13.0712	200501	204593	203275
13.1002	200258	204028	202363
13.1291	205116	203854	206007
13.158	204496	199477	207076
13.187	200986	199119	208389
13.2159	201842	204356	208424
13.2449	198184	204350	211084
13.2738	200159	206134	201990
13.3027	208096	207394	204903
13.3317	213101	201072	198354
13.3606	205406	201315	211635
13.3896	200203	205927	200848
13.4185	203334	203255	211555
13.4474	202907	202005	206458
13.4764	198936	202577	199363
13.5053	196660	210324	204061
13.5343	201852	209038	210010
13.5632	207410	204595	206677
13.5921	206065	196560	205882
13.6211	201146	207162	207033
13.65	200814	199970	200134
13.679	230904	201772	209765
13.7079	198619	205517	215274
13.7368	208107	214400	206608
13.7658	201911	214041	206417
13.7947	212430	221010	208543
13.8237	205567	207426	201950
13.8526	200301	206003	198250
13.8815	199452	201607	203804
13.9105	211249	205287	212100
13.9394	207474	211787	211708
13.9683	204918	202270	208718
13.9973	198207	200737	194130
14.0262	198262	210051	210699
14.0552	197751	207825	205558
14.0841	203518	205941	202324
14.113	205350	209986	206174
14.142	204608	202649	204788
14.1709	217447	207413	212380
14.1999	209043	198711	211472
14.2288	229498	201183	196002
14.2577	201471	206746	206458
14.2867	209604	206171	216871
14.3156	207292	207057	205701
14.3446	216228	207721	213706
14.3735	198562	206882	207301
14.4024	202336	199282	214176
14.4314	204124	210444	204990
14.4603	211536	203814	205448
14.4893	204587	207440	202268
14.5182	214410	198420	212168
14.5471	206539	201163	212038
14.5761	202412	210919	203590
14.605	203748	198675	208163
14.634	208764	208314	210248
14.6629	210256	209067	218958
14.6918	206989	206784	209005
14.7208	200466	203168	211103
14.7497	199503	208282	201431
14.7787	200307	205561	211543
14.8076	203081	208255	237900
14.8365	208268	209063	212493
14.8655	206432	210531	206861
14.8944	209057	200736	201586
14.9233	206743	209016	219747
14.9523	205115	208989	213997
14.9812	211722	206721	217695
15.0102	214855	206716	207253
15.0391	203689	202932	212870
15.068	200359	206865	208353
15.097	199752	209422	207699
15.1259	203620	207623	214006
15.1548	200781	211253	214911
15.1838	205923	208587	217319
15.2127	206925	212087	210862
15.2417	208557	207732	211213
15.2706	206043	208430	209179
15.2995	208306	217116	205851
15.3285	199695	210770	207901
15.3574	206644	208765	212380
15.3864	205521	205252	207275
15.4153	204528	208691	211947
15.4443	219326	205752	217162
15.4732	213965	209699	215603
15.5021	204031	204618	205910
15.5311	208856	201537	217682
15.56	213260	214134	217187
15.5889	215532	207675	208718
15.6179	203681	209648	209925
15.6468	208795	205816	209613
15.6758	203780	212312	212667
15.7047	201773	204201	211310
15.7336	207577	208661	213589
15.7626	204024	208969	210871
15.7915	212296	210674	215174
15.8204	202842	203457	205314
15.8494	211333	209874	214019
15.8783	216951	209863	221876
15.9073	213032	211156	206279
15.9362	206570	213942	205116
15.9651	206075	212805	216160
15.9941	208533	205063	231475
16.023	199259	209729	212740
16.052	200885	202300	212459
16.0809	208325	219943	209748
16.1099	207495	220013	212113
16.1388	197983	215354	202631
16.1677	200362	208520	208025
16.1967	212555	210602	211762
16.2256	203956	221655	220898
16.2545	206078	201311	213739
16.2835	206544	225392	215146
16.3124	211176	207619	216664
16.3413	214537	208783	208910
16.3703	211465	213175	208437
16.3992	206261	213786	216353
16.4282	210440	208105	208173
16.4571	231072	210648	219515
16.486	203741	208495	213659
16.515	215050	214243	204549
16.5439	213475	220270	219792
16.5729	209422	220522	215050
16.6018	205938	215588	215143
16.6307	206676	210605	209654
16.6597	201717	214782	214401
16.6886	208868	209075	218951
16.7176	205201	216475	215482
16.7465	212049	204172	218948
16.7754	204927	207053	204889
16.8044	214182	215236	209619
16.8333	201995	211848	206903
16.8623	198918	209474	205471
16.8912	206576	210621	219582
16.9201	207272	222065	211407
16.9491	214149	208752	216209
16.978	217471	216571	211608
17.0069	210141	224985	225319
17.0359	410881	415817	440077
17.0648	973609	963866	999083
17.0938	1.20702e+06	1.34244e+06	1.40328e+06
17.1227	1.54265e+06	1.48469e+06	1.44911e+06
17.1517	1.73679e+06	1.52096e+06	1.61223e+06
17.1806	1.59796e+06	1603895	1.61854e+06
17.2095	1369143	1.45912e+06	1428037
17.2385	1.27614e+06	1.21052e+06	1.28503e+06
17.2674	1066561	1.02511e+06	1.07478e+06
17.2963	866648	861069	812982
17.3253	779871	731822	728910
17.3542	683090	636973	651255
17.3832	571905	566802	558617
17.4121	489677	469772	473786
17.441	417784	431367	433556
17.47	391627	386637	392745
17.4989	361966	368998	366662
17.5279	358049	352941	350542
17.5568	330319	330257	338871
17.5857	321822	319621	313586
17.6147	314450	304932	326781
17.6436	313214	315508	309462
17.6726	310962	305610	308596
17.7015	311555	303741	315987
17.7304	298814	310720	298298
17.7594	306159	303926	304021
17.7883	295055	293181	303068
17.8173	279513	294266	292892
17.8462	295891	292953	295687
17.8751	288920	280237	287846
17.9041	303354	282127	285074
17.933	280880	290709	286015
17.9619	286688	286399	280066
17.9909	298292	282422	294433
18.0198	284572	284390	284969
18.0487	290919	283167	289578
18.0777	287281	286624	286059
18.1066	279077	314338	282465
18.1356	281406	280628	271580
18.1645	288497	276905	283532
18.1934	264057	269405	282591
18.2224	277608	277800	271314
18.2513	277817	273673	282431
18.2803	276088	277709	275035
18.3092	272872	275224	278501
18.3381	270948	275599	292602
18.3671	272191	269266	274542
18.396	275929	271480	288731
18.425	267724	274858	279015
18.4539	258366	278365	279587
18.4828	268564	265878	283547
18.5118	265289	271436	264340
18.5407	271357	271038	272341
18.5696	267773	268751	278168
18.5986	265150	270908	270814
18.6275	274488	273348	285138
18.6565	267460	275315	262462
18.6854	264803	273129	276208
18.7143	257851	263947	269726
18.7433	266378	261743	263698
18.7722	270098	265734	272900
18.8012	255966	274799	271609
18.8301	260837	271037	263858
18.859	254120	276646	273733
18.888	260902	266963	260395
18.9169	269908	267043	266561
18.9459	266959	265204	266939
18.9748	259776	260155	265150
19.0037	277857	263748	270037
19.0327	254773	263065	270833
19.0616	259834	254207	267986
19.0906	258422	257965	256194
19.1195	263321	268899	263354
19.1484	254574	271436	274622
19.1774	262576	268542	278380
19.2063	259970	258969	261758
19.2353	257271	249655	265116
19.2642	258039	277144	266827
19.2931	264593	265332	267801
19.3221	263021	259669	261703
19.351	259052	267501	253502
19.38	264214	262365	262639
19.4089	265073	268791	264368
19.4378	267400	263047	267449
19.4668	263452	259447	252273
19.4957	262668	259663	250704
19.5246	250823	274242	253605
19.5536	272440	254991	258888
19.5825	256759	265577	257152
19.6115	249813	262991	256597
19.6404	255837	281229	262305
19.6693	252326	262204	250318
19.6983	248287	264297	252809
19.7272	270163	261213	272694
19.7562	254778	259704	258722
19.7851	262945	260157	261998
19.814	259915	262584	250210
19.843	260117	256795	258041
19.8719	261923	256726	262355
19.9008	259987	253793	252157
19.9298	246625	247712	259669
19.9587	246220	258516	252194
19.9876	255574	258279	254901
20.0166	256634	246101	261625
20.0455	262074	251883	259423
20.0745	259424	259170	252501
20.1034	256945	255605	244675
20.1323	251233	253603	245048
20.1613	254314	252534	261299
20.1902	258824	253832	260052
20.2192	256305	248146	271603
20.2481	253329	255288	262200
20.277	243827	254765	254192
20.306	242984	254913	263990
20.3349	256628	256302	250238
20.3639	258912	254121	259511
20.3928	247780	259759	262011
20.4217	250738	255257	248342
20.4507	257451	255411	255404
20.4796	254641	247174	256893
20.5085	248284	257661	258548
20.5375	265086	252436	262330
20.5664	257648	258444	260029
20.5954	257740	254892	267644
20.6243	246693	238348	260090
20.6532	254186	247878	246880
20.6822	258915	246161	261460
20.7111	247209	244278	254607
20.7401	252918	261607	245909
20.769	253720	248678	256746
20.798	252757	255108	249180
20.8269	272870	249609	252055
20.8558	243934	238169	248981
20.8848	245247	247475	250375
20.9137	248235	258269	256214
20.9426	243400	250499	239600
20.9716	249841	245805	250949
21.0005	253819	243039	255947
21.0295	248201	237390	258400
21.0584	249526	253555	252783
21.0873	247780	261378	242664
21.1163	245857	255049	246933
21.1452	247106	249034	251630
21.1742	246107	249025	242681
21.2031	242668	239711	252603
21.232	250815	258535	247899
21.261	242671	239593	261974
21.2899	250076	249676	250338
21.3188	258074	255125	248242
21.3478	243683	252124	247396
21.3767	242466	246863	254008
21.4057	252338	251011	254052
21.4346	247259	251023	257712
21.4635	243943	237422	244620
21.4925	242778	243643	250975
21.5214	242296	249408	241628
21.5504	237363	251544	247769
21.5793	241336	247146	248531
21.6082	249042	248741	258258
21.6372	245889	255072	242228
21.6661	246108	244403	244991
21.695	239946	245959	245364
21.724	246086	247531	243481
21.7529	255662	235109	242318
21.7818	250675	239394	255460
21.8108	248504	235499	241496
21.8397	246382	237141	246246
21.8687	247058	243697	243248
21.8976	251843	246014	232520
21.9265	246806	241898	245886
21.9555	242406	249366	260904
21.9844	246513	245344	241698
22.0134	230211	246961	242502
22.0423	247095	237101	244609
22.0712	253555	235860	247382
22.1002	237392	248497	249216
22.1291	234898	245647	254604
22.158	229960	237243	235788
22.187	247608	237484	245410
22.2159	241985	239188	249866
22.2449	237802	247367	249989
22.2738	242480	249065	247494
22.3027	249445	236704	230349
22.3317	239139	240291	247148
22.3606	243886	251159	248933
22.3896	230526	250646	265799
22.4185	249865	250425	247197
22.4474	259678	254049	262875
22.4764	266237	256514	256441
22.5053	248102	251700	249692
22.5343	248130	244661	247855
22.5632	249162	238771	244973
22.5921	242644	246092	247155
22.6211	234237	251450	244060
22.65	225488	241918	229967
22.679	244720	239365	244355
22.7079	235123	239243	239646
22.7368	243528	242255	240665
22.7658	243675	237389	238679
22.7947	241590	245379	238970
22.8236	233684	237845	247049
22.8526	241807	239828	240356
22.8815	235253	241701	245480
22.9105	237346	228815	241019
22.9394	240094	239753	246415
22.9683	238768	238048	242522
22.9973	240698	241733	240412
23.0262	238512	236611	245996
23.0552	289687	280571	278091
23.0841	465880	487887	482219
23.113	615508	645723	626337
23.142	565759	549135	551620
23.1709	394693	392203	389576
23.1998	329183	317309	312863
23.2288	300919	293649	290524
23.2577	265988	275691	257682
23.2867	261534	257986	256220
23.3156	239950	251755	242092
23.3445	239182	243654	242800
23.3735	238094	244404	235249
23.4024	230845	239692	244761
23.4313	231684	232363	234209
23.4603	248733	226992	234928
23.4892	229482	236978	241232
23.5182	242679	244279	235302
23.5471	230882	240681	241798
23.576	236237	235743	232834
23.605	227516	232730	232702
23.6339	233736	233378	231152
23.6628	229585	241453	239592
23.6918	238213	224535	232146
23.7207	236808	235140	239368
23.7497	230682	239284	235606
23.7786	230982	240234	241531
23.8075	233316	236044	238136
23.8365	232930	236689	233184
23.8654	234232	232483	234951
23.8944	224295	237515	241133
23.9233	224979	229539	228599
23.9522	230572	235946	237267
23.9812	231753	239836	238965
24.0101	240834	235932	245080
24.039	233295	226722	228431
24.068	232091	239078	238836
24.0969	227101	230730	232663
24.1259	228192	226705	242373
24.1548	230678	229001	236850
24.1837	221239	223494	234712
24.2127	234381	232683	240572
24.2416	235431	236620	239559
24.2706	236199	242262	230352
24.2995	235109	240100	233880
24.3285	236932	234791	234720
24.3574	239332	236497	235180
24.3863	232072	240085	231575
24.4153	221047	232342	226997
24.4442	227240	226092	230515
24.4731	238087	242330	234308
24.5021	248224	232751	225947
24.531	233444	230291	244196
24.56	241476	232271	244417
24.5889	238299	231137	234649
24.6178	236004	232005	238108
24.6468	240521	243682	241057
24.6757	233022	246128	244922
24.7046	235917	225492	241393
24.7336	227640	228432	235769
24.7625	238486	228641	232458
24.7915	239246	227818	236549
24.8204	223219	226586	233482
24.8493	230061	232773	241184
24.8783	234118	234788	235682
24.9072	234757	232647	244187
24.9361	229752	236154	242947
24.9651	234982	234172	231157
24.994	234054	231793	235481
25.023	233090	228829	244981
25.0519	229585	230910	242614
25.0808	231220	223913	231341
25.1098	236563	225734	239756
25.1387	232849	240502	234548
25.1676	228424	217346	237080
25.1966	229250	229593	233399
25.2255	230285	235507	234598
25.2544	236010	222812	240694
25.2834	230962	227796	235460
25.3123	224565	228836	229027
25.3413	227760	234136	239544
25.3702	228061	228103	227027
25.3991	232238	231720	242717
25.4281	227560	232788	237626
25.457	231131	240855	245159
25.486	234571	239295	239686
25.5149	238459	239047	249075
25.5438	243041	245931	242379
25.5728	253844	236289	247070
25.6017	250183	240814	243825
25.6306	228923	235131	240207
25.6596	232328	234759	234485
25.6885	239061	230765	234718
25.7175	233113	232064	226459
25.7464	232178	224798	233328
25.7753	231073	228749	229444
25.8043	225390	222443	234861
25.8332	225721	228339	229916
25.8621	223778	228990	230441
25.8911	221715	227075	221129
25.92	223778	229682	233770
25.949	230487	229023	238623
25.9779	235320	225191	225848
26.0069	224102	222768	226428
26.0358	226734	230969	237450
26.0647	236956	239958	236245
26.0937	238615	236683	230584
26.1226	225318	231525	237773
26.1515	227934	239266	241384
26.1805	230140	232195	232329
26.2094	235458	243722	240702
26.2384	235166	231940	246689
26.2673	245474	237187	241358
26.2962	257160	245800	248461
26.3252	261442	263036	256157
26.3541	253609	244877	259026
26.3831	231935	237722	241245
26.412	234916	237066	237670
26.4409	243877	231133	231469
26.4699	232326	227365	232588
26.4988	230936	238330	233147
26.5277	222225	217493	235302
26.5567	218133	228328	230563
26.5856	243716	260042	252306
26.6146	395338	410115	427280
26.6435	618750	632003	613036
26.6724	601374	636704	621419
26.7014	450778	465345	455085
26.7303	322993	321751	329606
26.7592	273481	277566	287428
26.7882	260089	259381	260562
26.8171	251337	238561	247050
26.8461	246657	238741	254047
26.875	241180	248137	243527
26.9039	241475	237987	233800
26.9329	232526	227565	242465
26.9618	232097	225271	235539
26.9907	221689	230602	227902
27.0197	221513	224865	226011
27.0486	221882	222266	224787
27.0776	218444	223941	232825
27.1065	232895	233127	227011
27.1354	235462	234492	235747
27.1644	237149	233175	227137
27.1933	228551	221477	229637
27.2222	223818	219634	221299
27.2512	230460	228148	228066
27.2801	223572	220259	222641
27.3091	226489	225066	223484
27.338	217902	221246	224171
27.3669	221081	227323	223938
27.3959	220336	225456	220280
27.4248	210483	219241	221312
27.4537	219025	220188	225934
27.4827	219463	213761	220306
27.5116	223301	229269	220054
27.5406	218377	220469	221876
27.5695	224903	226700	215737
27.5984	220147	222310	224862
27.6274	215825	219543	229454
27.6563	221513	215484	230476
27.6853	219564	218685	218030
27.7142	221048	226745	224003
27.7431	214791	227358	227144
27.7721	224194	220928	226307
27.801	225242	219657	231794
27.8299	231366	222796	218945
27.8589	222607	222477	224151
27.8878	213772	221197	218232
27.9167	216729	212883	226619
27.9457	221662	213582	222739
27.9746	221509	223009	224571
28.0035	227979	216512	226977
28.0325	216055	214902	233055
28.0614	217187	225103	230554
28.0903	226938	228468	221725
28.1193	229020	227947	227687
28.1482	232102	225178	226656
28.1771	235662	230540	225161
28.2061	236036	227048	230827
28.235	231823	227337	221800
28.2639	225432	227498	230423
28.2929	222082	217714	231873
28.3218	216523	224461	222279
28.3507	219518	225739	225799
28.3797	228486	219910	221574
28.4086	224700	227134	225839
28.4376	232523	228098	249747
28.4665	224636	230409	233265
28.4954	239961	233846	237744
28.5243	233856	240660	237351
28.5533	232627	223322	228519
28.5822	236054	231137	218306
28.6111	229894	225861	239733
28.6401	232012	227168	232366
28.669	223212	221600	223640
28.6979	216819	213724	223868
28.7269	222665	222240	228157
28.7558	220321	231298	228337
28.7848	223862	223383	222916
28.8137	228898	220504	226375
28.8426	232031	229214	231240
28.8716	241936	237288	247298
28.9005	236305	234272	236596
28.9294	226602	221668	223409
28.9584	244316	254609	244532
28.9873	366880	394682	376405
29.0162	450719	492026	467038
29.0452	391720	401753	428026
29.0741	315107	315842	312463
29.103	256297	266671	270331
29.132	257703	244468	254424
29.1609	239644	246976	251055
29.1899	262457	250887	261642
29.2188	251686	255104	244497
29.2477	239885	246833	248663
29.2767	243998	254874	250879
29.3056	256683	255902	262901
29.3345	253233	250730	254103
29.3635	232902	241521	229761
29.3924	232880	236543	233326
29.4213	228549	232402	239321
29.4503	241459	237474	238075
29.4792	238305	242825	252496
29.5081	252156	242398	250005
29.5371	252853	249599	250671
29.566	260225	264381	263829
29.5949	259659	263922	267457
29.6239	254715	266811	268915
29.6528	273340	270180	287092
29.6817	280965	279764	282036
29.7107	283751	276849	286360
29.7396	283494	281289	281829
29.7685	281928	285715	282746
29.7975	321713	317434	317180
29.8264	365621	361220	364714
29.8553	341960	327604	338958
29.8843	279250	275773	286288
29.9132	270005	251308	277003
29.9421	294416	286455	281016
29.9711	299780	304962	296708
30	291431	289744	291665
30.0289	274622	275098	274744
30.0579	278898	271674	271831
30.0868	272863	283588	267135
30.1157	270349	272903	269654
30.1447	264699	267140	261899
30.1736	260744	253788	267236
30.2025	261581	255941	257616
30.2315	254661	255592	256222
30.2604	239521	253133	246050
30.2893	231015	231930	237051
30.3183	232794	231388	229348
30.3472	223851	229030	230925
30.3761	215577	214044	219952
30.405	184662	179920	180951
30.434	179424	173367	177767
30.4629	206993	191397	201371
30.4918	207813	204125	206925
30.5208	211209	211805	215273
30.5497	216380	215846	221493
30.5786	221313	217407	224225
30.6076	221415	224750	226314
30.6365	223359	222183	221015
30.6654	222852	215421	226193
30.6944	218272	216528	218134
30.7233	211079	215477	212183
30.7523	207253	203636	207225
30.7812	201295	199040	205476
30.8101	199669	193738	205628
30.8391	183432	181151	190709
30.868	165747	160570	162995
30.8969	152951	146062	148356
30.9259	157251	150389	153355
30.9548	164750	159592	158860
30.9837	167787	162338	162024
31.0127	168330	168564	163246
31.0416	159373	159304	160807
31.0705	157617	158491	157741
31.0995	159495	157784	157245
31.1284	157247	157489	159031
31.1573	156962	156532	156202
31.1863	158663	153622	155025
31.2152	153470	148314	151996
31.2442	149129	150576	146852
31.2731	148816	150856	149880
31.302	145134	148040	147835
31.331	148076	147392	148897
31.3599	143635	142876	143402
31.3888	136154	136021	137923
31.4178	135183	132744	133973
31.4467	135946	132060	134884
31.4757	138988	137445	136034
31.5046	139528	137206	137853
31.5335	138990	137073	139181
31.5625	137349	134374	139166
31.5914	137328	137283	136303
31.6203	138340	136790	136455
31.6493	134290	135845	137212
31.6782	135267	137439	137240
31.7072	137435	135319	134680
31.7361	135947	134635	137414
31.765	135186	133976	133628
31.794	135346	135007	134057
31.8229	133637	135029	135317
31.8519	133253	133221	135004
31.8808	133682	134105	133498
31.9097	132623	133380	132919
31.9387	132209	132694	133421
31.9676	131373	133847	132192
31.9966	131271	130802	131169
32.0255	131584	131274	130659
32.0545	131573	131171	130884
32.0834	132882	130811	132191
32.1123	131405	131295	130649
32.1413	131862	132568	130847
32.1702	131706	132208	131086
32.1992	131857	132048	132775
32.2281	131343	131766	132071
32.257	133321	132582	132723
32.286	131436	131117	132261
32.3149	130724	130355	133466
32.3439	131439	131239	131248
32.3728	130865	130164	131005
32.4017	130019	130802	129330
32.4307	132104	131315	131640
32.4596	132993	130482	130851
32.4886	131710	131884	130801
32.5175	131083	131196	129268
32.5465	130869	132409	131706
32.5754	131008	131052	132368
32.6043	132369	130638	130785
32.6333	131802	131221	130734
32.6622	132208	131837	130556
32.6912	131690	132704	132877
32.7201	130820	129337	131849
32.749	129908	129923	131516
32.778	130807	129755	130147
32.8069	130665	130383	132254
32.8359	128711	131276	129974
32.8648	131519	129601	130122
32.8937	130252	130958	130171
32.9227	131119	131355	129847
32.9516	129206	130206	130708
32.9806	129583	130142	131072
33.0095	129877	130241	130185
33.0385	130097	131113	130324
33.0674	131924	131564	131120
33.0964	130612	131073	130050
33.1253	131033	130064	130809
33.1542	131339	131032	131311
33.1832	131003	131618	131598
33.2121	130851	130937	132242
33.2411	130469	130820	132792
33.27	130878	130295	132597
33.2989	131229	130673	131504
33.3279	131481	131749	131525
33.3568	130466	129235	131910
33.3858	130139	132105	132024
33.4147	131013	132974	131605
33.4436	129663	130219	131248
33.4726	131005	131635	131427
33.5015	131671	130807	128978
33.5305	131880	131137	130231
33.5594	131874	130669	132176
33.5884	130317	131246	131577
33.6173	131548	131301	131845
33.6463	130484	132244	131920
33.6752	130244	130109	131859
33.7041	131229	130126	132196
33.7331	131304	131455	132746
33.762	129577	131928	130108
33.791	133185	131151	130681
33.8199	130510	130656	131115
33.8488	131258	132064	131609
33.8778	130624	131290	131756
33.9067	131225	130716	130698
33.9357	131262	130893	131470
33.9646	129293	130463	130798
33.9935	130931	130796	129620
34.0225	132099	131142	129517
34.0514	130119	131049	130513
34.0804	130324	131043	130959
34.1093	131231	130985	132068
34.1382	130268	131299	130619
34.1672	131358	130714	130777
34.1961	131118	132205	131589
34.2251	130319	131818	130850
34.254	130620	130577	130656
34.283	131548	130276	130899
34.3119	132700	130654	130961
34.3409	130955	131745	131450
34.3698	131222	129507	132541
34.3987	130062	132041	131971
34.4277	130617	132129	131501
34.4566	130651	132067	131658
34.4856	130625	131617	130658
34.5145	130895	131785	130137
34.5434	130003	131660	132017
34.5724	131519	131036	130849
34.6013	131061	131989	131571
34.6303	130386	132368	131386
34.6592	131921	132011	132749
34.6882	131418	131262	131370
34.7171	131608	130519	131029
34.746	130053	130935	131099
34.775	130536	131121	131359
34.8039	131236	130743	132398
34.8329	131716	130828	133434
34.8618	132369	130500	131286
34.8907	131074	131810	132297
34.9197	129455	130724	132536
34.9486	131710	130603	131531
34.9776	132662	129696	132622
35.0065	131092	130937	133714
35.0354	131286	132263	131747
35.0644	131356	131967	132920
35.0933	131201	131542	131746
35.1223	131134	132209	130599
35.1512	130460	128618	132407
35.1801	130400	130641	131347
35.2091	132538	130491	131161
35.238	131318	131680	131879
35.267	132381	130963	131002
35.2959	130856	132447	131560
35.3249	130233	130800	131344
35.3538	130531	131123	131805
35.3828	131548	131634	132152
35.4117	130937	130718	132674
35.4406	131115	130910	132400
35.4696	131824	131418	130780
35.4985	132484	130023	132434
35.5275	131846	130463	130996
35.5564	130402	130634	131859
35.5853	130544	130256	131523
35.6143	131879	131387	133186
35.6432	131649	130552	132119
35.6722	129210	130488	131338
35.7011	131489	129758	131721
35.73	130766	130943	132051
35.759	131411	131858	131020
35.7879	131433	130643	130513
35.8169	130744	130436	131352
35.8458	129765	130018	129859
35.8747	130289	129447	130800
35.9037	129691	129541	131501
35.9326	128999	130767	130723
35.9616	130750	131445	131269
35.9905	130574	129882	130402
36.0195	130710	130835	132162
36.0484	130120	130486	132017
36.0773	130753	130163	130633
36.1063	130435	130069	131840
36.1352	131739	129835	130246
36.1642	129485	129656	130976
36.1931	130305	129604	130295
36.2221	131083	130943	130779
36.251	130773	129694	130202
36.2799	130792	131567	131835
36.3089	130397	129877	130521
36.3378	129313	129134	129930
36.3668	131181	129899	131240
36.3957	130670	129600	130368
36.4246	129235	129895	129481
36.4536	130323	131178	131348
36.4825	131529	129990	130530
36.5115	129387	130156	130328
36.5404	129690	130354	130829
36.5694	131078	129929	130378
36.5983	130780	131538	131767
36.6272	129401	129608	130746
36.6562	129744	130122	130549
36.6851	128425	128188	131775
36.7141	129485	129476	130392
36.743	130282	129783	130157
36.7719	129976	130994	131868
36.8009	130645	131343	130497
36.8298	131045	129983	130143
36.8588	129684	129063	130551
36.8877	130845	130294	131397
36.9166	130091	129919	130199
36.9456	130073	129796	129854
36.9745	129308	128921	130269
37.0035	128096	129476	129001
37.0324	128734	130735	130249
37.0614	130344	129745	130357
37.0903	129152	129839	130610
37.1193	129971	129330	130274
37.1482	128720	130311	129975
37.1771	128886	129497	129467
37.2061	130577	129172	129316
37.235	128753	130840	129970
37.264	129601	129811	130597
37.2929	130398	130276	130572
37.3218	129798	129853	129939
37.3508	128347	129960	130384
37.3797	129706	128885	131053
37.4087	130445	130703	131450
37.4376	129196	129650	130264
37.4665	129518	129484	128474
37.4955	129495	131946	130733
37.5244	129445	128399	129591
37.5534	130132	129843	130065
37.5823	130050	128997	128529
37.6113	128373	130870	129631
37.6402	128918	129543	129959
37.6692	128946	130320	130100
37.6981	128825	129269	129412
37.727	129609	129649	128785
37.756	128781	129287	129452
37.7849	130886	130262	128757
37.8139	129602	130495	129815
37.8428	129918	130133	129519
37.8717	129294	129674	129999
37.9007	127991	129796	130635
37.9296	129400	130269	129417
37.9586	130471	129616	128336
37.9875	130045	130321	129436
38.0164	130612	129754	129249
38.0454	129136	129228	128771
38.0743	129334	130041	129648
38.1033	129386	130094	128442
38.1322	129022	128458	129472
38.1612	129679	129349	129469
38.1901	130882	127099	129199
38.2191	130675	129727	129120
38.248	128654	130144	129399
38.2769	129792	129876	128295
38.3059	129613	129775	128876
38.3348	130145	129922	129276
38.3638	130260	129306	130834
38.3927	128832	130394	130752
38.4216	130136	130006	130531
38.4506	128927	128710	127918
38.4795	130105	129522	128815
38.5085	130787	129838	129684
38.5374	129735	130752	129597
38.5663	130403	128252	128931
38.5953	128698	128854	129027
38.6242	130201	129851	128294
38.6532	128697	129435	130243
38.6821	130748	129303	129200
38.7111	129634	129022	130287
38.74	129635	130833	129283
38.7689	128974	130197	128633
38.7979	128526	130258	129283
38.8268	130385	129371	130707
38.8558	130285	129747	129247
38.8847	128513	130411	130616
38.9136	130019	130440	129975
38.9426	130885	128778	130654
38.9715	129109	129803	128773
39.0005	129425	129840	130382
39.0294	130522	132598	128912
39.0584	129202	130076	128895
39.0873	130165	131083	129413
39.1163	132008	129969	129571
39.1452	130653	129966	128993
39.1741	133620	134810	136242
39.2031	260383	256130	260133
39.232	268971	260107	269242
39.261	242152	245474	248962
39.2899	223776	227866	236661
39.3188	235115	226803	224140
39.3477	223269	219555	224938
39.3767	219343	224946	225170
39.4056	226300	226958	230620
39.4346	220199	219871	238340
39.4635	225824	226445	233532
39.4924	234682	227635	232246
39.5214	227351	232161	230766
39.5503	232530	225939	230371
39.5793	232438	228023	226387
39.6082	214363	231121	235009
39.6371	227492	227103	227338
39.666	224771	228237	235282
39.695	231500	237810	225322
39.7239	222689	242047	229387
39.7529	226305	225762	227960
39.7818	225346	225120	237187
39.8107	231920	227718	235421
39.8397	225128	227737	223177
39.8686	231322	228619	231568
39.8976	221113	222917	235155
39.9265	240999	226256	234944
39.9554	230174	230092	232870
39.9844	215975	226653	233510
40.0133	231350	235384	229015
40.0423	223896	234937	239878
40.0712	224166	232094	226556
40.1001	236000	234968	238523
40.129	226969	235477	254020
40.158	230937	254903	227369
40.1869	226867	229175	232253
40.2159	234089	226694	228372
40.2448	234522	237101	234632
40.2737	228996	229779	242095
40.3027	229317	231410	242477
40.3316	235269	231430	236634
40.3606	229657	238390	235845
40.3895	227526	230183	238870
40.4184	231147	243232	231803
40.4474	233967	235973	235391
40.4763	224842	241304	236513
40.5052	229380	236279	236134
40.5342	225936	234597	231702
40.5631	232366	224203	226649
40.5921	234273	228537	230594
40.621	230180	228609	236192
40.6499	222677	224321	233917
40.6789	220160	230913	225825
40.7078	220488	232158	210025
40.7368	217998	222685	230658
40.7657	216612	221415	224364
40.7946	228765	230425	226138
40.8236	230874	220496	221475
40.8525	238606	226043	232262
40.8814	221624	217812	238308
40.9104	222669	227283	228848
40.9393	222327	227469	220413
40.9682	217211	219829	220919
40.9972	215724	212513	223596
41.0261	217471	219478	222030
41.0551	223452	218706	225119
41.084	218255	230951	222848
41.1129	215359	216172	216933
41.1419	212040	210727	220670
41.1708	214118	215326	220591
41.1998	211590	220052	217780
41.2287	211956	216790	222985
41.2576	223596	223085	216270
41.2866	214667	217226	222137
41.3155	214260	213932	222092
41.3445	210698	212481	217762
41.3734	208023	219026	219172
41.4023	214815	208986	221330
41.4313	214521	226904	218393
41.4602	214441	211730	211681
41.4892	203354	218686	222261
41.5181	208301	217600	215505
41.547	208393	219390	221950
41.576	210339	214085	220338
41.6049	216024	214438	219489
41.6339	209858	211523	225123
41.6628	209662	226307	212040
41.6917	212873	217975	216178
41.7207	215129	213706	213821
41.7496	211912	211429	218969
41.7785	201680	210797	206400
41.8075	205666	214674	219481
41.8364	204393	216370	217191
41.8653	203141	209050	213109
41.8943	207344	209017	211447
41.9232	212124	216740	218564
41.9522	216291	223098	220723
41.9811	216920	211649	214222
42.01	212603	209943	221526
42.039	213243	214442	214341
42.0679	213395	218571	206649
42.0969	212173	216497	208744
42.1258	201543	214550	216651
42.1547	217975	208996	201560
42.1837	213090	220692	212643
42.2126	205701	209902	214685
42.2416	209824	205100	214665
42.2705	206156	211526	206430
42.2995	208242	211983	214573
42.3284	199004	217655	216171
42.3573	201830	206858	215391
42.3863	213148	211011	210169
42.4152	206077	207012	210676
42.4441	214325	207355	210374
42.4731	213095	212801	209123
42.502	207343	199464	208246
42.531	201430	207822	211591
42.5599	199194	209160	204788
42.5888	203233	212631	208482
42.6178	212467	203263	209750
42.6467	202983	208983	205446
42.6756	216252	209537	210724
42.7046	208485	202889	206476
42.7335	210601	204083	206169
42.7625	207378	207649	207347
42.7914	210731	215465	210979
42.8203	205750	205658	209442
42.8493	206572	207912	215955
42.8782	204673	207107	207388
42.9072	211486	200983	214287
42.9361	199965	210944	206902
42.965	203333	213401	204320
42.994	204793	210932	216179
43.0229	204011	221671	211191
43.0519	208166	204942	209597
43.0808	200071	208554	210237
43.1097	210227	208332	206809
43.1387	203933	210034	199896
43.1676	215234	210982	203463
43.1966	203158	200247	200328
43.2255	206739	210606	216605
43.2544	205549	207545	203082
43.2834	200608	212007	201578
43.3123	198017	206941	204970
43.3413	207211	211221	211163
43.3702	202657	206506	208849
43.3991	206153	204483	207961
43.4281	192013	206008	211125
43.457	199695	206659	212581
43.486	215184	209317	207822
43.5149	205646	207739	211622
43.5438	204348	203116	214344
43.5728	201527	206630	220301
43.6017	200674	216323	210495
43.6307	204784	207528	201932
43.6596	206180	209662	200282
43.6885	206631	202099	210384
43.7175	215288	198383	208661
43.7464	211138	205145	202338
43.7754	206085	208432	210868
43.8043	203123	210387	212936
43.8332	213898	200866	200863
43.8622	204492	198822	210718
43.8911	207465	211173	205377
43.9201	199801	202235	206500
43.949	202397	201431	209830
43.9779	203688	201744	201776
44.0069	205858	205581	212021
44.0358	214050	200545	209985
44.0647	204043	201624	211564
44.0937	195739	216235	199959
44.1226	216672	199872	205211
44.1516	210025	207427	212746
44.1805	195150	210326	210179
44.2094	206047	201304	200772
44.2384	204854	207241	217514
44.2673	203877	208765	204404
44.2963	201290	209267	202256
44.3252	198362	209005	209085
44.3541	202869	199059	210592
44.3831	211532	199824	202764
44.412	205855	199361	204515
44.441	200665	204026	196598
44.4699	216479	198268	204719
44.4988	208629	199474	208708
44.5278	205418	209315	207608
44.5567	199673	206888	205513
44.5857	201090	205728	203922
44.6146	203484	196166	210040
44.6435	202475	205137	212479
44.6725	202250	206050	206215
44.7014	202397	208483	205115
44.7304	200630	200509	201935
44.7593	198740	195474	202831
44.7882	192522	209055	204692
44.8172	198791	193474	200823
44.8461	204318	214921	198529
44.8751	209788	198633	202413
44.904	202373	198488	204083
44.9329	198731	196163	200793
44.9619	201483	201605	206047
44.9908	198575	209852	212628
45.0198	212154	203508	215125
