# Supplementary material for: Hydroxy acid conjugation to lipids increases structural and hydrolytic stability
Source: Nat Commun. 2026 Jul 27;17:6973. doi: 10.1038/s41467-026-75192-5 (PMC13408983; doi:10.1038/s41467-026-75192-5)
Supplement: Supplementary file 25 — Source data for Figure S22 [file 41467_2026_75192_MOESM25_ESM.xlsx]

## Sheet: Figure S22A
Figure S22A: HPLC chromatograms of DA:LA at 1:1, 1:2 and 1:4 molar ratio. DA amount is 200 μmol
min	-12.7313	-9.95297	-55.4769
max	64.8768	52.0839	117.755
delta	77.6081	62.0368	173.232
F		0.7	1.4
RT [min]	DA:LA 1:1	DA:LA 1:2	DA:LA 1:4			RT [min]	DA:LA 1:1	DA:LA 1:2	DA:LA 1:4
0.000416667	-0.0229982	-0.236484	0.000314864			0.000416667	-0.0229982	82.1923	164.858
0.00708333	-0.0287616	-0.195924	0.032233			0.00708333	-0.0287616	82.2329	164.89
0.01375	-0.0535985	-0.140581	0.0460312			0.01375	-0.0535985	82.2882	164.904
0.0204167	-0.108081	-0.0884875	0.0122305			0.0204167	-0.108081	82.3403	164.87
0.0270833	-0.204195	-0.0730018	-0.0496435			0.0270833	-0.204195	82.3558	164.808
0.03375	-0.269728	-0.0983018	-0.119148			0.03375	-0.269728	82.3305	164.738
0.0404167	-0.281623	-0.161532	-0.183393			0.0404167	-0.281623	82.2673	164.674
0.0470833	-0.259578	-0.259454	-0.258327			0.0470833	-0.259578	82.1694	164.599
0.05375	-0.245374	-0.377941	-0.307612			0.05375	-0.245374	82.0509	164.55
0.0604167	-0.219381	-0.491307	-0.292677			0.0604167	-0.219381	81.9375	164.565
0.0670833	-0.180742	-0.564441	-0.238208			0.0670833	-0.180742	81.8644	164.619
0.07375	-0.155012	-0.572352	-0.185419			0.07375	-0.155012	81.8565	164.672
0.0804167	-0.120827	-0.529386	-0.151889			0.0804167	-0.120827	81.8994	164.706
0.0870833	-0.0906592	-0.460276	-0.116387			0.0870833	-0.0906592	81.9685	164.741
0.09375	-0.0530768	-0.398965	-0.0855213			0.09375	-0.0530768	82.0299	164.772
0.100417	-0.0381101	-0.345126	-0.0565077			0.100417	-0.0381101	82.0837	164.801
0.107083	-0.0283668	-0.280238	-0.0146278			0.107083	-0.0283668	82.1486	164.843
0.11375	-0.00473413	-0.225845	0.022816			0.11375	-0.00473413	82.203	164.88
0.120417	-0.0172802	-0.209836	0.0156859			0.120417	-0.0172802	82.219	164.873
0.127083	-0.0523085	-0.225469	-0.0318195			0.127083	-0.0523085	82.2033	164.826
0.13375	-0.0766881	-0.254211	-0.0613832			0.13375	-0.0766881	82.1746	164.796
0.140417	-0.0610529	-0.283609	-0.0624257			0.140417	-0.0610529	82.1452	164.795
0.147083	-0.0219758	-0.326624	-0.0388083			0.147083	-0.0219758	82.1022	164.819
0.15375	0.0150236	-0.382623	0.000449202			0.15375	0.0150236	82.0462	164.858
0.160417	0.0535506	-0.457339	0.0507643			0.160417	0.0535506	81.9715	164.908
0.167083	0.0644993	-0.54504	0.0742093			0.167083	0.0644993	81.8838	164.932
0.17375	0.0218646	-0.612049	0.0361528			0.17375	0.0218646	81.8168	164.894
0.180417	-0.0413475	-0.624343	-0.0300479			0.180417	-0.0413475	81.8045	164.828
0.187083	-0.090677	-0.588177	-0.0947259			0.187083	-0.090677	81.8406	164.763
0.19375	-0.141336	-0.53642	-0.146592			0.19375	-0.141336	81.8924	164.711
0.200417	-0.184732	-0.471972	-0.186851			0.200417	-0.184732	81.9568	164.671
0.207083	-0.20715	-0.410131	-0.183493			0.207083	-0.20715	82.0187	164.674
0.21375	-0.193442	-0.371906	-0.145692			0.21375	-0.193442	82.0569	164.712
0.220417	-0.197871	-0.40083	-0.125778			0.220417	-0.197871	82.028	164.732
0.227083	-0.240643	-0.482555	-0.16976			0.227083	-0.240643	81.9463	164.688
0.23375	-0.283968	-0.582535	-0.235731			0.23375	-0.283968	81.8463	164.622
0.240417	-0.310036	-0.63731	-0.256265			0.240417	-0.310036	81.7915	164.601
0.247083	-0.289618	-0.636439	-0.214421			0.247083	-0.289618	81.7924	164.643
0.25375	-0.237638	-0.596369	-0.15149			0.25375	-0.237638	81.8324	164.706
0.260417	-0.151051	-0.536603	-0.0830581			0.260417	-0.151051	81.8922	164.775
0.267083	-0.0523281	-0.46786	-0.0038074			0.267083	-0.0523281	81.961	164.854
0.27375	0.0192401	-0.392674	0.0691093			0.27375	0.0192401	82.0361	164.927
0.280417	0.0755016	-0.345495	0.104647			0.280417	0.0755016	82.0833	164.962
0.287083	0.0948247	-0.334671	0.0700785			0.287083	0.0948247	82.0941	164.928
0.29375	0.0799529	-0.355035	-0.0106206			0.29375	0.0799529	82.0738	164.847
0.300417	0.032272	-0.393875	-0.0800704			0.300417	0.032272	82.0349	164.778
0.307083	-0.0281444	-0.446946	-0.112418			0.307083	-0.0281444	81.9819	164.745
0.31375	-0.0617024	-0.481476	-0.115506			0.31375	-0.0617024	81.9473	164.742
0.320417	-0.0728392	-0.485074	-0.120487			0.320417	-0.0728392	81.9437	164.737
0.327083	-0.0572155	-0.452921	-0.108394			0.327083	-0.0572155	81.9759	164.749
0.33375	-0.0156694	-0.38466	-0.0626813			0.33375	-0.0156694	82.0442	164.795
0.340417	0.0449114	-0.280934	-0.0255884			0.340417	0.0449114	82.1479	164.832
0.347083	0.0991635	-0.155826	-0.00562825			0.347083	0.0991635	82.273	164.852
0.35375	0.116465	-0.0548293	0.000749199			0.35375	0.116465	82.374	164.858
0.360417	0.0818904	0.00651108	0.0335691			0.360417	0.0818904	82.4353	164.891
0.367083	0.00748735	0.0356916	0.0615237			0.367083	0.00748735	82.4645	164.919
0.37375	-0.0779266	0.0310414	0.0515089			0.37375	-0.0779266	82.4599	164.909
0.380417	-0.160055	-0.0105847	0.0119967			0.380417	-0.160055	82.4182	164.87
0.387083	-0.218951	-0.0739149	-0.0219583			0.387083	-0.218951	82.3549	164.836
0.39375	-0.242455	-0.134324	-0.0302709			0.39375	-0.242455	82.2945	164.827
0.400417	-0.219097	-0.185765	-0.0519474			0.400417	-0.219097	82.2431	164.806
0.407083	-0.161391	-0.237269	-0.092453			0.407083	-0.161391	82.1915	164.765
0.41375	-0.112361	-0.300216	-0.119505			0.41375	-0.112361	82.1286	164.738
0.420417	-0.0913508	-0.332318	-0.114588			0.420417	-0.0913508	82.0965	164.743
0.427083	-0.0710744	-0.321947	-0.0968123			0.427083	-0.0710744	82.1069	164.761
0.43375	-0.0207775	-0.279115	-0.0876015			0.43375	-0.0207775	82.1497	164.77
0.440417	0.0361717	-0.250023	-0.0768191			0.440417	0.0361717	82.1788	164.781
0.447083	0.0428652	-0.243103	-0.0465141			0.447083	0.0428652	82.1857	164.811
0.45375	0.0218891	-0.234921	0.0109462			0.45375	0.0218891	82.1939	164.869
0.460417	0.00589345	-0.237406	0.0694165			0.460417	0.00589345	82.1914	164.927
0.467083	-0.00805069	-0.260561	0.108482			0.467083	-0.00805069	82.1683	164.966
0.47375	-0.0484572	-0.295314	0.105852			0.47375	-0.0484572	82.1335	164.963
0.480417	-0.0920755	-0.313688	0.10156			0.480417	-0.0920755	82.1151	164.959
0.487083	-0.0960632	-0.322065	0.100521			0.487083	-0.0960632	82.1068	164.958
0.49375	-0.0862864	-0.322308	0.0803658			0.49375	-0.0862864	82.1065	164.938
0.500417	-0.0799117	-0.317474	0.044453			0.500417	-0.0799117	82.1113	164.902
0.507083	-0.0694335	-0.308283	0.0115415			0.507083	-0.0694335	82.1205	164.869
0.51375	-0.0535192	-0.309678	0.0126917			0.51375	-0.0535192	82.1191	164.87
0.520417	-0.0380372	-0.315301	0.0405907			0.520417	-0.0380372	82.1135	164.898
0.527083	-0.0161861	-0.303489	0.0788742			0.527083	-0.0161861	82.1253	164.937
0.53375	0.0266905	-0.298087	0.107351			0.53375	0.0266905	82.1307	164.965
0.540417	0.0720841	-0.30827	0.114489			0.540417	0.0720841	82.1205	164.972
0.547083	0.0872716	-0.336432	0.0983154			0.547083	0.0872716	82.0924	164.956
0.55375	0.0986507	-0.371174	0.0745852			0.55375	0.0986507	82.0576	164.932
0.560417	0.110627	-0.402967	0.041031			0.560417	0.110627	82.0259	164.899
0.567083	0.106944	-0.425231	0.00330694			0.567083	0.106944	82.0036	164.861
0.57375	0.076936	-0.404356	-0.0322116			0.57375	0.076936	82.0245	164.825
0.580417	0.055898	-0.334855	-0.0545336			0.580417	0.055898	82.094	164.803
0.587083	0.0691902	-0.259462	-0.051654			0.587083	0.0691902	82.1694	164.806
0.59375	0.0809591	-0.198619	-0.0524482			0.59375	0.0809591	82.2302	164.805
0.600417	0.0739283	-0.143319	-0.0661264			0.600417	0.0739283	82.2855	164.792
0.607083	0.0701931	-0.0885732	-0.065814			0.607083	0.0701931	82.3402	164.792
0.61375	0.0876467	-0.053098	-0.0248953			0.61375	0.0876467	82.3757	164.833
0.620417	0.094761	-0.0717575	0.0426413			0.620417	0.094761	82.3571	164.9
0.627083	0.0800896	-0.115646	0.0909			0.627083	0.0800896	82.3132	164.949
0.63375	0.0640014	-0.142319	0.110318			0.63375	0.0640014	82.2865	164.968
0.640417	0.053545	-0.167251	0.104291			0.640417	0.053545	82.2616	164.962
0.647083	0.0135433	-0.208309	0.0720279			0.647083	0.0135433	82.2205	164.93
0.65375	-0.0531576	-0.269329	0.0319005			0.65375	-0.0531576	82.1595	164.89
0.660417	-0.103619	-0.31932	-0.00482314			0.660417	-0.103619	82.1095	164.853
0.667083	-0.140938	-0.330343	-0.037694			0.667083	-0.140938	82.0985	164.82
0.67375	-0.168277	-0.324152	-0.056218			0.67375	-0.168277	82.1047	164.801
0.680417	-0.196988	-0.279881	-0.0669945			0.680417	-0.196988	82.1489	164.791
0.687083	-0.192662	-0.21465	-0.0732563			0.687083	-0.192662	82.2142	164.784
0.69375	-0.162135	-0.143274	-0.114983			0.69375	-0.162135	82.2855	164.743
0.700417	-0.122157	-0.0761359	-0.174811			0.700417	-0.122157	82.3527	164.683
0.707083	-0.0574527	-0.0371635	-0.214588			0.707083	-0.0574527	82.3917	164.643
0.71375	-0.00301557	-0.0352875	-0.23396			0.71375	-0.00301557	82.3935	164.624
0.720417	0.0265884	-0.0813244	-0.235069			0.720417	0.0265884	82.3475	164.623
0.727083	0.0340337	-0.153341	-0.214392			0.727083	0.0340337	82.2755	164.643
0.73375	0.0528434	-0.224347	-0.166737			0.73375	0.0528434	82.2045	164.691
0.740417	0.0754456	-0.303346	-0.109831			0.740417	0.0754456	82.1255	164.748
0.747083	0.0559748	-0.374483	-0.0911594			0.747083	0.0559748	82.0543	164.766
0.75375	-0.0011802	-0.435567	-0.0937052			0.75375	-0.0011802	81.9933	164.764
0.760417	-0.0568923	-0.476127	-0.0993418			0.760417	-0.0568923	81.9527	164.758
0.767083	-0.104647	-0.517208	-0.112941			0.767083	-0.104647	81.9116	164.745
0.77375	-0.159075	-0.568982	-0.141742			0.77375	-0.159075	81.8598	164.716
0.780417	-0.203657	-0.582247	-0.177561			0.780417	-0.203657	81.8466	164.68
0.787083	-0.206682	-0.563757	-0.172248			0.787083	-0.206682	81.8651	164.685
0.79375	-0.167091	-0.524846	-0.143519			0.79375	-0.167091	81.904	164.714
0.800417	-0.125209	-0.509423	-0.117134			0.800417	-0.125209	81.9194	164.741
0.807083	-0.104835	-0.510553	-0.12221			0.807083	-0.104835	81.9183	164.735
0.81375	-0.109845	-0.497426	-0.14719			0.81375	-0.109845	81.9314	164.71
0.820417	-0.135121	-0.487867	-0.168053			0.820417	-0.135121	81.941	164.69
0.827083	-0.170421	-0.471356	-0.179401			0.827083	-0.170421	81.9575	164.678
0.83375	-0.205387	-0.45647	-0.177881			0.83375	-0.205387	81.9723	164.68
0.840417	-0.228897	-0.444055	-0.178825			0.840417	-0.228897	81.9848	164.679
0.847083	-0.22881	-0.421064	-0.16319			0.847083	-0.22881	82.0078	164.694
0.85375	-0.19193	-0.373756	-0.114573			0.85375	-0.19193	82.0551	164.743
0.860417	-0.116757	-0.289626	-0.0321156			0.860417	-0.116757	82.1392	164.826
0.867083	-0.0121891	-0.197413	0.0582112			0.867083	-0.0121891	82.2314	164.916
0.87375	0.0879053	-0.135828	0.133697			0.87375	0.0879053	82.293	164.991
0.880417	0.139827	-0.112403	0.176352			0.880417	0.139827	82.3164	165.034
0.887083	0.13651	-0.089628	0.183168			0.887083	0.13651	82.3392	165.041
0.89375	0.101668	-0.100075	0.160182			0.89375	0.101668	82.3287	165.018
0.900417	0.0163774	-0.160514	0.0882701			0.900417	0.0163774	82.2683	164.946
0.907083	-0.101345	-0.278442	-0.00438302			0.907083	-0.101345	82.1504	164.853
0.91375	-0.201082	-0.374785	-0.0871833			0.91375	-0.201082	82.054	164.77
0.920417	-0.226909	-0.400966	-0.133165			0.920417	-0.226909	82.0279	164.724
0.927083	-0.223895	-0.396348	-0.162181			0.927083	-0.223895	82.0325	164.695
0.93375	-0.233158	-0.348608	-0.190718			0.93375	-0.233158	82.0802	164.667
0.940417	-0.205561	-0.270512	-0.172914			0.940417	-0.205561	82.1583	164.685
0.947083	-0.151665	-0.167077	-0.122831			0.947083	-0.151665	82.2617	164.735
0.95375	-0.116581	-0.0911203	-0.0869019			0.95375	-0.116581	82.3377	164.771
0.960417	-0.125868	-0.0719987	-0.0682156			0.960417	-0.125868	82.3568	164.789
0.967083	-0.117949	-0.0893028	-0.0352489			0.967083	-0.117949	82.3395	164.822
0.97375	-0.0641132	-0.145707	0.0106717			0.97375	-0.0641132	82.2831	164.868
0.980417	-0.0248342	-0.221039	0.00280751			0.980417	-0.0248342	82.2078	164.86
0.987083	-0.0117215	-0.282924	-0.0591128			0.987083	-0.0117215	82.1459	164.799
0.99375	-0.0190876	-0.312322	-0.121243			0.99375	-0.0190876	82.1165	164.736
1.00042	-0.0248304	-0.30811	-0.148676			1.00042	-0.0248304	82.1207	164.709
1.00708	-0.0330685	-0.299764	-0.161651			1.00708	-0.0330685	82.1291	164.696
1.01375	-0.0541251	-0.30358	-0.170332			1.01375	-0.0541251	82.1252	164.687
1.02042	-0.0613263	-0.318514	-0.148051			1.02042	-0.0613263	82.1103	164.71
1.02708	-0.0508999	-0.347475	-0.100923			1.02708	-0.0508999	82.0813	164.757
1.03375	-0.0130886	-0.373339	-0.0509611			1.03375	-0.0130886	82.0555	164.807
1.04042	0.029301	-0.387614	-0.0327187			1.04042	0.029301	82.0412	164.825
1.04708	0.0694274	-0.373397	-0.0214643			1.04708	0.0694274	82.0554	164.836
1.05375	0.108119	-0.320877	-0.00460277			1.05375	0.108119	82.1079	164.853
1.06042	0.138471	-0.256709	0.0102807			1.06042	0.138471	82.1721	164.868
1.06708	0.135601	-0.229092	0.000286681			1.06708	0.135601	82.1997	164.858
1.07375	0.0980155	-0.255297	-0.0420577			1.07375	0.0980155	82.1735	164.816
1.08042	0.0430434	-0.313677	-0.0942594			1.08042	0.0430434	82.1151	164.763
1.08708	-0.011315	-0.364112	-0.14187			1.08708	-0.011315	82.0647	164.716
1.09375	-0.0716244	-0.41112	-0.176736			1.09375	-0.0716244	82.0177	164.681
1.10042	-0.138425	-0.46728	-0.201823			1.10042	-0.138425	81.9615	164.656
1.10708	-0.181294	-0.497084	-0.211319			1.10708	-0.181294	81.9317	164.646
1.11375	-0.187144	-0.484176	-0.199068			1.11375	-0.187144	81.9446	164.659
1.12042	-0.16008	-0.436147	-0.190666			1.12042	-0.16008	81.9927	164.667
1.12708	-0.118389	-0.392217	-0.183098			1.12708	-0.118389	82.0366	164.675
1.13375	-0.0500081	-0.342456	-0.144363			1.13375	-0.0500081	82.0864	164.713
1.14042	0.0247742	-0.27083	-0.0822663			1.14042	0.0247742	82.158	164.775
1.14708	0.0755026	-0.191501	-0.0157313			1.14708	0.0755026	82.2373	164.842
1.15375	0.102846	-0.101496	0.0520293			1.15375	0.102846	82.3273	164.91
1.16042	0.141798	-0.00145395	0.155538			1.16042	0.141798	82.4274	165.013
1.16708	0.210196	0.0966421	0.273214			1.16708	0.210196	82.5255	165.131
1.17375	0.258503	0.151439	0.320921			1.17375	0.258503	82.5803	165.179
1.18042	0.290467	0.158889	0.296832			1.18042	0.290467	82.5877	165.154
1.18708	0.307128	0.155526	0.239272			1.18708	0.307128	82.5843	165.097
1.19375	0.319102	0.152094	0.198924			1.19375	0.319102	82.5809	165.057
1.20042	0.313888	0.121845	0.17432			1.20042	0.313888	82.5507	165.032
1.20708	0.28361	0.0533467	0.143572			1.20708	0.28361	82.4822	165.001
1.21375	0.23864	-0.0210264	0.105234			1.21375	0.23864	82.4078	164.963
1.22042	0.164195	-0.0768946	0.0739723			1.22042	0.164195	82.3519	164.932
1.22708	0.095797	-0.127929	0.0983461			1.22708	0.095797	82.3009	164.956
1.23375	0.0551464	-0.177792	0.148176			1.23375	0.0551464	82.251	165.006
1.24042	0.0480886	-0.182378	0.187847			1.24042	0.0480886	82.2464	165.045
1.24708	0.0581659	-0.147244	0.198642			1.24708	0.0581659	82.2816	165.056
1.25375	0.0843523	-0.105967	0.228995			1.25375	0.0843523	82.3229	165.087
1.26042	0.124658	-0.0932406	0.27583			1.26042	0.124658	82.3356	165.133
1.26708	0.155569	-0.106179	0.261684			1.26708	0.155569	82.3226	165.119
1.27375	0.142937	-0.144645	0.184231			1.27375	0.142937	82.2842	165.042
1.28042	0.0930708	-0.228071	0.0888948			1.28042	0.0930708	82.2007	164.947
1.28708	0.0274557	-0.310269	0.0484298			1.28708	0.0274557	82.1185	164.906
1.29375	-0.0181349	-0.358833	0.0498206			1.29375	-0.0181349	82.07	164.907
1.30042	-0.0356998	-0.365857	0.0627916			1.30042	-0.0356998	82.063	164.92
1.30708	-0.0306444	-0.360445	0.0922119			1.30708	-0.0306444	82.0684	164.95
1.31375	-0.001665	-0.34143	0.12739			1.31375	-0.001665	82.0874	164.985
1.32042	0.0502731	-0.322365	0.15055			1.32042	0.0502731	82.1065	165.008
1.32708	0.0907159	-0.3447	0.104042			1.32708	0.0907159	82.0841	164.962
1.33375	0.103666	-0.398954	-0.00219329			1.33375	0.103666	82.0299	164.855
1.34042	0.0822732	-0.464599	-0.13145			1.34042	0.0822732	81.9642	164.726
1.34708	0.0360325	-0.51755	-0.2372			1.34708	0.0360325	81.9113	164.62
1.35375	-0.0462026	-0.558838	-0.311983			1.35375	-0.0462026	81.87	164.546
1.36042	-0.163473	-0.571688	-0.336964			1.36042	-0.163473	81.8571	164.521
1.36708	-0.260849	-0.523423	-0.280444			1.36708	-0.260849	81.9054	164.577
1.37375	-0.318728	-0.43758	-0.17271			1.37375	-0.318728	81.9912	164.685
1.38042	-0.318075	-0.323834	-0.0611313			1.38042	-0.318075	82.105	164.797
1.38708	-0.247405	-0.218049	0.0167168			1.38708	-0.247405	82.2108	164.874
1.39375	-0.125844	-0.160618	0.065367			1.39375	-0.125844	82.2682	164.923
1.40042	-0.00517482	-0.146829	0.0847815			1.40042	-0.00517482	82.282	164.942
1.40708	0.0924005	-0.167392	0.0877697			1.40708	0.0924005	82.2614	164.945
1.41375	0.170596	-0.19835	0.0822968			1.41375	0.170596	82.2305	164.94
1.42042	0.22341	-0.25404	0.080701			1.42042	0.22341	82.1748	164.938
1.42708	0.216928	-0.295291	0.0616016			1.42708	0.216928	82.1335	164.919
1.43375	0.187369	-0.293777	0.055059			1.43375	0.187369	82.135	164.913
1.44042	0.181384	-0.25359	0.0480091			1.44042	0.181384	82.1752	164.906
1.44708	0.199432	-0.191807	0.0213576			1.44708	0.199432	82.237	164.879
1.45375	0.221419	-0.119681	0.00338398			1.45375	0.221419	82.3091	164.861
1.46042	0.264904	-0.0610136	0.023845			1.46042	0.264904	82.3678	164.881
1.46708	0.306308	-0.0407942	0.0911149			1.46708	0.306308	82.388	164.949
1.47375	0.33027	-0.0409013	0.152362			1.47375	0.33027	82.3879	165.01
1.48042	0.327467	-0.0482646	0.196515			1.48042	0.327467	82.3806	165.054
1.48708	0.308799	-0.0655238	0.229116			1.48708	0.308799	82.3633	165.087
1.49375	0.288805	-0.0952646	0.242038			1.49375	0.288805	82.3336	165.1
1.50042	0.235899	-0.0962074	0.22793			1.50042	0.235899	82.3326	165.086
1.50708	0.192688	-0.0709359	0.202014			1.50708	0.192688	82.3579	165.06
1.51375	0.171889	-0.0465873	0.170177			1.51375	0.171889	82.3822	165.028
1.52042	0.210894	-0.028698	0.157542			1.52042	0.210894	82.4001	165.015
1.52708	0.285311	-0.0151026	0.173141			1.52708	0.285311	82.4137	165.031
1.53375	0.33124	-0.00320447	0.177403			1.53375	0.33124	82.4256	165.035
1.54042	0.332927	-0.0129088	0.159794			1.54042	0.332927	82.4159	165.017
1.54708	0.311785	-0.0149426	0.129321			1.54708	0.311785	82.4139	164.987
1.55375	0.321612	-0.0136357	0.12483			1.55375	0.321612	82.4152	164.982
1.56042	0.297211	-0.0352176	0.107726			1.56042	0.297211	82.3936	164.965
1.56708	0.23036	-0.0630509	0.0686802			1.56708	0.23036	82.3658	164.926
1.57375	0.16591	-0.070758	0.0543824			1.57375	0.16591	82.3581	164.912
1.58042	0.166365	-0.0419731	0.0873178			1.58042	0.166365	82.3868	164.945
1.58708	0.218587	0.00514908	0.13743			1.58708	0.218587	82.434	164.995
1.59375	0.24609	0.0670786	0.16744			1.59375	0.24609	82.4959	165.025
1.60042	0.274812	0.130239	0.196124			1.60042	0.274812	82.5591	165.054
1.60708	0.288203	0.156779	0.235415			1.60708	0.288203	82.5856	165.093
1.61375	0.280655	0.13323	0.254553			1.61375	0.280655	82.562	165.112
1.62042	0.212313	0.0828759	0.231382			1.62042	0.212313	82.5117	165.089
1.62708	0.135418	0.0251873	0.200667			1.62708	0.135418	82.454	165.058
1.63375	0.096922	-0.0208224	0.188777			1.63375	0.096922	82.408	165.046
1.64042	0.117255	-0.0283094	0.184949			1.64042	0.117255	82.4005	165.043
1.64708	0.183596	0.00708737	0.166913			1.64708	0.183596	82.4359	165.025
1.65375	0.27137	0.0506015	0.156929			1.65375	0.27137	82.4794	165.015
1.66042	0.369752	0.0864062	0.186047			1.66042	0.369752	82.5152	165.044
1.66708	0.422693	0.136356	0.232325			1.66708	0.422693	82.5652	165.09
1.67375	0.425479	0.198143	0.259213			1.67375	0.425479	82.627	165.117
1.68042	0.361338	0.239816	0.268045			1.68042	0.361338	82.6686	165.126
1.68708	0.283899	0.245462	0.269778			1.68708	0.283899	82.6743	165.127
1.69375	0.206777	0.236959	0.263151			1.69375	0.206777	82.6658	165.121
1.70042	0.122611	0.207539	0.220702			1.70042	0.122611	82.6364	165.078
1.70708	0.0368947	0.133135	0.163365			1.70708	0.0368947	82.562	165.021
1.71375	-0.0283156	0.0471929	0.121395			1.71375	-0.0283156	82.476	164.979
1.72042	-0.0299082	-0.00584563	0.0952547			1.72042	-0.0299082	82.423	164.953
1.72708	0.00498386	0.0160875	0.0836781			1.72708	0.00498386	82.4449	164.941
1.73375	0.0620141	0.0749876	0.0765504			1.73375	0.0620141	82.5038	164.934
1.74042	0.132301	0.124284	0.0654096			1.74042	0.132301	82.5531	164.923
1.74708	0.201888	0.16421	0.0485234			1.74708	0.201888	82.593	164.906
1.75375	0.253097	0.185379	0.045			1.75375	0.253097	82.6142	164.903
1.76042	0.268974	0.187462	0.0728236			1.76042	0.268974	82.6163	164.93
1.76708	0.260403	0.127146	0.0992638			1.76708	0.260403	82.556	164.957
1.77375	0.22141	0.0316386	0.0972966			1.77375	0.22141	82.4605	164.955
1.78042	0.181993	-0.0343104	0.0987841			1.78042	0.181993	82.3945	164.956
1.78708	0.183474	-0.0542046	0.142121			1.78708	0.183474	82.3746	165
1.79375	0.221602	-0.0725171	0.205309			1.79375	0.221602	82.3563	165.063
1.80042	0.253933	-0.112917	0.250621			1.80042	0.253933	82.3159	165.108
1.80708	0.264616	-0.148826	0.275608			1.80708	0.264616	82.28	165.133
1.81375	0.270072	-0.166374	0.311792			1.81375	0.270072	82.2624	165.169
1.82042	0.270791	-0.166234	0.37239			1.82042	0.270791	82.2626	165.23
1.82708	0.257959	-0.17778	0.405586			1.82708	0.257959	82.251	165.263
1.83375	0.215792	-0.171538	0.389659			1.83375	0.215792	82.2573	165.247
1.84042	0.163958	-0.146211	0.359375			1.84042	0.163958	82.2826	165.217
1.84708	0.103139	-0.11004	0.354425			1.84708	0.103139	82.3188	165.212
1.85375	0.052677	-0.0600358	0.390493			1.85375	0.052677	82.3688	165.248
1.86042	0.0480148	-0.0234637	0.427622			1.86042	0.0480148	82.4054	165.285
1.86708	0.0590015	0.0198098	0.44684			1.86708	0.0590015	82.4486	165.304
1.87375	0.0902443	0.0567877	0.464908			1.87375	0.0902443	82.4856	165.323
1.88042	0.112056	0.106793	0.486151			1.88042	0.112056	82.5356	165.344
1.88708	0.153334	0.174248	0.52564			1.88708	0.153334	82.6031	165.383
1.89375	0.218975	0.249363	0.566183			1.89375	0.218975	82.6782	165.424
1.90042	0.274145	0.3146	0.582294			1.90042	0.274145	82.7434	165.44
1.90708	0.29744	0.346336	0.566124			1.90708	0.29744	82.7752	165.424
1.91375	0.275472	0.341143	0.501649			1.91375	0.275472	82.77	165.359
1.92042	0.247244	0.299998	0.404805			1.92042	0.247244	82.7288	165.262
1.92708	0.226329	0.226562	0.293385			1.92708	0.226329	82.6554	165.151
1.93375	0.220707	0.127335	0.171992			1.93375	0.220707	82.5562	165.03
1.94042	0.22237	0.0272385	0.0557749			1.94042	0.22237	82.4561	164.913
1.94708	0.229427	-0.0665129	-0.0210174			1.94708	0.229427	82.3623	164.837
1.95375	0.238946	-0.133634	-0.0324286			1.95375	0.238946	82.2952	164.825
1.96042	0.251181	-0.173193	0.000843943			1.96042	0.251181	82.2556	164.858
1.96708	0.263397	-0.205739	0.0147105			1.96708	0.263397	82.2231	164.872
1.97375	0.235643	-0.228765	-0.00719754			1.97375	0.235643	82.2001	164.85
1.98042	0.185677	-0.227332	-0.0107522			1.98042	0.185677	82.2015	164.847
1.98708	0.167995	-0.173464	0.0158684			1.98708	0.167995	82.2554	164.874
1.99375	0.199107	-0.0869424	0.0644231			1.99375	0.199107	82.3419	164.922
2.00042	0.269723	-0.00471007	0.105093			2.00042	0.269723	82.4241	164.963
2.00708	0.319246	0.0893542	0.164811			2.00708	0.319246	82.5182	165.022
2.01375	0.379136	0.224356	0.286936			2.01375	0.379136	82.6532	165.145
2.02042	0.457174	0.409216	0.472879			2.02042	0.457174	82.838	165.331
2.02708	0.579411	0.620853	0.733382			2.02708	0.579411	83.0497	165.591
2.03375	0.74415	0.87125	1.08534			2.03375	0.74415	83.3001	165.943
2.04042	0.970853	1.22898	1.5697			2.04042	0.970853	83.6578	166.427
2.04708	1.31436	1.71668	2.16834			2.04708	1.31436	84.1455	167.026
2.05375	1.77239	2.24905	2.79862			2.05375	1.77239	84.6779	167.656
2.06042	2.28632	2.71766	3.38851			2.06042	2.28632	85.1465	168.246
2.06708	2.73072	3.01871	3.83519			2.06708	2.73072	85.4475	168.693
2.07375	3.01396	3.13167	4.0378			2.07375	3.01396	85.5605	168.895
2.08042	3.09713	3.0262	3.94862			2.08042	3.09713	85.455	168.806
2.08708	2.97028	2.69861	3.60082			2.08708	2.97028	85.1274	168.458
2.09375	2.63677	2.22224	3.08886			2.09375	2.63677	84.6511	167.946
2.10042	2.15549	1.68375	2.49344			2.10042	2.15549	84.1126	167.351
2.10708	1.62833	1.22771	1.91784			2.10708	1.62833	83.6565	166.775
2.11375	1.17217	0.882839	1.45147			2.11375	1.17217	83.3117	166.309
2.12042	0.822751	0.651109	1.10306			2.12042	0.822751	83.0799	165.961
2.12708	0.577915	0.490514	0.869072			2.12708	0.577915	82.9193	165.727
2.13375	0.411021	0.356091	0.706348			2.13375	0.411021	82.7849	165.564
2.14042	0.303879	0.250617	0.561387			2.14042	0.303879	82.6794	165.419
2.14708	0.247864	0.171522	0.426378			2.14708	0.247864	82.6003	165.284
2.15375	0.232359	0.126104	0.311723			2.15375	0.232359	82.5549	165.169
2.16042	0.23823	0.090593	0.256667			2.16042	0.23823	82.5194	165.114
2.16708	0.2338	0.0641785	0.219483			2.16708	0.2338	82.493	165.077
2.17375	0.216114	0.0810863	0.181142			2.17375	0.216114	82.5099	165.039
2.18042	0.196381	0.122616	0.156331			2.18042	0.196381	82.5514	165.014
2.18708	0.158846	0.115238	0.133214			2.18708	0.158846	82.5441	164.991
2.19375	0.0972897	0.039197	0.0955455			2.19375	0.0972897	82.468	164.953
2.20042	0.0124843	-0.0615097	0.0427553			2.20042	0.0124843	82.3673	164.9
2.20708	-0.0532334	-0.146234	0.0050507			2.20708	-0.0532334	82.2826	164.863
2.21375	-0.113137	-0.234825	-0.0224288			2.21375	-0.113137	82.194	164.835
2.22042	-0.159118	-0.322028	-0.045892			2.22042	-0.159118	82.1068	164.812
2.22708	-0.183935	-0.391443	-0.0789582			2.22708	-0.183935	82.0374	164.779
2.23375	-0.202547	-0.418647	-0.102474			2.23375	-0.202547	82.0102	164.755
2.24042	-0.212516	-0.431351	-0.125654			2.24042	-0.212516	81.9975	164.732
2.24708	-0.235339	-0.445397	-0.16346			2.24708	-0.235339	81.9834	164.694
2.25375	-0.2414	-0.464314	-0.206154			2.25375	-0.2414	81.9645	164.651
2.26042	-0.257959	-0.488789	-0.259887			2.26042	-0.257959	81.94	164.598
2.26708	-0.279955	-0.501836	-0.299563			2.26708	-0.279955	81.927	164.558
2.27375	-0.295303	-0.503	-0.324825			2.27375	-0.295303	81.9258	164.533
2.28042	-0.291193	-0.480074	-0.330838			2.28042	-0.291193	81.9487	164.527
2.28708	-0.276134	-0.450175	-0.32524			2.28708	-0.276134	81.9786	164.532
2.29375	-0.262955	-0.41004	-0.302422			2.29375	-0.262955	82.0188	164.555
2.30042	-0.221208	-0.342825	-0.233328			2.30042	-0.221208	82.086	164.624
2.30708	-0.152612	-0.223976	-0.133026			2.30708	-0.152612	82.2048	164.725
2.31375	-0.0467761	-0.0980031	-0.0287356			2.31375	-0.0467761	82.3308	164.829
2.32042	0.083862	-0.0146141	0.0364406			2.32042	0.083862	82.4142	164.894
2.32708	0.24058	0.0236006	0.0616755			2.32708	0.24058	82.4524	164.919
2.33375	0.405074	0.0358894	0.0450313			2.33375	0.405074	82.4647	164.903
2.34042	0.538493	0.0404374	-0.0121747			2.34042	0.538493	82.4693	164.845
2.34708	0.626445	0.0196348	-0.0798702			2.34708	0.626445	82.4485	164.778
2.35375	0.648879	-0.018364	-0.151608			2.35375	0.648879	82.4105	164.706
2.36042	0.605687	-0.0516046	-0.208016			2.36042	0.605687	82.3772	164.65
2.36708	0.503424	-0.0538096	-0.231395			2.36708	0.503424	82.375	164.626
2.37375	0.393305	-0.0228579	-0.207656			2.37375	0.393305	82.406	164.65
2.38042	0.296142	0.00625813	-0.163458			2.38042	0.296142	82.4351	164.694
2.38708	0.191613	0.0118176	-0.134634			2.38708	0.191613	82.4406	164.723
2.39375	0.0731433	-0.00745404	-0.122219			2.39375	0.0731433	82.4214	164.735
2.40042	-0.0213624	-0.00909917	-0.102443			2.40042	-0.0213624	82.4197	164.755
2.40708	-0.0426827	0.0201281	-0.0693879			2.40708	-0.0426827	82.4489	164.788
2.41375	-0.0161374	0.0515363	-0.0344127			2.41375	-0.0161374	82.4804	164.823
2.42042	0.0178124	0.0548967	-0.0238493			2.42042	0.0178124	82.4837	164.834
2.42708	0.045846	0.0472627	-0.0253252			2.42708	0.045846	82.4761	164.832
2.43375	0.0513149	0.0642981	-0.0265846			2.43375	0.0513149	82.4931	164.831
2.44042	0.0185457	0.0700411	-0.0446768			2.44042	0.0185457	82.4989	164.813
2.44708	-0.0699619	0.0337663	-0.0847248			2.44708	-0.0699619	82.4626	164.773
2.45375	-0.176825	-0.0254356	-0.122856			2.45375	-0.176825	82.4034	164.735
2.46042	-0.241542	-0.0438124	-0.100488			2.46042	-0.241542	82.385	164.757
2.46708	-0.239883	-0.0124534	-0.0604428			2.46708	-0.239883	82.4164	164.797
2.47375	-0.184919	0.024455	-0.0504835			2.47375	-0.184919	82.4533	164.807
2.48042	-0.107279	0.0495112	-0.0673385			2.48042	-0.107279	82.4783	164.79
2.48708	-0.0261687	0.0339268	-0.0737833			2.48708	-0.0261687	82.4627	164.784
2.49375	0.0446713	-0.00367737	-0.0657337			2.49375	0.0446713	82.4251	164.792
2.50042	0.0887408	-0.0629373	-0.0797024			2.50042	0.0887408	82.3659	164.778
2.50708	0.0918842	-0.151614	-0.107422			2.50708	0.0918842	82.2772	164.75
2.51375	0.0816573	-0.263562	-0.136542			2.51375	0.0816573	82.1653	164.721
2.52042	0.0887418	-0.368899	-0.165414			2.52042	0.0887418	82.0599	164.692
2.52708	0.124539	-0.390223	-0.189962			2.52708	0.124539	82.0386	164.668
2.53375	0.155424	-0.355949	-0.224455			2.53375	0.155424	82.0729	164.633
2.54042	0.136786	-0.321981	-0.288008			2.54042	0.136786	82.1068	164.57
2.54708	0.0816111	-0.319846	-0.360077			2.54708	0.0816111	82.109	164.498
2.55375	0.0159015	-0.316533	-0.396531			2.55375	0.0159015	82.1123	164.461
2.56042	-0.0456038	-0.303869	-0.360806			2.56042	-0.0456038	82.1249	164.497
2.56708	-0.112416	-0.330116	-0.310095			2.56708	-0.112416	82.0987	164.548
2.57375	-0.167697	-0.378444	-0.275218			2.57375	-0.167697	82.0504	164.582
2.58042	-0.16813	-0.413927	-0.223029			2.58042	-0.16813	82.0149	164.635
2.58708	-0.108459	-0.408098	-0.144034			2.58708	-0.108459	82.0207	164.714
2.59375	-0.0391254	-0.384946	-0.0872686			2.59375	-0.0391254	82.0439	164.77
2.60042	-0.00832435	-0.364315	-0.089804			2.60042	-0.00832435	82.0645	164.768
2.60708	-0.0363082	-0.340626	-0.125749			2.60708	-0.0363082	82.0882	164.732
2.61375	-0.100622	-0.319863	-0.143357			2.61375	-0.100622	82.109	164.714
2.62042	-0.176843	-0.315479	-0.147831			2.62042	-0.176843	82.1133	164.71
2.62708	-0.25246	-0.3408	-0.177588			2.62708	-0.25246	82.088	164.68
2.63375	-0.313429	-0.370775	-0.210329			2.63375	-0.313429	82.058	164.647
2.64042	-0.352964	-0.385979	-0.237257			2.64042	-0.352964	82.0428	164.62
2.64708	-0.349044	-0.361448	-0.242584			2.64708	-0.349044	82.0674	164.615
2.65375	-0.301462	-0.318133	-0.244499			2.65375	-0.301462	82.1107	164.613
2.66042	-0.241476	-0.265599	-0.267691			2.66042	-0.241476	82.1632	164.59
2.66708	-0.197623	-0.209025	-0.290139			2.66708	-0.197623	82.2198	164.567
2.67375	-0.167643	-0.170452	-0.30098			2.67375	-0.167643	82.2584	164.557
2.68042	-0.141926	-0.17559	-0.31059			2.68042	-0.141926	82.2532	164.547
2.68708	-0.119281	-0.255763	-0.424668			2.68708	-0.119281	82.1731	164.433
2.69375	-0.156547	-0.527174	-1.16663			2.69375	-0.156547	81.9016	163.691
2.70042	-0.415781	-1.28021	-3.91257			2.70042	-0.415781	81.1486	160.945
2.70708	-1.12512	-2.86515	-10.5967			2.70708	-1.12512	79.5637	154.261
2.71375	-2.45127	-5.10712	-21.8544			2.71375	-2.45127	77.3217	143.003
2.72042	-4.11456	-7.39459	-35.4687			2.72042	-4.11456	75.0342	129.389
2.72708	-5.77856	-8.94908	-47.4321			2.72708	-5.77856	73.4797	117.426
2.73375	-7.36092	-9.72985	-54.5714			2.73375	-7.36092	72.699	110.286
2.74042	-9.08031	-9.95297	-55.4769			2.74042	-9.08031	72.4759	109.381
2.74708	-10.7517	-9.61929	-49.2665			2.74708	-10.7517	72.8095	115.591
2.75375	-11.99	-8.57268	-36.1469			2.75375	-11.99	73.8561	128.711
2.76042	-12.5583	-7.00588	-18.6967			2.76042	-12.5583	75.4229	146.161
2.76708	-12.7313	-5.71257	-1.72921			2.76708	-12.7313	76.7162	163.128
2.77375	-12.5421	-4.83749	11.1551			2.77375	-12.5421	77.5913	176.013
2.78042	-11.8579	-4.01251	19.2217			2.78042	-11.8579	78.4163	184.079
2.78708	-10.5828	-2.80706	23.4453			2.78708	-10.5828	79.6218	188.303
2.79375	-8.90014	-1.48943	24.8631			2.79375	-8.90014	80.9394	189.721
2.80042	-7.24885	-0.419738	24.1162			2.80042	-7.24885	82.0091	188.974
2.80708	-5.79274	0.416956	22.3126			2.80708	-5.79274	82.8458	187.17
2.81375	-4.5778	1.26082	20.6211			2.81375	-4.5778	83.6896	185.479
2.82042	-3.35743	2.35863	20.0356			2.82042	-3.35743	84.7874	184.893
2.82708	-2.01721	3.96977	21.2762			2.82708	-2.01721	86.3986	186.134
2.83375	-0.146118	6.63215	25.6592			2.83375	-0.146118	89.061	190.517
2.84042	2.80888	10.812	35.1281			2.84042	2.80888	93.2408	199.986
2.84708	7.30702	16.4147	50.7451			2.84708	7.30702	98.8435	215.603
2.85375	12.9728	22.5443	70.9456			2.85375	12.9728	104.973	235.803
2.86042	18.7541	27.9308	91.7158			2.86042	18.7541	110.36	256.573
2.86708	23.4707	31.4796	108.522			2.86708	23.4707	113.908	273.379
2.87375	26.2231	32.4022	117.755			2.87375	26.2231	114.831	282.613
2.88042	26.4299	30.3777	117.043			2.88042	26.4299	112.807	281.901
2.88708	23.98	25.8112	105.976			2.88708	23.98	108.24	270.833
2.89375	19.5282	19.8887	86.9243			2.89375	19.5282	102.318	251.782
2.90042	14.3329	14.0316	64.6088			2.90042	14.3329	96.4604	229.466
2.90708	9.61705	9.19428	43.7885			2.90708	9.61705	91.6231	208.646
2.91375	6.00073	5.6872	27.2058			2.91375	6.00073	88.116	192.063
2.92042	3.53152	3.38573	15.4381			2.92042	3.53152	85.8146	180.296
2.92708	2.00398	2.02852	7.84287			2.92708	2.00398	84.4573	172.701
2.93375	1.19146	1.33029	3.46602			2.93375	1.19146	83.7591	168.324
2.94042	0.884869	1.03155	1.35478			2.94042	0.884869	83.4604	166.212
2.94708	0.879629	0.937747	0.621935			2.94708	0.879629	83.3666	165.48
2.95375	1.00296	0.940861	0.595615			2.95375	1.00296	83.3697	165.453
2.96042	1.16358	0.972336	0.836185			2.96042	1.16358	83.4012	165.694
2.96708	1.29841	0.985525	1.10008			2.96708	1.29841	83.4143	165.958
2.97375	1.36974	0.95674	1.29093			2.97375	1.36974	83.3856	166.149
2.98042	1.38363	0.892333	1.36778			2.98042	1.38363	83.3212	166.225
2.98708	1.36348	0.813534	1.36491			2.98708	1.36348	83.2424	166.223
2.99375	1.33379	0.731671	1.31673			2.99375	1.33379	83.1605	166.174
3.00042	1.28223	0.649954	1.23762			3.00042	1.28223	83.0788	166.095
3.00708	1.21815	0.56916	1.13326			3.00708	1.21815	82.998	165.991
3.01375	1.17366	0.523503	1.03055			3.01375	1.17366	82.9523	165.888
3.02042	1.15202	0.52049	0.960004			3.02042	1.15202	82.9493	165.818
3.02708	1.13949	0.535568	0.90819			3.02708	1.13949	82.9644	165.766
3.03375	1.11589	0.539236	0.84358			3.03375	1.11589	82.9681	165.701
3.04042	1.08881	0.51825	0.774894			3.04042	1.08881	82.9471	165.633
3.04708	1.05722	0.49576	0.726002			3.04708	1.05722	82.9246	165.584
3.05375	1.02009	0.470723	0.692325			3.05375	1.02009	82.8995	165.55
3.06042	0.983938	0.432803	0.641116			3.06042	0.983938	82.8616	165.499
3.06708	0.955059	0.38539	0.572794			3.06708	0.955059	82.8142	165.43
3.07375	0.937114	0.338117	0.509677			3.07375	0.937114	82.7669	165.367
3.08042	0.918727	0.316691	0.455722			3.08042	0.918727	82.7455	165.313
3.08708	0.904638	0.310581	0.414143			3.08708	0.904638	82.7394	165.272
3.09375	0.886085	0.294273	0.380526			3.09375	0.886085	82.7231	165.238
3.10042	0.849962	0.282689	0.36699			3.10042	0.849962	82.7115	165.225
3.10708	0.807352	0.290267	0.372297			3.10708	0.807352	82.7191	165.23
3.11375	0.771526	0.318127	0.381036			3.11375	0.771526	82.7469	165.239
3.12042	0.758384	0.327079	0.385304			3.12042	0.758384	82.7559	165.243
3.12708	0.74589	0.305864	0.357424			3.12708	0.74589	82.7347	165.215
3.13375	0.736141	0.283805	0.316345			3.13375	0.736141	82.7126	165.174
3.14042	0.74195	0.269705	0.27389			3.14042	0.74195	82.6985	165.132
3.14708	0.760235	0.267839	0.248391			3.14708	0.760235	82.6967	165.106
3.15375	0.78675	0.268174	0.244384			3.15375	0.78675	82.697	165.102
3.16042	0.814404	0.28255	0.257469			3.16042	0.814404	82.7114	165.115
3.16708	0.843178	0.310043	0.297388			3.16708	0.843178	82.7389	165.155
3.17375	0.861834	0.345824	0.341964			3.17375	0.861834	82.7746	165.2
3.18042	0.853242	0.374385	0.377026			3.18042	0.853242	82.8032	165.235
3.18708	0.820656	0.375553	0.379175			3.18708	0.820656	82.8044	165.237
3.19375	0.768783	0.337061	0.341395			3.19375	0.768783	82.7659	165.199
3.20042	0.702579	0.250437	0.268183			3.20042	0.702579	82.6793	165.126
3.20708	0.631637	0.147291	0.168741			3.20708	0.631637	82.5761	165.026
3.21375	0.568539	0.0576705	0.0745475			3.21375	0.568539	82.4865	164.932
3.22042	0.52841	-0.00916222	0.012809			3.22042	0.52841	82.4197	164.87
3.22708	0.518488	-0.056844	-0.0140733			3.22708	0.518488	82.372	164.844
3.23375	0.537878	-0.0769301	-0.0105969			3.23375	0.537878	82.3519	164.847
3.24042	0.566698	-0.0509545	0.0198096			3.24042	0.566698	82.3779	164.877
3.24708	0.594176	0.00264036	0.0797824			3.24708	0.594176	82.4315	164.937
3.25375	0.620871	0.0554209	0.149622			3.25375	0.620871	82.4842	165.007
3.26042	0.659992	0.100745	0.198213			3.26042	0.659992	82.5296	165.056
3.26708	0.687323	0.134554	0.233832			3.26708	0.687323	82.5634	165.091
3.27375	0.678782	0.147038	0.262625			3.27375	0.678782	82.5759	165.12
3.28042	0.640876	0.129707	0.27439			3.28042	0.640876	82.5585	165.132
3.28708	0.611621	0.0991443	0.265235			3.28708	0.611621	82.528	165.123
3.29375	0.59627	0.0727575	0.240472			3.29375	0.59627	82.5016	165.098
3.30042	0.5838	0.0436731	0.225028			3.30042	0.5838	82.4725	165.083
3.30708	0.566481	0.00383574	0.207365			3.30708	0.566481	82.4327	165.065
3.31375	0.542851	-0.0352562	0.191403			3.31375	0.542851	82.3936	165.049
3.32042	0.528348	-0.0598044	0.198979			3.32042	0.528348	82.369	165.057
3.32708	0.520481	-0.0845175	0.215455			3.32708	0.520481	82.3443	165.073
3.33375	0.521036	-0.12497	0.22795			3.33375	0.521036	82.3038	165.086
3.34042	0.496141	-0.164483	0.216257			3.34042	0.496141	82.2643	165.074
3.34708	0.443933	-0.182835	0.188823			3.34708	0.443933	82.246	165.046
3.35375	0.388598	-0.183103	0.157974			3.35375	0.388598	82.2457	165.016
3.36042	0.351076	-0.19095	0.117839			3.36042	0.351076	82.2379	164.975
3.36708	0.308016	-0.201107	0.0714138			3.36708	0.308016	82.2277	164.929
3.37375	0.26087	-0.196121	0.0323127			3.37375	0.26087	82.2327	164.89
3.38042	0.23851	-0.17948	0.0266403			3.38042	0.23851	82.2493	164.884
3.38708	0.266522	-0.14456	0.0619797			3.38708	0.266522	82.2843	164.92
3.39375	0.327892	-0.105311	0.106626			3.39375	0.327892	82.3235	164.964
3.40042	0.366954	-0.0730089	0.129606			3.40042	0.366954	82.3558	164.987
3.40708	0.379588	-0.0638517	0.131722			3.40708	0.379588	82.365	164.989
3.41375	0.359163	-0.0777079	0.112106			3.41375	0.359163	82.3511	164.97
3.42042	0.328961	-0.0952545	0.0763887			3.42042	0.328961	82.3336	164.934
3.42708	0.280694	-0.119916	0.0251271			3.42708	0.280694	82.3089	164.883
3.43375	0.231851	-0.138676	-0.0170533			3.43375	0.231851	82.2901	164.841
3.44042	0.215267	-0.126817	-0.0174602			3.44042	0.215267	82.302	164.84
3.44708	0.24387	-0.0880958	0.0130206			3.44708	0.24387	82.3407	164.871
3.45375	0.27408	-0.0603563	0.0349159			3.45375	0.27408	82.3685	164.893
3.46042	0.253257	-0.0750904	-0.00577182			3.46042	0.253257	82.3537	164.852
3.46708	0.215265	-0.106217	-0.0738947			3.46708	0.215265	82.3226	164.784
3.47375	0.205395	-0.137243	-0.134795			3.47375	0.205395	82.2916	164.723
3.48042	0.213524	-0.182224	-0.191554			3.48042	0.213524	82.2466	164.666
3.48708	0.201477	-0.222516	-0.227368			3.48708	0.201477	82.2063	164.63
3.49375	0.205276	-0.230288	-0.208029			3.49375	0.205276	82.1985	164.65
3.50042	0.254553	-0.194241	-0.12526			3.50042	0.254553	82.2346	164.732
3.50708	0.323762	-0.161595	-0.0256516			3.50708	0.323762	82.2672	164.832
3.51375	0.374086	-0.140546	0.0528543			3.51375	0.374086	82.2883	164.91
3.52042	0.405511	-0.116692	0.111511			3.52042	0.405511	82.3121	164.969
3.52708	0.421178	-0.113485	0.117582			3.52708	0.421178	82.3153	164.975
3.53375	0.388737	-0.149272	0.060933			3.53375	0.388737	82.2795	164.919
3.54042	0.323502	-0.212063	-0.00681372			3.54042	0.323502	82.2168	164.851
3.54708	0.269203	-0.253764	-0.0568094			3.54708	0.269203	82.1751	164.801
3.55375	0.230442	-0.265055	-0.0978163			3.55375	0.230442	82.1638	164.76
3.56042	0.17811	-0.285789	-0.14718			3.56042	0.17811	82.143	164.71
3.56708	0.12718	-0.301287	-0.179054			3.56708	0.12718	82.1275	164.679
3.57375	0.123567	-0.294817	-0.168194			3.57375	0.123567	82.134	164.689
3.58042	0.159291	-0.269847	-0.145285			3.58042	0.159291	82.159	164.712
3.58708	0.178253	-0.261682	-0.129927			3.58708	0.178253	82.1671	164.728
3.59375	0.155307	-0.279125	-0.105089			3.59375	0.155307	82.1497	164.753
3.60042	0.138861	-0.271296	-0.0436675			3.60042	0.138861	82.1575	164.814
3.60708	0.167374	-0.240441	0.0412452			3.60708	0.167374	82.1884	164.899
3.61375	0.233085	-0.21157	0.107946			3.61375	0.233085	82.2172	164.966
3.62042	0.310207	-0.201566	0.138441			3.62042	0.310207	82.2273	164.996
3.62708	0.353185	-0.216034	0.142069			3.62708	0.353185	82.2128	165
3.63375	0.35797	-0.24224	0.122796			3.63375	0.35797	82.1866	164.98
3.64042	0.326675	-0.278232	0.0598133			3.64042	0.326675	82.1506	164.917
3.64708	0.265316	-0.308488	-0.0297269			3.64708	0.265316	82.1203	164.828
3.65375	0.164021	-0.323849	-0.114732			3.65375	0.164021	82.105	164.743
3.66042	0.0397469	-0.34936	-0.167497			3.66042	0.0397469	82.0795	164.69
3.66708	-0.0431184	-0.378121	-0.199795			3.66708	-0.0431184	82.0507	164.658
3.67375	-0.0564546	-0.403879	-0.216673			3.67375	-0.0564546	82.0249	164.641
3.68042	-0.0241096	-0.410814	-0.209617			3.68042	-0.0241096	82.018	164.648
3.68708	0.0041355	-0.405156	-0.170379			3.68708	0.0041355	82.0237	164.687
3.69375	0.0319543	-0.401572	-0.126672			3.69375	0.0319543	82.0272	164.731
3.70042	0.0571553	-0.379844	-0.101042			3.70042	0.0571553	82.049	164.757
3.70708	0.0883789	-0.334604	-0.0705828			3.70708	0.0883789	82.0942	164.787
3.71375	0.122558	-0.290937	-0.0331427			3.71375	0.122558	82.1379	164.824
3.72042	0.139305	-0.272799	0.00311308			3.72042	0.139305	82.156	164.861
3.72708	0.155614	-0.267314	0.00910384			3.72708	0.155614	82.1615	164.867
3.73375	0.170989	-0.24579	0.0158433			3.73375	0.170989	82.183	164.873
3.74042	0.204401	-0.213802	0.0384359			3.74042	0.204401	82.215	164.896
3.74708	0.226595	-0.188637	0.0469754			3.74708	0.226595	82.2402	164.905
3.75375	0.2084	-0.184083	0.0222913			3.75375	0.2084	82.2447	164.88
3.76042	0.155304	-0.200174	-0.0262015			3.76042	0.155304	82.2286	164.831
3.76708	0.0811894	-0.255043	-0.0761322			3.76708	0.0811894	82.1738	164.782
3.77375	-0.0128191	-0.333532	-0.138263			3.77375	-0.0128191	82.0953	164.719
3.78042	-0.126378	-0.419221	-0.214025			3.78042	-0.126378	82.0096	164.644
3.78708	-0.247515	-0.490744	-0.26571			3.78708	-0.247515	81.9381	164.592
3.79375	-0.33486	-0.531428	-0.276103			3.79375	-0.33486	81.8974	164.582
3.80042	-0.37479	-0.562865	-0.260464			3.80042	-0.37479	81.866	164.597
3.80708	-0.384951	-0.581862	-0.226495			3.80708	-0.384951	81.847	164.631
3.81375	-0.370748	-0.603392	-0.171911			3.81375	-0.370748	81.8254	164.686
3.82042	-0.34563	-0.605757	-0.0897864			3.82042	-0.34563	81.8231	164.768
3.82708	-0.296284	-0.582658	-0.00221627			3.82708	-0.296284	81.8462	164.855
3.83375	-0.235736	-0.544873	0.0572458			3.83375	-0.235736	81.8839	164.915
3.84042	-0.185852	-0.51837	0.0794741			3.84042	-0.185852	81.9104	164.937
3.84708	-0.18502	-0.515702	0.0444465			3.84708	-0.18502	81.9131	164.902
3.85375	-0.221634	-0.526876	-0.0258936			3.85375	-0.221634	81.9019	164.832
3.86042	-0.239967	-0.551054	-0.115896			3.86042	-0.239967	81.8778	164.742
3.86708	-0.223675	-0.603923	-0.20299			3.86708	-0.223675	81.8249	164.655
3.87375	-0.206549	-0.656481	-0.271223			3.87375	-0.206549	81.7723	164.586
3.88042	-0.209196	-0.65418	-0.292668			3.88042	-0.209196	81.7746	164.565
3.88708	-0.170189	-0.600959	-0.255918			3.88708	-0.170189	81.8279	164.602
3.89375	-0.0938634	-0.53425	-0.193921			3.89375	-0.0938634	81.8946	164.664
3.90042	-0.0148984	-0.473718	-0.106143			3.90042	-0.0148984	81.9551	164.751
3.90708	0.0486337	-0.403521	-0.000803709			3.90708	0.0486337	82.0253	164.857
3.91375	0.0961859	-0.332699	0.114802			3.91375	0.0961859	82.0961	164.972
3.92042	0.148723	-0.283195	0.195897			3.92042	0.148723	82.1456	165.054
3.92708	0.170076	-0.246442	0.235953			3.92708	0.170076	82.1824	165.094
3.93375	0.168793	-0.201962	0.269845			3.93375	0.168793	82.2269	165.127
3.94042	0.154264	-0.166824	0.286231			3.94042	0.154264	82.262	165.144
3.94708	0.110218	-0.148401	0.267142			3.94708	0.110218	82.2804	165.125
3.95375	0.0558442	-0.177018	0.199213			3.95375	0.0558442	82.2518	165.057
3.96042	-0.0213813	-0.256205	0.115574			3.96042	-0.0213813	82.1726	164.973
3.96708	-0.0958463	-0.374823	0.0756807			3.96708	-0.0958463	82.054	164.933
3.97375	-0.147597	-0.495114	0.0691277			3.97375	-0.147597	81.9337	164.927
3.98042	-0.192974	-0.570185	0.0698012			3.98042	-0.192974	81.8586	164.927
3.98708	-0.250184	-0.628205	0.0493711			3.98708	-0.250184	81.8006	164.907
3.99375	-0.327179	-0.651128	0.0275982			3.99375	-0.327179	81.7777	164.885
4.00042	-0.383068	-0.635883	0.0216065			4.00042	-0.383068	81.7929	164.879
4.00708	-0.42764	-0.59226	-0.0069743			4.00708	-0.42764	81.8366	164.851
4.01375	-0.475944	-0.546599	-0.0597112			4.01375	-0.475944	81.8822	164.798
4.02042	-0.523197	-0.513311	-0.0973583			4.02042	-0.523197	81.9155	164.76
4.02708	-0.509399	-0.466184	-0.0945087			4.02708	-0.509399	81.9626	164.763
4.03375	-0.449472	-0.418542	-0.0561388			4.03375	-0.449472	82.0103	164.801
4.04042	-0.382573	-0.386548	-0.0100461			4.04042	-0.382573	82.0423	164.848
4.04708	-0.306232	-0.343051	0.0567475			4.04708	-0.306232	82.0858	164.914
4.05375	-0.217847	-0.289231	0.137137			4.05375	-0.217847	82.1396	164.995
4.06042	-0.122323	-0.235509	0.196437			4.06042	-0.122323	82.1933	165.054
4.06708	-0.0700138	-0.200771	0.223577			4.06708	-0.0700138	82.228	165.081
4.07375	-0.0387796	-0.17986	0.238248			4.07375	-0.0387796	82.249	165.096
4.08042	-0.0164965	-0.152976	0.255255			4.08042	-0.0164965	82.2758	165.113
4.08708	0.0103769	-0.142231	0.270716			4.08708	0.0103769	82.2866	165.128
4.09375	0.0237547	-0.159756	0.271771			4.09375	0.0237547	82.2691	165.129
4.10042	0.0220055	-0.221651	0.246076			4.10042	0.0220055	82.2072	165.104
4.10708	0.00215277	-0.290178	0.206332			4.10708	0.00215277	82.1386	165.064
4.11375	-0.0183437	-0.323717	0.174926			4.11375	-0.0183437	82.1051	165.033
4.12042	-0.00495754	-0.310076	0.181085			4.12042	-0.00495754	82.1187	165.039
4.12708	0.0236973	-0.29323	0.212666			4.12708	0.0236973	82.1356	165.07
4.13375	0.049128	-0.278491	0.235175			4.13375	0.049128	82.1503	165.093
4.14042	0.0456413	-0.245426	0.262474			4.14042	0.0456413	82.1834	165.12
4.14708	0.0317945	-0.202218	0.30627			4.14708	0.0317945	82.2266	165.164
4.15375	0.00489923	-0.167923	0.337756			4.15375	0.00489923	82.2609	165.195
4.16042	-0.0487465	-0.163895	0.346248			4.16042	-0.0487465	82.2649	165.204
4.16708	-0.126252	-0.163386	0.326408			4.16708	-0.126252	82.2654	165.184
4.17375	-0.197825	-0.166112	0.322063			4.17375	-0.197825	82.2627	165.18
4.18042	-0.25427	-0.173181	0.339613			4.18042	-0.25427	82.2556	165.197
4.18708	-0.288409	-0.183486	0.373716			4.18708	-0.288409	82.2453	165.231
4.19375	-0.310839	-0.196975	0.425215			4.19375	-0.310839	82.2318	165.283
4.20042	-0.304079	-0.186039	0.474558			4.20042	-0.304079	82.2428	165.332
4.20708	-0.251351	-0.150923	0.511128			4.20708	-0.251351	82.2779	165.369
4.21375	-0.181353	-0.108095	0.522054			4.21375	-0.181353	82.3207	165.38
4.22042	-0.116388	-0.0596096	0.510793			4.22042	-0.116388	82.3692	165.368
4.22708	-0.0612939	-0.00255659	0.498736			4.22708	-0.0612939	82.4263	165.356
4.23375	-0.00725606	0.0480877	0.489789			4.23375	-0.00725606	82.4769	165.347
4.24042	0.0216592	0.0528116	0.462588			4.24042	0.0216592	82.4816	165.32
4.24708	-0.0182721	0.018401	0.423359			4.24708	-0.0182721	82.4472	165.281
4.25375	-0.0998327	-0.00574623	0.365133			4.25375	-0.0998327	82.4231	165.223
4.26042	-0.169849	-0.0228939	0.31268			4.26042	-0.169849	82.4059	165.17
4.26708	-0.209393	-0.0520327	0.25913			4.26708	-0.209393	82.3768	165.117
4.27375	-0.232062	-0.0882178	0.217929			4.27375	-0.232062	82.3406	165.076
4.28042	-0.244546	-0.0969149	0.191092			4.28042	-0.244546	82.3319	165.049
4.28708	-0.1889	-0.0702651	0.162286			4.28708	-0.1889	82.3586	165.02
4.29375	-0.0884267	-0.0695959	0.142092			4.29375	-0.0884267	82.3592	165
4.30042	-0.00401561	-0.104734	0.108614			4.30042	-0.00401561	82.3241	164.966
4.30708	0.0057988	-0.168251	0.0656487			4.30708	0.0057988	82.2606	164.923
4.31375	-0.0303219	-0.220012	-0.00164867			4.31375	-0.0303219	82.2088	164.856
4.32042	-0.0566484	-0.25702	-0.0632906			4.32042	-0.0566484	82.1718	164.794
4.32708	-0.0894676	-0.303224	-0.101179			4.32708	-0.0894676	82.1256	164.756
4.33375	-0.142307	-0.36043	-0.128117			4.33375	-0.142307	82.0684	164.73
4.34042	-0.186801	-0.413131	-0.137441			4.34042	-0.186801	82.0157	164.72
4.34708	-0.187719	-0.436008	-0.131668			4.34708	-0.187719	81.9928	164.726
4.35375	-0.176912	-0.447551	-0.10729			4.35375	-0.176912	81.9813	164.75
4.36042	-0.194406	-0.458745	-0.0893982			4.36042	-0.194406	81.9701	164.768
4.36708	-0.226141	-0.452526	-0.0566632			4.36708	-0.226141	81.9763	164.801
4.37375	-0.23175	-0.383135	0.0111479			4.37375	-0.23175	82.0457	164.869
4.38042	-0.211305	-0.286282	0.0914881			4.38042	-0.211305	82.1425	164.949
4.38708	-0.195498	-0.228831	0.14299			4.38708	-0.195498	82.2	165.001
4.39375	-0.196444	-0.215242	0.156214			4.39375	-0.196444	82.2136	165.014
4.40042	-0.196228	-0.225573	0.158445			4.40042	-0.196228	82.2032	165.016
4.40708	-0.19767	-0.23693	0.154888			4.40708	-0.19767	82.1919	165.013
4.41375	-0.201945	-0.274659	0.128536			4.41375	-0.201945	82.1542	164.986
4.42042	-0.223423	-0.33244	0.0685051			4.42042	-0.223423	82.0964	164.926
4.42708	-0.261209	-0.382159	0.00102485			4.42708	-0.261209	82.0467	164.859
4.43375	-0.277325	-0.403953	-0.0506467			4.43375	-0.277325	82.0249	164.807
4.44042	-0.245963	-0.402166	-0.0686938			4.44042	-0.245963	82.0267	164.789
4.44708	-0.164638	-0.402556	-0.0873097			4.44708	-0.164638	82.0263	164.77
4.45375	-0.0703804	-0.417801	-0.125225			4.45375	-0.0703804	82.011	164.732
4.46042	0.0146739	-0.423076	-0.158987			4.46042	0.0146739	82.0057	164.699
4.46708	0.116087	-0.370765	-0.13772			4.46708	0.116087	82.0581	164.72
4.47375	0.212166	-0.300583	-0.0541317			4.47375	0.212166	82.1282	164.804
4.48042	0.248076	-0.237514	0.0373663			4.48042	0.248076	82.1913	164.895
4.48708	0.219265	-0.201717	0.133276			4.48708	0.219265	82.2271	164.991
4.49375	0.172176	-0.183943	0.244026			4.49375	0.172176	82.2449	165.102
4.50042	0.135588	-0.185529	0.346293			4.50042	0.135588	82.2433	165.204
4.50708	0.0874367	-0.232214	0.378267			4.50708	0.0874367	82.1966	165.236
4.51375	0.0445474	-0.302395	0.325686			4.51375	0.0445474	82.1264	165.183
4.52042	0.0352943	-0.359182	0.241416			4.52042	0.0352943	82.0696	165.099
4.52708	0.0462901	-0.397821	0.154686			4.52708	0.0462901	82.031	165.012
4.53375	0.0311049	-0.398806	0.0511296			4.53375	0.0311049	82.03	164.909
4.54042	0.00587753	-0.383876	-0.0249984			4.54042	0.00587753	82.0449	164.833
4.54708	0.00855101	-0.346163	-0.0518529			4.54708	0.00855101	82.0827	164.806
4.55375	0.0262351	-0.292026	-0.0199887			4.55375	0.0262351	82.1368	164.838
4.56042	0.0195461	-0.262934	0.0224778			4.56042	0.0195461	82.1659	164.88
4.56708	-0.0375944	-0.233264	0.0394252			4.56708	-0.0375944	82.1956	164.897
4.57375	-0.0881664	-0.197037	0.0660102			4.57375	-0.0881664	82.2318	164.924
4.58042	-0.0996818	-0.144404	0.0893911			4.58042	-0.0996818	82.2844	164.947
4.58708	-0.093052	-0.140876	0.0953361			4.58708	-0.093052	82.2879	164.953
4.59375	-0.104812	-0.218637	0.0331184			4.59375	-0.104812	82.2102	164.891
4.60042	-0.129141	-0.320619	-0.0757705			4.60042	-0.129141	82.1082	164.782
4.60708	-0.116107	-0.395952	-0.15596			4.60708	-0.116107	82.0329	164.702
4.61375	-0.0841826	-0.439615	-0.19538			4.61375	-0.0841826	81.9892	164.662
4.62042	-0.0941159	-0.478599	-0.229951			4.62042	-0.0941159	81.9502	164.628
4.62708	-0.167723	-0.504819	-0.27163			4.62708	-0.167723	81.924	164.586
4.63375	-0.246385	-0.50014	-0.283473			4.63375	-0.246385	81.9287	164.574
4.64042	-0.277227	-0.49363	-0.266739			4.64042	-0.277227	81.9352	164.591
4.64708	-0.264934	-0.511519	-0.279786			4.64708	-0.264934	81.9173	164.578
4.65375	-0.249608	-0.547754	-0.327466			4.65375	-0.249608	81.8811	164.53
4.66042	-0.243035	-0.589564	-0.365704			4.66042	-0.243035	81.8393	164.492
4.66708	-0.226095	-0.60618	-0.361036			4.66708	-0.226095	81.8226	164.497
4.67375	-0.214651	-0.590531	-0.324669			4.67375	-0.214651	81.8383	164.533
4.68042	-0.229667	-0.535675	-0.261234			4.68042	-0.229667	81.8931	164.596
4.68708	-0.261	-0.474655	-0.180811			4.68708	-0.261	81.9542	164.677
4.69375	-0.279015	-0.448246	-0.102341			4.69375	-0.279015	81.9806	164.755
4.70042	-0.255076	-0.417647	-0.0321817			4.70042	-0.255076	82.0112	164.825
4.70708	-0.191128	-0.363663	0.0340192			4.70708	-0.191128	82.0652	164.892
4.71375	-0.103006	-0.317842	0.0827718			4.71375	-0.103006	82.111	164.94
4.72042	-0.0221354	-0.310232	0.0860587			4.72042	-0.0221354	82.1186	164.944
4.72708	0.0166577	-0.316818	0.0764355			4.72708	0.0166577	82.112	164.934
4.73375	0.0160871	-0.306348	0.0765857			4.73375	0.0160871	82.1225	164.934
4.74042	-0.0211511	-0.315587	0.0804234			4.74042	-0.0211511	82.1132	164.938
4.74708	-0.10122	-0.367936	0.0527844			4.74708	-0.10122	82.0609	164.91
4.75375	-0.196833	-0.404341	-0.00434953			4.75375	-0.196833	82.0245	164.853
4.76042	-0.288762	-0.412989	-0.0544905			4.76042	-0.288762	82.0158	164.803
4.76708	-0.358059	-0.420202	-0.0941798			4.76708	-0.358059	82.0086	164.763
4.77375	-0.400085	-0.441271	-0.12255			4.77375	-0.400085	81.9875	164.735
4.78042	-0.408151	-0.455744	-0.158873			4.78042	-0.408151	81.9731	164.699
4.78708	-0.390804	-0.450477	-0.198394			4.78708	-0.390804	81.9783	164.659
4.79375	-0.357529	-0.454514	-0.218794			4.79375	-0.357529	81.9743	164.639
4.80042	-0.288576	-0.464993	-0.224505			4.80042	-0.288576	81.9638	164.633
4.80708	-0.18871	-0.477796	-0.233442			4.80708	-0.18871	81.951	164.624
4.81375	-0.0875057	-0.470064	-0.239178			4.81375	-0.0875057	81.9588	164.618
4.82042	-0.00687821	-0.444105	-0.206151			4.82042	-0.00687821	81.9847	164.651
4.82708	0.0716143	-0.405082	-0.134895			4.82708	0.0716143	82.0237	164.723
4.83375	0.137658	-0.350606	-0.0576884			4.83375	0.137658	82.0782	164.8
4.84042	0.160044	-0.273226	-0.00573956			4.84042	0.160044	82.1556	164.852
4.84708	0.143022	-0.195306	0.0357476			4.84708	0.143022	82.2335	164.893
4.85375	0.107785	-0.171788	0.0414039			4.85375	0.107785	82.257	164.899
4.86042	0.0606572	-0.214944	-0.00567643			4.86042	0.0606572	82.2139	164.852
4.86708	0.0117013	-0.31775	-0.0921702			4.86708	0.0117013	82.1111	164.765
4.87375	-0.0409745	-0.444107	-0.192046			4.87375	-0.0409745	81.9847	164.666
4.88042	-0.0866819	-0.560331	-0.25523			4.88042	-0.0866819	81.8685	164.602
4.88708	-0.132721	-0.626024	-0.294153			4.88708	-0.132721	81.8028	164.563
4.89375	-0.170639	-0.647035	-0.305403			4.89375	-0.170639	81.7818	164.552
4.90042	-0.197752	-0.676225	-0.328572			4.90042	-0.197752	81.7526	164.529
4.90708	-0.257286	-0.696831	-0.368969			4.90708	-0.257286	81.732	164.489
4.91375	-0.337919	-0.705447	-0.402477			4.91375	-0.337919	81.7234	164.455
4.92042	-0.403445	-0.702978	-0.428908			4.92042	-0.403445	81.7258	164.429
4.92708	-0.408988	-0.725853	-0.447175			4.92708	-0.408988	81.703	164.41
4.93375	-0.407139	-0.75729	-0.45309			4.93375	-0.407139	81.6715	164.405
4.94042	-0.398679	-0.732548	-0.407107			4.94042	-0.398679	81.6963	164.451
4.94708	-0.343103	-0.65702	-0.289774			4.94708	-0.343103	81.7718	164.568
4.95375	-0.229141	-0.574985	-0.145898			4.95375	-0.229141	81.8538	164.712
4.96042	-0.113605	-0.544597	-0.0299014			4.96042	-0.113605	81.8842	164.828
4.96708	-0.0812595	-0.552373	0.0440966			4.96708	-0.0812595	81.8764	164.902
4.97375	-0.100149	-0.567713	0.0721365			4.97375	-0.100149	81.8611	164.93
4.98042	-0.13293	-0.580638	0.063368			4.98042	-0.13293	81.8482	164.921
4.98708	-0.156586	-0.583835	0.0135849			4.98708	-0.156586	81.845	164.871
4.99375	-0.170299	-0.578254	-0.0479776			4.99375	-0.170299	81.8506	164.81
5.00042	-0.189521	-0.557908	-0.0835082			5.00042	-0.189521	81.8709	164.774
5.00708	-0.192306	-0.518652	-0.0805224			5.00708	-0.192306	81.9102	164.777
5.01375	-0.158437	-0.471269	-0.0472177			5.01375	-0.158437	81.9575	164.81
5.02042	-0.0954792	-0.429296	-0.0114547			5.02042	-0.0954792	81.9995	164.846
5.02708	-0.0338191	-0.417775	-0.01086			5.02708	-0.0338191	82.011	164.847
5.03375	-0.0212387	-0.422123	-0.0651147			5.03375	-0.0212387	82.0067	164.793
5.04042	-0.0266644	-0.419307	-0.166195			5.04042	-0.0266644	82.0095	164.691
5.04708	-0.0188626	-0.420813	-0.267543			5.04708	-0.0188626	82.008	164.59
5.05375	-0.0164612	-0.438206	-0.345666			5.05375	-0.0164612	81.9906	164.512
5.06042	-0.0422673	-0.462005	-0.39117			5.06042	-0.0422673	81.9668	164.466
5.06708	-0.0778972	-0.469886	-0.383368			5.06708	-0.0778972	81.9589	164.474
5.07375	-0.0880865	-0.470181	-0.319173			5.07375	-0.0880865	81.9586	164.538
5.08042	-0.0799103	-0.489155	-0.228842			5.08042	-0.0799103	81.9397	164.629
5.08708	-0.076707	-0.501411	-0.166087			5.08708	-0.076707	81.9274	164.692
5.09375	-0.0748985	-0.468839	-0.152576			5.09375	-0.0748985	81.96	164.705
5.10042	-0.0609223	-0.403365	-0.164455			5.10042	-0.0609223	82.0255	164.693
5.10708	-0.0409663	-0.345549	-0.185894			5.10708	-0.0409663	82.0833	164.672
5.11375	-0.00585175	-0.314169	-0.209414			5.11375	-0.00585175	82.1146	164.648
5.12042	0.0469008	-0.300526	-0.221296			5.12042	0.0469008	82.1283	164.636
5.12708	0.0974211	-0.300977	-0.220199			5.12708	0.0974211	82.1278	164.637
5.13375	0.134434	-0.329357	-0.185473			5.13375	0.134434	82.0995	164.672
5.14042	0.126853	-0.380034	-0.151026			5.14042	0.126853	82.0488	164.707
5.14708	0.061997	-0.435012	-0.132601			5.14708	0.061997	81.9938	164.725
5.15375	-0.0485687	-0.466165	-0.144686			5.15375	-0.0485687	81.9627	164.713
5.16042	-0.185062	-0.486688	-0.190674			5.16042	-0.185062	81.9421	164.667
5.16708	-0.314692	-0.513381	-0.249426			5.16708	-0.314692	81.9154	164.608
5.17375	-0.417494	-0.546238	-0.315221			5.17375	-0.417494	81.8826	164.542
5.18042	-0.465352	-0.568472	-0.366293			5.18042	-0.465352	81.8603	164.491
5.18708	-0.464422	-0.582859	-0.413903			5.18708	-0.464422	81.846	164.444
5.19375	-0.434799	-0.601195	-0.435537			5.19375	-0.434799	81.8276	164.422
5.20042	-0.371082	-0.591516	-0.411915			5.20042	-0.371082	81.8373	164.446
5.20708	-0.281551	-0.560292	-0.364765			5.20708	-0.281551	81.8685	164.493
5.21375	-0.219742	-0.526336	-0.342356			5.21375	-0.219742	81.9025	164.515
5.22042	-0.211929	-0.526597	-0.342498			5.22042	-0.211929	81.9022	164.515
5.22708	-0.224102	-0.535681	-0.325575			5.22708	-0.224102	81.8931	164.532
5.23375	-0.236401	-0.537655	-0.290109			5.23375	-0.236401	81.8912	164.568
5.24042	-0.294395	-0.540002	-0.281591			5.24042	-0.294395	81.8888	164.576
5.24708	-0.378685	-0.52758	-0.279615			5.24708	-0.378685	81.9012	164.578
5.25375	-0.428412	-0.534659	-0.240507			5.25375	-0.428412	81.8942	164.617
5.26042	-0.414789	-0.555207	-0.199879			5.26042	-0.414789	81.8736	164.658
5.26708	-0.382375	-0.591225	-0.193166			5.26708	-0.382375	81.8376	164.664
5.27375	-0.371485	-0.622696	-0.214467			5.27375	-0.371485	81.8061	164.643
5.28042	-0.349808	-0.640824	-0.216098			5.28042	-0.349808	81.788	164.642
5.28708	-0.304502	-0.659409	-0.226446			5.28708	-0.304502	81.7694	164.631
5.29375	-0.24196	-0.655818	-0.285			5.29375	-0.24196	81.773	164.573
5.30042	-0.191572	-0.643575	-0.350503			5.30042	-0.191572	81.7852	164.507
5.30708	-0.159826	-0.628411	-0.39089			5.30708	-0.159826	81.8004	164.467
5.31375	-0.121885	-0.610086	-0.405306			5.31375	-0.121885	81.8187	164.452
5.32042	-0.0612054	-0.552818	-0.393998			5.32042	-0.0612054	81.876	164.464
5.32708	0.0092769	-0.46683	-0.331893			5.32708	0.0092769	81.962	164.526
5.33375	0.0693489	-0.382501	-0.210841			5.33375	0.0693489	82.0463	164.647
5.34042	0.112749	-0.318596	-0.0888066			5.34042	0.112749	82.1102	164.769
5.34708	0.132918	-0.257324	-0.0057659			5.34708	0.132918	82.1715	164.852
5.35375	0.137865	-0.197589	0.0487014			5.35375	0.137865	82.2312	164.906
5.36042	0.137143	-0.180772	0.0965933			5.36042	0.137143	82.248	164.954
5.36708	0.126422	-0.203518	0.136073			5.36708	0.126422	82.2253	164.994
5.37375	0.092314	-0.225634	0.150822			5.37375	0.092314	82.2032	165.008
5.38042	0.0518808	-0.220336	0.16184			5.38042	0.0518808	82.2085	165.019
5.38708	0.0535636	-0.200814	0.196508			5.38708	0.0535636	82.228	165.054
5.39375	0.0998683	-0.200337	0.222954			5.39375	0.0998683	82.2285	165.081
5.40042	0.136883	-0.228265	0.191806			5.40042	0.136883	82.2006	165.049
5.40708	0.131268	-0.285217	0.09683			5.40708	0.131268	82.1436	164.954
5.41375	0.117012	-0.358722	-0.00456411			5.41375	0.117012	82.0701	164.853
5.42042	0.115185	-0.405173	-0.0589618			5.42042	0.115185	82.0236	164.799
5.42708	0.132226	-0.429189	-0.0866106			5.42708	0.132226	81.9996	164.771
5.43375	0.129949	-0.453453	-0.114205			5.43375	0.129949	81.9754	164.743
5.44042	0.0963735	-0.485422	-0.153254			5.44042	0.0963735	81.9434	164.704
5.44708	0.0358248	-0.50569	-0.189346			5.44708	0.0358248	81.9231	164.668
5.45375	-0.0549794	-0.50916	-0.214054			5.45375	-0.0549794	81.9197	164.644
5.46042	-0.158123	-0.534318	-0.241399			5.46042	-0.158123	81.8945	164.616
5.46708	-0.268941	-0.591119	-0.268556			5.46708	-0.268941	81.8377	164.589
5.47375	-0.370665	-0.618632	-0.288493			5.47375	-0.370665	81.8102	164.569
5.48042	-0.427198	-0.575808	-0.26819			5.48042	-0.427198	81.853	164.589
5.48708	-0.413734	-0.474796	-0.198925			5.48708	-0.413734	81.954	164.659
5.49375	-0.333257	-0.365989	-0.107332			5.49375	-0.333257	82.0628	164.75
5.50042	-0.223573	-0.267811	-0.0339097			5.50042	-0.223573	82.161	164.824
5.50708	-0.127491	-0.188392	-0.00939151			5.50708	-0.127491	82.2404	164.848
5.51375	-0.0776365	-0.163001	-0.0233748			5.51375	-0.0776365	82.2658	164.834
5.52042	-0.0876286	-0.20253	-0.0591883			5.52042	-0.0876286	82.2263	164.798
5.52708	-0.125562	-0.267095	-0.0850231			5.52708	-0.125562	82.1617	164.773
5.53375	-0.135627	-0.327353	-0.0841716			5.53375	-0.135627	82.1015	164.773
5.54042	-0.134627	-0.378825	-0.082039			5.54042	-0.134627	82.05	164.776
5.54708	-0.15439	-0.425891	-0.0799686			5.54708	-0.15439	82.0029	164.778
5.55375	-0.171732	-0.442561	-0.0595617			5.55375	-0.171732	81.9863	164.798
5.56042	-0.144617	-0.432609	-0.00271079			5.56042	-0.144617	81.9962	164.855
5.56708	-0.100376	-0.43203	0.0434329			5.56708	-0.100376	81.9968	164.901
5.57375	-0.111828	-0.446222	0.0335508			5.57375	-0.111828	81.9826	164.891
5.58042	-0.159189	-0.459978	0.0100151			5.58042	-0.159189	81.9688	164.868
5.58708	-0.184159	-0.461112	0.000897475			5.58708	-0.184159	81.9677	164.859
5.59375	-0.193612	-0.45735	-0.012859			5.59375	-0.193612	81.9715	164.845
5.60042	-0.22077	-0.448241	-0.051379			5.60042	-0.22077	81.9806	164.806
5.60708	-0.24003	-0.43747	-0.0825578			5.60708	-0.24003	81.9913	164.775
5.61375	-0.237954	-0.441866	-0.0896733			5.61375	-0.237954	81.987	164.768
5.62042	-0.217259	-0.470442	-0.0869419			5.62042	-0.217259	81.9584	164.771
5.62708	-0.197136	-0.491327	-0.0823434			5.62708	-0.197136	81.9375	164.775
5.63375	-0.154752	-0.511444	-0.0668081			5.63375	-0.154752	81.9174	164.791
5.64042	-0.0964877	-0.549753	-0.0738994			5.64042	-0.0964877	81.8791	164.784
5.64708	-0.0752128	-0.601961	-0.144022			5.64708	-0.0752128	81.8269	164.714
5.65375	-0.0610254	-0.633337	-0.228501			5.65375	-0.0610254	81.7955	164.629
5.66042	-0.0558232	-0.6314	-0.303847			5.66042	-0.0558232	81.7974	164.554
5.66708	-0.0694195	-0.641613	-0.361763			5.66708	-0.0694195	81.7872	164.496
5.67375	-0.131152	-0.669163	-0.415119			5.67375	-0.131152	81.7597	164.443
5.68042	-0.193623	-0.683359	-0.419328			5.68042	-0.193623	81.7455	164.438
5.68708	-0.208122	-0.68376	-0.368194			5.68708	-0.208122	81.7451	164.489
5.69375	-0.227805	-0.68567	-0.317557			5.69375	-0.227805	81.7431	164.54
5.70042	-0.271952	-0.695511	-0.316263			5.70042	-0.271952	81.7333	164.541
5.70708	-0.325587	-0.675925	-0.359914			5.70708	-0.325587	81.7529	164.498
5.71375	-0.322436	-0.616764	-0.403096			5.71375	-0.322436	81.8121	164.455
5.72042	-0.304544	-0.564978	-0.43573			5.72042	-0.304544	81.8638	164.422
5.72708	-0.305321	-0.531724	-0.45824			5.72708	-0.305321	81.8971	164.399
5.73375	-0.308634	-0.509707	-0.487662			5.73375	-0.308634	81.9191	164.37
5.74042	-0.288297	-0.474701	-0.491823			5.74042	-0.288297	81.9541	164.366
5.74708	-0.239039	-0.437238	-0.453672			5.74708	-0.239039	81.9916	164.404
5.75375	-0.193905	-0.421676	-0.378349			5.75375	-0.193905	82.0071	164.479
5.76042	-0.167904	-0.434097	-0.325968			5.76042	-0.167904	81.9947	164.532
5.76708	-0.149463	-0.455065	-0.311967			5.76708	-0.149463	81.9738	164.546
5.77375	-0.141025	-0.477488	-0.322881			5.77375	-0.141025	81.9513	164.535
5.78042	-0.153331	-0.509274	-0.329698			5.78042	-0.153331	81.9195	164.528
5.78708	-0.186167	-0.564235	-0.323238			5.78708	-0.186167	81.8646	164.534
5.79375	-0.224514	-0.617363	-0.327308			5.79375	-0.224514	81.8115	164.53
5.80042	-0.224697	-0.636015	-0.352392			5.80042	-0.224697	81.7928	164.505
5.80708	-0.22016	-0.634239	-0.396318			5.80708	-0.22016	81.7946	164.461
5.81375	-0.207761	-0.606903	-0.401296			5.81375	-0.207761	81.8219	164.456
5.82042	-0.174996	-0.564114	-0.345123			5.82042	-0.174996	81.8647	164.513
5.82708	-0.11013	-0.513406	-0.283858			5.82708	-0.11013	81.9154	164.574
5.83375	-0.0426758	-0.473029	-0.260772			5.83375	-0.0426758	81.9558	164.597
5.84042	-0.0147807	-0.430249	-0.249259			5.84042	-0.0147807	81.9986	164.608
5.84708	0.0109686	-0.369511	-0.199203			5.84708	0.0109686	82.0593	164.658
5.85375	0.0227743	-0.314016	-0.158091			5.85375	0.0227743	82.1148	164.7
5.86042	0.00489079	-0.284458	-0.174556			5.86042	0.00489079	82.1444	164.683
5.86708	-0.0531315	-0.271547	-0.210267			5.86708	-0.0531315	82.1573	164.647
5.87375	-0.104929	-0.249788	-0.201083			5.87375	-0.104929	82.179	164.657
5.88042	-0.115325	-0.234079	-0.152764			5.88042	-0.115325	82.1947	164.705
5.88708	-0.112503	-0.230281	-0.108289			5.88708	-0.112503	82.1985	164.749
5.89375	-0.0976631	-0.250818	-0.0823374			5.89375	-0.0976631	82.178	164.775
5.90042	-0.0750348	-0.269176	-0.0848341			5.90042	-0.0750348	82.1596	164.773
5.90708	-0.0452493	-0.278771	-0.121065			5.90708	-0.0452493	82.15	164.737
5.91375	-0.035674	-0.278643	-0.179194			5.91375	-0.035674	82.1502	164.678
5.92042	-0.0414515	-0.29516	-0.214081			5.92042	-0.0414515	82.1337	164.644
5.92708	-0.0387594	-0.347371	-0.24163			5.92708	-0.0387594	82.0814	164.616
5.93375	-0.034127	-0.411071	-0.269551			5.93375	-0.034127	82.0177	164.588
5.94042	-0.0275328	-0.454886	-0.291453			5.94042	-0.0275328	81.9739	164.566
5.94708	-0.0214465	-0.488787	-0.306223			5.94708	-0.0214465	81.94	164.551
5.95375	-0.0286743	-0.546506	-0.332651			5.95375	-0.0286743	81.8823	164.525
5.96042	-0.0758412	-0.620365	-0.38569			5.96042	-0.0758412	81.8085	164.472
5.96708	-0.166539	-0.662099	-0.435209			5.96708	-0.166539	81.7667	164.422
5.97375	-0.252567	-0.64216	-0.462695			5.97375	-0.252567	81.7867	164.395
5.98042	-0.311817	-0.598227	-0.486729			5.98042	-0.311817	81.8306	164.371
5.98708	-0.337817	-0.536667	-0.491031			5.98708	-0.337817	81.8922	164.367
5.99375	-0.334939	-0.47473	-0.464272			5.99375	-0.334939	81.9541	164.393
6.00042	-0.319475	-0.413863	-0.413888			6.00042	-0.319475	82.015	164.444
6.00708	-0.292878	-0.392024	-0.365239			6.00708	-0.292878	82.0368	164.492
6.01375	-0.279948	-0.413106	-0.344825			6.01375	-0.279948	82.0157	164.513
6.02042	-0.2841	-0.454521	-0.342593			6.02042	-0.2841	81.9743	164.515
6.02708	-0.305691	-0.492733	-0.364987			6.02708	-0.305691	81.9361	164.493
6.03375	-0.32937	-0.509845	-0.404762			6.03375	-0.32937	81.919	164.453
6.04042	-0.329254	-0.49123	-0.455396			6.04042	-0.329254	81.9376	164.402
6.04708	-0.306648	-0.432004	-0.511371			6.04708	-0.306648	81.9968	164.346
6.05375	-0.278121	-0.34855	-0.552866			6.05375	-0.278121	82.0803	164.305
6.06042	-0.2444	-0.271208	-0.549305			6.06042	-0.2444	82.1576	164.308
6.06708	-0.231634	-0.240934	-0.510482			6.06708	-0.231634	82.1879	164.347
6.07375	-0.249453	-0.250099	-0.455933			6.07375	-0.249453	82.1787	164.402
6.08042	-0.275467	-0.297512	-0.41037			6.08042	-0.275467	82.1313	164.447
6.08708	-0.290231	-0.374971	-0.384517			6.08708	-0.290231	82.0538	164.473
6.09375	-0.297232	-0.478233	-0.379925			6.09375	-0.297232	81.9506	164.478
6.10042	-0.314838	-0.562121	-0.405608			6.10042	-0.314838	81.8667	164.452
6.10708	-0.304873	-0.590095	-0.427551			6.10708	-0.304873	81.8387	164.43
6.11375	-0.24885	-0.590239	-0.457389			6.11375	-0.24885	81.8386	164.4
6.12042	-0.20654	-0.605206	-0.49324			6.12042	-0.20654	81.8236	164.364
6.12708	-0.210551	-0.628693	-0.521891			6.12708	-0.210551	81.8001	164.336
6.13375	-0.230547	-0.626249	-0.530387			6.13375	-0.230547	81.8026	164.327
6.14042	-0.219415	-0.622714	-0.52512			6.14042	-0.219415	81.8061	164.333
6.14708	-0.203085	-0.6402	-0.546			6.14708	-0.203085	81.7886	164.312
6.15375	-0.221691	-0.675051	-0.583184			6.15375	-0.221691	81.7538	164.274
6.16042	-0.27499	-0.692075	-0.638127			6.16042	-0.27499	81.7367	164.22
6.16708	-0.322879	-0.673893	-0.672215			6.16708	-0.322879	81.7549	164.185
6.17375	-0.322459	-0.628603	-0.667729			6.17375	-0.322459	81.8002	164.19
6.18042	-0.290197	-0.578954	-0.613592			6.18042	-0.290197	81.8499	164.244
6.18708	-0.24483	-0.529913	-0.545541			6.18708	-0.24483	81.8989	164.312
6.19375	-0.2007	-0.466162	-0.473192			6.19375	-0.2007	81.9627	164.384
6.20042	-0.114855	-0.358563	-0.384394			6.20042	-0.114855	82.0703	164.473
6.20708	0.00499391	-0.252619	-0.301743			6.20708	0.00499391	82.1762	164.556
6.21375	0.0939211	-0.207109	-0.255745			6.21375	0.0939211	82.2217	164.602
6.22042	0.114012	-0.218819	-0.27865			6.22042	0.114012	82.21	164.579
6.22708	0.0847692	-0.266842	-0.320386			6.22708	0.0847692	82.162	164.537
6.23375	0.0374816	-0.323453	-0.349749			6.23375	0.0374816	82.1054	164.508
6.24042	-0.01796	-0.40706	-0.343063			6.24042	-0.01796	82.0218	164.515
6.24708	-0.0846218	-0.4894	-0.324745			6.24708	-0.0846218	81.9394	164.533
6.25375	-0.143231	-0.533904	-0.318085			6.25375	-0.143231	81.8949	164.54
6.26042	-0.173126	-0.546746	-0.290958			6.26042	-0.173126	81.8821	164.567
6.26708	-0.182106	-0.54412	-0.228132			6.26708	-0.182106	81.8847	164.63
6.27375	-0.144007	-0.520822	-0.145233			6.27375	-0.144007	81.908	164.712
6.28042	-0.0798943	-0.472927	-0.0964916			6.28042	-0.0798943	81.9559	164.761
6.28708	-0.0110006	-0.417067	-0.109947			6.28708	-0.0110006	82.0118	164.748
6.29375	0.0263648	-0.399395	-0.138722			6.29375	0.0263648	82.0294	164.719
6.30042	0.0261907	-0.404631	-0.167186			6.30042	0.0261907	82.0242	164.69
6.30708	0.0308109	-0.401104	-0.196105			6.30708	0.0308109	82.0277	164.662
6.31375	0.0416842	-0.391531	-0.248293			6.31375	0.0416842	82.0373	164.609
6.32042	0.0418952	-0.401403	-0.332053			6.32042	0.0418952	82.0274	164.526
6.32708	0.00317256	-0.429355	-0.412607			6.32708	0.00317256	81.9995	164.445
6.33375	-0.034535	-0.444869	-0.471647			6.33375	-0.034535	81.9839	164.386
6.34042	-0.0383211	-0.444626	-0.509482			6.34042	-0.0383211	81.9842	164.348
6.34708	-0.00195449	-0.464915	-0.535216			6.34708	-0.00195449	81.9639	164.322
6.35375	0.0171721	-0.505337	-0.545541			6.35375	0.0171721	81.9235	164.312
6.36042	-0.00254524	-0.533235	-0.517888			6.36042	-0.00254524	81.8956	164.34
6.36708	-0.0416447	-0.533754	-0.450299			6.36708	-0.0416447	81.8951	164.407
6.37375	-0.0868052	-0.525171	-0.395437			6.37375	-0.0868052	81.9036	164.462
6.38042	-0.134142	-0.530367	-0.367096			6.38042	-0.134142	81.8985	164.491
6.38708	-0.199823	-0.538731	-0.366591			6.38708	-0.199823	81.8901	164.491
6.39375	-0.268593	-0.541726	-0.379319			6.39375	-0.268593	81.8871	164.478
6.40042	-0.304522	-0.549635	-0.405575			6.40042	-0.304522	81.8792	164.452
6.40708	-0.292465	-0.573589	-0.458385			6.40708	-0.292465	81.8552	164.399
6.41375	-0.233583	-0.598594	-0.504106			6.41375	-0.233583	81.8302	164.354
6.42042	-0.17677	-0.610808	-0.536819			6.42042	-0.17677	81.818	164.321
6.42708	-0.159509	-0.616117	-0.558356			6.42708	-0.159509	81.8127	164.299
6.43375	-0.172057	-0.63048	-0.580121			6.43375	-0.172057	81.7983	164.278
6.44042	-0.20022	-0.643952	-0.593503			6.44042	-0.20022	81.7849	164.264
6.44708	-0.225292	-0.648976	-0.571038			6.44708	-0.225292	81.7798	164.287
6.45375	-0.272572	-0.645218	-0.518836			6.45375	-0.272572	81.7836	164.339
6.46042	-0.317937	-0.619784	-0.441046			6.46042	-0.317937	81.809	164.417
6.46708	-0.33398	-0.566462	-0.358147			6.46708	-0.33398	81.8624	164.499
6.47375	-0.294546	-0.513868	-0.292372			6.47375	-0.294546	81.9149	164.565
6.48042	-0.239654	-0.50357	-0.263992			6.48042	-0.239654	81.9252	164.594
6.48708	-0.207856	-0.542141	-0.279545			6.48708	-0.207856	81.8867	164.578
6.49375	-0.1965	-0.598395	-0.313966			6.49375	-0.1965	81.8304	164.544
6.50042	-0.176652	-0.672461	-0.354909			6.50042	-0.176652	81.7564	164.503
6.50708	-0.149631	-0.73333	-0.397314			6.50708	-0.149631	81.6955	164.46
6.51375	-0.156836	-0.761756	-0.440094			6.51375	-0.156836	81.6671	164.418
6.52042	-0.183148	-0.736582	-0.45817			6.52042	-0.183148	81.6922	164.399
6.52708	-0.185545	-0.668378	-0.423327			6.52708	-0.185545	81.7604	164.434
6.53375	-0.144964	-0.588579	-0.356626			6.53375	-0.144964	81.8402	164.501
6.54042	-0.0926104	-0.494821	-0.306204			6.54042	-0.0926104	81.934	164.551
6.54708	-0.0580341	-0.421592	-0.279485			6.54708	-0.0580341	82.0072	164.578
6.55375	-0.0142558	-0.377632	-0.236692			6.55375	-0.0142558	82.0512	164.621
6.56042	0.0418142	-0.381046	-0.189623			6.56042	0.0418142	82.0478	164.668
6.56708	0.0803455	-0.403646	-0.184454			6.56708	0.0803455	82.0252	164.673
6.57375	0.0822741	-0.406199	-0.219934			6.57375	0.0822741	82.0226	164.638
6.58042	0.0706719	-0.404902	-0.237625			6.58042	0.0706719	82.0239	164.62
6.58708	0.0691363	-0.3985	-0.231928			6.58708	0.0691363	82.0303	164.626
6.59375	0.0749932	-0.374979	-0.228952			6.59375	0.0749932	82.0538	164.629
6.60042	0.067099	-0.349298	-0.240592			6.60042	0.067099	82.0795	164.617
6.60708	0.0430689	-0.345104	-0.25443			6.60708	0.0430689	82.0837	164.603
6.61375	0.0111011	-0.381945	-0.254254			6.61375	0.0111011	82.0469	164.603
6.62042	-0.033641	-0.395059	-0.260665			6.62042	-0.033641	82.0338	164.597
6.62708	-0.0686084	-0.384671	-0.27192			6.62708	-0.0686084	82.0441	164.586
6.63375	-0.0962219	-0.397232	-0.305036			6.63375	-0.0962219	82.0316	164.553
6.64042	-0.101761	-0.403597	-0.331314			6.64042	-0.101761	82.0252	164.526
6.64708	-0.0867652	-0.36971	-0.312299			6.64708	-0.0867652	82.0591	164.545
6.65375	-0.0447888	-0.296781	-0.275739			6.65375	-0.0447888	82.132	164.582
6.66042	-0.00664028	-0.259556	-0.25136			6.66042	-0.00664028	82.1693	164.606
6.66708	-0.0102395	-0.277345	-0.236655			6.66708	-0.0102395	82.1515	164.621
6.67375	-0.0629972	-0.316454	-0.207369			6.67375	-0.0629972	82.1124	164.65
6.68042	-0.137813	-0.354763	-0.172281			6.68042	-0.137813	82.0741	164.685
6.68708	-0.192996	-0.402216	-0.17044			6.68708	-0.192996	82.0266	164.687
6.69375	-0.248727	-0.440327	-0.205446			6.69375	-0.248727	81.9885	164.652
6.70042	-0.282214	-0.468282	-0.231901			6.70042	-0.282214	81.9605	164.626
6.70708	-0.294991	-0.481279	-0.242361			6.70708	-0.294991	81.9475	164.615
6.71375	-0.275847	-0.465708	-0.228958			6.71375	-0.275847	81.9631	164.629
6.72042	-0.247376	-0.436183	-0.228442			6.72042	-0.247376	81.9926	164.629
6.72708	-0.228129	-0.384822	-0.247651			6.72708	-0.228129	82.044	164.61
6.73375	-0.201409	-0.353402	-0.252065			6.73375	-0.201409	82.0754	164.606
6.74042	-0.186984	-0.329679	-0.265594			6.74042	-0.186984	82.0991	164.592
6.74708	-0.175531	-0.319125	-0.283228			6.74708	-0.175531	82.1097	164.574
6.75375	-0.163465	-0.325928	-0.31937			6.75375	-0.163465	82.1029	164.538
6.76042	-0.133832	-0.320021	-0.317085			6.76042	-0.133832	82.1088	164.541
6.76708	-0.0856897	-0.290251	-0.254583			6.76708	-0.0856897	82.1386	164.603
6.77375	-0.0359533	-0.231477	-0.16933			6.77375	-0.0359533	82.1973	164.688
6.78042	0.00969772	-0.178753	-0.0838904			6.78042	0.00969772	82.2501	164.774
6.78708	0.0528555	-0.146033	-0.0137361			6.78708	0.0528555	82.2828	164.844
6.79375	0.058453	-0.157687	0.0299362			6.79375	0.058453	82.2711	164.888
6.80042	0.0194441	-0.204679	0.0111136			6.80042	0.0194441	82.2241	164.869
6.80708	-0.0353953	-0.28306	-0.0690465			6.80708	-0.0353953	82.1458	164.789
6.81375	-0.0688196	-0.35858	-0.15047			6.81375	-0.0688196	82.0702	164.707
6.82042	-0.0687116	-0.421011	-0.193255			6.82042	-0.0687116	82.0078	164.664
6.82708	-0.0820256	-0.438458	-0.221106			6.82708	-0.0820256	81.9904	164.637
6.83375	-0.0811053	-0.396012	-0.238465			6.83375	-0.0811053	82.0328	164.619
6.84042	-0.0451524	-0.335925	-0.245242			6.84042	-0.0451524	82.0929	164.612
6.84708	0.00543343	-0.294477	-0.234522			6.84708	0.00543343	82.1343	164.623
6.85375	0.0249302	-0.296949	-0.246589			6.85375	0.0249302	82.1319	164.611
6.86042	0.0162782	-0.283209	-0.263335			6.86042	0.0162782	82.1456	164.594
6.86708	0.0517955	-0.274595	-0.24893			6.86708	0.0517955	82.1542	164.609
6.87375	0.125133	-0.271867	-0.216183			6.87375	0.125133	82.157	164.641
6.88042	0.186552	-0.272125	-0.184356			6.88042	0.186552	82.1567	164.673
6.88708	0.194179	-0.248615	-0.171914			6.88708	0.194179	82.1802	164.686
6.89375	0.188409	-0.196469	-0.163197			6.89375	0.188409	82.2323	164.694
6.90042	0.185814	-0.175251	-0.185147			6.90042	0.185814	82.2536	164.672
6.90708	0.169677	-0.157692	-0.253399			6.90708	0.169677	82.2711	164.604
6.91375	0.135534	-0.155037	-0.328676			6.91375	0.135534	82.2738	164.529
6.92042	0.0929526	-0.150935	-0.372645			6.92042	0.0929526	82.2779	164.485
6.92708	0.075675	-0.154367	-0.375892			6.92708	0.075675	82.2745	164.482
6.93375	0.0815982	-0.184676	-0.35127			6.93375	0.0815982	82.2441	164.506
6.94042	0.0843823	-0.22784	-0.306304			6.94042	0.0843823	82.201	164.551
6.94708	0.077286	-0.273379	-0.22196			6.94708	0.077286	82.1554	164.636
6.95375	0.0649368	-0.292311	-0.129491			6.95375	0.0649368	82.1365	164.728
6.96042	0.0632252	-0.290128	-0.060215			6.96042	0.0632252	82.1387	164.797
6.96708	0.0678417	-0.284058	-0.0107986			6.96708	0.0678417	82.1448	164.847
6.97375	0.0654799	-0.272299	0.0201436			6.97375	0.0654799	82.1565	164.878
6.98042	0.0567683	-0.262753	0.0327471			6.98042	0.0567683	82.1661	164.89
6.98708	0.0353953	-0.274572	-0.0181576			6.98708	0.0353953	82.1542	164.839
6.99375	-0.0165452	-0.284904	-0.0900017			6.99375	-0.0165452	82.1439	164.768
7.00042	-0.0679442	-0.302651	-0.142599			7.00042	-0.0679442	82.1262	164.715
7.00708	-0.106561	-0.332911	-0.184696			7.00708	-0.106561	82.0959	164.673
7.01375	-0.126287	-0.353453	-0.225736			7.01375	-0.126287	82.0754	164.632
7.02042	-0.134552	-0.33894	-0.253935			7.02042	-0.134552	82.0899	164.604
7.02708	-0.141488	-0.285895	-0.230089			7.02708	-0.141488	82.1429	164.628
7.03375	-0.110497	-0.254321	-0.199303			7.03375	-0.110497	82.1745	164.658
7.04042	-0.0886457	-0.226821	-0.204521			7.04042	-0.0886457	82.202	164.653
7.04708	-0.081786	-0.198186	-0.233112			7.04708	-0.081786	82.2306	164.625
7.05375	-0.114238	-0.184501	-0.252105			7.05375	-0.114238	82.2443	164.606
7.06042	-0.136614	-0.20117	-0.251913			7.06042	-0.136614	82.2276	164.606
7.06708	-0.124814	-0.232102	-0.262408			7.06708	-0.124814	82.1967	164.595
7.07375	-0.0999187	-0.250449	-0.263671			7.07375	-0.0999187	82.1784	164.594
7.08042	-0.0858162	-0.269822	-0.252978			7.08042	-0.0858162	82.159	164.605
7.08708	-0.0770059	-0.259969	-0.214406			7.08708	-0.0770059	82.1688	164.643
7.09375	-0.0219288	-0.209922	-0.152722			7.09375	-0.0219288	82.2189	164.705
7.10042	0.0389069	-0.145724	-0.0911372			7.10042	0.0389069	82.2831	164.766
7.10708	0.0610985	-0.123589	-0.0507628			7.10708	0.0610985	82.3052	164.807
7.11375	0.0175127	-0.14241	-0.0662891			7.11375	0.0175127	82.2864	164.791
7.12042	-0.0201152	-0.19412	-0.104411			7.12042	-0.0201152	82.2347	164.753
7.12708	-0.0495258	-0.287897	-0.172926			7.12708	-0.0495258	82.1409	164.685
7.13375	-0.1048	-0.425788	-0.264104			7.13375	-0.1048	82.003	164.594
7.14042	-0.176038	-0.538633	-0.358177			7.14042	-0.176038	81.8902	164.499
7.14708	-0.202925	-0.558504	-0.404751			7.14708	-0.202925	81.8703	164.453
7.15375	-0.157995	-0.506938	-0.388451			7.15375	-0.157995	81.9219	164.469
7.16042	-0.0982144	-0.425565	-0.335738			7.16042	-0.0982144	82.0033	164.522
7.16708	-0.0551601	-0.346104	-0.265353			7.16708	-0.0551601	82.0827	164.592
7.17375	-0.0164177	-0.255798	-0.207352			7.17375	-0.0164177	82.173	164.65
7.18042	0.0175964	-0.205824	-0.17758			7.18042	0.0175964	82.223	164.68
7.18708	-0.0145414	-0.248049	-0.224822			7.18708	-0.0145414	82.1808	164.633
7.19375	-0.117845	-0.342999	-0.304129			7.19375	-0.117845	82.0858	164.554
7.20042	-0.218576	-0.419111	-0.3676			7.20042	-0.218576	82.0097	164.49
7.20708	-0.245502	-0.437304	-0.388649			7.20708	-0.245502	81.9915	164.469
7.21375	-0.224286	-0.443145	-0.371854			7.21375	-0.224286	81.9857	164.486
7.22042	-0.215383	-0.433692	-0.366604			7.22042	-0.215383	81.9951	164.491
7.22708	-0.211728	-0.354034	-0.341789			7.22708	-0.211728	82.0748	164.516
7.23375	-0.146043	-0.242892	-0.294672			7.23375	-0.146043	82.1859	164.563
7.24042	-0.0254601	-0.160239	-0.2209			7.24042	-0.0254601	82.2686	164.637
7.24708	0.0808722	-0.147796	-0.163268			7.24708	0.0808722	82.281	164.694
7.25375	0.129954	-0.150954	-0.134346			7.25375	0.129954	82.2779	164.723
7.26042	0.165548	-0.151517	-0.0940156			7.26042	0.165548	82.2773	164.764
7.26708	0.227959	-0.180292	-0.0419626			7.26708	0.227959	82.2485	164.816
7.27375	0.255136	-0.227669	-0.0200145			7.27375	0.255136	82.2011	164.838
7.28042	0.205328	-0.262415	-0.069206			7.28042	0.205328	82.1664	164.788
7.28708	0.117798	-0.270103	-0.153785			7.28708	0.117798	82.1587	164.704
7.29375	0.0135786	-0.285348	-0.266444			7.29375	0.0135786	82.1435	164.591
7.30042	-0.0909808	-0.296381	-0.37913			7.30042	-0.0909808	82.1324	164.479
7.30708	-0.187931	-0.281528	-0.460088			7.30708	-0.187931	82.1473	164.398
7.31375	-0.227945	-0.245738	-0.46744			7.31375	-0.227945	82.1831	164.39
7.32042	-0.222154	-0.219705	-0.410355			7.32042	-0.222154	82.2091	164.447
7.32708	-0.201118	-0.211929	-0.342695			7.32708	-0.201118	82.2169	164.515
7.33375	-0.155496	-0.208023	-0.290141			7.33375	-0.155496	82.2208	164.567
7.34042	-0.0932597	-0.225497	-0.279606			7.34042	-0.0932597	82.2033	164.578
7.34708	-0.0138254	-0.257742	-0.298187			7.34708	-0.0138254	82.1711	164.559
7.35375	0.0345589	-0.287108	-0.340494			7.35375	0.0345589	82.1417	164.517
7.36042	0.0672318	-0.308638	-0.383059			7.36042	0.0672318	82.1202	164.475
7.36708	0.0648959	-0.32292	-0.414993			7.36708	0.0648959	82.1059	164.443
7.37375	0.0458581	-0.329645	-0.414819			7.37375	0.0458581	82.0992	164.443
7.38042	0.0131155	-0.306789	-0.365558			7.38042	0.0131155	82.122	164.492
7.38708	-0.0289663	-0.282957	-0.300638			7.38708	-0.0289663	82.1459	164.557
7.39375	-0.056718	-0.29401	-0.244179			7.39375	-0.056718	82.1348	164.613
7.40042	-0.102707	-0.32565	-0.225642			7.40042	-0.102707	82.1032	164.632
7.40708	-0.125978	-0.348888	-0.217802			7.40708	-0.125978	82.0799	164.64
7.41375	-0.11254	-0.363182	-0.212594			7.41375	-0.11254	82.0656	164.645
7.42042	-0.0541	-0.390727	-0.215338			7.42042	-0.0541	82.0381	164.642
7.42708	0.0071849	-0.425151	-0.239441			7.42708	0.0071849	82.0037	164.618
7.43375	0.034357	-0.428039	-0.288162			7.43375	0.034357	82.0008	164.569
7.44042	0.0806331	-0.394251	-0.321978			7.44042	0.0806331	82.0346	164.536
7.44708	0.120064	-0.343538	-0.338159			7.44708	0.120064	82.0853	164.519
7.45375	0.123283	-0.284933	-0.34799			7.45375	0.123283	82.1439	164.51
7.46042	0.0864319	-0.236726	-0.365205			7.46042	0.0864319	82.1921	164.492
7.46708	0.0380056	-0.213048	-0.39687			7.46708	0.0380056	82.2158	164.461
7.47375	0.000949432	-0.234588	-0.428368			7.47375	0.000949432	82.1942	164.429
7.48042	-0.0438653	-0.280706	-0.466207			7.48042	-0.0438653	82.1481	164.391
7.48708	-0.0653549	-0.327351	-0.489077			7.48708	-0.0653549	82.1015	164.369
7.49375	-0.0473072	-0.362322	-0.48306			7.49375	-0.0473072	82.0665	164.375
7.50042	0.00485063	-0.366647	-0.436793			7.50042	0.00485063	82.0622	164.421
7.50708	0.0732592	-0.319055	-0.352861			7.50708	0.0732592	82.1098	164.505
7.51375	0.162707	-0.240394	-0.253074			7.51375	0.162707	82.1884	164.605
7.52042	0.234284	-0.184548	-0.181036			7.52042	0.234284	82.2443	164.677
7.52708	0.262908	-0.168849	-0.159622			7.52708	0.262908	82.26	164.698
7.53375	0.253355	-0.160904	-0.174037			7.53375	0.253355	82.2679	164.684
7.54042	0.227491	-0.154592	-0.195185			7.54042	0.227491	82.2742	164.662
7.54708	0.174633	-0.179558	-0.23388			7.54708	0.174633	82.2493	164.624
7.55375	0.0729779	-0.212471	-0.289202			7.55375	0.0729779	82.2163	164.568
7.56042	-0.0157792	-0.198548	-0.304779			7.56042	-0.0157792	82.2303	164.553
7.56708	-0.0458531	-0.148339	-0.270614			7.56708	-0.0458531	82.2805	164.587
7.57375	-0.0293532	-0.117706	-0.214848			7.57375	-0.0293532	82.3111	164.643
7.58042	-0.00601217	-0.1331	-0.21212			7.58042	-0.00601217	82.2957	164.646
7.58708	0.0273798	-0.138873	-0.226016			7.58708	0.0273798	82.2899	164.632
7.59375	0.0965755	-0.117597	-0.228966			7.59375	0.0965755	82.3112	164.629
7.60042	0.167948	-0.118213	-0.242175			7.60042	0.167948	82.3106	164.615
7.60708	0.186373	-0.153359	-0.279418			7.60708	0.186373	82.2755	164.578
7.61375	0.16423	-0.217928	-0.338315			7.61375	0.16423	82.2109	164.519
7.62042	0.130218	-0.277306	-0.352539			7.62042	0.130218	82.1515	164.505
7.62708	0.123451	-0.348177	-0.331236			7.62708	0.123451	82.0806	164.526
7.63375	0.105337	-0.445763	-0.323908			7.63375	0.105337	81.9831	164.534
7.64042	0.0627198	-0.532284	-0.328307			7.64042	0.0627198	81.8965	164.529
7.64708	0.0144884	-0.581828	-0.326075			7.64708	0.0144884	81.847	164.532
7.65375	-0.018387	-0.562313	-0.268864			7.65375	-0.018387	81.8665	164.589
7.66042	-0.00738265	-0.489001	-0.195078			7.66042	-0.00738265	81.9398	164.663
7.66708	0.011082	-0.386902	-0.140698			7.66708	0.011082	82.0419	164.717
7.67375	0.0200116	-0.267505	-0.0829211			7.67375	0.0200116	82.1613	164.775
7.68042	0.0259779	-0.164907	-0.0237126			7.68042	0.0259779	82.2639	164.834
7.68708	0.0290409	-0.0684158	0.0264614			7.68708	0.0290409	82.3604	164.884
7.69375	0.0289172	0.0122995	0.0200918			7.69375	0.0289172	82.4411	164.878
7.70042	-0.00457565	0.0597488	-0.0270813			7.70042	-0.00457565	82.4886	164.831
7.70708	-0.0486843	0.0603557	-0.0792995			7.70708	-0.0486843	82.4892	164.778
7.71375	-0.056161	0.0150682	-0.101194			7.71375	-0.056161	82.4439	164.756
7.72042	-0.0134957	-0.0358781	-0.109958			7.72042	-0.0134957	82.3929	164.748
7.72708	0.0605099	-0.0834653	-0.111132			7.72708	0.0605099	82.3454	164.747
7.73375	0.135004	-0.136431	-0.0917253			7.73375	0.135004	82.2924	164.766
7.74042	0.190824	-0.182947	-0.0345134			7.74042	0.190824	82.2459	164.823
7.74708	0.23326	-0.211059	0.0500989			7.74708	0.23326	82.2178	164.908
7.75375	0.239547	-0.208468	0.0843923			7.75375	0.239547	82.2203	164.942
7.76042	0.199806	-0.21877	0.060869			7.76042	0.199806	82.21	164.919
7.76708	0.126451	-0.2693	-0.0016336			7.76708	0.126451	82.1595	164.856
7.77375	0.0532449	-0.330492	-0.0669261			7.77375	0.0532449	82.0983	164.791
7.78042	0.00723145	-0.367864	-0.128756			7.78042	0.00723145	82.061	164.729
7.78708	-0.0330583	-0.364161	-0.180757			7.78708	-0.0330583	82.0647	164.677
7.79375	-0.0707397	-0.349126	-0.184605			7.79375	-0.0707397	82.0797	164.673
7.80042	-0.110433	-0.306296	-0.151145			7.80042	-0.110433	82.1225	164.706
7.80708	-0.121988	-0.229356	-0.0933701			7.80708	-0.121988	82.1995	164.764
7.81375	-0.108263	-0.153639	-0.0503826			7.81375	-0.108263	82.2752	164.807
7.82042	-0.0772233	-0.115326	-0.0379198			7.82042	-0.0772233	82.3135	164.82
7.82708	-0.0381587	-0.0972486	-0.0580314			7.82708	-0.0381587	82.3316	164.8
7.83375	0.0352136	-0.0791641	-0.0668121			7.83375	0.0352136	82.3497	164.791
7.84042	0.136383	-0.0759932	-0.0409841			7.84042	0.136383	82.3528	164.817
7.84708	0.215305	-0.0844095	-0.0238128			7.84708	0.215305	82.3444	164.834
7.85375	0.216264	-0.111933	-0.0370394			7.85375	0.216264	82.3169	164.821
7.86042	0.157967	-0.148969	-0.0724992			7.86042	0.157967	82.2798	164.785
7.86708	0.0955873	-0.212525	-0.0901674			7.86708	0.0955873	82.2163	164.767
7.87375	0.0377022	-0.291686	-0.120776			7.87375	0.0377022	82.1371	164.737
7.88042	-0.0255899	-0.372489	-0.180522			7.88042	-0.0255899	82.0563	164.677
7.88708	-0.0842182	-0.465795	-0.237508			7.88708	-0.0842182	81.963	164.62
7.89375	-0.0978359	-0.542639	-0.269861			7.89375	-0.0978359	81.8862	164.588
7.90042	-0.0733326	-0.596942	-0.284991			7.90042	-0.0733326	81.8319	164.573
7.90708	-0.0569012	-0.633287	-0.315782			7.90708	-0.0569012	81.7955	164.542
7.91375	-0.0775949	-0.63798	-0.351044			7.91375	-0.0775949	81.7908	164.507
7.92042	-0.0813587	-0.587566	-0.344249			7.92042	-0.0813587	81.8413	164.513
7.92708	-0.0515061	-0.474504	-0.299847			7.92708	-0.0515061	81.9543	164.558
7.93375	-0.00508853	-0.348358	-0.248866			7.93375	-0.00508853	82.0805	164.609
7.94042	0.0315684	-0.251734	-0.211751			7.94042	0.0315684	82.1771	164.646
7.94708	0.0660489	-0.182843	-0.18535			7.94708	0.0660489	82.246	164.672
7.95375	0.114283	-0.147869	-0.158061			7.95375	0.114283	82.2809	164.7
7.96042	0.127258	-0.163769	-0.162953			7.96042	0.127258	82.265	164.695
7.96708	0.0944873	-0.244318	-0.198878			7.96708	0.0944873	82.1845	164.659
7.97375	0.0288118	-0.363098	-0.235445			7.97375	0.0288118	82.0657	164.622
7.98042	-0.0529716	-0.46887	-0.251469			7.98042	-0.0529716	81.9599	164.606
7.98708	-0.131513	-0.560859	-0.256723			7.98708	-0.131513	81.868	164.601
7.99375	-0.184811	-0.647175	-0.280413			7.99375	-0.184811	81.7816	164.577
8.00042	-0.192447	-0.717115	-0.324196			8.00042	-0.192447	81.7117	164.533
8.00708	-0.166346	-0.765089	-0.366284			8.00708	-0.166346	81.6637	164.491
8.01375	-0.14487	-0.771191	-0.406692			8.01375	-0.14487	81.6576	164.451
8.02042	-0.145087	-0.747117	-0.449302			8.02042	-0.145087	81.6817	164.408
8.02708	-0.156903	-0.680103	-0.495394			8.02708	-0.156903	81.7487	164.362
8.03375	-0.165143	-0.595816	-0.520665			8.03375	-0.165143	81.833	164.337
8.04042	-0.16339	-0.523713	-0.50398			8.04042	-0.16339	81.9051	164.354
8.04708	-0.141242	-0.431406	-0.454324			8.04708	-0.141242	81.9974	164.403
8.05375	-0.0733059	-0.331066	-0.385447			8.05375	-0.0733059	82.0978	164.472
8.06042	0.0222015	-0.255145	-0.325611			8.06042	0.0222015	82.1737	164.532
8.06708	0.0925946	-0.230335	-0.263725			8.06708	0.0925946	82.1985	164.594
8.07375	0.10482	-0.234379	-0.207292			8.07375	0.10482	82.1944	164.65
8.08042	0.0746075	-0.233024	-0.164252			8.08042	0.0746075	82.1958	164.693
8.08708	0.0272659	-0.278991	-0.148087			8.08708	0.0272659	82.1498	164.71
8.09375	-0.031074	-0.385105	-0.167229			8.09375	-0.031074	82.0437	164.69
8.10042	-0.0724855	-0.500284	-0.188349			8.10042	-0.0724855	81.9285	164.669
8.10708	-0.0666285	-0.570522	-0.204476			8.10708	-0.0666285	81.8583	164.653
8.11375	-0.0155877	-0.57609	-0.199018			8.11375	-0.0155877	81.8527	164.659
8.12042	0.0438629	-0.554645	-0.17424			8.12042	0.0438629	81.8742	164.683
8.12708	0.073549	-0.506095	-0.14544			8.12708	0.073549	81.9227	164.712
8.13375	0.0671038	-0.434733	-0.112962			8.13375	0.0671038	81.9941	164.745
8.14042	0.043569	-0.351908	-0.0874862			8.14042	0.043569	82.0769	164.77
8.14708	0.00633632	-0.291146	-0.0703115			8.14708	0.00633632	82.1377	164.787
8.15375	-0.0491339	-0.283799	-0.0863221			8.15375	-0.0491339	82.145	164.771
8.16042	-0.102877	-0.296471	-0.124835			8.16042	-0.102877	82.1323	164.733
8.16708	-0.110016	-0.293312	-0.161974			8.16708	-0.110016	82.1355	164.696
8.17375	-0.0722093	-0.260618	-0.186552			8.17375	-0.0722093	82.1682	164.671
8.18042	-0.0194304	-0.235088	-0.212178			8.18042	-0.0194304	82.1937	164.645
8.18708	0.0290072	-0.221458	-0.231582			8.18708	0.0290072	82.2074	164.626
8.19375	0.0692946	-0.197669	-0.222615			8.19375	0.0692946	82.2311	164.635
8.20042	0.102604	-0.18069	-0.211908			8.20042	0.102604	82.2481	164.646
8.20708	0.0868674	-0.198864	-0.237191			8.20708	0.0868674	82.23	164.62
8.21375	0.0548713	-0.230101	-0.284462			8.21375	0.0548713	82.1987	164.573
8.22042	0.0185085	-0.250422	-0.316025			8.22042	0.0185085	82.1784	164.542
8.22708	-0.0215555	-0.254973	-0.323703			8.22708	-0.0215555	82.1738	164.534
8.23375	-0.0527718	-0.255162	-0.324688			8.23375	-0.0527718	82.1737	164.533
8.24042	-0.0781938	-0.248573	-0.338385			8.24042	-0.0781938	82.1802	164.519
8.24708	-0.0863279	-0.196876	-0.342204			8.24708	-0.0863279	82.2319	164.515
8.25375	-0.0936703	-0.153119	-0.331495			8.25375	-0.0936703	82.2757	164.526
8.26042	-0.115844	-0.147011	-0.316521			8.26042	-0.115844	82.2818	164.541
8.26708	-0.11788	-0.192662	-0.312877			8.26708	-0.11788	82.2362	164.545
8.27375	-0.115506	-0.265283	-0.319535			8.27375	-0.115506	82.1635	164.538
8.28042	-0.124686	-0.356299	-0.327723			8.28042	-0.124686	82.0725	164.53
8.28708	-0.158603	-0.48573	-0.352233			8.28708	-0.158603	81.9431	164.505
8.29375	-0.210798	-0.609525	-0.382312			8.29375	-0.210798	81.8193	164.475
8.30042	-0.237809	-0.685982	-0.384416			8.30042	-0.237809	81.7428	164.473
8.30708	-0.266769	-0.696562	-0.367633			8.30708	-0.266769	81.7323	164.49
8.31375	-0.302494	-0.677565	-0.372519			8.31375	-0.302494	81.7513	164.485
8.32042	-0.329937	-0.641369	-0.384341			8.32042	-0.329937	81.7874	164.473
8.32708	-0.325727	-0.586023	-0.34228			8.32708	-0.325727	81.8428	164.515
8.33375	-0.286997	-0.52907	-0.254045			8.33375	-0.286997	81.8997	164.604
8.34042	-0.248682	-0.477711	-0.188777			8.34042	-0.248682	81.9511	164.669
8.34708	-0.212266	-0.440063	-0.158861			8.34708	-0.212266	81.9888	164.699
8.35375	-0.172846	-0.40189	-0.118511			8.35375	-0.172846	82.0269	164.739
8.36042	-0.143802	-0.361759	-0.0581826			8.36042	-0.143802	82.0671	164.799
8.36708	-0.115993	-0.313469	-0.0111659			8.36708	-0.115993	82.1153	164.846
8.37375	-0.0837589	-0.252261	0.012466			8.37375	-0.0837589	82.1766	164.87
8.38042	-0.0617261	-0.205706	0.0236762			8.38042	-0.0617261	82.2231	164.881
8.38708	-0.0503601	-0.186946	0.0146063			8.38708	-0.0503601	82.2419	164.872
8.39375	-0.0307904	-0.191233	-0.01906			8.39375	-0.0307904	82.2376	164.839
8.40042	0.0263094	-0.199268	-0.0760343			8.40042	0.0263094	82.2295	164.782
8.40708	0.0647642	-0.219441	-0.139045			8.40708	0.0647642	82.2094	164.719
8.41375	0.0302004	-0.257882	-0.210156			8.41375	0.0302004	82.1709	164.647
8.42042	-0.0272755	-0.274516	-0.266911			8.42042	-0.0272755	82.1543	164.591
8.42708	-0.0477873	-0.265039	-0.277262			8.42708	-0.0477873	82.1638	164.58
8.43375	-0.0322043	-0.251176	-0.257414			8.43375	-0.0322043	82.1776	164.6
8.44042	-0.038379	-0.275501	-0.22703			8.44042	-0.038379	82.1533	164.631
8.44708	-0.0611209	-0.338518	-0.216857			8.44708	-0.0611209	82.0903	164.641
8.45375	-0.0679711	-0.401744	-0.232499			8.45375	-0.0679711	82.0271	164.625
8.46042	-0.0776726	-0.456914	-0.262101			8.46042	-0.0776726	81.9719	164.596
8.46708	-0.110486	-0.480153	-0.299237			8.46708	-0.110486	81.9487	164.558
8.47375	-0.165218	-0.479719	-0.30787			8.47375	-0.165218	81.9491	164.55
8.48042	-0.20375	-0.470191	-0.290036			8.48042	-0.20375	81.9586	164.568
8.48708	-0.230168	-0.441749	-0.265776			8.48708	-0.230168	81.9871	164.592
8.49375	-0.241207	-0.4023	-0.240847			8.49375	-0.241207	82.0265	164.617
8.50042	-0.243221	-0.36982	-0.237891			8.50042	-0.243221	82.059	164.62
8.50708	-0.257385	-0.364362	-0.226201			8.50708	-0.257385	82.0645	164.631
8.51375	-0.263008	-0.375714	-0.211928			8.51375	-0.263008	82.0531	164.646
8.52042	-0.261588	-0.355215	-0.195817			8.52042	-0.261588	82.0736	164.662
8.52708	-0.231238	-0.316427	-0.1936			8.52708	-0.231238	82.1124	164.664
8.53375	-0.203035	-0.276808	-0.205147			8.53375	-0.203035	82.152	164.652
8.54042	-0.184183	-0.253005	-0.205341			8.54042	-0.184183	82.1758	164.652
8.54708	-0.162369	-0.250163	-0.196232			8.54708	-0.162369	82.1787	164.661
8.55375	-0.141233	-0.26927	-0.196892			8.55375	-0.141233	82.1595	164.661
8.56042	-0.14105	-0.310766	-0.226984			8.56042	-0.14105	82.1181	164.631
8.56708	-0.169032	-0.346837	-0.245532			8.56708	-0.169032	82.082	164.612
8.57375	-0.206788	-0.392898	-0.249003			8.57375	-0.206788	82.0359	164.609
8.58042	-0.230247	-0.450454	-0.267887			8.58042	-0.230247	81.9784	164.59
8.58708	-0.246097	-0.505653	-0.340023			8.58708	-0.246097	81.9232	164.518
8.59375	-0.281825	-0.50204	-0.410114			8.59375	-0.281825	81.9268	164.448
8.60042	-0.31183	-0.458388	-0.440345			8.60042	-0.31183	81.9704	164.417
8.60708	-0.319406	-0.441144	-0.444206			8.60708	-0.319406	81.9877	164.413
8.61375	-0.303631	-0.453852	-0.43864			8.61375	-0.303631	81.975	164.419
8.62042	-0.276087	-0.459504	-0.401224			8.62042	-0.276087	81.9693	164.456
8.62708	-0.268462	-0.450044	-0.342736			8.62708	-0.268462	81.9788	164.515
8.63375	-0.26849	-0.479721	-0.328064			8.63375	-0.26849	81.9491	164.53
8.64042	-0.286033	-0.537329	-0.363355			8.64042	-0.286033	81.8915	164.494
8.64708	-0.29303	-0.555112	-0.395259			8.64708	-0.29303	81.8737	164.462
8.65375	-0.264003	-0.51895	-0.3899			8.65375	-0.264003	81.9099	164.468
8.66042	-0.247294	-0.474593	-0.382912			8.66042	-0.247294	81.9542	164.475
8.66708	-0.226774	-0.45569	-0.391253			8.66708	-0.226774	81.9731	164.466
8.67375	-0.210642	-0.455532	-0.406757			8.67375	-0.210642	81.9733	164.451
8.68042	-0.17486	-0.447917	-0.393764			8.68042	-0.17486	81.9809	164.464
8.68708	-0.151866	-0.441728	-0.356797			8.68708	-0.151866	81.9871	164.501
8.69375	-0.176918	-0.437226	-0.3111			8.69375	-0.176918	81.9916	164.547
8.70042	-0.184215	-0.425526	-0.253784			8.70042	-0.184215	82.0033	164.604
8.70708	-0.160378	-0.397087	-0.186625			8.70708	-0.160378	82.0317	164.671
8.71375	-0.100864	-0.353107	-0.0999439			8.71375	-0.100864	82.0757	164.758
8.72042	-0.0635912	-0.326595	-0.0437132			8.72042	-0.0635912	82.1022	164.814
8.72708	-0.0682989	-0.320883	-0.0491069			8.72708	-0.0682989	82.1079	164.809
8.73375	-0.0757344	-0.33828	-0.0883544			8.73375	-0.0757344	82.0905	164.769
8.74042	-0.0748523	-0.35938	-0.129931			8.74042	-0.0748523	82.0694	164.728
8.74708	-0.0592272	-0.364619	-0.156833			8.74708	-0.0592272	82.0642	164.701
8.75375	-0.0626176	-0.34074	-0.198443			8.75375	-0.0626176	82.0881	164.659
8.76042	-0.0756175	-0.298793	-0.239143			8.76042	-0.0756175	82.13	164.618
8.76708	-0.105258	-0.243661	-0.265813			8.76708	-0.105258	82.1852	164.592
8.77375	-0.126551	-0.192355	-0.274391			8.77375	-0.126551	82.2365	164.583
8.78042	-0.143536	-0.160266	-0.284452			8.78042	-0.143536	82.2686	164.573
8.78708	-0.153977	-0.171134	-0.291542			8.78708	-0.153977	82.2577	164.566
8.79375	-0.155354	-0.209669	-0.278273			8.79375	-0.155354	82.2191	164.579
8.80042	-0.120465	-0.265803	-0.245585			8.80042	-0.120465	82.163	164.612
8.80708	-0.0367007	-0.33517	-0.20859			8.80708	-0.0367007	82.0936	164.649
8.81375	0.0405009	-0.390413	-0.18662			8.81375	0.0405009	82.0384	164.671
8.82042	0.0696182	-0.426022	-0.181497			8.82042	0.0696182	82.0028	164.676
8.82708	0.0237659	-0.436835	-0.193183			8.82708	0.0237659	81.992	164.664
8.83375	-0.035134	-0.435363	-0.215647			8.83375	-0.035134	81.9935	164.642
8.84042	-0.0979593	-0.408437	-0.246677			8.84042	-0.0979593	82.0204	164.611
8.84708	-0.150807	-0.3736	-0.275493			8.84708	-0.150807	82.0552	164.582
8.85375	-0.19678	-0.358332	-0.319261			8.85375	-0.19678	82.0705	164.538
8.86042	-0.218304	-0.357762	-0.375455			8.86042	-0.218304	82.0711	164.482
8.86708	-0.180801	-0.329736	-0.428057			8.86708	-0.180801	82.0991	164.43
8.87375	-0.12251	-0.291059	-0.454744			8.87375	-0.12251	82.1378	164.403
8.88042	-0.0737108	-0.258712	-0.468336			8.88042	-0.0737108	82.1701	164.389
8.88708	-0.0530598	-0.240341	-0.491505			8.88708	-0.0530598	82.1885	164.366
8.89375	-0.0497239	-0.224868	-0.5058			8.89375	-0.0497239	82.2039	164.352
8.90042	-0.0619897	-0.212706	-0.509316			8.90042	-0.0619897	82.2161	164.348
8.90708	-0.0851009	-0.190705	-0.477314			8.90708	-0.0851009	82.2381	164.38
8.91375	-0.0917067	-0.154043	-0.420031			8.91375	-0.0917067	82.2748	164.438
8.92042	-0.0955764	-0.152296	-0.353646			8.92042	-0.0955764	82.2765	164.504
8.92708	-0.110693	-0.197019	-0.305185			8.92708	-0.110693	82.2318	164.552
8.93375	-0.122678	-0.250751	-0.28416			8.93375	-0.122678	82.1781	164.573
8.94042	-0.0976221	-0.281443	-0.263792			8.94042	-0.0976221	82.1474	164.594
8.94708	-0.0523123	-0.334683	-0.259327			8.94708	-0.0523123	82.0941	164.598
8.95375	-0.0363675	-0.406191	-0.299658			8.95375	-0.0363675	82.0226	164.558
8.96042	-0.0257965	-0.432502	-0.352926			8.96042	-0.0257965	81.9963	164.505
8.96708	0.00521198	-0.403287	-0.368537			8.96708	0.00521198	82.0255	164.489
8.97375	0.0380431	-0.356767	-0.350221			8.97375	0.0380431	82.0721	164.507
8.98042	0.0236415	-0.328012	-0.339007			8.98042	0.0236415	82.1008	164.519
8.98708	-0.0353379	-0.287351	-0.356812			8.98708	-0.0353379	82.1415	164.501
8.99375	-0.105029	-0.257914	-0.360384			8.99375	-0.105029	82.1709	164.497
9.00042	-0.16172	-0.278359	-0.353202			9.00042	-0.16172	82.1505	164.504
9.00708	-0.214133	-0.330565	-0.330371			9.00708	-0.214133	82.0983	164.527
9.01375	-0.247417	-0.378672	-0.300139			9.01375	-0.247417	82.0501	164.557
9.02042	-0.244963	-0.380138	-0.248892			9.02042	-0.244963	82.0487	164.609
9.02708	-0.204264	-0.366832	-0.1757			9.02708	-0.204264	82.062	164.682
9.03375	-0.154427	-0.35894	-0.105924			9.03375	-0.154427	82.0699	164.752
9.04042	-0.141622	-0.357688	-0.0518627			9.04042	-0.141622	82.0711	164.806
9.04708	-0.143475	-0.36775	-0.0244411			9.04708	-0.143475	82.0611	164.833
9.05375	-0.13829	-0.379494	-0.0085756			9.05375	-0.13829	82.0493	164.849
9.06042	-0.127301	-0.398241	-0.00987352			9.06042	-0.127301	82.0306	164.848
9.06708	-0.121599	-0.415885	-0.0384856			9.06708	-0.121599	82.0129	164.819
9.07375	-0.122715	-0.405336	-0.0987119			9.07375	-0.122715	82.0235	164.759
9.08042	-0.0887736	-0.354861	-0.169796			9.08042	-0.0887736	82.074	164.688
9.08708	-0.043339	-0.276321	-0.243618			9.08708	-0.043339	82.1525	164.614
9.09375	-0.0221678	-0.209875	-0.301975			9.09375	-0.0221678	82.2189	164.556
9.10042	-0.0331441	-0.188145	-0.339206			9.10042	-0.0331441	82.2407	164.518
9.10708	-0.0889791	-0.198795	-0.354185			9.10708	-0.0889791	82.23	164.503
9.11375	-0.158272	-0.216741	-0.334071			9.11375	-0.158272	82.2121	164.524
9.12042	-0.236766	-0.259311	-0.307			9.12042	-0.236766	82.1695	164.551
9.12708	-0.302917	-0.322498	-0.29467			9.12708	-0.302917	82.1063	164.563
9.13375	-0.334656	-0.392675	-0.30569			9.13375	-0.334656	82.0361	164.552
9.14042	-0.326949	-0.433065	-0.307657			9.14042	-0.326949	81.9958	164.55
9.14708	-0.279835	-0.440417	-0.281811			9.14708	-0.279835	81.9884	164.576
9.15375	-0.212291	-0.445164	-0.259059			9.15375	-0.212291	81.9837	164.599
9.16042	-0.156554	-0.426649	-0.254289			9.16042	-0.156554	82.0022	164.603
9.16708	-0.0999075	-0.385245	-0.246126			9.16708	-0.0999075	82.0436	164.612
9.17375	-0.0639478	-0.320908	-0.238807			9.17375	-0.0639478	82.1079	164.619
9.18042	-0.0538384	-0.2832	-0.249964			9.18042	-0.0538384	82.1456	164.608
9.18708	-0.0651083	-0.278352	-0.274734			9.18708	-0.0651083	82.1505	164.583
9.19375	-0.0785231	-0.276255	-0.292432			9.19375	-0.0785231	82.1526	164.565
9.20042	-0.0749214	-0.256813	-0.278199			9.20042	-0.0749214	82.172	164.579
9.20708	-0.104529	-0.237334	-0.263254			9.20708	-0.104529	82.1915	164.594
9.21375	-0.155974	-0.23899	-0.273627			9.21375	-0.155974	82.1898	164.584
9.22042	-0.223819	-0.25273	-0.306137			9.22042	-0.223819	82.1761	164.551
9.22708	-0.279747	-0.252462	-0.354137			9.22708	-0.279747	82.1764	164.503
9.23375	-0.344895	-0.258049	-0.414423			9.23375	-0.344895	82.1708	164.443
9.24042	-0.413257	-0.286939	-0.493252			9.24042	-0.413257	82.1419	164.364
9.24708	-0.436356	-0.314876	-0.543639			9.24708	-0.436356	82.1139	164.314
9.25375	-0.400664	-0.329754	-0.515065			9.25375	-0.400664	82.0991	164.343
9.26042	-0.34031	-0.318585	-0.426067			9.26042	-0.34031	82.1102	164.432
9.26708	-0.292614	-0.303597	-0.327472			9.26708	-0.292614	82.1252	164.53
9.27375	-0.24751	-0.275374	-0.229782			9.27375	-0.24751	82.1534	164.628
9.28042	-0.215543	-0.23721	-0.133164			9.28042	-0.215543	82.1916	164.724
9.28708	-0.2207	-0.192253	-0.0653415			9.28708	-0.2207	82.2366	164.792
9.29375	-0.264895	-0.158386	-0.0522578			9.29375	-0.264895	82.2704	164.805
9.30042	-0.326984	-0.163217	-0.0907532			9.30042	-0.326984	82.2656	164.767
9.30708	-0.38236	-0.208709	-0.12866			9.30708	-0.38236	82.2201	164.729
9.31375	-0.423483	-0.287851	-0.144861			9.31375	-0.423483	82.141	164.713
9.32042	-0.433676	-0.367297	-0.137598			9.32042	-0.433676	82.0615	164.72
9.32708	-0.420646	-0.442379	-0.138836			9.32708	-0.420646	81.9864	164.719
9.33375	-0.416549	-0.496275	-0.182306			9.33375	-0.416549	81.9325	164.675
9.34042	-0.409582	-0.501331	-0.250545			9.34042	-0.409582	81.9275	164.607
9.34708	-0.393615	-0.485579	-0.332536			9.34708	-0.393615	81.9432	164.525
9.35375	-0.365034	-0.454653	-0.430462			9.35375	-0.365034	81.9742	164.427
9.36042	-0.339267	-0.449864	-0.530351			9.36042	-0.339267	81.979	164.327
9.36708	-0.316624	-0.444053	-0.583688			9.36708	-0.316624	81.9848	164.274
9.37375	-0.280554	-0.415312	-0.532282			9.37375	-0.280554	82.0135	164.325
9.38042	-0.233981	-0.369343	-0.420348			9.38042	-0.233981	82.0595	164.437
9.38708	-0.19242	-0.322268	-0.322769			9.38708	-0.19242	82.1065	164.535
9.39375	-0.190214	-0.306496	-0.27487			9.39375	-0.190214	82.1223	164.583
9.40042	-0.206625	-0.303911	-0.241399			9.40042	-0.206625	82.1249	164.616
9.40708	-0.232734	-0.323248	-0.196243			9.40708	-0.232734	82.1056	164.661
9.41375	-0.248922	-0.360118	-0.169602			9.41375	-0.248922	82.0687	164.688
9.42042	-0.257988	-0.417483	-0.180019			9.42042	-0.257988	82.0113	164.678
9.42708	-0.279186	-0.462109	-0.20784			9.42708	-0.279186	81.9667	164.65
9.43375	-0.280813	-0.476057	-0.207029			9.43375	-0.280813	81.9528	164.651
9.44042	-0.267311	-0.476722	-0.221038			9.44042	-0.267311	81.9521	164.637
9.44708	-0.211342	-0.455942	-0.274638			9.44708	-0.211342	81.9729	164.583
9.45375	-0.147941	-0.415114	-0.35142			9.45375	-0.147941	82.0137	164.506
9.46042	-0.108271	-0.38086	-0.410025			9.46042	-0.108271	82.048	164.448
9.46708	-0.0848776	-0.363379	-0.429858			9.46708	-0.0848776	82.0654	164.428
9.47375	-0.0659986	-0.344301	-0.425108			9.47375	-0.0659986	82.0845	164.433
9.48042	-0.0426525	-0.292891	-0.388741			9.48042	-0.0426525	82.1359	164.469
9.48708	-0.0501905	-0.233294	-0.347151			9.48708	-0.0501905	82.1955	164.51
9.49375	-0.0877303	-0.220657	-0.319863			9.49375	-0.0877303	82.2082	164.538
9.50042	-0.143806	-0.235279	-0.307583			9.50042	-0.143806	82.1935	164.55
9.50708	-0.194275	-0.253031	-0.301443			9.50708	-0.194275	82.1758	164.556
9.51375	-0.236087	-0.253068	-0.293452			9.51375	-0.236087	82.1758	164.564
9.52042	-0.276922	-0.23003	-0.267456			9.52042	-0.276922	82.1988	164.59
9.52708	-0.307687	-0.223321	-0.221181			9.52708	-0.307687	82.2055	164.636
9.53375	-0.325941	-0.231188	-0.184212			9.53375	-0.325941	82.1976	164.673
9.54042	-0.319302	-0.242293	-0.177175			9.54042	-0.319302	82.1865	164.68
9.54708	-0.276577	-0.258298	-0.190582			9.54708	-0.276577	82.1705	164.667
9.55375	-0.234856	-0.303466	-0.214437			9.55375	-0.234856	82.1254	164.643
9.56042	-0.22327	-0.406778	-0.259542			9.56042	-0.22327	82.022	164.598
9.56708	-0.255061	-0.523239	-0.326068			9.56708	-0.255061	81.9056	164.532
9.57375	-0.295524	-0.58292	-0.37865			9.57375	-0.295524	81.8459	164.479
9.58042	-0.312193	-0.591512	-0.369203			9.58042	-0.312193	81.8373	164.488
9.58708	-0.321708	-0.571753	-0.306537			9.58708	-0.321708	81.8571	164.551
9.59375	-0.307703	-0.517569	-0.220737			9.59375	-0.307703	81.9112	164.637
9.60042	-0.268581	-0.431672	-0.158253			9.60042	-0.268581	81.9971	164.699
9.60708	-0.218652	-0.32463	-0.129902			9.60708	-0.218652	82.1042	164.728
9.61375	-0.200256	-0.278799	-0.132695			9.61375	-0.200256	82.15	164.725
9.62042	-0.226302	-0.28511	-0.164724			9.62042	-0.226302	82.1437	164.693
9.62708	-0.270066	-0.297009	-0.217821			9.62708	-0.270066	82.1318	164.64
9.63375	-0.331647	-0.30211	-0.290079			9.63375	-0.331647	82.1267	164.568
9.64042	-0.394716	-0.317365	-0.362838			9.64042	-0.394716	82.1115	164.495
9.64708	-0.44214	-0.347835	-0.409858			9.64708	-0.44214	82.081	164.448
9.65375	-0.450922	-0.336963	-0.400666			9.65375	-0.450922	82.0919	164.457
9.66042	-0.442142	-0.291085	-0.365561			9.66042	-0.442142	82.1377	164.492
9.66708	-0.431409	-0.26935	-0.339652			9.66708	-0.431409	82.1595	164.518
9.67375	-0.426082	-0.305594	-0.346267			9.67375	-0.426082	82.1232	164.511
9.68042	-0.445643	-0.367969	-0.361673			9.68042	-0.445643	82.0608	164.496
9.68708	-0.508171	-0.415354	-0.372			9.68708	-0.508171	82.0135	164.486
9.69375	-0.569974	-0.452084	-0.396547			9.69375	-0.569974	81.9767	164.461
9.70042	-0.598055	-0.486063	-0.432534			9.70042	-0.598055	81.9428	164.425
9.70708	-0.602448	-0.513032	-0.45933			9.70708	-0.602448	81.9158	164.398
9.71375	-0.629244	-0.520002	-0.448698			9.71375	-0.629244	81.9088	164.409
9.72042	-0.654181	-0.509158	-0.406452			9.72042	-0.654181	81.9197	164.451
9.72708	-0.634731	-0.509586	-0.362441			9.72708	-0.634731	81.9192	164.495
9.73375	-0.602708	-0.550211	-0.352096			9.73375	-0.602708	81.8786	164.506
9.74042	-0.605076	-0.603507	-0.381619			9.74042	-0.605076	81.8253	164.476
9.74708	-0.651885	-0.647728	-0.420401			9.74708	-0.651885	81.7811	164.437
9.75375	-0.693706	-0.657485	-0.456706			9.75375	-0.693706	81.7713	164.401
9.76042	-0.712933	-0.648034	-0.485786			9.76042	-0.712933	81.7808	164.372
9.76708	-0.724971	-0.610652	-0.53288			9.76708	-0.724971	81.8182	164.325
9.77375	-0.747387	-0.531784	-0.584509			9.77375	-0.747387	81.897	164.273
9.78042	-0.76353	-0.446418	-0.614413			9.78042	-0.76353	81.9824	164.243
9.78708	-0.76803	-0.380497	-0.642313			9.78708	-0.76803	82.0483	164.215
9.79375	-0.761595	-0.357083	-0.680217			9.79375	-0.761595	82.0717	164.177
9.80042	-0.787378	-0.35487	-0.745307			9.80042	-0.787378	82.0739	164.112
9.80708	-0.85271	-0.372131	-0.797115			9.80708	-0.85271	82.0567	164.061
9.81375	-0.946991	-0.399081	-0.82876			9.81375	-0.946991	82.0297	164.029
9.82042	-1.04581	-0.427682	-0.874009			9.82042	-1.04581	82.0011	163.984
9.82708	-1.13358	-0.455918	-0.941237			9.82708	-1.13358	81.9729	163.916
9.83375	-1.22801	-0.467096	-1.01994			9.83375	-1.22801	81.9617	163.838
9.84042	-1.28876	-0.447372	-1.06107			9.84042	-1.28876	81.9814	163.797
9.84708	-1.30232	-0.402034	-1.08304			9.84708	-1.30232	82.0268	163.775
9.85375	-1.26436	-0.357919	-1.10576			9.85375	-1.26436	82.0709	163.752
9.86042	-1.22678	-0.310587	-1.12296			9.86042	-1.22678	82.1182	163.735
9.86708	-1.21645	-0.212905	-1.12792			9.86708	-1.21645	82.2159	163.73
9.87375	-1.2225	-0.0949151	-1.12182			9.87375	-1.2225	82.3339	163.736
9.88042	-1.26079	-0.0170189	-1.14179			9.88042	-1.26079	82.4118	163.716
9.88708	-1.32499	-0.00303811	-1.18049			9.88708	-1.32499	82.4258	163.677
9.89375	-1.43169	-0.00647225	-1.21339			9.89375	-1.43169	82.4223	163.644
9.90042	-1.54145	-0.0102555	-1.22543			9.90042	-1.54145	82.4186	163.632
9.90708	-1.64205	-0.0411528	-1.21937			9.90708	-1.64205	82.3877	163.638
9.91375	-1.71936	-0.0907688	-1.20294			9.91375	-1.71936	82.338	163.655
9.92042	-1.75032	-0.112917	-1.18774			9.92042	-1.75032	82.3159	163.67
9.92708	-1.74232	-0.0753295	-1.17056			9.92708	-1.74232	82.3535	163.687
9.93375	-1.68121	0.0107186	-1.16598			9.93375	-1.68121	82.4395	163.692
9.94042	-1.58785	0.114009	-1.19105			9.94042	-1.58785	82.5428	163.667
9.94708	-1.48674	0.188494	-1.24844			9.94708	-1.48674	82.6173	163.609
9.95375	-1.40486	0.252129	-1.31804			9.95375	-1.40486	82.6809	163.54
9.96042	-1.34449	0.310317	-1.37113			9.96042	-1.34449	82.7391	163.487
9.96708	-1.30765	0.370744	-1.41505			9.96708	-1.30765	82.7996	163.443
9.97375	-1.28383	0.406394	-1.40943			9.97375	-1.28383	82.8352	163.448
9.98042	-1.29236	0.390243	-1.36572			9.98042	-1.29236	82.8191	163.492
9.98708	-1.33398	0.367907	-1.32035			9.98708	-1.33398	82.7967	163.537
9.99375	-1.39521	0.361328	-1.2951			9.99375	-1.39521	82.7901	163.563
10.0004	-1.46754	0.403953	-1.28176			10.0004	-1.46754	82.8328	163.576
10.0071	-1.51225	0.460936	-1.23005			10.0071	-1.51225	82.8898	163.628
10.0137	-1.56029	0.509048	-1.20831			10.0137	-1.56029	82.9379	163.649
10.0204	-1.60424	0.565352	-1.20876			10.0204	-1.60424	82.9942	163.649
10.0271	-1.63295	0.626913	-1.20172			10.0271	-1.63295	83.0557	163.656
10.0337	-1.63025	0.659289	-1.19383			10.0337	-1.63025	83.0881	163.664
10.0404	-1.64141	0.61711	-1.21621			10.0404	-1.64141	83.0459	163.641
10.0471	-1.7273	0.521625	-1.29707			10.0471	-1.7273	82.9504	163.561
10.0538	-1.86165	0.426557	-1.36545			10.0538	-1.86165	82.8554	163.492
10.0604	-1.98189	0.356889	-1.40901			10.0604	-1.98189	82.7857	163.449
10.0671	-2.06308	0.308993	-1.42932			10.0671	-2.06308	82.7378	163.428
10.0738	-2.13398	0.295982	-1.42068			10.0738	-2.13398	82.7248	163.437
10.0804	-2.17943	0.312398	-1.37798			10.0804	-2.17943	82.7412	163.48
10.0871	-2.16195	0.330548	-1.3327			10.0871	-2.16195	82.7594	163.525
10.0938	-2.11436	0.307545	-1.31725			10.0938	-2.11436	82.7364	163.54
10.1004	-2.1102	0.245397	-1.32542			10.1004	-2.1102	82.6742	163.532
10.1071	-2.17189	0.188316	-1.3443			10.1071	-2.17189	82.6171	163.513
10.1137	-2.23446	0.147895	-1.39905			10.1137	-2.23446	82.5767	163.459
10.1204	-2.27066	0.116656	-1.48234			10.1204	-2.27066	82.5455	163.375
10.1271	-2.30264	0.083617	-1.55503			10.1271	-2.30264	82.5124	163.303
10.1337	-2.34155	0.0818088	-1.5996			10.1337	-2.34155	82.5106	163.258
10.1404	-2.35778	0.119778	-1.60967			10.1404	-2.35778	82.5486	163.248
10.1471	-2.34102	0.168252	-1.60849			10.1471	-2.34102	82.5971	163.249
10.1538	-2.33122	0.189184	-1.57392			10.1538	-2.33122	82.618	163.284
10.1604	-2.35093	0.187295	-1.51696			10.1604	-2.35093	82.6161	163.341
10.1671	-2.38231	0.173508	-1.45943			10.1671	-2.38231	82.6023	163.398
10.1738	-2.39873	0.143591	-1.41154			10.1738	-2.39873	82.5724	163.446
10.1804	-2.40509	0.107708	-1.3819			10.1804	-2.40509	82.5365	163.476
10.1871	-2.38942	0.0764612	-1.32457			10.1871	-2.38942	82.5053	163.533
10.1937	-2.35806	0.0700499	-1.22291			10.1937	-2.35806	82.4989	163.635
10.2004	-2.30663	0.0722021	-1.10535			10.2004	-2.30663	82.501	163.752
10.2071	-2.26989	0.0689988	-1.03751			10.2071	-2.26989	82.4978	163.82
10.2137	-2.24144	0.0602362	-1.03369			10.2137	-2.24144	82.4891	163.824
10.2204	-2.19585	0.0653718	-1.0459			10.2204	-2.19585	82.4942	163.812
10.2271	-2.14634	0.0515879	-1.04068			10.2271	-2.14634	82.4804	163.817
10.2338	-2.15306	0.00735315	-1.04141			10.2338	-2.15306	82.4362	163.816
10.2404	-2.22429	-0.0602655	-1.04495			10.2404	-2.22429	82.3686	163.813
10.2471	-2.29359	-0.101508	-1.01593			10.2471	-2.29359	82.3273	163.842
10.2538	-2.3189	-0.120005	-0.941865			10.2538	-2.3189	82.3088	163.916
10.2604	-2.33421	-0.18341	-0.850521			10.2604	-2.33421	82.2454	164.007
10.2671	-2.38231	-0.291711	-0.792919			10.2671	-2.38231	82.1371	164.065
10.2737	-2.40395	-0.395463	-0.757417			10.2737	-2.40395	82.0334	164.1
10.2804	-2.34814	-0.435491	-0.712723			10.2804	-2.34814	81.9933	164.145
10.2871	-2.27812	-0.439452	-0.655692			10.2871	-2.27812	81.9894	164.202
10.2937	-2.27138	-0.456933	-0.59781			10.2937	-2.27138	81.9719	164.26
10.3004	-2.33325	-0.480247	-0.573688			10.3004	-2.33325	81.9486	164.284
10.3071	-2.38246	-0.48138	-0.54887			10.3071	-2.38246	81.9474	164.309
10.3138	-2.38952	-0.460175	-0.478591			10.3138	-2.38952	81.9686	164.379
10.3204	-2.37834	-0.463441	-0.363768			10.3204	-2.37834	81.9654	164.494
10.3271	-2.3377	-0.497679	-0.202884			10.3271	-2.3377	81.9311	164.655
10.3338	-2.24904	-0.563484	-0.0276335			10.3338	-2.24904	81.8653	164.83
10.3404	-2.13076	-0.634652	0.159276			10.3404	-2.13076	81.7942	165.017
10.3471	-2.01626	-0.718885	0.297815			10.3471	-2.01626	81.7099	165.155
10.3537	-1.93236	-0.857486	0.356914			10.3537	-1.93236	81.5713	165.215
10.3604	-1.90956	-1.02518	0.373223			10.3604	-1.90956	81.4036	165.231
10.3671	-1.9504	-1.19786	0.387555			10.3671	-1.9504	81.231	165.245
10.3737	-2.03719	-1.31224	0.421764			10.3737	-2.03719	81.1166	165.279
10.3804	-2.09931	-1.38197	0.46098			10.3804	-2.09931	81.0469	165.319
10.3871	-2.12473	-1.41252	0.499838			10.3871	-2.12473	81.0163	165.357
10.3938	-2.1363	-1.41856	0.546378			10.3938	-2.1363	81.0103	165.404
10.4004	-2.13774	-1.44481	0.57052			10.4004	-2.13774	80.984	165.428
10.4071	-2.11349	-1.48401	0.574772			10.4071	-2.11349	80.9448	165.432
10.4138	-2.06293	-1.53501	0.565719			10.4138	-2.06293	80.8938	165.423
10.4204	-2.01325	-1.58401	0.578719			10.4204	-2.01325	80.8448	165.436
10.4271	-1.99984	-1.62534	0.653065			10.4271	-1.99984	80.8035	165.511
10.4337	-1.98695	-1.63307	0.79866			10.4337	-1.98695	80.7958	165.656
10.4404	-1.93863	-1.58528	1.00543			10.4404	-1.93863	80.8435	165.863
10.4471	-1.86455	-1.57109	1.22238			10.4471	-1.86455	80.8577	166.08
10.4537	-1.79625	-1.6268	1.42374			10.4537	-1.79625	80.802	166.281
10.4604	-1.74222	-1.73155	1.56146			10.4604	-1.74222	80.6973	166.419
10.4671	-1.68033	-1.82491	1.62719			10.4671	-1.68033	80.6039	166.485
10.4738	-1.61512	-1.89909	1.63309			10.4738	-1.61512	80.5297	166.491
10.4804	-1.55868	-1.98672	1.61236			10.4804	-1.55868	80.4421	166.47
10.4871	-1.49181	-2.05143	1.58543			10.4871	-1.49181	80.3774	166.443
10.4938	-1.42258	-2.07173	1.57634			10.4938	-1.42258	80.3571	166.434
10.5004	-1.38635	-2.0334	1.64551			10.5004	-1.38635	80.3954	166.503
10.5071	-1.36246	-1.97783	1.79946			10.5071	-1.36246	80.451	166.657
10.5137	-1.32676	-1.91814	1.98283			10.5137	-1.32676	80.5107	166.84
10.5204	-1.24821	-1.83716	2.14762			10.5204	-1.24821	80.5917	167.005
10.5271	-1.14913	-1.73044	2.29209			10.5271	-1.14913	80.6984	167.15
10.5337	-1.03156	-1.6356	2.40367			10.5337	-1.03156	80.7932	167.261
10.5404	-0.869738	-1.59042	2.47522			10.5404	-0.869738	80.8384	167.333
10.5471	-0.715342	-1.57941	2.49646			10.5471	-0.715342	80.8494	167.354
10.5538	-0.58324	-1.56816	2.51718			10.5538	-0.58324	80.8607	167.375
10.5604	-0.496585	-1.55397	2.57957			10.5604	-0.496585	80.8748	167.437
10.5671	-0.46418	-1.54617	2.65924			10.5671	-0.46418	80.8826	167.517
10.5738	-0.458066	-1.5097	2.75427			10.5738	-0.458066	80.9191	167.612
10.5804	-0.458811	-1.44554	2.83879			10.5804	-0.458811	80.9833	167.696
10.5871	-0.446623	-1.39424	2.90668			10.5871	-0.446623	81.0346	167.764
10.5938	-0.460889	-1.36391	2.94449			10.5938	-0.460889	81.0649	167.802
10.6004	-0.514891	-1.30073	2.96353			10.6004	-0.514891	81.1281	167.821
10.6071	-0.550447	-1.16874	3.01414			10.6071	-0.550447	81.2601	167.872
10.6137	-0.546415	-1.02338	3.09249			10.6137	-0.546415	81.4054	167.95
10.6204	-0.504979	-0.889942	3.19076			10.6204	-0.504979	81.5389	168.048
10.6271	-0.428769	-0.738182	3.35068			10.6271	-0.428769	81.6906	168.208
10.6337	-0.298229	-0.549884	3.56573			10.6337	-0.298229	81.8789	168.423
10.6404	-0.104671	-0.370762	3.7768			10.6404	-0.104671	82.0581	168.634
10.6471	0.0995421	-0.244932	3.91856			10.6471	0.0995421	82.1839	168.776
10.6538	0.277992	-0.120819	4.03282			10.6538	0.277992	82.308	168.89
10.6604	0.433697	0.0581846	4.15838			10.6604	0.433697	82.487	169.016
10.6671	0.545656	0.291917	4.25466			10.6671	0.545656	82.7207	169.112
10.6738	0.590682	0.469342	4.30449			10.6738	0.590682	82.8982	169.162
10.6804	0.520802	0.564402	4.31936			10.6804	0.520802	82.9932	169.177
10.6871	0.393542	0.619286	4.34657			10.6871	0.393542	83.0481	169.204
10.6937	0.298536	0.696037	4.38338			10.6937	0.298536	83.1249	169.241
10.7004	0.239944	0.801621	4.42391			10.7004	0.239944	83.2304	169.282
10.7071	0.248549	0.884344	4.46719			10.7071	0.248549	83.3132	169.325
10.7137	0.251409	0.965885	4.45889			10.7137	0.251409	83.3947	169.317
10.7204	0.306994	1.07908	4.40385			10.7204	0.306994	83.5079	169.261
10.7271	0.393759	1.28024	4.29713			10.7271	0.393759	83.7091	169.155
10.7338	0.492633	1.49376	4.17477			10.7338	0.492633	83.9226	169.032
10.7404	0.570323	1.62308	4.07005			10.7404	0.570323	84.0519	168.928
10.7471	0.617497	1.64859	4.01467			10.7471	0.617497	84.0774	168.872
10.7538	0.739746	1.64757	4.05723			10.7538	0.739746	84.0764	168.915
10.7604	0.945527	1.65032	4.17914			10.7604	0.945527	84.0791	169.037
10.7671	1.18141	1.5956	4.34976			10.7671	1.18141	84.0244	169.207
10.7737	1.32828	1.50434	4.46369			10.7737	1.32828	83.9332	169.321
10.7804	1.4124	1.44918	4.5101			10.7804	1.4124	83.878	169.368
10.7871	1.45908	1.48659	4.49491			10.7871	1.45908	83.9154	169.353
10.7937	1.47503	1.52562	4.45501			10.7937	1.47503	83.9544	169.313
10.8004	1.40537	1.4798	4.37124			10.8004	1.40537	83.9086	169.229
10.8071	1.25372	1.34975	4.23616			10.8071	1.25372	83.7786	169.094
10.8138	1.09626	1.16156	4.12778			10.8138	1.09626	83.5904	168.985
10.8204	0.975502	0.966093	4.0571			10.8204	0.975502	83.3949	168.915
10.8271	0.889724	0.717775	4.01934			10.8271	0.889724	83.1466	168.877
10.8338	0.813631	0.465627	3.95363			10.8338	0.813631	82.8944	168.811
10.8404	0.727675	0.283831	3.85008			10.8404	0.727675	82.7126	168.708
10.8471	0.673204	0.211069	3.73513			10.8471	0.673204	82.6399	168.593
10.8537	0.741702	0.120277	3.66098			10.8537	0.741702	82.5491	168.519
10.8604	1.18118	-0.252346	3.71725			10.8604	1.18118	82.1765	168.575
10.8671	2.60194	-0.926719	4.06615			10.8671	2.60194	81.5021	168.924
10.8737	5.74578	-1.75088	4.78166			10.8737	5.74578	80.6779	169.639
10.8804	10.8451	-2.41761	5.69906			10.8804	10.8451	80.0112	170.557
10.8871	17.1142	-2.74594	6.42177			10.8871	17.1142	79.6829	171.279
10.8938	23.0664	-2.6049	6.54919			10.8938	23.0664	79.8239	171.407
10.9004	27.2864	-1.91957	5.82448			10.9004	27.2864	80.5092	170.682
10.9071	28.7719	-0.787916	4.15106			10.9071	28.7719	81.6409	169.009
10.9138	27.0519	0.546911	1.70324			10.9138	27.0519	82.9757	166.561
10.9204	22.4494	1.68871	-1.08994			10.9204	22.4494	84.1175	163.768
10.9271	16.1723	2.41046	-3.68569			10.9271	16.1723	84.8393	161.172
10.9337	9.89193	2.67257	-5.65516			10.9337	9.89193	85.1014	159.202
10.9404	4.88689	2.57657	-6.84476			10.9404	4.88689	85.0054	158.013
10.9471	1.59272	2.24258	-7.40177			10.9471	1.59272	84.6714	157.456
10.9537	-0.251371	1.73027	-7.59531			10.9537	-0.251371	84.1591	157.262
10.9604	-1.183	1.12961	-7.65246			10.9604	-1.183	83.5584	157.205
10.9671	-1.63232	0.470874	-7.69153			10.9671	-1.63232	82.8997	157.166
10.9738	-1.84801	-0.202533	-7.78228			10.9738	-1.84801	82.2263	157.075
10.9804	-1.95826	-0.844295	-7.91847			10.9804	-1.95826	81.5845	156.939
10.9871	-2.04463	-1.4254	-8.01128			10.9871	-2.04463	81.0034	156.846
10.9938	-2.16833	-1.94887	-8.03946			10.9938	-2.16833	80.4799	156.818
11.0004	-2.3108	-2.44757	-8.03064			11.0004	-2.3108	79.9812	156.827
11.0071	-2.4439	-2.89986	-7.97313			11.0071	-2.4439	79.529	156.885
11.0137	-2.5565	-3.29942	-7.84889			11.0137	-2.5565	79.1294	157.009
11.0204	-2.67577	-3.65011	-7.69057			11.0204	-2.67577	78.7787	157.167
11.0271	-2.77548	-3.94899	-7.56299			11.0271	-2.77548	78.4798	157.295
11.0337	-2.80827	-4.16363	-7.46113			11.0337	-2.80827	78.2652	157.397
11.0404	-2.77529	-4.27806	-7.32003			11.0404	-2.77529	78.1508	157.538
11.0471	-2.71463	-4.33165	-7.14708			11.0471	-2.71463	78.0972	157.711
11.0538	-2.68805	-4.37495	-6.9763			11.0538	-2.68805	78.0539	157.881
11.0604	-2.69719	-4.42058	-6.80804			11.0604	-2.69719	78.0082	158.05
11.0671	-2.74898	-4.50745	-6.64874			11.0671	-2.74898	77.9214	158.209
11.0738	-2.83787	-4.62664	-6.52421			11.0738	-2.83787	77.8022	158.333
11.0804	-2.88821	-4.72616	-6.41611			11.0804	-2.88821	77.7027	158.442
11.0871	-2.87169	-4.78927	-6.28357			11.0871	-2.87169	77.6395	158.574
11.0938	-2.76976	-4.81704	-6.10823			11.0938	-2.76976	77.6118	158.749
11.1004	-2.62197	-4.84688	-5.91426			11.1004	-2.62197	77.5819	158.943
11.1071	-2.44542	-4.82555	-5.71175			11.1071	-2.44542	77.6033	159.146
11.1137	-2.23823	-4.73348	-5.44572			11.1137	-2.23823	77.6953	159.412
11.1204	-2.04742	-4.58902	-5.12633			11.1204	-2.04742	77.8398	159.731
11.1271	-1.86869	-4.41995	-4.81722			11.1271	-1.86869	78.0089	160.04
11.1337	-1.7275	-4.23972	-4.56814			11.1337	-1.7275	78.1891	160.289
11.1404	-1.60549	-4.04403	-4.3966			11.1404	-1.60549	78.3848	160.461
11.1471	-1.48579	-3.84523	-4.22611			11.1471	-1.48579	78.5836	160.632
11.1538	-1.34107	-3.66059	-4.02719			11.1538	-1.34107	78.7682	160.83
11.1604	-1.17454	-3.52637	-3.83101			11.1604	-1.17454	78.9025	161.027
11.1671	-1.0115	-3.42692	-3.64951			11.1671	-1.0115	79.0019	161.208
11.1738	-0.846886	-3.32938	-3.46078			11.1738	-0.846886	79.0994	161.397
11.1804	-0.666	-3.22253	-3.18165			11.1804	-0.666	79.2063	161.676
11.1871	-0.492865	-3.12106	-2.85279			11.1871	-0.492865	79.3078	162.005
11.1937	-0.367177	-3.01971	-2.55412			11.1937	-0.367177	79.4091	162.304
11.2004	-0.308367	-2.89046	-2.31667			11.2004	-0.308367	79.5384	162.541
11.2071	-0.296768	-2.71892	-2.08534			11.2071	-0.296768	79.7099	162.772
11.2137	-0.293275	-2.5245	-1.81529			11.2137	-0.293275	79.9043	163.042
11.2204	-0.249931	-2.30985	-1.53509			11.2204	-0.249931	80.119	163.323
11.2271	-0.149014	-2.0809	-1.27118			11.2271	-0.149014	80.3479	163.586
11.2338	-0.0156758	-1.85733	-0.994121			11.2338	-0.0156758	80.5715	163.864
11.2404	0.133894	-1.67409	-0.681021			11.2404	0.133894	80.7547	164.177
11.2471	0.276965	-1.54573	-0.357016			11.2471	0.276965	80.8831	164.501
11.2538	0.404062	-1.4278	-0.0724253			11.2538	0.404062	81.001	164.785
11.2604	0.478682	-1.3046	0.146059			11.2604	0.478682	81.1242	165.004
11.2671	0.494325	-1.17059	0.3195			11.2671	0.494325	81.2582	165.177
11.2737	0.486712	-1.02579	0.458841			11.2737	0.486712	81.403	165.316
11.2804	0.471506	-0.829809	0.606447			11.2804	0.471506	81.599	165.464
11.2871	0.476448	-0.584191	0.776133			11.2871	0.476448	81.8446	165.634
11.2937	0.506283	-0.366925	0.974359			11.2937	0.506283	82.0619	165.832
11.3004	0.546006	-0.210291	1.16782			11.3004	0.546006	82.2185	166.025
11.3071	0.59206	-0.0925296	1.33964			11.3071	0.59206	82.3363	166.197
11.3138	0.643077	0.0220029	1.50339			11.3138	0.643077	82.4508	166.361
11.3204	0.699792	0.127415	1.64884			11.3204	0.699792	82.5562	166.506
11.3271	0.736243	0.236916	1.76499			11.3271	0.736243	82.6657	166.623
11.3338	0.738492	0.402917	1.87955			11.3338	0.738492	82.8317	166.737
11.3404	0.755389	0.666533	2.03335			11.3404	0.755389	83.0954	166.891
11.3471	0.802154	0.977079	2.22602			11.3471	0.802154	83.4059	167.084
11.3537	0.851816	1.24581	2.3983			11.3537	0.851816	83.6746	167.256
11.3604	0.888268	1.4373	2.54563			11.3604	0.888268	83.8661	167.403
11.3671	0.923179	1.53265	2.68824			11.3671	0.923179	83.9615	167.546
11.3737	0.941774	1.55008	2.8048			11.3737	0.941774	83.9789	167.662
11.3804	0.908575	1.48666	2.88215			11.3804	0.908575	83.9155	167.74
11.3871	0.809149	1.39046	2.92402			11.3871	0.809149	83.8193	167.782
11.3938	0.688707	1.33212	2.95687			11.3938	0.688707	83.7609	167.815
11.4004	0.568905	1.34809	2.98343			11.4004	0.568905	83.7769	167.841
11.4071	0.456626	1.47088	3.01165			11.4071	0.456626	83.8997	167.869
11.4138	0.378274	1.64759	3.05937			11.4138	0.378274	84.0764	167.917
11.4204	0.34283	1.83738	3.13236			11.4204	0.34283	84.2662	167.99
11.4271	0.360633	2.01517	3.23894			11.4271	0.360633	84.444	168.097
11.4337	0.392042	2.16222	3.38262			11.4337	0.392042	84.591	168.24
11.4404	0.419261	2.24477	3.52301			11.4404	0.419261	84.6736	168.381
11.4471	0.4116	2.22647	3.6008			11.4471	0.4116	84.6553	168.458
11.4537	0.372496	2.17585	3.59342			11.4537	0.372496	84.6047	168.451
11.4604	0.29605	2.14093	3.53924			11.4604	0.29605	84.5698	168.397
11.4671	0.207811	2.13497	3.46221			11.4671	0.207811	84.5638	168.32
11.4738	0.122726	2.12998	3.37728			11.4738	0.122726	84.5588	168.235
11.4804	0.0753356	2.13323	3.30192			11.4804	0.0753356	84.5621	168.16
11.4871	0.0908407	2.15457	3.2457			11.4871	0.0908407	84.5834	168.103
11.4938	0.128439	2.16034	3.20367			11.4938	0.128439	84.5892	168.061
11.5004	0.158396	2.10002	3.12857			11.5004	0.158396	84.5288	167.986
11.5071	0.153436	1.98434	2.99514			11.5071	0.153436	84.4132	167.853
11.5137	0.163463	1.86595	2.82025			11.5137	0.163463	84.2948	167.678
11.5204	0.160661	1.7863	2.62317			11.5204	0.160661	84.2151	167.481
11.5271	0.125686	1.76177	2.44907			11.5271	0.125686	84.1906	167.307
11.5337	0.0820392	1.77672	2.31038			11.5337	0.0820392	84.2055	167.168
11.5404	0.0752471	1.85086	2.23497			11.5404	0.0752471	84.2797	167.093
11.5471	0.0992894	1.92687	2.20987			11.5471	0.0992894	84.3557	167.068
11.5538	0.0972229	1.97502	2.17654			11.5538	0.0972229	84.4038	167.034
11.5604	0.0847061	1.97696	2.11633			11.5604	0.0847061	84.4058	166.974
11.5671	0.0848451	1.95478	2.01949			11.5671	0.0848451	84.3836	166.877
11.5738	0.0821135	1.90328	1.90393			11.5738	0.0821135	84.3321	166.762
11.5804	0.0446955	1.82927	1.75227			11.5804	0.0446955	84.2581	166.61
11.5871	0.0237799	1.78892	1.60215			11.5871	0.0237799	84.2177	166.46
11.5938	0.0459054	1.79411	1.50565			11.5938	0.0459054	84.2229	166.363
11.6004	0.10271	1.83123	1.49003			11.6004	0.10271	84.2601	166.348
11.6071	0.165376	1.83033	1.51973			11.6071	0.165376	84.2591	166.377
11.6137	0.22514	1.80805	1.53167			11.6137	0.22514	84.2369	166.389
11.6204	0.30086	1.79014	1.53167			11.6204	0.30086	84.219	166.389
11.6271	0.365941	1.76368	1.51718			11.6271	0.365941	84.1925	166.375
11.6337	0.429658	1.73333	1.47877			11.6337	0.429658	84.1622	166.336
11.6404	0.470402	1.68317	1.38443			11.6404	0.470402	84.112	166.242
11.6471	0.472115	1.64931	1.25954			11.6471	0.472115	84.0781	166.117
11.6538	0.450763	1.6341	1.14825			11.6538	0.450763	84.0629	166.006
11.6604	0.431147	1.6105	1.06377			11.6604	0.431147	84.0393	165.921
11.6671	0.41859	1.58923	0.981355			11.6671	0.41859	84.018	165.839
11.6738	0.400346	1.58151	0.905433			11.6738	0.400346	84.0103	165.763
11.6804	0.397704	1.59604	0.858045			11.6804	0.397704	84.0249	165.716
11.6871	0.420577	1.60668	0.843887			11.6871	0.420577	84.0355	165.702
11.6937	0.446737	1.57685	0.831478			11.6937	0.446737	84.0057	165.689
11.7004	0.432348	1.52716	0.769697			11.7004	0.432348	83.956	165.627
11.7071	0.375815	1.47991	0.65552			11.7071	0.375815	83.9087	165.513
11.7137	0.333781	1.43552	0.53086			11.7137	0.333781	83.8643	165.388
11.7204	0.295516	1.38202	0.412437			11.7204	0.295516	83.8108	165.27
11.7271	0.254037	1.30793	0.278511			11.7271	0.254037	83.7368	165.136
11.7338	0.225149	1.23681	0.122789			11.7338	0.225149	83.6656	164.98
11.7404	0.236897	1.1705	-0.0165086			11.7404	0.236897	83.5993	164.841
11.7471	0.29603	1.10043	-0.096991			11.7471	0.29603	83.5292	164.761
11.7538	0.344651	1.0102	-0.137517			11.7538	0.344651	83.439	164.72
11.7604	0.396783	0.914114	-0.151879			11.7604	0.396783	83.3429	164.706
11.7671	0.442774	0.853925	-0.135478			11.7671	0.442774	83.2827	164.722
11.7737	0.483452	0.843868	-0.0823819			11.7737	0.483452	83.2727	164.775
11.7804	0.526515	0.888442	0.00485089			11.7804	0.526515	83.3173	164.862
11.7871	0.581474	0.944749	0.0895983			11.7871	0.581474	83.3736	164.947
11.7937	0.603131	0.987234	0.132291			11.7937	0.603131	83.4161	164.99
11.8004	0.560142	0.98995	0.118781			11.8004	0.560142	83.4188	164.976
11.8071	0.497116	0.947685	0.0463243			11.8071	0.497116	83.3765	164.904
11.8138	0.449873	0.870573	-0.0493205			11.8138	0.449873	83.2994	164.808
11.8204	0.397977	0.750924	-0.152418			11.8204	0.397977	83.1797	164.705
11.8271	0.298965	0.623393	-0.228259			11.8271	0.298965	83.0522	164.629
11.8338	0.205991	0.528023	-0.246991			11.8338	0.205991	82.9568	164.611
11.8404	0.178674	0.481096	-0.232476			11.8404	0.178674	82.9099	164.625
11.8471	0.206261	0.467522	-0.206732			11.8471	0.206261	82.8963	164.651
11.8537	0.236363	0.460448	-0.176419			11.8537	0.236363	82.8893	164.681
11.8604	0.221301	0.471638	-0.123986			11.8604	0.221301	82.9005	164.734
11.8671	0.188211	0.487738	-0.079606			11.8671	0.188211	82.9166	164.778
11.8737	0.149155	0.470866	-0.10086			11.8737	0.149155	82.8997	164.757
11.8804	0.0766888	0.406838	-0.156545			11.8804	0.0766888	82.8357	164.701
11.8871	-0.0414912	0.290805	-0.195399			11.8871	-0.0414912	82.7196	164.662
11.8938	-0.169709	0.145505	-0.205909			11.8938	-0.169709	82.5743	164.652
11.9004	-0.239214	-0.0134531	-0.221747			11.9004	-0.239214	82.4154	164.636
11.9071	-0.257871	-0.162965	-0.254491			11.9071	-0.257871	82.2659	164.603
11.9138	-0.234269	-0.292132	-0.250642			11.9138	-0.234269	82.1367	164.607
11.9204	-0.189718	-0.400939	-0.203947			11.9204	-0.189718	82.0279	164.654
11.9271	-0.128253	-0.45945	-0.141524			11.9271	-0.128253	81.9694	164.716
11.9337	-0.0636392	-0.461656	-0.0991885			11.9337	-0.0636392	81.9672	164.758
11.9404	-0.00853383	-0.459835	-0.0781518			11.9404	-0.00853383	81.969	164.779
11.9471	0.0400455	-0.491497	-0.0589674			11.9471	0.0400455	81.9373	164.799
11.9537	0.054702	-0.55011	-0.0499648			11.9537	0.054702	81.8787	164.808
11.9604	0.0583669	-0.595027	-0.0682475			11.9604	0.0583669	81.8338	164.789
11.9671	0.0520676	-0.64653	-0.1264			11.9671	0.0520676	81.7823	164.731
11.9738	0.0368351	-0.704471	-0.181469			11.9738	0.0368351	81.7243	164.676
11.9804	0.0301537	-0.758084	-0.190257			11.9804	0.0301537	81.6707	164.667
11.9871	0.0366388	-0.785466	-0.153103			11.9871	0.0366388	81.6434	164.705
11.9938	0.0760065	-0.785955	-0.0873963			11.9938	0.0760065	81.6429	164.77
12.0004	0.12272	-0.77879	0.0142737			12.0004	0.12272	81.65	164.872
12.0071	0.1878	-0.757407	0.167512			12.0071	0.1878	81.6714	165.025
12.0137	0.263235	-0.732204	0.329332			12.0137	0.263235	81.6966	165.187
12.0204	0.326805	-0.699785	0.435772			12.0204	0.326805	81.729	165.293
12.0271	0.351251	-0.688152	0.482991			12.0271	0.351251	81.7407	165.341
12.0337	0.320584	-0.716693	0.486223			12.0337	0.320584	81.7121	165.344
12.0404	0.256364	-0.794824	0.464154			12.0404	0.256364	81.634	165.322
12.0471	0.224934	-0.900972	0.437801			12.0471	0.224934	81.5278	165.295
12.0538	0.255846	-1.00814	0.442623			12.0538	0.255846	81.4207	165.3
12.0604	0.321195	-1.10332	0.514045			12.0604	0.321195	81.3255	165.372
12.0671	0.379504	-1.16934	0.650586			12.0671	0.379504	81.2595	165.508
12.0738	0.435685	-1.1927	0.833267			12.0738	0.435685	81.2361	165.691
12.0804	0.510367	-1.17249	0.994698			12.0804	0.510367	81.2563	165.852
12.0871	0.551157	-1.1256	1.08834			12.0871	0.551157	81.3032	165.946
12.0938	0.544203	-1.06053	1.13109			12.0938	0.544203	81.3683	165.989
12.1004	0.493185	-1.01245	1.1425			12.1004	0.493185	81.4164	166
12.1071	0.450209	-1.0112	1.13944			12.1071	0.450209	81.4176	165.997
12.1137	0.424843	-1.05847	1.11965			12.1137	0.424843	81.3704	165.977
12.1204	0.414669	-1.08628	1.13366			12.1204	0.414669	81.3425	165.991
12.1271	0.419057	-1.07281	1.21432			12.1271	0.419057	81.356	166.072
12.1337	0.421083	-1.05451	1.29794			12.1337	0.421083	81.3743	166.156
12.1404	0.43992	-1.03232	1.34655			12.1404	0.43992	81.3965	166.204
12.1471	0.463594	-0.97328	1.34827			12.1471	0.463594	81.4555	166.206
12.1538	0.50004	-0.847083	1.34359			12.1538	0.50004	81.5817	166.201
12.1604	0.533971	-0.684713	1.34257			12.1604	0.533971	81.7441	166.2
12.1671	0.568565	-0.504279	1.3304			12.1671	0.568565	81.9245	166.188
12.1738	0.636598	-0.317957	1.35541			12.1738	0.636598	82.1109	166.213
12.1804	0.736485	-0.162845	1.43687			12.1804	0.736485	82.266	166.295
12.1871	0.852922	-0.0497903	1.557			12.1871	0.852922	82.379	166.415
12.1937	0.948798	0.0317888	1.69214			12.1937	0.948798	82.4606	166.55
12.2004	1.02831	0.0974702	1.82057			12.2004	1.02831	82.5263	166.678
12.2071	1.11218	0.156197	1.94378			12.2071	1.11218	82.585	166.801
12.2137	1.19876	0.249445	2.04764			12.2137	1.19876	82.6783	166.905
12.2204	1.27929	0.438449	2.16224			12.2204	1.27929	82.8673	167.02
12.2271	1.34845	0.72131	2.30486			12.2271	1.34845	83.1501	167.162
12.2338	1.43708	1.08331	2.47492			12.2338	1.43708	83.5121	167.333
12.2404	1.57772	1.48323	2.6898			12.2404	1.57772	83.912	167.547
12.2471	1.74001	1.90141	2.99397			12.2471	1.74001	84.3302	167.852
12.2538	1.88418	2.29128	3.40765			12.2538	1.88418	84.7201	168.265
12.2604	2.00412	2.65611	3.89143			12.2604	2.00412	85.0849	168.749
12.2671	2.15223	3.01152	4.44883			12.2671	2.15223	85.4403	169.306
12.2737	2.32116	3.34417	5.09075			12.2737	2.32116	85.773	169.948
12.2804	2.45668	3.65355	5.81087			12.2804	2.45668	86.0824	170.669
12.2871	2.55843	3.93727	6.6006			12.2871	2.55843	86.3661	171.458
12.2937	2.65861	4.23466	7.45644			12.2937	2.65861	86.6635	172.314
12.3004	2.76029	4.50003	8.38338			12.3004	2.76029	86.9288	173.241
12.3071	2.82801	4.70066	9.32604			12.3071	2.82801	87.1295	174.184
12.3138	2.85534	4.80771	10.2747			12.3138	2.85534	87.2365	175.132
12.3204	2.84815	4.83142	11.242			12.3204	2.84815	87.2602	176.1
12.3271	2.81467	4.79066	12.2227			12.3271	2.81467	87.2195	177.08
12.3338	2.74736	4.67705	13.1574			12.3338	2.74736	87.1059	178.015
12.3404	2.66258	4.49662	14.0071			12.3404	2.66258	86.9254	178.865
12.3471	2.55567	4.2609	14.7674			12.3471	2.55567	86.6897	179.625
12.3537	2.40735	3.98144	15.4044			12.3537	2.40735	86.4103	180.262
12.3604	2.22898	3.67447	15.8756			12.3604	2.22898	86.1033	180.733
12.3671	2.03278	3.3485	16.1306			12.3671	2.03278	85.7773	180.988
12.3737	1.85916	2.99764	16.1703			12.3737	1.85916	85.4265	181.028
12.3804	1.70347	2.61673	15.9779			12.3804	1.70347	85.0456	180.835
12.3871	1.545	2.19771	15.5236			12.3871	1.545	84.6265	180.381
12.3938	1.39317	1.791	14.8018			12.3938	1.39317	84.2198	179.659
12.4004	1.25563	1.42189	13.8212			12.4004	1.25563	83.8507	178.679
12.4071	1.12937	1.07743	12.6236			12.4071	1.12937	83.5062	177.481
12.4138	0.975758	0.749789	11.2467			12.4138	0.975758	83.1786	176.104
12.4204	0.808245	0.468019	9.74581			12.4204	0.808245	82.8968	174.603
12.4271	0.690664	0.286782	8.24964			12.4271	0.690664	82.7156	173.107
12.4337	0.640971	0.202244	6.854			12.4337	0.640971	82.6311	171.712
12.4404	0.635426	0.173358	5.61265			12.4404	0.635426	82.6022	170.47
12.4471	0.627497	0.164951	4.52299			12.4471	0.627497	82.5938	169.381
12.4537	0.598255	0.1491	3.58269			12.4537	0.598255	82.5779	168.44
12.4604	0.535337	0.145294	2.80249			12.4604	0.535337	82.5741	167.66
12.4671	0.420694	0.155024	2.15213			12.4671	0.420694	82.5838	167.01
12.4738	0.287388	0.167637	1.63102			12.4738	0.287388	82.5965	166.489
12.4804	0.158316	0.143122	1.23			12.4804	0.158316	82.5719	166.088
12.4871	0.0374334	0.0731654	0.921544			12.4871	0.0374334	82.502	165.779
12.4938	-0.0713834	-0.00670462	0.683161			12.4938	-0.0713834	82.4221	165.541
12.5004	-0.167184	-0.0810368	0.484003			12.5004	-0.167184	82.3478	165.342
12.5071	-0.210272	-0.136665	0.355627			12.5071	-0.210272	82.2922	165.213
12.5137	-0.224439	-0.185185	0.28186			12.5137	-0.224439	82.2436	165.139
12.5204	-0.23586	-0.20988	0.248663			12.5204	-0.23586	82.2189	165.106
12.5271	-0.255294	-0.199357	0.244716			12.5271	-0.255294	82.2295	165.102
12.5337	-0.272003	-0.142419	0.276353			12.5337	-0.272003	82.2864	165.134
12.5404	-0.26134	-0.0561041	0.373266			12.5404	-0.26134	82.3727	165.231
12.5471	-0.248367	0.0225738	0.483652			12.5471	-0.248367	82.4514	165.341
12.5538	-0.246534	0.0797282	0.568972			12.5538	-0.246534	82.5085	165.427
12.5604	-0.267212	0.118244	0.584285			12.5604	-0.267212	82.5471	165.442
12.5671	-0.282917	0.140096	0.56205			12.5671	-0.282917	82.5689	165.42
12.5738	-0.300979	0.134007	0.514929			12.5738	-0.300979	82.5628	165.373
12.5804	-0.340896	0.106479	0.460147			12.5804	-0.340896	82.5353	165.318
12.5871	-0.421248	0.0685488	0.396677			12.5871	-0.421248	82.4974	165.254
12.5938	-0.530775	0.0311863	0.324002			12.5938	-0.530775	82.46	165.182
12.6004	-0.617174	-0.00350551	0.275153			12.6004	-0.617174	82.4253	165.133
12.6071	-0.665629	-0.0422802	0.243525			12.6071	-0.665629	82.3865	165.101
12.6137	-0.680872	-0.0780336	0.2334			12.6137	-0.680872	82.3508	165.091
12.6204	-0.670066	-0.113214	0.207734			12.6204	-0.670066	82.3156	165.065
12.6271	-0.646243	-0.130753	0.18089			12.6271	-0.646243	82.2981	165.039
12.6337	-0.623482	-0.172491	0.14831			12.6337	-0.623482	82.2563	165.006
12.6404	-0.658512	-0.242921	0.0780452			12.6404	-0.658512	82.1859	164.936
12.6471	-0.738702	-0.298585	-0.0227025			12.6471	-0.738702	82.1302	164.835
12.6538	-0.828983	-0.305841	-0.117083			12.6538	-0.828983	82.123	164.741
12.6604	-0.905988	-0.249153	-0.14649			12.6604	-0.905988	82.1797	164.711
12.6671	-0.972717	-0.209242	-0.124788			12.6671	-0.972717	82.2196	164.733
12.6738	-1.02498	-0.161548	-0.0775862			12.6738	-1.02498	82.2673	164.78
12.6804	-1.0347	-0.109685	0.00407924			12.6804	-1.0347	82.3191	164.862
12.6871	-1.02775	-0.0455057	0.11815			12.6871	-1.02775	82.3833	164.976
12.6937	-1.00939	0.00494247	0.234892			12.6937	-1.00939	82.4338	165.093
12.7004	-0.992052	-0.00333634	0.293521			12.7004	-0.992052	82.4255	165.151
12.7071	-0.940018	-0.0229045	0.312763			12.7071	-0.940018	82.4059	165.17
12.7137	-0.884116	-0.0346561	0.32774			12.7137	-0.884116	82.3942	165.185
12.7204	-0.859237	-0.0188346	0.351187			12.7204	-0.859237	82.41	165.209
12.7271	-0.855392	-0.0145046	0.365873			12.7271	-0.855392	82.4143	165.224
12.7338	-0.846455	-0.032827	0.363443			12.7338	-0.846455	82.396	165.221
12.7404	-0.843855	-0.0704255	0.351784			12.7404	-0.843855	82.3584	165.209
12.7471	-0.896874	-0.112836	0.298259			12.7471	-0.896874	82.316	165.156
12.7538	-0.976502	-0.150309	0.21731			12.7538	-0.976502	82.2785	165.075
12.7604	-1.02322	-0.154605	0.140453			12.7604	-1.02322	82.2742	164.998
12.7671	-1.0184	-0.139333	0.0846948			12.7671	-1.0184	82.2895	164.942
12.7737	-1.01111	-0.129838	0.0375909			12.7737	-1.01111	82.299	164.895
12.7804	-0.999387	-0.128178	0.00516043			12.7804	-0.999387	82.3006	164.863
12.7871	-0.971125	-0.134411	0.0166923			12.7871	-0.971125	82.2944	164.874
12.7937	-0.910746	-0.147304	0.0695608			12.7937	-0.910746	82.2815	164.927
12.8004	-0.849384	-0.180956	0.141148			12.8004	-0.849384	82.2479	164.999
12.8071	-0.812605	-0.21512	0.212089			12.8071	-0.812605	82.2137	165.07
12.8138	-0.79421	-0.229318	0.28237			12.8138	-0.79421	82.1995	165.14
12.8204	-0.779864	-0.211148	0.35904			12.8204	-0.779864	82.2177	165.217
12.8271	-0.751864	-0.183815	0.430147			12.8271	-0.751864	82.245	165.288
12.8338	-0.73885	-0.188972	0.455319			12.8338	-0.73885	82.2398	165.313
12.8404	-0.742566	-0.226746	0.42205			12.8404	-0.742566	82.2021	165.28
12.8471	-0.751779	-0.267335	0.385669			12.8471	-0.751779	82.1615	165.243
12.8537	-0.755983	-0.282982	0.394878			12.8537	-0.755983	82.1458	165.253
12.8604	-0.769643	-0.28138	0.431649			12.8604	-0.769643	82.1474	165.289
12.8671	-0.791359	-0.258767	0.466482			12.8671	-0.791359	82.1701	165.324
12.8737	-0.787346	-0.177096	0.532419			12.8737	-0.787346	82.2517	165.39
12.8804	-0.728939	-0.0517982	0.656378			12.8804	-0.728939	82.377	165.514
12.8871	-0.62703	0.0860273	0.791746			12.8871	-0.62703	82.5148	165.649
12.8938	-0.527452	0.17984	0.90081			12.8938	-0.527452	82.6087	165.758
12.9004	-0.461728	0.249049	0.996688			12.9004	-0.461728	82.6779	165.854
12.9071	-0.407779	0.310757	1.13234			12.9071	-0.407779	82.7396	165.99
12.9138	-0.354702	0.364897	1.29224			12.9138	-0.354702	82.7937	166.15
12.9204	-0.30964	0.406431	1.46443			12.9204	-0.30964	82.8352	166.322
12.9271	-0.281045	0.439184	1.63278			12.9271	-0.281045	82.868	166.49
12.9337	-0.251844	0.506942	1.78051			12.9337	-0.251844	82.9358	166.638
12.9404	-0.187286	0.592496	1.89596			12.9404	-0.187286	83.0213	166.754
12.9471	-0.106112	0.676554	1.98532			12.9471	-0.106112	83.1054	166.843
12.9537	-0.0146914	0.769895	2.08711			12.9537	-0.0146914	83.1987	166.945
12.9604	0.0640282	0.884222	2.20835			12.9604	0.0640282	83.313	167.066
12.9671	0.13848	1.01895	2.36196			12.9671	0.13848	83.4478	167.22
12.9738	0.235515	1.15182	2.56498			12.9738	0.235515	83.5806	167.423
12.9804	0.351553	1.27996	2.82726			12.9804	0.351553	83.7088	167.685
12.9871	0.479759	1.39783	3.10317			12.9871	0.479759	83.8267	167.961
12.9938	0.565443	1.47192	3.37525			12.9938	0.565443	83.9007	168.233
13.0004	0.618493	1.55209	3.67931			13.0004	0.618493	83.9809	168.537
13.0071	0.684667	1.69182	4.05637			13.0071	0.684667	84.1206	168.914
13.0137	0.789683	1.90555	4.51379			13.0137	0.789683	84.3344	169.371
13.0204	0.922453	2.16525	5.04074			13.0204	0.922453	84.5941	169.898
13.0271	1.0652	2.47467	5.69695			13.0271	1.0652	84.9035	170.555
13.0337	1.25354	2.87878	6.52966			13.0337	1.25354	85.3076	171.387
13.0404	1.50871	3.37436	7.57672			13.0404	1.50871	85.8032	172.434
13.0471	1.81873	3.94675	8.89136			13.0471	1.81873	86.3756	173.749
13.0538	2.17156	4.60788	10.5247			13.0538	2.17156	87.0367	175.382
13.0604	2.58957	5.40427	12.5159			13.0604	2.58957	87.8331	177.374
13.0671	3.07916	6.32059	14.8348			13.0671	3.07916	88.7494	179.692
13.0738	3.59143	7.27591	17.3651			13.0738	3.59143	89.7047	182.223
13.0804	4.05099	8.15563	19.8692			13.0804	4.05099	90.5845	184.727
13.0871	4.39355	8.83997	22.0057			13.0871	4.39355	91.2688	186.863
13.0938	4.57746	9.19318	23.4321			13.0938	4.57746	91.622	188.29
13.1004	4.56113	9.11771	23.8414			13.1004	4.56113	91.5465	188.699
13.1071	4.34517	8.62029	23.0736			13.1071	4.34517	91.0491	187.931
13.1137	3.97525	7.77741	21.1864			13.1137	3.97525	90.2062	186.044
13.1204	3.51697	6.69224	18.4392			13.1204	3.51697	89.1211	183.297
13.1271	3.02937	5.46234	15.2258			13.1271	3.02937	87.8912	180.083
13.1337	2.53604	4.26375	11.9625			13.1337	2.53604	86.6926	176.82
13.1404	2.07726	3.24754	9.04723			13.1404	2.07726	85.6764	173.905
13.1471	1.67923	2.48435	6.70065			13.1471	1.67923	84.9132	171.558
13.1538	1.36977	1.95036	4.96338			13.1538	1.36977	84.3792	169.821
13.1604	1.13744	1.60151	3.75919			13.1604	1.13744	84.0303	168.617
13.1671	0.972125	1.41164	2.97985			13.1671	0.972125	83.8405	167.837
13.1738	0.886987	1.32685	2.51333			13.1738	0.886987	83.7557	167.371
13.1804	0.861708	1.289	2.23648			13.1804	0.861708	83.7178	167.094
13.1871	0.858543	1.26454	2.07765			13.1871	0.858543	83.6934	166.935
13.1937	0.867091	1.26354	2.02716			13.1937	0.867091	83.6924	166.885
13.2004	0.908969	1.27701	2.07873			13.2004	0.908969	83.7058	166.936
13.2071	0.980882	1.28551	2.17528			13.2071	0.980882	83.7143	167.033
13.2137	1.01819	1.28219	2.24978			13.2137	1.01819	83.711	167.107
13.2204	1.01712	1.27796	2.28191			13.2204	1.01712	83.7068	167.14
13.2271	1.03647	1.2739	2.29263			13.2271	1.03647	83.7027	167.15
13.2338	1.08255	1.25016	2.27248			13.2338	1.08255	83.679	167.13
13.2404	1.11737	1.21183	2.19936			13.2404	1.11737	83.6406	167.057
13.2471	1.10515	1.16041	2.06322			13.2471	1.10515	83.5892	166.921
13.2538	1.07443	1.08622	1.90091			13.2538	1.07443	83.515	166.759
13.2604	1.04383	0.982869	1.7413			13.2604	1.04383	83.4117	166.599
13.2671	0.987989	0.842189	1.59064			13.2671	0.987989	83.271	166.448
13.2737	0.884883	0.670438	1.42341			13.2737	0.884883	83.0993	166.281
13.2804	0.759429	0.486289	1.25115			13.2804	0.759429	82.9151	166.109
13.2871	0.653746	0.320845	1.10653			13.2871	0.653746	82.7497	165.964
[truncated: 4,756 more rows]

## Sheet: Figure S22B
Figure S22B: HPLC chromatograms of DA:LA at 1:1, 1:2 and 1:4 molar ratio. DA amount is 400 μmol
min	-27.3688	-11.2229	-7.63763
max	54.5806	61.0676	165.737
delta	81.9494	72.2905	173.374
F		0.7	1.4
RT [min]	DA:LA 1:1	DA:LA 1:2	DA:LA 1:4			RT [min]	DA:LA 1:1	DA:LA 1:2	DA:LA 1:4
0.00625	-0.156743	0.160147	-0.294044			0.00625	-0.156743	116.176	231.737
0.0129167	-0.146833	0.140756	-0.273357			0.0129167	-0.146833	116.156	231.758
0.0195833	-0.139784	0.116597	-0.247426			0.0195833	-0.139784	116.132	231.784
0.02625	-0.14627	0.100741	-0.233434			0.02625	-0.14627	116.116	231.798
0.0329167	-0.161649	0.0800737	-0.252749			0.0329167	-0.161649	116.096	231.779
0.0395833	-0.167835	0.0552887	-0.275608			0.0395833	-0.167835	116.071	231.756
0.04625	-0.143382	0.0366927	-0.278465			0.04625	-0.143382	116.052	231.753
0.0529167	-0.0882055	0.0428308	-0.273801			0.0529167	-0.0882055	116.058	231.757
0.0595833	-0.0424556	0.073656	-0.260988			0.0595833	-0.0424556	116.089	231.77
0.06625	-0.0166089	0.10924	-0.232862			0.06625	-0.0166089	116.125	231.798
0.0729167	-0.00127518	0.124129	-0.195995			0.0729167	-0.00127518	116.14	231.835
0.0795833	0.0100014	0.112597	-0.174237			0.0795833	0.0100014	116.128	231.857
0.08625	0.00785201	0.099071	-0.175231			0.08625	0.00785201	116.115	231.856
0.0929167	-0.00763771	0.0847165	-0.196829			0.0929167	-0.00763771	116.1	231.834
0.0995833	-0.00981107	0.059674	-0.234912			0.0995833	-0.00981107	116.075	231.796
0.10625	-0.00795044	0.0269407	-0.276689			0.10625	-0.00795044	116.043	231.755
0.112917	-0.00928709	0.000853335	-0.310692			0.112917	-0.00928709	116.016	231.721
0.119583	-0.0148911	0.00153169	-0.327275			0.119583	-0.0148911	116.017	231.704
0.12625	-0.0212841	0.0202723	-0.317479			0.12625	-0.0212841	116.036	231.714
0.132917	-0.0289194	0.0491065	-0.283992			0.132917	-0.0289194	116.065	231.747
0.139583	-0.0326555	0.0834186	-0.244453			0.139583	-0.0326555	116.099	231.787
0.14625	-0.0191806	0.120355	-0.227598			0.14625	-0.0191806	116.136	231.804
0.152917	-0.00713613	0.15531	-0.23752			0.152917	-0.00713613	116.171	231.794
0.159583	-0.0211224	0.176664	-0.263385			0.159583	-0.0211224	116.192	231.768
0.16625	-0.0545607	0.174068	-0.304975			0.16625	-0.0545607	116.19	231.726
0.172917	-0.0850542	0.150035	-0.366307			0.172917	-0.0850542	116.166	231.665
0.179583	-0.101768	0.109985	-0.425275			0.179583	-0.101768	116.126	231.606
0.18625	-0.115325	0.0729565	-0.454822			0.18625	-0.115325	116.089	231.576
0.192917	-0.116007	0.0450639	-0.44766			0.192917	-0.116007	116.061	231.584
0.199583	-0.100871	0.0269232	-0.419642			0.199583	-0.100871	116.043	231.612
0.20625	-0.0768586	0.0116654	-0.397018			0.20625	-0.0768586	116.027	231.634
0.212917	-0.0534422	0.00385092	-0.372063			0.212917	-0.0534422	116.019	231.659
0.219583	-0.048741	0.0169359	-0.350261			0.219583	-0.048741	116.033	231.681
0.22625	-0.0458637	0.0477777	-0.3335			0.22625	-0.0458637	116.063	231.698
0.232917	-0.0387801	0.0852965	-0.337827			0.232917	-0.0387801	116.101	231.693
0.239583	-0.0152067	0.104113	-0.361361			0.239583	-0.0152067	116.12	231.67
0.24625	0.0138885	0.105487	-0.379663			0.24625	0.0138885	116.121	231.652
0.252917	0.0357551	0.0748805	-0.392296			0.252917	0.0357551	116.091	231.639
0.259583	0.0560669	0.0203054	-0.396594			0.259583	0.0560669	116.036	231.635
0.26625	0.0696572	-0.0361392	-0.399373			0.26625	0.0696572	115.979	231.632
0.272917	0.0818608	-0.090938	-0.394631			0.272917	0.0818608	115.925	231.637
0.279583	0.097473	-0.134992	-0.391745			0.279583	0.097473	115.881	231.64
0.28625	0.117257	-0.166926	-0.392893			0.28625	0.117257	115.849	231.638
0.292917	0.137165	-0.16381	-0.395835			0.292917	0.137165	115.852	231.635
0.299583	0.150873	-0.128267	-0.401694			0.299583	0.150873	115.887	231.63
0.30625	0.161023	-0.0883407	-0.400888			0.30625	0.161023	115.927	231.63
0.312917	0.168322	-0.042497	-0.385078			0.312917	0.168322	115.973	231.646
0.319583	0.162041	0.00634159	-0.353162			0.319583	0.162041	116.022	231.678
0.32625	0.140024	0.0549116	-0.325333			0.32625	0.140024	116.071	231.706
0.332917	0.103499	0.086644	-0.312219			0.332917	0.103499	116.102	231.719
0.339583	0.0551518	0.0910434	-0.303633			0.339583	0.0551518	116.107	231.728
0.34625	0.00526654	0.0759665	-0.300369			0.34625	0.00526654	116.092	231.731
0.352917	-0.0380035	0.0497254	-0.302996			0.352917	-0.0380035	116.065	231.728
0.359583	-0.0801408	0.0326769	-0.314528			0.359583	-0.0801408	116.048	231.717
0.36625	-0.115782	0.0337554	-0.326033			0.36625	-0.115782	116.049	231.705
0.372917	-0.133622	0.0434034	-0.328804			0.372917	-0.133622	116.059	231.702
0.379583	-0.129715	0.0462209	-0.323083			0.379583	-0.129715	116.062	231.708
0.38625	-0.113713	0.0476825	-0.305167			0.38625	-0.113713	116.063	231.726
0.392917	-0.0951126	0.0502114	-0.293026			0.392917	-0.0951126	116.066	231.738
0.399583	-0.0682784	0.0602	-0.289887			0.399583	-0.0682784	116.076	231.741
0.40625	-0.0477706	0.0758386	-0.281445			0.40625	-0.0477706	116.091	231.75
0.412917	-0.0539125	0.0863285	-0.274482			0.412917	-0.0539125	116.102	231.757
0.419583	-0.0784102	0.0951725	-0.277519			0.419583	-0.0784102	116.111	231.754
0.42625	-0.101088	0.093266	-0.307441			0.42625	-0.101088	116.109	231.724
0.432917	-0.107123	0.0832565	-0.346481			0.432917	-0.107123	116.099	231.685
0.439583	-0.103171	0.0618794	-0.365381			0.439583	-0.103171	116.078	231.666
0.44625	-0.0931245	0.0312365	-0.364467			0.44625	-0.0931245	116.047	231.667
0.452917	-0.0657646	0.0186048	-0.34165			0.452917	-0.0657646	116.034	231.69
0.459583	-0.0137887	0.0201466	-0.300437			0.459583	-0.0137887	116.036	231.731
0.46625	0.0505324	0.0273021	-0.236577			0.46625	0.0505324	116.043	231.795
0.472917	0.099794	0.0321363	-0.163264			0.472917	0.099794	116.048	231.868
0.479583	0.12622	0.0352487	-0.107197			0.479583	0.12622	116.051	231.924
0.48625	0.135881	0.0398547	-0.0829109			0.48625	0.135881	116.055	231.948
0.492917	0.135472	0.026638	-0.0969455			0.492917	0.135472	116.042	231.934
0.499583	0.105155	0.00223336	-0.133877			0.499583	0.105155	116.018	231.897
0.50625	0.0560528	-0.0146502	-0.180315			0.50625	0.0560528	116.001	231.851
0.512917	0.0116838	-0.014483	-0.227105			0.512917	0.0116838	116.001	231.804
0.519583	-0.0178703	-0.00112736	-0.271739			0.519583	-0.0178703	116.015	231.76
0.52625	-0.0296871	0.00294017	-0.310044			0.52625	-0.0296871	116.019	231.721
0.532917	-0.0262291	0.00722759	-0.334754			0.532917	-0.0262291	116.023	231.697
0.539583	-0.0149855	0.0202151	-0.347279			0.539583	-0.0149855	116.036	231.684
0.54625	-0.016594	0.039291	-0.351208			0.54625	-0.016594	116.055	231.68
0.552917	-0.0387463	0.0487704	-0.339059			0.552917	-0.0387463	116.064	231.692
0.559583	-0.0702468	0.0465526	-0.312616			0.559583	-0.0702468	116.062	231.719
0.56625	-0.0967812	0.04938	-0.284568			0.56625	-0.0967812	116.065	231.747
0.572917	-0.111601	0.0532651	-0.263105			0.572917	-0.111601	116.069	231.768
0.579583	-0.103843	0.0407265	-0.246291			0.579583	-0.103843	116.056	231.785
0.58625	-0.0519596	0.00505073	-0.237853			0.58625	-0.0519596	116.021	231.793
0.592917	0.0303627	-0.0290009	-0.248486			0.592917	0.0303627	115.987	231.783
0.599583	0.106756	-0.0392035	-0.251466			0.599583	0.106756	115.976	231.78
0.60625	0.157155	-0.0313111	-0.229031			0.60625	0.157155	115.984	231.802
0.612917	0.18274	-0.019373	-0.192944			0.612917	0.18274	115.996	231.838
0.619583	0.197144	0.00107251	-0.167622			0.619583	0.197144	116.017	231.864
0.62625	0.167611	0.0390227	-0.158489			0.62625	0.167611	116.055	231.873
0.632917	0.117901	0.0776279	-0.153707			0.632917	0.117901	116.093	231.878
0.639583	0.0826352	0.0925282	-0.166113			0.639583	0.0826352	116.108	231.865
0.64625	0.0860926	0.0820758	-0.194644			0.64625	0.0860926	116.098	231.837
0.652917	0.110245	0.0666508	-0.22237			0.652917	0.110245	116.082	231.809
0.659583	0.123745	0.055298	-0.248935			0.659583	0.123745	116.071	231.782
0.66625	0.131389	0.0347284	-0.272363			0.66625	0.131389	116.05	231.759
0.672917	0.121236	0.00668607	-0.295017			0.672917	0.121236	116.022	231.736
0.679583	0.0957137	-0.00917982	-0.300719			0.679583	0.0957137	116.006	231.731
0.68625	0.0601285	-0.0102037	-0.293225			0.68625	0.0601285	116.005	231.738
0.692917	0.0404378	-0.00921714	-0.288531			0.692917	0.0404378	116.006	231.743
0.699583	0.0527312	-0.0212943	-0.280351			0.699583	0.0527312	115.994	231.751
0.70625	0.0936211	-0.0272923	-0.26889			0.70625	0.0936211	115.988	231.762
0.712917	0.139204	-0.0122013	-0.247036			0.712917	0.139204	116.003	231.784
0.719583	0.173506	0.00653791	-0.218477			0.719583	0.173506	116.022	231.813
0.72625	0.192348	0.0146841	-0.183682			0.72625	0.192348	116.03	231.848
0.732917	0.193994	0.0192544	-0.142807			0.732917	0.193994	116.035	231.888
0.739583	0.178574	0.0400096	-0.0951726			0.739583	0.178574	116.056	231.936
0.74625	0.155463	0.0730789	-0.0422702			0.74625	0.155463	116.089	231.989
0.752917	0.140309	0.102704	-0.000569989			0.752917	0.140309	116.118	232.031
0.759583	0.131152	0.124539	0.0172513			0.759583	0.131152	116.14	232.049
0.76625	0.120855	0.139708	0.0168592			0.76625	0.120855	116.155	232.048
0.772917	0.110453	0.147032	0.0113349			0.772917	0.110453	116.163	232.043
0.779583	0.0966564	0.14408	-0.000925245			0.779583	0.0966564	116.16	232.03
0.78625	0.0830522	0.127242	-0.0326083			0.78625	0.0830522	116.143	231.999
0.792917	0.0730006	0.104388	-0.0693902			0.792917	0.0730006	116.12	231.962
0.799583	0.0721401	0.0863135	-0.0898975			0.799583	0.0721401	116.102	231.941
0.80625	0.0767633	0.0781741	-0.104124			0.80625	0.0767633	116.094	231.927
0.812917	0.084811	0.0755549	-0.121721			0.812917	0.084811	116.091	231.91
0.819583	0.10127	0.0661393	-0.145407			0.819583	0.10127	116.082	231.886
0.82625	0.114454	0.0526872	-0.152872			0.82625	0.114454	116.068	231.878
0.832917	0.121253	0.0267399	-0.160064			0.832917	0.121253	116.042	231.871
0.839583	0.113877	-0.00215726	-0.188503			0.839583	0.113877	116.013	231.843
0.84625	0.112023	-0.0162659	-0.222765			0.84625	0.112023	115.999	231.809
0.852917	0.106609	-0.0172734	-0.241811			0.852917	0.106609	115.998	231.789
0.859583	0.0853675	-0.00923038	-0.229474			0.859583	0.0853675	116.006	231.802
0.86625	0.0413245	0.00513748	-0.208279			0.86625	0.0413245	116.021	231.823
0.872917	-0.0177311	0.0352494	-0.195723			0.872917	-0.0177311	116.051	231.836
0.879583	-0.060126	0.0688841	-0.198837			0.879583	-0.060126	116.085	231.832
0.88625	-0.0933886	0.0806397	-0.206148			0.88625	-0.0933886	116.096	231.825
0.892917	-0.11544	0.0779596	-0.215215			0.892917	-0.11544	116.094	231.816
0.899583	-0.117097	0.0752962	-0.240658			0.899583	-0.117097	116.091	231.791
0.90625	-0.0822504	0.0726596	-0.277041			0.90625	-0.0822504	116.088	231.754
0.912917	-0.0206378	0.0652081	-0.293761			0.912917	-0.0206378	116.081	231.738
0.919583	0.032873	0.0588061	-0.276749			0.919583	0.032873	116.074	231.755
0.92625	0.0712129	0.0695849	-0.252855			0.92625	0.0712129	116.085	231.778
0.932917	0.0869923	0.0921242	-0.243611			0.932917	0.0869923	116.108	231.788
0.939583	0.0837487	0.108356	-0.234506			0.939583	0.0837487	116.124	231.797
0.94625	0.0606675	0.118296	-0.219311			0.94625	0.0606675	116.134	231.812
0.952917	0.0336308	0.120455	-0.210936			0.952917	0.0336308	116.136	231.82
0.959583	0.0191043	0.122292	-0.210696			0.959583	0.0191043	116.138	231.821
0.96625	0.0147667	0.115253	-0.213058			0.96625	0.0147667	116.131	231.818
0.972917	0.0206154	0.106087	-0.218395			0.972917	0.0206154	116.122	231.813
0.979583	0.0324542	0.10654	-0.228898			0.979583	0.0324542	116.122	231.802
0.98625	0.0454103	0.117192	-0.24014			0.98625	0.0454103	116.133	231.791
0.992917	0.0535854	0.137194	-0.245165			0.992917	0.0535854	116.153	231.786
0.999583	0.0550271	0.147022	-0.257812			0.999583	0.0550271	116.163	231.773
1.00625	0.0585602	0.148218	-0.277478			1.00625	0.0585602	116.164	231.754
1.01292	0.0568286	0.13616	-0.295899			1.01292	0.0568286	116.152	231.735
1.01958	0.0358419	0.11048	-0.301674			1.01958	0.0358419	116.126	231.73
1.02625	0.00774955	0.0686987	-0.297883			1.02625	0.00774955	116.084	231.733
1.03292	-0.01767	0.0238184	-0.292966			1.03292	-0.01767	116.039	231.738
1.03958	-0.0364996	-0.00410414	-0.277206			1.03958	-0.0364996	116.012	231.754
1.04625	-0.0505816	-0.0136659	-0.262132			1.04625	-0.0505816	116.002	231.769
1.05292	-0.0474141	-0.0114727	-0.244132			1.05292	-0.0474141	116.004	231.787
1.05958	-0.0183752	0.00227382	-0.221832			1.05958	-0.0183752	116.018	231.809
1.06625	0.0202566	0.0297546	-0.184374			1.06625	0.0202566	116.045	231.847
1.07292	0.0569733	0.0589337	-0.135253			1.07292	0.0569733	116.075	231.896
1.07958	0.0845519	0.0778677	-0.0914944			1.07958	0.0845519	116.094	231.94
1.08625	0.0984989	0.0822134	-0.048622			1.08625	0.0984989	116.098	231.983
1.09292	0.1029	0.0842578	-0.00518633			1.09292	0.1029	116.1	232.026
1.09958	0.089404	0.0885526	0.0287766			1.09958	0.089404	116.104	232.06
1.10625	0.0666956	0.0890135	0.0308066			1.10625	0.0666956	116.105	232.062
1.11292	0.0404778	0.0863302	-0.00102452			1.11292	0.0404778	116.102	232.03
1.11958	0.0302596	0.0882048	-0.042921			1.11958	0.0302596	116.104	231.988
1.12625	0.0506002	0.114288	-0.07173			1.12625	0.0506002	116.13	231.96
1.13292	0.0786251	0.1444	-0.0990142			1.13292	0.0786251	116.16	231.932
1.13958	0.108219	0.153005	-0.128736			1.13958	0.108219	116.169	231.903
1.14625	0.140566	0.147663	-0.14588			1.14625	0.140566	116.163	231.885
1.15292	0.17844	0.151407	-0.142235			1.15292	0.17844	116.167	231.889
1.15958	0.193743	0.149384	-0.145932			1.15958	0.193743	116.165	231.885
1.16625	0.164834	0.113149	-0.176393			1.16625	0.164834	116.129	231.855
1.17292	0.103811	0.0566842	-0.219115			1.17292	0.103811	116.072	231.812
1.17958	0.0428554	0.0209864	-0.256245			1.17958	0.0428554	116.037	231.775
1.18625	-0.00356222	0.00923134	-0.281904			1.18625	-0.00356222	116.025	231.749
1.19292	-0.0236078	-0.00667687	-0.2924			1.19292	-0.0236078	116.009	231.739
1.19958	-0.0309457	-0.0177968	-0.270473			1.19958	-0.0309457	115.998	231.761
1.20625	-0.0412142	-0.00643382	-0.222992			1.20625	-0.0412142	116.009	231.808
1.21292	-0.0575912	0.0254234	-0.175087			1.21292	-0.0575912	116.041	231.856
1.21958	-0.075316	0.0540862	-0.135655			1.21958	-0.075316	116.07	231.896
1.22625	-0.092208	0.0842889	-0.108353			1.22625	-0.092208	116.1	231.923
1.23292	-0.124566	0.126498	-0.10226			1.23292	-0.124566	116.142	231.929
1.23958	-0.142495	0.170684	-0.117873			1.23958	-0.142495	116.186	231.913
1.24625	-0.126674	0.199489	-0.146033			1.24625	-0.126674	116.215	231.885
1.25292	-0.0826746	0.214171	-0.165719			1.25292	-0.0826746	116.23	231.866
1.25958	-0.0463995	0.223682	-0.17737			1.25958	-0.0463995	116.239	231.854
1.26625	-0.0275032	0.218532	-0.188983			1.26625	-0.0275032	116.234	231.842
1.27292	-0.0288383	0.192956	-0.203955			1.27292	-0.0288383	116.209	231.827
1.27958	-0.0652036	0.15505	-0.222815			1.27958	-0.0652036	116.171	231.808
1.28625	-0.126972	0.129592	-0.242433			1.28625	-0.126972	116.145	231.789
1.29292	-0.183204	0.114164	-0.267172			1.29292	-0.183204	116.13	231.764
1.29958	-0.209707	0.10155	-0.291051			1.29958	-0.209707	116.117	231.74
1.30625	-0.208094	0.0894865	-0.301091			1.30625	-0.208094	116.105	231.73
1.31292	-0.1809	0.0915851	-0.277166			1.31292	-0.1809	116.107	231.754
1.31958	-0.128301	0.107824	-0.225677			1.31958	-0.128301	116.123	231.806
1.32625	-0.0623621	0.118673	-0.161945			1.32625	-0.0623621	116.134	231.869
1.33292	-0.0238795	0.118366	-0.0906469			1.33292	-0.0238795	116.134	231.941
1.33958	-0.02128	0.110037	-0.0225783			1.33958	-0.02128	116.126	232.009
1.34625	-0.0497202	0.11573	0.0397566			1.34625	-0.0497202	116.131	232.071
1.35292	-0.084706	0.138347	0.0823606			1.35292	-0.084706	116.154	232.114
1.35958	-0.107397	0.167909	0.110201			1.35958	-0.107397	116.184	232.141
1.36625	-0.11569	0.203711	0.129864			1.36625	-0.11569	116.219	232.161
1.37292	-0.0935641	0.238623	0.139542			1.37292	-0.0935641	116.254	232.171
1.37958	-0.0406048	0.275729	0.134156			1.37958	-0.0406048	116.291	232.165
1.38625	0.0292323	0.284616	0.104478			1.38625	0.0292323	116.3	232.136
1.39292	0.0951159	0.252543	0.0596567			1.39292	0.0951159	116.268	232.091
1.39958	0.129678	0.200034	0.0118413			1.39958	0.129678	116.216	232.043
1.40625	0.140668	0.149302	-0.0394302			1.40625	0.140668	116.165	231.992
1.41292	0.134946	0.115685	-0.0971883			1.41292	0.134946	116.131	231.934
1.41958	0.113745	0.0886359	-0.141697			1.41958	0.113745	116.104	231.89
1.42625	0.0877736	0.0750698	-0.166676			1.42625	0.0877736	116.091	231.865
1.43292	0.0546461	0.0686921	-0.181872			1.43292	0.0546461	116.084	231.849
1.43958	0.0225698	0.0659906	-0.206794			1.43958	0.0225698	116.082	231.824
1.44625	-0.0100369	0.0605721	-0.235019			1.44625	-0.0100369	116.076	231.796
1.45292	-0.0358804	0.0478867	-0.248235			1.45292	-0.0358804	116.064	231.783
1.45958	-0.0525554	0.0375429	-0.252261			1.45958	-0.0525554	116.053	231.779
1.46625	-0.0708608	0.0265061	-0.265976			1.46625	-0.0708608	116.042	231.765
1.47292	-0.0929009	0.0219754	-0.286367			1.47292	-0.0929009	116.038	231.745
1.47958	-0.115717	0.0184034	-0.29641			1.47958	-0.115717	116.034	231.735
1.48625	-0.136884	0.0203633	-0.287583			1.48625	-0.136884	116.036	231.744
1.49292	-0.155554	0.0462315	-0.268264			1.49292	-0.155554	116.062	231.763
1.49958	-0.165949	0.0931102	-0.250235			1.49958	-0.165949	116.109	231.781
1.50625	-0.159145	0.144148	-0.230568			1.50625	-0.159145	116.16	231.801
1.51292	-0.137683	0.176391	-0.21372			1.51292	-0.137683	116.192	231.818
1.51958	-0.101576	0.187459	-0.191821			1.51958	-0.101576	116.203	231.839
1.52625	-0.0598928	0.194118	-0.166803			1.52625	-0.0598928	116.21	231.864
1.53292	-0.0211714	0.190707	-0.149297			1.53292	-0.0211714	116.206	231.882
1.53958	0.00601203	0.173396	-0.148435			1.53958	0.00601203	116.189	231.883
1.54625	0.0279044	0.157804	-0.146265			1.54625	0.0279044	116.173	231.885
1.55292	0.0454169	0.168381	-0.11915			1.55292	0.0454169	116.184	231.912
1.55958	0.0414397	0.212261	-0.0743322			1.55958	0.0414397	116.228	231.957
1.56625	0.0165562	0.264209	-0.0376495			1.56625	0.0165562	116.28	231.994
1.57292	-0.0148696	0.299952	-0.0204026			1.57292	-0.0148696	116.316	232.011
1.57958	-0.0328005	0.322457	-0.00459839			1.57958	-0.0328005	116.338	232.027
1.58625	-0.0335493	0.333921	0.00869585			1.58625	-0.0335493	116.35	232.04
1.59292	-0.0250049	0.323992	-0.00389938			1.59292	-0.0250049	116.34	232.027
1.59958	-0.0117987	0.276424	-0.0442987			1.59958	-0.0117987	116.292	231.987
1.60625	0.00983891	0.214253	-0.0766363			1.60625	0.00983891	116.23	231.955
1.61292	0.0344792	0.163931	-0.0712168			1.61292	0.0344792	116.18	231.96
1.61958	0.0505961	0.127504	-0.0505436			1.61958	0.0505961	116.143	231.981
1.62625	0.0464017	0.0925912	-0.0444803			1.62625	0.0464017	116.108	231.987
1.63292	0.0241868	0.0795188	-0.0400539			1.63292	0.0241868	116.095	231.991
1.63958	0.007107	0.100168	-0.030027			1.63958	0.007107	116.116	232.001
1.64625	0.0139421	0.135446	-0.0277714			1.64625	0.0139421	116.151	232.004
1.65292	0.0390308	0.156614	-0.0510529			1.65292	0.0390308	116.172	231.98
1.65958	0.056573	0.166185	-0.0860674			1.65958	0.056573	116.182	231.945
1.66625	0.0555958	0.183722	-0.102615			1.66625	0.0555958	116.199	231.929
1.67292	0.0473595	0.203045	-0.107328			1.67292	0.0473595	116.219	231.924
1.67958	0.035994	0.209396	-0.10632			1.67958	0.035994	116.225	231.925
1.68625	0.00434397	0.200315	-0.100453			1.68625	0.00434397	116.216	231.931
1.69292	-0.046285	0.193329	-0.07927			1.69292	-0.046285	116.209	231.952
1.69958	-0.0842985	0.196506	-0.0500649			1.69958	-0.0842985	116.212	231.981
1.70625	-0.0908728	0.208373	-0.0237985			1.70625	-0.0908728	116.224	232.007
1.71292	-0.0794797	0.217168	-0.0038125			1.71292	-0.0794797	116.233	232.027
1.71958	-0.0657157	0.22738	0.0159815			1.71958	-0.0657157	116.243	232.047
1.72625	-0.047112	0.245633	0.0391284			1.72625	-0.047112	116.261	232.07
1.73292	-0.0127488	0.274568	0.0625262			1.73292	-0.0127488	116.29	232.094
1.73958	0.0192372	0.313408	0.0945015			1.73958	0.0192372	116.329	232.126
1.74625	0.0389969	0.340684	0.115579			1.74625	0.0389969	116.356	232.147
1.75292	0.0470727	0.34534	0.111111			1.75292	0.0470727	116.361	232.142
1.75958	0.0516222	0.332818	0.0875802			1.75958	0.0516222	116.348	232.119
1.76625	0.0466105	0.318732	0.0553402			1.76625	0.0466105	116.334	232.087
1.77292	0.022482	0.298416	0.0246662			1.77292	0.022482	116.314	232.056
1.77958	-0.0118131	0.256021	-0.0262128			1.77958	-0.0118131	116.272	232.005
1.78625	-0.040001	0.208426	-0.0704957			1.78625	-0.040001	116.224	231.961
1.79292	-0.0538342	0.188849	-0.0792941			1.79292	-0.0538342	116.204	231.952
1.79958	-0.0538847	0.207425	-0.0579322			1.79958	-0.0538847	116.223	231.973
1.80625	-0.0335029	0.243046	-0.0321807			1.80625	-0.0335029	116.259	231.999
1.81292	-0.0042872	0.28279	-0.0133187			1.81292	-0.0042872	116.298	232.018
1.81958	0.018277	0.35014	0.0359837			1.81958	0.018277	116.366	232.067
1.82625	0.0287671	0.444509	0.110187			1.82625	0.0287671	116.46	232.141
1.83292	0.0375786	0.533852	0.184404			1.83292	0.0375786	116.549	232.216
1.83958	0.0370759	0.588862	0.238731			1.83958	0.0370759	116.604	232.27
1.84625	0.0113231	0.607792	0.298573			1.84625	0.0113231	116.623	232.33
1.85292	-0.0271311	0.611484	0.35738			1.85292	-0.0271311	116.627	232.389
1.85958	-0.0365179	0.590001	0.387693			1.85958	-0.0365179	116.606	232.419
1.86625	-0.0163018	0.552285	0.386031			1.86625	-0.0163018	116.568	232.417
1.87292	0.0139002	0.514789	0.368149			1.87292	0.0139002	116.53	232.399
1.87958	0.0445105	0.494772	0.364866			1.87958	0.0445105	116.51	232.396
1.88625	0.0802015	0.506209	0.36375			1.88625	0.0802015	116.522	232.395
1.89292	0.117359	0.534501	0.359159			1.89292	0.117359	116.55	232.39
1.89958	0.134488	0.585807	0.354082			1.89958	0.134488	116.601	232.385
1.90625	0.124891	0.645329	0.343221			1.90625	0.124891	116.661	232.374
1.91292	0.0951805	0.700277	0.329217			1.91292	0.0951805	116.716	232.36
1.91958	0.0629917	0.750851	0.313419			1.91958	0.0629917	116.766	232.345
1.92625	0.0507043	0.791593	0.305559			1.92625	0.0507043	116.807	232.337
1.93292	0.0570191	0.82798	0.317394			1.93292	0.0570191	116.844	232.349
1.93958	0.0755269	0.84787	0.328817			1.93958	0.0755269	116.864	232.36
1.94625	0.103564	0.836008	0.337927			1.94625	0.103564	116.852	232.369
1.95292	0.136863	0.793906	0.351814			1.95292	0.136863	116.81	232.383
1.95958	0.162334	0.724346	0.356955			1.95958	0.162334	116.74	232.388
1.96625	0.168008	0.639131	0.343066			1.96625	0.168008	116.655	232.374
1.97292	0.166167	0.543382	0.294357			1.97292	0.166167	116.559	232.326
1.97958	0.151816	0.44145	0.239928			1.97958	0.151816	116.457	232.271
1.98625	0.116915	0.354384	0.197005			1.98625	0.116915	116.37	232.228
1.99292	0.0796743	0.290612	0.167363			1.99292	0.0796743	116.306	232.199
1.99958	0.0680772	0.252678	0.138595			1.99958	0.0680772	116.268	232.17
2.00625	0.0832554	0.227836	0.121662			2.00625	0.0832554	116.243	232.153
2.01292	0.10112	0.215493	0.124644			2.01292	0.10112	116.231	232.156
2.01958	0.112143	0.220205	0.140854			2.01958	0.112143	116.236	232.172
2.02625	0.138531	0.24822	0.158088			2.02625	0.138531	116.264	232.189
2.03292	0.179456	0.293756	0.174449			2.03292	0.179456	116.309	232.206
2.03958	0.225364	0.355177	0.207644			2.03958	0.225364	116.371	232.239
2.04625	0.265429	0.431824	0.256569			2.04625	0.265429	116.447	232.288
2.05292	0.30169	0.519752	0.319379			2.05292	0.30169	116.535	232.351
2.05958	0.361312	0.620572	0.397107			2.05958	0.361312	116.636	232.428
2.06625	0.449891	0.734751	0.51226			2.06625	0.449891	116.75	232.544
2.07292	0.554102	0.865735	0.657051			2.07292	0.554102	116.881	232.688
2.07958	0.649896	0.996643	0.798094			2.07958	0.649896	117.012	232.829
2.08625	0.71915	1.10829	0.897726			2.08625	0.71915	117.124	232.929
2.09292	0.765735	1.1882	0.951219			2.09292	0.765735	117.204	232.982
2.09958	0.777782	1.22265	0.971997			2.09958	0.777782	117.238	233.003
2.10625	0.745731	1.20039	0.939583			2.10625	0.745731	117.216	232.971
2.11292	0.681453	1.11327	0.842406			2.11292	0.681453	117.129	232.874
2.11958	0.607705	0.979869	0.708191			2.11958	0.607705	116.996	232.739
2.12625	0.541034	0.82996	0.581672			2.12625	0.541034	116.846	232.613
2.13292	0.483643	0.688923	0.483998			2.13292	0.483643	116.705	232.515
2.13958	0.425613	0.56552	0.394499			2.13958	0.425613	116.581	232.426
2.14625	0.371327	0.467162	0.320582			2.14625	0.371327	116.483	232.352
2.15292	0.320885	0.407206	0.275581			2.15292	0.320885	116.423	232.307
2.15958	0.264641	0.379063	0.251448			2.15958	0.264641	116.395	232.283
2.16625	0.205804	0.368836	0.230916			2.16625	0.205804	116.384	232.262
2.17292	0.14065	0.360438	0.205688			2.17292	0.14065	116.376	232.237
2.17958	0.0907224	0.357989	0.197315			2.17958	0.0907224	116.374	232.229
2.18625	0.0649374	0.365541	0.202332			2.18625	0.0649374	116.381	232.234
2.19292	0.0573776	0.367361	0.207863			2.19292	0.0573776	116.383	232.239
2.19958	0.0663392	0.366874	0.207663			2.19958	0.0663392	116.383	232.239
2.20625	0.0787022	0.362443	0.1956			2.20625	0.0787022	116.378	232.227
2.21292	0.107509	0.362152	0.184508			2.21292	0.107509	116.378	232.216
2.21958	0.143956	0.367393	0.167445			2.21958	0.143956	116.383	232.199
2.22625	0.162657	0.370188	0.144926			2.22625	0.162657	116.386	232.176
2.23292	0.157031	0.373779	0.129518			2.23292	0.157031	116.389	232.161
2.23958	0.136654	0.381339	0.131473			2.23958	0.136654	116.397	232.163
2.24625	0.12534	0.389804	0.143471			2.24625	0.12534	116.405	232.175
2.25292	0.115095	0.391246	0.155454			2.25292	0.115095	116.407	232.187
2.25958	0.0960451	0.376625	0.162638			2.25958	0.0960451	116.392	232.194
2.26625	0.0694752	0.347607	0.168231			2.26625	0.0694752	116.363	232.2
2.27292	0.0454045	0.319274	0.166273			2.27292	0.0454045	116.335	232.198
2.27958	0.0307969	0.279919	0.145864			2.27958	0.0307969	116.296	232.177
2.28625	0.019984	0.241484	0.120918			2.28625	0.019984	116.257	232.152
2.29292	0.00223733	0.210809	0.081668			2.29292	0.00223733	116.226	232.113
2.29958	-0.0148303	0.202026	0.0350885			2.29958	-0.0148303	116.218	232.066
2.30625	-0.0229137	0.219877	-5.43439e-05			2.30625	-0.0229137	116.236	232.031
2.31292	-0.0184083	0.250082	-0.00143292			2.31292	-0.0184083	116.266	232.03
2.31958	-0.00856005	0.303174	0.0390454			2.31958	-0.00856005	116.319	232.07
2.32625	0.000467429	0.36946	0.102863			2.32625	0.000467429	116.385	232.134
2.33292	0.0225269	0.446831	0.17881			2.33292	0.0225269	116.462	232.21
2.33958	0.045505	0.530188	0.263364			2.33958	0.045505	116.546	232.295
2.34625	0.0634186	0.61228	0.338914			2.34625	0.0634186	116.628	232.37
2.35292	0.0775076	0.681555	0.378153			2.35292	0.0775076	116.697	232.409
2.35958	0.0930671	0.708259	0.35909			2.35958	0.0930671	116.724	232.39
2.36625	0.108835	0.694753	0.296564			2.36625	0.108835	116.71	232.328
2.37292	0.115733	0.652253	0.220264			2.37292	0.115733	116.668	232.252
2.37958	0.127922	0.577006	0.140598			2.37958	0.127922	116.593	232.172
2.38625	0.15165	0.480076	0.0700476			2.38625	0.15165	116.496	232.101
2.39292	0.172868	0.389159	0.0214777			2.39292	0.172868	116.405	232.053
2.39958	0.185101	0.346135	0.0127821			2.39958	0.185101	116.362	232.044
2.40625	0.195313	0.353601	0.0424306			2.40625	0.195313	116.369	232.074
2.41292	0.206606	0.385246	0.0882792			2.41292	0.206606	116.401	232.12
2.41958	0.205389	0.432647	0.134815			2.41958	0.205389	116.448	232.166
2.42625	0.186363	0.487363	0.167647			2.42625	0.186363	116.503	232.199
2.43292	0.158089	0.525976	0.183676			2.43292	0.158089	116.542	232.215
2.43958	0.122329	0.529935	0.177385			2.43958	0.122329	116.546	232.209
2.44625	0.088711	0.4861	0.146525			2.44625	0.088711	116.502	232.178
2.45292	0.065792	0.425515	0.103464			2.45292	0.065792	116.441	232.135
2.45958	0.0651538	0.364876	0.0605224			2.45958	0.0651538	116.381	232.092
2.46625	0.0744882	0.310376	0.0349631			2.46625	0.0744882	116.326	232.066
2.47292	0.0852496	0.26914	0.0236195			2.47292	0.0852496	116.285	232.055
2.47958	0.0977663	0.241494	0.0269018			2.47958	0.0977663	116.257	232.058
2.48625	0.108169	0.244793	0.0407328			2.48625	0.108169	116.26	232.072
2.49292	0.110055	0.267269	0.0746926			2.49292	0.110055	116.283	232.106
2.49958	0.106273	0.30261	0.117724			2.49958	0.106273	116.318	232.149
2.50625	0.108542	0.341354	0.13605			2.50625	0.108542	116.357	232.167
2.51292	0.114809	0.375514	0.132906			2.51292	0.114809	116.391	232.164
2.51958	0.117899	0.393044	0.111242			2.51958	0.117899	116.409	232.143
2.52625	0.113314	0.383036	0.0856465			2.52625	0.113314	116.399	232.117
2.53292	0.112626	0.355887	0.0560305			2.53292	0.112626	116.372	232.087
2.53958	0.115557	0.319015	0.0295607			2.53958	0.115557	116.335	232.061
2.54625	0.120621	0.278546	0.0214685			2.54625	0.120621	116.294	232.053
2.55292	0.126028	0.237533	0.0218348			2.55292	0.126028	116.253	232.053
2.55958	0.135851	0.212256	0.0263756			2.55958	0.135851	116.228	232.058
2.56625	0.149528	0.209315	0.0367543			2.56625	0.149528	116.225	232.068
2.57292	0.159228	0.209996	0.0488132			2.57292	0.159228	116.226	232.08
2.57958	0.156641	0.213324	0.0631549			2.57958	0.156641	116.229	232.094
2.58625	0.14408	0.212713	0.0721689			2.58625	0.14408	116.228	232.103
2.59292	0.126837	0.209707	0.0797665			2.59292	0.126837	116.225	232.111
2.59958	0.107031	0.203055	0.0908474			2.59958	0.107031	116.219	232.122
2.60625	0.0877565	0.204169	0.0980541			2.60625	0.0877565	116.22	232.129
2.61292	0.0769594	0.224133	0.102611			2.61292	0.0769594	116.24	232.134
2.61958	0.0836636	0.248382	0.0968455			2.61958	0.0836636	116.264	232.128
2.62625	0.103465	0.262436	0.0820324			2.62625	0.103465	116.278	232.113
2.63292	0.132982	0.265486	0.0726639			2.63292	0.132982	116.281	232.104
2.63958	0.174129	0.286152	0.0905593			2.63958	0.174129	116.302	232.122
2.64625	0.215103	0.326885	0.127409			2.64625	0.215103	116.343	232.159
2.65292	0.245976	0.36179	0.151479			2.65292	0.245976	116.377	232.183
2.65958	0.251496	0.371781	0.14644			2.65958	0.251496	116.387	232.178
2.66625	0.239336	0.365867	0.140259			2.66625	0.239336	116.382	232.172
2.67292	0.212202	0.369799	0.142604			2.67292	0.212202	116.385	232.174
2.67958	0.170119	0.360455	0.140658			2.67958	0.170119	116.376	232.172
2.68625	0.122171	0.31678	0.123567			2.68625	0.122171	116.332	232.155
2.69292	-0.0266701	0.231741	0.108343			2.69292	-0.0266701	116.247	232.14
2.69958	-0.707484	-0.00553127	0.122613			2.69958	-0.707484	116.01	232.154
2.70625	-2.85322	-0.767872	0.1226			2.70625	-2.85322	115.248	232.154
2.71292	-7.33938	-2.56048	0.0640376			2.71292	-7.33938	113.455	232.095
2.71958	-13.9267	-5.45649	-0.0586732			2.71958	-13.9267	110.559	231.973
2.72625	-20.9117	-8.6376	-0.155144			2.72625	-20.9117	107.378	231.876
2.73292	-25.9295	-10.8555	0.0638307			2.73292	-25.9295	105.16	232.095
2.73958	-27.3688	-11.2229	0.746684			2.73958	-27.3688	104.793	232.778
2.74625	-24.8875	-9.75444	1.65737			2.74625	-24.8875	106.261	233.689
2.75292	-18.8448	-6.72607	2.29637			2.75292	-18.8448	109.29	234.328
2.75958	-10.0964	-2.52504	2.38955			2.75958	-10.0964	113.491	234.421
2.76625	-0.283752	2.02705	2.2331			2.76625	-0.283752	118.043	234.264
2.77292	8.30903	5.77882	1.93991			2.77292	8.30903	121.794	233.971
2.77958	14.04	7.9495	1.50257			2.77958	14.04	123.965	233.534
2.78625	17.0265	8.90692	1.11973			2.78625	17.0265	124.923	233.151
2.79292	18.2754	9.37234	1.38053			2.79292	18.2754	125.388	233.412
2.79958	18.373	9.71784	2.75079			2.79958	18.373	125.733	234.782
2.80625	17.3476	9.94071	5.04056			2.80625	17.3476	125.956	237.072
2.81292	15.3363	10.0252	8.01131			2.81292	15.3363	126.041	240.043
2.81958	12.9889	10.1175	11.7311			2.81958	12.9889	126.133	243.762
2.82625	11.0991	10.534	16.881			2.82625	11.0991	126.55	248.912
2.83292	10.526	11.9969	25.0038			2.83292	10.526	128.013	257.035
2.83958	12.1092	15.7378	38.5036			2.83958	12.1092	131.753	270.535
2.84625	16.0704	22.6358	59.1808			2.84625	16.0704	138.651	291.212
2.85292	21.7317	32.3618	86.2104			2.85292	21.7317	148.377	318.242
2.85958	27.6658	43.2062	115.621			2.85958	27.6658	159.222	347.652
2.86625	32.4479	52.8855	141.941			2.86625	32.4479	168.901	373.973
2.87292	34.9276	59.3608	159.98			2.87292	34.9276	175.376	392.011
2.87958	34.3117	61.0676	165.737			2.87958	34.3117	177.083	397.768
2.88625	30.5688	57.3945	157.573			2.88625	30.5688	173.41	389.605
2.89292	24.5537	49.1201	137.326			2.89292	24.5537	165.136	369.357
2.89958	17.7868	38.3367	110.098			2.89958	17.7868	154.352	342.129
2.90625	11.5853	27.4636	81.9298			2.90625	11.5853	143.479	313.961
2.91292	6.64783	18.1861	57.2926			2.91292	6.64783	134.202	289.324
2.91958	3.11074	11.1753	38.1827			2.91958	3.11074	127.191	270.214
2.92625	0.792873	6.33828	24.6273			2.92625	0.792873	122.354	256.659
2.93292	-0.555435	3.25779	15.6819			2.93292	-0.555435	119.273	247.713
2.93958	-1.19546	1.46727	10.1212			2.93958	-1.19546	117.483	242.153
2.94625	-1.36452	0.553506	6.82058			2.94625	-1.36452	116.569	238.852
2.95292	-1.2662	0.188328	4.92265			2.95292	-1.2662	116.204	236.954
2.95958	-1.06675	0.111332	3.84193			2.95958	-1.06675	116.127	235.873
2.96625	-0.8683	0.148933	3.22007			2.96625	-0.8683	116.165	235.251
2.97292	-0.719361	0.216116	2.84845			2.97292	-0.719361	116.232	234.88
2.97958	-0.630866	0.277286	2.60843			2.97958	-0.630866	116.293	234.64
2.98625	-0.587587	0.318714	2.43963			2.98625	-0.587587	116.334	234.471
2.99292	-0.566363	0.332424	2.30556			2.99292	-0.566363	116.348	234.337
2.99958	-0.554119	0.322285	2.19265			2.99958	-0.554119	116.338	234.224
3.00625	-0.549964	0.302159	2.09188			3.00625	-0.549964	116.318	234.123
3.01292	-0.549617	0.27916	1.9962			3.01292	-0.549617	116.295	234.027
3.01958	-0.552836	0.261429	1.89992			3.01958	-0.552836	116.277	233.931
3.02625	-0.558714	0.257029	1.80492			3.02625	-0.558714	116.273	233.836
3.03292	-0.566647	0.272074	1.71871			3.03292	-0.566647	116.288	233.75
3.03958	-0.568907	0.300419	1.64673			3.03958	-0.568907	116.316	233.678
3.04625	-0.56274	0.330898	1.59064			3.04625	-0.56274	116.347	233.622
3.05292	-0.55747	0.359775	1.54872			3.05292	-0.55747	116.375	233.58
3.05958	-0.556786	0.385492	1.5082			3.05958	-0.556786	116.401	233.539
3.06625	-0.552061	0.399127	1.45829			3.06625	-0.552061	116.415	233.49
3.07292	-0.540141	0.398087	1.40675			3.07292	-0.540141	116.414	233.438
3.07958	-0.519423	0.396984	1.36157			3.07958	-0.519423	116.413	233.393
3.08625	-0.495132	0.400759	1.31508			3.08625	-0.495132	116.416	233.346
3.09292	-0.468655	0.399258	1.25248			3.09292	-0.468655	116.415	233.284
3.09958	-0.441312	0.388842	1.19098			3.09958	-0.441312	116.404	233.222
3.10625	-0.415071	0.381557	1.14873			3.10625	-0.415071	116.397	233.18
3.11292	-0.392206	0.383475	1.12181			3.11292	-0.392206	116.399	233.153
3.11958	-0.380382	0.377467	1.08659			3.11958	-0.380382	116.393	233.118
3.12625	-0.382996	0.36222	1.04025			3.12625	-0.382996	116.378	233.072
3.13292	-0.387149	0.352766	1.00207			3.13292	-0.387149	116.368	233.033
3.13958	-0.380191	0.364737	0.977031			3.13958	-0.380191	116.38	233.008
3.14625	-0.3709	0.383181	0.957588			3.14625	-0.3709	116.399	232.989
3.15292	-0.360962	0.387844	0.92849			3.15292	-0.360962	116.403	232.96
3.15958	-0.342958	0.386483	0.900949			3.15958	-0.342958	116.402	232.932
3.16625	-0.308768	0.379542	0.879877			3.16625	-0.308768	116.395	232.911
3.17292	-0.275257	0.367414	0.865641			3.17292	-0.275257	116.383	232.897
3.17958	-0.255871	0.337261	0.843877			3.17958	-0.255871	116.353	232.875
3.18625	-0.244277	0.305156	0.819164			3.18625	-0.244277	116.321	232.85
3.19292	-0.235117	0.28941	0.801974			3.19292	-0.235117	116.305	232.833
3.19958	-0.222726	0.293566	0.794061			3.19958	-0.222726	116.309	232.825
3.20625	-0.205984	0.308591	0.79522			3.20625	-0.205984	116.324	232.826
3.21292	-0.180715	0.32291	0.800227			3.21292	-0.180715	116.339	232.832
3.21958	-0.155749	0.33264	0.822311			3.21958	-0.155749	116.348	232.854
3.22625	-0.136571	0.337495	0.845257			3.22625	-0.136571	116.353	232.877
3.23292	-0.132818	0.342563	0.860017			3.23292	-0.132818	116.358	232.891
3.23958	-0.153066	0.346173	0.85623			3.23958	-0.153066	116.362	232.888
3.24625	-0.190776	0.343379	0.839512			3.24625	-0.190776	116.359	232.871
3.25292	-0.227677	0.332848	0.814565			3.25292	-0.227677	116.348	232.846
3.25958	-0.247765	0.320527	0.776934			3.25958	-0.247765	116.336	232.808
3.26625	-0.25537	0.300084	0.740331			3.26625	-0.25537	116.316	232.772
3.27292	-0.251729	0.269372	0.711467			3.27292	-0.251729	116.285	232.743
3.27958	-0.231771	0.223564	0.688707			3.27958	-0.231771	116.239	232.72
3.28625	-0.21179	0.177336	0.666691			3.28625	-0.21179	116.193	232.698
3.29292	-0.205606	0.148724	0.645014			3.29292	-0.205606	116.164	232.676
3.29958	-0.215695	0.136591	0.627078			3.29958	-0.215695	116.152	232.658
3.30625	-0.231941	0.137288	0.603614			3.30625	-0.231941	116.153	232.635
3.31292	-0.24423	0.14531	0.572773			3.31292	-0.24423	116.161	232.604
3.31958	-0.257118	0.165132	0.53882			3.31958	-0.257118	116.181	232.57
3.32625	-0.268762	0.188491	0.50252			3.32625	-0.268762	116.204	232.534
3.33292	-0.284696	0.197352	0.464474			3.33292	-0.284696	116.213	232.496
3.33958	-0.297592	0.191965	0.428424			3.33958	-0.297592	116.208	232.46
3.34625	-0.298243	0.181565	0.407359			3.34625	-0.298243	116.197	232.439
3.35292	-0.282434	0.172307	0.401309			3.35292	-0.282434	116.188	232.433
3.35958	-0.260181	0.164915	0.407473			3.35958	-0.260181	116.181	232.439
3.36625	-0.23568	0.162955	0.432675			3.36625	-0.23568	116.179	232.464
3.37292	-0.215622	0.167404	0.471257			3.37292	-0.215622	116.183	232.503
3.37958	-0.206934	0.173976	0.506605			3.37958	-0.206934	116.19	232.538
3.38625	-0.210548	0.180604	0.525473			3.38625	-0.210548	116.196	232.557
3.39292	-0.219285	0.185417	0.538451			3.39292	-0.219285	116.201	232.57
3.39958	-0.230354	0.178759	0.558388			3.39958	-0.230354	116.194	232.59
3.40625	-0.243245	0.166284	0.577777			3.40625	-0.243245	116.182	232.609
3.41292	-0.248276	0.158772	0.588289			3.41292	-0.248276	116.174	232.62
3.41958	-0.2385	0.156339	0.588304			3.41958	-0.2385	116.172	232.62
3.42625	-0.217028	0.140975	0.579996			3.42625	-0.217028	116.157	232.611
3.43292	-0.199693	0.107446	0.563027			3.43292	-0.199693	116.123	232.594
3.43958	-0.186729	0.0672427	0.534785			3.43958	-0.186729	116.083	232.566
3.44625	-0.173098	0.0283557	0.49747			3.44625	-0.173098	116.044	232.529
3.45292	-0.158264	-0.00346166	0.467311			3.45292	-0.158264	116.012	232.499
3.45958	-0.142966	-0.0224029	0.445553			3.45958	-0.142966	115.993	232.477
3.46625	-0.129046	-0.0243347	0.43817			3.46625	-0.129046	115.991	232.469
3.47292	-0.110016	-0.0135397	0.436055			3.47292	-0.110016	116.002	232.467
3.47958	-0.0821483	0.00959441	0.438189			3.47958	-0.0821483	116.025	232.469
3.48625	-0.0461685	0.0308496	0.441422			3.48625	-0.0461685	116.046	232.473
3.49292	-0.00591521	0.0298518	0.427132			3.49292	-0.00591521	116.045	232.458
3.49958	0.0323727	0.00691594	0.405719			3.49958	0.0323727	116.023	232.437
3.50625	0.0596188	-0.0196741	0.385082			3.50625	0.0596188	115.996	232.416
3.51292	0.0711188	-0.0286497	0.376269			3.51292	0.0711188	115.987	232.408
3.51958	0.0607442	-0.0275555	0.373863			3.51958	0.0607442	115.988	232.405
3.52625	0.0299834	-0.0215607	0.36971			3.52625	0.0299834	115.994	232.401
3.53292	-0.00191904	-0.0064011	0.37955			3.53292	-0.00191904	116.009	232.411
3.53958	-0.0184703	0.0147299	0.396439			3.53958	-0.0184703	116.03	232.428
3.54625	-0.0189828	0.0404722	0.412443			3.54625	-0.0189828	116.056	232.444
3.55292	-0.0142715	0.0618373	0.415937			3.55292	-0.0142715	116.077	232.447
3.55958	-0.00406195	0.0795474	0.411765			3.55958	-0.00406195	116.095	232.443
3.56625	0.0141797	0.0958119	0.423111			3.56625	0.0141797	116.111	232.454
3.57292	0.0328077	0.116195	0.447344			3.57292	0.0328077	116.132	232.479
3.57958	0.0321235	0.14903	0.480151			3.57958	0.0321235	116.165	232.511
3.58625	0.0277602	0.178598	0.510361			3.58625	0.0277602	116.194	232.542
3.59292	0.0293061	0.19051	0.539103			3.59292	0.0293061	116.206	232.57
3.59958	0.0428873	0.195218	0.569102			3.59958	0.0428873	116.211	232.6
3.60625	0.0582816	0.195075	0.583264			3.60625	0.0582816	116.211	232.615
3.61292	0.0667121	0.181425	0.569634			3.61292	0.0667121	116.197	232.601
3.61958	0.0791818	0.151579	0.541687			3.61958	0.0791818	116.167	232.573
3.62625	0.0807401	0.126053	0.518033			3.62625	0.0807401	116.142	232.549
3.63292	0.0703447	0.120584	0.502252			3.63292	0.0703447	116.136	232.534
3.63958	0.0484605	0.113836	0.478999			3.63958	0.0484605	116.129	232.51
3.64625	0.0258572	0.105123	0.458509			3.64625	0.0258572	116.121	232.49
3.65292	0.0162062	0.102613	0.45578			3.65292	0.0162062	116.118	232.487
3.65958	0.0129029	0.109844	0.462687			3.65958	0.0129029	116.125	232.494
3.66625	0.0162156	0.102611	0.462763			3.66625	0.0162156	116.118	232.494
3.67292	0.0242188	0.075563	0.462824			3.67292	0.0242188	116.091	232.494
3.67958	0.0412982	0.0524041	0.486705			3.67958	0.0412982	116.068	232.518
3.68625	0.062426	0.0562491	0.531487			3.68625	0.062426	116.072	232.563
3.69292	0.0810484	0.0818906	0.571664			3.69292	0.0810484	116.098	232.603
3.69958	0.0930466	0.110315	0.5885			3.69958	0.0930466	116.126	232.62
3.70625	0.102538	0.142026	0.580461			3.70625	0.102538	116.158	232.612
3.71292	0.114205	0.18005	0.561925			3.71292	0.114205	116.196	232.593
3.71958	0.121659	0.214478	0.539619			3.71958	0.121659	116.23	232.571
3.72625	0.126661	0.223323	0.511005			3.72625	0.126661	116.239	232.542
3.73292	0.12917	0.211995	0.491482			3.73292	0.12917	116.228	232.523
3.73958	0.137071	0.201869	0.501092			3.73958	0.137071	116.218	232.532
3.74625	0.147764	0.213559	0.541008			3.74625	0.147764	116.229	232.572
3.75292	0.158211	0.23934	0.586728			3.75292	0.158211	116.255	232.618
3.75958	0.165271	0.27579	0.621243			3.75958	0.165271	116.291	232.653
3.76625	0.164463	0.321695	0.652576			3.76625	0.164463	116.337	232.684
3.77292	0.161609	0.368262	0.672497			3.77292	0.161609	116.384	232.704
3.77958	0.144512	0.413456	0.677829			3.77958	0.144512	116.429	232.709
3.78625	0.117385	0.44998	0.682894			3.78625	0.117385	116.466	232.714
3.79292	0.0849307	0.474757	0.688952			3.79292	0.0849307	116.49	232.72
3.79958	0.0599202	0.485959	0.691303			3.79958	0.0599202	116.502	232.723
3.80625	0.0496118	0.495047	0.673337			3.80625	0.0496118	116.511	232.705
3.81292	0.0411225	0.518926	0.65857			3.81292	0.0411225	116.535	232.69
3.81958	0.0421369	0.545726	0.661813			3.81958	0.0421369	116.561	232.693
3.82625	0.0522517	0.565715	0.675948			3.82625	0.0522517	116.581	232.707
3.83292	0.0711291	0.580381	0.694783			3.83292	0.0711291	116.596	232.726
3.83958	0.0888304	0.604916	0.710272			3.83958	0.0888304	116.621	232.742
3.84625	0.0939042	0.629634	0.723655			3.84625	0.0939042	116.645	232.755
3.85292	0.0962833	0.633351	0.72914			3.85292	0.0962833	116.649	232.76
3.85958	0.0984436	0.619017	0.728805			3.85958	0.0984436	116.635	232.76
3.86625	0.0989374	0.609164	0.718998			3.86625	0.0989374	116.625	232.75
3.87292	0.0971425	0.609983	0.696511			3.87292	0.0971425	116.626	232.728
3.87958	0.0985934	0.618537	0.678369			3.87958	0.0985934	116.634	232.71
3.88625	0.109309	0.635776	0.683423			3.88625	0.109309	116.651	232.715
3.89292	0.120951	0.674478	0.707038			3.89292	0.120951	116.69	232.738
3.89958	0.131671	0.724058	0.735912			3.89958	0.131671	116.74	232.767
3.90625	0.139583	0.763238	0.767687			3.90625	0.139583	116.779	232.799
3.91292	0.145242	0.780624	0.815559			3.91292	0.145242	116.796	232.847
3.91958	0.140894	0.778771	0.866657			3.91958	0.140894	116.794	232.898
3.92625	0.117332	0.77022	0.900081			3.92625	0.117332	116.786	232.931
3.93292	0.0830971	0.749077	0.916691			3.93292	0.0830971	116.765	232.948
3.93958	0.04416	0.726435	0.92638			3.93958	0.04416	116.742	232.958
3.94625	0.0116673	0.70251	0.940928			3.94625	0.0116673	116.718	232.972
3.95292	-0.00538006	0.695933	0.961857			3.95292	-0.00538006	116.712	232.993
3.95958	0.00288034	0.690501	0.994427			3.95958	0.00288034	116.706	233.026
3.96625	0.0395125	0.677269	1.03008			3.96625	0.0395125	116.693	233.061
3.97292	0.0840682	0.655817	1.05684			3.97292	0.0840682	116.671	233.088
3.97958	0.123965	0.627322	1.05987			3.97958	0.123965	116.643	233.091
3.98625	0.163358	0.605331	1.04632			3.98625	0.163358	116.621	233.078
3.99292	0.191402	0.584746	1.02466			3.99292	0.191402	116.6	233.056
3.99958	0.19795	0.58202	1.00105			3.99958	0.19795	116.598	233.032
4.00625	0.189426	0.592772	0.990629			4.00625	0.189426	116.608	233.022
4.01292	0.184902	0.610694	0.999108			4.01292	0.184902	116.626	233.03
4.01958	0.188384	0.621208	1.03217			4.01958	0.188384	116.637	233.063
4.02625	0.187136	0.611161	1.07126			4.02625	0.187136	116.627	233.103
4.03292	0.18612	0.591195	1.09677			4.03292	0.18612	116.607	233.128
4.03958	0.190653	0.568878	1.11207			4.03958	0.190653	116.585	233.143
4.04625	0.198461	0.561266	1.12126			4.04625	0.198461	116.577	233.153
4.05292	0.208848	0.564661	1.12564			4.05292	0.208848	116.58	233.157
4.05958	0.235289	0.585823	1.13151			4.05958	0.235289	116.601	233.163
4.06625	0.267383	0.627938	1.14829			4.06625	0.267383	116.644	233.18
4.07292	0.288483	0.678457	1.18015			4.07292	0.288483	116.694	233.211
4.07958	0.301308	0.711294	1.20378			4.07958	0.301308	116.727	233.235
4.08625	0.309547	0.700067	1.20534			4.08625	0.309547	116.716	233.237
4.09292	0.32298	0.661177	1.20133			4.09292	0.32298	116.677	233.233
4.09958	0.322408	0.618007	1.19293			4.09958	0.322408	116.634	233.224
4.10625	0.318291	0.588272	1.18107			4.10625	0.318291	116.604	233.212
4.11292	0.30304	0.563226	1.15472			4.11292	0.30304	116.579	233.186
4.11958	0.268879	0.552896	1.12547			4.11958	0.268879	116.569	233.157
4.12625	0.216293	0.567839	1.10228			4.12625	0.216293	116.583	233.134
4.13292	0.165013	0.597502	1.0858			4.13292	0.165013	116.613	233.117
4.13958	0.145522	0.611173	1.06732			4.13958	0.145522	116.627	233.099
4.14625	0.149372	0.591093	1.03524			4.14625	0.149372	116.607	233.067
4.15292	0.174358	0.5533	0.998272			4.15292	0.174358	116.569	233.03
4.15958	0.217313	0.519603	0.966226			4.15958	0.217313	116.535	232.998
4.16625	0.277365	0.500344	0.935103			4.16625	0.277365	116.516	232.966
4.17292	0.317293	0.489495	0.88839			4.17292	0.317293	116.505	232.92
4.17958	0.316434	0.483745	0.835282			4.17958	0.316434	116.499	232.867
4.18625	0.281425	0.488646	0.787703			4.18625	0.281425	116.504	232.819
4.19292	0.239381	0.498711	0.750985			4.19292	0.239381	116.514	232.782
4.19958	0.211287	0.493105	0.707733			4.19958	0.211287	116.509	232.739
4.20625	0.193338	0.462431	0.670696			4.20625	0.193338	116.478	232.702
4.21292	0.182011	0.436448	0.654552			4.21292	0.182011	116.452	232.686
4.21958	0.169444	0.426915	0.646613			4.21958	0.169444	116.443	232.678
4.22625	0.1646	0.428856	0.627277			4.22625	0.1646	116.444	232.659
4.23292	0.163298	0.425073	0.597168			4.23292	0.163298	116.441	232.628
4.23958	0.157978	0.41525	0.570644			4.23958	0.157978	116.431	232.602
4.24625	0.152693	0.404142	0.534949			4.24625	0.152693	116.42	232.566
4.25292	0.15788	0.370232	0.469648			4.25292	0.15788	116.386	232.501
4.25958	0.178642	0.326411	0.390797			4.25958	0.178642	116.342	232.422
4.26625	0.19474	0.277732	0.317077			4.26625	0.19474	116.293	232.348
4.27292	0.204016	0.240674	0.249255			4.27292	0.204016	116.256	232.281
4.27958	0.206552	0.218777	0.188713			4.27958	0.206552	116.234	232.22
4.28625	0.201654	0.218796	0.148943			4.28625	0.201654	116.234	232.18
4.29292	0.193953	0.231591	0.12991			4.29292	0.193953	116.247	232.161
4.29958	0.179615	0.247639	0.11367			4.29958	0.179615	116.263	232.145
4.30625	0.173693	0.267787	0.0968706			4.30625	0.173693	116.283	232.128
4.31292	0.189127	0.294986	0.0935828			4.31292	0.189127	116.311	232.125
4.31958	0.231735	0.321688	0.107023			4.31958	0.231735	116.337	232.138
4.32625	0.284451	0.317838	0.125394			4.32625	0.284451	116.333	232.157
4.33292	0.317345	0.298128	0.144147			4.33292	0.317345	116.314	232.175
4.33958	0.336372	0.283069	0.165446			4.33958	0.336372	116.299	232.197
4.34625	0.349499	0.286286	0.180469			4.34625	0.349499	116.302	232.212
4.35292	0.33928	0.285082	0.175491			4.35292	0.33928	116.301	232.207
4.35958	0.291057	0.275473	0.150338			4.35958	0.291057	116.291	232.182
4.36625	0.231464	0.27606	0.119731			4.36625	0.231464	116.292	232.151
4.37292	0.201852	0.297202	0.103159			4.37292	0.201852	116.313	232.134
4.37958	0.201827	0.325733	0.102124			4.37958	0.201827	116.341	232.133
4.38625	0.199736	0.334329	0.115326			4.38625	0.199736	116.35	232.147
4.39292	0.19358	0.324009	0.13049			4.39292	0.19358	116.34	232.162
4.39958	0.206156	0.314626	0.142999			4.39958	0.206156	116.33	232.174
4.40625	0.240173	0.322482	0.153137			4.40625	0.240173	116.338	232.184
4.41292	0.27197	0.344533	0.144065			4.41292	0.27197	116.36	232.175
4.41958	0.278754	0.36833	0.129623			4.41958	0.278754	116.384	232.161
4.42625	0.266285	0.387606	0.111944			4.42625	0.266285	116.403	232.143
4.43292	0.238206	0.408967	0.107099			4.43292	0.238206	116.425	232.138
4.43958	0.196531	0.424876	0.104404			4.43958	0.196531	116.441	232.136
4.44625	0.136431	0.430966	0.10149			4.44625	0.136431	116.447	232.133
4.45292	0.0727474	0.416219	0.108689			4.45292	0.0727474	116.432	232.14
4.45958	0.0366471	0.381726	0.11714			4.45958	0.0366471	116.397	232.148
4.46625	0.0373801	0.340496	0.128291			4.46625	0.0373801	116.356	232.16
4.47292	0.076561	0.299852	0.128821			4.47292	0.076561	116.315	232.16
4.47958	0.120157	0.269148	0.126221			4.47958	0.120157	116.285	232.157
4.48625	0.160615	0.248528	0.119998			4.48625	0.160615	116.264	232.151
4.49292	0.182615	0.236206	0.121679			4.49292	0.182615	116.252	232.153
4.49958	0.178231	0.241508	0.133337			4.49958	0.178231	116.257	232.165
4.50625	0.146807	0.255325	0.133722			4.50625	0.146807	116.271	232.165
4.51292	0.107756	0.269794	0.121476			4.51292	0.107756	116.285	232.153
4.51958	0.0949512	0.277319	0.108444			4.51958	0.0949512	116.293	232.14
4.52625	0.100903	0.278495	0.101233			4.52625	0.100903	116.294	232.133
4.53292	0.118482	0.267321	0.0806424			4.53292	0.118482	116.283	232.112
4.53958	0.14312	0.237985	0.0336626			4.53958	0.14312	116.254	232.065
4.54625	0.183671	0.211901	-0.00387514			4.54625	0.183671	116.228	232.027
4.55292	0.221461	0.206859	-0.0106519			4.55292	0.221461	116.222	232.021
4.55958	0.237378	0.213862	-0.00710196			4.55958	0.237378	116.23	232.024
4.56625	0.23739	0.213664	-0.023406			4.56625	0.23739	116.229	232.008
4.57292	0.230757	0.21593	-0.0467361			4.57292	0.230757	116.232	231.985
4.57958	0.221092	0.220751	-0.0477379			4.57958	0.221092	116.236	231.984
4.58625	0.208355	0.218003	-0.023798			4.58625	0.208355	116.234	232.007
4.59292	0.193758	0.215003	0.0115017			4.59292	0.193758	116.231	232.043
4.59958	0.183573	0.217812	0.0432372			4.59958	0.183573	116.233	232.075
4.60625	0.171713	0.232333	0.0724455			4.60625	0.171713	116.248	232.104
4.61292	0.161463	0.245366	0.092856			4.61292	0.161463	116.261	232.124
4.61958	0.152326	0.263272	0.103539			4.61958	0.152326	116.279	232.135
4.62625	0.14869	0.293832	0.094576			4.62625	0.14869	116.309	232.126
4.63292	0.150269	0.307491	0.0569827			4.63292	0.150269	116.323	232.088
4.63958	0.145038	0.309807	0.00877579			4.63958	0.145038	116.325	232.04
4.64625	0.129105	0.296159	-0.0308719			4.64625	0.129105	116.312	232
4.65292	0.103409	0.275931	-0.0654134			4.65292	0.103409	116.292	231.966
4.65958	0.0789275	0.240029	-0.108494			4.65958	0.0789275	116.256	231.923
4.66625	0.0494719	0.183388	-0.157213			4.66625	0.0494719	116.199	231.874
4.67292	0.0154376	0.127036	-0.189206			4.67292	0.0154376	116.143	231.842
4.67958	-0.00756291	0.0839804	-0.195562			4.67958	-0.00756291	116.1	231.836
4.68625	-0.016074	0.0706729	-0.182193			4.68625	-0.016074	116.086	231.849
4.69292	-0.0120136	0.0890261	-0.154868			4.69292	-0.0120136	116.105	231.876
4.69958	0.00269261	0.136136	-0.11738			4.69958	0.00269261	116.152	231.914
4.70625	0.0329308	0.206887	-0.0807342			4.70625	0.0329308	116.223	231.951
4.71292	0.0766985	0.277057	-0.0567261			4.71292	0.0766985	116.293	231.975
4.71958	0.106743	0.323858	-0.0506449			4.71958	0.106743	116.339	231.981
4.72625	0.117663	0.329515	-0.0528438			4.72625	0.117663	116.345	231.978
4.73292	0.11796	0.304761	-0.0494739			4.73292	0.11796	116.32	231.982
4.73958	0.114259	0.283715	-0.0307734			4.73958	0.114259	116.299	232.001
4.74625	0.111864	0.281503	0.00299215			4.74625	0.111864	116.297	232.034
4.75292	0.1114	0.292905	0.0438983			4.75292	0.1114	116.309	232.075
4.75958	0.125066	0.298803	0.0730058			4.75958	0.125066	116.314	232.104
4.76625	0.161158	0.305135	0.0828608			4.76625	0.161158	116.321	232.114
4.77292	0.218259	0.314887	0.0652952			4.77292	0.218259	116.331	232.097
4.77958	0.274765	0.312123	0.0192486			4.77958	0.274765	116.328	232.051
4.78625	0.301537	0.283879	-0.0373259			4.78625	0.301537	116.3	231.994
4.79292	0.298598	0.244282	-0.087025			4.79292	0.298598	116.26	231.944
4.79958	0.278346	0.20792	-0.112154			4.79958	0.278346	116.224	231.919
4.80625	0.252339	0.185085	-0.113276			4.80625	0.252339	116.201	231.918
4.81292	0.221649	0.178657	-0.102314			4.81292	0.221649	116.194	231.929
4.81958	0.195767	0.194251	-0.0884164			4.81958	0.195767	116.21	231.943
4.82625	0.183347	0.227124	-0.0772437			4.82625	0.183347	116.243	231.954
4.83292	0.181419	0.263748	-0.0683596			4.83292	0.181419	116.279	231.963
4.83958	0.174324	0.299146	-0.0617821			4.83958	0.174324	116.315	231.969
4.84625	0.149046	0.316101	-0.0652663			4.84625	0.149046	116.332	231.966
4.85292	0.113835	0.307702	-0.0705433			4.85292	0.113835	116.323	231.961
4.85958	0.0883986	0.288859	-0.0673491			4.85958	0.0883986	116.304	231.964
4.86625	0.0847492	0.266565	-0.0585172			4.86625	0.0847492	116.282	231.973
4.87292	0.0974045	0.245696	-0.0729587			4.87292	0.0974045	116.261	231.958
4.87958	0.119661	0.230892	-0.102405			4.87958	0.119661	116.247	231.929
4.88625	0.154698	0.250894	-0.109356			4.88625	0.154698	116.267	231.922
4.89292	0.19969	0.297121	-0.0750521			4.89292	0.19969	116.313	231.956
4.89958	0.242088	0.323048	-0.0326423			4.89958	0.242088	116.339	231.999
4.90625	0.271758	0.316339	-0.0276713			4.90625	0.271758	116.332	232.004
4.91292	0.292451	0.285751	-0.0328042			4.91292	0.292451	116.301	231.998
4.91958	0.312712	0.262947	-0.0278534			4.91958	0.312712	116.279	232.003
4.92625	0.328408	0.231038	-0.0235695			4.92625	0.328408	116.247	232.008
4.93292	0.331165	0.201171	-0.0430332			4.93292	0.331165	116.217	231.988
4.93958	0.311057	0.18018	-0.0728168			4.93958	0.311057	116.196	231.958
4.94625	0.271476	0.176351	-0.08174			4.94625	0.271476	116.192	231.95
4.95292	0.220653	0.186699	-0.070623			4.95292	0.220653	116.202	231.961
4.95958	0.174356	0.189943	-0.0607493			4.95958	0.174356	116.206	231.971
4.96625	0.146426	0.187556	-0.058611			4.96625	0.146426	116.203	231.973
4.97292	0.135427	0.167889	-0.0631499			4.97292	0.135427	116.184	231.968
4.97958	0.139478	0.144306	-0.0675771			4.97958	0.139478	116.16	231.964
4.98625	0.154422	0.118615	-0.0724495			4.98625	0.154422	116.134	231.959
4.99292	0.170964	0.0902168	-0.0908517			4.99292	0.170964	116.106	231.94
4.99958	0.178074	0.0738315	-0.123712			4.99958	0.178074	116.089	231.908
5.00625	0.169352	0.0763607	-0.165378			5.00625	0.169352	116.092	231.866
5.01292	0.148508	0.104306	-0.193842			5.01292	0.148508	116.12	231.837
5.01958	0.122189	0.136266	-0.21016			5.01958	0.122189	116.152	231.821
5.02625	0.0930106	0.157385	-0.222701			5.02625	0.0930106	116.173	231.809
5.03292	0.0782871	0.169862	-0.231798			5.03292	0.0782871	116.185	231.799
5.03958	0.0745064	0.177414	-0.226619			5.03958	0.0745064	116.193	231.805
5.04625	0.0771676	0.177025	-0.210164			5.04625	0.0771676	116.193	231.821
5.05292	0.0880662	0.165561	-0.201767			5.05292	0.0880662	116.181	231.83
5.05958	0.113623	0.156796	-0.202874			5.05958	0.113623	116.172	231.828
5.06625	0.147298	0.165031	-0.191644			5.06625	0.147298	116.181	231.84
5.07292	0.172994	0.191185	-0.151535			5.07292	0.172994	116.207	231.88
5.07958	0.184909	0.216919	-0.0914594			5.07958	0.184909	116.233	231.94
5.08625	0.187061	0.223957	-0.0372489			5.08625	0.187061	116.24	231.994
5.09292	0.1752	0.209187	-0.0014207			5.09292	0.1752	116.225	232.03
5.09958	0.153721	0.183128	0.0158116			5.09958	0.153721	116.199	232.047
5.10625	0.120462	0.163283	0.0260317			5.10625	0.120462	116.179	232.057
5.11292	0.0920212	0.155588	0.033484			5.11292	0.0920212	116.171	232.065
5.11958	0.0807311	0.150707	0.0254622			5.11958	0.0807311	116.166	232.057
5.12625	0.089563	0.147546	-0.00122227			5.12625	0.089563	116.163	232.03
5.13292	0.105949	0.143478	-0.0383353			5.13292	0.105949	116.159	231.993
5.13958	0.119816	0.142171	-0.0724111			5.13958	0.119816	116.158	231.959
5.14625	0.138828	0.141985	-0.108922			5.14625	0.138828	116.158	231.922
5.15292	0.159477	0.147151	-0.145822			5.15292	0.159477	116.163	231.885
5.15958	0.175892	0.161225	-0.166931			5.15958	0.175892	116.177	231.864
5.16625	0.185699	0.185242	-0.156579			5.16625	0.185699	116.201	231.875
5.17292	0.200636	0.213445	-0.12824			5.17292	0.200636	116.229	231.903
5.17958	0.220606	0.237346	-0.109316			5.17958	0.220606	116.253	231.922
5.18625	0.235553	0.244887	-0.106299			5.18625	0.235553	116.261	231.925
5.19292	0.245355	0.226417	-0.118517			5.19292	0.245355	116.242	231.913
5.19958	0.262564	0.186886	-0.144368			5.19958	0.262564	116.203	231.887
5.20625	0.274893	0.142211	-0.175432			5.20625	0.274893	116.158	231.856
5.21292	0.275598	0.112536	-0.189595			5.21292	0.275598	116.128	231.842
5.21958	0.254485	0.0892641	-0.166908			5.21958	0.254485	116.105	231.864
5.22625	0.227904	0.0767762	-0.128931			5.22625	0.227904	116.092	231.902
5.23292	0.199436	0.0759198	-0.0962797			5.23292	0.199436	116.092	231.935
5.23958	0.156974	0.0912455	-0.0720423			5.23958	0.156974	116.107	231.959
5.24625	0.101297	0.108945	-0.0649703			5.24625	0.101297	116.125	231.966
5.25292	0.0301184	0.121886	-0.0731498			5.25292	0.0301184	116.138	231.958
5.25958	-0.0327624	0.143316	-0.0804053			5.25958	-0.0327624	116.159	231.951
5.26625	-0.0698022	0.16744	-0.0663901			5.26625	-0.0698022	116.183	231.965
5.27292	-0.0802346	0.18674	-0.038961			5.27292	-0.0802346	116.202	231.992
5.27958	-0.0645235	0.19517	-0.0208335			5.27958	-0.0645235	116.211	232.01
5.28625	-0.0338744	0.207568	-0.0119344			5.28625	-0.0338744	116.223	232.019
5.29292	0.0118916	0.219169	-0.0149944			5.29292	0.0118916	116.235	232.016
5.29958	0.0586505	0.222553	-0.0397872			5.29958	0.0586505	116.238	231.991
5.30625	0.0886714	0.22092	-0.0786999			5.30625	0.0886714	116.237	231.953
5.31292	0.0882622	0.220567	-0.11778			5.31292	0.0882622	116.236	231.913
5.31958	0.0671657	0.220023	-0.148508			5.31958	0.0671657	116.236	231.883
5.32625	0.0416103	0.208108	-0.170755			5.32625	0.0416103	116.224	231.861
5.33292	0.0184917	0.187783	-0.182108			5.33292	0.0184917	116.203	231.849
5.33958	-0.00386604	0.154984	-0.185139			5.33958	-0.00386604	116.171	231.846
5.34625	-0.0295278	0.109219	-0.188902			5.34625	-0.0295278	116.125	231.842
5.35292	-0.0432234	0.0650896	-0.191086			5.35292	-0.0432234	116.081	231.84
5.35958	-0.0525059	0.044401	-0.184367			5.35958	-0.0525059	116.06	231.847
5.36625	-0.0651602	0.0470997	-0.179555			5.36625	-0.0651602	116.063	231.852
5.37292	-0.0756798	0.0602912	-0.170653			5.37292	-0.0756798	116.076	231.861
5.37958	-0.0666211	0.0815926	-0.154748			5.37958	-0.0666211	116.097	231.877
5.38625	-0.0391489	0.10388	-0.131784			5.38625	-0.0391489	116.12	231.899
5.39292	-0.015018	0.123295	-0.113184			5.39292	-0.015018	116.139	231.918
5.39958	0.00483901	0.126682	-0.0956883			5.39958	0.00483901	116.142	231.936
5.40625	0.0250712	0.126518	-0.0672671			5.40625	0.0250712	116.142	231.964
5.41292	0.0526687	0.138517	-0.0287531			5.41292	0.0526687	116.154	232.003
5.41958	0.0692263	0.174144	0.00728034			5.41958	0.0692263	116.19	232.039
5.42625	0.0664192	0.217397	0.0230564			5.42625	0.0664192	116.233	232.054
5.43292	0.0526604	0.247479	0.029717			5.43292	0.0526604	116.263	232.061
5.43958	0.0414069	0.264947	0.0241341			5.43958	0.0414069	116.281	232.055
5.44625	0.0475197	0.275451	0.0110162			5.44625	0.0475197	116.291	232.042
5.45292	0.0578117	0.28512	-0.0122898			5.45292	0.0578117	116.301	232.019
5.45958	0.0718571	0.279092	-0.038866			5.45958	0.0718571	116.295	231.992
5.46625	0.102336	0.272077	-0.0574919			5.46625	0.102336	116.288	231.974
5.47292	0.162231	0.254497	-0.0772903			5.47292	0.162231	116.27	231.954
5.47958	0.218096	0.224153	-0.096892			5.47958	0.218096	116.24	231.934
5.48625	0.231754	0.175405	-0.119863			5.48625	0.231754	116.191	231.911
5.49292	0.204375	0.116929	-0.145587			5.49292	0.204375	116.133	231.886
5.49958	0.164614	0.0719008	-0.162355			5.49958	0.164614	116.088	231.869
5.50625	0.124197	0.0442797	-0.162842			5.50625	0.124197	116.06	231.868
5.51292	0.0799573	0.0427323	-0.144007			5.51292	0.0799573	116.058	231.887
5.51958	0.0443142	0.0608184	-0.115385			5.51958	0.0443142	116.076	231.916
5.52625	0.0378295	0.0883821	-0.0938542			5.52625	0.0378295	116.104	231.937
5.53292	0.0688452	0.114774	-0.080032			5.53292	0.0688452	116.13	231.951
5.53958	0.10518	0.129451	-0.0794251			5.53958	0.10518	116.145	231.952
5.54625	0.117515	0.13188	-0.079224			5.54625	0.117515	116.148	231.952
5.55292	0.0960529	0.135479	-0.0813507			5.55292	0.0960529	116.151	231.95
5.55958	0.0649266	0.141429	-0.095516			5.55958	0.0649266	116.157	231.936
5.56625	0.0452511	0.149682	-0.11177			5.56625	0.0452511	116.165	231.92
5.57292	0.0305091	0.15877	-0.114782			5.57292	0.0305091	116.174	231.916
5.57958	0.0378363	0.180306	-0.0961953			5.57958	0.0378363	116.196	231.935
5.58625	0.0779161	0.213764	-0.0858732			5.58625	0.0779161	116.229	231.945
5.59292	0.142052	0.241788	-0.0983629			5.59292	0.142052	116.257	231.933
5.59958	0.207175	0.264534	-0.112072			5.59958	0.207175	116.28	231.919
5.60625	0.257557	0.288685	-0.107151			5.60625	0.257557	116.304	231.924
5.61292	0.297927	0.303043	-0.0898228			5.61292	0.297927	116.319	231.941
5.61958	0.311996	0.29263	-0.0862124			5.61958	0.311996	116.308	231.945
5.62625	0.287006	0.266776	-0.089908			5.62625	0.287006	116.282	231.941
5.63292	0.23552	0.250067	-0.0835045			5.63292	0.23552	116.266	231.948
5.63958	0.179639	0.239175	-0.0747264			5.63958	0.179639	116.255	231.957
5.64625	0.126312	0.2178	-0.085844			5.64625	0.126312	116.233	231.945
5.65292	0.0766406	0.192165	-0.122929			5.65292	0.0766406	116.208	231.908
5.65958	0.0263424	0.170628	-0.16565			5.65958	0.0263424	116.186	231.866
5.66625	-0.0171446	0.141463	-0.209451			5.66625	-0.0171446	116.157	231.822
5.67292	-0.0499122	0.107685	-0.249674			5.67292	-0.0499122	116.123	231.782
5.67958	-0.0642131	0.084748	-0.283401			5.67958	-0.0642131	116.1	231.748
5.68625	-0.059413	0.0802013	-0.306218			5.68625	-0.059413	116.096	231.725
5.69292	-0.0492004	0.0903463	-0.318731			5.69292	-0.0492004	116.106	231.713
5.69958	-0.0275951	0.110366	-0.317804			5.69958	-0.0275951	116.126	231.713
5.70625	0.0115771	0.15331	-0.297018			5.70625	0.0115771	116.169	231.734
5.71292	0.0624444	0.194435	-0.260925			5.71292	0.0624444	116.21	231.77
5.71958	0.100633	0.21283	-0.223488			5.71958	0.100633	116.228	231.808
5.72625	0.119051	0.21786	-0.180804			5.72625	0.119051	116.233	231.85
5.73292	0.11942	0.221375	-0.146208			5.73292	0.11942	116.237	231.885
5.73958	0.115204	0.223515	-0.123843			5.73958	0.115204	116.239	231.907
5.74625	0.123523	0.223055	-0.117841			5.74625	0.123523	116.239	231.913
5.75292	0.149521	0.228183	-0.117665			5.75292	0.149521	116.244	231.914
5.75958	0.178415	0.243548	-0.122464			5.75958	0.178415	116.259	231.909
5.76625	0.194657	0.245441	-0.133843			5.76625	0.194657	116.261	231.897
5.77292	0.205878	0.238938	-0.131091			5.77292	0.205878	116.255	231.9
5.77958	0.209197	0.227686	-0.115105			5.77958	0.209197	116.243	231.916
5.78625	0.189959	0.204346	-0.0963259			5.78625	0.189959	116.22	231.935
5.79292	0.141687	0.174879	-0.0908691			5.79292	0.141687	116.191	231.94
5.79958	0.0955164	0.158685	-0.0889775			5.79958	0.0955164	116.174	231.942
5.80625	0.0666201	0.169698	-0.0862056			5.80625	0.0666201	116.185	231.945
5.81292	0.0525957	0.181907	-0.0834493			5.81292	0.0525957	116.198	231.948
5.81958	0.0443164	0.196237	-0.0770999			5.81958	0.0443164	116.212	231.954
5.82625	0.0322552	0.212632	-0.0705043			5.82625	0.0322552	116.228	231.961
5.83292	0.0215804	0.216696	-0.0582944			5.83292	0.0215804	116.232	231.973
5.83958	0.00705654	0.199774	-0.0290909			5.83958	0.00705654	116.215	232.002
5.84625	-0.00882076	0.17487	0.00907634			5.84625	-0.00882076	116.191	232.04
5.85292	-0.0348221	0.166962	0.0312902			5.85292	-0.0348221	116.183	232.063
5.85958	-0.0625459	0.160826	0.0204967			5.85958	-0.0625459	116.176	232.052
5.86625	-0.082687	0.14374	-0.00497515			5.86625	-0.082687	116.159	232.026
5.87292	-0.0894313	0.125357	-0.0337362			5.87292	-0.0894313	116.141	231.998
5.87958	-0.0912455	0.109881	-0.0727493			5.87958	-0.0912455	116.126	231.959
5.88625	-0.07838	0.103534	-0.110619			5.88625	-0.07838	116.119	231.921
5.89292	-0.0498232	0.097501	-0.137147			5.89292	-0.0498232	116.113	231.894
5.89958	-0.0159105	0.0950479	-0.149209			5.89958	-0.0159105	116.111	231.882
5.90625	0.0150277	0.0969326	-0.160025			5.90625	0.0150277	116.113	231.871
5.91292	0.0383513	0.112532	-0.167463			5.91292	0.0383513	116.128	231.864
5.91958	0.0642058	0.138186	-0.164625			5.91958	0.0642058	116.154	231.867
5.92625	0.0855115	0.152514	-0.16675			5.92625	0.0855115	116.168	231.865
5.93292	0.0953031	0.142346	-0.168957			5.93292	0.0953031	116.158	231.862
5.93958	0.0793946	0.113376	-0.157648			5.93958	0.0793946	116.129	231.874
5.94625	0.049914	0.080996	-0.128256			5.94625	0.049914	116.097	231.903
5.95292	0.0347152	0.0547251	-0.0988844			5.95292	0.0347152	116.07	231.932
5.95958	0.0398708	0.0479704	-0.0791075			5.95958	0.0398708	116.064	231.952
5.96625	0.0524984	0.0691834	-0.0519262			5.96625	0.0524984	116.085	231.979
5.97292	0.0620984	0.115054	-0.0154427			5.97292	0.0620984	116.131	232.016
5.97958	0.0841068	0.172666	0.00521676			5.97958	0.0841068	116.188	232.036
5.98625	0.117997	0.232395	-0.00107315			5.98625	0.117997	116.248	232.03
5.99292	0.146151	0.280225	-0.0154677			5.99292	0.146151	116.296	232.016
5.99958	0.153061	0.312613	-0.0172243			5.99958	0.153061	116.328	232.014
6.00625	0.144804	0.330177	-0.0120754			6.00625	0.144804	116.346	232.019
6.01292	0.14443	0.323979	-0.0324047			6.01292	0.14443	116.34	231.999
6.01958	0.163651	0.295484	-0.067995			6.01958	0.163651	116.311	231.963
6.02625	0.198615	0.264513	-0.0944896			6.02625	0.198615	116.28	231.937
6.03292	0.221915	0.237976	-0.109502			6.03292	0.221915	116.254	231.922
6.03958	0.220437	0.211921	-0.12661			6.03958	0.220437	116.228	231.905
6.04625	0.209752	0.184791	-0.150276			6.04625	0.209752	116.2	231.881
6.05292	0.193936	0.188456	-0.148055			6.05292	0.193936	116.204	231.883
6.05958	0.161127	0.234177	-0.0997155			6.05958	0.161127	116.25	231.932
6.06625	0.118354	0.286166	-0.0270157			6.06625	0.118354	116.302	232.004
6.07292	0.0827512	0.327845	0.0440444			6.07292	0.0827512	116.343	232.075
6.07958	0.066381	0.351982	0.0967669			6.07958	0.066381	116.368	232.128
6.08625	0.050327	0.361352	0.133582			6.08625	0.050327	116.377	232.165
6.09292	0.0301925	0.342443	0.155804			6.09292	0.0301925	116.358	232.187
6.09958	0.032242	0.307889	0.148237			6.09958	0.032242	116.324	232.18
6.10625	0.0575756	0.280463	0.113308			6.10625	0.0575756	116.296	232.145
6.11292	0.0787724	0.265874	0.0618111			6.11292	0.0787724	116.282	232.093
6.11958	0.0741854	0.249042	0.015255			6.11958	0.0741854	116.265	232.047
6.12625	0.0576961	0.227792	-0.0278809			6.12625	0.0576961	116.243	232.003
6.13292	0.0552221	0.216526	-0.0730085			6.13292	0.0552221	116.232	231.958
6.13958	0.0392925	0.217819	-0.109894			6.13958	0.0392925	116.233	231.921
6.14625	-0.0077131	0.209925	-0.132695			6.14625	-0.0077131	116.226	231.899
6.15292	-0.0697621	0.182893	-0.135557			6.15292	-0.0697621	116.199	231.896
6.15958	-0.115643	0.158038	-0.121277			6.15958	-0.115643	116.174	231.91
6.16625	-0.130123	0.156706	-0.0871982			6.16625	-0.130123	116.172	231.944
6.17292	-0.134766	0.170107	-0.0528411			6.17292	-0.134766	116.186	231.978
6.17958	-0.130241	0.174134	-0.0290841			6.17958	-0.130241	116.19	232.002
6.18625	-0.113881	0.185421	-0.00617951			6.18625	-0.113881	116.201	232.025
6.19292	-0.0763315	0.227156	0.0243574			6.19292	-0.0763315	116.243	232.056
6.19958	-0.0292862	0.286861	0.0513241			6.19958	-0.0292862	116.302	232.083
6.20625	0.00124018	0.322833	0.0514415			6.20625	0.00124018	116.338	232.083
6.21292	0.00476894	0.317033	0.0334228			6.21292	0.00476894	116.333	232.065
6.21958	-0.0151018	0.299805	0.0180594			6.21958	-0.0151018	116.315	232.049
6.22625	-0.0392772	0.289186	-0.00570356			6.22625	-0.0392772	116.305	232.026
6.23292	-0.063776	0.273158	-0.0493662			6.23292	-0.063776	116.289	231.982
6.23958	-0.0856885	0.243792	-0.104392			6.23958	-0.0856885	116.259	231.927
6.24625	-0.106756	0.223601	-0.130068			6.24625	-0.106756	116.239	231.901
6.25292	-0.119982	0.228211	-0.113839			6.25292	-0.119982	116.244	231.917
6.25958	-0.11984	0.242223	-0.0808973			6.25958	-0.11984	116.258	231.95
6.26625	-0.117732	0.236964	-0.0465619			6.26625	-0.117732	116.253	231.985
6.27292	-0.126826	0.22042	-0.0233684			6.27292	-0.126826	116.236	232.008
6.27958	-0.142368	0.210356	-0.00450598			6.27958	-0.142368	116.226	232.027
6.28625	-0.154858	0.215875	0.000503488			6.28625	-0.154858	116.232	232.032
6.29292	-0.161362	0.22689	-0.020575			6.29292	-0.161362	116.243	232.011
6.29958	-0.172391	0.239118	-0.0679305			6.29958	-0.172391	116.255	231.963
6.30625	-0.185256	0.253307	-0.129704			6.30625	-0.185256	116.269	231.902
6.31292	-0.191364	0.259544	-0.176133			6.31292	-0.191364	116.275	231.855
6.31958	-0.195926	0.257286	-0.211705			6.31958	-0.195926	116.273	231.82
6.32625	-0.20233	0.237476	-0.238997			6.32625	-0.20233	116.253	231.792
6.33292	-0.216022	0.207632	-0.25495			6.33292	-0.216022	116.223	231.776
6.33958	-0.231011	0.171229	-0.249855			6.33958	-0.231011	116.187	231.781
6.34625	-0.235242	0.129381	-0.229964			6.34625	-0.235242	116.145	231.801
6.35292	-0.212342	0.086381	-0.212461			6.35292	-0.212342	116.102	231.819
6.35958	-0.165923	0.0502381	-0.202051			6.35958	-0.165923	116.066	231.829
6.36625	-0.123614	0.0354406	-0.202303			6.36625	-0.123614	116.051	231.829
6.37292	-0.106179	0.0400963	-0.214804			6.37292	-0.106179	116.056	231.816
6.37958	-0.104669	0.0485795	-0.227969			6.37958	-0.104669	116.064	231.803
6.38625	-0.112986	0.0626545	-0.225213			6.38625	-0.112986	116.078	231.806
6.39292	-0.144594	0.0839954	-0.196189			6.39292	-0.144594	116.1	231.835
6.39958	-0.199363	0.105164	-0.145587			6.39958	-0.199363	116.121	231.886
6.40625	-0.240014	0.110872	-0.0866229			6.40625	-0.240014	116.127	231.945
6.41292	-0.227148	0.112843	-0.0231435			6.41292	-0.227148	116.128	232.008
6.41958	-0.168129	0.12853	0.0315563			6.41958	-0.168129	116.144	232.063
6.42625	-0.095486	0.147753	0.0682221			6.42625	-0.095486	116.163	232.099
6.43292	-0.0396335	0.145861	0.077621			6.43292	-0.0396335	116.161	232.109
6.43958	-0.00070581	0.126842	0.0673749			6.43958	-0.00070581	116.142	232.099
6.44625	0.0139384	0.118245	0.0568202			6.44625	0.0139384	116.134	232.088
6.45292	-0.0128161	0.117684	0.0534355			6.45292	-0.0128161	116.133	232.085
6.45958	-0.078282	0.113737	0.0489783			6.45958	-0.078282	116.129	232.08
6.46625	-0.156873	0.106887	0.0463501			6.46625	-0.156873	116.123	232.078
6.47292	-0.210971	0.121859	0.0443327			6.47292	-0.210971	116.137	232.076
6.47958	-0.247523	0.154651	0.0410234			6.47958	-0.247523	116.17	232.072
6.48625	-0.27181	0.171341	0.025522			6.48625	-0.27181	116.187	232.057
6.49292	-0.281846	0.165614	0.00888047			6.49292	-0.281846	116.181	232.04
6.49958	-0.284494	0.167371	0.0104817			6.49958	-0.284494	116.183	232.042
6.50625	-0.286077	0.185974	0.0146386			6.50625	-0.286077	116.202	232.046
6.51292	-0.286275	0.201604	0.0166755			6.51292	-0.286275	116.217	232.048
6.51958	-0.26054	0.200114	0.0144443			6.51958	-0.26054	116.216	232.046
6.52625	-0.216813	0.19113	0.00899394			6.52625	-0.216813	116.207	232.04
6.53292	-0.169604	0.175756	-0.011379			6.53292	-0.169604	116.191	232.02
6.53958	-0.128308	0.137208	-0.0468053			6.53958	-0.128308	116.153	231.984
6.54625	-0.0945845	0.0805725	-0.0798728			6.54625	-0.0945845	116.096	231.951
6.55292	-0.0722545	0.0240506	-0.100169			6.55292	-0.0722545	116.04	231.931
6.55958	-0.0597538	-0.013	-0.113828			6.55958	-0.0597538	116.003	231.917
6.56625	-0.0382195	-0.0189623	-0.11406			6.56625	-0.0382195	115.997	231.917
6.57292	-0.00531482	0.00225199	-0.0984001			6.57292	-0.00531482	116.018	231.933
6.57958	0.0252936	0.033812	-0.0789094			6.57958	0.0252936	116.049	231.952
6.58625	0.0423208	0.066061	-0.0633955			6.58625	0.0423208	116.082	231.968
6.59292	0.0458423	0.099834	-0.0585747			6.59292	0.0458423	116.115	231.973
6.59958	0.033696	0.131676	-0.0557613			6.59958	0.033696	116.147	231.976
6.60625	0.00621946	0.146005	-0.0534775			6.60625	0.00621946	116.162	231.978
6.61292	-0.02346	0.136846	-0.0486174			6.61292	-0.02346	116.152	231.983
6.61958	-0.0347704	0.119273	-0.0354731			6.61958	-0.0347704	116.135	231.996
6.62625	-0.0250428	0.0959485	-0.0290738			6.62625	-0.0250428	116.112	232.002
6.63292	-0.0108849	0.0825237	-0.0284167			6.63292	-0.0108849	116.098	232.003
6.63958	-0.00823979	0.0768614	-0.035954			6.63958	-0.00823979	116.092	231.995
6.64625	-0.00991354	0.0790111	-0.0528342			6.64625	-0.00991354	116.095	231.978
6.65292	0.00565557	0.0824051	-0.0712958			6.65292	0.00565557	116.098	231.96
6.65958	0.0403354	0.0932146	-0.0972752			6.65958	0.0403354	116.109	231.934
6.66625	0.0795676	0.115932	-0.114907			6.66625	0.0795676	116.132	231.916
6.67292	0.129944	0.139855	-0.126343			6.67292	0.129944	116.155	231.905
6.67958	0.192655	0.150052	-0.130977			6.67958	0.192655	116.166	231.9
6.68625	0.254776	0.146707	-0.121627			6.68625	0.254776	116.162	231.91
6.69292	0.289006	0.138886	-0.108916			6.69292	0.289006	116.155	231.922
6.69958	0.290846	0.121934	-0.102355			6.69958	0.290846	116.138	231.929
6.70625	0.287222	0.106263	-0.0914781			6.70625	0.287222	116.122	231.94
6.71292	0.28559	0.0965439	-0.0712735			6.71292	0.28559	116.112	231.96
6.71958	0.283119	0.106409	-0.0491839			6.71958	0.283119	116.122	231.982
6.72625	0.268523	0.122528	-0.0430079			6.72625	0.268523	116.138	231.988
6.73292	0.248664	0.130404	-0.045277			6.73292	0.248664	116.146	231.986
6.73958	0.242762	0.125858	-0.0334359			6.73958	0.242762	116.141	231.998
6.74625	0.243144	0.109003	-0.0288803			6.74625	0.243144	116.125	232.002
6.75292	0.230384	0.0674248	-0.0553081			6.75292	0.230384	116.083	231.976
6.75958	0.205496	-0.00381822	-0.110913			6.75958	0.205496	116.012	231.92
6.76625	0.185363	-0.0847697	-0.166884			6.76625	0.185363	115.931	231.864
6.77292	0.177837	-0.136209	-0.208841			6.77292	0.177837	115.879	231.822
6.77958	0.157465	-0.152498	-0.239138			6.77958	0.157465	115.863	231.792
6.78625	0.124842	-0.141559	-0.256418			6.78625	0.124842	115.874	231.775
6.79292	0.0975892	-0.103003	-0.245155			6.79292	0.0975892	115.913	231.786
6.79958	0.083153	-0.0424232	-0.195621			6.79958	0.083153	115.973	231.836
6.80625	0.0731175	0.0239238	-0.13507			6.80625	0.0731175	116.04	231.896
6.81292	0.065411	0.0783157	-0.0814577			6.81292	0.065411	116.094	231.95
6.81958	0.0693066	0.124359	-0.0550966			6.81958	0.0693066	116.14	231.976
6.82625	0.0868346	0.152779	-0.0465451			6.82625	0.0868346	116.168	231.985
6.83292	0.100189	0.164247	-0.0415471			6.83292	0.100189	116.18	231.99
6.83958	0.0959118	0.170736	-0.0458316			6.83958	0.0959118	116.186	231.985
6.84625	0.0796545	0.17468	-0.0546724			6.84625	0.0796545	116.19	231.977
6.85292	0.0606816	0.173628	-0.061874			6.85292	0.0606816	116.189	231.969
6.85958	0.0305315	0.161436	-0.0503336			6.85958	0.0305315	116.177	231.981
6.86625	-0.0211437	0.151458	-0.0325497			6.86625	-0.0211437	116.167	231.999
6.87292	-0.0768161	0.140145	-0.0228385			6.87292	-0.0768161	116.156	232.008
6.87958	-0.122531	0.128153	-0.00651112			6.87958	-0.122531	116.144	232.025
6.88625	-0.1547	0.131007	0.017829			6.88625	-0.1547	116.147	232.049
6.89292	-0.185376	0.145617	0.040159			6.89292	-0.185376	116.161	232.071
6.89958	-0.209726	0.163856	0.0452909			6.89958	-0.209726	116.179	232.077
6.90625	-0.215694	0.172762	0.0412357			6.90625	-0.215694	116.188	232.073
6.91292	-0.210347	0.184258	0.0417746			6.91292	-0.210347	116.2	232.073
6.91958	-0.191169	0.192547	0.0349125			6.91958	-0.191169	116.208	232.066
6.92625	-0.157818	0.189235	0.0236751			6.92625	-0.157818	116.205	232.055
6.93292	-0.11542	0.18033	0.0127826			6.93292	-0.11542	116.196	232.044
6.93958	-0.0683847	0.186494	0.0181182			6.93958	-0.0683847	116.202	232.049
6.94625	-0.0267566	0.211342	0.0427756			6.94625	-0.0267566	116.227	232.074
6.95292	0.00829652	0.238853	0.0675564			6.95292	0.00829652	116.254	232.099
6.95958	0.0339271	0.252715	0.0781245			6.95958	0.0339271	116.268	232.109
6.96625	0.039434	0.255698	0.0732986			6.96625	0.039434	116.271	232.105
6.97292	0.035675	0.252396	0.0584307			6.97292	0.035675	116.268	232.09
6.97958	0.0214667	0.238192	0.0362416			6.97958	0.0214667	116.254	232.068
6.98625	0.00275016	0.202806	-0.00765568			6.98625	0.00275016	116.218	232.024
6.99292	-0.0294358	0.156666	-0.0614685			6.99292	-0.0294358	116.172	231.97
6.99958	-0.0777819	0.12665	-0.103443			6.99958	-0.0777819	116.142	231.928
7.00625	-0.119654	0.121614	-0.118722			7.00625	-0.119654	116.137	231.913
7.01292	-0.147192	0.12776	-0.114098			7.01292	-0.147192	116.143	231.917
7.01958	-0.162052	0.136734	-0.111709			7.01958	-0.162052	116.152	231.92
7.02625	-0.183035	0.15619	-0.103121			7.02625	-0.183035	116.172	231.928
7.03292	-0.187404	0.187521	-0.0964119			7.03292	-0.187404	116.203	231.935
7.03958	-0.168229	0.224929	-0.0837939			7.03958	-0.168229	116.241	231.947
7.04625	-0.15267	0.249903	-0.0816682			7.04625	-0.15267	116.266	231.95
7.05292	-0.168914	0.251073	-0.087232			7.05292	-0.168914	116.267	231.944
7.05958	-0.209665	0.225599	-0.0952955			7.05958	-0.209665	116.241	231.936
7.06625	-0.245133	0.196926	-0.0873396			7.06625	-0.245133	116.213	231.944
7.07292	-0.268025	0.185078	-0.065562			7.07292	-0.268025	116.201	231.966
7.07958	-0.284727	0.177845	-0.0500615			7.07958	-0.284727	116.193	231.981
7.08625	-0.297404	0.166658	-0.0433016			7.08625	-0.297404	116.182	231.988
7.09292	-0.305869	0.165617	-0.0379794			7.09292	-0.305869	116.181	231.993
7.09958	-0.300915	0.201865	-0.017927			7.09958	-0.300915	116.218	232.013
7.10625	-0.279289	0.258734	-0.000938936			7.10625	-0.279289	116.274	232.03
7.11292	-0.25623	0.292498	0.0116095			7.11292	-0.25623	116.308	232.043
7.11958	-0.246016	0.295457	0.0148207			7.11958	-0.246016	116.311	232.046
7.12625	-0.245319	0.290232	0.0261439			7.12625	-0.245319	116.306	232.057
7.13292	-0.246041	0.297404	0.0473178			7.13292	-0.246041	116.313	232.079
7.13958	-0.245102	0.300187	0.0631172			7.13958	-0.245102	116.316	232.094
7.14625	-0.245079	0.280799	0.057245			7.14625	-0.245079	116.296	232.089
7.15292	-0.250916	0.251819	0.0350131			7.15292	-0.250916	116.267	232.066
7.15958	-0.256136	0.230906	0.0122726			7.15958	-0.256136	116.247	232.044
7.16625	-0.256207	0.220812	-0.0161542			7.16625	-0.256207	116.236	232.015
7.17292	-0.230407	0.212369	-0.0557189			7.17292	-0.230407	116.228	231.976
7.17958	-0.19406	0.197135	-0.0904647			7.17958	-0.19406	116.213	231.941
7.18625	-0.165941	0.176573	-0.101758			7.18625	-0.165941	116.192	231.93
7.19292	-0.14357	0.164703	-0.0900276			7.19292	-0.14357	116.18	231.941
7.19958	-0.122373	0.174793	-0.0650966			7.19958	-0.122373	116.19	231.966
7.20625	-0.108713	0.194793	-0.0328439			7.20625	-0.108713	116.21	231.998
7.21292	-0.126543	0.200327	-0.00373982			7.21292	-0.126543	116.216	232.028
7.21958	-0.164986	0.173303	2.53209e-07			7.21958	-0.164986	116.189	232.031
7.22625	-0.191858	0.133655	-0.0179573			7.22625	-0.191858	116.149	232.013
7.23292	-0.190584	0.105276	-0.0338502			7.23292	-0.190584	116.121	231.997
7.23958	-0.159368	0.0851792	-0.0313569			7.23958	-0.159368	116.101	232
7.24625	-0.109305	0.0790453	-0.0131585			7.24625	-0.109305	116.095	232.018
7.25292	-0.0415402	0.0892752	0.00507443			7.25292	-0.0415402	116.105	232.036
7.25958	0.0342663	0.121705	0.00955009			7.25958	0.0342663	116.137	232.041
7.26625	0.0963903	0.167217	0.00297842			7.26625	0.0963903	116.183	232.034
7.27292	0.129526	0.198131	-0.00209224			7.27292	0.129526	116.214	232.029
7.27958	0.127236	0.215878	0.00211231			7.27958	0.127236	116.232	232.033
7.28625	0.101592	0.219122	-0.00206545			7.28625	0.101592	116.235	232.029
7.29292	0.0750145	0.21771	-0.0178712			7.29292	0.0750145	116.233	232.013
7.29958	0.0702019	0.218885	-0.0170489			7.29958	0.0702019	116.235	232.014
7.30625	0.0797946	0.224308	0.00941518			7.30625	0.0797946	116.24	232.041
7.31292	0.0829765	0.238074	0.0361914			7.31292	0.0829765	116.254	232.067
7.31958	0.0764143	0.241968	0.0299379			7.31958	0.0764143	116.258	232.061
7.32625	0.0797937	0.229221	0.00767164			7.32625	0.0797937	116.245	232.039
7.33292	0.0814758	0.204304	-0.00203312			7.33292	0.0814758	116.22	232.029
7.33958	0.0595723	0.185229	0.00630209			7.33958	0.0595723	116.201	232.038
7.34625	0.0175477	0.178246	0.0112166			7.34625	0.0175477	116.194	232.042
7.35292	-0.0158786	0.181638	0.00158145			7.35292	-0.0158786	116.197	232.033
7.35958	-0.022524	0.19058	-0.00901899			7.35958	-0.022524	116.206	232.022
7.36625	-0.0131488	0.202111	-0.0116395			7.36625	-0.0131488	116.218	232.02
7.37292	0.00898748	0.206018	-0.00939216			7.37292	0.00898748	116.222	232.022
7.37958	0.0403043	0.20145	-0.0239268			7.37958	0.0403043	116.217	232.007
7.38625	0.0763722	0.188127	-0.0530914			7.38625	0.0763722	116.204	231.978
7.39292	0.104799	0.171247	-0.0780624			7.39292	0.104799	116.187	231.953
7.39958	0.113603	0.151515	-0.0958798			7.39958	0.113603	116.167	231.935
7.40625	0.105842	0.13843	-0.116405			7.40625	0.105842	116.154	231.915
7.41292	0.0973662	0.150214	-0.139988			7.41292	0.0973662	116.166	231.891
7.41958	0.0883384	0.193965	-0.135457			7.41958	0.0883384	116.21	231.896
7.42625	0.080193	0.251561	-0.0873231			7.42625	0.080193	116.267	231.944
7.43292	0.0771867	0.29958	-0.0255859			7.43292	0.0771867	116.315	232.006
7.43958	0.0926089	0.33741	0.0314759			7.43958	0.0926089	116.353	232.063
7.44625	0.115166	0.368077	0.085768			7.44625	0.115166	116.384	232.117
7.45292	0.122127	0.372299	0.131734			7.45292	0.122127	116.388	232.163
7.45958	0.116169	0.336937	0.137123			7.45958	0.116169	116.353	232.168
7.46625	0.0980679	0.286981	0.0898661			7.46625	0.0980679	116.303	232.121
7.47292	0.0813841	0.248856	0.0268606			7.47292	0.0813841	116.264	232.058
7.47958	0.0646405	0.233319	-0.0123553			7.47958	0.0646405	116.249	232.019
7.48625	0.0629534	0.221875	-0.0340043			7.48625	0.0629534	116.238	231.997
7.49292	0.0819501	0.214703	-0.0321105			7.49292	0.0819501	116.23	231.999
7.49958	0.118356	0.211514	0.00562641			7.49958	0.118356	116.227	232.037
7.50625	0.163632	0.200568	0.068077			7.50625	0.163632	116.216	232.099
7.51292	0.203932	0.190184	0.133457			7.51292	0.203932	116.206	232.165
7.51958	0.233916	0.187835	0.177367			7.51958	0.233916	116.203	232.209
7.52625	0.238748	0.204022	0.20731			7.52625	0.238748	116.22	232.239
7.53292	0.223212	0.229676	0.213857			7.53292	0.223212	116.245	232.245
7.53958	0.203695	0.244914	0.191941			7.53958	0.203695	116.261	232.223
7.54625	0.197961	0.243984	0.156472			7.54625	0.197961	116.26	232.188
7.55292	0.199192	0.223314	0.117369			7.55292	0.199192	116.239	232.149
7.55958	0.198398	0.187188	0.0737495			7.55958	0.198398	116.203	232.105
7.56625	0.213647	0.137036	0.0163689			7.56625	0.213647	116.153	232.048
7.57292	0.250677	0.0788137	-0.0418309			7.57292	0.250677	116.094	231.989
7.57958	0.288581	0.0318597	-0.0874042			7.57958	0.288581	116.047	231.944
7.58625	0.301922	0.00458501	-0.124788			7.58625	0.301922	116.02	231.906
7.59292	0.288726	-0.014735	-0.165535			7.59292	0.288726	116.001	231.866
7.59958	0.267658	-0.0300183	-0.207458			7.59958	0.267658	115.986	231.824
7.60625	0.23955	-0.0391069	-0.226292			7.60625	0.23955	115.977	231.805
7.61292	0.206012	-0.0285704	-0.229433			7.61292	0.206012	115.987	231.802
7.61958	0.178866	-0.00416788	-0.228851			7.61958	0.178866	116.011	231.802
7.62625	0.180323	0.0173125	-0.229228			7.62625	0.180323	116.033	231.802
7.63292	0.201142	0.0329498	-0.222104			7.63292	0.201142	116.049	231.809
7.63958	0.213134	0.0379436	-0.201466			7.63958	0.213134	116.054	231.83
7.64625	0.190748	0.0440358	-0.18898			7.64625	0.190748	116.06	231.842
7.65292	0.137548	0.0407055	-0.197215			7.65292	0.137548	116.056	231.834
7.65958	0.0689114	0.028684	-0.217532			7.65958	0.0689114	116.044	231.814
7.66625	-0.0158258	0.0221532	-0.229713			7.66625	-0.0158258	116.038	231.802
7.67292	-0.105514	0.0376623	-0.217953			7.67292	-0.105514	116.053	231.813
7.67958	-0.179602	0.0674117	-0.181883			7.67958	-0.179602	116.083	231.849
7.68625	-0.21793	0.10018	-0.113452			7.68625	-0.21793	116.116	231.918
7.69292	-0.209056	0.143244	-0.0156108			7.69292	-0.209056	116.159	232.016
7.69958	-0.155374	0.182665	0.0808252			7.69958	-0.155374	116.198	232.112
7.70625	-0.074256	0.20915	0.1521			7.70625	-0.074256	116.225	232.183
7.71292	0.0040374	0.207847	0.178379			7.71292	0.0040374	116.223	232.21
7.71958	0.0581981	0.190958	0.163278			7.71958	0.0581981	116.207	232.195
7.72625	0.0760263	0.172523	0.111275			7.72625	0.0760263	116.188	232.143
7.73292	0.066203	0.143676	0.0439336			7.73292	0.066203	116.159	232.075
7.73958	0.0304069	0.122025	-0.00788135			7.73958	0.0304069	116.138	232.023
7.74625	-0.010344	0.108838	-0.0460252			7.74625	-0.010344	116.124	231.985
7.75292	-0.0385976	0.107688	-0.0730199			7.75292	-0.0385976	116.123	231.958
7.75958	-0.040152	0.106394	-0.0989759			7.75958	-0.040152	116.122	231.932
7.76625	-0.00555152	0.0990986	-0.108705			7.76625	-0.00555152	116.115	231.923
7.77292	0.040925	0.107746	-0.100636			7.77292	0.040925	116.123	231.931
7.77958	0.0737116	0.131364	-0.0899236			7.77958	0.0737116	116.147	231.941
7.78625	0.0743259	0.158407	-0.080999			7.78625	0.0743259	116.174	231.95
7.79292	0.0559747	0.171647	-0.0739445			7.79292	0.0559747	116.187	231.957
7.79958	0.0275951	0.17583	-0.0655491			7.79958	0.0275951	116.191	231.966
7.80625	-0.0011649	0.16839	-0.0747141			7.80625	-0.0011649	116.184	231.957
7.81292	-0.0319664	0.149269	-0.10212			7.81292	-0.0319664	116.165	231.929
7.81958	-0.043197	0.126011	-0.12513			7.81958	-0.043197	116.142	231.906
7.82625	-0.0261234	0.103822	-0.132285			7.82625	-0.0261234	116.119	231.899
7.83292	0.0162518	0.0876227	-0.131857			7.83292	0.0162518	116.103	231.899
7.83958	0.0665486	0.0730923	-0.132969			7.83958	0.0665486	116.089	231.898
7.84625	0.0983118	0.0726551	-0.126504			7.84625	0.0983118	116.088	231.905
7.85292	0.111026	0.0824001	-0.103807			7.85292	0.111026	116.098	231.927
7.85958	0.0985553	0.0928102	-0.0777396			7.85958	0.0985553	116.108	231.954
7.86625	0.0679732	0.107539	-0.0587937			7.86625	0.0679732	116.123	231.972
7.87292	0.0171648	0.120521	-0.0466804			7.87292	0.0171648	116.136	231.985
7.87958	-0.0384993	0.126838	-0.040885			7.87958	-0.0384993	116.142	231.99
7.88625	-0.0754035	0.105974	-0.0470929			7.88625	-0.0754035	116.122	231.984
7.89292	-0.0994485	0.063569	-0.0729987			7.89292	-0.0994485	116.079	231.958
7.89958	-0.12266	0.0238306	-0.0988277			7.89958	-0.12266	116.039	231.932
7.90625	-0.152774	0.0108059	-0.101094			7.90625	-0.152774	116.026	231.93
7.91292	-0.168192	0.034783	-0.0694196			7.91292	-0.168192	116.05	231.962
7.91958	-0.153717	0.0813028	-0.0231422			7.91958	-0.153717	116.097	232.008
7.92625	-0.129656	0.131995	0.00618178			7.92625	-0.129656	116.148	232.037
7.93292	-0.104637	0.161338	0.00187212			7.93292	-0.104637	116.177	232.033
7.93958	-0.0706026	0.149357	-0.0460356			7.93958	-0.0706026	116.165	231.985
7.94625	-0.0318072	0.0996349	-0.109196			7.94625	-0.0318072	116.115	231.922
7.95292	-0.0200715	0.0281501	-0.171816			7.95292	-0.0200715	116.044	231.859
7.95958	-0.0481833	-0.0402489	-0.225459			7.95958	-0.0481833	115.975	231.806
7.96625	-0.0913699	-0.0880522	-0.267392			7.96625	-0.0913699	115.928	231.764
7.97292	-0.137911	-0.104625	-0.280266			7.97292	-0.137911	115.911	231.751
7.97958	-0.19153	-0.0878405	-0.248765			7.97958	-0.19153	115.928	231.783
7.98625	-0.245822	-0.0445576	-0.204418			7.98625	-0.245822	115.971	231.827
7.99292	-0.267656	0.0139851	-0.175902			7.99292	-0.267656	116.03	231.855
7.99958	-0.255152	0.0703015	-0.159135			7.99958	-0.255152	116.086	231.872
8.00625	-0.223743	0.108675	-0.132411			8.00625	-0.223743	116.124	231.899
8.01292	-0.188167	0.122738	-0.102713			8.01292	-0.188167	116.138	231.929
8.01958	-0.153805	0.113495	-0.0877736			8.01958	-0.153805	116.129	231.944
8.02625	-0.126127	0.100036	-0.0832906			8.02625	-0.126127	116.116	231.948
8.03292	-0.114805	0.100123	-0.0678221			8.03292	-0.114805	116.116	231.963
8.03958	-0.123965	0.113916	-0.0456065			8.03958	-0.123965	116.13	231.986
8.04625	-0.14466	0.130313	-0.0395496			8.04625	-0.14466	116.146	231.992
8.05292	-0.161447	0.153048	-0.0516009			8.05292	-0.161447	116.169	231.98
8.05958	-0.162767	0.181944	-0.062918			8.05958	-0.162767	116.198	231.968
8.06625	-0.140363	0.186435	-0.0637128			8.06625	-0.140363	116.202	231.968
8.07292	-0.0906784	0.155132	-0.0642965			8.07292	-0.0906784	116.171	231.967
8.07958	-0.0146357	0.104952	-0.063849			8.07958	-0.0146357	116.121	231.967
8.08625	0.0650568	0.0712486	-0.0445515			8.08625	0.0650568	116.087	231.987
8.09292	0.130078	0.0573886	-0.00232421			8.09292	0.130078	116.073	232.029
8.09958	0.174654	0.0637688	0.0463381			8.09958	0.174654	116.079	232.078
8.10625	0.201003	0.0922034	0.0757751			8.10625	0.201003	116.108	232.107
8.11292	0.197955	0.133913	0.0856755			8.11292	0.197955	116.15	232.117
8.11958	0.166735	0.180082	0.0826786			8.11958	0.166735	116.196	232.114
8.12625	0.125948	0.212619	0.0621161			8.12625	0.125948	116.228	232.093
8.13292	0.0993863	0.225013	0.0316108			8.13292	0.0993863	116.241	232.063
8.13958	0.0925107	0.222342	-0.00807651			8.13958	0.0925107	116.238	232.023
8.14625	0.0977341	0.21472	-0.0373325			8.14625	0.0977341	116.23	231.994
8.15292	0.110304	0.208879	-0.0579449			8.15292	0.110304	116.225	231.973
8.15958	0.118735	0.192209	-0.0637799			8.15958	0.118735	116.208	231.967
8.16625	0.120828	0.173689	-0.0538022			8.16625	0.120828	116.189	231.977
8.17292	0.108511	0.158308	-0.0397769			8.17292	0.108511	116.174	231.991
8.17958	0.0907615	0.14335	-0.0332573			8.17958	0.0907615	116.159	231.998
8.18625	0.0743598	0.131339	-0.0281807			8.18625	0.0743598	116.147	232.003
8.19292	0.0544495	0.115141	-0.0290788			8.19292	0.0544495	116.131	232.002
8.19958	0.0277546	0.103639	-0.0483251			8.19958	0.0277546	116.119	231.983
8.20625	-0.00710164	0.0911533	-0.0904258			8.20625	-0.00710164	116.107	231.941
8.21292	-0.0365976	0.0818485	-0.139407			8.21292	-0.0365976	116.097	231.892
8.21958	-0.0569591	0.0770337	-0.176039			8.21958	-0.0569591	116.093	231.855
8.22625	-0.0648128	0.0502333	-0.223301			8.22625	-0.0648128	116.066	231.808
8.23292	-0.0629176	0.0164625	-0.267748			8.23292	-0.0629176	116.032	231.764
8.23958	-0.0548102	-0.00644972	-0.288686			8.23958	-0.0548102	116.009	231.743
8.24625	-0.0420788	0.0165057	-0.269205			8.24625	-0.0420788	116.032	231.762
8.25292	-0.0317778	0.0725963	-0.231181			8.25292	-0.0317778	116.088	231.8
8.25958	-0.024683	0.136024	-0.197957			8.25958	-0.024683	116.152	231.833
8.26625	-0.0322586	0.202777	-0.16032			8.26625	-0.0322586	116.218	231.871
8.27292	-0.0459465	0.25742	-0.123734			8.27292	-0.0459465	116.273	231.908
8.27958	-0.0539102	0.279585	-0.102677			8.27958	-0.0539102	116.295	231.929
8.28625	-0.0504334	0.245024	-0.10732			8.28625	-0.0504334	116.261	231.924
8.29292	-0.0454826	0.177234	-0.119523			8.29292	-0.0454826	116.193	231.912
8.29958	-0.0457135	0.110869	-0.123169			8.29958	-0.0457135	116.127	231.908
8.30625	-0.0431617	0.0667193	-0.115453			8.30625	-0.0431617	116.082	231.916
8.31292	-0.0355934	0.0413446	-0.103512			8.31292	-0.0355934	116.057	231.928
8.31958	-0.0219263	0.0350374	-0.0908627			8.31958	-0.0219263	116.051	231.94
8.32625	-0.000594025	0.0494554	-0.0755582			8.32625	-0.000594025	116.065	231.956
8.33292	0.0211693	0.0675448	-0.0650258			8.33292	0.0211693	116.083	231.966
8.33958	0.0229159	0.0783885	-0.0548681			8.33958	0.0229159	116.094	231.976
8.34625	0.000959507	0.0843155	-0.0512547			8.34625	0.000959507	116.1	231.98
8.35292	-0.0263642	0.0950838	-0.0565542			8.35292	-0.0263642	116.111	231.975
8.35958	-0.0461795	0.10607	-0.0702024			8.35958	-0.0461795	116.122	231.961
8.36625	-0.0780974	0.108116	-0.0801072			8.36625	-0.0780974	116.124	231.951
8.37292	-0.120456	0.118934	-0.0679073			8.37292	-0.120456	116.135	231.963
8.37958	-0.15164	0.147223	-0.0343825			8.37958	-0.15164	116.163	231.997
8.38625	-0.157175	0.184375	0.00689428			8.38625	-0.157175	116.2	232.038
8.39292	-0.157518	0.214913	0.0395283			8.39292	-0.157518	116.231	232.071
8.39958	-0.17267	0.247955	0.0751395			8.39958	-0.17267	116.264	232.106
8.40625	-0.182893	0.289138	0.115055			8.40625	-0.182893	116.305	232.146
8.41292	-0.174383	0.323539	0.151525			8.41292	-0.174383	116.339	232.183
8.41958	-0.139685	0.340443	0.157893			8.41958	-0.139685	116.356	232.189
8.42625	-0.100914	0.343717	0.144409			8.42625	-0.100914	116.359	232.176
8.43292	-0.0651678	0.340967	0.135591			8.43292	-0.0651678	116.357	232.167
8.43958	-0.0362325	0.323637	0.128022			8.43958	-0.0362325	116.339	232.159
8.44625	-0.0225368	0.296729	0.107989			8.44625	-0.0225368	116.312	232.139
8.45292	-0.0157672	0.271816	0.0574057			8.45292	-0.0157672	116.287	232.089
8.45958	-0.0249493	0.252318	-0.00632961			8.45958	-0.0249493	116.268	232.025
8.46625	-0.032776	0.235677	-0.0647506			8.46625	-0.032776	116.251	231.967
8.47292	-0.0278408	0.225861	-0.108389			8.47292	-0.0278408	116.241	231.923
8.47958	-0.00210853	0.226468	-0.143636			8.47958	-0.00210853	116.242	231.888
8.48625	0.0508493	0.234712	-0.164945			8.48625	0.0508493	116.25	231.866
8.49292	0.105845	0.239917	-0.163134			8.49292	0.105845	116.256	231.868
8.49958	0.154024	0.235275	-0.13965			8.49958	0.154024	116.251	231.892
8.50625	0.177073	0.228466	-0.115293			8.50625	0.177073	116.244	231.916
8.51292	0.178843	0.219057	-0.0995306			8.51292	0.178843	116.235	231.932
8.51958	0.183733	0.216219	-0.0803655			8.51958	0.183733	116.232	231.951
8.52625	0.178115	0.206917	-0.0671693			8.52625	0.178115	116.223	231.964
8.53292	0.163388	0.197365	-0.064971			8.53292	0.163388	116.213	231.966
8.53958	0.130384	0.188262	-0.0792118			8.53958	0.130384	116.204	231.952
8.54625	0.0918963	0.173896	-0.0957341			8.54625	0.0918963	116.19	231.936
8.55292	0.0574327	0.158409	-0.101414			8.55292	0.0574327	116.174	231.93
8.55958	0.0215459	0.143554	-0.0982341			8.55958	0.0215459	116.159	231.933
8.56625	-0.00992241	0.138118	-0.0864973			8.56625	-0.00992241	116.154	231.945
8.57292	-0.0461193	0.138666	-0.0659924			8.57292	-0.0461193	116.154	231.965
8.57958	-0.0756321	0.141462	-0.0240292			8.57958	-0.0756321	116.157	232.007
8.58625	-0.0815089	0.146865	0.042006			8.58625	-0.0815089	116.163	232.073
8.59292	-0.0640034	0.150744	0.106047			8.59292	-0.0640034	116.166	232.137
8.59958	-0.0537169	0.144736	0.145529			8.59958	-0.0537169	116.16	232.177
8.60625	-0.0593404	0.1371	0.154825			8.60625	-0.0593404	116.153	232.186
8.61292	-0.0563573	0.136353	0.146227			8.61292	-0.0563573	116.152	232.178
8.61958	-0.037468	0.136225	0.124774			8.61958	-0.037468	116.152	232.156
8.62625	-0.0193221	0.129855	0.0910319			8.62625	-0.0193221	116.145	232.122
8.63292	-0.0145163	0.115736	0.0620239			8.63292	-0.0145163	116.131	232.093
8.63958	-0.00888025	0.109147	0.0447263			8.63958	-0.00888025	116.125	232.076
8.64625	0.00560461	0.103641	0.0365902			8.64625	0.00560461	116.119	232.068
8.65292	0.0237594	0.0852431	0.0276023			8.65292	0.0237594	116.101	232.059
8.65958	0.029555	0.0754982	0.0162578			8.65958	0.029555	116.091	232.048
8.66625	0.0230776	0.0859532	-0.00447829			8.66625	0.0230776	116.102	232.027
8.67292	0.00856872	0.114371	-0.0279682			8.67292	0.00856872	116.13	232.003
8.67958	-0.00337079	0.135818	-0.0350449			8.67958	-0.00337079	116.151	231.996
8.68625	-0.00830477	0.152636	-0.0161499			8.68625	-0.00830477	116.168	232.015
8.69292	-0.0247721	0.173052	0.0137543			8.69292	-0.0247721	116.189	232.045
8.69958	-0.0439109	0.189977	0.0317046			8.69958	-0.0439109	116.206	232.063
8.70625	-0.0520448	0.186328	0.0422346			8.70625	-0.0520448	116.202	232.074
8.71292	-0.0432335	0.185488	0.0432593			8.71292	-0.0432335	116.201	232.075
8.71958	-0.0354294	0.201422	0.0302993			8.71958	-0.0354294	116.217	232.062
8.72625	-0.0481494	0.220939	0.00362859			8.72625	-0.0481494	116.237	232.035
8.73292	-0.0597208	0.226631	-0.0157862			8.73292	-0.0597208	116.242	232.015
8.73958	-0.0520461	0.219223	-0.020652			8.73958	-0.0520461	116.235	232.011
8.74625	-0.0265146	0.223737	-0.0180137			8.74625	-0.0265146	116.239	232.013
8.75292	-0.00819446	0.216615	-0.0164293			8.75292	-0.00819446	116.232	232.015
8.75958	-0.00258985	0.189794	-0.0133054			8.75958	-0.00258985	116.205	232.018
8.76625	0.00169387	0.154989	-0.00878877			8.76625	0.00169387	116.171	232.022
8.77292	0.00513805	0.137568	-0.00488568			8.77292	0.00513805	116.153	232.026
8.77958	-0.00223394	0.132395	0.00305913			8.77958	-0.00223394	116.148	232.034
8.78625	-0.025459	0.118883	0.0134512			8.78625	-0.025459	116.135	232.045
8.79292	-0.0535267	0.103081	0.0304569			8.79292	-0.0535267	116.119	232.062
8.79958	-0.0770978	0.105955	0.0441907			8.79958	-0.0770978	116.122	232.075
8.80625	-0.080543	0.133806	0.0630276			8.80625	-0.080543	116.149	232.094
8.81292	-0.0636212	0.170686	0.0711019			8.81292	-0.0636212	116.186	232.102
8.81958	-0.0379672	0.20019	0.0727776			8.81958	-0.0379672	116.216	232.104
8.82625	-0.0273925	0.216693	0.0641993			8.82625	-0.0273925	116.232	232.095
8.83292	-0.0184949	0.225152	0.0407487			8.83292	-0.0184949	116.241	232.072
8.83958	-0.010745	0.223903	0.00419114			8.83958	-0.010745	116.24	232.035
8.84625	-0.0168736	0.207164	-0.0423737			8.84625	-0.0168736	116.223	231.989
8.85292	-0.043875	0.18345	-0.0723402			8.85292	-0.043875	116.199	231.959
8.85958	-0.0796776	0.171072	-0.0768554			8.85958	-0.0796776	116.187	231.954
8.86625	-0.103272	0.181315	-0.0611339			8.86625	-0.103272	116.197	231.97
8.87292	-0.109029	0.204816	-0.0425551			8.87292	-0.109029	116.22	231.989
8.87958	-0.0851395	0.229735	-0.0233363			8.87958	-0.0851395	116.245	232.008
8.88625	-0.0307747	0.258305	-0.00691242			8.88625	-0.0307747	116.274	232.024
8.89292	0.0317876	0.295775	0.00818983			8.89292	0.0317876	116.311	232.039
8.89958	0.0758095	0.316605	0.00246529			8.89958	0.0758095	116.332	232.034
8.90625	0.103783	0.307419	-0.0181106			8.90625	0.103783	116.323	232.013
8.91292	0.11719	0.274791	-0.0379074			8.91292	0.11719	116.29	231.993
8.91958	0.10692	0.239161	-0.0404855			8.91958	0.10692	116.255	231.991
8.92625	0.0705831	0.210416	-0.0355293			8.92625	0.0705831	116.226	231.996
8.93292	0.0246849	0.169181	-0.042822			8.93292	0.0246849	116.185	231.988
8.93958	-0.0120084	0.135078	-0.051271			8.93958	-0.0120084	116.151	231.98
8.94625	-0.0452753	0.131799	-0.0343221			8.94625	-0.0452753	116.147	231.997
8.95292	-0.0892761	0.160839	0.00342742			8.95292	-0.0892761	116.176	232.035
8.95958	-0.13534	0.20516	0.0400436			8.95958	-0.13534	116.221	232.071
8.96625	-0.17839	0.251549	0.0682604			8.96625	-0.17839	116.267	232.1
8.97292	-0.212353	0.308397	0.0978888			8.97292	-0.212353	116.324	232.129
8.97958	-0.233669	0.368775	0.13027			8.97958	-0.233669	116.384	232.162
8.98625	-0.240705	0.410155	0.137532			8.98625	-0.240705	116.426	232.169
8.99292	-0.226325	0.415246	0.108348			8.99292	-0.226325	116.431	232.14
8.99958	-0.216111	0.383784	0.0530159			8.99958	-0.216111	116.399	232.084
9.00625	-0.214413	0.329365	-0.000573493			9.00625	-0.214413	116.345	232.031
9.01292	-0.208414	0.268899	-0.041066			9.01292	-0.208414	116.285	231.99
9.01958	-0.19755	0.210629	-0.0686934			9.01958	-0.19755	116.226	231.963
9.02625	-0.195372	0.153914	-0.0814252			9.02625	-0.195372	116.17	231.95
9.03292	-0.209735	0.115773	-0.0655153			9.03292	-0.209735	116.131	231.966
9.03958	-0.208304	0.100001	-0.0243936			9.03958	-0.208304	116.116	232.007
9.04625	-0.18252	0.10005	0.0108594			9.04625	-0.18252	116.116	232.042
9.05292	-0.156728	0.0957239	0.0137981			9.05292	-0.156728	116.111	232.045
9.05958	-0.146347	0.072932	-0.0237922			9.05958	-0.146347	116.089	232.007
9.06625	-0.145651	0.0543366	-0.0735418			9.06625	-0.145651	116.07	231.958
9.07292	-0.153493	0.0476053	-0.11179			9.07292	-0.153493	116.063	231.919
9.07958	-0.183003	0.0579799	-0.132088			9.07958	-0.183003	116.074	231.899
9.08625	-0.225089	0.0689351	-0.14819			9.08625	-0.225089	116.085	231.883
9.09292	-0.2466	0.0735861	-0.163261			9.09292	-0.2466	116.089	231.868
9.09958	-0.234252	0.0932614	-0.155121			9.09958	-0.234252	116.109	231.876
9.10625	-0.19268	0.129103	-0.128803			9.10625	-0.19268	116.145	231.902
9.11292	-0.145139	0.167197	-0.11341			9.11292	-0.145139	116.183	231.918
9.11958	-0.0984692	0.188731	-0.108495			9.11958	-0.0984692	116.204	231.923
9.12625	-0.0636483	0.198575	-0.0915112			9.12625	-0.0636483	116.214	231.94
9.13292	-0.0524814	0.211188	-0.0646437			9.13292	-0.0524814	116.227	231.967
9.13958	-0.0669591	0.210984	-0.0598749			9.13958	-0.0669591	116.227	231.971
9.14625	-0.0992594	0.189661	-0.0861478			9.14625	-0.0992594	116.205	231.945
9.15292	-0.128266	0.153808	-0.116657			9.15292	-0.128266	116.169	231.915
9.15958	-0.145618	0.113468	-0.122305			9.15958	-0.145618	116.129	231.909
9.16625	-0.146524	0.0919639	-0.0934628			9.16625	-0.146524	116.108	231.938
9.17292	-0.141054	0.103863	-0.034325			9.17292	-0.141054	116.12	231.997
9.17958	-0.137242	0.154175	0.0367497			9.17958	-0.137242	116.17	232.068
9.18625	-0.135817	0.216568	0.101963			9.18625	-0.135817	116.232	232.133
9.19292	-0.129565	0.262541	0.145009			9.19292	-0.129565	116.278	232.176
9.19958	-0.117096	0.285098	0.153896			9.19958	-0.117096	116.301	232.185
9.20625	-0.0982747	0.264109	0.114939			9.20625	-0.0982747	116.28	232.146
9.21292	-0.0852466	0.204981	0.0374687			9.21292	-0.0852466	116.221	232.069
9.21958	-0.081261	0.133467	-0.0433825			9.21958	-0.081261	116.149	231.988
9.22625	-0.0793958	0.0749609	-0.0943106			9.22625	-0.0793958	116.091	231.937
9.23292	-0.0859356	0.0403292	-0.113731			9.23292	-0.0859356	116.056	231.918
9.23958	-0.104839	0.0199401	-0.133598			9.23958	-0.104839	116.036	231.898
9.24625	-0.14573	0.00966318	-0.153263			9.24625	-0.14573	116.025	231.878
9.25292	-0.180764	8.79544e-05	-0.163752			9.25292	-0.180764	116.016	231.868
9.25958	-0.18483	-0.0129868	-0.152019			9.25958	-0.18483	116.003	231.879
9.26625	-0.163816	-0.0146668	-0.136307			9.26625	-0.163816	116.001	231.895
9.27292	-0.11978	-0.00374587	-0.139363			9.27292	-0.11978	116.012	231.892
9.27958	-0.0670892	0.0333737	-0.135102			9.27958	-0.0670892	116.049	231.896
9.28625	-0.00599166	0.100958	-0.112255			9.28625	-0.00599166	116.117	231.919
9.29292	0.0385094	0.176723	-0.0683119			9.29292	0.0385094	116.192	231.963
9.29958	0.0475284	0.223937	-0.0331012			9.29958	0.0475284	116.24	231.998
9.30625	0.0283393	0.225691	-0.0152309			9.30625	0.0283393	116.241	232.016
9.31292	-0.0119661	0.212235	0.00461779			9.31292	-0.0119661	116.228	232.036
9.31958	-0.049955	0.197589	0.0170849			9.31958	-0.049955	116.213	232.048
9.32625	-0.0808748	0.180806	0.0195489			9.32625	-0.0808748	116.196	232.051
9.33292	-0.0946025	0.164981	0.00300736			9.33292	-0.0946025	116.181	232.034
9.33958	-0.0878303	0.162654	-0.0200151			9.33958	-0.0878303	116.178	232.011
9.34625	-0.062439	0.172808	-0.0364939			9.34625	-0.062439	116.188	231.995
9.35292	-0.0312449	0.185756	-0.0487647			9.35292	-0.0312449	116.201	231.983
9.35958	-0.00926144	0.193306	-0.0405424			9.35958	-0.00926144	116.209	231.991
9.36625	0.000853727	0.203695	-0.02212			9.36625	0.000853727	116.219	232.009
9.37292	0.0046527	0.218651	0.00492546			9.37292	0.0046527	116.234	232.036
9.37958	-0.00533507	0.227622	0.0279886			9.37958	-0.00533507	116.243	232.059
9.38625	-0.0259746	0.227412	0.0356486			9.38625	-0.0259746	116.243	232.067
9.39292	-0.0423137	0.217362	0.024801			9.39292	-0.0423137	116.233	232.056
9.39958	-0.0493451	0.203109	-0.00151707			9.39958	-0.0493451	116.219	232.03
9.40625	-0.053263	0.187357	-0.0139643			9.40625	-0.053263	116.203	232.017
9.41292	-0.065496	0.168159	-0.00312425			9.41292	-0.065496	116.184	232.028
9.41958	-0.0769528	0.14954	0.0285475			9.41958	-0.0769528	116.165	232.06
9.42625	-0.0790684	0.135379	0.0689403			9.42625	-0.0790684	116.151	232.1
9.43292	-0.0827046	0.11932	0.102851			9.43292	-0.0827046	116.135	232.134
9.43958	-0.0916064	0.0871739	0.110458			9.43958	-0.0916064	116.103	232.142
9.44625	-0.0916309	0.0388692	0.0793771			9.44625	-0.0916309	116.055	232.111
9.45292	-0.0678644	0.000927443	0.0265783			9.45292	-0.0678644	116.017	232.058
9.45958	-0.0297662	-0.00122916	-0.0305393			9.45958	-0.0297662	116.014	232.001
9.46625	-0.0021578	0.0254916	-0.0803738			9.46625	-0.0021578	116.041	231.951
9.47292	0.0204284	0.0534713	-0.11455			9.47292	0.0204284	116.069	231.917
9.47958	0.0420297	0.0855292	-0.115466			9.47958	0.0420297	116.101	231.916
9.48625	0.0561582	0.119433	-0.100337			9.48625	0.0561582	116.135	231.931
9.49292	0.0481223	0.125447	-0.102241			9.49292	0.0481223	116.141	231.929
9.49958	0.0237436	0.0841973	-0.132999			9.49958	0.0237436	116.1	231.898
9.50625	-0.00813696	0.00742777	-0.184493			9.50625	-0.00813696	116.023	231.847
9.51292	-0.0406566	-0.0675295	-0.245602			9.51292	-0.0406566	115.948	231.786
9.51958	-0.0573966	-0.122575	-0.314216			9.51958	-0.0573966	115.893	231.717
9.52625	-0.0558442	-0.135702	-0.353684			9.52625	-0.0558442	115.88	231.678
9.53292	-0.0325517	-0.09861	-0.346305			9.53292	-0.0325517	115.917	231.685
9.53958	0.011601	-0.0343496	-0.295045			9.53958	0.011601	115.981	231.736
9.54625	0.0676018	0.0233928	-0.228275			9.54625	0.0676018	116.039	231.803
9.55292	0.111119	0.0506342	-0.167707			9.55292	0.111119	116.066	231.864
9.55958	0.119185	0.0474191	-0.122638			9.55958	0.119185	116.063	231.909
9.56625	0.102663	0.00946373	-0.108792			9.56625	0.102663	116.025	231.922
9.57292	0.0678373	-0.0481329	-0.116085			9.57292	0.0678373	115.968	231.915
9.57958	0.0221897	-0.0970443	-0.137474			9.57958	0.0221897	115.919	231.894
9.58625	-0.0178732	-0.117787	-0.156623			9.58625	-0.0178732	115.898	231.875
9.59292	-0.0359962	-0.106977	-0.156093			9.59292	-0.0359962	115.909	231.875
9.59958	-0.0242568	-0.0772174	-0.139422			9.59958	-0.0242568	115.938	231.892
9.60625	-0.00207124	-0.0402959	-0.119076			9.60625	-0.00207124	115.975	231.912
9.61292	0.0183917	-0.0206631	-0.124207			9.61292	0.0183917	115.995	231.907
9.61958	0.0231104	-0.0235936	-0.148584			9.61958	0.0231104	115.992	231.883
9.62625	0.026415	-0.0205491	-0.168432			9.62625	0.026415	115.995	231.863
9.63292	0.0456838	0.0215613	-0.172133			9.63292	0.0456838	116.037	231.859
9.63958	0.0750835	0.0818113	-0.167342			9.63958	0.0750835	116.097	231.864
9.64625	0.100183	0.12832	-0.171362			9.64625	0.100183	116.144	231.86
9.65292	0.108772	0.176554	-0.171755			9.65292	0.108772	116.192	231.86
9.65958	0.115799	0.238479	-0.164674			9.65958	0.115799	116.254	231.867
9.66625	0.107165	0.295769	-0.150464			9.66625	0.107165	116.311	231.881
9.67292	0.0842368	0.303458	-0.144349			9.67292	0.0842368	116.319	231.887
9.67958	0.0461449	0.266613	-0.143381			9.67958	0.0461449	116.282	231.888
9.68625	0.00971289	0.233018	-0.13346			9.68625	0.00971289	116.249	231.898
9.69292	-0.0017945	0.211028	-0.111827			9.69292	-0.0017945	116.227	231.919
9.69958	0.0103984	0.183621	-0.0791751			9.69958	0.0103984	116.199	231.952
9.70625	0.040234	0.149617	-0.0492037			9.70625	0.040234	116.165	231.982
9.71292	0.0573756	0.117543	-0.0240003			9.71292	0.0573756	116.133	232.007
9.71958	0.0650805	0.108581	0.000246434			9.71958	0.0650805	116.124	232.032
9.72625	0.0669236	0.107748	0.0234914			9.72625	0.0669236	116.123	232.055
9.73292	0.0573127	0.106992	0.0436535			9.73292	0.0573127	116.123	232.075
9.73958	0.0345481	0.108823	0.0519363			9.73958	0.0345481	116.124	232.083
9.74625	0.0118241	0.102379	0.0492474			9.74625	0.0118241	116.118	232.081
9.75292	0.00498906	0.107614	0.0361634			9.75292	0.00498906	116.123	232.067
9.75958	0.00348864	0.11599	0.00839739			9.75958	0.00348864	116.132	232.04
9.76625	0.00137215	0.109128	-0.0317252			9.76625	0.00137215	116.125	232
9.77292	0.00483754	0.0757017	-0.0741389			9.77292	0.00483754	116.091	231.957
9.77958	0.014662	0.0244427	-0.11631			9.77958	0.014662	116.04	231.915
9.78625	0.00754603	-0.0216829	-0.168664			9.78625	0.00754603	115.994	231.863
9.79292	-0.0206555	-0.0628968	-0.219273			9.79292	-0.0206555	115.953	231.812
9.79958	-0.0514184	-0.0941685	-0.24993			9.79958	-0.0514184	115.921	231.781
9.80625	-0.0642666	-0.104889	-0.249605			9.80625	-0.0642666	115.911	231.782
9.81292	-0.0731631	-0.101375	-0.225552			9.81292	-0.0731631	115.914	231.806
9.81958	-0.105441	-0.0882283	-0.185955			9.81958	-0.105441	115.927	231.845
9.82625	-0.15625	-0.0705358	-0.136653			9.82625	-0.15625	115.945	231.895
9.83292	-0.208248	-0.0577221	-0.0890219			9.83292	-0.208248	115.958	231.942
9.83958	-0.247806	-0.0634325	-0.0518069			9.83958	-0.247806	115.952	231.979
9.84625	-0.279678	-0.0872145	-0.0328276			9.84625	-0.279678	115.928	231.998
9.85292	-0.304003	-0.118041	-0.0296118			9.85292	-0.304003	115.898	232.002
9.85958	-0.316524	-0.155373	-0.0492353			9.85958	-0.316524	115.86	231.982
9.86625	-0.322418	-0.191668	-0.0726624			9.86625	-0.322418	115.824	231.959
9.87292	-0.328569	-0.209107	-0.0975537			9.87292	-0.328569	115.807	231.934
9.87958	-0.337987	-0.198071	-0.12256			9.87958	-0.337987	115.818	231.909
9.88625	-0.355669	-0.181315	-0.151245			9.88625	-0.355669	115.834	231.88
9.89292	-0.384031	-0.178891	-0.184887			9.89292	-0.384031	115.837	231.846
9.89958	-0.416602	-0.187954	-0.19544			9.89958	-0.416602	115.828	231.836
9.90625	-0.424115	-0.221987	-0.201902			9.90625	-0.424115	115.794	231.829
9.91292	-0.399347	-0.285248	-0.211219			9.91292	-0.399347	115.73	231.82
9.91958	-0.366754	-0.396905	-0.240622			9.91958	-0.366754	115.619	231.791
9.92625	-0.345091	-0.52346	-0.283804			9.92625	-0.345091	115.492	231.747
9.93292	-0.336754	-0.61967	-0.326531			9.93292	-0.336754	115.396	231.705
9.93958	-0.329862	-0.670808	-0.380365			9.93958	-0.329862	115.345	231.651
9.94625	-0.333	-0.694261	-0.430338			9.94625	-0.333	115.321	231.601
9.95292	-0.361252	-0.704627	-0.461402			9.95292	-0.361252	115.311	231.57
9.95958	-0.397123	-0.693284	-0.472723			9.95958	-0.397123	115.322	231.559
9.96625	-0.424232	-0.683733	-0.473026			9.96625	-0.424232	115.332	231.558
9.97292	-0.429722	-0.694642	-0.474323			9.97292	-0.429722	115.321	231.557
9.97958	-0.423569	-0.726867	-0.470322			9.97958	-0.423569	115.289	231.561
9.98625	-0.422554	-0.761297	-0.470605			9.98625	-0.422554	115.254	231.561
9.99292	-0.422427	-0.799444	-0.491534			9.99292	-0.422427	115.216	231.54
9.99958	-0.433088	-0.847347	-0.518757			9.99958	-0.433088	115.168	231.513
10.0062	-0.460848	-0.892219	-0.547541			10.0062	-0.460848	115.123	231.484
10.0129	-0.507585	-0.935825	-0.572194			10.0129	-0.507585	115.08	231.459
10.0196	-0.567106	-0.978015	-0.592619			10.0196	-0.567106	115.038	231.439
10.0262	-0.621709	-1.02152	-0.608934			10.0262	-0.621709	114.994	231.422
10.0329	-0.668972	-1.06776	-0.624158			10.0329	-0.668972	114.948	231.407
10.0396	-0.713964	-1.12127	-0.652565			10.0396	-0.713964	114.894	231.379
10.0463	-0.759893	-1.19756	-0.692513			10.0463	-0.759893	114.818	231.339
10.0529	-0.802106	-1.29222	-0.739397			10.0529	-0.802106	114.723	231.292
10.0596	-0.820247	-1.39027	-0.788003			10.0596	-0.820247	114.625	231.243
10.0663	-0.821048	-1.47288	-0.839293			10.0663	-0.821048	114.543	231.192
10.0729	-0.830642	-1.52969	-0.873656			10.0729	-0.830642	114.486	231.158
10.0796	-0.868467	-1.55893	-0.875471			10.0796	-0.868467	114.457	231.156
10.0862	-0.931034	-1.56471	-0.851071			10.0862	-0.931034	114.451	231.18
10.0929	-0.992445	-1.56867	-0.827288			10.0929	-0.992445	114.447	231.204
10.0996	-1.05216	-1.61166	-0.841381			10.0996	-1.05216	114.404	231.19
10.1062	-1.10988	-1.70115	-0.8771			10.1062	-1.10988	114.314	231.154
10.1129	-1.16931	-1.81167	-0.914976			10.1129	-1.16931	114.204	231.116
10.1196	-1.22043	-1.92509	-0.946502			10.1196	-1.22043	114.091	231.085
10.1263	-1.24761	-2.03372	-0.983631			10.1263	-1.24761	113.982	231.048
10.1329	-1.2609	-2.11989	-1.0134			10.1329	-1.2609	113.896	231.018
10.1396	-1.282	-2.17692	-1.01932			10.1396	-1.282	113.839	231.012
10.1463	-1.33248	-2.21881	-1.02391			10.1463	-1.33248	113.797	231.007
10.1529	-1.38567	-2.27986	-1.05026			10.1529	-1.38567	113.736	230.981
10.1596	-1.41069	-2.35606	-1.10417			10.1596	-1.41069	113.66	230.927
10.1662	-1.41051	-2.4395	-1.17135			10.1662	-1.41051	113.576	230.86
10.1729	-1.41514	-2.53806	-1.25386			10.1729	-1.41514	113.478	230.777
10.1796	-1.44059	-2.63888	-1.33358			10.1796	-1.44059	113.377	230.698
10.1862	-1.47047	-2.73157	-1.38765			10.1862	-1.47047	113.284	230.644
10.1929	-1.49465	-2.79331	-1.41672			10.1929	-1.49465	113.222	230.615
10.1996	-1.52686	-2.84212	-1.44187			10.1996	-1.52686	113.174	230.589
10.2063	-1.57421	-2.88604	-1.4614			10.2063	-1.57421	113.13	230.57
10.2129	-1.6255	-2.93577	-1.46868			10.2129	-1.6255	113.08	230.563
10.2196	-1.66632	-2.99975	-1.48252			10.2196	-1.66632	113.016	230.549
10.2263	-1.6889	-3.08352	-1.52329			10.2263	-1.6889	112.932	230.508
10.2329	-1.7114	-3.19735	-1.58246			10.2329	-1.7114	112.818	230.449
10.2396	-1.73989	-3.32809	-1.64082			10.2396	-1.73989	112.688	230.39
10.2462	-1.78215	-3.46071	-1.69195			10.2462	-1.78215	112.555	230.339
10.2529	-1.83426	-3.57725	-1.74102			10.2529	-1.83426	112.438	230.29
10.2596	-1.88879	-3.68006	-1.78336			10.2596	-1.88879	112.336	230.248
10.2662	-1.95502	-3.78307	-1.81869			10.2662	-1.95502	112.233	230.213
10.2729	-2.02622	-3.88675	-1.84393			10.2729	-2.02622	112.129	230.187
10.2796	-2.10023	-3.98615	-1.8524			10.2796	-2.10023	112.029	230.179
10.2863	-2.17476	-4.07911	-1.86179			10.2863	-2.17476	111.937	230.169
10.2929	-2.23809	-4.16881	-1.88992			10.2929	-2.23809	111.847	230.141
10.2996	-2.27878	-4.25592	-1.93918			10.2996	-2.27878	111.76	230.092
10.3063	-2.29704	-4.33626	-1.98277			10.3063	-2.29704	111.679	230.049
10.3129	-2.3103	-4.42341	-2.01286			10.3129	-2.3103	111.592	230.018
10.3196	-2.33866	-4.52587	-2.04918			10.3196	-2.33866	111.49	229.982
10.3262	-2.37537	-4.64194	-2.09179			10.3262	-2.37537	111.374	229.939
10.3329	-2.4252	-4.76067	-2.13066			10.3329	-2.4252	111.255	229.901
10.3396	-2.50241	-4.86767	-2.1567			10.3396	-2.50241	111.148	229.875
10.3462	-2.60381	-4.96138	-2.19075			10.3462	-2.60381	111.054	229.841
10.3529	-2.71259	-5.05254	-2.26127			10.3529	-2.71259	110.963	229.77
10.3596	-2.79609	-5.15606	-2.35702			10.3596	-2.79609	110.86	229.674
10.3663	-2.85119	-5.27507	-2.46346			10.3663	-2.85119	110.741	229.568
10.3729	-2.87114	-5.39011	-2.54861			10.3729	-2.87114	110.626	229.483
10.3796	-2.87092	-5.47619	-2.61281			10.3796	-2.87092	110.539	229.418
10.3863	-2.86391	-5.54507	-2.65662			10.3863	-2.86391	110.471	229.375
10.3929	-2.86235	-5.60538	-2.69362			10.3929	-2.86235	110.41	229.338
10.3996	-2.8731	-5.65832	-2.73719			10.3996	-2.8731	110.357	229.294
10.4062	-2.88663	-5.69902	-2.78876			10.4062	-2.88663	110.317	229.243
10.4129	-2.91374	-5.74059	-2.86049			10.4129	-2.91374	110.275	229.171
10.4196	-2.94598	-5.82551	-2.94758			10.4196	-2.94598	110.19	229.084
10.4262	-2.97656	-5.95106	-3.05643			10.4262	-2.97656	110.065	228.975
10.4329	-3.00132	-6.09173	-3.16778			10.4329	-3.00132	109.924	228.863
10.4396	-3.01928	-6.21495	-3.2578			10.4396	-3.01928	109.801	228.773
10.4462	-3.04565	-6.33026	-3.33467			10.4462	-3.04565	109.685	228.697
10.4529	-3.06517	-6.44419	-3.39699			10.4529	-3.06517	109.571	228.634
10.4596	-3.07808	-6.5434	-3.45386			10.4596	-3.07808	109.472	228.577
10.4663	-3.08522	-6.62116	-3.51026			10.4663	-3.08522	109.394	228.521
10.4729	-3.09193	-6.68966	-3.56349			10.4729	-3.09193	109.326	228.468
10.4796	-3.09509	-6.78202	-3.62909			10.4796	-3.09509	109.234	228.402
10.4863	-3.09096	-6.90357	-3.7116			10.4863	-3.09096	109.112	228.32
10.4929	-3.10085	-7.05289	-3.8275			10.4929	-3.10085	108.963	228.204
10.4996	-3.13025	-7.21295	-3.96694			10.4996	-3.13025	108.803	228.064
10.5062	-3.16045	-7.36191	-4.09919			10.5062	-3.16045	108.654	227.932
10.5129	-3.17603	-7.48652	-4.2232			10.5129	-3.17603	108.529	227.808
10.5196	-3.18295	-7.56595	-4.34235			10.5196	-3.18295	108.45	227.689
10.5262	-3.17733	-7.60721	-4.45246			10.5262	-3.17733	108.408	227.579
10.5329	-3.14947	-7.63419	-4.54209			10.5329	-3.14947	108.381	227.489
10.5396	-3.09346	-7.65823	-4.61398			10.5396	-3.09346	108.357	227.417
10.5463	-3.0304	-7.69693	-4.69413			10.5463	-3.0304	108.319	227.337
10.5529	-2.96425	-7.75972	-4.80981			10.5529	-2.96425	108.256	227.221
10.5596	-2.8946	-7.86052	-4.94126			10.5596	-2.8946	108.155	227.09
10.5663	-2.83117	-7.97917	-5.07495			10.5663	-2.83117	108.036	226.956
10.5729	-2.78719	-8.09469	-5.21674			10.5729	-2.78719	107.921	226.815
10.5796	-2.7644	-8.20723	-5.38189			10.5796	-2.7644	107.808	226.649
10.5862	-2.73497	-8.31026	-5.53965			10.5862	-2.73497	107.705	226.492
10.5929	-2.69021	-8.37651	-5.64517			10.5929	-2.69021	107.639	226.386
10.5996	-2.61689	-8.39266	-5.71186			10.5996	-2.61689	107.623	226.319
10.6062	-2.52849	-8.38737	-5.7741			10.6062	-2.52849	107.628	226.257
10.6129	-2.43099	-8.38416	-5.82628			10.6129	-2.43099	107.631	226.205
10.6196	-2.34108	-8.38516	-5.84613			10.6196	-2.34108	107.63	226.185
10.6263	-2.26627	-8.38837	-5.86421			10.6263	-2.26627	107.627	226.167
10.6329	-2.20385	-8.42024	-5.92535			10.6329	-2.20385	107.595	226.106
10.6396	-2.15847	-8.49698	-6.03964			10.6396	-2.15847	107.519	225.992
10.6463	-2.12296	-8.60324	-6.16434			10.6463	-2.12296	107.412	225.867
10.6529	-2.08448	-8.71686	-6.29954			10.6529	-2.08448	107.299	225.732
10.6596	-2.01661	-8.82788	-6.45374			10.6596	-2.01661	107.188	225.578
10.6662	-1.93954	-8.92607	-6.62686			10.6662	-1.93954	107.09	225.404
10.6729	-1.86671	-9.01098	-6.78655			10.6729	-1.86671	107.005	225.245
10.6796	-1.79782	-9.07955	-6.90462			10.6796	-1.79782	106.936	225.127
10.6862	-1.71911	-9.13355	-6.9945			10.6862	-1.71911	106.882	225.037
10.6929	-1.6413	-9.16957	-7.07012			10.6929	-1.6413	106.846	224.961
10.6996	-1.59315	-9.19275	-7.1454			10.6996	-1.59315	106.823	224.886
10.7063	-1.57458	-9.22461	-7.19932			10.7063	-1.57458	106.791	224.832
10.7129	-1.5759	-9.22678	-7.20913			10.7129	-1.5759	106.789	224.822
10.7196	-1.59705	-9.1571	-7.17016			10.7196	-1.59705	106.859	224.861
10.7263	-1.63059	-9.03064	-7.11035			10.7263	-1.63059	106.985	224.921
10.7329	-1.6574	-8.92861	-7.06227			10.7329	-1.6574	107.087	224.969
10.7396	-1.68088	-8.87687	-7.00951			10.7396	-1.68088	107.139	225.022
10.7462	-1.70629	-8.82676	-6.95465			10.7462	-1.70629	107.189	225.077
10.7529	-1.72819	-8.76877	-6.90916			10.7529	-1.72819	107.247	225.122
10.7596	-1.74086	-8.75782	-6.9023			10.7596	-1.74086	107.258	225.129
10.7662	-1.76944	-8.80157	-6.92497			10.7662	-1.76944	107.214	225.106
10.7729	-1.81597	-8.81482	-6.95082			10.7729	-1.81597	107.201	225.08
10.7796	-1.85176	-8.76658	-6.99158			10.7796	-1.85176	107.249	225.04
10.7863	-1.86003	-8.71752	-7.03719			10.7863	-1.86003	107.298	224.994
10.7929	-1.85271	-8.72602	-7.11346			10.7929	-1.85271	107.29	224.918
10.7996	-1.86308	-8.77322	-7.20728			10.7996	-1.86308	107.242	224.824
10.8063	-1.89115	-8.8211	-7.32244			10.8063	-1.89115	107.195	224.709
10.8129	-1.94842	-8.86404	-7.42174			10.8129	-1.94842	107.152	224.61
10.8196	-2.04004	-8.87691	-7.47434			10.8196	-2.04004	107.139	224.557
10.8262	-2.15786	-8.83312	-7.50189			10.8262	-2.15786	107.183	224.529
10.8329	-2.26086	-8.76208	-7.51557			10.8329	-2.26086	107.254	224.516
10.8396	-2.30916	-8.68596	-7.54333			10.8396	-2.30916	107.33	224.488
10.8462	-2.3081	-8.59566	-7.56941			10.8462	-2.3081	107.42	224.462
10.8529	-2.27439	-8.48008	-7.59474			10.8529	-2.27439	107.536	224.437
10.8596	-2.20723	-8.37582	-7.62277			10.8596	-2.20723	107.64	224.409
10.8663	-2.10512	-8.28786	-7.63763			10.8663	-2.10512	107.728	224.394
10.8729	-1.99571	-8.15156	-7.62371			10.8729	-1.99571	107.864	224.408
10.8796	-1.88644	-7.9217	-7.56085			10.8796	-1.88644	108.094	224.47
10.8863	-1.73381	-7.61355	-7.43687			10.8863	-1.73381	108.402	224.594
10.8929	-1.48839	-7.23448	-7.24			10.8929	-1.48839	108.781	224.791
10.8996	-1.0803	-6.72344	-6.94286			10.8996	-1.0803	109.292	225.088
10.9062	-0.301163	-5.90964	-6.42322			10.9062	-0.301163	110.106	225.608
10.9129	1.1842	-4.41602	-5.38516			10.9129	1.1842	111.6	226.646
10.9196	3.71199	-1.62152	-3.42413			10.9196	3.71199	114.394	228.607
10.9262	7.33632	3.16892	-0.274352			10.9262	7.33632	119.185	231.757
10.9329	11.7274	10.2602	3.94367			10.9329	11.7274	126.276	235.975
10.9396	16.1917	19.203	8.73386			10.9396	16.1917	135.219	240.765
10.9462	19.8904	28.8249	13.3848			10.9462	19.8904	144.84	245.416
10.9529	22.1073	37.5806	17.1683			10.9529	22.1073	153.596	249.2
10.9596	22.4114	43.9824	19.4922			10.9596	22.4114	159.998	251.523
10.9663	20.8285	46.9462	20.081			10.9663	20.8285	162.962	252.112
10.9729	17.8644	46.1712	19.1322			10.9729	17.8644	162.187	251.163
10.9796	14.3361	42.2984	17.1929			10.9796	14.3361	158.314	249.224
10.9863	10.9751	36.6217	14.9324			10.9863	10.9751	152.637	246.964
10.9929	8.20249	30.5341	12.8491			10.9929	8.20249	146.55	244.88
10.9996	6.11619	25.0428	11.176			10.9996	6.11619	141.058	243.207
11.0062	4.63945	20.6459	9.95131			11.0062	4.63945	136.662	241.983
11.0129	3.62098	17.3937	9.10603			11.0129	3.62098	133.409	241.137
11.0196	2.90794	15.0824	8.54161			11.0196	2.90794	131.098	240.573
11.0262	2.4036	13.4289	8.13789			11.0262	2.4036	129.444	240.169
11.0329	2.06464	12.2064	7.8085			11.0329	2.06464	128.222	239.84
11.0396	1.864	11.2491	7.52575			11.0396	1.864	127.265	239.557
11.0463	1.7891	10.448	7.26905			11.0463	1.7891	126.464	239.3
11.0529	1.79896	9.73986	7.00145			11.0529	1.79896	125.755	239.033
11.0596	1.84345	9.10231	6.72353			11.0596	1.84345	125.118	238.755
11.0663	1.88587	8.53582	6.46573			11.0663	1.88587	124.551	238.497
11.0729	1.9341	8.01311	6.24746			11.0729	1.9341	124.029	238.279
11.0796	1.99646	7.51807	6.04981			11.0796	1.99646	123.534	238.081
11.0862	2.0555	7.05863	5.85054			11.0862	2.0555	123.074	237.882
11.0929	2.11176	6.64396	5.66707			11.0929	2.11176	122.66	237.698
11.0996	2.17698	6.27481	5.51604			11.0996	2.17698	122.29	237.547
11.1062	2.25844	5.94304	5.40556			11.1062	2.25844	121.959	237.437
11.1129	2.32546	5.6558	5.33739			11.1129	2.32546	121.671	237.369
11.1196	2.37631	5.40837	5.29997			11.1196	2.37631	121.424	237.331
11.1263	2.42636	5.1796	5.28357			11.1263	2.42636	121.195	237.315
11.1329	2.47658	4.96384	5.28215			11.1329	2.47658	120.979	237.313
11.1396	2.51827	4.76011	5.29637			11.1396	2.51827	120.776	237.328
11.1463	2.54196	4.56956	5.32044			11.1463	2.54196	120.585	237.352
11.1529	2.56148	4.3671	5.33141			11.1529	2.56148	120.383	237.363
11.1596	2.57216	4.15865	5.33004			11.1596	2.57216	120.174	237.361
11.1662	2.55584	3.96386	5.33521			11.1662	2.55584	119.979	237.366
11.1729	2.50692	3.78176	5.32724			11.1729	2.50692	119.797	237.359
11.1796	2.42806	3.59314	5.28135			11.1796	2.42806	119.609	237.313
11.1862	2.34551	3.3903	5.19093			11.1862	2.34551	119.406	237.222
11.1929	2.26663	3.2102	5.09401			11.1929	2.26663	119.226	237.125
11.1996	2.19739	3.06632	5.00043			11.1996	2.19739	119.082	237.032
11.2063	2.12508	2.9544	4.88947			11.2063	2.12508	118.97	236.921
11.2129	2.04973	2.87407	4.77391			11.2129	2.04973	118.89	236.805
11.2196	1.9844	2.81745	4.66816			11.2196	1.9844	118.833	236.699
11.2263	1.93367	2.78224	4.57379			11.2263	1.93367	118.798	236.605
11.2329	1.88894	2.75205	4.45946			11.2329	1.88894	118.768	236.491
11.2396	1.84246	2.73803	4.32832			11.2396	1.84246	118.754	236.36
11.2462	1.80206	2.73058	4.2038			11.2462	1.80206	118.746	236.235
11.2529	1.76521	2.71729	4.09063			11.2529	1.76521	118.733	236.122
11.2596	1.72195	2.68903	3.96361			11.2596	1.72195	118.705	235.995
11.2662	1.66074	2.63996	3.79529			11.2662	1.66074	118.656	235.827
11.2729	1.57649	2.58798	3.61461			11.2729	1.57649	118.604	235.646
11.2796	1.46588	2.56056	3.46133			11.2796	1.46588	118.576	235.493
11.2863	1.3451	2.58363	3.34408			11.2863	1.3451	118.599	235.375
11.2929	1.23452	2.64798	3.22987			11.2929	1.23452	118.664	235.261
11.2996	1.14163	2.72927	3.1079			11.2996	1.14163	118.745	235.139
11.3063	1.05139	2.82848	3.01656			11.3063	1.05139	118.844	235.048
11.3129	0.957744	2.94957	2.96118			11.3129	0.957744	118.965	234.992
11.3196	0.847366	3.06698	2.90543			11.3196	0.847366	119.083	234.937
11.3262	0.720903	3.13552	2.80444			11.3262	0.720903	119.151	234.836
11.3329	0.584535	3.15614	2.68639			11.3329	0.584535	119.172	234.718
11.3396	0.448642	3.17203	2.59035			11.3396	0.448642	119.188	234.622
11.3462	0.327095	3.20069	2.52802			11.3462	0.327095	119.216	234.559
11.3529	0.227003	3.24763	2.4884			11.3529	0.227003	119.263	234.52
11.3596	0.166734	3.30852	2.46664			11.3596	0.166734	119.324	234.498
11.3663	0.138524	3.4103	2.46978			11.3663	0.138524	119.426	234.501
11.3729	0.121488	3.5513	2.48326			11.3729	0.121488	119.567	234.515
11.3796	0.0857986	3.70378	2.4919			11.3796	0.0857986	119.719	234.523
11.3863	0.0217163	3.84596	2.48104			11.3863	0.0217163	119.862	234.512
11.3929	-0.0624426	3.967	2.45809			11.3929	-0.0624426	119.983	234.489
11.3996	-0.144918	4.08619	2.43011			11.3996	-0.144918	120.102	234.461
11.4062	-0.202856	4.19618	2.40787			11.4062	-0.202856	120.212	234.439
11.4129	-0.250491	4.29694	2.38835			11.4129	-0.250491	120.313	234.42
11.4196	-0.279168	4.39536	2.37626			11.4196	-0.279168	120.411	234.408
11.4262	-0.29526	4.49189	2.36582			11.4262	-0.29526	120.508	234.397
11.4329	-0.284737	4.56666	2.3522			11.4329	-0.284737	120.582	234.383
11.4396	-0.263369	4.59806	2.33166			11.4396	-0.263369	120.614	234.363
11.4462	-0.248014	4.59155	2.30853			11.4462	-0.248014	120.607	234.34
11.4529	-0.231366	4.55353	2.30284			11.4529	-0.231366	120.569	234.334
11.4596	-0.236315	4.48696	2.31255			11.4596	-0.236315	120.503	234.344
11.4663	-0.261471	4.40863	2.32895			11.4663	-0.261471	120.424	234.36
11.4729	-0.292791	4.34054	2.32863			11.4729	-0.292791	120.356	234.36
11.4796	-0.317872	4.28058	2.30314			11.4796	-0.317872	120.296	234.334
11.4863	-0.353307	4.21746	2.25825			11.4863	-0.353307	120.233	234.29
11.4929	-0.409099	4.15223	2.1986			11.4929	-0.409099	120.168	234.23
11.4996	-0.454034	4.09446	2.13071			11.4996	-0.454034	120.11	234.162
11.5062	-0.450214	4.04207	2.07435			11.5062	-0.450214	120.058	234.106
11.5129	-0.433465	4.0067	2.04655			11.5129	-0.433465	120.022	234.078
11.5196	-0.439631	3.98439	2.04997			11.5196	-0.439631	120	234.081
11.5262	-0.467847	3.96782	2.064			11.5262	-0.467847	119.983	234.095
11.5329	-0.497345	3.95027	2.06699			11.5329	-0.497345	119.966	234.098
11.5396	-0.532687	3.9316	2.05938			11.5396	-0.532687	119.947	234.091
11.5463	-0.599558	3.91441	2.039			11.5463	-0.599558	119.93	234.07
11.5529	-0.673553	3.87636	2.00874			11.5529	-0.673553	119.892	234.04
11.5596	-0.722817	3.8292	1.97159			11.5596	-0.722817	119.845	234.003
11.5663	-0.729254	3.79	1.93695			11.5663	-0.729254	119.806	233.968
11.5729	-0.705417	3.75973	1.91299			11.5729	-0.705417	119.775	233.944
11.5796	-0.678134	3.73447	1.89626			11.5796	-0.678134	119.75	233.928
11.5862	-0.655162	3.70599	1.88662			11.5862	-0.655162	119.722	233.918
11.5929	-0.641985	3.68071	1.87629			11.5929	-0.641985	119.696	233.908
11.5996	-0.618387	3.65579	1.86688			11.5996	-0.618387	119.671	233.898
11.6062	-0.578273	3.64216	1.86766			11.6062	-0.578273	119.658	233.899
11.6129	-0.516028	3.64118	1.88716			11.6129	-0.516028	119.657	233.918
11.6196	-0.431633	3.63222	1.91798			11.6196	-0.431633	119.648	233.949
11.6263	-0.335326	3.60134	1.93876			11.6263	-0.335326	119.617	233.97
11.6329	-0.233635	3.56364	1.95088			11.6329	-0.233635	119.579	233.982
11.6396	-0.152608	3.52844	1.94971			11.6396	-0.152608	119.544	233.981
11.6463	-0.100737	3.4774	1.93821			11.6463	-0.100737	119.493	233.969
11.6529	-0.0746478	3.41487	1.9272			11.6529	-0.0746478	119.431	233.958
11.6596	-0.0402514	3.36973	1.92929			11.6596	-0.0402514	119.385	233.961
11.6662	0.0236506	3.35308	1.93505			11.6662	0.0236506	119.369	233.966
11.6729	0.114463	3.3383	1.93683			11.6729	0.114463	119.354	233.968
11.6796	0.209493	3.31649	1.93432			11.6796	0.209493	119.332	233.966
11.6862	0.295044	3.28639	1.92424			11.6862	0.295044	119.302	233.956
11.6929	0.381239	3.26225	1.8897			11.6929	0.381239	119.278	233.921
11.6996	0.466972	3.23462	1.82729			11.6996	0.466972	119.25	233.859
11.7063	0.564716	3.20401	1.76691			11.7063	0.564716	119.22	233.798
11.7129	0.660579	3.16638	1.71632			11.7129	0.660579	119.182	233.748
11.7196	0.74975	3.11412	1.65659			11.7196	0.74975	119.13	233.688
11.7263	0.825496	3.0551	1.58388			11.7263	0.825496	119.071	233.615
11.7329	0.903161	2.99739	1.50744			11.7329	0.903161	119.013	233.539
11.7396	0.982381	2.94422	1.44604			11.7396	0.982381	118.96	233.477
11.7462	1.03724	2.89588	1.38868			11.7462	1.03724	118.912	233.42
11.7529	1.08413	2.85545	1.32367			11.7529	1.08413	118.871	233.355
11.7596	1.15141	2.83315	1.27328			11.7596	1.15141	118.849	233.305
11.7662	1.24568	2.83224	1.22716			11.7662	1.24568	118.848	233.258
11.7729	1.3162	2.84055	1.18473			11.7729	1.3162	118.856	233.216
11.7796	1.3558	2.85404	1.12477			11.7796	1.3558	118.87	233.156
11.7863	1.39658	2.87261	1.06117			11.7863	1.39658	118.888	233.092
11.7929	1.45017	2.89416	1.00573			11.7929	1.45017	118.91	233.037
11.7996	1.49682	2.90631	0.948539			11.7996	1.49682	118.922	232.98
11.8063	1.52755	2.90342	0.899925			11.8063	1.52755	118.919	232.931
11.8129	1.57359	2.8751	0.834953			11.8129	1.57359	118.891	232.866
11.8196	1.63525	2.81454	0.751496			11.8196	1.63525	118.83	232.783
11.8262	1.68817	2.73744	0.651465			11.8262	1.68817	118.753	232.683
11.8329	1.71233	2.67027	0.554854			11.8329	1.71233	118.686	232.586
11.8396	1.72807	2.62687	0.488438			11.8396	1.72807	118.643	232.52
11.8462	1.74765	2.59961	0.448319			11.8462	1.74765	118.615	232.48
11.8529	1.76115	2.58501	0.457237			11.8529	1.76115	118.601	232.489
11.8596	1.76168	2.58628	0.506271			11.8596	1.76168	118.602	232.538
11.8663	1.75104	2.59306	0.569316			11.8663	1.75104	118.609	232.601
11.8729	1.73973	2.57438	0.616253			11.8729	1.73973	118.59	232.648
11.8796	1.7318	2.53294	0.626112			11.8796	1.7318	118.549	232.657
11.8863	1.73474	2.47987	0.61371			11.8863	1.73474	118.496	232.645
11.8929	1.74758	2.43024	0.586462			11.8929	1.74758	118.446	232.618
11.8996	1.75988	2.37422	0.56099			11.8996	1.75988	118.39	232.592
11.9062	1.77349	2.31823	0.554464			11.9062	1.77349	118.334	232.586
11.9129	1.79789	2.292	0.583688			11.9129	1.79789	118.308	232.615
11.9196	1.82105	2.29734	0.655172			11.9196	1.82105	118.313	232.686
11.9262	1.81956	2.31373	0.749198			11.9262	1.81956	118.329	232.78
11.9329	1.79991	2.31573	0.852775			11.9329	1.79991	118.331	232.884
11.9396	1.78441	2.31452	0.960338			11.9396	1.78441	118.33	232.992
11.9462	1.77352	2.31709	1.07548			11.9462	1.77352	118.333	233.107
11.9529	1.75478	2.30533	1.18946			11.9529	1.75478	118.321	233.221
11.9596	1.7344	2.27176	1.29439			11.9596	1.7344	118.287	233.326
11.9663	1.72435	2.23567	1.39462			11.9663	1.72435	118.251	233.426
11.9729	1.7103	2.22199	1.49441			11.9729	1.7103	118.238	233.526
11.9796	1.6811	2.22104	1.61671			11.9796	1.6811	118.237	233.648
11.9863	1.63365	2.21279	1.75413			11.9863	1.63365	118.228	233.785
11.9929	1.58391	2.1904	1.88537			11.9929	1.58391	118.206	233.917
11.9996	1.53005	2.1519	1.99787			11.9996	1.53005	118.168	234.029
12.0062	1.4789	2.09674	2.10207			12.0062	1.4789	118.112	234.133
12.0129	1.44799	2.03553	2.21374			12.0129	1.44799	118.051	234.245
12.0196	1.42433	1.97778	2.31822			12.0196	1.42433	117.993	234.349
12.0262	1.39589	1.92003	2.39792			12.0262	1.39589	117.936	234.429
12.0329	1.36489	1.86137	2.47502			12.0329	1.36489	117.877	234.506
12.0396	1.35097	1.80935	2.5616			12.0396	1.35097	117.825	234.593
12.0463	1.36296	1.76033	2.64907			12.0463	1.36296	117.776	234.68
12.0529	1.3737	1.70286	2.71507			12.0529	1.3737	117.718	234.746
12.0596	1.38002	1.634	2.74912			12.0596	1.38002	117.65	234.78
12.0663	1.38926	1.58202	2.76658			12.0663	1.38926	117.598	234.798
12.0729	1.39031	1.54324	2.76069			12.0729	1.39031	117.559	234.792
12.0796	1.37402	1.50241	2.74859			12.0796	1.37402	117.518	234.78
12.0862	1.33521	1.45415	2.74805			12.0862	1.33521	117.47	234.779
12.0929	1.30436	1.41591	2.76166			12.0929	1.30436	117.432	234.793
12.0996	1.30405	1.40444	2.79282			12.0996	1.30405	117.42	234.824
12.1062	1.33749	1.39149	2.83367			12.1062	1.33749	117.407	234.865
12.1129	1.38752	1.36935	2.88404			12.1129	1.38752	117.385	234.915
12.1196	1.42969	1.34739	2.92048			12.1196	1.42969	117.363	234.952
12.1263	1.46075	1.33433	2.9305			12.1263	1.46075	117.35	234.962
12.1329	1.48136	1.31111	2.91855			12.1329	1.48136	117.327	234.95
12.1396	1.48496	1.26276	2.89647			12.1396	1.48496	117.278	234.928
12.1463	1.47175	1.21038	2.8736			12.1463	1.47175	117.226	234.905
12.1529	1.46326	1.18159	2.85496			12.1529	1.46326	117.197	234.886
12.1596	1.48654	1.17499	2.85059			12.1596	1.48654	117.191	234.882
12.1662	1.52316	1.18101	2.85308			12.1662	1.52316	117.197	234.884
12.1729	1.54458	1.19141	2.85115			12.1729	1.54458	117.207	234.882
12.1796	1.54568	1.20827	2.8376			12.1796	1.54568	117.224	234.869
12.1862	1.54374	1.23136	2.83202			12.1862	1.54374	117.247	234.863
12.1929	1.54104	1.25802	2.84523			12.1929	1.54104	117.274	234.877
12.1996	1.51815	1.28811	2.86992			12.1996	1.51815	117.304	234.901
12.2063	1.48259	1.31211	2.89392			12.2063	1.48259	117.328	234.925
12.2129	1.47826	1.31891	2.91228			12.2129	1.47826	117.335	234.944
12.2196	1.51084	1.31263	2.92893			12.2196	1.51084	117.328	234.96
12.2263	1.54859	1.30633	2.94618			12.2263	1.54859	117.322	234.977
12.2329	1.5562	1.30542	2.96293			12.2329	1.5562	117.321	234.994
12.2396	1.54121	1.30639	2.97275			12.2396	1.54121	117.322	235.004
12.2462	1.52407	1.31685	2.9876			12.2462	1.52407	117.332	235.019
12.2529	1.48877	1.36834	3.03578			12.2529	1.48877	117.384	235.067
12.2596	1.44613	1.46964	3.12189			12.2596	1.44613	117.485	235.153
12.2662	1.40931	1.58678	3.21673			12.2662	1.40931	117.602	235.248
12.2729	1.39326	1.69703	3.29653			12.2729	1.39326	117.713	235.328
12.2796	1.38161	1.79648	3.37862			12.2796	1.38161	117.812	235.41
12.2863	1.35837	1.89134	3.46279			12.2863	1.35837	117.907	235.494
12.2929	1.32525	1.97324	3.53934			12.2929	1.32525	117.989	235.571
12.2996	1.27953	2.02535	3.58532			12.2996	1.27953	118.041	235.617
12.3063	1.22193	2.06073	3.61697			12.3063	1.22193	118.076	235.648
12.3129	1.1626	2.09836	3.6607			12.3129	1.1626	118.114	235.692
12.3196	1.11116	2.15581	3.72554			12.3196	1.11116	118.171	235.757
12.3262	1.06763	2.23389	3.8165			12.3262	1.06763	118.25	235.848
12.3329	1.02204	2.31592	3.91644			12.3329	1.02204	118.332	235.948
12.3396	0.972391	2.39471	4.03309			12.3396	0.972391	118.41	236.064
12.3462	0.946962	2.47286	4.1579			12.3462	0.946962	118.488	236.189
12.3529	0.957422	2.55538	4.28849			12.3529	0.957422	118.571	236.32
12.3596	1.00791	2.6464	4.43002			12.3596	1.00791	118.662	236.461
12.3663	1.07453	2.75335	4.58924			12.3663	1.07453	118.769	236.621
12.3729	1.14916	2.87808	4.76766			12.3729	1.14916	118.894	236.799
12.3796	1.23676	3.02712	4.97633			12.3796	1.23676	119.043	237.008
12.3863	1.32558	3.19258	5.22673			12.3863	1.32558	119.208	237.258
12.3929	1.39323	3.36174	5.50998			12.3929	1.39323	119.377	237.541
12.3996	1.43266	3.52288	5.80488			12.3996	1.43266	119.539	237.836
12.4062	1.47053	3.67925	6.11664			12.4062	1.47053	119.695	238.148
12.4129	1.51538	3.84728	6.46272			12.4129	1.51538	119.863	238.494
12.4196	1.5513	4.02701	6.83683			12.4196	1.5513	120.043	238.868
12.4262	1.55643	4.20344	7.21237			12.4262	1.55643	120.219	239.244
12.4329	1.54437	4.37585	7.59013			12.4329	1.54437	120.391	239.621
12.4396	1.53178	4.54452	7.98371			12.4396	1.53178	120.56	240.015
12.4462	1.51203	4.69213	8.38805			12.4462	1.51203	120.708	240.419
12.4529	1.48	4.79625	8.78596			12.4529	1.48	120.812	240.817
12.4596	1.44117	4.84975	9.14963			12.4596	1.44117	120.865	241.181
12.4663	1.411	4.87187	9.47995			12.4663	1.411	120.888	241.511
12.4729	1.38437	4.86026	9.76838			12.4729	1.38437	120.876	241.8
12.4796	1.33819	4.80743	9.99163			12.4796	1.33819	120.823	242.023
12.4863	1.27704	4.7135	10.1209			12.4863	1.27704	120.729	242.152
12.4929	1.2081	4.5827	10.1282			12.4929	1.2081	120.598	242.159
12.4996	1.14147	4.41494	10.0178			12.4996	1.14147	120.431	242.049
12.5062	1.09344	4.23091	9.79442			12.5062	1.09344	120.247	241.826
12.5129	1.05971	4.05387	9.457			12.5129	1.05971	120.07	241.488
12.5196	1.04016	3.88527	9.01283			12.5196	1.04016	119.901	241.044
12.5262	1.02815	3.71872	8.4817			12.5262	1.02815	119.734	240.513
12.5329	1.03187	3.56639	7.90201			12.5329	1.03187	119.582	239.933
12.5396	1.06243	3.45166	7.31483			12.5396	1.06243	119.467	239.346
12.5463	1.0982	3.35983	6.74576			12.5463	1.0982	119.375	238.777
12.5529	1.12462	3.25406	6.21934			12.5529	1.12462	119.27	238.251
12.5596	1.13883	3.12943	5.74196			12.5596	1.13883	119.145	237.773
12.5663	1.14546	2.999	5.32296			12.5663	1.14546	119.015	237.354
12.5729	1.14577	2.88332	4.97299			12.5729	1.14577	118.899	237.004
12.5796	1.12953	2.77837	4.69339			12.5796	1.12953	118.794	236.725
12.5862	1.09534	2.66208	4.46666			12.5862	1.09534	118.678	236.498
12.5929	1.04138	2.53229	4.26455			12.5929	1.04138	118.548	236.296
12.5996	0.974474	2.39177	4.08738			12.5996	0.974474	118.407	236.119
12.6062	0.899737	2.26214	3.95248			12.6062	0.899737	118.278	235.984
12.6129	0.817729	2.13255	3.86274			12.6129	0.817729	118.148	235.894
12.6196	0.737899	1.99323	3.78647			12.6196	0.737899	118.009	235.818
12.6263	0.674952	1.85425	3.71445			12.6263	0.674952	117.87	235.746
12.6329	0.635986	1.72906	3.65911			12.6329	0.635986	117.745	235.69
12.6396	0.61488	1.61736	3.63141			12.6396	0.61488	117.633	235.663
12.6463	0.602797	1.4917	3.60427			12.6463	0.602797	117.507	235.636
12.6529	0.590171	1.34895	3.55979			12.6529	0.590171	117.365	235.591
12.6596	0.560915	1.20531	3.50786			12.6596	0.560915	117.221	235.539
12.6662	0.510102	1.07632	3.4689			12.6662	0.510102	117.092	235.5
12.6729	0.456026	0.969101	3.44516			12.6729	0.456026	116.985	235.476
12.6796	0.405433	0.873781	3.4247			12.6796	0.405433	116.889	235.456
12.6862	0.373568	0.796297	3.40735			12.6862	0.373568	116.812	235.439
12.6929	0.354805	0.733568	3.39343			12.6929	0.354805	116.749	235.425
12.6996	0.34707	0.677013	3.38052			12.6996	0.34707	116.693	235.412
12.7063	0.330089	0.616213	3.35944			12.7063	0.330089	116.632	235.391
12.7129	0.299929	0.553611	3.33399			12.7129	0.299929	116.569	235.365
12.7196	0.276364	0.51091	3.31244			12.7196	0.276364	116.527	235.344
12.7263	0.254293	0.483299	3.29957			12.7263	0.254293	116.499	235.331
12.7329	0.230385	0.466297	3.29681			12.7329	0.230385	116.482	235.328
12.7396	0.208962	0.445142	3.30003			12.7396	0.208962	116.461	235.331
12.7462	0.207557	0.426118	3.30958			12.7462	0.207557	116.442	235.341
12.7529	0.232392	0.415175	3.32085			12.7529	0.232392	116.431	235.352
12.7596	0.266964	0.414258	3.33327			12.7596	0.266964	116.43	235.365
12.7662	0.30088	0.422477	3.35762			12.7662	0.30088	116.438	235.389
12.7729	0.334964	0.418483	3.39321			12.7729	0.334964	116.434	235.424
12.7796	0.370335	0.416393	3.45157			12.7796	0.370335	116.432	235.483
12.7863	0.403883	0.425542	3.53082			12.7863	0.403883	116.441	235.562
12.7929	0.427484	0.440776	3.62593			12.7929	0.427484	116.456	235.657
12.7996	0.441288	0.451443	3.73482			12.7996	0.441288	116.467	235.766
12.8063	0.451462	0.459914	3.845			12.8063	0.451462	116.476	235.876
12.8129	0.460066	0.483102	3.96226			12.8129	0.460066	116.499	235.994
12.8196	0.46184	0.510636	4.07833			12.8196	0.46184	116.526	236.11
12.8262	0.462166	0.522624	4.18312			12.8262	0.462166	116.538	236.214
12.8329	0.458157	0.527039	4.28031			12.8329	0.458157	116.543	236.312
12.8396	0.464349	0.543147	4.37995			12.8396	0.464349	116.559	236.411
12.8462	0.48849	0.571925	4.49652			12.8462	0.48849	116.588	236.528
12.8529	0.530432	0.605362	4.63033			12.8529	0.530432	116.621	236.662
12.8596	0.588145	0.632171	4.77638			12.8596	0.588145	116.648	236.808
12.8663	0.638972	0.654235	4.92747			12.8663	0.638972	116.67	236.959
12.8729	0.678017	0.670452	5.07816			12.8729	0.678017	116.686	237.109
12.8796	0.694126	0.678711	5.23384			12.8796	0.694126	116.694	237.265
12.8863	0.692113	0.696904	5.39819			12.8863	0.692113	116.713	237.429
12.8929	0.680047	0.732719	5.57072			12.8929	0.680047	116.748	237.602
12.8996	0.659658	0.777824	5.74314			12.8996	0.659658	116.793	237.774
12.9062	0.645301	0.827057	5.9277			12.9062	0.645301	116.843	237.959
12.9129	0.650268	0.882531	6.1366			12.9129	0.650268	116.898	238.168
12.9196	0.671967	0.943642	6.35674			12.9196	0.671967	116.959	238.388
12.9262	0.690945	0.999735	6.58252			12.9262	0.690945	117.015	238.614
12.9329	0.690532	1.03955	6.81508			12.9329	0.690532	117.055	238.846
12.9396	0.68448	1.07178	7.06846			12.9396	0.68448	117.087	239.1
12.9462	0.691198	1.10728	7.33879			12.9462	0.691198	117.123	239.37
12.9529	0.704229	1.15442	7.60996			12.9529	0.704229	117.17	239.641
12.9596	0.719901	1.21114	7.88741			12.9596	0.719901	117.227	239.919
12.9663	0.743307	1.27086	8.16756			12.9663	0.743307	117.287	240.199
12.9729	0.778197	1.34188	8.45704			12.9729	0.778197	117.358	240.488
12.9796	0.818593	1.4401	8.76015			12.9796	0.818593	117.456	240.791
12.9863	0.856353	1.56127	9.09763			12.9863	0.856353	117.577	241.129
12.9929	0.917739	1.68895	9.48158			12.9929	0.917739	117.705	241.513
12.9996	1.01564	1.81572	9.92115			12.9996	1.01564	117.831	241.952
13.0062	1.13792	1.95201	10.4181			13.0062	1.13792	117.968	242.449
13.0129	1.27203	2.11342	10.9883			13.0129	1.27203	118.129	243.02
13.0196	1.4072	2.30965	11.6548			13.0196	1.4072	118.325	243.686
13.0262	1.54725	2.56403	12.4377			13.0262	1.54725	118.58	244.469
13.0329	1.68909	2.89314	13.3693			13.0329	1.68909	118.909	245.401
13.0396	1.8363	3.29651	14.4744			13.0396	1.8363	119.312	246.506
13.0463	2.0128	3.76332	15.8067			13.0463	2.0128	119.779	247.838
13.0529	2.24446	4.30727	17.4238			13.0529	2.24446	120.323	249.455
13.0596	2.55147	4.95209	19.3913			13.0596	2.55147	120.968	251.423
13.0663	2.9364	5.71465	21.7783			13.0663	2.9364	121.73	253.81
13.0729	3.36842	6.59515	24.629			13.0729	3.36842	122.611	256.66
13.0796	3.81835	7.60056	27.9352			13.0796	3.81835	123.616	259.966
13.0862	4.24617	8.71922	31.595			13.0862	4.24617	124.735	263.626
13.0929	4.61618	9.87507	35.3606			13.0929	4.61618	125.891	267.392
13.0996	4.86947	10.9297	38.8395			13.0996	4.86947	126.945	270.871
13.1062	4.9481	11.7218	41.5309			13.1062	4.9481	127.737	273.562
13.1129	4.82083	12.127	42.9587			13.1129	4.82083	128.143	274.99
13.1196	4.48527	12.0607	42.7527			13.1196	4.48527	128.076	274.784
13.1263	3.99172	11.4946	40.7623			13.1263	3.99172	127.51	272.794
13.1329	3.38374	10.475	37.1108			13.1329	3.38374	126.491	269.142
13.1396	2.72449	9.11809	32.2114			13.1396	2.72449	125.134	264.243
13.1463	2.07771	7.60498	26.6699			13.1463	2.07771	123.621	258.701
13.1529	1.50947	6.10537	21.0963			13.1529	1.50947	122.121	253.128
13.1596	1.05697	4.7541	16.0184			13.1596	1.05697	120.77	248.05
13.1662	0.712148	3.63385	11.7749			13.1662	0.712148	119.649	243.806
13.1729	0.462069	2.78689	8.51622			13.1729	0.462069	118.803	240.547
13.1796	0.281593	2.21349	6.2083			13.1796	0.281593	118.229	238.24
13.1862	0.158877	1.86868	4.68585			13.1862	0.158877	117.884	236.717
13.1929	0.0696346	1.69637	3.75992			13.1929	0.0696346	117.712	235.791
13.1996	0.0073708	1.63676	3.24192			13.1996	0.0073708	117.652	235.273
13.2063	-0.0416564	1.64948	2.99283			13.2063	-0.0416564	117.665	235.024
13.2129	-0.0845253	1.7006	2.9129			13.2129	-0.0845253	117.716	234.944
13.2196	-0.130178	1.77489	2.92802			13.2196	-0.130178	117.791	234.959
13.2263	-0.177766	1.86477	2.97494			13.2263	-0.177766	117.88	235.006
13.2329	-0.232937	1.96024	3.01981			13.2329	-0.232937	117.976	235.051
13.2396	-0.314518	2.0642	3.04674			13.2396	-0.314518	118.08	235.078
13.2462	-0.42199	2.16994	3.03947			13.2462	-0.42199	118.186	235.071
13.2529	-0.53072	2.26249	2.9636			13.2529	-0.53072	118.278	234.995
13.2596	-0.6162	2.32575	2.80668			13.2596	-0.6162	118.341	234.838
13.2662	-0.690353	2.34574	2.58987			13.2662	-0.690353	118.361	234.621
13.2729	-0.767723	2.33128	2.3375			13.2729	-0.767723	118.347	234.369
13.2796	-0.843301	2.28379	2.07773			13.2796	-0.843301	118.299	234.109
13.2863	-0.897091	2.21001	1.8244			13.2863	-0.897091	118.226	233.856
13.2929	-0.939274	2.12937	1.59842			13.2929	-0.939274	118.145	233.63
[truncated: 4,756 more rows]

## Sheet: Figure S22C
Figure S22C: HPLC chromatograms of DA:LA at 1:1, 1:2 and 1:4 molar ratio. DA amount is 800 μmol
min	-102.566	-67.2349	-75.9502
max	113.495	152.102	274.741
delta	216.062	219.337	350.691
F		0.7	1.4
RT [min]	DA:LA 1:1	DA:LA 1:2	DA:LA 1:4			RT [min]	DA:LA 1:1	DA:LA 1:2	DA:LA 1:4
0.00625	-0.16119	-0.0964955	0.0182387			0.00625	-0.16119	192.222	384.656
0.0129167	-0.162416	-0.0926561	0.00953449			0.0129167	-0.162416	192.226	384.647
0.0195833	-0.168888	-0.0716504	0.000353477			0.0195833	-0.168888	192.247	384.638
0.02625	-0.184854	-0.0433364	-0.00580563			0.02625	-0.184854	192.275	384.632
0.0329167	-0.186047	-0.0193552	-0.0136211			0.0329167	-0.186047	192.299	384.624
0.0395833	-0.172997	0.00736122	-0.0393345			0.0395833	-0.172997	192.326	384.598
0.04625	-0.145711	0.0264405	-0.0724906			0.04625	-0.145711	192.345	384.565
0.0529167	-0.113669	0.0299065	-0.102697			0.0529167	-0.113669	192.349	384.535
0.0595833	-0.08515	0.0227404	-0.12117			0.0595833	-0.08515	192.342	384.516
0.06625	-0.0737155	0.00720651	-0.121999			0.06625	-0.0737155	192.326	384.516
0.0729167	-0.0848344	-0.0116462	-0.126436			0.0729167	-0.0848344	192.307	384.511
0.0795833	-0.0966438	-0.0243977	-0.128874			0.0795833	-0.0966438	192.294	384.509
0.08625	-0.105657	-0.022399	-0.124			0.08625	-0.105657	192.296	384.514
0.0929167	-0.109821	-0.00984321	-0.114245			0.0929167	-0.109821	192.309	384.523
0.0995833	-0.111225	0.00611047	-0.106558			0.0995833	-0.111225	192.325	384.531
0.10625	-0.116997	0.0250692	-0.0985244			0.10625	-0.116997	192.344	384.539
0.112917	-0.13771	0.0447517	-0.0758547			0.112917	-0.13771	192.364	384.562
0.119583	-0.169045	0.0456089	-0.0423127			0.119583	-0.169045	192.364	384.595
0.12625	-0.195728	0.0357044	-0.0123772			0.12625	-0.195728	192.354	384.625
0.132917	-0.209807	0.032756	0.0160677			0.132917	-0.209807	192.352	384.654
0.139583	-0.217352	0.0284844	0.0489956			0.139583	-0.217352	192.347	384.687
0.14625	-0.203328	0.00136996	0.0822731			0.14625	-0.203328	192.32	384.72
0.152917	-0.160118	-0.0467513	0.104975			0.152917	-0.160118	192.272	384.743
0.159583	-0.110988	-0.0894374	0.10541			0.159583	-0.110988	192.229	384.743
0.16625	-0.0835252	-0.127198	0.0911684			0.16625	-0.0835252	192.192	384.729
0.172917	-0.0693989	-0.181332	0.0725704			0.172917	-0.0693989	192.137	384.71
0.179583	-0.0483	-0.24188	0.0449075			0.179583	-0.0483	192.077	384.682
0.18625	-0.0263544	-0.282516	0.0104222			0.18625	-0.0263544	192.036	384.648
0.192917	-0.00965237	-0.294209	-0.0288824			0.192917	-0.00965237	192.025	384.609
0.199583	0.000115873	-0.289077	-0.0566912			0.199583	0.000115873	192.03	384.581
0.20625	0.0167317	-0.27638	-0.0812216			0.20625	0.0167317	192.042	384.556
0.212917	0.0397178	-0.254171	-0.118875			0.212917	0.0397178	192.065	384.519
0.219583	0.0550765	-0.220126	-0.148866			0.219583	0.0550765	192.099	384.489
0.22625	0.0563957	-0.17407	-0.152591			0.22625	0.0563957	192.145	384.485
0.232917	0.0286607	-0.133937	-0.126416			0.232917	0.0286607	192.185	384.511
0.239583	-0.00699901	-0.10897	-0.0849716			0.239583	-0.00699901	192.21	384.553
0.24625	-0.0405597	-0.104573	-0.0319424			0.24625	-0.0405597	192.214	384.606
0.252917	-0.0678341	-0.109319	0.0297269			0.252917	-0.0678341	192.209	384.667
0.259583	-0.0823429	-0.112819	0.0668501			0.259583	-0.0823429	192.206	384.704
0.26625	-0.0842285	-0.12164	0.0708699			0.26625	-0.0842285	192.197	384.708
0.272917	-0.0574908	-0.140754	0.0512417			0.272917	-0.0574908	192.178	384.689
0.279583	-0.00990939	-0.157629	0.0177329			0.279583	-0.00990939	192.161	384.655
0.28625	0.0411475	-0.158287	-0.028283			0.28625	0.0411475	192.16	384.609
0.292917	0.0743995	-0.147545	-0.0741929			0.292917	0.0743995	192.171	384.563
0.299583	0.0804138	-0.147737	-0.0909385			0.299583	0.0804138	192.171	384.547
0.30625	0.0746562	-0.164651	-0.0874467			0.30625	0.0746562	192.154	384.55
0.312917	0.0633432	-0.169966	-0.0813594			0.312917	0.0633432	192.149	384.556
0.319583	0.0426018	-0.162889	-0.0847335			0.319583	0.0426018	192.156	384.553
0.32625	0.0133154	-0.148392	-0.0859681			0.32625	0.0133154	192.17	384.552
0.332917	-0.014976	-0.154096	-0.0811275			0.332917	-0.014976	192.165	384.556
0.339583	-0.0270863	-0.165757	-0.0730042			0.339583	-0.0270863	192.153	384.565
0.34625	-0.0230072	-0.164425	-0.0667128			0.34625	-0.0230072	192.154	384.571
0.352917	-0.0158635	-0.144646	-0.0617848			0.352917	-0.0158635	192.174	384.576
0.359583	-0.0187466	-0.122852	-0.0429862			0.359583	-0.0187466	192.196	384.595
0.36625	-0.0320502	-0.11853	-0.0144882			0.36625	-0.0320502	192.2	384.623
0.372917	-0.0463105	-0.113558	0.019685			0.372917	-0.0463105	192.205	384.657
0.379583	-0.0593704	-0.0942947	0.033497			0.379583	-0.0593704	192.224	384.671
0.38625	-0.068098	-0.0598019	0.0267548			0.38625	-0.068098	192.259	384.664
0.392917	-0.0622801	-0.0378404	0.012027			0.392917	-0.0622801	192.281	384.65
0.399583	-0.050016	-0.0320848	-0.00485264			0.399583	-0.050016	192.287	384.633
0.40625	-0.0386043	-0.035785	-0.00873862			0.40625	-0.0386043	192.283	384.629
0.412917	-0.0434654	-0.0422779	-0.0124401			0.412917	-0.0434654	192.277	384.625
0.419583	-0.0749922	-0.0603439	-0.018255			0.419583	-0.0749922	192.258	384.619
0.42625	-0.130726	-0.105486	-0.019524			0.42625	-0.130726	192.213	384.618
0.432917	-0.197403	-0.171915	-0.0108963			0.432917	-0.197403	192.147	384.627
0.439583	-0.239108	-0.229505	-0.000881033			0.439583	-0.239108	192.089	384.637
0.44625	-0.259399	-0.255543	-0.0110429			0.44625	-0.259399	192.063	384.627
0.452917	-0.259943	-0.247829	-0.0334822			0.452917	-0.259943	192.071	384.604
0.459583	-0.233349	-0.220767	-0.0349997			0.459583	-0.233349	192.098	384.603
0.46625	-0.17896	-0.182116	-0.0231676			0.46625	-0.17896	192.137	384.614
0.472917	-0.111482	-0.142554	-0.0225961			0.472917	-0.111482	192.176	384.615
0.479583	-0.0532827	-0.11889	-0.0372859			0.479583	-0.0532827	192.2	384.6
0.48625	-0.00214951	-0.114214	-0.0500538			0.48625	-0.00214951	192.205	384.588
0.492917	0.0309031	-0.13938	-0.0457226			0.492917	0.0309031	192.179	384.592
0.499583	0.0367035	-0.170416	-0.0476799			0.499583	0.0367035	192.148	384.59
0.50625	0.0054692	-0.202367	-0.0538938			0.50625	0.0054692	192.116	384.584
0.512917	-0.0419358	-0.217668	-0.0316351			0.512917	-0.0419358	192.101	384.606
0.519583	-0.0945915	-0.226308	0.0290737			0.519583	-0.0945915	192.092	384.667
0.52625	-0.133782	-0.229442	0.104994			0.52625	-0.133782	192.089	384.743
0.532917	-0.146986	-0.216411	0.148848			0.532917	-0.146986	192.102	384.786
0.539583	-0.149116	-0.195632	0.157203			0.539583	-0.149116	192.123	384.795
0.54625	-0.14899	-0.177966	0.145457			0.54625	-0.14899	192.141	384.783
0.552917	-0.15337	-0.16081	0.113646			0.552917	-0.15337	192.158	384.751
0.559583	-0.161337	-0.133006	0.0636113			0.559583	-0.161337	192.186	384.701
0.56625	-0.186644	-0.101971	0.00437723			0.56625	-0.186644	192.217	384.642
0.572917	-0.222941	-0.076168	-0.0400731			0.572917	-0.222941	192.243	384.597
0.579583	-0.234179	-0.0674684	-0.0587232			0.579583	-0.234179	192.251	384.579
0.58625	-0.190781	-0.0590214	-0.0576869			0.58625	-0.190781	192.26	384.58
0.592917	-0.126087	-0.0564813	-0.0445191			0.592917	-0.126087	192.262	384.593
0.599583	-0.0826968	-0.052968	-0.0358643			0.599583	-0.0826968	192.266	384.602
0.60625	-0.0574455	-0.0448438	-0.0258424			0.60625	-0.0574455	192.274	384.612
0.612917	-0.0339778	-0.0328675	-0.011523			0.612917	-0.0339778	192.286	384.626
0.619583	-0.0176569	-0.025499	-0.00364341			0.619583	-0.0176569	192.293	384.634
0.62625	-0.0397663	-0.0359067	-0.00948363			0.62625	-0.0397663	192.283	384.628
0.632917	-0.0778446	-0.0616065	-0.0258526			0.632917	-0.0778446	192.257	384.612
0.639583	-0.0872838	-0.0974896	-0.0310101			0.639583	-0.0872838	192.221	384.607
0.64625	-0.0563291	-0.145482	-0.0229557			0.64625	-0.0563291	192.173	384.615
0.652917	-0.00788174	-0.191826	0.00463694			0.652917	-0.00788174	192.127	384.642
0.659583	0.0225396	-0.217152	0.0402666			0.659583	0.0225396	192.102	384.678
0.66625	0.0300053	-0.223346	0.0731164			0.66625	0.0300053	192.095	384.711
0.672917	0.012132	-0.203656	0.101711			0.672917	0.012132	192.115	384.739
0.679583	-0.0157119	-0.172814	0.11981			0.679583	-0.0157119	192.146	384.757
0.68625	-0.0379577	-0.134746	0.123107			0.68625	-0.0379577	192.184	384.761
0.692917	-0.0572061	-0.115932	0.102592			0.692917	-0.0572061	192.203	384.74
0.699583	-0.0604399	-0.111447	0.0759828			0.699583	-0.0604399	192.207	384.714
0.70625	-0.0421627	-0.10885	0.0440521			0.70625	-0.0421627	192.21	384.682
0.712917	-0.000465429	-0.107302	0.00886604			0.712917	-0.000465429	192.211	384.646
0.719583	0.044722	-0.104527	-0.022523			0.719583	0.044722	192.214	384.615
0.72625	0.0691874	-0.0960836	-0.0428857			0.72625	0.0691874	192.223	384.595
0.732917	0.0773497	-0.0576661	-0.0439447			0.732917	0.0773497	192.261	384.594
0.739583	0.075319	-0.00153947	-0.0308323			0.739583	0.075319	192.317	384.607
0.74625	0.0677136	0.0643287	0.0130906			0.74625	0.0677136	192.383	384.651
0.752917	0.0488827	0.128087	0.0799449			0.752917	0.0488827	192.447	384.718
0.759583	0.0200325	0.181061	0.144265			0.759583	0.0200325	192.5	384.782
0.76625	-0.0154862	0.212461	0.183147			0.76625	-0.0154862	192.531	384.821
0.772917	-0.0505392	0.209707	0.180827			0.772917	-0.0505392	192.528	384.818
0.779583	-0.083422	0.180892	0.153811			0.779583	-0.083422	192.5	384.791
0.78625	-0.109144	0.143143	0.106268			0.78625	-0.109144	192.462	384.744
0.792917	-0.119153	0.109805	0.052622			0.792917	-0.119153	192.429	384.69
0.799583	-0.124735	0.092486	-0.00561566			0.799583	-0.124735	192.411	384.632
0.80625	-0.125058	0.0919432	-0.0429715			0.80625	-0.125058	192.411	384.595
0.812917	-0.11246	0.100971	-0.0302194			0.812917	-0.11246	192.42	384.607
0.819583	-0.0777404	0.107559	0.0163539			0.819583	-0.0777404	192.426	384.654
0.82625	-0.0364715	0.0946487	0.0606743			0.82625	-0.0364715	192.413	384.698
0.832917	-0.0156641	0.0705029	0.0687912			0.832917	-0.0156641	192.389	384.706
0.839583	-0.016483	0.0365144	0.0617361			0.839583	-0.016483	192.355	384.699
0.84625	-0.0245496	0.00478243	0.0456734			0.84625	-0.0245496	192.324	384.683
0.852917	-0.0457409	-0.0284727	0.00859591			0.852917	-0.0457409	192.29	384.646
0.859583	-0.0906246	-0.0533449	-0.0455906			0.859583	-0.0906246	192.265	384.592
0.86625	-0.146587	-0.0657664	-0.0800999			0.86625	-0.146587	192.253	384.557
0.872917	-0.188187	-0.0843871	-0.0769513			0.872917	-0.188187	192.234	384.561
0.879583	-0.192941	-0.122168	-0.0708699			0.879583	-0.192941	192.197	384.567
0.88625	-0.182947	-0.167847	-0.0843091			0.88625	-0.182947	192.151	384.553
0.892917	-0.172173	-0.185267	-0.108798			0.892917	-0.172173	192.134	384.529
0.899583	-0.167061	-0.18322	-0.125281			0.899583	-0.167061	192.136	384.512
0.90625	-0.150123	-0.170422	-0.135757			0.90625	-0.150123	192.148	384.502
0.912917	-0.11169	-0.143699	-0.140762			0.912917	-0.11169	192.175	384.497
0.919583	-0.0800545	-0.0858443	-0.129686			0.919583	-0.0800545	192.233	384.508
0.92625	-0.0573348	-0.0109478	-0.0995334			0.92625	-0.0573348	192.308	384.538
0.932917	-0.0447444	0.0389778	-0.0559565			0.932917	-0.0447444	192.358	384.582
0.939583	-0.0313188	0.0562778	-0.0201665			0.939583	-0.0313188	192.375	384.617
0.94625	-0.0368111	0.042668	-0.0133436			0.94625	-0.0368111	192.361	384.624
0.952917	-0.0650512	0.0251675	-0.0409886			0.952917	-0.0650512	192.344	384.597
0.959583	-0.0811579	0.00682669	-0.0702531			0.959583	-0.0811579	192.326	384.567
0.96625	-0.0738	-0.0207227	-0.0799075			0.96625	-0.0738	192.298	384.558
0.972917	-0.0611327	-0.0612661	-0.0619406			0.972917	-0.0611327	192.258	384.576
0.979583	-0.0680814	-0.100581	-0.033324			0.979583	-0.0680814	192.218	384.604
0.98625	-0.0811916	-0.120876	-0.00782083			0.98625	-0.0811916	192.198	384.63
0.992917	-0.0888777	-0.134403	0.0155862			0.992917	-0.0888777	192.184	384.653
0.999583	-0.1025	-0.155955	0.0341128			0.999583	-0.1025	192.163	384.672
1.00625	-0.125198	-0.183044	0.0393194			1.00625	-0.125198	192.136	384.677
1.01292	-0.132505	-0.18612	0.0215284			1.01292	-0.132505	192.133	384.659
1.01958	-0.109832	-0.168881	-0.00117144			1.01958	-0.109832	192.15	384.636
1.02625	-0.0678909	-0.158959	-0.000241842			1.02625	-0.0678909	192.16	384.637
1.03292	-0.0356064	-0.172708	0.0252161			1.03292	-0.0356064	192.146	384.663
1.03958	-0.0263185	-0.191832	0.0433238			1.03958	-0.0263185	192.127	384.681
1.04625	-0.0446287	-0.192419	0.0467666			1.04625	-0.0446287	192.126	384.684
1.05292	-0.0846889	-0.176208	0.0503748			1.05292	-0.0846889	192.143	384.688
1.05958	-0.127467	-0.149108	0.0614419			1.05958	-0.127467	192.17	384.699
1.06625	-0.156483	-0.104291	0.0712718			1.06625	-0.156483	192.214	384.709
1.07292	-0.156263	-0.0573455	0.0791246			1.07292	-0.156263	192.261	384.717
1.07958	-0.142655	-0.022784	0.0924637			1.07958	-0.142655	192.296	384.73
1.08625	-0.120847	-0.0167361	0.100069			1.08625	-0.120847	192.302	384.738
1.09292	-0.0998216	-0.0349597	0.093523			1.09292	-0.0998216	192.284	384.731
1.09958	-0.0902339	-0.0738053	0.0809075			1.09958	-0.0902339	192.245	384.718
1.10625	-0.100909	-0.11938	0.0649947			1.10625	-0.100909	192.199	384.703
1.11292	-0.133999	-0.141073	0.0437547			1.11292	-0.133999	192.178	384.681
1.11958	-0.155996	-0.126131	0.0210726			1.11958	-0.155996	192.193	384.659
1.12625	-0.143113	-0.0931749	0.000396308			1.12625	-0.143113	192.226	384.638
1.13292	-0.106474	-0.0679937	-0.0129032			1.13292	-0.106474	192.251	384.625
1.13958	-0.0691727	-0.0445316	-0.0287404			1.13958	-0.0691727	192.274	384.609
1.14625	-0.0355781	-0.0132196	-0.0303492			1.14625	-0.0355781	192.306	384.607
1.15292	0.0029389	0.00355866	-0.0266017			1.15292	0.0029389	192.322	384.611
1.15958	0.0281308	-0.0152783	-0.0287792			1.15958	0.0281308	192.304	384.609
1.16625	0.0280937	-0.049923	-0.0272087			1.16625	0.0280937	192.269	384.61
1.17292	0.00932834	-0.0689769	-0.0184181			1.17292	0.00932834	192.25	384.619
1.17958	-0.00747226	-0.0706381	-0.00518163			1.17958	-0.00747226	192.248	384.632
1.18625	-0.0301954	-0.069056	-0.00853256			1.18625	-0.0301954	192.25	384.629
1.19292	-0.067334	-0.056355	-0.0143146			1.19292	-0.067334	192.262	384.623
1.19958	-0.112797	-0.0224661	0.00518525			1.19958	-0.112797	192.296	384.643
1.20625	-0.160525	0.0125316	0.0427493			1.20625	-0.160525	192.331	384.68
1.21292	-0.202	0.0312848	0.0822418			1.21292	-0.202	192.35	384.72
1.21958	-0.232689	0.0390748	0.122116			1.21958	-0.232689	192.358	384.76
1.22625	-0.249755	0.0443313	0.168375			1.22625	-0.249755	192.363	384.806
1.23292	-0.252128	0.0523228	0.215987			1.23292	-0.252128	192.371	384.854
1.23958	-0.233025	0.0632881	0.244452			1.23958	-0.233025	192.382	384.882
1.24625	-0.194545	0.0801465	0.250727			1.24625	-0.194545	192.399	384.888
1.25292	-0.161943	0.0993258	0.233707			1.25292	-0.161943	192.418	384.871
1.25958	-0.14727	0.102337	0.18818			1.25958	-0.14727	192.421	384.826
1.26625	-0.135138	0.085434	0.130484			1.26625	-0.135138	192.404	384.768
1.27292	-0.124654	0.039034	0.075714			1.27292	-0.124654	192.358	384.713
1.27958	-0.134091	-0.0188421	0.0299763			1.27958	-0.134091	192.3	384.668
1.28625	-0.177042	-0.0696964	-0.00364113			1.28625	-0.177042	192.249	384.634
1.29292	-0.22765	-0.108844	-0.0176842			1.29292	-0.22765	192.21	384.62
1.29958	-0.264669	-0.12861	-0.00339103			1.29958	-0.264669	192.19	384.634
1.30625	-0.287404	-0.130626	0.0144678			1.30625	-0.287404	192.188	384.652
1.31292	-0.295154	-0.104057	0.0217196			1.31292	-0.295154	192.215	384.659
1.31958	-0.277543	-0.0721992	0.0264916			1.31958	-0.277543	192.247	384.664
1.32625	-0.22614	-0.0517576	0.0310132			1.32625	-0.22614	192.267	384.669
1.33292	-0.164717	-0.0396135	0.0300103			1.33292	-0.164717	192.279	384.668
1.33958	-0.119245	-0.0258835	0.0255664			1.33958	-0.119245	192.293	384.663
1.34625	-0.105574	-0.00292194	0.0284779			1.34625	-0.105574	192.316	384.666
1.35292	-0.112283	0.0111823	0.026342			1.35292	-0.112283	192.33	384.664
1.35958	-0.128041	0.016109	0.00423111			1.35958	-0.128041	192.335	384.642
1.36625	-0.151691	0.0237838	-0.028966			1.36625	-0.151691	192.343	384.609
1.37292	-0.159768	0.039182	-0.0448658			1.37292	-0.159768	192.358	384.593
1.37958	-0.14877	0.0475577	-0.0446979			1.37958	-0.14877	192.366	384.593
1.38625	-0.117843	0.0250923	-0.0422966			1.38625	-0.117843	192.344	384.595
1.39292	-0.0866927	-0.00816809	-0.0398209			1.39292	-0.0866927	192.311	384.598
1.39958	-0.061728	-0.0196192	-0.0270361			1.39958	-0.061728	192.299	384.611
1.40625	-0.0393704	-0.01331	-0.0139319			1.40625	-0.0393704	192.305	384.624
1.41292	-0.0300767	-0.00936331	-0.0267933			1.41292	-0.0300767	192.309	384.611
1.41958	-0.0283345	-0.0144433	-0.0675241			1.41958	-0.0283345	192.304	384.57
1.42625	-0.0263207	-0.013451	-0.119947			1.42625	-0.0263207	192.305	384.518
1.43292	-0.0253314	-0.00671317	-0.160438			1.43292	-0.0253314	192.312	384.477
1.43958	-0.0481027	-0.0201047	-0.192335			1.43958	-0.0481027	192.299	384.445
1.44625	-0.0948505	-0.0625799	-0.215465			1.44625	-0.0948505	192.256	384.422
1.45292	-0.144474	-0.11177	-0.215801			1.45292	-0.144474	192.207	384.422
1.45958	-0.176129	-0.151231	-0.184247			1.45958	-0.176129	192.168	384.453
1.46625	-0.192497	-0.184718	-0.123527			1.46625	-0.192497	192.134	384.514
1.47292	-0.193299	-0.213821	-0.0690284			1.47292	-0.193299	192.105	384.569
1.47958	-0.17326	-0.228339	-0.0347654			1.47958	-0.17326	192.09	384.603
1.48625	-0.14929	-0.213656	-0.0169751			1.48625	-0.14929	192.105	384.621
1.49292	-0.12339	-0.174187	-0.0138063			1.49292	-0.12339	192.145	384.624
1.49958	-0.113601	-0.12731	-0.024875			1.49958	-0.113601	192.191	384.613
1.50625	-0.113392	-0.0830093	-0.0537635			1.50625	-0.113392	192.236	384.584
1.51292	-0.122768	-0.0566321	-0.0659091			1.51292	-0.122768	192.262	384.572
1.51958	-0.135475	-0.0486929	-0.0548341			1.51958	-0.135475	192.27	384.583
1.52625	-0.129191	-0.0611081	-0.0184757			1.52625	-0.129191	192.258	384.619
1.53292	-0.11625	-0.0946837	0.0205376			1.53292	-0.11625	192.224	384.658
1.53958	-0.0892262	-0.133801	0.0509637			1.53958	-0.0892262	192.185	384.689
1.54625	-0.0586232	-0.147574	0.0697165			1.54625	-0.0586232	192.171	384.707
1.55292	-0.0247968	-0.12263	0.0756923			1.55292	-0.0247968	192.196	384.713
1.55958	0.00211757	-0.0707634	0.0814317			1.55958	0.00211757	192.248	384.719
1.56625	0.0131368	-0.0159247	0.0747448			1.56625	0.0131368	192.303	384.712
1.57292	0.0143454	0.0300685	0.055574			1.57292	0.0143454	192.349	384.693
1.57958	0.0106893	0.0740454	0.0318681			1.57958	0.0106893	192.393	384.669
1.58625	0.0119298	0.0950773	0.0218465			1.58625	0.0119298	192.414	384.659
1.59292	0.0213975	0.0844575	0.0250235			1.59292	0.0213975	192.403	384.663
1.59958	0.0494241	0.0647495	0.0304656			1.59958	0.0494241	192.384	384.668
1.60625	0.0786657	0.0567057	0.0410028			1.60625	0.0786657	192.375	384.679
1.61292	0.098395	0.0669261	0.0576172			1.61292	0.098395	192.386	384.695
1.61958	0.101459	0.0659712	0.070904			1.61958	0.101459	192.385	384.708
1.62625	0.094117	0.0603472	0.0517084			1.62625	0.094117	192.379	384.689
1.63292	0.0751925	0.0666897	0.00466076			1.63292	0.0751925	192.385	384.642
1.63958	0.0477203	0.0670223	-0.0340671			1.63958	0.0477203	192.386	384.604
1.64625	0.0187099	0.0529557	-0.0503057			1.64625	0.0187099	192.372	384.587
1.65292	-0.000705741	0.0317399	-0.045704			1.65292	-0.000705741	192.351	384.592
1.65958	-0.00850251	0.0315472	-0.0257729			1.65958	-0.00850251	192.35	384.612
1.66625	-0.0077274	0.0427918	0.0179624			1.66625	-0.0077274	192.362	384.656
1.67292	-0.00191441	0.0476539	0.0767564			1.67292	-0.00191441	192.366	384.714
1.67958	-0.0112834	0.0406343	0.112072			1.67958	-0.0112834	192.359	384.75
1.68625	-0.0309316	0.0417269	0.117094			1.68625	-0.0309316	192.361	384.755
1.69292	-0.051764	0.0484405	0.100716			1.69292	-0.051764	192.367	384.738
1.69958	-0.0619812	0.0381438	0.0794624			1.69958	-0.0619812	192.357	384.717
1.70625	-0.0687852	0.00868918	0.062639			1.70625	-0.0687852	192.327	384.7
1.71292	-0.0774553	-0.0273225	0.0336986			1.71292	-0.0774553	192.291	384.671
1.71958	-0.0689769	-0.0536977	0.000507001			1.71958	-0.0689769	192.265	384.638
1.72625	-0.0348989	-0.0791099	-0.0298696			1.72625	-0.0348989	192.24	384.608
1.73292	0.00875446	-0.106699	-0.0462044			1.73292	0.00875446	192.212	384.591
1.73958	0.0424602	-0.118863	-0.0565492			1.73958	0.0424602	192.2	384.581
1.74625	0.0639742	-0.117791	-0.0775682			1.74625	0.0639742	192.201	384.56
1.75292	0.0819876	-0.116119	-0.0965873			1.75292	0.0819876	192.203	384.541
1.75958	0.0975021	-0.111133	-0.0980558			1.75958	0.0975021	192.208	384.54
1.76625	0.0961227	-0.102438	-0.0774485			1.76625	0.0961227	192.216	384.56
1.77292	0.0817385	-0.0964542	-0.0421979			1.77292	0.0817385	192.222	384.595
1.77958	0.065824	-0.11311	-0.00540046			1.77958	0.065824	192.206	384.632
1.78625	0.0476029	-0.136286	0.0321506			1.78625	0.0476029	192.183	384.67
1.79292	0.0278206	-0.138938	0.0599119			1.79292	0.0278206	192.18	384.697
1.79958	0.0117348	-0.126559	0.0796251			1.79958	0.0117348	192.192	384.717
1.80625	0.025269	-0.120349	0.0822916			1.80625	0.025269	192.198	384.72
1.81292	0.0654937	-0.111762	0.0604423			1.81292	0.0654937	192.207	384.698
1.81958	0.10176	-0.081684	0.0241655			1.81958	0.10176	192.237	384.662
1.82625	0.125972	-0.0257834	-0.00135559			1.82625	0.125972	192.293	384.636
1.83292	0.140518	0.0302644	0.0192911			1.83292	0.140518	192.349	384.657
1.83958	0.145338	0.0686132	0.072644			1.83958	0.145338	192.387	384.71
1.84625	0.122693	0.10895	0.140635			1.84625	0.122693	192.428	384.778
1.85292	0.0832096	0.145443	0.21248			1.85292	0.0832096	192.464	384.85
1.85958	0.0569697	0.184233	0.283964			1.85958	0.0569697	192.503	384.922
1.86625	0.0498002	0.199377	0.347498			1.86625	0.0498002	192.518	384.985
1.87292	0.055733	0.197188	0.366881			1.87292	0.055733	192.516	385.004
1.87958	0.0680432	0.204209	0.343299			1.87958	0.0680432	192.523	384.981
1.88625	0.0886795	0.221209	0.280211			1.88625	0.0886795	192.54	384.918
1.89292	0.0983307	0.255498	0.207304			1.89292	0.0983307	192.574	384.845
1.89958	0.0917336	0.288354	0.147404			1.89958	0.0917336	192.607	384.785
1.90625	0.0679191	0.305024	0.104999			1.90625	0.0679191	192.624	384.743
1.91292	0.0417032	0.298601	0.0912066			1.91292	0.0417032	192.617	384.729
1.91958	0.022923	0.263641	0.112595			1.91958	0.022923	192.582	384.75
1.92625	0.0193119	0.214721	0.177242			1.92625	0.0193119	192.534	384.815
1.93292	0.0360278	0.172617	0.241948			1.93292	0.0360278	192.491	384.88
1.93958	0.0588659	0.127819	0.271193			1.93958	0.0588659	192.447	384.909
1.94625	0.0958249	0.103768	0.266331			1.94625	0.0958249	192.423	384.904
1.95292	0.139588	0.0962581	0.233726			1.95292	0.139588	192.415	384.871
1.95958	0.176949	0.103947	0.173834			1.95958	0.176949	192.423	384.811
1.96625	0.196626	0.0979009	0.0853744			1.96625	0.196626	192.417	384.723
1.97292	0.196637	0.0553696	0.0076609			1.97292	0.196637	192.374	384.645
1.97958	0.190777	-0.00387968	-0.0182282			1.97958	0.190777	192.315	384.619
1.98625	0.171421	-0.0646305	-0.00671508			1.98625	0.171421	192.254	384.631
1.99292	0.14831	-0.108404	0.0132093			1.99292	0.14831	192.21	384.651
1.99958	0.134189	-0.140664	0.0165641			1.99958	0.134189	192.178	384.654
2.00625	0.135635	-0.154306	0.0051031			2.00625	0.135635	192.164	384.643
2.01292	0.159031	-0.156901	-0.0225643			2.01292	0.159031	192.162	384.615
2.01958	0.192552	-0.145406	-0.0615601			2.01958	0.192552	192.173	384.576
2.02625	0.232985	-0.120707	-0.0971323			2.02625	0.232985	192.198	384.54
2.03292	0.269686	-0.0829297	-0.112464			2.03292	0.269686	192.236	384.525
2.03958	0.303044	-0.0367276	-0.0998299			2.03958	0.303044	192.282	384.538
2.04625	0.342195	0.018905	-0.0631499			2.04625	0.342195	192.338	384.574
2.05292	0.387411	0.0868323	0.00843902			2.05292	0.387411	192.406	384.646
2.05958	0.456893	0.165633	0.10106			2.05958	0.456893	192.484	384.739
2.06625	0.55763	0.239796	0.206532			2.06625	0.55763	192.559	384.844
2.07292	0.689391	0.302757	0.3165			2.07292	0.689391	192.622	384.954
2.07958	0.827142	0.351184	0.429435			2.07958	0.827142	192.67	385.067
2.08625	0.944974	0.384458	0.541719			2.08625	0.944974	192.703	385.179
2.09292	1.02709	0.394079	0.624355			2.09292	1.02709	192.713	385.262
2.09958	1.07177	0.385127	0.654774			2.09958	1.07177	192.704	385.292
2.10625	1.07447	0.353688	0.625225			2.10625	1.07447	192.672	385.263
2.11292	1.0336	0.309461	0.55088			2.11292	1.0336	192.628	385.188
2.11958	0.954783	0.25446	0.459906			2.11958	0.954783	192.573	385.097
2.12625	0.847988	0.198817	0.362235			2.12625	0.847988	192.518	385
2.13292	0.72757	0.154826	0.264645			2.13292	0.72757	192.474	384.902
2.13958	0.597444	0.112495	0.18143			2.13958	0.597444	192.431	384.819
2.14625	0.488737	0.0985026	0.118351			2.14625	0.488737	192.417	384.756
2.15292	0.412858	0.106383	0.0763566			2.15292	0.412858	192.425	384.714
2.15958	0.370377	0.129693	0.0369683			2.15958	0.370377	192.448	384.675
2.16625	0.340172	0.142042	0.00219045			2.16625	0.340172	192.461	384.64
2.17292	0.315537	0.149548	-0.0278096			2.17292	0.315537	192.468	384.61
2.17958	0.294951	0.179201	-0.0475827			2.17958	0.294951	192.498	384.59
2.18625	0.270908	0.22433	-0.0602774			2.18625	0.270908	192.543	384.577
2.19292	0.243874	0.257305	-0.0761626			2.19292	0.243874	192.576	384.561
2.19958	0.219049	0.26603	-0.0814347			2.19958	0.219049	192.585	384.556
2.20625	0.206407	0.263342	-0.0615265			2.20625	0.206407	192.582	384.576
2.21292	0.209234	0.261088	-0.0162981			2.21292	0.209234	192.58	384.621
2.21958	0.219399	0.245084	0.0214411			2.21958	0.219399	192.564	384.659
2.22625	0.234221	0.195922	0.0378722			2.22625	0.234221	192.515	384.675
2.23292	0.2385	0.140637	0.0499885			2.23292	0.2385	192.459	384.688
2.23958	0.233544	0.097533	0.0676775			2.23958	0.233544	192.416	384.705
2.24625	0.225675	0.0735614	0.0779952			2.24625	0.225675	192.392	384.716
2.25292	0.217822	0.0544385	0.0711484			2.25292	0.217822	192.373	384.709
2.25958	0.214882	0.0288286	0.0600927			2.25958	0.214882	192.348	384.698
2.26625	0.197314	0.0116379	0.0597692			2.26625	0.197314	192.33	384.697
2.27292	0.177054	-0.0116686	0.0479307			2.27292	0.177054	192.307	384.686
2.27958	0.155723	-0.0334252	0.00620229			2.27958	0.155723	192.285	384.644
2.28625	0.142628	-0.0534317	-0.0694718			2.28625	0.142628	192.265	384.568
2.29292	0.131026	-0.0715689	-0.147864			2.29292	0.131026	192.247	384.49
2.29958	0.126295	-0.0756979	-0.19434			2.29958	0.126295	192.243	384.443
2.30625	0.135834	-0.0580004	-0.217366			2.30625	0.135834	192.261	384.42
2.31292	0.149573	-0.0185027	-0.206832			2.31292	0.149573	192.3	384.431
2.31958	0.167338	0.0363344	-0.162785			2.31958	0.167338	192.355	384.475
2.32625	0.191665	0.0925622	-0.0948092			2.32625	0.191665	192.411	384.543
2.33292	0.221346	0.157027	-0.0236521			2.33292	0.221346	192.476	384.614
2.33958	0.241438	0.222426	0.0339512			2.33958	0.241438	192.541	384.672
2.34625	0.249086	0.271313	0.0859777			2.34625	0.249086	192.59	384.724
2.35292	0.25996	0.297713	0.116803			2.35292	0.25996	192.616	384.754
2.35958	0.273194	0.280349	0.117862			2.35958	0.273194	192.599	384.755
2.36625	0.285196	0.235255	0.0983664			2.36625	0.285196	192.554	384.736
2.37292	0.301964	0.161325	0.0663705			2.37292	0.301964	192.48	384.704
2.37958	0.327399	0.0742799	0.0203556			2.37958	0.327399	192.393	384.658
2.38625	0.360124	-0.00937423	-0.0409357			2.38625	0.360124	192.309	384.597
2.39292	0.38884	-0.064339	-0.0961648			2.39292	0.38884	192.254	384.541
2.39958	0.410462	-0.0653489	-0.122485			2.39958	0.410462	192.253	384.515
2.40625	0.420006	-0.0290064	-0.109132			2.40625	0.420006	192.29	384.528
2.41292	0.420737	0.0226613	-0.0629038			2.41292	0.420737	192.341	384.575
2.41958	0.419287	0.0759791	-0.000948242			2.41958	0.419287	192.395	384.637
2.42625	0.415112	0.122386	0.0568974			2.42625	0.415112	192.441	384.694
2.43292	0.405306	0.14119	0.099683			2.43292	0.405306	192.46	384.737
2.43958	0.39559	0.120633	0.109331			2.43958	0.39559	192.439	384.747
2.44625	0.396933	0.0787155	0.0879064			2.44625	0.396933	192.398	384.725
2.45292	0.401668	0.0433902	0.0335075			2.45292	0.401668	192.362	384.671
2.45958	0.395774	0.0139414	-0.032713			2.45958	0.395774	192.333	384.605
2.46625	0.374447	-0.0198146	-0.0849965			2.46625	0.374447	192.299	384.553
2.47292	0.3525	-0.0555819	-0.110701			2.47292	0.3525	192.263	384.527
2.47958	0.340646	-0.0709416	-0.0939055			2.47958	0.340646	192.248	384.544
2.48625	0.335952	-0.0548126	-0.057707			2.48625	0.335952	192.264	384.58
2.49292	0.333567	-0.0210318	-0.0194405			2.49292	0.333567	192.298	384.618
2.49958	0.336707	0.0132233	-0.00922311			2.49958	0.336707	192.332	384.628
2.50625	0.347376	0.0399155	-0.0288411			2.50625	0.347376	192.359	384.609
2.51292	0.351974	0.0699653	-0.0586724			2.51292	0.351974	192.389	384.579
2.51958	0.339442	0.0942482	-0.0893661			2.51958	0.339442	192.413	384.548
2.52625	0.315339	0.102973	-0.120286			2.52625	0.315339	192.422	384.517
2.53292	0.297744	0.092944	-0.154302			2.53292	0.297744	192.412	384.483
2.53958	0.288125	0.0619674	-0.168018			2.53958	0.288125	192.381	384.47
2.54625	0.288226	0.024915	-0.159172			2.54625	0.288226	192.344	384.478
2.55292	0.287696	-0.0191172	-0.15466			2.55292	0.287696	192.3	384.483
2.55958	0.286372	-0.0593479	-0.179002			2.55958	0.286372	192.259	384.459
2.56625	0.284631	-0.098449	-0.220469			2.56625	0.284631	192.22	384.417
2.57292	0.277941	-0.125113	-0.247268			2.57292	0.277941	192.194	384.39
2.57958	0.268402	-0.120206	-0.250805			2.57958	0.268402	192.199	384.387
2.58625	0.251461	-0.0900707	-0.234489			2.58625	0.251461	192.229	384.403
2.59292	0.234824	-0.0422872	-0.201321			2.59292	0.234824	192.276	384.436
2.59958	0.222257	0.000244748	-0.153102			2.59958	0.222257	192.319	384.484
2.60625	0.204083	0.0383578	-0.0991598			2.60625	0.204083	192.357	384.538
2.61292	0.178536	0.0634919	-0.071382			2.61292	0.178536	192.382	384.566
2.61958	0.146231	0.0631793	-0.0752114			2.61958	0.146231	192.382	384.562
2.62625	0.130027	0.0328274	-0.0893144			2.62625	0.130027	192.352	384.548
2.63292	0.14067	-0.00764985	-0.0933828			2.63292	0.14067	192.311	384.544
2.63958	0.163763	-0.0173527	-0.0838417			2.63958	0.163763	192.301	384.554
2.64625	0.191116	-0.0164721	-0.0625147			2.64625	0.191116	192.302	384.575
2.65292	0.226679	-0.0237297	-0.014565			2.65292	0.226679	192.295	384.623
2.65958	0.271291	-0.0363188	0.0609494			2.65958	0.271291	192.282	384.699
2.66625	0.297485	-0.0341947	0.138954			2.66625	0.297485	192.285	384.777
2.67292	0.278078	-0.0203009	0.199295			2.67292	0.278078	192.298	384.837
2.67958	0.218756	-0.0388072	0.233299			2.67958	0.218756	192.28	384.871
2.68625	0.116436	-0.120091	0.220905			2.68625	0.116436	192.199	384.858
2.69292	-0.27151	-0.530398	-0.0526239			2.69292	-0.27151	191.788	384.585
2.69958	-2.12886	-2.32612	-1.53592			2.69958	-2.12886	189.993	383.102
2.70625	-8.37307	-7.64785	-6.46114			2.70625	-8.37307	184.671	378.176
2.71292	-22.5674	-18.4584	-17.4105			2.71292	-22.5674	173.86	367.227
2.71958	-45.1495	-33.9998	-34.3867			2.71958	-45.1495	158.319	350.251
2.72625	-70.8894	-50.0801	-53.1928			2.72625	-70.8894	142.239	331.445
2.73292	-91.8522	-61.9959	-68.208			2.73292	-91.8522	130.323	316.43
2.73958	-102.566	-67.2349	-75.9502			2.73958	-102.566	125.084	308.687
2.74625	-101.113	-65.161	-75.2268			2.74625	-101.113	127.158	309.411
2.75292	-87.0068	-55.7627	-65.2676			2.75292	-87.0068	136.556	319.37
2.75958	-61.678	-40.4769	-46.8207			2.75958	-61.678	151.842	337.817
2.76625	-30.8429	-23.518	-24.5306			2.76625	-30.8429	168.801	360.107
2.77292	-2.45141	-9.32579	-4.4763			2.77292	-2.45141	182.993	380.161
2.77958	18.4118	0.204528	10.0487			2.77958	18.4118	192.523	394.686
2.78625	31.5557	6.04496	19.5557			2.78625	31.5557	198.364	404.193
2.79292	39.0021	9.78429	25.5621			2.79292	39.0021	202.103	410.2
2.79958	42.1337	12.028	28.6407			2.79958	42.1337	204.347	413.278
2.80625	41.5238	12.9323	29.4049			2.80625	41.5238	205.251	414.042
2.81292	37.756	12.7367	28.8337			2.81292	37.756	205.055	413.471
2.81958	32.0264	12.2005	28.0666			2.81958	32.0264	204.519	412.704
2.82625	26.2191	12.6073	28.2939			2.82625	26.2191	204.926	412.932
2.83292	23.0133	16.257	31.6985			2.83292	23.0133	208.576	416.336
2.83958	25.6737	26.4175	42.607			2.83958	25.6737	218.736	427.245
2.84625	36.3935	45.3689	65.8957			2.84625	36.3935	237.688	450.533
2.85292	54.3906	72.0035	103.44			2.85292	54.3906	264.322	488.078
2.85958	75.8168	101.673	151.526			2.85958	75.8168	293.991	536.164
2.86625	95.5833	128.295	201.815			2.86625	95.5833	320.614	586.452
2.87292	109.294	146.496	244.646			2.87292	109.294	338.815	629.284
2.87958	113.495	152.102	271.062			2.87958	113.495	344.421	655.699
2.88625	106.643	143.493	274.741			2.88625	106.643	335.811	659.379
2.89292	90.2589	122.81	254.527			2.89292	90.2589	315.129	639.164
2.89958	68.6846	95.5746	215.682			2.89958	68.6846	287.893	600.32
2.90625	47.0746	68.1406	168.02			2.90625	47.0746	260.459	552.657
2.91292	28.8519	44.7798	121.201			2.91292	28.8519	237.099	505.839
2.91958	15.2672	27.1859	81.5492			2.91958	15.2672	219.505	466.187
2.92625	6.05871	15.1013	51.4411			2.92625	6.05871	207.42	436.079
2.93292	0.420864	7.53338	30.5193			2.93292	0.420864	199.852	415.157
2.93958	-2.44203	3.38518	17.1984			2.93958	-2.44203	195.704	401.836
2.94625	-3.3267	1.60543	9.47984			2.94625	-3.3267	193.924	394.117
2.95292	-2.97344	1.28086	5.48388			2.95292	-2.97344	193.6	390.121
2.95958	-2.04884	1.64219	3.68307			2.95958	-2.04884	193.961	388.321
2.96625	-1.04811	2.16768	2.99469			2.96625	-1.04811	194.486	387.632
2.97292	-0.253013	2.59138	2.75639			2.97292	-0.253013	194.91	387.394
2.97958	0.232711	2.82993	2.61369			2.97958	0.232711	195.149	387.251
2.98625	0.451886	2.90322	2.43453			2.98625	0.451886	195.222	387.072
2.99292	0.516861	2.87263	2.22068			2.99292	0.516861	195.191	386.858
2.99958	0.524699	2.80022	2.01197			2.99958	0.524699	195.119	386.65
3.00625	0.512307	2.71632	1.82482			3.00625	0.512307	195.035	386.462
3.01292	0.489218	2.63092	1.65476			3.01292	0.489218	194.95	386.292
3.01958	0.459359	2.54523	1.50732			3.01958	0.459359	194.864	386.145
3.02625	0.423878	2.46026	1.38778			3.02625	0.423878	194.779	386.025
3.03292	0.385511	2.38148	1.29068			3.03292	0.385511	194.7	385.928
3.03958	0.34731	2.30902	1.20589			3.03958	0.34731	194.628	385.843
3.04625	0.310855	2.24854	1.12911			3.04625	0.310855	194.567	385.767
3.05292	0.275385	2.19645	1.06458			3.05292	0.275385	194.515	385.702
3.05958	0.245845	2.14535	1.00477			3.05958	0.245845	194.464	385.642
3.06625	0.228852	2.09235	0.939487			3.06625	0.228852	194.411	385.577
3.07292	0.212658	2.04124	0.870919			3.07292	0.212658	194.36	385.508
3.07958	0.194569	2.00027	0.811885			3.07958	0.194569	194.319	385.449
3.08625	0.17697	1.95325	0.766391			3.08625	0.17697	194.272	385.404
3.09292	0.161727	1.89453	0.724929			3.09292	0.161727	194.213	385.363
3.09958	0.146368	1.83484	0.685597			3.09958	0.146368	194.154	385.323
3.10625	0.13209	1.7854	0.651527			3.10625	0.13209	194.104	385.289
3.11292	0.129862	1.74355	0.628455			3.11292	0.129862	194.062	385.266
3.11958	0.134551	1.69612	0.617921			3.11958	0.134551	194.015	385.255
3.12625	0.13089	1.65381	0.613805			3.12625	0.13089	193.973	385.251
3.13292	0.122501	1.63322	0.613588			3.13292	0.122501	193.952	385.251
3.13958	0.112593	1.62898	0.610684			3.13958	0.112593	193.948	385.248
3.14625	0.0986408	1.62003	0.605019			3.14625	0.0986408	193.939	385.243
3.15292	0.0765261	1.59611	0.593927			3.15292	0.0765261	193.915	385.231
3.15958	0.0592427	1.5703	0.567228			3.15958	0.0592427	193.889	385.205
3.16625	0.0643482	1.55314	0.527757			3.16625	0.0643482	193.872	385.165
3.17292	0.0750619	1.53163	0.491145			3.17292	0.0750619	193.85	385.129
3.17958	0.0742481	1.50301	0.472599			3.17958	0.0742481	193.822	385.11
3.18625	0.0595924	1.47456	0.469239			3.18625	0.0595924	193.793	385.107
3.19292	0.0439064	1.44822	0.471278			3.19292	0.0439064	193.767	385.109
3.19958	0.027251	1.41165	0.472417			3.19958	0.027251	193.73	385.11
3.20625	0.00788422	1.36166	0.474854			3.20625	0.00788422	193.68	385.112
3.21292	-0.00759217	1.3126	0.479606			3.21292	-0.00759217	193.631	385.117
3.21958	-0.0130697	1.26814	0.48502			3.21958	-0.0130697	193.587	385.123
3.22625	-0.0147848	1.22921	0.490836			3.22625	-0.0147848	193.548	385.128
3.23292	-0.0298978	1.20521	0.501408			3.23292	-0.0298978	193.524	385.139
3.23958	-0.0671717	1.20829	0.511287			3.23958	-0.0671717	193.527	385.149
3.24625	-0.11672	1.22559	0.505282			3.24625	-0.11672	193.544	385.143
3.25292	-0.162819	1.23237	0.482703			3.25292	-0.162819	193.551	385.12
3.25958	-0.194277	1.21073	0.454672			3.25958	-0.194277	193.53	385.092
3.26625	-0.20054	1.18095	0.43624			3.26625	-0.20054	193.5	385.074
3.27292	-0.180347	1.14754	0.431215			3.27292	-0.180347	193.466	385.069
3.27958	-0.137999	1.10884	0.431282			3.27958	-0.137999	193.428	385.069
3.28625	-0.101759	1.06376	0.435482			3.28625	-0.101759	193.383	385.073
3.29292	-0.0814738	1.0269	0.434642			3.29292	-0.0814738	193.346	385.072
3.29958	-0.07947	1.01011	0.419645			3.29958	-0.07947	193.329	385.057
3.30625	-0.0972685	0.994548	0.393709			3.30625	-0.0972685	193.313	385.031
3.31292	-0.129445	0.978854	0.35996			3.31292	-0.129445	193.298	384.998
3.31958	-0.168805	0.957869	0.337717			3.31958	-0.168805	193.277	384.975
3.32625	-0.197996	0.942966	0.33557			3.32625	-0.197996	193.262	384.973
3.33292	-0.226287	0.933028	0.360818			3.33292	-0.226287	193.252	384.998
3.33958	-0.250567	0.935001	0.40304			3.33958	-0.250567	193.254	385.041
3.34625	-0.256704	0.9422	0.443036			3.34625	-0.256704	193.261	385.081
3.35292	-0.24257	0.94182	0.470852			3.35292	-0.24257	193.261	385.108
3.35958	-0.213618	0.932522	0.485559			3.35958	-0.213618	193.251	385.123
3.36625	-0.178322	0.916881	0.489978			3.36625	-0.178322	193.236	385.128
3.37292	-0.134628	0.8939	0.488959			3.37292	-0.134628	193.213	385.127
3.37958	-0.10122	0.864553	0.487828			3.37958	-0.10122	193.183	385.125
3.38625	-0.0948413	0.844746	0.483818			3.38625	-0.0948413	193.164	385.121
3.39292	-0.109082	0.83645	0.480009			3.39292	-0.109082	193.155	385.118
3.39958	-0.131765	0.826958	0.477555			3.39958	-0.131765	193.146	385.115
3.40625	-0.154594	0.801426	0.478857			3.40625	-0.154594	193.12	385.116
3.41292	-0.177887	0.771105	0.472734			3.41292	-0.177887	193.09	385.11
3.41958	-0.191831	0.738011	0.45292			3.41958	-0.191831	193.057	385.09
3.42625	-0.189771	0.703247	0.424077			3.42625	-0.189771	193.022	385.062
3.43292	-0.176285	0.665726	0.394954			3.43292	-0.176285	192.985	385.033
3.43958	-0.152594	0.637386	0.379991			3.43958	-0.152594	192.956	385.018
3.44625	-0.126893	0.633106	0.385783			3.44625	-0.126893	192.952	385.023
3.45292	-0.102487	0.64484	0.407319			3.45292	-0.102487	192.964	385.045
3.45958	-0.0757047	0.660783	0.440239			3.45958	-0.0757047	192.98	385.078
3.46625	-0.0510302	0.667101	0.480797			3.46625	-0.0510302	192.986	385.118
3.47292	-0.0237491	0.672641	0.524504			3.47292	-0.0237491	192.991	385.162
3.47958	-0.000429283	0.678929	0.561276			3.47958	-0.000429283	192.998	385.199
3.48625	0.0258034	0.672174	0.588359			3.48625	0.0258034	192.991	385.226
3.49292	0.057215	0.654476	0.616013			3.49292	0.057215	192.973	385.254
3.49958	0.0895068	0.633747	0.637189			3.49958	0.0895068	192.953	385.275
3.50625	0.128437	0.61873	0.653919			3.50625	0.128437	192.938	385.291
3.51292	0.158791	0.608804	0.662733			3.51292	0.158791	192.928	385.3
3.51958	0.16993	0.606126	0.676464			3.51958	0.16993	192.925	385.314
3.52625	0.157169	0.622914	0.684553			3.52625	0.157169	192.942	385.322
3.53292	0.149296	0.644122	0.68383			3.53292	0.149296	192.963	385.321
3.53958	0.1535	0.661094	0.689753			3.53958	0.1535	192.98	385.327
3.54625	0.152274	0.678049	0.707427			3.54625	0.152274	192.997	385.345
3.55292	0.148846	0.692828	0.738073			3.55292	0.148846	193.012	385.376
3.55958	0.154222	0.689188	0.762626			3.55958	0.154222	193.008	385.4
3.56625	0.173436	0.662468	0.784394			3.56625	0.173436	192.981	385.422
3.57292	0.171618	0.634437	0.811848			3.57292	0.171618	192.953	385.449
3.57958	0.143412	0.62671	0.840093			3.57958	0.143412	192.945	385.478
3.58625	0.118003	0.628337	0.864926			3.58625	0.118003	192.947	385.502
3.59292	0.108268	0.643863	0.885352			3.59292	0.108268	192.963	385.523
3.59958	0.0987752	0.681938	0.89788			3.59958	0.0987752	193.001	385.535
3.60625	0.0776201	0.727746	0.893021			3.60625	0.0776201	193.047	385.531
3.61292	0.0546164	0.754236	0.864207			3.61292	0.0546164	193.073	385.502
3.61958	0.0460998	0.746625	0.823885			3.61958	0.0460998	193.065	385.461
3.62625	0.045643	0.734232	0.792751			3.62625	0.045643	193.053	385.43
3.63292	0.0350946	0.710553	0.780372			3.63292	0.0350946	193.029	385.418
3.63958	0.01687	0.675385	0.778669			3.63958	0.01687	192.994	385.416
3.64625	0.00132088	0.643274	0.791186			3.64625	0.00132088	192.962	385.429
3.65292	-0.00154056	0.627827	0.826012			3.65292	-0.00154056	192.947	385.464
3.65958	-0.00298546	0.619728	0.884727			3.65958	-0.00298546	192.939	385.522
3.66625	-0.00554081	0.600269	0.940246			3.66625	-0.00554081	192.919	385.578
3.67292	0.00256131	0.58095	0.963585			3.67292	0.00256131	192.9	385.601
3.67958	0.023415	0.580719	0.969992			3.67958	0.023415	192.9	385.608
3.68625	0.0472518	0.594971	0.972316			3.68625	0.0472518	192.914	385.61
3.69292	0.0682552	0.610106	0.970119			3.69292	0.0682552	192.929	385.608
3.69958	0.0808918	0.621935	0.966693			3.69958	0.0808918	192.941	385.604
3.70625	0.0781889	0.629633	0.967645			3.70625	0.0781889	192.948	385.605
3.71292	0.0554762	0.640628	0.973238			3.71292	0.0554762	192.959	385.611
3.71958	0.0223226	0.642525	0.971699			3.71958	0.0223226	192.961	385.609
3.72625	-0.00600714	0.628695	0.960984			3.72625	-0.00600714	192.947	385.599
3.73292	-0.0227897	0.617982	0.940721			3.73292	-0.0227897	192.937	385.578
3.73958	-0.0181718	0.632428	0.914779			3.73958	-0.0181718	192.951	385.552
3.74625	0.000618766	0.673661	0.899875			3.74625	0.000618766	192.992	385.537
3.75292	0.0242798	0.698279	0.912689			3.75292	0.0242798	193.017	385.55
3.75958	0.0418237	0.700915	0.935395			3.75958	0.0418237	193.02	385.573
3.76625	0.0622417	0.696583	0.940788			3.76625	0.0622417	193.015	385.578
3.77292	0.0880351	0.693394	0.945728			3.77292	0.0880351	193.012	385.583
3.77958	0.103891	0.683561	0.963919			3.77958	0.103891	193.002	385.601
3.78625	0.104453	0.645558	0.999039			3.78625	0.104453	192.964	385.637
3.79292	0.101394	0.597523	1.02899			3.79292	0.101394	192.916	385.667
3.79958	0.10335	0.548845	1.07262			3.79958	0.10335	192.868	385.71
3.80625	0.105626	0.500068	1.13398			3.80625	0.105626	192.819	385.772
3.81292	0.0904946	0.455757	1.18554			3.81292	0.0904946	192.775	385.823
3.81958	0.0620019	0.42068	1.20992			3.81958	0.0620019	192.739	385.847
3.82625	0.0412947	0.416908	1.20197			3.82625	0.0412947	192.736	385.84
3.83292	0.0317567	0.441877	1.19748			3.83292	0.0317567	192.761	385.835
3.83958	0.0329113	0.479254	1.20369			3.83958	0.0329113	192.798	385.841
3.84625	0.0341669	0.523788	1.22393			3.84625	0.0341669	192.843	385.862
3.85292	0.0353289	0.56143	1.25741			3.85292	0.0353289	192.88	385.895
3.85958	0.0360133	0.585024	1.31019			3.85958	0.0360133	192.904	385.948
3.86625	0.0332956	0.584541	1.38576			3.86625	0.0332956	192.903	386.023
3.87292	0.0331686	0.56252	1.45681			3.87292	0.0331686	192.881	386.094
3.87958	0.0408646	0.548525	1.51075			3.87958	0.0408646	192.867	386.148
3.88625	0.0414164	0.559629	1.54558			3.88625	0.0414164	192.878	386.183
3.89292	0.0277747	0.589603	1.57146			3.89292	0.0277747	192.908	386.209
3.89958	0.00496039	0.617691	1.58148			3.89958	0.00496039	192.936	386.219
3.90625	-0.0175494	0.646436	1.57841			3.90625	-0.0175494	192.965	386.216
3.91292	-0.0321856	0.685582	1.57978			3.91292	-0.0321856	193.004	386.217
3.91958	-0.0587352	0.722867	1.60395			3.91958	-0.0587352	193.042	386.242
3.92625	-0.0855309	0.723033	1.65012			3.92625	-0.0855309	193.042	386.288
3.93292	-0.0984436	0.698635	1.68855			3.93292	-0.0984436	193.017	386.326
3.93958	-0.0922976	0.670032	1.71416			3.93958	-0.0922976	192.989	386.352
3.94625	-0.077578	0.651321	1.7253			3.94625	-0.077578	192.97	386.363
3.95292	-0.0674207	0.634104	1.72649			3.95292	-0.0674207	192.953	386.364
3.95958	-0.0484118	0.602481	1.70622			3.95958	-0.0484118	192.921	386.344
3.96625	-0.0227499	0.571983	1.67198			3.96625	-0.0227499	192.891	386.31
3.97292	0.00264016	0.5475	1.645			3.97292	0.00264016	192.866	386.283
3.97958	0.0276874	0.542282	1.63473			3.97958	0.0276874	192.861	386.272
3.98625	0.0623387	0.548578	1.64276			3.98625	0.0623387	192.867	386.28
3.99292	0.106617	0.552716	1.65475			3.99292	0.106617	192.872	386.292
3.99958	0.143892	0.57643	1.66561			3.99958	0.143892	192.895	386.303
4.00625	0.168752	0.629408	1.67569			4.00625	0.168752	192.948	386.313
4.01292	0.186169	0.695223	1.69041			4.01292	0.186169	193.014	386.328
4.01958	0.195132	0.742026	1.70879			4.01958	0.195132	193.061	386.346
4.02625	0.191604	0.768283	1.71444			4.02625	0.191604	193.087	386.352
4.03292	0.170622	0.79064	1.70922			4.03292	0.170622	193.109	386.347
4.03958	0.153598	0.805058	1.71252			4.03958	0.153598	193.124	386.35
4.04625	0.15883	0.79527	1.73468			4.04625	0.15883	193.114	386.372
4.05292	0.199601	0.770191	1.76443			4.05292	0.199601	193.089	386.402
4.05958	0.260257	0.753376	1.79613			4.05958	0.260257	193.072	386.434
4.06625	0.313717	0.742993	1.82909			4.06625	0.313717	193.062	386.467
4.07292	0.361343	0.73234	1.86024			4.07292	0.361343	193.051	386.498
4.07958	0.402257	0.707893	1.8701			4.07958	0.402257	193.027	386.508
4.08625	0.428633	0.68155	1.86674			4.08625	0.428633	193	386.504
4.09292	0.420359	0.652679	1.86727			4.09292	0.420359	192.971	386.505
4.09958	0.382774	0.624842	1.88393			4.09958	0.382774	192.944	386.522
4.10625	0.347282	0.599985	1.90771			4.10625	0.347282	192.919	386.545
4.11292	0.317791	0.579581	1.91781			4.11292	0.317791	192.898	386.555
4.11958	0.286991	0.564669	1.9136			4.11958	0.286991	192.883	386.551
4.12625	0.237386	0.554522	1.88382			4.12625	0.237386	192.873	386.521
4.13292	0.19442	0.554189	1.82357			4.13292	0.19442	192.873	386.461
4.13958	0.183335	0.547385	1.73601			4.13958	0.183335	192.866	386.374
4.14625	0.202031	0.519101	1.63715			4.14625	0.202031	192.838	386.275
4.15292	0.223735	0.477089	1.55569			4.15292	0.223735	192.796	386.193
4.15958	0.237446	0.443616	1.50189			4.15958	0.237446	192.762	386.139
4.16625	0.261392	0.419784	1.4793			4.16625	0.261392	192.739	386.117
4.17292	0.289425	0.385115	1.4648			4.17292	0.289425	192.704	386.102
4.17958	0.302616	0.348408	1.43243			4.17958	0.302616	192.667	386.07
4.18625	0.277453	0.33049	1.37584			4.18625	0.277453	192.649	386.013
4.19292	0.231962	0.323859	1.30265			4.19292	0.231962	192.643	385.94
4.19958	0.187091	0.30786	1.23253			4.19958	0.187091	192.627	385.87
4.20625	0.147003	0.286823	1.16255			4.20625	0.147003	192.606	385.8
4.21292	0.114793	0.28721	1.09047			4.21292	0.114793	192.606	385.728
4.21958	0.0912187	0.298847	1.01268			4.21958	0.0912187	192.618	385.65
4.22625	0.0892793	0.296587	0.932616			4.22625	0.0892793	192.615	385.57
4.23292	0.101796	0.26736	0.86091			4.23292	0.101796	192.586	385.498
4.23958	0.121297	0.227674	0.793614			4.23958	0.121297	192.546	385.431
4.24625	0.135922	0.173105	0.720457			4.24625	0.135922	192.492	385.358
4.25292	0.148285	0.104027	0.639548			4.25292	0.148285	192.423	385.277
4.25958	0.158569	0.0285786	0.567844			4.25958	0.158569	192.347	385.205
4.26625	0.171396	-0.028453	0.520834			4.26625	0.171396	192.29	385.158
4.27292	0.182908	-0.0597129	0.475721			4.27292	0.182908	192.259	385.113
4.27958	0.196075	-0.0622279	0.425457			4.27958	0.196075	192.257	385.063
4.28625	0.229934	-0.0488346	0.380205			4.28625	0.229934	192.27	385.018
4.29292	0.273073	-0.0397723	0.365658			4.29292	0.273073	192.279	385.003
4.29958	0.310765	-0.0358351	0.369889			4.29958	0.310765	192.283	385.007
4.30625	0.332377	-0.0370064	0.368096			4.30625	0.332377	192.282	385.006
4.31292	0.360697	-0.0171577	0.362657			4.31292	0.360697	192.302	385
4.31958	0.391749	0.0076389	0.351575			4.31958	0.391749	192.326	384.989
4.32625	0.40612	0.0333899	0.338819			4.32625	0.40612	192.352	384.976
4.33292	0.396464	0.0637121	0.303134			4.33292	0.396464	192.382	384.941
4.33958	0.378597	0.105867	0.252621			4.33958	0.378597	192.425	384.89
4.34625	0.361228	0.144843	0.202674			4.34625	0.361228	192.464	384.84
4.35292	0.335575	0.157833	0.1695			4.35292	0.335575	192.477	384.807
4.35958	0.297068	0.159454	0.153678			4.35958	0.297068	192.478	384.791
4.36625	0.259232	0.164819	0.151204			4.36625	0.259232	192.484	384.789
4.37292	0.236643	0.171402	0.173149			4.37292	0.236643	192.49	384.811
4.37958	0.238402	0.15753	0.211197			4.37958	0.238402	192.476	384.849
4.38625	0.24747	0.136198	0.251102			4.38625	0.24747	192.455	384.889
4.39292	0.252768	0.11064	0.271287			4.39292	0.252768	192.429	384.909
4.39958	0.253911	0.089032	0.280958			4.39958	0.253911	192.408	384.919
4.40625	0.250221	0.0757229	0.283679			4.40625	0.250221	192.395	384.921
4.41292	0.233306	0.0832288	0.281143			4.41292	0.233306	192.402	384.919
4.41958	0.19322	0.105975	0.285879			4.41958	0.19322	192.425	384.923
4.42625	0.141157	0.124738	0.300238			4.42625	0.141157	192.444	384.938
4.43292	0.0847224	0.147376	0.321116			4.43292	0.0847224	192.466	384.959
4.43958	0.0391585	0.16557	0.320582			4.43958	0.0391585	192.484	384.958
4.44625	0.00853723	0.175953	0.300626			4.44625	0.00853723	192.495	384.938
4.45292	0.00138099	0.163134	0.268414			4.45292	0.00138099	192.482	384.906
4.45958	0.0211698	0.152948	0.236197			4.45958	0.0211698	192.472	384.874
4.46625	0.0554579	0.157883	0.211019			4.46625	0.0554579	192.477	384.849
4.47292	0.098386	0.160815	0.19506			4.47292	0.098386	192.48	384.833
4.47958	0.143887	0.157838	0.197628			4.47958	0.143887	192.477	384.835
4.48625	0.184237	0.1476	0.208468			4.48625	0.184237	192.466	384.846
4.49292	0.203836	0.15562	0.225591			4.49292	0.203836	192.474	384.863
4.49958	0.198161	0.165107	0.241997			4.49958	0.198161	192.484	384.88
4.50625	0.183021	0.166559	0.264743			4.50625	0.183021	192.485	384.902
4.51292	0.175162	0.160313	0.301407			4.51292	0.175162	192.479	384.939
4.51958	0.172458	0.148548	0.344692			4.51958	0.172458	192.467	384.982
4.52625	0.173368	0.12706	0.374858			4.52625	0.173368	192.446	385.012
4.53292	0.178696	0.0867611	0.378578			4.53292	0.178696	192.406	385.016
4.53958	0.184645	0.0456048	0.364033			4.53958	0.184645	192.364	385.002
4.54625	0.187609	0.0242747	0.326516			4.54625	0.187609	192.343	384.964
4.55292	0.183778	0.0218108	0.256843			4.55292	0.183778	192.341	384.894
4.55958	0.17132	0.0189223	0.165225			4.55958	0.17132	192.338	384.803
4.56625	0.160121	0.0158326	0.0958936			4.56625	0.160121	192.335	384.733
4.57292	0.153242	0.0163335	0.0678423			4.57292	0.153242	192.335	384.705
4.57958	0.150695	0.0173078	0.0531278			4.57958	0.150695	192.336	384.691
4.58625	0.148817	0.0124337	0.0249665			4.58625	0.148817	192.331	384.663
4.59292	0.140262	0.00193596	0.00111415			4.59292	0.140262	192.321	384.639
4.59958	0.130529	-0.00924751	-0.00193227			4.59958	0.130529	192.31	384.636
4.60625	0.115738	-0.0136169	0.00467405			4.60625	0.115738	192.305	384.642
4.61292	0.103672	-0.0065878	0.00608885			4.61292	0.103672	192.312	384.644
4.61958	0.100161	0.00477898	0.00759202			4.61958	0.100161	192.324	384.645
4.62625	0.113463	0.00420867	0.0304707			4.62625	0.113463	192.323	384.668
4.63292	0.136759	-0.000176462	0.0482699			4.63292	0.136759	192.319	384.686
4.63958	0.158499	0.00688329	0.0588099			4.63958	0.158499	192.326	384.696
4.64625	0.164272	0.0105844	0.0572355			4.64625	0.164272	192.329	384.695
4.65292	0.150123	-0.00127845	0.0622318			4.65292	0.150123	192.318	384.7
4.65958	0.121621	-0.0245479	0.0815328			4.65958	0.121621	192.294	384.719
4.66625	0.07376	-0.0407835	0.0973395			4.66625	0.07376	192.278	384.735
4.67292	0.0272975	-0.0497187	0.111907			4.67292	0.0272975	192.269	384.749
4.67958	0.000978915	-0.0562472	0.12868			4.67958	0.000978915	192.263	384.766
4.68625	-0.00638966	-0.0542271	0.150948			4.68625	-0.00638966	192.265	384.789
4.69292	-0.00479421	-0.0509613	0.161975			4.69292	-0.00479421	192.268	384.8
4.69958	0.00646598	-0.0458638	0.145855			4.69958	0.00646598	192.273	384.783
4.70625	0.0440688	-0.0504935	0.114746			4.70625	0.0440688	192.268	384.752
4.71292	0.0822078	-0.0584136	0.0924875			4.71292	0.0822078	192.26	384.73
4.71958	0.0943184	-0.0694837	0.0840445			4.71958	0.0943184	192.249	384.722
4.72625	0.0955703	-0.0797974	0.0834455			4.72625	0.0955703	192.239	384.721
4.73292	0.101186	-0.0753658	0.0731221			4.73292	0.101186	192.243	384.711
4.73958	0.0938057	-0.048568	0.0602913			4.73958	0.0938057	192.27	384.698
4.74625	0.0629243	0.00160221	0.0591174			4.74625	0.0629243	192.32	384.697
4.75292	0.0263434	0.0511809	0.0734978			4.75292	0.0263434	192.37	384.711
4.75958	0.0113877	0.0812974	0.0857867			4.75958	0.0113877	192.4	384.723
4.76625	0.0243151	0.0907752	0.0797569			4.76625	0.0243151	192.41	384.717
4.77292	0.052098	0.0795108	0.0734617			4.77292	0.052098	192.398	384.711
4.77958	0.0914116	0.0470259	0.0666221			4.77958	0.0914116	192.366	384.704
4.78625	0.118419	-0.00210283	0.0585991			4.78625	0.118419	192.317	384.696
4.79292	0.131653	-0.0516531	0.0344941			4.79292	0.131653	192.267	384.672
4.79958	0.133621	-0.0827122	-0.00860559			4.79958	0.133621	192.236	384.629
4.80625	0.120298	-0.0991995	-0.0601113			4.80625	0.120298	192.22	384.577
4.81292	0.0983669	-0.0918302	-0.113922			4.81292	0.0983669	192.227	384.524
4.81958	0.0767123	-0.0696963	-0.142904			4.81958	0.0767123	192.249	384.495
4.82625	0.0829674	-0.0425213	-0.139005			4.82625	0.0829674	192.276	384.499
4.83292	0.116696	-0.0212664	-0.100699			4.83292	0.116696	192.298	384.537
4.83958	0.158143	-0.00450066	-0.0536347			4.83958	0.158143	192.314	384.584
4.84625	0.184342	0.00989142	-0.0179929			4.84625	0.184342	192.329	384.62
4.85292	0.189825	0.0147756	0.002272			4.85292	0.189825	192.334	384.64
4.85958	0.179596	0.0121158	-0.00899701			4.85958	0.179596	192.331	384.629
4.86625	0.155283	0.00714206	-0.0516005			4.86625	0.155283	192.326	384.586
4.87292	0.125889	0.00346903	-0.116771			4.87292	0.125889	192.322	384.521
4.87958	0.0977813	0.00350356	-0.165463			4.87958	0.0977813	192.322	384.472
4.88625	0.0759008	0.0119959	-0.173556			4.88625	0.0759008	192.331	384.464
4.89292	0.0653992	0.017062	-0.154325			4.89292	0.0653992	192.336	384.483
4.89958	0.0758412	0.0123397	-0.125784			4.89958	0.0758412	192.331	384.512
4.90625	0.10381	-0.018957	-0.097868			4.90625	0.10381	192.3	384.54
4.91292	0.122703	-0.04875	-0.0652306			4.91292	0.122703	192.27	384.572
4.91958	0.129171	-0.0794122	-0.044177			4.91958	0.129171	192.239	384.593
4.92625	0.137646	-0.106373	-0.045514			4.92625	0.137646	192.212	384.592
4.93292	0.150476	-0.127219	-0.0659769			4.93292	0.150476	192.192	384.572
4.93958	0.150689	-0.140965	-0.0826874			4.93958	0.150689	192.178	384.555
4.94625	0.123089	-0.125495	-0.0822731			4.94625	0.123089	192.193	384.555
4.95292	0.0837535	-0.109464	-0.0772445			4.95292	0.0837535	192.209	384.56
4.95958	0.0359242	-0.105644	-0.0634169			4.95958	0.0359242	192.213	384.574
4.96625	-0.0108722	-0.106511	-0.0433419			4.96625	-0.0108722	192.212	384.594
4.97292	-0.0434439	-0.108319	-0.00315961			4.97292	-0.0434439	192.21	384.634
4.97958	-0.0506367	-0.101432	0.0392016			4.97958	-0.0506367	192.217	384.677
4.98625	-0.0259023	-0.109158	0.0645005			4.98625	-0.0259023	192.21	384.702
4.99292	0.0137623	-0.125351	0.0749853			4.99292	0.0137623	192.193	384.713
4.99958	0.0601836	-0.130544	0.0730973			4.99958	0.0601836	192.188	384.711
5.00625	0.0952356	-0.12471	0.0671098			5.00625	0.0952356	192.194	384.705
5.01292	0.113553	-0.109111	0.0387569			5.01292	0.113553	192.21	384.676
5.01958	0.120649	-0.103422	0.00673803			5.01958	0.120649	192.215	384.644
5.02625	0.114919	-0.111734	-0.0141603			5.02625	0.114919	192.207	384.623
5.03292	0.110522	-0.117846	-0.030078			5.03292	0.110522	192.201	384.607
5.03958	0.100122	-0.120716	-0.0591347			5.03958	0.100122	192.198	384.578
5.04625	0.093816	-0.130607	-0.0915232			5.04625	0.093816	192.188	384.546
5.05292	0.0839647	-0.152839	-0.090009			5.05292	0.0839647	192.166	384.548
5.05958	0.0826207	-0.174978	-0.0612289			5.05958	0.0826207	192.144	384.576
5.06625	0.0902029	-0.175235	-0.0253285			5.06625	0.0902029	192.144	384.612
5.07292	0.101502	-0.15165	0.0143519			5.07292	0.101502	192.167	384.652
5.07958	0.117361	-0.117199	0.0665506			5.07958	0.117361	192.202	384.704
5.08625	0.133436	-0.0858514	0.114053			5.08625	0.133436	192.233	384.752
5.09292	0.162708	-0.0668239	0.13153			5.09292	0.162708	192.252	384.769
5.09958	0.186853	-0.0568445	0.120331			5.09958	0.186853	192.262	384.758
5.10625	0.186274	-0.0522202	0.0993902			5.10625	0.186274	192.267	384.737
5.11292	0.152039	-0.0495422	0.0835422			5.11292	0.152039	192.269	384.721
5.11958	0.107986	-0.051096	0.0662472			5.11958	0.107986	192.268	384.704
5.12625	0.0853317	-0.056724	0.0466225			5.12625	0.0853317	192.262	384.684
5.13292	0.066288	-0.0628328	0.0335959			5.13292	0.066288	192.256	384.671
5.13958	0.0443199	-0.0758843	0.040372			5.13958	0.0443199	192.243	384.678
5.14625	0.0292995	-0.0855172	0.0546827			5.14625	0.0292995	192.233	384.692
5.15292	0.0402427	-0.102952	0.0457713			5.15292	0.0402427	192.216	384.683
5.15958	0.0798757	-0.111352	0.0124886			5.15958	0.0798757	192.207	384.65
5.16625	0.115645	-0.115333	-0.0159569			5.16625	0.115645	192.203	384.622
5.17292	0.147203	-0.114175	-0.015663			5.17292	0.147203	192.205	384.622
5.17958	0.172473	-0.106463	-0.0113011			5.17958	0.172473	192.212	384.626
5.18625	0.203357	-0.0982806	-0.0234762			5.18625	0.203357	192.221	384.614
5.19292	0.230279	-0.0793195	-0.0459647			5.19292	0.230279	192.239	384.592
5.19958	0.227125	-0.0768457	-0.0513342			5.19958	0.227125	192.242	384.586
5.20625	0.198185	-0.0747419	-0.0559194			5.20625	0.198185	192.244	384.582
5.21292	0.157535	-0.0751963	-0.0689453			5.21292	0.157535	192.244	384.569
5.21958	0.126643	-0.0677759	-0.0804292			5.21958	0.126643	192.251	384.557
5.22625	0.112137	-0.0717383	-0.07325			5.22625	0.112137	192.247	384.564
5.23292	0.113888	-0.0797031	-0.0535179			5.23292	0.113888	192.239	384.584
5.23958	0.129091	-0.0805708	-0.0456254			5.23958	0.129091	192.238	384.592
5.24625	0.129977	-0.0795876	-0.0391603			5.24625	0.129977	192.239	384.598
5.25292	0.0917507	-0.0686866	-0.0377614			5.25292	0.0917507	192.25	384.6
5.25958	0.0253074	-0.0593502	-0.0478132			5.25958	0.0253074	192.259	384.59
5.26625	-0.0568926	-0.0499284	-0.0782476			5.26625	-0.0568926	192.269	384.559
5.27292	-0.129387	-0.0507631	-0.102019			5.27292	-0.129387	192.268	384.536
5.27958	-0.177107	-0.0554228	-0.0988618			5.27958	-0.177107	192.263	384.539
5.28625	-0.176158	-0.0527485	-0.0836194			5.28625	-0.176158	192.266	384.554
5.29292	-0.117871	-0.0505031	-0.0777146			5.29292	-0.117871	192.268	384.56
5.29958	-0.0377571	-0.0443633	-0.0813414			5.29958	-0.0377571	192.274	384.556
5.30625	0.0327266	-0.0306628	-0.0768274			5.30625	0.0327266	192.288	384.561
5.31292	0.0702725	-0.0208695	-0.0639567			5.31292	0.0702725	192.298	384.574
5.31958	0.0900942	-0.0225381	-0.0612708			5.31958	0.0900942	192.296	384.576
5.32625	0.0919346	-0.0487475	-0.0712357			5.32625	0.0919346	192.27	384.566
5.33292	0.0729571	-0.0849599	-0.0719753			5.33292	0.0729571	192.234	384.566
5.33958	0.045721	-0.130462	-0.0557114			5.33958	0.045721	192.188	384.582
5.34625	0.030831	-0.175866	-0.0347434			5.34625	0.030831	192.143	384.603
5.35292	0.0338108	-0.202259	-0.0275297			5.35292	0.0338108	192.117	384.61
5.35958	0.0349945	-0.205668	-0.0321815			5.35958	0.0349945	192.113	384.605
5.36625	0.0326377	-0.189641	-0.035105			5.36625	0.0326377	192.129	384.602
5.37292	0.033589	-0.167556	-0.0422509			5.37292	0.033589	192.151	384.595
5.37958	0.0439361	-0.137524	-0.0557947			5.37958	0.0439361	192.181	384.582
5.38625	0.0516809	-0.103588	-0.0732133			5.38625	0.0516809	192.215	384.564
5.39292	0.0583856	-0.0835817	-0.0869773			5.39292	0.0583856	192.235	384.551
5.39958	0.0729691	-0.0761826	-0.0927542			5.39958	0.0729691	192.243	384.545
5.40625	0.0921544	-0.0677854	-0.0909115			5.40625	0.0921544	192.251	384.547
5.41292	0.107467	-0.0388208	-0.0693046			5.41292	0.107467	192.28	384.568
5.41958	0.101245	-0.00145262	-0.0486307			5.41958	0.101245	192.317	384.589
5.42625	0.0781078	0.0319774	-0.0496466			5.42625	0.0781078	192.351	384.588
5.43292	0.0502354	0.058835	-0.0745651			5.43292	0.0502354	192.378	384.563
5.43958	0.0303967	0.070434	-0.0972234			5.43958	0.0303967	192.389	384.54
5.44625	0.0266101	0.0554806	-0.102465			5.44625	0.0266101	192.374	384.535
5.45292	0.0401159	0.0121377	-0.107031			5.45292	0.0401159	192.331	384.531
5.45958	0.0691647	-0.0371011	-0.105593			5.45958	0.0691647	192.282	384.532
5.46625	0.115476	-0.0841466	-0.0869232			5.46625	0.115476	192.235	384.551
5.47292	0.172167	-0.128192	-0.046778			5.47292	0.172167	192.191	384.591
5.47958	0.222066	-0.170582	-0.0138312			5.47958	0.222066	192.148	384.624
5.48625	0.249846	-0.198491	-0.0248764			5.48625	0.249846	192.12	384.613
5.49292	0.249388	-0.211805	-0.0685783			5.49292	0.249388	192.107	384.569
5.49958	0.240986	-0.210092	-0.110739			5.49958	0.240986	192.109	384.527
5.50625	0.23229	-0.194364	-0.120444			5.50625	0.23229	192.124	384.517
5.51292	0.218604	-0.163422	-0.124829			5.51292	0.218604	192.155	384.513
5.51958	0.197072	-0.123216	-0.135296			5.51958	0.197072	192.196	384.502
5.52625	0.175964	-0.0883281	-0.136336			5.52625	0.175964	192.23	384.501
5.53292	0.178845	-0.0635127	-0.127596			5.53292	0.178845	192.255	384.51
5.53958	0.195673	-0.0613028	-0.117228			5.53958	0.195673	192.257	384.52
5.54625	0.201151	-0.0724572	-0.126109			5.54625	0.201151	192.246	384.511
5.55292	0.180808	-0.0984085	-0.127553			5.55292	0.180808	192.22	384.51
5.55958	0.163786	-0.120692	-0.113503			5.55958	0.163786	192.198	384.524
5.56625	0.167056	-0.137933	-0.0799912			5.56625	0.167056	192.181	384.558
5.57292	0.171226	-0.147368	-0.0331315			5.57292	0.171226	192.171	384.604
5.57958	0.167661	-0.147853	-0.00914871			5.57958	0.167661	192.171	384.628
5.58625	0.174282	-0.145422	-0.00994738			5.58625	0.174282	192.173	384.628
5.59292	0.203483	-0.137263	-0.0303201			5.59292	0.203483	192.182	384.607
5.59958	0.236896	-0.132386	-0.0415856			5.59958	0.236896	192.186	384.596
5.60625	0.249768	-0.116289	-0.0459861			5.60625	0.249768	192.202	384.592
5.61292	0.252985	-0.0924532	-0.0521269			5.61292	0.252985	192.226	384.585
5.61958	0.244862	-0.0552012	-0.0432119			5.61958	0.244862	192.264	384.594
5.62625	0.216104	-0.0232205	-0.0101548			5.62625	0.216104	192.296	384.627
5.63292	0.167715	0.00310529	0.0301105			5.63292	0.167715	192.322	384.668
5.63958	0.108706	0.019578	0.0411384			5.63958	0.108706	192.338	384.679
5.64625	0.0673862	0.0176008	0.0203213			5.64625	0.0673862	192.336	384.658
5.65292	0.0355812	0.00698522	-0.0117574			5.65292	0.0355812	192.326	384.626
5.65958	0.0201563	-0.0254894	-0.0406849			5.65958	0.0201563	192.293	384.597
5.66625	0.0178288	-0.0582219	-0.0652346			5.66625	0.0178288	192.261	384.572
5.67292	0.0250649	-0.0956393	-0.0827539			5.67292	0.0250649	192.223	384.555
5.67958	0.0398218	-0.118914	-0.0731736			5.67958	0.0398218	192.2	384.564
5.68625	0.0463121	-0.126467	-0.0394241			5.68625	0.0463121	192.192	384.598
5.69292	0.0489827	-0.123372	-0.00825087			5.69292	0.0489827	192.195	384.629
5.69958	0.0559247	-0.104633	-0.00399586			5.69958	0.0559247	192.214	384.634
5.70625	0.0742611	-0.0926049	-0.0194736			5.70625	0.0742611	192.226	384.618
5.71292	0.099673	-0.0869331	-0.0267281			5.71292	0.099673	192.232	384.611
5.71958	0.1124	-0.0929483	-0.0260277			5.71958	0.1124	192.226	384.612
5.72625	0.122845	-0.101884	-0.0320486			5.72625	0.122845	192.217	384.606
5.73292	0.138675	-0.114129	-0.0428766			5.73292	0.138675	192.205	384.595
5.73958	0.162404	-0.126839	-0.0397297			5.73958	0.162404	192.192	384.598
5.74625	0.182587	-0.121281	-0.0230826			5.74625	0.182587	192.198	384.614
5.75292	0.187393	-0.10561	-0.0212812			5.75292	0.187393	192.213	384.616
5.75958	0.186642	-0.0923767	-0.0420904			5.75958	0.186642	192.226	384.595
5.76625	0.17782	-0.0921366	-0.060858			5.76625	0.17782	192.227	384.577
5.77292	0.160986	-0.0995897	-0.0665827			5.77292	0.160986	192.219	384.571
5.77958	0.130586	-0.114097	-0.0721706			5.77958	0.130586	192.205	384.565
5.78625	0.105765	-0.129583	-0.0967952			5.78625	0.105765	192.189	384.541
5.79292	0.104088	-0.132555	-0.125018			5.79292	0.104088	192.186	384.513
5.79958	0.118281	-0.120116	-0.147266			5.79958	0.118281	192.199	384.49
5.80625	0.128829	-0.106197	-0.167147			5.80625	0.128829	192.213	384.47
5.81292	0.134976	-0.0927169	-0.185005			5.81292	0.134976	192.226	384.453
5.81958	0.146662	-0.0664296	-0.197985			5.81958	0.146662	192.252	384.44
5.82625	0.144826	-0.0361279	-0.192404			5.82625	0.144826	192.283	384.445
5.83292	0.108127	-0.018305	-0.187185			5.83292	0.108127	192.3	384.45
5.83958	0.0478865	-0.0196712	-0.184828			5.83958	0.0478865	192.299	384.453
5.84625	-0.00400462	-0.0229048	-0.18558			5.84625	-0.00400462	192.296	384.452
5.85292	-0.0456898	-0.0256139	-0.177925			5.85292	-0.0456898	192.293	384.46
5.85958	-0.0851751	-0.0357343	-0.153666			5.85958	-0.0851751	192.283	384.484
5.86625	-0.108946	-0.0623488	-0.121014			5.86625	-0.108946	192.256	384.517
5.87292	-0.0965804	-0.0964108	-0.0731127			5.87292	-0.0965804	192.222	384.564
5.87958	-0.0531697	-0.124444	-0.0231826			5.87958	-0.0531697	192.194	384.614
5.88625	0.000114868	-0.127471	0.0232369			5.88625	0.000114868	192.191	384.661
5.89292	0.0441783	-0.122093	0.0496416			5.89292	0.0441783	192.197	384.687
5.89958	0.0751178	-0.126392	0.0533688			5.89958	0.0751178	192.192	384.691
5.90625	0.107695	-0.141223	0.0420858			5.90625	0.107695	192.178	384.68
5.91292	0.134287	-0.144476	0.0242131			5.91292	0.134287	192.174	384.662
5.91958	0.156535	-0.122043	0.00483926			5.91958	0.156535	192.197	384.642
5.92625	0.17137	-0.111548	-0.0106032			5.92625	0.17137	192.207	384.627
5.93292	0.186601	-0.106181	-0.0129749			5.93292	0.186601	192.213	384.625
5.93958	0.198782	-0.108312	-0.00588531			5.93958	0.198782	192.21	384.632
5.94625	0.196508	-0.103727	-0.000221788			5.94625	0.196508	192.215	384.637
5.95292	0.190415	-0.0994472	-0.0106368			5.95292	0.190415	192.219	384.627
5.95958	0.179548	-0.0930155	-0.0298408			5.95958	0.179548	192.226	384.608
5.96625	0.161819	-0.0745504	-0.0510732			5.96625	0.161819	192.244	384.586
5.97292	0.132866	-0.0550513	-0.0666424			5.97292	0.132866	192.264	384.571
5.97958	0.107972	-0.0408428	-0.0761677			5.97958	0.107972	192.278	384.561
5.98625	0.0949691	-0.0313535	-0.0732061			5.98625	0.0949691	192.287	384.564
5.99292	0.0900025	-0.0152395	-0.0626926			5.99292	0.0900025	192.304	384.575
5.99958	0.0941704	0.00439907	-0.0509403			5.99958	0.0941704	192.323	384.587
6.00625	0.102068	0.0169662	-0.0424882			6.00625	0.102068	192.336	384.595
6.01292	0.120209	0.00434752	-0.0310686			6.01292	0.120209	192.323	384.607
6.01958	0.148159	-0.00633655	-0.0217173			6.01958	0.148159	192.312	384.616
6.02625	0.175519	-0.00979456	-0.0256208			6.02625	0.175519	192.309	384.612
6.03292	0.187779	-0.0147576	-0.029383			6.03292	0.187779	192.304	384.608
6.03958	0.181474	-0.0364368	-0.0204584			6.03958	0.181474	192.282	384.617
6.04625	0.171175	-0.0618532	-0.00488307			6.04625	0.171175	192.257	384.633
6.05292	0.156218	-0.0583173	1.54991e-05			6.05292	0.156218	192.26	384.638
6.05958	0.125705	-0.0483529	-0.004535			6.05958	0.125705	192.27	384.633
6.06625	0.0895637	-0.0336813	-0.00408103			6.06625	0.0895637	192.285	384.633
6.07292	0.0624085	-0.0189004	-0.00363744			6.07292	0.0624085	192.3	384.634
6.07958	0.0471075	-0.00130596	-0.00037562			6.07958	0.0471075	192.317	384.637
6.08625	0.0446812	-0.00155418	-0.00171461			6.08625	0.0446812	192.317	384.636
6.09292	0.0562187	-0.0248017	-0.00725452			6.09292	0.0562187	192.294	384.63
6.09958	0.0748574	-0.0366967	-0.0246596			6.09958	0.0748574	192.282	384.613
6.10625	0.0835671	-0.0383735	-0.0441367			6.10625	0.0835671	192.28	384.593
6.11292	0.0764638	-0.0393803	-0.0466214			6.11292	0.0764638	192.279	384.591
6.11958	0.0619694	-0.0531455	-0.0411861			6.11958	0.0619694	192.266	384.596
6.12625	0.0420736	-0.0604508	-0.0248808			6.12625	0.0420736	192.258	384.613
6.13292	0.0296806	-0.0539136	-0.0057746			6.13292	0.0296806	192.265	384.632
6.13958	0.0327348	-0.0563182	0.0210258			6.13958	0.0327348	192.262	384.659
6.14625	0.0425474	-0.0764297	0.047426			6.14625	0.0425474	192.242	384.685
6.15292	0.0396068	-0.0896796	0.0630361			6.15292	0.0396068	192.229	384.701
6.15958	0.0172148	-0.0636067	0.0632851			6.15958	0.0172148	192.255	384.701
6.16625	-0.0109684	-0.0214153	0.0507571			6.16625	-0.0109684	192.297	384.688
6.17292	-0.0393699	0.0136423	0.0293775			6.17292	-0.0393699	192.332	384.667
6.17958	-0.0676582	0.0413064	0.00925956			6.17958	-0.0676582	192.36	384.647
6.18625	-0.0810794	0.0816099	-0.0136489			6.18625	-0.0810794	192.4	384.624
6.19292	-0.0669333	0.114576	-0.0384885			6.19292	-0.0669333	192.433	384.599
6.19958	-0.0318532	0.112561	-0.0676099			6.19958	-0.0318532	192.431	384.57
6.20625	0.00251505	0.091541	-0.0968481			6.20625	0.00251505	192.41	384.541
6.21292	0.0124844	0.0729435	-0.11323			6.21292	0.0124844	192.392	384.524
6.21958	-0.00847664	0.0664942	-0.132319			6.21958	-0.00847664	192.385	384.505
6.22625	-0.0613035	0.054486	-0.153256			6.22625	-0.0613035	192.373	384.484
6.23292	-0.119415	0.0442887	-0.173597			6.23292	-0.119415	192.363	384.464
6.23958	-0.155256	0.0440866	-0.179276			6.23958	-0.155256	192.363	384.458
6.24625	-0.168813	0.0536692	-0.170481			6.24625	-0.168813	192.372	384.467
6.25292	-0.164206	0.0688928	-0.161189			6.25292	-0.164206	192.388	384.476
6.25958	-0.136393	0.0825934	-0.144853			6.25958	-0.136393	192.401	384.493
6.26625	-0.0791524	0.0876606	-0.118937			6.26625	-0.0791524	192.406	384.519
6.27292	-0.023137	0.0664745	-0.0874927			6.27292	-0.023137	192.385	384.55
6.27958	0.00627812	0.0273366	-0.0580801			6.27958	0.00627812	192.346	384.579
6.28625	0.0203428	-0.00681393	-0.0365731			6.28625	0.0203428	192.312	384.601
6.29292	0.0362213	-0.0273286	-0.0183987			6.29292	0.0362213	192.291	384.619
6.29958	0.0452638	-0.0449103	-0.00633577			6.29958	0.0452638	192.274	384.631
6.30625	0.0302213	-0.0624785	-0.0113198			6.30625	0.0302213	192.256	384.626
6.31292	0.0131612	-0.0580006	-0.0189437			6.31292	0.0131612	192.261	384.619
6.31958	0.00271231	-0.0336426	-0.0231283			6.31958	0.00271231	192.285	384.614
6.32625	-0.00144167	-0.0118282	-0.0168087			6.32625	-0.00144167	192.307	384.621
6.33292	-0.019547	-0.0106719	-0.011165			6.33292	-0.019547	192.308	384.626
6.33958	-0.0430732	-0.0157255	-0.00863565			6.33958	-0.0430732	192.303	384.629
6.34625	-0.05085	-0.0200083	0.00974459			6.34625	-0.05085	192.299	384.647
6.35292	-0.0370168	-0.0292537	0.0365449			6.35292	-0.0370168	192.29	384.674
6.35958	-0.00635284	-0.0493791	0.0632543			6.35958	-0.00635284	192.269	384.701
6.36625	0.0166062	-0.0732946	0.0807904			6.36625	0.0166062	192.245	384.718
6.37292	0.0281458	-0.0918298	0.0877465			6.37292	0.0281458	192.227	384.725
6.37958	0.0271116	-0.103774	0.0914212			6.37958	0.0271116	192.215	384.729
6.38625	0.0161821	-0.110598	0.0804011			6.38625	0.0161821	192.208	384.718
6.39292	-0.00935447	-0.114668	0.0494693			6.39292	-0.00935447	192.204	384.687
6.39958	-0.0479382	-0.109384	-0.00288161			6.39958	-0.0479382	192.209	384.635
6.40625	-0.0775222	-0.0969433	-0.0611151			6.40625	-0.0775222	192.222	384.576
6.41292	-0.077491	-0.0628093	-0.105082			6.41292	-0.077491	192.256	384.532
6.41958	-0.0376038	-0.0231518	-0.136639			6.41958	-0.0376038	192.296	384.501
6.42625	0.0165417	0.0108939	-0.150179			6.42625	0.0165417	192.33	384.487
6.43292	0.0547225	0.0256395	-0.136071			6.43292	0.0547225	192.344	384.502
6.43958	0.0710155	0.028506	-0.087775			6.43958	0.0710155	192.347	384.55
6.44625	0.0633176	0.0262917	-0.0248861			6.44625	0.0633176	192.345	384.613
6.45292	0.0373493	0.00811178	0.0289174			6.45292	0.0373493	192.327	384.666
6.45958	-0.00385926	-0.0154891	0.0499794			6.45958	-0.00385926	192.303	384.688
6.46625	-0.0411441	-0.0375581	0.0399698			6.46625	-0.0411441	192.281	384.678
6.47292	-0.0548109	-0.0310074	0.0012583			6.47292	-0.0548109	192.288	384.639
6.47958	-0.0597453	-0.0108124	-0.0472642			6.47958	-0.0597453	192.308	384.59
6.48625	-0.0642213	0.0139863	-0.0954659			6.48625	-0.0642213	192.333	384.542
6.49292	-0.0696131	0.034605	-0.133228			6.49292	-0.0696131	192.353	384.504
6.49958	-0.0805595	0.0572864	-0.136705			6.49958	-0.0805595	192.376	384.501
6.50625	-0.101062	0.0792387	-0.108123			6.50625	-0.101062	192.398	384.529
6.51292	-0.124397	0.0831666	-0.0604644			6.51292	-0.124397	192.402	384.577
6.51958	-0.130488	0.0676265	-0.00739728			6.51958	-0.130488	192.386	384.63
6.52625	-0.114863	0.0320308	0.0485677			6.52625	-0.114863	192.351	384.686
6.53292	-0.0858371	-9.86038e-05	0.095549			6.53292	-0.0858371	192.319	384.733
6.53958	-0.0470204	-0.0275107	0.117469			6.53958	-0.0470204	192.291	384.755
6.54625	0.00328116	-0.0452145	0.116142			6.54625	0.00328116	192.274	384.754
6.55292	0.0299759	-0.068169	0.107052			6.55292	0.0299759	192.251	384.745
6.55958	0.0251955	-0.0863818	0.092778			6.55958	0.0251955	192.232	384.73
6.56625	0.0125196	-0.0879655	0.0803151			6.56625	0.0125196	192.231	384.718
6.57292	0.0101887	-0.0929554	0.0847966			6.57292	0.0101887	192.226	384.722
6.57958	0.0155622	-0.110624	0.0994881			6.57958	0.0155622	192.208	384.737
6.58625	0.016269	-0.13102	0.117551			6.58625	0.016269	192.188	384.755
6.59292	0.0338025	-0.123517	0.120809			6.59292	0.0338025	192.195	384.758
6.59958	0.0686595	-0.105451	0.101497			6.59958	0.0686595	192.213	384.739
6.60625	0.0861107	-0.0910211	0.0561329			6.60625	0.0861107	192.228	384.694
6.61292	0.0746629	-0.0752959	-0.0155			6.61292	0.0746629	192.243	384.622
6.61958	0.0492807	-0.0585788	-0.0761313			6.61958	0.0492807	192.26	384.561
6.62625	0.0293157	-0.0534091	-0.101329			6.62625	0.0293157	192.265	384.536
6.63292	0.0105942	-0.0692514	-0.0842182			6.63292	0.0105942	192.25	384.553
6.63958	-0.0100602	-0.0817385	-0.0526487			6.63958	-0.0100602	192.237	384.585
6.64625	-0.00577527	-0.0932121	-0.0297669			6.64625	-0.00577527	192.226	384.608
6.65292	0.0301596	-0.114238	-0.0143739			6.65292	0.0301596	192.205	384.623
6.65958	0.0778628	-0.139692	-0.00616207			6.65958	0.0778628	192.179	384.631
6.66625	0.10836	-0.151784	-0.0152069			6.66625	0.10836	192.167	384.622
6.67292	0.130913	-0.142787	-0.0394281			6.67292	0.130913	192.176	384.598
6.67958	0.152908	-0.132403	-0.0592484			6.67958	0.152908	192.186	384.578
6.68625	0.166066	-0.124435	-0.0589541			6.68625	0.166066	192.194	384.579
6.69292	0.160447	-0.111696	-0.0506308			6.69292	0.160447	192.207	384.587
6.69958	0.153383	-0.0964739	-0.0371084			6.69958	0.153383	192.222	384.6
6.70625	0.159615	-0.0789595	-0.0104663			6.70625	0.159615	192.24	384.627
6.71292	0.167035	-0.0641603	0.0189451			6.71292	0.167035	192.255	384.657
6.71958	0.164102	-0.0452627	0.0370511			6.71958	0.164102	192.274	384.675
6.72625	0.150564	-0.0254907	0.0490401			6.72625	0.150564	192.293	384.687
6.73292	0.145875	-0.0123316	0.0697804			6.73292	0.145875	192.306	384.707
6.73958	0.137982	0.00182097	0.079806			6.73958	0.137982	192.321	384.717
6.74625	0.128521	-0.0034813	0.0567451			6.74625	0.128521	192.315	384.694
6.75292	0.123603	-0.0275692	0.00517118			6.75292	0.123603	192.291	384.643
6.75958	0.134143	-0.0720698	-0.0556639			6.75958	0.134143	192.247	384.582
6.76625	0.16164	-0.113003	-0.108482			6.76625	0.16164	192.206	384.529
6.77292	0.182295	-0.131053	-0.149803			6.77292	0.182295	192.188	384.488
6.77958	0.197895	-0.131525	-0.175196			6.77958	0.197895	192.187	384.462
6.78625	0.206209	-0.114317	-0.173537			6.78625	0.206209	192.204	384.464
6.79292	0.203376	-0.0934138	-0.148337			6.79292	0.203376	192.225	384.489
6.79958	0.194536	-0.0811703	-0.116425			6.79958	0.194536	192.238	384.521
6.80625	0.173078	-0.0820038	-0.104388			6.80625	0.173078	192.237	384.533
6.81292	0.150039	-0.0975666	-0.116522			6.81292	0.150039	192.221	384.521
6.81958	0.134026	-0.117338	-0.136543			6.81958	0.134026	192.201	384.501
6.82625	0.132855	-0.129476	-0.159306			6.82625	0.132855	192.189	384.478
6.83292	0.144945	-0.124543	-0.178355			6.83292	0.144945	192.194	384.459
6.83958	0.147274	-0.102203	-0.177246			6.83958	0.147274	192.217	384.46
6.84625	0.148891	-0.0721626	-0.150435			6.84625	0.148891	192.247	384.487
6.85292	0.143505	-0.0343572	-0.118275			6.85292	0.143505	192.284	384.519
6.85958	0.11923	-0.00392344	-0.10479			6.85958	0.11923	192.315	384.533
6.86625	0.074993	0.0125932	-0.102126			6.86625	0.074993	192.331	384.535
6.87292	0.0253513	0.0148968	-0.0951468			6.87292	0.0253513	192.334	384.542
6.87958	-0.0116521	0.0164014	-0.0941174			6.87958	-0.0116521	192.335	384.543
6.88625	-0.0458896	0.0169244	-0.113417			6.88625	-0.0458896	192.336	384.524
6.89292	-0.0805607	0.0101687	-0.130824			6.89292	-0.0805607	192.329	384.507
6.89958	-0.108787	0.00364076	-0.135429			6.89958	-0.108787	192.322	384.502
6.90625	-0.13673	-0.00710277	-0.128454			6.90625	-0.13673	192.312	384.509
6.91292	-0.159603	-0.0269516	-0.124452			6.91292	-0.159603	192.292	384.513
6.91958	-0.175443	-0.0499321	-0.120384			6.91958	-0.175443	192.269	384.517
6.92625	-0.170275	-0.0654379	-0.104998			6.92625	-0.170275	192.253	384.533
6.93292	-0.159141	-0.0640577	-0.0865204			6.93292	-0.159141	192.255	384.551
6.93958	-0.140457	-0.0522397	-0.0545861			6.93958	-0.140457	192.267	384.583
6.94625	-0.112446	-0.0223952	-0.0332526			6.94625	-0.112446	192.296	384.604
6.95292	-0.0866075	0.0316899	-0.0273165			6.95292	-0.0866075	192.35	384.61
6.95958	-0.0699846	0.0888796	-0.0256094			6.95958	-0.0699846	192.408	384.612
6.96625	-0.067062	0.124466	-0.0131638			6.96625	-0.067062	192.443	384.624
6.97292	-0.0582676	0.12901	0.0135394			6.97292	-0.0582676	192.448	384.651
6.97958	-0.0453845	0.110601	0.0347961			6.97958	-0.0453845	192.429	384.672
6.98625	-0.0333439	0.0672645	0.0551175			6.98625	-0.0333439	192.386	384.693
6.99292	-0.0294772	0.00175793	0.0645027			6.99292	-0.0294772	192.321	384.702
6.99958	-0.0377286	-0.065187	0.0446391			6.99958	-0.0377286	192.254	384.682
7.00625	-0.0489438	-0.104521	-0.00684331			7.00625	-0.0489438	192.214	384.631
7.01292	-0.0529691	-0.105786	-0.0587824			7.01292	-0.0529691	192.213	384.579
7.01958	-0.0431952	-0.0944741	-0.0894559			7.01958	-0.0431952	192.224	384.548
7.02625	-0.0305959	-0.0853328	-0.107905			7.02625	-0.0305959	192.233	384.53
7.03292	-0.0131979	-0.0816095	-0.118894			7.03292	-0.0131979	192.237	384.519
7.03958	0.00173573	-0.0684228	-0.108473			7.03958	0.00173573	192.25	384.529
7.04625	0.0028715	-0.0574903	-0.0748659			7.04625	0.0028715	192.261	384.563
7.05292	-0.0203613	-0.0674823	-0.0459456			7.05292	-0.0203613	192.251	384.592
7.05958	-0.0770561	-0.0825868	-0.0326339			7.05958	-0.0770561	192.236	384.605
7.06625	-0.142067	-0.0900214	-0.0132105			7.06625	-0.142067	192.229	384.624
7.07292	-0.18676	-0.0842121	0.0235876			7.07292	-0.18676	192.235	384.661
7.07958	-0.189299	-0.0780012	0.0669236			7.07958	-0.189299	192.241	384.704
7.08625	-0.1691	-0.0706086	0.100772			7.08625	-0.1691	192.248	384.738
7.09292	-0.15619	-0.0421352	0.122794			7.09292	-0.15619	192.277	384.76
7.09958	-0.145222	-0.000534053	0.132994			7.09958	-0.145222	192.318	384.771
7.10625	-0.12033	0.0401419	0.118797			7.10625	-0.12033	192.359	384.756
7.11292	-0.0937734	0.0587481	0.0853991			7.11292	-0.0937734	192.378	384.723
7.11958	-0.0844574	0.0538833	0.0327046			7.11958	-0.0844574	192.373	384.67
7.12625	-0.0887019	0.0440596	-0.0236208			7.12625	-0.0887019	192.363	384.614
7.13292	-0.0916738	0.0420693	-0.0701012			7.13292	-0.0916738	192.361	384.567
7.13958	-0.0917465	0.0417178	-0.100633			7.13958	-0.0917465	192.361	384.537
7.14625	-0.109956	0.031309	-0.111596			7.14625	-0.109956	192.35	384.526
7.15292	-0.148489	0.0149744	-0.0973081			7.15292	-0.148489	192.334	384.54
7.15958	-0.184418	0.00431367	-0.0518011			7.15958	-0.184418	192.323	384.586
7.16625	-0.199014	-0.012824	0.0111254			7.16625	-0.199014	192.306	384.649
7.17292	-0.198842	-0.0448861	0.0773108			7.17292	-0.198842	192.274	384.715
7.17958	-0.207397	-0.0761971	0.128159			7.17958	-0.207397	192.243	384.766
7.18625	-0.216136	-0.0924701	0.154652			7.18625	-0.216136	192.226	384.792
7.19292	-0.20544	-0.0751007	0.146416			7.19292	-0.20544	192.244	384.784
7.19958	-0.177552	-0.035227	0.11641			7.19958	-0.177552	192.284	384.754
7.20625	-0.154528	-0.0011811	0.0810347			7.20625	-0.154528	192.318	384.719
7.21292	-0.144164	0.00372581	0.0312306			7.21292	-0.144164	192.323	384.669
7.21958	-0.128328	-0.0248645	-0.0272885			7.21958	-0.128328	192.294	384.61
7.22625	-0.101286	-0.0537955	-0.0695831			7.22625	-0.101286	192.265	384.568
7.23292	-0.0613792	-0.079618	-0.0797633			7.23292	-0.0613792	192.239	384.558
7.23958	-0.0183161	-0.108739	-0.0728044			7.23958	-0.0183161	192.21	384.565
7.24625	0.0239411	-0.127003	-0.0730736			7.24625	0.0239411	192.192	384.564
7.25292	0.0676136	-0.133164	-0.0710059			7.25292	0.0676136	192.186	384.567
7.25958	0.107873	-0.128676	-0.0620537			7.25958	0.107873	192.19	384.576
7.26625	0.137007	-0.116417	-0.0512817			7.26625	0.137007	192.202	384.586
7.27292	0.134825	-0.0959611	-0.043559			7.27292	0.134825	192.223	384.594
7.27958	0.100009	-0.0667901	-0.0352303			7.27958	0.100009	192.252	384.602
7.28625	0.048258	-0.0434754	-0.0203167			7.28625	0.048258	192.275	384.617
7.29292	0.0177322	-0.021011	-0.00918035			7.29292	0.0177322	192.298	384.628
7.29958	0.0188437	0.0157736	-0.00205806			7.29958	0.0188437	192.335	384.636
7.30625	0.0354008	0.0454458	-0.00395008			7.30625	0.0354008	192.364	384.634
7.31292	0.0413493	0.0588705	-0.00205794			7.31292	0.0413493	192.378	384.636
7.31958	0.035159	0.0565302	-0.00266994			7.31958	0.035159	192.375	384.635
7.32625	0.0371513	0.0584886	0.00459051			7.32625	0.0371513	192.377	384.642
7.33292	0.0345332	0.0657433	0.0279935			7.33292	0.0345332	192.385	384.666
7.33958	0.0275057	0.0605555	0.0569485			7.33958	0.0275057	192.379	384.695
7.34625	0.0263036	0.056425	0.0754542			7.34625	0.0263036	192.375	384.713
7.35292	0.0502633	0.0549729	0.0641429			7.35292	0.0502633	192.374	384.702
7.35958	0.0883876	0.0614548	0.0352741			7.35958	0.0883876	192.38	384.673
7.36625	0.131575	0.0667135	-0.00896758			7.36625	0.131575	192.385	384.629
7.37292	0.16636	0.0604083	-0.0543248			7.37292	0.16636	192.379	384.583
7.37958	0.183817	0.0484121	-0.0917148			7.37958	0.183817	192.367	384.546
7.38625	0.18112	0.0252654	-0.104322			7.38625	0.18112	192.344	384.533
7.39292	0.164681	-0.00382606	-0.0917174			7.39292	0.164681	192.315	384.546
7.39958	0.150724	-0.0555773	-0.0644927			7.39958	0.150724	192.263	384.573
7.40625	0.12895	-0.122959	-0.0322398			7.40625	0.12895	192.196	384.605
7.41292	0.11672	-0.170297	-0.0150174			7.41292	0.11672	192.148	384.623
7.41958	0.119361	-0.176901	-0.0120949			7.41958	0.119361	192.142	384.625
7.42625	0.124685	-0.156696	-0.017549			7.42625	0.124685	192.162	384.62
7.43292	0.120967	-0.124715	-0.0157139			7.43292	0.120967	192.194	384.622
7.43958	0.112804	-0.0723233	9.58783e-05			7.43958	0.112804	192.246	384.638
7.44625	0.108621	-0.0112938	0.0308435			7.44625	0.108621	192.307	384.668
7.45292	0.0924003	0.0141105	0.0641257			7.45292	0.0924003	192.333	384.702
7.45958	0.06039	-0.0104823	0.0914181			7.45958	0.06039	192.308	384.729
7.46625	0.037469	-0.0596379	0.0916559			7.46625	0.037469	192.259	384.729
7.47292	0.0418998	-0.111265	0.0678109			7.47292	0.0418998	192.208	384.705
7.47958	0.0595317	-0.156806	0.027006			7.47958	0.0595317	192.162	384.665
7.48625	0.0741061	-0.188219	-0.0187729			7.48625	0.0741061	192.131	384.619
7.49292	0.084469	-0.17931	-0.0357975			7.49292	0.084469	192.139	384.602
7.49958	0.0944244	-0.139658	-0.0184518			7.49958	0.0944244	192.179	384.619
7.50625	0.0980771	-0.0897294	0.0253508			7.50625	0.0980771	192.229	384.663
7.51292	0.0961831	-0.0418746	0.0619475			7.51292	0.0961831	192.277	384.7
7.51958	0.0930169	-0.0112276	0.0806201			7.51958	0.0930169	192.308	384.718
7.52625	0.0977783	0.00960643	0.0872434			7.52625	0.0977783	192.328	384.725
7.53292	0.108845	-3.51419e-05	0.0804872			7.53292	0.108845	192.319	384.718
7.53958	0.12597	-0.0334605	0.0642559			7.53958	0.12597	192.285	384.702
7.54625	0.145758	-0.0852521	0.0589738			7.54625	0.145758	192.234	384.697
7.55292	0.167467	-0.129261	0.0690281			7.55292	0.167467	192.19	384.707
7.55958	0.181821	-0.155521	0.0943363			7.55958	0.181821	192.163	384.732
7.56625	0.1918	-0.181015	0.126249			7.56625	0.1918	192.138	384.764
7.57292	0.203992	-0.200149	0.158087			7.57292	0.203992	192.119	384.796
7.57958	0.225108	-0.202866	0.178491			7.57958	0.225108	192.116	384.816
7.58625	0.237357	-0.188106	0.178254			7.58625	0.237357	192.131	384.816
7.59292	0.220879	-0.188316	0.184672			7.59292	0.220879	192.13	384.822
7.59958	0.189357	-0.199014	0.189491			7.59958	0.189357	192.12	384.827
7.60625	0.162149	-0.198008	0.180404			7.60625	0.162149	192.121	384.818
7.61292	0.14819	-0.172788	0.153122			7.61292	0.14819	192.146	384.791
7.61958	0.134047	-0.157023	0.129364			7.61958	0.134047	192.162	384.767
7.62625	0.124475	-0.165439	0.127733			7.62625	0.124475	192.153	384.765
7.63292	0.12339	-0.182744	0.123702			7.63292	0.12339	192.136	384.761
7.63958	0.121013	-0.196701	0.115652			7.63958	0.121013	192.122	384.753
7.64625	0.105415	-0.212145	0.107219			7.64625	0.105415	192.107	384.745
7.65292	0.0769492	-0.248453	0.0991983			7.65292	0.0769492	192.07	384.737
7.65958	0.0387275	-0.284404	0.0848409			7.65958	0.0387275	192.034	384.722
7.66625	-0.00999122	-0.296005	0.0506991			7.66625	-0.00999122	192.023	384.688
7.67292	-0.0601359	-0.274035	0.00164283			7.67292	-0.0601359	192.045	384.639
7.67958	-0.0942195	-0.242357	-0.058062			7.67958	-0.0942195	192.076	384.58
7.68625	-0.110595	-0.20641	-0.103917			7.68625	-0.110595	192.112	384.534
7.69292	-0.118923	-0.159195	-0.118418			7.69292	-0.118923	192.16	384.519
7.69958	-0.114399	-0.105799	-0.106846			7.69958	-0.114399	192.213	384.531
7.70625	-0.0809466	-0.0647097	-0.0869953			7.70625	-0.0809466	192.254	384.551
7.71292	-0.0315863	-0.0544726	-0.067349			7.71292	-0.0315863	192.264	384.57
7.71958	0.00928883	-0.0538699	-0.0326899			7.71958	0.00928883	192.265	384.605
7.72625	0.0265895	-0.0548941	-0.00376848			7.72625	0.0265895	192.264	384.634
7.73292	0.0263593	-0.0590787	0.000810291			7.73292	0.0263593	192.26	384.638
7.73958	0.0191418	-0.0635106	-0.0115994			7.73958	0.0191418	192.255	384.626
7.74625	0.00490012	-0.0695297	-0.0119515			7.74625	0.00490012	192.249	384.626
7.75292	-0.00567104	-0.0739137	0.0155374			7.75292	-0.00567104	192.245	384.653
7.75958	-0.0118088	-0.0976521	0.0472954			7.75958	-0.0118088	192.221	384.685
7.76625	-0.00227016	-0.128807	0.080655			7.76625	-0.00227016	192.19	384.718
7.77292	0.026929	-0.153496	0.105376			7.77292	0.026929	192.165	384.743
7.77958	0.0502879	-0.165072	0.11259			7.77958	0.0502879	192.154	384.75
7.78625	0.0556932	-0.161447	0.0875921			7.78625	0.0556932	192.157	384.725
7.79292	0.0536994	-0.148671	0.0462323			7.79292	0.0536994	192.17	384.684
7.79958	0.0663033	-0.12472	0.0190414			7.79958	0.0663033	192.194	384.657
7.80625	0.0921982	-0.104127	0.0120309			7.80625	0.0921982	192.215	384.65
7.81292	0.103416	-0.086243	0.0214492			7.81292	0.103416	192.233	384.659
7.81958	0.113057	-0.0766638	0.0393505			7.81958	0.113057	192.242	384.677
7.82625	0.129982	-0.0834156	0.0686858			7.82625	0.129982	192.235	384.706
7.83292	0.15952	-0.107898	0.0938813			7.83292	0.15952	192.211	384.731
7.83958	0.188635	-0.135326	0.102389			7.83958	0.188635	192.183	384.74
7.84625	0.203403	-0.145072	0.0949261			7.84625	0.203403	192.174	384.732
7.85292	0.21579	-0.145483	0.0908872			7.85292	0.21579	192.173	384.728
7.85958	0.219715	-0.135719	0.0967468			7.85958	0.219715	192.183	384.734
7.86625	0.203297	-0.1141	0.110136			7.86625	0.203297	192.205	384.748
7.87292	0.148996	-0.0760171	0.130388			7.87292	0.148996	192.243	384.768
7.87958	0.0733128	-0.050805	0.146118			7.87958	0.0733128	192.268	384.784
7.88625	0.0128317	-0.0613911	0.149693			7.88625	0.0128317	192.257	384.787
7.89292	-0.0384809	-0.0819067	0.12507			7.89292	-0.0384809	192.237	384.763
7.89958	-0.0811243	-0.0900107	0.0951415			7.89958	-0.0811243	192.229	384.733
7.90625	-0.102255	-0.0852545	0.0751564			7.90625	-0.102255	192.234	384.713
7.91292	-0.102375	-0.0797841	0.070088			7.91292	-0.102375	192.239	384.708
7.91958	-0.0935377	-0.0783984	0.0721699			7.91958	-0.0935377	192.24	384.71
7.92625	-0.0991698	-0.0840797	0.0676216			7.92625	-0.0991698	192.235	384.705
7.93292	-0.100902	-0.116776	0.0514811			7.93292	-0.100902	192.202	384.689
7.93958	-0.0874642	-0.168545	0.0222923			7.93958	-0.0874642	192.15	384.66
7.94625	-0.0602069	-0.228265	-0.0124984			7.94625	-0.0602069	192.091	384.625
7.95292	-0.022314	-0.289032	-0.0499392			7.95292	-0.022314	192.03	384.588
7.95958	0.0130307	-0.336155	-0.0805303			7.95958	0.0130307	191.983	384.557
7.96625	0.0413499	-0.364951	-0.086372			7.96625	0.0413499	191.954	384.551
7.97292	0.0434759	-0.373208	-0.0564562			7.97292	0.0434759	191.946	384.581
7.97958	0.026772	-0.37211	-0.0105072			7.97958	0.026772	191.947	384.627
7.98625	-0.00744866	-0.34803	0.0185657			7.98625	-0.00744866	191.971	384.656
7.99292	-0.0442392	-0.292563	0.0254309			7.99292	-0.0442392	192.026	384.663
7.99958	-0.0753953	-0.222044	0.0303355			7.99958	-0.0753953	192.097	384.668
8.00625	-0.090128	-0.151203	0.0314152			8.00625	-0.090128	192.168	384.669
8.01292	-0.0853035	-0.0884375	0.016805			8.01292	-0.0853035	192.23	384.654
8.01958	-0.0740849	-0.0364796	-0.00799618			8.01958	-0.0740849	192.282	384.63
8.02625	-0.0629732	0.000257682	-0.0165914			8.02625	-0.0629732	192.319	384.621
8.03292	-0.0560016	0.0225202	-0.00366431			8.03292	-0.0560016	192.341	384.634
8.03958	-0.061648	0.0276748	0.0066813			8.03958	-0.061648	192.346	384.644
8.04625	-0.0713623	0.0230564	0.0040974			8.04625	-0.0713623	192.342	384.642
8.05292	-0.0670481	0.0147457	0.00596587			8.05292	-0.0670481	192.334	384.644
8.05958	-0.0431604	0.0103947	0.0196195			8.05958	-0.0431604	192.329	384.657
8.06625	-0.00362396	0.00458871	0.0330957			8.06625	-0.00362396	192.323	384.671
8.07292	0.0372481	-0.0156589	0.0434349			8.07292	0.0372481	192.303	384.681
8.07958	0.0983417	-0.03558	0.045028			8.07958	0.0983417	192.283	384.683
8.08625	0.165178	-0.0456649	0.0446703			8.08625	0.165178	192.273	384.682
8.09292	0.218822	-0.0398987	0.0436344			8.09292	0.218822	192.279	384.681
8.09958	0.243478	-0.0362584	0.0356038			8.09958	0.243478	192.283	384.673
8.10625	0.244685	-0.0505994	0.0220694			8.10625	0.244685	192.268	384.66
8.11292	0.235891	-0.0757531	-0.000564059			8.11292	0.235891	192.243	384.637
8.11958	0.216361	-0.100466	-0.0135864			8.11958	0.216361	192.218	384.624
8.12625	0.182971	-0.128632	-0.0188196			8.12625	0.182971	192.19	384.619
8.13292	0.153319	-0.157155	-0.0162768			8.13292	0.153319	192.162	384.621
8.13958	0.144329	-0.189693	0.0104307			8.13958	0.144329	192.129	384.648
8.14625	0.16166	-0.215092	0.0496708			8.14625	0.16166	192.104	384.687
8.15292	0.18017	-0.229754	0.0776953			8.15292	0.18017	192.089	384.715
8.15958	0.180927	-0.23259	0.0833056			8.15958	0.180927	192.086	384.721
8.16625	0.172859	-0.212328	0.091881			8.16625	0.172859	192.106	384.729
8.17292	0.162651	-0.180221	0.103586			8.17292	0.162651	192.139	384.741
8.17958	0.155698	-0.135615	0.0874393			8.17958	0.155698	192.183	384.725
8.18625	0.139457	-0.0830228	0.0358827			8.18625	0.139457	192.236	384.673
8.19292	0.123548	-0.0343683	-0.0151779			8.19292	0.123548	192.284	384.622
8.19958	0.116644	-0.00554976	-0.0470299			8.19958	0.116644	192.313	384.591
8.20625	0.121835	-0.00705312	-0.060861			8.20625	0.121835	192.312	384.577
8.21292	0.134379	-0.0174214	-0.0675396			8.21292	0.134379	192.301	384.57
8.21958	0.148143	-0.0369964	-0.0595196			8.21958	0.148143	192.282	384.578
8.22625	0.166001	-0.0692985	-0.0348315			8.22625	0.166001	192.249	384.603
8.23292	0.1883	-0.108242	-0.0142914			8.23292	0.1883	192.211	384.623
8.23958	0.20025	-0.129591	-0.0149			8.23958	0.20025	192.189	384.623
8.24625	0.199135	-0.123226	-0.0428171			8.24625	0.199135	192.196	384.595
8.25292	0.185389	-0.105623	-0.0738745			8.25292	0.185389	192.213	384.564
8.25958	0.153111	-0.0759357	-0.090775			8.25958	0.153111	192.243	384.547
8.26625	0.103616	-0.0336337	-0.0992644			8.26625	0.103616	192.285	384.538
8.27292	0.0432191	0.0190891	-0.106639			8.27292	0.0432191	192.338	384.531
8.27958	0.00370585	0.0576048	-0.105834			8.27958	0.00370585	192.376	384.532
8.28625	-0.00250032	0.0749542	-0.0901564			8.28625	-0.00250032	192.394	384.547
8.29292	0.00676481	0.0798884	-0.0723737			8.29292	0.00676481	192.399	384.565
8.29958	0.0316948	0.0792524	-0.0768578			8.29958	0.0316948	192.398	384.561
8.30625	0.0657441	0.0690686	-0.0938165			8.30625	0.0657441	192.388	384.544
8.31292	0.11174	0.0426982	-0.0954606			8.31292	0.11174	192.361	384.542
8.31958	0.153975	0.00939952	-0.082428			8.31958	0.153975	192.328	384.555
8.32625	0.180539	-0.0268347	-0.084032			8.32625	0.180539	192.292	384.554
8.33292	0.195898	-0.063161	-0.118146			8.33292	0.195898	192.256	384.519
8.33958	0.190579	-0.0886639	-0.154401			8.33958	0.190579	192.23	384.483
8.34625	0.17	-0.0914726	-0.16767			8.34625	0.17	192.227	384.47
8.35292	0.143168	-0.0746594	-0.175744			8.35292	0.143168	192.244	384.462
8.35958	0.127685	-0.0488603	-0.18883			8.35958	0.127685	192.27	384.449
8.36625	0.121513	-0.0088565	-0.195897			8.36625	0.121513	192.31	384.442
8.37292	0.110367	0.0363651	-0.179132			8.37292	0.110367	192.355	384.458
8.37958	0.0909933	0.064286	-0.146827			8.37958	0.0909933	192.383	384.491
8.38625	0.0743202	0.0627154	-0.125443			8.38625	0.0743202	192.382	384.512
8.39292	0.065157	0.0487119	-0.113777			8.39292	0.065157	192.367	384.524
8.39958	0.0531497	0.0447936	-0.111848			8.39958	0.0531497	192.364	384.526
8.40625	0.0288207	0.0380585	-0.103074			8.40625	0.0288207	192.357	384.534
8.41292	0.00601817	0.0247055	-0.0818353			8.41292	0.00601817	192.343	384.556
8.41958	0.00890732	0.0051983	-0.0579157			8.41958	0.00890732	192.324	384.58
8.42625	0.032321	-0.00542296	-0.0376991			8.42625	0.032321	192.313	384.6
8.43292	0.0574116	-0.0133805	-0.0306051			8.43292	0.0574116	192.305	384.607
8.43958	0.0692444	-0.0236318	-0.0252314			8.43958	0.0692444	192.295	384.612
8.44625	0.0777062	-0.0358719	-0.0170004			8.44625	0.0777062	192.283	384.621
8.45292	0.0841012	-0.0522501	-0.00961466			8.45292	0.0841012	192.267	384.628
8.45958	0.0742838	-0.0704716	-0.011828			8.45958	0.0742838	192.248	384.626
8.46625	0.0741224	-0.089019	-0.0303763			8.46625	0.0741224	192.23	384.607
8.47292	0.101121	-0.100646	-0.0598211			8.47292	0.101121	192.218	384.578
8.47958	0.153391	-0.115088	-0.0840939			8.47958	0.153391	192.204	384.553
8.48625	0.214314	-0.13909	-0.104108			8.48625	0.214314	192.18	384.533
8.49292	0.274474	-0.165846	-0.117433			8.49292	0.274474	192.153	384.52
8.49958	0.323971	-0.179893	-0.121578			8.49958	0.323971	192.139	384.516
8.50625	0.329764	-0.181786	-0.116786			8.50625	0.329764	192.137	384.521
8.51292	0.282987	-0.171022	-0.105337			8.51292	0.282987	192.148	384.532
8.51958	0.222231	-0.14431	-0.0994697			8.51958	0.222231	192.174	384.538
8.52625	0.173259	-0.100684	-0.0978316			8.52625	0.173259	192.218	384.54
8.53292	0.147252	-0.0614336	-0.0991792			8.53292	0.147252	192.257	384.538
8.53958	0.15049	-0.0383484	-0.106874			8.53958	0.15049	192.28	384.531
8.54625	0.184629	-0.0256925	-0.102628			8.54625	0.184629	192.293	384.535
8.55292	0.234995	-0.0268598	-0.0852848			8.55292	0.234995	192.292	384.552
8.55958	0.264827	-0.0319341	-0.0593885			8.55958	0.264827	192.287	384.578
8.56625	0.260473	-0.0422899	-0.05825			8.56625	0.260473	192.276	384.579
8.57292	0.231	-0.0456063	-0.0865034			8.57292	0.231	192.273	384.551
8.57958	0.183075	-0.0497207	-0.121321			8.57958	0.183075	192.269	384.516
8.58625	0.139079	-0.0658676	-0.143676			8.58625	0.139079	192.253	384.494
8.59292	0.111286	-0.0826201	-0.147426			8.59292	0.111286	192.236	384.49
8.59958	0.0908561	-0.0988373	-0.138174			8.59958	0.0908561	192.22	384.499
8.60625	0.074924	-0.101026	-0.103387			8.60625	0.074924	192.218	384.534
8.61292	0.0714527	-0.0926403	-0.0637693			8.61292	0.0714527	192.226	384.574
8.61958	0.088498	-0.0798383	-0.0406934			8.61958	0.088498	192.239	384.597
8.62625	0.112182	-0.0564414	-0.0484488			8.62625	0.112182	192.262	384.589
8.63292	0.128592	-0.0385748	-0.0649138			8.63292	0.128592	192.28	384.573
8.63958	0.14335	-0.0301644	-0.0702422			8.63958	0.14335	192.289	384.567
8.64625	0.159422	-0.0452653	-0.0682514			8.64625	0.159422	192.274	384.569
8.65292	0.163172	-0.0711913	-0.0543021			8.65292	0.163172	192.248	384.583
8.65958	0.153304	-0.0903117	-0.0114486			8.65958	0.153304	192.228	384.626
8.66625	0.138271	-0.1039	0.0511107			8.66625	0.138271	192.215	384.689
8.67292	0.129491	-0.106747	0.0896044			8.67292	0.129491	192.212	384.727
8.67958	0.131863	-0.100316	0.0927526			8.67958	0.131863	192.218	384.73
8.68625	0.140448	-0.07283	0.0809875			8.68625	0.140448	192.246	384.719
8.69292	0.145451	-0.0332489	0.0677435			8.69292	0.145451	192.286	384.705
8.69958	0.141437	-0.00500328	0.0435795			8.69958	0.141437	192.314	384.681
8.70625	0.128379	-0.00417726	0.00362986			8.70625	0.128379	192.315	384.641
8.71292	0.120586	-0.0194354	-0.0249336			8.71292	0.120586	192.299	384.613
8.71958	0.114544	-0.0440017	-0.0533709			8.71958	0.114544	192.275	384.584
8.72625	0.117544	-0.07686	-0.0915104			8.72625	0.117544	192.242	384.546
8.73292	0.13741	-0.121332	-0.135557			8.73292	0.13741	192.197	384.502
8.73958	0.185063	-0.155394	-0.171895			8.73958	0.185063	192.163	384.466
8.74625	0.244216	-0.166871	-0.176411			8.74625	0.244216	192.152	384.461
8.75292	0.289487	-0.166347	-0.154146			8.75292	0.289487	192.152	384.483
8.75958	0.320921	-0.167593	-0.122527			8.75958	0.320921	192.151	384.515
8.76625	0.33964	-0.172344	-0.0972791			8.76625	0.33964	192.146	384.54
8.77292	0.356172	-0.178412	-0.0788913			8.77292	0.356172	192.14	384.559
8.77958	0.348957	-0.176173	-0.0696433			8.77958	0.348957	192.143	384.568
8.78625	0.320298	-0.163592	-0.08266			8.78625	0.320298	192.155	384.555
8.79292	0.278197	-0.147925	-0.111972			8.79292	0.278197	192.171	384.526
8.79958	0.232038	-0.139798	-0.124401			8.79958	0.232038	192.179	384.513
8.80625	0.195998	-0.138757	-0.109103			8.80625	0.195998	192.18	384.528
8.81292	0.164018	-0.136168	-0.0838072			8.81292	0.164018	192.183	384.554
8.81958	0.134903	-0.148185	-0.0686336			8.81958	0.134903	192.171	384.569
8.82625	0.106703	-0.174821	-0.0651793			8.82625	0.106703	192.144	384.572
8.83292	0.0901457	-0.200045	-0.078318			8.83292	0.0901457	192.119	384.559
8.83958	0.0886241	-0.199878	-0.113607			8.83958	0.0886241	192.119	384.524
8.84625	0.0866013	-0.174176	-0.158146			8.84625	0.0866013	192.145	384.479
8.85292	0.082706	-0.137783	-0.18714			8.85292	0.082706	192.181	384.45
8.85958	0.0888603	-0.0931409	-0.183161			8.85958	0.0888603	192.226	384.454
8.86625	0.108385	-0.0540637	-0.167044			8.86625	0.108385	192.265	384.471
8.87292	0.128871	-0.0327684	-0.143577			8.87292	0.128871	192.286	384.494
8.87958	0.138981	-0.0283713	-0.106107			8.87958	0.138981	192.29	384.531
8.88625	0.138388	-0.0253705	-0.0565855			8.88625	0.138388	192.293	384.581
8.89292	0.129851	-0.0134193	-0.0314438			8.89292	0.129851	192.305	384.606
8.89958	0.11547	0.00360791	-0.0394628			8.89958	0.11547	192.322	384.598
8.90625	0.102018	0.0168905	-0.0530649			8.90625	0.102018	192.336	384.585
8.91292	0.086509	0.0270679	-0.0505441			8.91292	0.086509	192.346	384.587
8.91958	0.0594077	0.027913	-0.041414			8.91958	0.0594077	192.347	384.596
8.92625	0.0276877	0.00706861	-0.0442667			8.92625	0.0276877	192.326	384.593
8.93292	0.00180448	-0.039351	-0.0505893			8.93292	0.00180448	192.279	384.587
8.93958	-0.0168212	-0.0785857	-0.0543859			8.93958	-0.0168212	192.24	384.583
8.94625	-0.0292872	-0.0774871	-0.0477398			8.94625	-0.0292872	192.241	384.59
8.95292	-0.0379641	-0.039051	-0.0398369			8.95292	-0.0379641	192.28	384.598
8.95958	-0.0337188	0.0127479	-0.0397784			8.95958	-0.0337188	192.332	384.598
8.96625	-0.0318819	0.0682426	-0.038966			8.96625	-0.0318819	192.387	384.599
8.97292	-0.0348965	0.12698	-0.0287149			8.97292	-0.0348965	192.446	384.609
8.97958	-0.0436564	0.179775	-0.0122796			8.97958	-0.0436564	192.499	384.625
8.98625	-0.0564609	0.202	-0.00455528			8.98625	-0.0564609	192.521	384.633
8.99292	-0.0644584	0.190066	-0.00837175			8.99292	-0.0644584	192.509	384.629
8.99958	-0.0707113	0.161159	-0.0106454			8.99958	-0.0707113	192.48	384.627
9.00625	-0.0637634	0.121213	-0.0134625			9.00625	-0.0637634	192.44	384.624
9.01292	-0.0541113	0.0752665	-0.025569			9.01292	-0.0541113	192.394	384.612
9.01958	-0.0460467	0.0202934	-0.0464474			9.01958	-0.0460467	192.339	384.591
9.02625	-0.0474661	-0.0231984	-0.0733419			9.02625	-0.0474661	192.296	384.564
9.03292	-0.0629334	-0.0446453	-0.077084			9.03292	-0.0629334	192.274	384.56
9.03958	-0.0768588	-0.0507132	-0.0526286			9.03958	-0.0768588	192.268	384.585
9.04625	-0.0834843	-0.0445217	-0.0164755			9.04625	-0.0834843	192.274	384.621
9.05292	-0.0827855	-0.0359331	0.0224937			9.05292	-0.0827855	192.283	384.66
9.05958	-0.0918436	-0.0390993	0.0603412			9.05958	-0.0918436	192.28	384.698
9.06625	-0.0940443	-0.0650919	0.0950604			9.06625	-0.0940443	192.254	384.733
9.07292	-0.0900082	-0.104399	0.0965027			9.07292	-0.0900082	192.214	384.734
9.07958	-0.0816513	-0.142059	0.0622782			9.07958	-0.0816513	192.177	384.7
9.08625	-0.0743723	-0.173308	0.0172782			9.08625	-0.0743723	192.145	384.655
9.09292	-0.0654662	-0.19698	-0.0145135			9.09292	-0.0654662	192.122	384.623
9.09958	-0.0447314	-0.19843	-0.0248729			9.09958	-0.0447314	192.12	384.613
9.10625	-0.0256516	-0.175014	-0.0307009			9.10625	-0.0256516	192.144	384.607
9.11292	-0.00317523	-0.14482	-0.0397551			9.11292	-0.00317523	192.174	384.598
9.11958	0.0144873	-0.115643	-0.0523294			9.11958	0.0144873	192.203	384.585
9.12625	0.0224623	-0.0992254	-0.0681441			9.12625	0.0224623	192.22	384.569
9.13292	0.0108523	-0.0951382	-0.0885156			9.13292	0.0108523	192.224	384.549
9.13958	-0.0199423	-0.11557	-0.111376			9.13958	-0.0199423	192.203	384.526
9.14625	-0.0662554	-0.157063	-0.121934			9.14625	-0.0662554	192.162	384.516
9.15292	-0.107108	-0.198778	-0.113275			9.15292	-0.107108	192.12	384.524
9.15958	-0.123236	-0.214926	-0.0990539			9.15958	-0.123236	192.104	384.539
9.16625	-0.10873	-0.191351	-0.0851217			9.16625	-0.10873	192.127	384.552
9.17292	-0.0734133	-0.147744	-0.0676788			9.17292	-0.0734133	192.171	384.57
9.17958	-0.0373366	-0.101632	-0.0566849			9.17958	-0.0373366	192.217	384.581
9.18625	0.00205411	-0.0587896	-0.0526043			9.18625	0.00205411	192.26	384.585
9.19292	0.0286471	-0.0188292	-0.0638973			9.19292	0.0286471	192.3	384.574
9.19958	0.0368227	-0.00221677	-0.0737614			9.19958	0.0368227	192.317	384.564
9.20625	0.0291486	-0.0199436	-0.0793861			9.20625	0.0291486	192.299	384.558
9.21292	0.014029	-0.0524115	-0.0803776			9.21292	0.014029	192.266	384.557
9.21958	-0.00139893	-0.0656963	-0.0708229			9.21958	-0.00139893	192.253	384.567
9.22625	-0.0126894	-0.0617422	-0.0531236			9.22625	-0.0126894	192.257	384.584
9.23292	-0.0176815	-0.0717522	-0.0253985			9.23292	-0.0176815	192.247	384.612
9.23958	-0.023075	-0.100243	-0.0107134			9.23958	-0.023075	192.219	384.627
9.24625	-0.0437884	-0.134277	-0.0135936			9.24625	-0.0437884	192.185	384.624
9.25292	-0.0691711	-0.160339	-0.0260988			9.25292	-0.0691711	192.158	384.611
9.25958	-0.0730428	-0.185851	-0.0308767			9.25958	-0.0730428	192.133	384.607
9.26625	-0.0549105	-0.216919	-0.0334674			9.26625	-0.0549105	192.102	384.604
9.27292	-0.0129315	-0.231549	-0.0483124			9.27292	-0.0129315	192.087	384.589
9.27958	0.040194	-0.216717	-0.0586113			9.27958	0.040194	192.102	384.579
9.28625	0.102358	-0.1767	-0.0529936			9.28625	0.102358	192.142	384.585
9.29292	0.152748	-0.133891	-0.0322719			9.29292	0.152748	192.185	384.605
9.29958	0.172357	-0.102908	-0.0180451			9.29958	0.172357	192.216	384.62
9.30625	0.162453	-0.0761652	-0.0144765			9.30625	0.162453	192.243	384.623
9.31292	0.13287	-0.056804	-0.00832502			9.31292	0.13287	192.262	384.629
9.31958	0.0998555	-0.0537857	-0.0086308			9.31958	0.0998555	192.265	384.629
9.32625	0.0727116	-0.0634207	-0.0313531			9.32625	0.0727116	192.255	384.606
9.33292	0.0555589	-0.080728	-0.0776596			9.33292	0.0555589	192.238	384.56
9.33958	0.0522599	-0.097994	-0.120851			9.33958	0.0522599	192.221	384.517
9.34625	0.0578048	-0.110709	-0.133684			9.34625	0.0578048	192.208	384.504
9.35292	0.0660536	-0.109184	-0.128129			9.35292	0.0660536	192.21	384.509
9.35958	0.0754068	-0.0972933	-0.115414			9.35958	0.0754068	192.221	384.522
9.36625	0.0916094	-0.0872174	-0.0904626			9.36625	0.0916094	192.232	384.547
9.37292	0.114445	-0.0648425	-0.0628696			9.37292	0.114445	192.254	384.575
9.37958	0.127554	-0.0310816	-0.0508432			9.37958	0.127554	192.288	384.587
9.38625	0.137491	0.00561358	-0.0800354			9.38625	0.137491	192.324	384.558
9.39292	0.14885	0.0190693	-0.127298			9.39292	0.14885	192.338	384.51
9.39958	0.162264	0.0143532	-0.166767			9.39958	0.162264	192.333	384.471
9.40625	0.171104	0.0032987	-0.19098			9.40625	0.171104	192.322	384.447
9.41292	0.174012	-0.0119251	-0.199057			9.41292	0.174012	192.307	384.439
9.41958	0.181157	-0.0165972	-0.192734			9.41958	0.181157	192.302	384.445
9.42625	0.193053	-0.00471535	-0.169952			9.42625	0.193053	192.314	384.468
9.43292	0.203349	0.0217617	-0.144554			9.43292	0.203349	192.341	384.493
9.43958	0.201046	0.0437567	-0.120346			9.43958	0.201046	192.363	384.517
9.44625	0.189901	0.0698304	-0.0969157			9.44625	0.189901	192.389	384.541
9.45292	0.184953	0.103352	-0.0774694			9.45292	0.184953	192.422	384.56
9.45958	0.194524	0.128748	-0.057094			9.45958	0.194524	192.448	384.58
9.46625	0.212279	0.130157	-0.0215183			9.46625	0.212279	192.449	384.616
9.47292	0.233852	0.114217	0.0315381			9.47292	0.233852	192.433	384.669
9.47958	0.251857	0.106346	0.0824947			9.47958	0.251857	192.425	384.72
9.48625	0.249882	0.0838424	0.109083			9.48625	0.249882	192.403	384.747
9.49292	0.235232	0.021629	0.116838			9.49292	0.235232	192.34	384.754
9.49958	0.217883	-0.0808415	0.127203			9.49958	0.217883	192.238	384.765
9.50625	0.205292	-0.188375	0.131419			9.50625	0.205292	192.13	384.769
9.51292	0.180722	-0.271366	0.132714			9.51292	0.180722	192.047	384.77
9.51958	0.151067	-0.314842	0.133273			9.51958	0.151067	192.004	384.771
9.52625	0.137723	-0.305498	0.13089			9.52625	0.137723	192.013	384.768
9.53292	0.142507	-0.244725	0.103292			9.53292	0.142507	192.074	384.741
9.53958	0.157667	-0.14641	0.0281552			9.53958	0.157667	192.172	384.666
9.54625	0.165436	-0.0490695	-0.0658515			9.54625	0.165436	192.27	384.572
9.55292	0.178126	0.0125165	-0.15248			9.55292	0.178126	192.331	384.485
9.55958	0.19264	0.0230038	-0.206389			9.55958	0.19264	192.342	384.431
9.56625	0.197348	0.000868943	-0.229261			9.56625	0.197348	192.32	384.408
9.57292	0.178103	-0.0306444	-0.219872			9.57292	0.178103	192.288	384.418
9.57958	0.131918	-0.0605026	-0.185246			9.57958	0.131918	192.258	384.452
9.58625	0.0870969	-0.0811146	-0.145364			9.58625	0.0870969	192.238	384.492
9.59292	0.0455067	-0.0834236	-0.101872			9.59292	0.0455067	192.235	384.536
9.59958	0.0189614	-0.0725242	-0.0547828			9.59958	0.0189614	192.246	384.583
9.60625	0.0168616	-0.0724557	0.00136405			9.60625	0.0168616	192.246	384.639
9.61292	0.0446143	-0.100088	0.0632591			9.61292	0.0446143	192.219	384.701
9.61958	0.087725	-0.144952	0.126752			9.61958	0.087725	192.174	384.764
9.62625	0.127	-0.175912	0.180707			9.62625	0.127	192.143	384.818
9.63292	0.170277	-0.177114	0.202023			9.63292	0.170277	192.142	384.84
9.63958	0.207617	-0.160227	0.18059			9.63958	0.207617	192.159	384.818
9.64625	0.223624	-0.127662	0.133616			9.64625	0.223624	192.191	384.771
9.65292	0.205216	-0.0757254	0.0746583			9.65292	0.205216	192.243	384.712
9.65958	0.174715	-0.0215324	0.00411562			9.65958	0.174715	192.297	384.642
9.66625	0.14042	0.010771	-0.074954			9.66625	0.14042	192.33	384.563
9.67292	0.112847	0.0132592	-0.141339			9.67292	0.112847	192.332	384.496
9.67958	0.0941564	0.00594188	-0.16613			9.67958	0.0941564	192.325	384.471
9.68625	0.0940687	0.00543884	-0.155815			9.68625	0.0940687	192.324	384.482
9.69292	0.113081	0.00412979	-0.138759			9.69292	0.113081	192.323	384.499
9.69958	0.133005	0.00067313	-0.126905			9.69958	0.133005	192.319	384.511
9.70625	0.149737	-0.0105523	-0.105782			9.70625	0.149737	192.308	384.532
9.71292	0.152204	-0.0207966	-0.0797392			9.71292	0.152204	192.298	384.558
9.71958	0.139414	-0.0146227	-0.0771378			9.71958	0.139414	192.304	384.56
9.72625	0.106927	0.0033807	-0.0998428			9.72625	0.106927	192.322	384.538
9.73292	0.065289	0.020232	-0.12212			9.73292	0.065289	192.339	384.515
9.73958	0.0333199	0.0326645	-0.111447			9.73958	0.0333199	192.351	384.526
9.74625	0.0159123	0.0537403	-0.080175			9.74625	0.0159123	192.373	384.557
9.75292	0.0077208	0.0708763	-0.0487434			9.75292	0.0077208	192.39	384.589
9.75958	-0.00259683	0.0453565	-0.0147359			9.75958	-0.00259683	192.364	384.623
9.76625	-0.00520037	-0.0212712	0.0154627			9.76625	-0.00520037	192.298	384.653
9.77292	0.0116823	-0.0900517	0.050659			9.77292	0.0116823	192.229	384.688
9.77958	0.0349543	-0.13808	0.0811519			9.77958	0.0349543	192.181	384.719
9.78625	0.0375394	-0.180632	0.11257			9.78625	0.0375394	192.138	384.75
9.79292	0.0165342	-0.226018	0.137102			9.79292	0.0165342	192.093	384.775
9.79958	-0.0163164	-0.244447	0.146415			9.79958	-0.0163164	192.074	384.784
9.80625	-0.0563244	-0.233341	0.139042			9.80625	-0.0563244	192.085	384.777
9.81292	-0.106513	-0.205929	0.124825			9.81292	-0.106513	192.113	384.762
9.81958	-0.164406	-0.178774	0.112349			9.81958	-0.164406	192.14	384.75
9.82625	-0.219228	-0.151706	0.108876			9.82625	-0.219228	192.167	384.746
9.83292	-0.263443	-0.129218	0.127964			9.83292	-0.263443	192.19	384.766
9.83958	-0.293841	-0.125918	0.170497			9.83958	-0.293841	192.193	384.808
9.84625	-0.307739	-0.134153	0.227383			9.84625	-0.307739	192.185	384.865
9.85292	-0.31411	-0.149563	0.266151			9.85292	-0.31411	192.169	384.904
9.85958	-0.32172	-0.175591	0.275152			9.85958	-0.32172	192.143	384.913
9.86625	-0.328447	-0.198594	0.25375			9.86625	-0.328447	192.12	384.891
9.87292	-0.344535	-0.198809	0.212628			9.87292	-0.344535	192.12	384.85
9.87958	-0.365805	-0.183347	0.180701			9.87958	-0.365805	192.135	384.818
9.88625	-0.387379	-0.18964	0.1758			9.88625	-0.387379	192.129	384.813
[truncated: 5,267 more rows]
