# Supplementary material for: Hydroxy acid conjugation to lipids increases structural and hydrolytic stability
Source: Nat Commun. 2026 Jul 27;17:6973. doi: 10.1038/s41467-026-75192-5 (PMC13408983; doi:10.1038/s41467-026-75192-5)
Supplement: Supplementary file 26 — Source data for Figure S23 [file 41467_2026_75192_MOESM26_ESM.xlsx]

## Sheet: Figure S23A
Figure S23A: The conversion of DA obtained for the reaction of 200 μmol DA with either 200, 400 or 800 μmol LA
Sample	A	B	C	Ave	SD
DA:LA 200:200	24.0088	27.9918	28.9612	26.9873	2.62458
DA:LA 200:400	42.0988	39.0241	39.1875	40.1034	1.72996
DA:LA 200:800	53.226	52.336	54.9522	53.5047	1.33016
DA 200umol_1:1 vs 1:2				DA 200umol_1:1 vs 1:4				DA 200umol_1:2 vs 1:4
	Variable 1	Variable 2			Variable 1	Variable 2			Variable 1	Variable 2
Mean	26.9873	40.1034		Mean	26.9873	53.5047		Mean	40.1034	53.5047
Variance	6.8884	2.99275		Variance	6.8884	1.76933		Variance	2.99275	1.76933
Observations	3	3		Observations	3	3		Observations	3	3
Hypothesized Mean Difference	0			Hypothesized Mean Difference	0			Hypothesized Mean Difference	0
df	3			df	3			df	4
t Stat	-7.2271			t Stat	-15.6096			t Stat	-10.6368
P(T<=t) one-tail	0.00273147			P(T<=t) one-tail	0.000285686			P(T<=t) one-tail	0.000221166
t Critical one-tail	2.35336			t Critical one-tail	2.35336			t Critical one-tail	2.13185
P(T<=t) two-tail	0.00546294			P(T<=t) two-tail	0.000571372			P(T<=t) two-tail	0.000442331
t Critical two-tail	3.18245			t Critical two-tail	3.18245			t Critical two-tail	2.77645

## Sheet: Figure S23B
Figure S23B: The conversion of DA obtained for the reaction of 400 μmol DA with either 400, 800 or 1600 μmol LA
Sample	A	B	C	Ave	SD
DA:LA 400:400	27.1751	27.1305	26.2132	26.8396	0.542967
DA:LA 400:800	39.6942	38.8632	38.8442	39.1339	0.485386
DA:LA 400:1600	46.1883	45.5169	45.5308	45.7454	0.383661
DA 400umol_1:1 vs 1:2				DA 400umol_1:1 vs 1:4				DA 400umol_1:2 vs 1:4
	Variable 1	Variable 2			Variable 1	Variable 2			Variable 1	Variable 2
Mean	26.8396	39.1339		Mean	26.8396	45.7454		Mean	39.1339	45.7454
Variance	0.294813	0.235599		Variance	0.294813	0.147196		Variance	0.235599	0.147196
Observations	3	3		Observations	3	3		Observations	3	3
Hypothesized Mean Difference	0			Hypothesized Mean Difference	0			Hypothesized Mean Difference	0
df	4			df	4			df	4
t Stat	-29.2385			t Stat	-49.2537			t Stat	-18.5088
P(T<=t) one-tail	4.07305e-06			P(T<=t) one-tail	5.08363e-07			P(T<=t) one-tail	2.50731e-05
t Critical one-tail	2.13185			t Critical one-tail	2.13185			t Critical one-tail	2.13185
P(T<=t) two-tail	8.14609e-06			P(T<=t) two-tail	1.01673e-06			P(T<=t) two-tail	5.01461e-05
t Critical two-tail	2.77645			t Critical two-tail	2.77645			t Critical two-tail	2.77645

## Sheet: Figure S23C
Figure S23C: The conversion of DA obtained for the reaction of 800 μmol DA with either 800, 1600 or 3200 μmol LA
Sample	A	B	C	Ave	SD
DA:LA 800:800	26.5703	25.1356	26.5999	26.1019	0.836967
DA:LA 800:1600	36.6538	35.6611	34.9906	35.7685	0.83675
DA:LA 800:3200	34.1543	35.8939	38.2863	36.1115	2.07456
DA 800umol_1:1 vs 1:2				DA 800umol_1:1 vs 1:4				DA 800umol_1:2 vs 1:4
	Variable 1	Variable 2			Variable 1	Variable 2			Variable 1	Variable 2
Mean	26.1019	35.7685		Mean	26.1019	36.1115		Mean	35.7685	36.1115
Variance	0.700513	0.70015		Variance	0.700513	4.30378		Variance	0.70015	4.30378
Observations	3	3		Observations	3	3		Observations	3	3
Hypothesized Mean Difference	0			Hypothesized Mean Difference	0			Hypothesized Mean Difference	0
df	4			df	3			df	3
t Stat	-14.147			t Stat	-7.75006			t Stat	-0.265606
P(T<=t) one-tail	7.24653e-05			P(T<=t) one-tail	0.00223403			P(T<=t) one-tail	0.403874
t Critical one-tail	2.13185			t Critical one-tail	2.35336			t Critical one-tail	2.35336
P(T<=t) two-tail	0.000144931			P(T<=t) two-tail	0.00446806			P(T<=t) two-tail	0.807749
t Critical two-tail	2.77645			t Critical two-tail	3.18245			t Critical two-tail	3.18245

## Sheet: Figure S23D
Figure S23D: The conversion of DA obtained for constant DA:LA 1:1 molar ratio and either 200, 400 or 800 μmol DA
Sample	A	B	C	Ave	SD
DA:LA 200:200	24.0088	27.9918	28.9612	26.9873	2.62458
DA:LA 400:400	27.1751	27.1305	26.2132	26.8396	0.542967
DA:LA 800:800	26.5703	25.1356	26.5999	26.1019	0.836967
DA:LA 1:1_200 vs 400 umol				DA:LA 1:1_200 vs 800 umol				DA:LA 1:1_400 vs 800 umol
	Variable 1	Variable 2			Variable 1	Variable 2			Variable 1	Variable 2
Mean	26.9873	26.8396		Mean	26.9873	26.1019		Mean	26.8396	26.1019
Variance	6.8884	0.294813		Variance	6.8884	0.700513		Variance	0.294813	0.700513
Observations	3	3		Observations	3	3		Observations	3	3
Hypothesized Mean Difference	0			Hypothesized Mean Difference	0			Hypothesized Mean Difference	0
df	2			df	2			df	3
t Stat	0.0954217			t Stat	0.55664			t Stat	1.28068
P(T<=t) one-tail	0.46634			P(T<=t) one-tail	0.316873			P(T<=t) one-tail	0.14517
t Critical one-tail	2.91999			t Critical one-tail	2.91999			t Critical one-tail	2.35336
P(T<=t) two-tail	0.93268			P(T<=t) two-tail	0.633746			P(T<=t) two-tail	0.290341
t Critical two-tail	4.30265			t Critical two-tail	4.30265			t Critical two-tail	3.18245

## Sheet: Figure S23E
Figure S23E: The conversion of DA obtained for constant DA:LA 1:2 molar ratio and either 200, 400 or 800 μmol DA
Sample	A	B	C	Ave	SD
DA:LA 200:400	42.0988	39.0241	39.1875	40.1034	1.72996
DA:LA 400:800	39.6942	38.8632	38.8442	39.1339	0.485386
DA:LA 800:1600	36.6538	35.6611	34.9906	35.7685	0.83675
DA:LA 1:2_200 vs 400 umol				DA:LA 1:2_200 vs 800 umol				DA:LA 1:2_400 vs 800 umol
	Variable 1	Variable 2			Variable 1	Variable 2			Variable 1	Variable 2
Mean	40.1034	39.1339		Mean	40.1034	35.7685		Mean	39.1339	35.7685
Variance	2.99275	0.235599		Variance	2.99275	0.70015		Variance	0.235599	0.70015
Observations	3	3		Observations	3	3		Observations	3	3
Hypothesized Mean Difference	0			Hypothesized Mean Difference	0			Hypothesized Mean Difference	0
df	2			df	3			df	3
t Stat	0.934664			t Stat	3.90716			t Stat	6.02578
P(T<=t) one-tail	0.224315			P(T<=t) one-tail	0.0148893			P(T<=t) one-tail	0.00458073
t Critical one-tail	2.91999			t Critical one-tail	2.35336			t Critical one-tail	2.35336
P(T<=t) two-tail	0.448631			P(T<=t) two-tail	0.0297786			P(T<=t) two-tail	0.00916145
t Critical two-tail	4.30265			t Critical two-tail	3.18245			t Critical two-tail	3.18245

## Sheet: Figure S23F
Figure S23F: The conversion of DA obtained for constant DA:LA 1:4 molar ratio and either 200, 400 or 800 μmol DA
Sample	A	B	C	Ave	SD
DA:LA 200:800	53.226	52.336	54.9522	53.5047	1.33016
DA:LA 400:1600	46.1883	45.5169	45.5308	45.7454	0.383661
DA:LA 800:3200	34.1543	35.8939	38.2863	36.1115	2.07456
DA:LA 1:4_200 vs 400 umol				DA:LA 1:4_200 vs 800 umol				DA:LA 1:4_400 vs 800 umol
	Variable 1	Variable 2			Variable 1	Variable 2			Variable 1	Variable 2
Mean	53.5047	45.7454		Mean	53.5047	36.1115		Mean	45.7454	36.1115
Variance	1.76933	0.147196		Variance	1.76933	4.30378		Variance	0.147196	4.30378
Observations	3	3		Observations	3	3		Observations	3	3
Hypothesized Mean Difference	0			Hypothesized Mean Difference	0			Hypothesized Mean Difference	0
df	2			df	3			df	2
t Stat	9.70802			t Stat	12.2246			t Stat	7.90919
P(T<=t) one-tail	0.00522232			P(T<=t) one-tail	0.000589349			P(T<=t) one-tail	0.00780624
t Critical one-tail	2.91999			t Critical one-tail	2.35336			t Critical one-tail	2.91999
P(T<=t) two-tail	0.0104446			P(T<=t) two-tail	0.0011787			P(T<=t) two-tail	0.0156125
t Critical two-tail	4.30265			t Critical two-tail	3.18245			t Critical two-tail	4.30265
