# Supplementary material for: Hydroxy acid conjugation to lipids increases structural and hydrolytic stability
Source: Nat Commun. 2026 Jul 27;17:6973. doi: 10.1038/s41467-026-75192-5 (PMC13408983; doi:10.1038/s41467-026-75192-5)
Supplement: Supplementary file 27 — Source data for Figure S163 [file 41467_2026_75192_MOESM27_ESM.xlsx]

## Sheet: Figure S163
Figure S163: FTIR spectra of DA and GA fresh monomers and reaction products
min	34.6152	31.3627	87.8062	57.1451	51.2848	47.4452
max	99.9005	99.4594	98.1769	99.8493	99.5626	99.1201
delta	65.2853	68.0967	10.3707	42.7042	48.2778	51.6749
F		1.1	2.2	3.3	4.4	5.5
υ [cm-1]	DA	GA	GA control	DA:GA 1:1	DA:GA 1:2	DA:GA 1:4			υ [cm-1]	DA	GA	GA control	DA:GA 1:1	DA:GA 1:2	DA:GA 1:4
399.193	99.4984	48.7829	93.1036	96.316	91.1334	88.6173			399.193	99.4984	-26.1235	-56.7091	-128.403	-208.492	-285.915
400.157	99.128	48.6226	93.5809	96.288	91.1826	88.2714			400.157	99.128	-26.2838	-56.2318	-128.431	-208.443	-286.26
401.121	98.6866	48.4286	94.1295	96.299	91.2697	87.919			401.121	98.6866	-26.4778	-55.6832	-128.42	-208.356	-286.613
402.085	98.2152	48.2143	94.7016	96.3483	91.3854	87.5824			402.085	98.2152	-26.6921	-55.1111	-128.371	-208.24	-286.949
403.05	97.8663	48.0372	95.0807	96.4752	91.5204	87.4431			403.05	97.8663	-26.8692	-54.732	-128.244	-208.105	-287.089
404.014	97.6736	47.9056	95.2632	96.6184	91.6244	87.4282			404.014	97.6736	-27.0008	-54.5495	-128.101	-208.001	-287.104
404.978	97.6196	47.8076	95.2945	96.7313	91.6661	87.4626			404.978	97.6196	-27.0988	-54.5182	-127.988	-207.959	-287.069
405.942	97.6644	47.7276	95.238	96.7894	91.6386	87.4969			405.942	97.6644	-27.1788	-54.5747	-127.93	-207.987	-287.035
406.906	97.7657	47.6577	95.1549	96.7892	91.5599	87.5145			406.906	97.7657	-27.2487	-54.6578	-127.93	-208.066	-287.017
407.871	97.8882	47.5996	95.0915	96.7452	91.4668	87.5226			407.871	97.8882	-27.3068	-54.7212	-127.974	-208.159	-287.009
408.835	98.0038	47.5592	95.0735	96.6819	91.4023	87.538			408.835	98.0038	-27.3472	-54.7392	-128.037	-208.223	-286.994
409.799	98.0899	47.5381	95.1054	96.6243	91.3986	87.5719			409.799	98.0899	-27.3683	-54.7073	-128.095	-208.227	-286.96
410.764	98.1305	47.5295	95.1715	96.5882	91.4638	87.6236			410.764	98.1305	-27.3769	-54.6412	-128.131	-208.162	-286.908
411.728	98.119	47.5199	95.2384	96.5755	91.5797	87.6847			411.728	98.119	-27.3865	-54.5743	-128.144	-208.046	-286.847
412.692	98.0628	47.4968	95.2586	96.5764	91.7094	87.7496			412.692	98.0628	-27.4096	-54.5541	-128.143	-207.916	-286.782
413.656	97.983	47.457	95.1769	96.5751	91.8101	87.8235			413.656	97.983	-27.4494	-54.6358	-128.144	-207.815	-286.708
414.62	97.9076	47.4109	94.9451	96.5584	91.8467	87.9231			414.62	97.9076	-27.4955	-54.8676	-128.161	-207.779	-286.609
415.585	97.8568	47.3787	94.5519	96.5236	91.8019	88.0631			415.585	97.8568	-27.5277	-55.2608	-128.196	-207.824	-286.469
416.549	97.8302	47.3779	94.0546	96.4812	91.6845	88.2369			416.549	97.8302	-27.5285	-55.7581	-128.238	-207.941	-286.295
417.513	97.8083	47.4094	93.5755	96.4492	91.5269	88.4078			417.513	97.8083	-27.497	-56.2372	-128.27	-208.099	-286.124
418.477	97.7689	47.4568	93.2434	96.4409	91.3703	88.5291			418.477	97.7689	-27.4496	-56.5693	-128.278	-208.255	-286.003
419.442	97.7006	47.4982	93.1352	96.457	91.2465	88.568			419.442	97.7006	-27.4082	-56.6775	-128.262	-208.379	-285.964
420.406	97.6047	47.5161	93.2554	96.4868	91.1698	88.5141			420.406	97.6047	-27.3903	-56.5573	-128.232	-208.456	-286.018
421.37	97.4928	47.5043	93.5383	96.5105	91.134	88.3828			421.37	97.4928	-27.4021	-56.2744	-128.209	-208.491	-286.149
422.334	97.3779	47.4713	93.8767	96.5067	91.114	88.2115			422.334	97.3779	-27.4351	-55.936	-128.212	-208.511	-286.32
423.298	97.2628	47.4336	94.1833	96.4644	91.08	88.0388			423.298	97.2628	-27.4728	-55.6294	-128.255	-208.545	-286.493
424.263	97.1387	47.4023	94.4342	96.3878	91.0148	87.8877			424.263	97.1387	-27.5041	-55.3785	-128.331	-208.611	-286.644
425.227	96.9964	47.378	94.6523	96.2924	90.9181	87.7675			425.227	96.9964	-27.5284	-55.1604	-128.427	-208.707	-286.764
426.191	96.8353	47.3556	94.8683	96.196	90.8005	87.6823			426.191	96.8353	-27.5508	-54.9444	-128.523	-208.825	-286.85
427.155	96.6635	47.3308	95.0928	96.1117	90.6764	87.6333			427.155	96.6635	-27.5756	-54.7199	-128.607	-208.949	-286.899
428.12	96.4915	47.3038	95.3117	96.0419	90.5562	87.615			428.12	96.4915	-27.6026	-54.501	-128.677	-209.069	-286.917
429.084	96.3258	47.2777	95.4962	95.9777	90.4429	87.6135			429.084	96.3258	-27.6287	-54.3165	-128.741	-209.183	-286.918
430.048	96.1656	47.2552	95.6206	95.9027	90.3314	87.6086			430.048	96.1656	-27.6512	-54.1921	-128.816	-209.294	-286.923
431.012	96.0056	47.2355	95.6763	95.801	90.213	87.5814			431.012	96.0056	-27.6709	-54.1364	-128.918	-209.412	-286.95
431.977	95.8389	47.2149	95.6748	95.6647	90.0811	87.5222			431.977	95.8389	-27.6915	-54.1379	-129.054	-209.544	-287.01
432.941	95.6583	47.191	95.6418	95.4965	89.9355	87.4329			432.941	95.6583	-27.7154	-54.1709	-129.223	-209.69	-287.099
433.905	95.4546	47.166	95.604	95.3058	89.7808	87.3244			433.905	95.4546	-27.7404	-54.2087	-129.413	-209.845	-287.207
434.869	95.2146	47.1469	95.5768	95.1018	89.622	87.2096			434.869	95.2146	-27.7595	-54.2359	-129.617	-210.003	-287.322
435.834	94.9205	47.142	95.5575	94.8867	89.4581	87.0966			435.834	94.9205	-27.7644	-54.2552	-129.832	-210.167	-287.435
436.798	94.5526	47.156	95.5281	94.6517	89.279	86.9872			436.798	94.5526	-27.7504	-54.2846	-130.067	-210.346	-287.545
437.762	94.0903	47.1868	95.4663	94.3799	89.0672	86.8793			437.762	94.0903	-27.7196	-54.3464	-130.339	-210.558	-287.653
438.726	93.5114	47.2256	95.3595	94.0506	88.8026	86.771			438.726	93.5114	-27.6808	-54.4532	-130.669	-210.823	-287.761
439.69	92.7902	47.2613	95.2165	93.6467	88.4692	86.6636			439.69	92.7902	-27.6451	-54.5962	-131.072	-211.156	-287.868
440.655	91.8977	47.2841	95.0685	93.1598	88.0588	86.5594			440.655	91.8977	-27.6223	-54.7442	-131.559	-211.567	-287.972
441.619	90.8102	47.2891	94.9574	92.5941	87.5717	86.4578			441.619	90.8102	-27.6173	-54.8553	-132.125	-212.054	-288.074
442.583	89.524	47.2765	94.9174	91.9656	87.0162	86.3527			442.583	89.524	-27.6299	-54.8953	-132.754	-212.609	-288.179
443.547	88.0689	47.2501	94.9607	91.2994	86.4078	86.2342			443.547	88.0689	-27.6563	-54.852	-133.42	-213.218	-288.298
444.512	86.5141	47.2156	95.0738	90.6259	85.7712	86.0937			444.512	86.5141	-27.6908	-54.7389	-134.093	-213.854	-288.438
445.476	84.9636	47.1788	95.2254	89.978	85.141	85.9283			445.476	84.9636	-27.7276	-54.5873	-134.741	-214.484	-288.604
446.44	83.5442	47.1445	95.3794	89.3905	84.5628	85.7435			446.44	83.5442	-27.7619	-54.4333	-135.329	-215.063	-288.788
447.404	82.3882	47.1162	95.5074	88.9017	84.0895	85.5522			447.404	82.3882	-27.7902	-54.3053	-135.817	-215.536	-288.98
448.369	81.6152	47.0953	95.5935	88.5538	83.7741	85.3703			448.369	81.6152	-27.8111	-54.2192	-136.165	-215.851	-289.162
449.333	81.3129	47.0827	95.6318	88.3895	83.6578	85.2139			449.333	81.3129	-27.8237	-54.1809	-136.33	-215.968	-289.318
450.297	81.5205	47.0798	95.6216	88.442	83.7596	85.0977			450.297	81.5205	-27.8266	-54.1911	-136.277	-215.866	-289.434
451.261	82.2186	47.0889	95.5642	88.7235	84.0692	85.0342			451.261	82.2186	-27.8175	-54.2485	-135.996	-215.556	-289.498
452.226	83.3319	47.1133	95.4639	89.2164	84.5481	85.0317			452.226	83.3319	-27.7931	-54.3488	-135.503	-215.077	-289.5
453.19	84.7453	47.1542	95.3308	89.872	85.1385	85.09			453.19	84.7453	-27.7522	-54.4819	-134.847	-214.487	-289.442
454.154	86.3258	47.2075	95.1842	90.6177	85.7753	85.1944			454.154	86.3258	-27.6989	-54.6285	-134.101	-213.85	-289.337
455.118	87.9424	47.2614	95.0531	91.3704	86.3998	85.3131			455.118	87.9424	-27.645	-54.7596	-133.349	-213.226	-289.219
456.082	89.479	47.299	94.9726	92.0562	86.9696	85.4042			456.082	89.479	-27.6074	-54.8401	-132.663	-212.656	-289.128
457.047	90.8426	47.3053	94.9732	92.6279	87.463	85.431			457.047	90.8426	-27.6011	-54.8395	-132.091	-212.162	-289.101
458.011	91.9725	47.2751	95.0692	93.0743	87.8757	85.3784			458.011	91.9725	-27.6313	-54.7435	-131.645	-211.75	-289.153
458.975	92.8463	47.2151	95.2523	93.415	88.215	85.2577			458.975	92.8463	-27.6913	-54.5604	-131.304	-211.41	-289.274
459.939	93.4808	47.1421	95.4926	93.6867	88.4915	85.1015			459.939	93.4808	-27.7643	-54.3201	-131.032	-211.134	-289.43
460.904	93.9251	47.0749	95.7461	93.9243	88.7133	84.9484			460.904	93.9251	-27.8315	-54.0666	-130.795	-210.912	-289.583
461.868	94.2429	47.0267	95.9687	94.1441	88.8829	84.8258			461.868	94.2429	-27.8797	-53.844	-130.575	-210.743	-289.706
462.832	94.4908	46.9992	96.1289	94.3371	88.9985	84.7377			462.832	94.4908	-27.9072	-53.6838	-130.382	-210.627	-289.794
463.796	94.7027	46.9843	96.2131	94.4788	89.0597	84.6684			463.796	94.7027	-27.9221	-53.5996	-130.24	-210.566	-289.863
464.76	94.8908	46.9712	96.2218	94.5476	89.0736	84.5966			464.76	94.8908	-27.9352	-53.5909	-130.172	-210.552	-289.935
465.725	95.0554	46.9519	96.1622	94.5404	89.0558	84.5102			465.725	95.0554	-27.9545	-53.6505	-130.179	-210.57	-290.022
466.689	95.1967	46.9248	96.0418	94.4775	89.0281	84.4138			466.689	95.1967	-27.9816	-53.7709	-130.242	-210.597	-290.118
467.653	95.3202	46.8942	95.8689	94.3959	89.0113	84.3271			467.653	95.3202	-28.0122	-53.9438	-130.323	-210.614	-290.205
468.618	95.4355	46.8672	95.6577	94.3354	89.0186	84.2748			468.618	95.4355	-28.0392	-54.155	-130.384	-210.607	-290.257
469.582	95.5501	46.8491	95.4358	94.3217	89.0499	84.2722			469.582	95.5501	-28.0573	-54.3769	-130.397	-210.576	-290.26
470.546	95.6628	46.8404	95.2456	94.3561	89.092	84.3137			470.546	95.6628	-28.066	-54.5671	-130.363	-210.533	-290.218
471.51	95.7622	46.8356	95.1344	94.4175	89.1238	84.3718			471.51	95.7622	-28.0708	-54.6783	-130.302	-210.502	-290.16
472.474	95.8309	46.8254	95.1367	94.4742	89.1254	84.4086			472.474	95.8309	-28.081	-54.676	-130.245	-210.5	-290.123
473.439	95.8523	46.7998	95.258	94.4993	89.0861	84.3926			473.439	95.8523	-28.1066	-54.5547	-130.22	-210.539	-290.139
474.403	95.8172	46.752	95.4702	94.4819	89.0092	84.3113			474.403	95.8172	-28.1544	-54.3425	-130.237	-210.616	-290.221
475.367	95.7269	46.6808	95.7197	94.4296	88.9113	84.1768			475.367	95.7269	-28.2256	-54.093	-130.29	-210.714	-290.355
476.331	95.591	46.5921	95.9463	94.3618	88.8151	84.0201			476.331	95.591	-28.3143	-53.8664	-130.357	-210.81	-290.512
477.296	95.4205	46.4965	96.104	94.296	88.738	83.8765			477.296	95.4205	-28.4099	-53.7087	-130.423	-210.887	-290.655
478.26	95.2191	46.4063	96.1727	94.2338	88.6813	83.7711			478.26	95.2191	-28.5001	-53.64	-130.485	-210.944	-290.761
479.224	94.9783	46.3307	96.158	94.1562	88.6263	83.7104			479.224	94.9783	-28.5757	-53.6547	-130.563	-210.999	-290.821
480.188	94.681	46.2729	96.0832	94.0319	88.5406	83.6834			480.188	94.681	-28.6335	-53.7295	-130.687	-211.085	-290.848
481.152	94.3143	46.2289	95.9815	93.8348	88.3939	83.6694			481.152	94.3143	-28.6775	-53.8312	-130.884	-211.232	-290.862
482.117	93.8884	46.1891	95.888	93.5652	88.1777	83.6481			482.117	93.8884	-28.7173	-53.9247	-131.154	-211.448	-290.884
483.081	93.4497	46.1434	95.832	93.2601	87.9175	83.6085			483.081	93.4497	-28.763	-53.9807	-131.459	-211.708	-290.923
484.045	93.0764	46.0862	95.829	92.9859	87.6689	83.5531			484.045	93.0764	-28.8202	-53.9837	-131.733	-211.957	-290.979
485.009	92.8552	46.0192	95.8757	92.8145	87.4977	83.4951			485.009	92.8552	-28.8872	-53.937	-131.905	-212.128	-291.037
485.974	92.8497	45.9504	95.9512	92.7955	87.4552	83.4529			485.974	92.8497	-28.956	-53.8615	-131.924	-212.17	-291.079
486.938	93.0733	45.8901	96.0243	92.9376	87.5585	83.4431			486.938	93.0733	-29.0163	-53.7884	-131.782	-212.067	-291.089
487.902	93.4812	45.8454	96.0677	93.2055	87.7856	83.4744			487.902	93.4812	-29.061	-53.745	-131.514	-211.84	-291.057
488.866	93.9852	45.8173	96.0706	93.5355	88.0855	83.5455			488.866	93.9852	-29.0891	-53.7421	-131.184	-211.54	-290.986
489.831	94.4863	45.8006	96.0441	93.8599	88.3992	83.645			489.831	94.4863	-29.1058	-53.7686	-130.859	-211.226	-290.887
490.795	94.9068	45.7883	96.015	94.1286	88.6783	83.7555			490.795	94.9068	-29.1181	-53.7977	-130.591	-210.947	-290.776
491.759	95.2082	45.7761	96.012	94.3188	88.8959	83.8602			491.759	95.2082	-29.1303	-53.8007	-130.4	-210.73	-290.672
492.723	95.39	45.7653	96.0508	94.4329	89.0468	83.9489			492.723	95.39	-29.1411	-53.7619	-130.286	-210.579	-290.583
493.688	95.4769	45.7616	96.1274	94.491	89.1426	84.0218			493.688	95.4769	-29.1448	-53.6853	-130.228	-210.483	-290.51
494.652	95.5014	45.772	96.2201	94.5196	89.2031	84.0889			494.652	95.5014	-29.1344	-53.5926	-130.2	-210.422	-290.443
495.616	95.4903	45.8012	96.2994	94.5419	89.2485	84.1635			495.616	95.4903	-29.1052	-53.5133	-130.177	-210.377	-290.368
496.58	95.4599	45.8491	96.3396	94.5712	89.2928	84.254			496.58	95.4599	-29.0573	-53.4731	-130.148	-210.333	-290.278
497.545	95.418	45.911	96.3286	94.6087	89.3405	84.3578			497.545	95.418	-28.9954	-53.4841	-130.11	-210.285	-290.174
498.509	95.3683	45.9803	96.2704	94.6462	89.3881	84.4614			498.509	95.3683	-28.9261	-53.5423	-130.073	-210.237	-290.07
499.473	95.3149	46.0516	96.1827	94.6721	89.4277	84.5473			499.473	95.3149	-28.8548	-53.63	-130.047	-210.198	-289.985
500.437	95.2627	46.1233	96.09	94.6782	89.4534	84.6036			500.437	95.2627	-28.7831	-53.7227	-130.041	-210.172	-289.928
501.401	95.2176	46.1975	96.0145	94.6648	89.4646	84.6303			501.401	95.2176	-28.7089	-53.7982	-130.054	-210.161	-289.902
502.366	95.185	46.2786	95.9695	94.6411	89.4674	84.6389			502.366	95.185	-28.6278	-53.8432	-130.078	-210.158	-289.893
503.33	95.1692	46.3711	95.9564	94.6211	89.4712	84.646			503.33	95.1692	-28.5353	-53.8563	-130.098	-210.154	-289.886
504.294	95.1719	46.4774	95.9674	94.6173	89.4842	84.6651			504.294	95.1719	-28.429	-53.8453	-130.102	-210.141	-289.867
505.258	95.1908	46.5963	95.9913	94.6348	89.5101	84.7005			505.258	95.1908	-28.3101	-53.8214	-130.084	-210.115	-289.831
506.223	95.2177	46.7231	96.0201	94.6698	89.547	84.7472			506.223	95.2177	-28.1833	-53.7926	-130.049	-210.078	-289.785
507.187	95.2392	46.8517	96.0517	94.712	89.5901	84.7947			507.187	95.2392	-28.0547	-53.761	-130.007	-210.035	-289.737
508.151	95.2405	46.9763	96.0871	94.751	89.6352	84.8338			508.151	95.2405	-27.9301	-53.7256	-129.968	-209.99	-289.698
509.115	95.2098	47.0937	96.1241	94.7807	89.6814	84.8616			509.115	95.2098	-27.8127	-53.6886	-129.938	-209.944	-289.67
510.079	95.1434	47.2039	96.1533	94.8015	89.7307	84.8825			510.079	95.1434	-27.7025	-53.6594	-129.918	-209.895	-289.649
511.044	95.0482	47.3102	96.1585	94.8178	89.7861	84.9064			511.044	95.0482	-27.5962	-53.6542	-129.901	-209.839	-289.625
512.008	94.9395	47.418	96.1225	94.8339	89.849	84.9445			512.008	94.9395	-27.4884	-53.6902	-129.885	-209.776	-289.587
512.972	94.8359	47.5328	96.0365	94.8501	89.9156	85.0034			512.972	94.8359	-27.3736	-53.7762	-129.869	-209.71	-289.528
513.937	94.752	47.6578	95.9085	94.8609	89.9774	85.0816			513.937	94.752	-27.2486	-53.9042	-129.858	-209.648	-289.45
514.901	94.692	47.7924	95.7653	94.8576	90.0213	85.1677			514.901	94.692	-27.114	-54.0474	-129.862	-209.604	-289.364
515.865	94.6473	47.9319	95.6456	94.8333	90.0351	85.2448			515.865	94.6473	-26.9745	-54.1671	-129.886	-209.59	-289.287
516.829	94.6002	48.0695	95.5863	94.7877	90.0124	85.298			516.829	94.6002	-26.8369	-54.2264	-129.931	-209.613	-289.234
517.793	94.5311	48.1996	95.6061	94.7273	89.9564	85.322			517.793	94.5311	-26.7068	-54.2066	-129.992	-209.669	-289.21
518.758	94.4268	48.3203	95.6969	94.6624	89.8795	85.3232			518.758	94.4268	-26.5861	-54.1158	-130.057	-209.746	-289.209
519.722	94.2843	48.4348	95.826	94.6015	89.7988	85.3163			519.722	94.2843	-26.4716	-53.9867	-130.118	-209.827	-289.216
520.686	94.1101	48.5495	95.948	94.5466	89.7286	85.3159			520.686	94.1101	-26.3569	-53.8647	-130.173	-209.897	-289.216
521.65	93.914	48.671	96.0241	94.4903	89.6746	85.3275			521.65	93.914	-26.2354	-53.7886	-130.229	-209.951	-289.204
522.615	93.7018	48.8018	96.0382	94.4191	89.631	85.3438			522.615	93.7018	-26.1046	-53.7745	-130.3	-209.994	-289.188
523.579	93.4692	48.9388	96.0034	94.318	89.583	85.3483			523.579	93.4692	-25.9676	-53.8093	-130.401	-210.042	-289.184
524.543	93.2029	49.0736	95.954	94.1773	89.5139	85.3255			524.543	93.2029	-25.8328	-53.8587	-130.542	-210.112	-289.206
525.507	92.8859	49.196	95.9286	93.995	89.4118	85.2703			525.507	92.8859	-25.7104	-53.8841	-130.724	-210.214	-289.262
526.471	92.5049	49.2977	95.9531	93.7769	89.2731	85.1914			526.471	92.5049	-25.6087	-53.8596	-130.942	-210.352	-289.34
527.436	92.0543	49.3742	96.0313	93.5338	89.1018	85.1073			527.436	92.0543	-25.5322	-53.7814	-131.185	-210.524	-289.425
528.4	91.5383	49.4259	96.1454	93.2771	88.9067	85.0384			528.4	91.5383	-25.4805	-53.6673	-131.442	-210.719	-289.493
529.364	90.9668	49.4568	96.266	93.0149	88.6968	84.9979			529.364	90.9668	-25.4496	-53.5467	-131.704	-210.929	-289.534
530.328	90.3497	49.4729	96.3645	92.7487	88.477	84.987			530.328	90.3497	-25.4335	-53.4482	-131.97	-211.148	-289.545
531.293	89.6912	49.4805	96.424	92.4733	88.2466	84.9953			531.293	89.6912	-25.4259	-53.3887	-132.246	-211.379	-289.537
532.257	88.9875	49.485	96.4418	92.1786	88.0002	85.0067			532.257	88.9875	-25.4214	-53.3709	-132.541	-211.625	-289.525
533.221	88.23	49.4903	96.427	91.855	87.7316	85.0067			533.221	88.23	-25.4161	-53.3857	-132.864	-211.894	-289.525
534.185	87.4121	49.4993	96.394	91.4983	87.4375	84.9875			534.185	87.4121	-25.4071	-53.4187	-133.221	-212.188	-289.544
535.15	86.5385	49.5129	96.358	91.1149	87.1213	84.95			535.15	86.5385	-25.3935	-53.4547	-133.604	-212.504	-289.582
536.114	85.6321	49.531	96.3311	90.7224	86.7948	84.902			536.114	85.6321	-25.3754	-53.4816	-133.997	-212.831	-289.63
537.078	84.7344	49.5517	96.3199	90.3463	86.4767	84.8546			537.078	84.7344	-25.3547	-53.4928	-134.373	-213.149	-289.677
538.042	83.9003	49.5718	96.3244	90.0134	86.1885	84.818			538.042	83.9003	-25.3346	-53.4883	-134.706	-213.437	-289.714
539.006	83.187	49.5873	96.3388	89.7451	85.9493	84.7982			539.006	83.187	-25.3191	-53.4739	-134.974	-213.676	-289.734
539.971	82.643	49.594	96.3526	89.5539	85.7723	84.7966			539.971	82.643	-25.3124	-53.4601	-135.165	-213.853	-289.735
540.935	82.3004	49.5888	96.3543	89.4443	85.6635	84.8114			540.935	82.3004	-25.3176	-53.4584	-135.275	-213.962	-289.72
541.899	82.1726	49.5707	96.335	89.4158	85.6239	84.8406			541.899	82.1726	-25.3357	-53.4777	-135.303	-214.002	-289.691
542.864	82.256	49.5419	96.2924	89.4668	85.6514	84.8832			542.864	82.256	-25.3645	-53.5203	-135.252	-213.974	-289.649
543.828	82.5341	49.5078	96.232	89.594	85.7427	84.9391			543.828	82.5341	-25.3986	-53.5807	-135.125	-213.883	-289.593
544.792	82.98	49.4751	96.1662	89.7904	85.8929	85.0078			544.792	82.98	-25.4313	-53.6465	-134.929	-213.733	-289.524
545.756	83.5591	49.4502	96.1097	90.0431	86.0941	85.0866			545.756	83.5591	-25.4562	-53.703	-134.676	-213.531	-289.445
546.72	84.2314	49.4368	96.0746	90.333	86.3347	85.1702			546.72	84.2314	-25.4696	-53.7381	-134.386	-213.291	-289.362
547.685	84.9549	49.435	96.0658	90.6387	86.6002	85.2523			547.685	84.9549	-25.4714	-53.7469	-134.08	-213.025	-289.28
548.649	85.6906	49.442	96.0805	90.9419	86.8754	85.3272			548.649	85.6906	-25.4644	-53.7322	-133.777	-212.75	-289.205
549.613	86.4072	49.4536	96.1096	91.232	87.1476	85.3917			549.613	86.4072	-25.4528	-53.7031	-133.487	-212.478	-289.14
550.577	87.0847	49.4668	96.1429	91.5067	87.4092	85.4451			550.577	87.0847	-25.4396	-53.6698	-133.212	-212.216	-289.087
551.542	87.715	49.4815	96.1729	91.7698	87.6576	85.489			551.542	87.715	-25.4249	-53.6398	-132.949	-211.968	-289.043
552.506	88.3001	49.5008	96.1972	92.0271	87.8945	85.5252			552.506	88.3001	-25.4056	-53.6155	-132.692	-211.731	-289.007
553.47	88.8478	49.5301	96.2174	92.2821	88.1228	85.5551			553.47	88.8478	-25.3763	-53.5953	-132.437	-211.503	-288.977
554.434	89.3662	49.5752	96.2361	92.5343	88.3443	85.5789			554.434	89.3662	-25.3312	-53.5766	-132.185	-211.281	-288.953
555.399	89.8596	49.6404	96.2544	92.779	88.5571	85.5956			555.399	89.8596	-25.266	-53.5583	-131.94	-211.068	-288.936
556.363	90.3263	49.7272	96.2708	93.0087	88.756	85.6037			556.363	90.3263	-25.1792	-53.5419	-131.71	-210.869	-288.928
557.327	90.76	49.8339	96.2829	93.2156	88.9339	85.6017			557.327	90.76	-25.0725	-53.5298	-131.504	-210.692	-288.93
558.291	91.1532	49.9566	96.2888	93.3936	89.0851	85.5888			558.291	91.1532	-24.9498	-53.5239	-131.326	-210.54	-288.943
559.255	91.5011	50.0902	96.2884	93.5401	89.2081	85.5663			559.255	91.5011	-24.8162	-53.5243	-131.179	-210.417	-288.966
560.22	91.8045	50.2305	96.2827	93.6576	89.3063	85.5376			560.22	91.8045	-24.6759	-53.53	-131.062	-210.319	-288.994
561.184	92.0697	50.3745	96.2721	93.7529	89.3871	85.5089			561.184	92.0697	-24.5319	-53.5406	-130.966	-210.238	-289.023
562.148	92.3065	50.5211	96.2551	93.8359	89.4588	85.487			562.148	92.3065	-24.3853	-53.5576	-130.883	-210.167	-289.045
563.112	92.5247	50.6704	96.2286	93.9161	89.5278	85.4783			563.112	92.5247	-24.236	-53.5841	-130.803	-210.098	-289.054
564.077	92.7317	50.8218	96.1906	94.0004	89.597	85.4857			564.077	92.7317	-24.0846	-53.6221	-130.719	-210.028	-289.046
565.041	92.9311	50.973	96.1427	94.0918	89.6657	85.5077			565.041	92.9311	-23.9334	-53.67	-130.627	-209.96	-289.024
566.005	93.1231	51.1198	96.0919	94.189	89.7319	85.538			566.005	93.1231	-23.7866	-53.7208	-130.53	-209.894	-288.994
566.969	93.3055	51.257	96.0493	94.2876	89.7934	85.5678			566.969	93.3055	-23.6494	-53.7634	-130.432	-209.832	-288.964
567.933	93.4755	51.3811	96.0254	94.3823	89.8494	85.5891			567.933	93.4755	-23.5253	-53.7873	-130.337	-209.776	-288.943
568.898	93.6308	51.4915	96.0256	94.4676	89.8995	85.5974			568.898	93.6308	-23.4149	-53.7871	-130.252	-209.726	-288.934
569.862	93.7705	51.5921	96.0467	94.5399	89.9439	85.5933			569.862	93.7705	-23.3143	-53.766	-130.179	-209.682	-288.939
570.826	93.8955	51.689	96.0773	94.5974	89.9826	85.5817			570.826	93.8955	-23.2174	-53.7354	-130.122	-209.643	-288.95
571.79	94.0077	51.788	96.1021	94.6405	90.0153	85.5683			571.79	94.0077	-23.1184	-53.7106	-130.079	-209.61	-288.964
572.755	94.1098	51.891	96.1086	94.6718	90.042	85.5571			572.755	94.1098	-23.0154	-53.7041	-130.047	-209.583	-288.975
573.719	94.2039	51.995	96.0922	94.6945	90.0625	85.5479			573.719	94.2039	-22.9114	-53.7205	-130.025	-209.563	-288.984
574.683	94.2919	52.0936	96.058	94.7116	90.077	85.5377			574.683	94.2919	-22.8128	-53.7547	-130.008	-209.548	-288.994
575.647	94.3754	52.1797	96.017	94.7257	90.0853	85.5227			575.647	94.3754	-22.7267	-53.7957	-129.993	-209.54	-289.009
576.612	94.4564	52.25	95.981	94.7378	90.0872	85.501			576.612	94.4564	-22.6564	-53.8317	-129.981	-209.538	-289.031
577.576	94.5371	52.3058	95.9573	94.7484	90.0823	85.4731			577.576	94.5371	-22.6006	-53.8554	-129.971	-209.543	-289.059
578.54	94.6193	52.3535	95.9465	94.7576	90.0703	85.4409			578.54	94.6193	-22.5529	-53.8662	-129.962	-209.555	-289.091
579.504	94.7027	52.4005	95.9437	94.7652	90.0506	85.4051			579.504	94.7027	-22.5059	-53.869	-129.954	-209.575	-289.127
580.469	94.7849	52.4528	95.9423	94.7705	90.0221	85.3638			580.469	94.7849	-22.4536	-53.8704	-129.949	-209.603	-289.168
581.433	94.8616	52.5123	95.9365	94.7719	89.9829	85.3122			581.433	94.8616	-22.3941	-53.8762	-129.947	-209.643	-289.22
582.397	94.9287	52.5769	95.9225	94.7665	89.93	85.244			582.397	94.9287	-22.3295	-53.8902	-129.953	-209.695	-289.288
583.361	94.9837	52.6417	95.8975	94.7501	89.8592	85.1539			583.361	94.9837	-22.2647	-53.9152	-129.969	-209.766	-289.378
584.326	95.0271	52.7013	95.8572	94.7185	89.7661	85.0397			584.326	95.0271	-22.2051	-53.9555	-130.001	-209.859	-289.492
585.29	95.0618	52.752	95.7956	94.6689	89.6478	84.9038			585.29	95.0618	-22.1544	-54.0171	-130.05	-209.978	-289.628
586.254	95.0916	52.7928	95.7059	94.6015	89.5049	84.7537			586.254	95.0916	-22.1136	-54.1068	-130.118	-210.121	-289.778
587.218	95.1196	52.8253	95.5855	94.5208	89.3433	84.6019			587.218	95.1196	-22.0811	-54.2272	-130.198	-210.282	-289.93
588.182	95.1476	52.8534	95.4403	94.4356	89.1759	84.4653			588.182	95.1476	-22.053	-54.3724	-130.284	-210.45	-290.067
589.147	95.1756	52.8818	95.2875	94.3584	89.0217	84.3627			589.147	95.1756	-22.0246	-54.5252	-130.361	-210.604	-290.169
590.111	95.2026	52.914	95.1536	94.3014	88.9025	84.311			590.111	95.2026	-21.9924	-54.6591	-130.418	-210.723	-290.221
591.075	95.2276	52.9516	95.0672	94.2741	88.8369	84.3205			591.075	95.2276	-21.9548	-54.7455	-130.445	-210.789	-290.211
592.039	95.2498	52.9928	95.0493	94.2791	88.835	84.3912			592.039	95.2498	-21.9136	-54.7634	-130.44	-210.79	-290.141
593.004	95.269	53.0334	95.1057	94.3124	88.8952	84.5131			593.004	95.269	-21.873	-54.707	-130.407	-210.73	-290.019
593.968	95.2854	53.0679	95.2246	94.3649	89.0052	84.669			593.968	95.2854	-21.8385	-54.5881	-130.354	-210.62	-289.863
594.932	95.2996	53.092	95.3815	94.4259	89.1457	84.8394			594.932	95.2996	-21.8144	-54.4312	-130.293	-210.48	-289.692
595.896	95.3117	53.1037	95.5482	94.4867	89.2969	85.007			595.896	95.3117	-21.8027	-54.2645	-130.232	-210.329	-289.525
596.861	95.3213	53.1043	95.7031	94.5421	89.4421	85.1593			596.861	95.3213	-21.8021	-54.1096	-130.177	-210.183	-289.373
597.825	95.3271	53.0985	95.8354	94.5902	89.5702	85.2883			597.825	95.3271	-21.8079	-53.9773	-130.129	-210.055	-289.244
598.789	95.3277	53.0918	95.945	94.6302	89.6745	85.3898			598.789	95.3277	-21.8146	-53.8677	-130.089	-209.951	-289.142
599.753	95.3223	53.0897	96.0369	94.6614	89.7515	85.4628			599.753	95.3223	-21.8167	-53.7758	-130.058	-209.874	-289.069
600.717	95.3112	53.0952	96.1161	94.6827	89.8009	85.5101			600.717	95.3112	-21.8112	-53.6966	-130.036	-209.825	-289.022
601.682	95.2959	53.1086	96.1845	94.6939	89.8257	85.538			601.682	95.2959	-21.7978	-53.6282	-130.025	-209.8	-288.994
602.646	95.2788	53.1271	96.2417	94.6965	89.8326	85.5562			602.646	95.2788	-21.7793	-53.571	-130.023	-209.793	-288.976
603.61	95.2621	53.1465	96.2864	94.694	89.8309	85.5746			603.61	95.2621	-21.7599	-53.5263	-130.025	-209.795	-288.957
604.574	95.2479	53.1631	96.3196	94.6914	89.8312	85.6015			604.574	95.2479	-21.7433	-53.4931	-130.028	-209.794	-288.93
605.539	95.2375	53.1748	96.3442	94.6935	89.8414	85.6414			605.539	95.2375	-21.7316	-53.4685	-130.026	-209.784	-288.89
606.503	95.2323	53.1821	96.3645	94.7042	89.8658	85.6955			606.503	95.2323	-21.7243	-53.4482	-130.015	-209.76	-288.836
607.467	95.2329	53.1867	96.3837	94.7254	89.9037	85.7624			607.467	95.2329	-21.7197	-53.429	-129.994	-209.722	-288.769
608.431	95.2385	53.1903	96.4025	94.756	89.9504	85.8386			608.431	95.2385	-21.7161	-53.4102	-129.963	-209.675	-288.693
609.396	95.2471	53.1923	96.4185	94.7922	89.9984	85.9183			609.396	95.2471	-21.7141	-53.3942	-129.927	-209.627	-288.614
610.36	95.2548	53.1899	96.4258	94.8269	90.0397	85.9929			610.36	95.2548	-21.7165	-53.3869	-129.892	-209.586	-288.539
611.324	95.2571	53.179	96.4172	94.8515	90.0665	86.0511			611.324	95.2571	-21.7274	-53.3955	-129.868	-209.559	-288.481
612.288	95.2507	53.1563	96.3859	94.8583	90.0733	86.0817			612.288	95.2507	-21.7501	-53.4268	-129.861	-209.552	-288.45
613.253	95.234	53.1218	96.3292	94.8437	90.0582	86.0772			613.253	95.234	-21.7846	-53.4835	-129.875	-209.567	-288.455
614.217	95.2079	53.0789	96.2518	94.8102	90.0237	86.0378			614.217	95.2079	-21.8275	-53.5609	-129.909	-209.602	-288.494
615.181	95.175	53.0329	96.1669	94.7664	89.9765	85.9726			615.181	95.175	-21.8735	-53.6458	-129.953	-209.649	-288.559
616.145	95.1379	52.9887	96.0929	94.723	89.9251	85.8963			616.145	95.1379	-21.9177	-53.7198	-129.996	-209.7	-288.636
617.109	95.0991	52.9484	96.0458	94.6886	89.8763	85.8228			617.109	95.0991	-21.958	-53.7669	-130.031	-209.749	-288.709
618.074	95.06	52.9106	96.0323	94.6654	89.8325	85.7602			618.074	95.06	-21.9958	-53.7804	-130.054	-209.793	-288.772
619.038	95.022	52.8719	96.0457	94.6489	89.7908	85.7075			619.038	95.022	-22.0345	-53.767	-130.07	-209.835	-288.824
620.002	94.9865	52.8288	96.0677	94.63	89.745	85.6567			620.002	94.9865	-22.0776	-53.745	-130.089	-209.88	-288.875
620.966	94.9547	52.7794	96.076	94.5991	89.6877	85.5972			620.966	94.9547	-22.127	-53.7367	-130.12	-209.938	-288.935
621.931	94.927	52.7241	96.0538	94.5502	89.6144	85.5202			621.931	94.927	-22.1823	-53.7589	-130.169	-210.011	-289.012
622.895	94.9037	52.6649	95.9977	94.4837	89.5248	85.4228			622.895	94.9037	-22.2415	-53.815	-130.235	-210.101	-289.109
623.859	94.8814	52.6013	95.9146	94.4027	89.4209	85.306			623.859	94.8814	-22.3051	-53.8981	-130.316	-210.205	-289.226
624.823	94.8557	52.5316	95.8197	94.3129	89.3068	85.1745			624.823	94.8557	-22.3748	-53.993	-130.406	-210.319	-289.357
625.788	94.8233	52.4535	95.7293	94.22	89.1871	85.0353			625.788	94.8233	-22.4529	-54.0834	-130.499	-210.438	-289.497
626.752	94.7826	52.3661	95.6564	94.1293	89.0677	84.8971			626.752	94.7826	-22.5403	-54.1563	-130.59	-210.558	-289.635
627.716	94.7334	52.2687	95.6067	94.0445	88.9551	84.7688			627.716	94.7334	-22.6377	-54.206	-130.675	-210.67	-289.763
628.68	94.6801	52.1656	95.5825	93.9706	88.8582	84.6609			628.68	94.6801	-22.7408	-54.2302	-130.749	-210.767	-289.871
629.644	94.6277	52.0615	95.5826	93.9119	88.7861	84.5825			629.644	94.6277	-22.8449	-54.2301	-130.807	-210.839	-289.949
630.609	94.5803	51.9605	95.6035	93.8714	88.746	84.5387			630.609	94.5803	-22.9459	-54.2092	-130.848	-210.879	-289.993
631.573	94.5396	51.8635	95.6408	93.8493	88.7404	84.5292			631.573	94.5396	-23.0429	-54.1719	-130.87	-210.885	-290.003
632.537	94.5043	51.7678	95.6891	93.842	88.7663	84.5479			632.537	94.5043	-23.1386	-54.1236	-130.877	-210.859	-289.984
633.501	94.4714	51.6681	95.7426	93.8434	88.8158	84.5852			633.501	94.4714	-23.2383	-54.0701	-130.876	-210.81	-289.947
634.466	94.4368	51.5581	95.7957	93.8464	88.8783	84.6301			634.466	94.4368	-23.3483	-54.017	-130.873	-210.747	-289.902
635.43	94.3975	51.4333	95.8439	93.8457	88.944	84.6734			635.43	94.3975	-23.4731	-53.9688	-130.873	-210.681	-289.858
636.394	94.3517	51.2925	95.8846	93.8401	89.0053	84.7097			636.394	94.3517	-23.6139	-53.9281	-130.879	-210.62	-289.822
637.358	94.2994	51.1377	95.9164	93.8324	89.0581	84.7366			637.358	94.2994	-23.7687	-53.8963	-130.887	-210.567	-289.795
638.323	94.2414	50.9732	95.9396	93.8276	89.1008	84.7547			638.323	94.2414	-23.9332	-53.8731	-130.892	-210.525	-289.777
639.287	94.1791	50.8034	95.9558	93.8296	89.1334	84.7647			639.287	94.1791	-24.103	-53.8569	-130.89	-210.492	-289.767
640.251	94.1138	50.6317	95.9669	93.8388	89.1561	84.7673			640.251	94.1138	-24.2747	-53.8458	-130.88	-210.469	-289.765
641.215	94.047	50.4596	95.9744	93.851	89.1688	84.762			641.215	94.047	-24.4468	-53.8383	-130.868	-210.457	-289.77
642.179	93.9802	50.2875	95.9793	93.8588	89.1712	84.7476			642.179	93.9802	-24.6189	-53.8334	-130.86	-210.454	-289.784
643.144	93.9142	50.1158	95.9809	93.8546	89.163	84.7231			643.144	93.9142	-24.7906	-53.8318	-130.865	-210.462	-289.809
644.108	93.8485	49.945	95.9781	93.8337	89.145	84.6885			644.108	93.8485	-24.9614	-53.8346	-130.885	-210.48	-289.843
645.072	93.7796	49.7758	95.9697	93.7948	89.1181	84.6456			645.072	93.7796	-25.1306	-53.843	-130.924	-210.507	-289.886
646.036	93.7015	49.6087	95.9552	93.7398	89.0835	84.5979			646.036	93.7015	-25.2977	-53.8575	-130.979	-210.542	-289.934
647.001	93.6068	49.444	95.9358	93.6718	89.0419	84.5497			647.001	93.6068	-25.4624	-53.8769	-131.047	-210.584	-289.982
647.965	93.4896	49.2814	95.9135	93.5934	88.9932	84.5054			647.965	93.4896	-25.625	-53.8992	-131.126	-210.632	-290.026
648.929	93.3482	49.1212	95.8913	93.5063	88.9365	84.4673			648.929	93.3482	-25.7852	-53.9214	-131.213	-210.689	-290.065
649.893	93.1857	48.9641	95.8716	93.412	88.8706	84.4356			649.893	93.1857	-25.9423	-53.9411	-131.307	-210.755	-290.096
650.858	93.0077	48.8118	95.8563	93.3118	88.7944	84.4083			650.858	93.0077	-26.0946	-53.9564	-131.407	-210.831	-290.124
651.822	92.818	48.6667	95.846	93.2066	88.7074	84.3818			651.822	92.818	-26.2397	-53.9667	-131.513	-210.918	-290.15
652.786	92.6154	48.5316	95.8404	93.0959	88.6099	84.3523			652.786	92.6154	-26.3748	-53.9723	-131.623	-211.016	-290.18
653.75	92.3945	48.4098	95.8386	92.9779	88.5034	84.3179			653.75	92.3945	-26.4966	-53.9741	-131.741	-211.122	-290.214
654.715	92.1488	48.3055	95.84	92.8504	88.391	84.2787			654.715	92.1488	-26.6009	-53.9727	-131.869	-211.234	-290.253
655.679	91.875	48.2229	95.8449	92.7119	88.2757	84.2363			655.679	91.875	-26.6835	-53.9678	-132.007	-211.35	-290.296
656.643	91.5733	48.1662	95.8544	92.5621	88.159	84.192			656.643	91.5733	-26.7402	-53.9583	-132.157	-211.466	-290.34
657.607	91.2444	48.1389	95.8698	92.4001	88.0389	84.1454			657.607	91.2444	-26.7675	-53.9429	-132.319	-211.587	-290.386
658.572	90.8877	48.1434	95.8924	92.2241	87.9107	84.0951			658.572	90.8877	-26.763	-53.9203	-132.495	-211.715	-290.437
659.536	90.5039	48.1824	95.9238	92.0329	87.7701	84.0404			659.536	90.5039	-26.724	-53.8889	-132.686	-211.855	-290.491
660.5	90.1027	48.2609	95.967	91.8298	87.6192	83.9851			660.5	90.1027	-26.6455	-53.8457	-132.889	-212.006	-290.547
661.464	89.7084	48.3898	96.0273	91.6267	87.4686	83.938			661.464	89.7084	-26.5166	-53.7854	-133.092	-212.157	-290.594
662.428	89.3591	48.5877	96.1103	91.4431	87.3354	83.9106			662.428	89.3591	-26.3187	-53.7024	-133.276	-212.29	-290.621
663.393	89.0939	48.8793	96.2134	91.2993	87.2344	83.9083			663.393	89.0939	-26.0271	-53.5993	-133.42	-212.391	-290.624
664.357	88.9261	49.2892	96.3133	91.2017	87.1647	83.9195			664.357	88.9261	-25.6172	-53.4994	-133.517	-212.461	-290.612
665.321	88.8142	49.8283	96.3641	91.1281	87.097	83.9103			665.321	88.8142	-25.0781	-53.4486	-133.591	-212.528	-290.622
666.285	88.6625	50.4717	96.3273	91.0318	86.9851	83.8454			666.285	88.6625	-24.4347	-53.4854	-133.687	-212.64	-290.686
667.25	88.3772	51.1421	96.2093	90.8689	86.7986	83.7202			667.25	88.3772	-23.7643	-53.6034	-133.85	-212.827	-290.812
668.214	87.9172	51.7399	96.0442	90.6195	86.5383	83.5573			668.214	87.9172	-23.1665	-53.7685	-134.1	-213.087	-290.975
669.178	87.296	52.197	95.8723	90.2887	86.2259	83.3878			669.178	87.296	-22.7094	-53.9404	-134.43	-213.4	-291.144
670.142	86.5752	52.4983	95.7422	89.9068	85.8997	83.2501			670.142	86.5752	-22.4081	-54.0705	-134.812	-213.726	-291.282
671.106	85.8462	52.6819	95.688	89.5183	85.6019	83.1744			671.106	85.8462	-22.2245	-54.1247	-135.201	-214.024	-291.357
672.071	85.1762	52.8336	95.6961	89.1534	85.3492	83.1552			672.071	85.1762	-22.0728	-54.1166	-135.566	-214.276	-291.377
673.035	84.5711	53.0459	95.7289	88.815	85.1273	83.1628			673.035	84.5711	-21.8605	-54.0838	-135.904	-214.498	-291.369
673.999	83.9989	53.3637	95.7616	88.4918	84.9139	83.1732			673.999	83.9989	-21.5427	-54.0511	-136.227	-214.712	-291.359
674.963	83.4246	53.7774	95.7836	88.1711	84.6943	83.1755			674.963	83.4246	-21.129	-54.0291	-136.548	-214.931	-291.356
675.928	82.8253	54.2502	95.7917	87.8454	84.4631	83.1683			675.928	82.8253	-20.6562	-54.021	-136.874	-215.162	-291.364
676.892	82.1946	54.7435	95.7882	87.5154	84.2231	83.1569			676.892	82.1946	-20.1629	-54.0245	-137.204	-215.402	-291.375
677.856	81.5413	55.231	95.7787	87.1896	83.9834	83.1502			677.856	81.5413	-19.6754	-54.034	-137.53	-215.642	-291.382
678.82	80.8867	55.7012	95.7695	86.8823	83.7568	83.1569			678.82	80.8867	-19.2052	-54.0432	-137.837	-215.869	-291.375
679.785	80.2626	56.1521	95.7634	86.6117	83.5585	83.1818			679.785	80.2626	-18.7543	-54.0493	-138.107	-216.067	-291.35
680.749	79.7103	56.5853	95.7602	86.398	83.4057	83.2253			680.749	79.7103	-18.3211	-54.0525	-138.321	-216.22	-291.307
681.713	79.2796	57.0019	95.758	86.2626	83.3177	83.2854			681.713	79.2796	-17.9045	-54.0547	-138.457	-216.308	-291.246
682.677	79.0253	57.402	95.756	86.2262	83.3145	83.36			682.677	79.0253	-17.5044	-54.0567	-138.493	-216.311	-291.172
683.641	78.9989	57.7866	95.7549	86.3063	83.4133	83.4483			683.641	78.9989	-17.1198	-54.0578	-138.413	-216.212	-291.084
684.606	79.2382	58.1572	95.7562	86.5134	83.6249	83.55			684.606	79.2382	-16.7492	-54.0565	-138.206	-216.001	-290.982
685.57	79.7577	58.5137	95.7615	86.8492	83.9499	83.664			685.57	79.7577	-16.3927	-54.0512	-137.87	-215.676	-290.868
686.534	80.5421	58.8537	95.7713	87.3037	84.3772	83.7875			686.534	80.5421	-16.0527	-54.0414	-137.415	-215.248	-290.744
687.499	81.5476	59.1731	95.7847	87.8562	84.8847	83.9159			687.499	81.5476	-15.7333	-54.028	-136.863	-214.741	-290.616
688.463	82.7076	59.4687	95.8002	88.4764	85.4426	84.0433			688.463	82.7076	-15.4377	-54.0125	-136.243	-214.183	-290.489
689.427	83.9439	59.7405	95.8159	89.1277	86.0175	84.1636			689.427	83.9439	-15.1659	-53.9968	-135.591	-213.608	-290.368
690.391	85.1803	59.9915	95.8301	89.773	86.5776	84.2714			690.391	85.1803	-14.9149	-53.9826	-134.946	-213.048	-290.26
691.355	86.3552	60.2266	95.8424	90.3805	87.0977	84.3629			691.355	86.3552	-14.6798	-53.9703	-134.339	-212.528	-290.169
692.32	87.4282	60.4509	95.8538	90.928	87.5618	84.4355			692.32	87.4282	-14.4555	-53.9589	-133.791	-212.064	-290.096
693.284	88.3808	60.6673	95.8664	91.4047	87.9637	84.4889			693.284	88.3808	-14.2391	-53.9463	-133.314	-211.662	-290.043
694.248	89.2109	60.8767	95.8826	91.81	88.3055	84.5243			694.248	89.2109	-14.0297	-53.9301	-132.909	-211.32	-290.008
695.212	89.9268	61.0783	95.9042	92.1505	88.594	84.545			695.212	89.9268	-13.8281	-53.9085	-132.569	-211.031	-289.987
696.177	90.5399	61.27	95.9318	92.436	88.8377	84.5547			696.177	90.5399	-13.6364	-53.8809	-132.283	-210.788	-289.977
697.141	91.0608	61.4501	95.9646	92.6759	89.0438	84.5573			697.141	91.0608	-13.4563	-53.8481	-132.043	-210.582	-289.975
698.105	91.4974	61.6173	96.0001	92.8768	89.2163	84.5547			698.105	91.4974	-13.2891	-53.8126	-131.842	-210.409	-289.977
699.069	91.8552	61.7723	96.035	93.0424	89.3562	84.547			699.069	91.8552	-13.1341	-53.7777	-131.677	-210.269	-289.985
700.034	92.139	61.9163	96.0653	93.1734	89.4628	84.5323			700.034	92.139	-12.9901	-53.7474	-131.546	-210.163	-290
700.998	92.3537	62.0514	96.0882	93.2699	89.5355	84.5078			700.998	92.3537	-12.855	-53.7245	-131.449	-210.09	-290.024
701.962	92.5057	62.1798	96.103	93.3325	89.575	84.4711			701.962	92.5057	-12.7266	-53.7097	-131.387	-210.05	-290.061
702.926	92.6021	62.3027	96.1116	93.3632	89.5835	84.4208			702.926	92.6021	-12.6037	-53.7011	-131.356	-210.042	-290.111
703.89	92.6493	62.421	96.1182	93.3645	89.5637	84.356			703.89	92.6493	-12.4854	-53.6945	-131.355	-210.062	-290.176
704.855	92.6531	62.5351	96.1276	93.3394	89.518	84.2764			704.855	92.6531	-12.3713	-53.6851	-131.38	-210.107	-290.255
705.819	92.6171	62.6458	96.1432	93.2898	89.4473	84.1816			705.819	92.6171	-12.2606	-53.6695	-131.429	-210.178	-290.35
706.783	92.5437	62.7539	96.1657	93.2158	89.3516	84.0708			706.783	92.5437	-12.1525	-53.647	-131.503	-210.274	-290.461
707.747	92.4335	62.8613	96.1926	93.116	89.2298	83.9435			707.747	92.4335	-12.0451	-53.6201	-131.603	-210.396	-290.588
708.712	92.286	62.9701	96.2201	92.9871	89.0802	83.7992			708.712	92.286	-11.9363	-53.5926	-131.732	-210.545	-290.733
709.676	92.0979	63.082	96.2447	92.8245	88.9002	83.6374			709.676	92.0979	-11.8244	-53.568	-131.895	-210.725	-290.894
710.64	91.8607	63.1978	96.2648	92.6218	88.685	83.4564			710.64	91.8607	-11.7086	-53.5479	-132.097	-210.94	-291.075
711.604	91.5567	63.3166	96.2807	92.3705	88.4258	83.2526			711.604	91.5567	-11.5898	-53.532	-132.349	-211.2	-291.279
712.568	91.1529	63.4367	96.293	92.0575	88.1076	83.0199			712.568	91.1529	-11.4697	-53.5197	-132.662	-211.518	-291.512
713.533	90.6188	63.587	96.3259	91.678	87.7196	82.7623			713.533	90.6188	-11.3194	-53.4868	-133.041	-211.906	-291.77
714.497	89.8509	63.7303	96.3466	91.1824	87.2153	82.4502			714.497	89.8509	-11.1761	-53.4661	-133.537	-212.41	-292.082
715.461	88.7633	63.865	96.3496	90.5326	86.559	82.0702			715.461	88.7633	-11.0414	-53.4631	-134.187	-213.066	-292.462
716.426	87.292	63.9916	96.3334	89.6976	85.7259	81.6172			716.426	87.292	-10.9148	-53.4793	-135.022	-213.9	-292.915
717.39	85.4416	64.112	96.3041	88.6764	84.7237	81.1045			717.39	85.4416	-10.7944	-53.5086	-136.043	-214.902	-293.427
718.354	83.3032	64.1979	96.2506	87.5053	83.6009	80.5568			718.354	83.3032	-10.7085	-53.5621	-137.214	-216.025	-293.975
719.318	81.1365	64.2869	96.2199	86.3177	82.4899	80.054			719.318	81.1365	-10.6195	-53.5928	-138.401	-217.136	-294.478
720.282	79.2487	64.3808	96.2266	85.2726	81.5455	79.6715			720.282	79.2487	-10.5256	-53.5861	-139.447	-218.08	-294.86
721.247	77.9398	64.479	96.274	84.5324	80.9191	79.4754			721.247	77.9398	-10.4274	-53.5387	-140.187	-218.706	-295.056
722.211	77.4178	64.5795	96.3522	84.2176	80.7152	79.5041			722.211	77.4178	-10.3269	-53.4605	-140.502	-218.91	-295.028
723.175	77.742	64.6793	96.4422	84.3713	80.9613	79.7567			723.175	77.742	-10.2271	-53.3705	-140.348	-218.664	-294.775
724.139	78.8162	64.7764	96.5242	84.9506	81.6029	80.1953			724.139	78.8162	-10.13	-53.2885	-139.769	-218.023	-294.337
725.104	80.433	64.8698	96.5851	85.8457	82.5253	80.7571			725.104	80.433	-10.0366	-53.2276	-138.873	-217.1	-293.775
726.068	82.3437	64.9594	96.6221	86.917	83.59	81.3727			726.068	82.3437	-9.94697	-53.1906	-137.802	-216.035	-293.159
727.032	84.3184	65.0459	96.6406	88.0307	84.6695	81.9809			727.032	84.3184	-9.86047	-53.1721	-136.688	-214.956	-292.551
727.996	86.1818	65.1297	96.6496	89.0825	85.6684	82.5374			727.996	86.1818	-9.77667	-53.1631	-135.637	-213.957	-291.994
728.961	87.8227	65.2112	96.6567	90.0071	86.531	83.0184			728.961	87.8227	-9.69517	-53.156	-134.712	-213.094	-291.513
729.925	89.1892	65.2909	96.6662	90.7764	87.2377	83.4186			729.925	89.1892	-9.61547	-53.1465	-133.943	-212.388	-291.113
730.889	90.2748	65.369	96.6788	91.3911	87.7953	83.7464			730.889	90.2748	-9.53737	-53.1339	-133.328	-211.83	-290.785
731.853	91.1	65.4458	96.6934	91.8679	88.2245	84.0177			731.853	91.1	-9.46057	-53.1193	-132.851	-211.401	-290.514
732.817	91.6924	65.5215	96.708	92.2267	88.5477	84.2494			732.817	91.6924	-9.38487	-53.1047	-132.492	-211.078	-290.282
733.782	92.0677	65.5961	96.7212	92.4793	88.7801	84.4543			733.782	92.0677	-9.31027	-53.0915	-132.24	-210.845	-290.078
734.746	92.2194	65.6696	96.7318	92.6245	88.9258	84.6394			734.746	92.2194	-9.23677	-53.0809	-132.095	-210.7	-289.892
735.71	92.1226	65.7417	96.7398	92.6504	88.9805	84.8071			735.71	92.1226	-9.16467	-53.0729	-132.069	-210.645	-289.725
736.674	91.7553	65.812	96.7459	92.5462	88.9402	84.9574			736.674	91.7553	-9.09437	-53.0668	-132.173	-210.685	-289.574
737.639	91.1319	65.8798	96.7517	92.3187	88.8132	85.092			737.639	91.1319	-9.02657	-53.061	-132.4	-210.812	-289.44
738.603	90.3308	65.9446	96.7591	92.0058	88.63	85.217			738.603	90.3308	-8.96177	-53.0536	-132.713	-210.995	-289.315
739.567	89.4996	66.0063	96.7694	91.6786	88.4438	85.3425			739.567	89.4996	-8.90007	-53.0433	-133.041	-211.182	-289.189
740.531	88.8257	66.0656	96.7828	91.4266	88.3201	85.4805			740.531	88.8257	-8.84077	-53.0299	-133.293	-211.305	-289.051
741.495	88.4818	66.1238	96.7978	91.3316	88.3165	85.64			741.495	88.4818	-8.78257	-53.0149	-133.388	-211.309	-288.892
742.46	88.5677	66.1828	96.8125	91.4399	88.4634	85.8234			742.46	88.5677	-8.72357	-53.0002	-133.279	-211.162	-288.708
743.424	89.0767	66.2441	96.8255	91.7462	88.7526	86.0249			743.424	89.0767	-8.66227	-52.9872	-132.973	-210.873	-288.507
744.388	89.9028	66.3083	96.8372	92.1978	89.1415	86.2314			744.388	89.9028	-8.59807	-52.9755	-132.521	-210.484	-288.3
745.352	90.8824	66.3748	96.8492	92.7149	89.5684	86.4276			745.352	90.8824	-8.53157	-52.9635	-132.004	-210.057	-288.104
746.317	91.8523	66.442	96.8638	93.2177	89.9736	86.6			746.317	91.8523	-8.46437	-52.9489	-131.501	-209.652	-287.932
747.281	92.6946	66.5075	96.8823	93.6492	90.3152	86.7407			747.281	92.6946	-8.39887	-52.9304	-131.07	-209.31	-287.791
748.245	93.356	66.5695	96.9041	93.9831	90.5756	86.8482			748.245	93.356	-8.33687	-52.9086	-130.736	-209.05	-287.684
749.209	93.8382	66.627	96.9269	94.2205	90.7581	86.9268			749.209	93.8382	-8.27937	-52.8858	-130.499	-208.867	-287.605
750.174	94.1746	66.68	96.9474	94.3786	90.8785	86.9837			750.174	94.1746	-8.22637	-52.8653	-130.341	-208.747	-287.548
751.138	94.4061	66.7299	96.9631	94.4792	90.9559	87.0272			751.138	94.4061	-8.17647	-52.8496	-130.24	-208.67	-287.505
752.102	94.5676	66.7781	96.9733	94.542	91.0075	87.065			752.102	94.5676	-8.12827	-52.8394	-130.177	-208.618	-287.467
753.066	94.6843	66.8262	96.9792	94.5827	91.0463	87.1032			753.066	94.6843	-8.08017	-52.8335	-130.136	-208.579	-287.429
754.031	94.7743	66.8751	96.9837	94.6131	91.081	87.1458			754.031	94.7743	-8.03127	-52.829	-130.106	-208.544	-287.386
754.995	94.8509	66.9248	96.9898	94.6421	91.117	87.1953			754.995	94.8509	-7.98157	-52.8229	-130.077	-208.508	-287.337
755.959	94.9235	66.9752	97	94.6754	91.1563	87.2523			755.959	94.9235	-7.93117	-52.8127	-130.044	-208.469	-287.28
756.923	94.9968	67.0254	97.0153	94.7153	91.1991	87.316			756.923	94.9968	-7.88097	-52.7974	-130.004	-208.426	-287.216
757.888	95.071	67.0752	97.0354	94.7608	91.2439	87.3848			757.888	95.071	-7.83117	-52.7773	-129.958	-208.382	-287.147
758.852	95.1428	67.1245	97.0582	94.8085	91.2898	87.4568			758.852	95.1428	-7.78187	-52.7545	-129.911	-208.336	-287.075
759.816	95.2082	67.174	97.0813	94.8552	91.3365	87.5307			759.816	95.2082	-7.73237	-52.7314	-129.864	-208.289	-287.001
760.78	95.2635	67.2246	97.1019	94.8986	91.3849	87.6063			760.78	95.2635	-7.68177	-52.7108	-129.821	-208.241	-286.926
761.744	95.3064	67.2772	97.1183	94.9383	91.4361	87.6844			761.744	95.3064	-7.62917	-52.6944	-129.781	-208.189	-286.847
762.709	95.336	67.332	97.1296	94.9753	91.491	87.7663			762.709	95.336	-7.57437	-52.6831	-129.744	-208.134	-286.766
763.673	95.3524	67.388	97.1363	95.011	91.5493	87.8536			763.673	95.3524	-7.51837	-52.6764	-129.708	-208.076	-286.678
764.637	95.3572	67.4435	97.1395	95.0466	91.6102	87.9471			764.637	95.3572	-7.46287	-52.6732	-129.673	-208.015	-286.585
765.601	95.3528	67.4963	97.141	95.0822	91.6724	88.0466			765.601	95.3528	-7.41007	-52.6717	-129.637	-207.953	-286.485
766.566	95.3407	67.5447	97.1426	95.1161	91.7338	88.1508			766.566	95.3407	-7.36167	-52.6701	-129.603	-207.892	-286.381
767.53	95.3189	67.5885	97.1451	95.1444	91.7911	88.2569			767.53	95.3189	-7.31787	-52.6676	-129.575	-207.834	-286.275
768.494	95.2783	67.6286	97.1489	95.16	91.8388	88.3607			768.494	95.2783	-7.27777	-52.6638	-129.559	-207.787	-286.171
769.458	95.202	67.6675	97.1531	95.1531	91.8687	88.4575			769.458	95.202	-7.23887	-52.6596	-129.566	-207.757	-286.074
770.423	95.0696	67.7073	97.1566	95.1131	91.8717	88.542			770.423	95.0696	-7.19907	-52.6561	-129.606	-207.754	-285.99
771.387	94.8657	67.7496	97.1578	95.0331	91.8407	88.6105			771.387	94.8657	-7.15677	-52.6549	-129.686	-207.785	-285.921
772.351	94.591	67.7945	97.1563	94.9144	91.7758	88.6613			772.351	94.591	-7.11187	-52.6564	-129.805	-207.85	-285.871
773.315	94.2702	67.8409	97.1531	94.7702	91.6861	88.6961			773.315	94.2702	-7.06547	-52.6596	-129.949	-207.939	-285.836
774.279	93.9504	67.8873	97.1502	94.6244	91.5905	88.7194			774.279	93.9504	-7.01907	-52.6625	-130.095	-208.035	-285.812
775.244	93.6903	67.9321	97.1504	94.5063	91.5119	88.7375			775.244	93.6903	-6.97427	-52.6623	-130.213	-208.114	-285.794
776.208	93.5416	67.9746	97.1555	94.4409	91.4709	88.7558			776.208	93.5416	-6.93177	-52.6572	-130.278	-208.155	-285.776
777.172	93.532	68.0147	97.1652	94.4411	91.478	88.7778			777.172	93.532	-6.89167	-52.6475	-130.278	-208.147	-285.754
778.136	93.6562	68.0531	97.1772	94.5033	91.5305	88.8037			778.136	93.6562	-6.85327	-52.6355	-130.216	-208.095	-285.728
779.101	93.8793	68.0906	97.1875	94.6098	91.6144	88.8311			779.101	93.8793	-6.81577	-52.6252	-130.109	-208.011	-285.701
780.065	94.151	68.1285	97.1922	94.736	91.7096	88.8565			780.065	94.151	-6.77787	-52.6205	-129.983	-207.916	-285.675
781.029	94.4219	68.1672	97.1891	94.8586	91.7975	88.8763			781.029	94.4219	-6.73917	-52.6236	-129.861	-207.828	-285.656
781.993	94.657	68.2067	97.1786	94.9615	91.866	88.8884			781.993	94.657	-6.69967	-52.6341	-129.758	-207.759	-285.643
782.958	94.8404	68.2457	97.1635	95.0379	91.911	88.8919			782.958	94.8404	-6.66067	-52.6492	-129.681	-207.714	-285.64
783.922	94.9725	68.2827	97.1475	95.0884	91.9343	88.8865			783.922	94.9725	-6.62367	-52.6652	-129.631	-207.691	-285.645
784.886	95.0627	68.3167	97.1339	95.1174	91.9402	88.8728			784.886	95.0627	-6.58967	-52.6788	-129.602	-207.685	-285.659
785.85	95.1222	68.3475	97.1249	95.1305	91.9331	88.8516			785.85	95.1222	-6.55887	-52.6878	-129.589	-207.692	-285.68
786.814	95.1601	68.3764	97.1213	95.1329	91.916	88.8242			786.814	95.1601	-6.52997	-52.6914	-129.586	-207.709	-285.708
787.779	95.1817	68.4057	97.1226	95.1286	91.8911	88.7918			787.779	95.1817	-6.50067	-52.6901	-129.591	-207.734	-285.74
788.743	95.1903	68.437	97.1273	95.1203	91.8597	88.7557			788.743	95.1903	-6.46937	-52.6854	-129.599	-207.766	-285.776
789.707	95.1879	68.4707	97.1328	95.1084	91.8234	88.7163			789.707	95.1879	-6.43567	-52.6799	-129.611	-207.802	-285.816
790.671	95.1767	68.5057	97.1355	95.0912	91.7829	88.6734			790.671	95.1767	-6.40067	-52.6772	-129.628	-207.843	-285.858
791.636	95.1596	68.5407	97.1312	95.0661	91.7378	88.6267			791.636	95.1596	-6.36567	-52.6815	-129.653	-207.888	-285.905
792.6	95.1394	68.5749	97.1158	95.0309	91.6871	88.5767			792.6	95.1394	-6.33147	-52.6969	-129.688	-207.938	-285.955
793.564	95.118	68.6089	97.0876	94.9859	91.6296	88.5247			793.564	95.118	-6.29747	-52.7251	-129.733	-207.996	-286.007
794.528	95.0965	68.6444	97.0482	94.9349	91.5653	88.474			794.528	95.0965	-6.26197	-52.7645	-129.784	-208.06	-286.058
795.493	95.0748	68.6823	97.0024	94.8838	91.4968	88.4286			795.493	95.0748	-6.22407	-52.8103	-129.835	-208.129	-286.103
796.457	95.0518	68.7222	96.9569	94.839	91.4291	88.393			796.457	95.0518	-6.18417	-52.8558	-129.88	-208.196	-286.139
797.421	95.0266	68.7622	96.9179	94.805	91.37	88.3716			797.421	95.0266	-6.14417	-52.8948	-129.914	-208.255	-286.16
798.385	94.9992	68.7997	96.8888	94.7835	91.3275	88.3677			798.385	94.9992	-6.10667	-52.9239	-129.936	-208.298	-286.164
799.35	94.9699	68.8329	96.8697	94.7732	91.3085	88.3834			799.35	94.9699	-6.07347	-52.943	-129.946	-208.317	-286.148
800.314	94.9396	68.8615	96.8578	94.771	91.3162	88.4185			800.314	94.9396	-6.04487	-52.9549	-129.948	-208.309	-286.113
801.278	94.9085	68.8868	96.85	94.7737	91.3491	88.4703			801.278	94.9085	-6.01957	-52.9627	-129.945	-208.276	-286.062
802.242	94.8763	68.9104	96.8442	94.7788	91.4013	88.5341			802.242	94.8763	-5.99597	-52.9685	-129.94	-208.224	-285.998
803.207	94.8417	68.9331	96.8407	94.7851	91.4645	88.6042			803.207	94.8417	-5.97327	-52.972	-129.934	-208.161	-285.928
804.171	94.8034	68.9553	96.842	94.7926	91.5308	88.6758			804.171	94.8034	-5.95107	-52.9707	-129.927	-208.095	-285.856
805.135	94.7602	68.9763	96.8516	94.8015	91.5943	88.7462			805.135	94.7602	-5.93007	-52.9611	-129.918	-208.031	-285.786
806.099	94.7118	68.996	96.8727	94.8118	91.6523	88.8145			806.099	94.7118	-5.91037	-52.94	-129.907	-207.973	-285.717
807.063	94.6588	69.0147	96.9066	94.822	91.7044	88.8807			807.063	94.6588	-5.89167	-52.9061	-129.897	-207.921	-285.651
808.028	94.6022	69.0334	96.9521	94.8297	91.75	88.9438			808.028	94.6022	-5.87297	-52.8606	-129.889	-207.875	-285.588
808.992	94.542	69.0529	97.0053	94.8309	91.7874	89.001			808.992	94.542	-5.85347	-52.8074	-129.888	-207.838	-285.531
809.956	94.4769	69.0737	97.0611	94.8217	91.8133	89.0478			809.956	94.4769	-5.83267	-52.7516	-129.897	-207.812	-285.484
810.92	94.4033	69.0957	97.114	94.7983	91.8235	89.0794			810.92	94.4033	-5.81067	-52.6987	-129.921	-207.802	-285.452
811.885	94.3164	69.1178	97.1596	94.7583	91.8146	89.0924			811.885	94.3164	-5.78857	-52.6531	-129.961	-207.811	-285.439
812.849	94.2109	69.139	97.1962	94.7007	91.7856	89.0863			812.849	94.2109	-5.76737	-52.6165	-130.018	-207.84	-285.446
813.813	94.0807	69.1583	97.224	94.6253	91.7371	89.063			813.813	94.0807	-5.74807	-52.5887	-130.094	-207.888	-285.469
814.777	93.917	69.175	97.2451	94.5299	91.6694	89.0259			814.777	93.917	-5.73137	-52.5676	-130.189	-207.956	-285.506
815.741	93.7038	69.189	97.2622	94.409	91.5796	88.9778			815.741	93.7038	-5.71737	-52.5505	-130.31	-208.046	-285.554
816.706	93.4158	69.2007	97.2774	94.2514	91.4601	88.9196			816.706	93.4158	-5.70567	-52.5353	-130.468	-208.165	-285.612
817.67	93.0209	69.2108	97.2921	94.0429	91.2997	88.8504			817.67	93.0209	-5.69557	-52.5206	-130.676	-208.326	-285.681
818.634	92.4931	69.2199	97.3066	93.772	91.0881	88.7681			818.634	92.4931	-5.68647	-52.5061	-130.947	-208.537	-285.764
819.598	91.8306	69.2284	97.3204	93.438	90.8239	88.6716			819.598	91.8306	-5.67797	-52.4923	-131.281	-208.802	-285.86
820.563	91.0726	69.2361	97.3327	93.0593	90.5205	88.5627			820.563	91.0726	-5.67027	-52.48	-131.66	-209.105	-285.969
821.527	90.3041	69.2433	97.3421	92.6751	90.2078	88.4463			821.527	90.3041	-5.66307	-52.4706	-132.044	-209.418	-286.086
822.491	89.6411	69.25	97.3473	92.3382	89.9269	88.3303			822.491	89.6411	-5.65637	-52.4654	-132.381	-209.699	-286.202
823.455	89.1987	69.257	97.3472	92.1015	89.7188	88.2228			823.455	89.1987	-5.64937	-52.4655	-132.618	-209.907	-286.309
824.42	89.0536	69.2651	97.3416	92.0004	89.6112	88.1298			824.42	89.0536	-5.64127	-52.4711	-132.719	-210.014	-286.402
825.384	89.2182	69.2745	97.3313	92.0408	89.6091	88.0528			825.384	89.2182	-5.63187	-52.4814	-132.678	-210.016	-286.479
826.348	89.6365	69.2844	97.3187	92.1976	89.6943	87.9891			826.348	89.6365	-5.62197	-52.494	-132.522	-209.931	-286.543
827.312	90.2058	69.2927	97.3066	92.4232	89.8326	87.9327			827.312	90.2058	-5.61367	-52.5061	-132.296	-209.793	-286.599
828.277	90.8106	69.2971	97.2977	92.6642	89.9855	87.8773			828.277	90.8106	-5.60927	-52.515	-132.055	-209.64	-286.655
829.241	91.3569	69.2954	97.2935	92.8764	90.1217	87.8178			829.241	91.3569	-5.61097	-52.5192	-131.843	-209.504	-286.714
830.205	91.7906	69.2868	97.2937	93.0352	90.2231	87.7514			830.205	91.7906	-5.61957	-52.519	-131.684	-209.402	-286.78
831.169	92.0985	69.2722	97.2966	93.1353	90.2845	87.6776			831.169	92.0985	-5.63417	-52.5161	-131.584	-209.341	-286.854
832.134	92.2952	69.2536	97.2998	93.1855	90.3094	87.5966			832.134	92.2952	-5.65277	-52.5129	-131.534	-209.316	-286.935
833.098	92.407	69.233	97.3009	93.2	90.3047	87.5086			833.098	92.407	-5.67337	-52.5118	-131.519	-209.321	-287.023
834.062	92.4592	69.2126	97.2987	93.1916	90.2775	87.4133			834.062	92.4592	-5.69377	-52.514	-131.528	-209.348	-287.119
835.026	92.4717	69.1933	97.2933	93.1693	90.2342	87.3109			835.026	92.4717	-5.71307	-52.5194	-131.55	-209.391	-287.221
835.99	92.4598	69.1759	97.2852	93.1382	90.1806	87.202			835.99	92.4598	-5.73047	-52.5275	-131.581	-209.445	-287.33
836.955	92.4364	69.1601	97.2746	93.1013	90.1228	87.0887			836.955	92.4364	-5.74627	-52.5381	-131.618	-209.503	-287.443
837.919	92.4125	69.1455	97.2608	93.061	90.0661	86.974			837.919	92.4125	-5.76087	-52.5519	-131.658	-209.559	-287.558
838.883	92.3962	69.1309	97.243	93.0199	90.0146	86.8609			838.883	92.3962	-5.77547	-52.5697	-131.699	-209.611	-287.671
839.847	92.3897	69.1149	97.2216	92.9805	89.9701	86.7527			839.847	92.3897	-5.79147	-52.5911	-131.739	-209.655	-287.779
840.812	92.3891	69.0957	97.1994	92.9451	89.9322	86.6527			840.812	92.3891	-5.81067	-52.6133	-131.774	-209.693	-287.879
841.776	92.3857	69.0721	97.1821	92.9153	89.8991	86.5642			841.776	92.3857	-5.83427	-52.6306	-131.804	-209.726	-287.968
842.74	92.3697	69.0432	97.1759	92.8912	89.8682	86.4902			842.74	92.3697	-5.86317	-52.6368	-131.828	-209.757	-288.042
843.704	92.334	69.0087	97.1843	92.8709	89.8365	86.4328			843.704	92.334	-5.89767	-52.6284	-131.848	-209.789	-288.099
844.668	92.2773	68.9684	97.2051	92.8502	89.8011	86.3916			844.668	92.2773	-5.93797	-52.6076	-131.869	-209.824	-288.14
845.633	92.2038	68.9218	97.2302	92.8235	89.7596	86.3643			845.633	92.2038	-5.98457	-52.5825	-131.896	-209.866	-288.168
846.597	92.1215	68.8686	97.2484	92.7861	89.71	86.3466			846.597	92.1215	-6.03777	-52.5643	-131.933	-209.915	-288.185
847.561	92.0384	68.8089	97.2496	92.7366	89.6514	86.3352			847.561	92.0384	-6.09747	-52.5631	-131.983	-209.974	-288.197
848.525	91.9599	68.7434	97.2299	92.6783	89.5847	86.3283			848.525	91.9599	-6.16297	-52.5828	-132.041	-210.041	-288.204
849.49	91.8867	68.6737	97.1927	92.6183	89.5123	86.3266			849.49	91.8867	-6.23267	-52.62	-132.101	-210.113	-288.205
850.454	91.8155	68.6011	97.1468	92.564	89.4382	86.3319			850.454	91.8155	-6.30527	-52.6659	-132.155	-210.187	-288.2
851.418	91.7414	68.5256	97.1029	92.5199	89.3667	86.3449			851.418	91.7414	-6.38077	-52.7098	-132.199	-210.259	-288.187
852.382	91.6593	68.4454	97.0691	92.4847	89.3009	86.3635			852.382	91.6593	-6.46097	-52.7436	-132.234	-210.325	-288.168
853.347	91.5664	68.3571	97.0489	92.4525	89.2409	86.3824			853.347	91.5664	-6.54927	-52.7638	-132.267	-210.385	-288.149
854.311	91.4625	68.2567	97.0419	92.4153	89.1832	86.3948			854.311	91.4625	-6.64967	-52.7708	-132.304	-210.442	-288.137
855.275	91.3491	68.1415	97.0454	92.3668	89.121	86.3944			855.275	91.3491	-6.76487	-52.7673	-132.352	-210.504	-288.137
856.239	91.2289	68.0101	97.0559	92.3045	89.0461	86.377			856.239	91.2289	-6.89627	-52.7568	-132.415	-210.579	-288.155
857.204	91.1044	67.8633	97.0704	92.2298	88.952	86.3414			857.204	91.1044	-7.04307	-52.7423	-132.489	-210.673	-288.19
858.168	90.9777	67.7021	97.086	92.1463	88.8359	86.2885			858.168	90.9777	-7.20427	-52.7267	-132.573	-210.79	-288.243
859.132	90.8501	67.5277	97.1003	92.0574	88.6998	86.2201			859.132	90.8501	-7.37867	-52.7124	-132.662	-210.926	-288.312
860.096	90.7223	67.3402	97.111	91.9654	88.5493	86.1377			860.096	90.7223	-7.56617	-52.7017	-132.754	-211.076	-288.394
861.061	90.5948	67.1387	97.1172	91.8709	88.3911	86.0421			861.061	90.5948	-7.76767	-52.6955	-132.848	-211.234	-288.49
862.025	90.4673	66.9225	97.1189	91.774	88.2307	85.9343			862.025	90.4673	-7.98387	-52.6938	-132.945	-211.395	-288.598
862.989	90.3395	66.6911	97.117	91.6745	88.0714	85.8154			862.989	90.3395	-8.21527	-52.6957	-133.045	-211.554	-288.716
863.953	90.2104	66.4446	97.1126	91.5723	87.9144	85.6867			863.953	90.2104	-8.46177	-52.7001	-133.147	-211.711	-288.845
864.917	90.0787	66.1831	97.1063	91.4676	87.7601	85.5503			864.917	90.0787	-8.72327	-52.7064	-133.252	-211.865	-288.982
865.882	89.943	65.9068	97.0984	91.3603	87.6096	85.408			865.882	89.943	-8.99957	-52.7143	-133.359	-212.016	-289.124
866.846	89.8027	65.6149	97.0891	91.2507	87.4646	85.2611			866.846	89.8027	-9.29147	-52.7236	-133.468	-212.161	-289.271
867.81	89.6579	65.3063	97.0786	91.1393	87.3273	85.1102			867.81	89.6579	-9.60007	-52.7341	-133.58	-212.298	-289.422
868.774	89.5097	64.9803	97.0676	91.0267	87.1993	84.9549			868.774	89.5097	-9.92607	-52.7451	-133.692	-212.426	-289.577
869.739	89.3601	64.6375	97.0567	90.9138	87.0809	84.7938			869.739	89.3601	-10.2689	-52.756	-133.805	-212.545	-289.738
870.703	89.2107	64.2806	97.0457	90.8002	86.9698	84.6251			870.703	89.2107	-10.6258	-52.767	-133.919	-212.656	-289.907
871.667	89.0619	63.9145	97.0343	90.6849	86.8609	84.4471			871.667	89.0619	-10.9919	-52.7784	-134.034	-212.765	-290.085
872.631	88.9113	63.5462	97.0213	90.5654	86.7461	84.2584			872.631	88.9113	-11.3602	-52.7914	-134.154	-212.879	-290.273
873.596	88.7535	63.183	97.0058	90.439	86.6158	84.0587			873.596	88.7535	-11.7234	-52.8069	-134.28	-213.01	-290.473
874.56	88.5809	62.8323	96.9872	90.3026	86.4609	83.8488			874.56	88.5809	-12.0741	-52.8255	-134.417	-213.165	-290.683
875.524	88.3844	62.5005	96.9656	90.1537	86.2763	83.6303			875.524	88.3844	-12.4059	-52.8471	-134.565	-213.349	-290.902
876.488	88.1557	62.1933	96.9414	89.9895	86.0628	83.4055			876.488	88.1557	-12.7131	-52.8713	-134.73	-213.563	-291.126
877.452	87.8874	61.9165	96.9153	89.8067	85.826	83.1768			877.452	87.8874	-12.9899	-52.8974	-134.912	-213.799	-291.355
878.417	87.5721	61.6768	96.8885	89.6003	85.5738	82.947			878.417	87.5721	-13.2296	-52.9242	-135.119	-214.052	-291.585
879.381	87.2005	61.4816	96.8625	89.3639	85.3113	82.7186			879.381	87.2005	-13.4248	-52.9502	-135.355	-214.314	-291.813
880.345	86.7615	61.3385	96.8386	89.0907	85.0384	82.4939			880.345	86.7615	-13.5679	-52.9741	-135.628	-214.587	-292.038
881.309	86.2452	61.2541	96.8181	88.7758	84.7502	82.2747			881.309	86.2452	-13.6523	-52.9946	-135.943	-214.875	-292.257
882.274	85.6497	61.2329	96.8014	88.4207	84.4415	82.0627			882.274	85.6497	-13.6735	-53.0113	-136.298	-215.184	-292.469
883.238	84.9901	61.2767	96.7883	88.036	84.1125	81.8599			883.238	84.9901	-13.6297	-53.0244	-136.683	-215.513	-292.672
884.202	84.304	61.3859	96.7778	87.6436	83.7731	81.669			884.202	84.304	-13.5205	-53.0349	-137.076	-215.852	-292.863
885.166	83.6502	61.5599	96.7689	87.2743	83.4428	81.4948			885.166	83.6502	-13.3465	-53.0438	-137.445	-216.183	-293.037
886.131	83.0976	61.7983	96.7603	86.9621	83.1467	81.3434			886.131	83.0976	-13.1081	-53.0524	-137.757	-216.479	-293.188
887.095	82.7077	62.1005	96.7504	86.7366	82.9092	81.2216			887.095	82.7077	-12.8059	-53.0623	-137.983	-216.716	-293.31
888.059	82.5168	62.4652	96.738	86.6147	82.748	81.1353			888.059	82.5168	-12.4412	-53.0747	-138.104	-216.877	-293.397
889.023	82.5253	62.8894	96.722	86.5956	82.6697	81.0871			889.023	82.5253	-12.017	-53.0907	-138.124	-216.956	-293.445
889.987	82.6977	63.3679	96.7022	86.6618	82.6691	81.0756			889.987	82.6977	-11.5385	-53.1105	-138.057	-216.956	-293.456
890.952	82.9741	63.8935	96.6794	86.7832	82.7302	81.095			890.952	82.9741	-11.0129	-53.1333	-137.936	-216.895	-293.437
891.916	83.2876	64.4576	96.6558	86.9256	82.8297	81.1364			891.916	83.2876	-10.4488	-53.1569	-137.794	-216.796	-293.395
892.88	83.5798	65.0505	96.6336	87.0586	82.9413	81.1895			892.88	83.5798	-9.85587	-53.1791	-137.661	-216.684	-293.342
893.844	83.8105	65.662	96.6144	87.1603	83.0412	81.2451			893.844	83.8105	-9.24437	-53.1983	-137.559	-216.584	-293.287
894.809	83.9592	66.2813	96.5986	87.2193	83.1121	81.2958			894.809	83.9592	-8.62507	-53.2141	-137.5	-216.513	-293.236
895.773	84.0203	66.8976	96.5854	87.233	83.1458	81.3377			895.773	84.0203	-8.00877	-53.2273	-137.486	-216.48	-293.194
896.737	83.9956	67.5006	96.5735	87.2038	83.1425	81.3698			896.737	83.9956	-7.40577	-53.2392	-137.515	-216.483	-293.162
897.701	83.8892	68.0815	96.5624	87.1364	83.1071	81.3932			897.701	83.8892	-6.82487	-53.2503	-137.583	-216.518	-293.139
898.666	83.7043	68.6336	96.5519	87.0345	83.0454	81.4109			898.666	83.7043	-6.27277	-53.2608	-137.685	-216.58	-293.121
899.63	83.4428	69.1525	96.5427	86.9003	82.961	81.4258			899.63	83.4428	-5.75387	-53.27	-137.819	-216.664	-293.106
900.594	83.1065	69.6362	96.5347	86.7345	82.855	81.4408			900.594	83.1065	-5.27017	-53.278	-137.985	-216.77	-293.091
901.558	82.6989	70.0842	96.5275	86.5373	82.7272	81.4585			901.558	82.6989	-4.82217	-53.2852	-138.182	-216.898	-293.073
902.523	82.2269	70.4966	96.5205	86.3104	82.5792	81.4801			902.523	82.2269	-4.40977	-53.2922	-138.409	-217.046	-293.052
903.487	81.7019	70.8738	96.5141	86.0584	82.4158	81.5067			903.487	81.7019	-4.03257	-53.2986	-138.661	-217.21	-293.025
904.451	81.1405	71.2163	96.5098	85.7892	82.2451	81.5384			904.451	81.1405	-3.69007	-53.3029	-138.93	-217.38	-292.993
905.415	80.5635	71.5242	96.5106	85.5135	82.0766	81.5746			905.415	80.5635	-3.38217	-53.3021	-139.206	-217.549	-292.957
906.38	79.992	71.7977	96.5191	85.2428	81.9191	81.6145			906.38	79.992	-3.10867	-53.2936	-139.476	-217.706	-292.917
907.344	79.4436	72.0374	96.5367	84.9867	81.7784	81.6567			907.344	79.4436	-2.86897	-53.276	-139.732	-217.847	-292.875
908.308	78.9269	72.245	96.5628	84.7503	81.6555	81.6994			908.308	78.9269	-2.66137	-53.2499	-139.969	-217.97	-292.832
909.272	78.4391	72.4231	96.5955	84.533	81.5471	81.7407			909.272	78.4391	-2.48327	-53.2172	-140.186	-218.078	-292.791
910.236	77.9655	72.5759	96.6326	84.3283	81.4456	81.7783			910.236	77.9655	-2.33047	-53.1801	-140.391	-218.18	-292.754
911.201	77.4835	72.7078	96.6723	84.1258	81.341	81.8095			911.201	77.4835	-2.19857	-53.1404	-140.593	-218.284	-292.722
912.165	76.9686	72.8237	96.7134	83.913	81.2227	81.8311			912.165	76.9686	-2.08267	-53.0993	-140.806	-218.403	-292.701
913.129	76.3997	72.9273	96.7547	83.6786	81.0815	81.84			913.129	76.3997	-1.97907	-53.058	-141.041	-218.544	-292.692
914.093	75.7641	73.0213	96.7945	83.414	80.9111	81.8338			914.093	75.7641	-1.88507	-53.0182	-141.305	-218.714	-292.698
915.058	75.059	73.107	96.8302	83.1154	80.7087	81.8111			915.058	75.059	-1.79937	-52.9825	-141.604	-218.917	-292.721
916.022	74.2905	73.1849	96.8599	82.7836	80.4756	81.7718			916.022	74.2905	-1.72147	-52.9528	-141.936	-219.15	-292.76
916.986	73.471	73.2558	96.8825	82.4242	80.2162	81.7173			916.986	73.471	-1.65057	-52.9302	-142.295	-219.409	-292.815
917.95	72.617	73.3209	96.8987	82.0456	79.9369	81.6497			917.95	72.617	-1.58547	-52.914	-142.674	-219.689	-292.882
918.915	71.746	73.3819	96.9106	81.658	79.6451	81.5719			918.915	71.746	-1.52447	-52.9021	-143.061	-219.98	-292.96
919.879	70.8758	73.4408	96.9204	81.2713	79.3488	81.4861			919.879	70.8758	-1.46557	-52.8923	-143.448	-220.277	-293.046
920.843	70.0241	73.4985	96.93	80.8945	79.0552	81.3945			920.843	70.0241	-1.40787	-52.8827	-143.825	-220.57	-293.137
921.807	69.2081	73.5551	96.9401	80.5352	78.7709	81.2984			921.807	69.2081	-1.35127	-52.8726	-144.184	-220.855	-293.233
922.771	68.4449	73.6095	96.9502	80.2	78.5022	81.1992			922.771	68.4449	-1.29687	-52.8625	-144.519	-221.123	-293.333
923.736	67.751	73.6604	96.9597	79.8949	78.2546	81.0984			923.736	67.751	-1.24597	-52.853	-144.824	-221.371	-293.433
924.7	67.1418	73.7072	96.9674	79.6258	78.0341	80.9981			924.7	67.1418	-1.19917	-52.8453	-145.093	-221.591	-293.534
925.664	66.6302	73.7503	96.9728	79.3988	77.8462	80.9017			925.664	66.6302	-1.15607	-52.8399	-145.32	-221.779	-293.63
926.628	66.2267	73.7915	96.9754	79.2193	77.6966	80.8128			926.628	66.2267	-1.11487	-52.8373	-145.5	-221.929	-293.719
927.593	65.9387	73.8329	96.9754	79.092	77.5904	80.7354			927.593	65.9387	-1.07347	-52.8373	-145.627	-222.035	-293.796
928.557	65.7708	73.8764	96.9731	79.02	77.5314	80.6726			928.557	65.7708	-1.02997	-52.8396	-145.699	-222.094	-293.859
929.521	65.7245	73.923	96.9695	79.0044	77.5217	80.6266			929.521	65.7245	-0.98337	-52.8432	-145.715	-222.104	-293.905
930.485	65.7989	73.9724	96.9659	79.0446	77.561	80.5976			930.485	65.7989	-0.93397	-52.8468	-145.675	-222.064	-293.934
931.45	65.99	74.0233	96.9637	79.1381	77.6472	80.5847			931.45	65.99	-0.88307	-52.849	-145.581	-221.978	-293.947
932.414	66.2909	74.0742	96.964	79.2813	77.7763	80.586			932.414	66.2909	-0.83217	-52.8487	-145.438	-221.849	-293.946
933.378	66.6925	74.1236	96.9669	79.4694	77.9433	80.5998			933.378	66.6925	-0.78277	-52.8458	-145.25	-221.682	-293.932
934.342	67.1837	74.1705	96.9716	79.6973	78.1437	80.6249			934.342	67.1837	-0.73587	-52.8411	-145.022	-221.482	-293.907
935.307	67.7531	74.2145	96.9768	79.9598	78.3737	80.6613			935.307	67.7531	-0.69187	-52.8359	-144.759	-221.252	-293.871
936.271	68.3893	74.2557	96.9813	80.2527	78.6306	80.7101			936.271	68.3893	-0.65067	-52.8314	-144.466	-220.995	-293.822
937.235	69.0811	74.2947	96.9844	80.572	78.9121	80.7734			937.235	69.0811	-0.61167	-52.8283	-144.147	-220.713	-293.758
938.199	69.817	74.3323	96.986	80.9138	79.2157	80.8529			938.199	69.817	-0.57407	-52.8267	-143.805	-220.41	-293.679
939.163	70.5846	74.3692	96.9866	81.274	79.5382	80.9497			939.163	70.5846	-0.53717	-52.8261	-143.445	-220.087	-293.582
940.128	71.3712	74.4062	96.9866	81.6475	79.8752	81.0636			940.128	71.3712	-0.50017	-52.8261	-143.072	-219.75	-293.468
941.092	72.1635	74.4436	96.9859	82.0286	80.222	81.193			941.092	72.1635	-0.46277	-52.8268	-142.691	-219.403	-293.339
942.056	72.9493	74.4813	96.9839	82.4112	80.5742	81.3358			942.056	72.9493	-0.42507	-52.8288	-142.308	-219.051	-293.196
943.02	73.7183	74.5194	96.9802	82.7901	80.928	81.4894			943.02	73.7183	-0.38697	-52.8325	-141.929	-218.697	-293.042
943.985	74.462	74.5577	96.975	83.1608	81.2801	81.6517			943.985	74.462	-0.34867	-52.8377	-141.558	-218.345	-292.88
944.949	75.1729	74.5962	96.9688	83.52	81.6275	81.8214			944.949	75.1729	-0.31017	-52.8439	-141.199	-217.998	-292.71
945.913	75.8438	74.6345	96.9626	83.8649	81.9664	81.9973			945.913	75.8438	-0.27187	-52.8501	-140.854	-217.659	-292.535
946.877	76.4659	74.6724	96.9575	84.1918	82.2927	82.1786			946.877	76.4659	-0.23397	-52.8552	-140.527	-217.333	-292.353
947.842	77.0283	74.7091	96.9541	84.4967	82.602	82.3647			947.842	77.0283	-0.19727	-52.8586	-140.222	-217.023	-292.167
948.806	77.5196	74.7442	96.9525	84.7748	82.8898	82.5542			948.806	77.5196	-0.16217	-52.8602	-139.944	-216.736	-291.978
949.77	77.9309	74.777	96.9523	85.022	83.1535	82.7457			949.77	77.9309	-0.12937	-52.8604	-139.697	-216.472	-291.786
950.734	78.2609	74.8076	96.9529	85.2373	83.3927	82.9378			950.734	78.2609	-0.09877	-52.8598	-139.482	-216.233	-291.594
951.698	78.5211	74.8362	96.9533	85.4244	83.6109	83.1299			951.698	78.5211	-0.07017	-52.8594	-139.295	-216.015	-291.402
952.663	78.7391	74.8628	96.953	85.5942	83.817	83.3225			952.663	78.7391	-0.04357	-52.8597	-139.125	-215.808	-291.209
953.627	78.9563	74.8876	96.9514	85.7632	84.0243	83.5181			953.627	78.9563	-0.01877	-52.8613	-138.956	-215.601	-291.014
954.591	79.2204	74.9102	96.9485	85.952	84.2486	83.7203			954.591	79.2204	0.00383	-52.8642	-138.767	-215.377	-290.812
955.555	79.5735	74.9302	96.9444	86.1795	84.5047	83.9332			955.555	79.5735	0.02383	-52.8683	-138.54	-215.121	-290.599
956.52	80.0404	74.947	96.9393	86.4585	84.8014	84.1591			956.52	80.0404	0.04063	-52.8734	-138.261	-214.824	-290.373
957.484	80.6216	74.9603	96.9337	86.7917	85.1395	84.3976			957.484	80.6216	0.05393	-52.879	-137.927	-214.486	-290.134
958.448	81.2946	74.9697	96.9273	87.1713	85.5107	84.6451			958.448	81.2946	0.06333	-52.8854	-137.548	-214.115	-289.887
959.412	82.0218	74.975	96.92	87.5813	85.9011	84.896			959.412	82.0218	0.06863	-52.8927	-137.138	-213.724	-289.636
960.377	82.7631	74.976	96.9114	88.0033	86.2955	85.144			960.377	82.7631	0.06963	-52.9013	-136.716	-213.33	-289.388
961.341	83.4869	74.9724	96.9014	88.4209	86.6813	85.3844			961.341	83.4869	0.06603	-52.9113	-136.298	-212.944	-289.147
962.305	84.1755	74.9641	96.89	88.8233	87.0515	85.6148			962.305	84.1755	0.05773	-52.9227	-135.896	-212.574	-288.917
963.269	84.8248	74.9507	96.8771	89.206	87.4038	85.8347			963.269	84.8248	0.04433	-52.9356	-135.513	-212.222	-288.697
964.234	85.4396	74.932	96.8619	89.5693	87.7393	86.0443			964.234	85.4396	0.02563	-52.9508	-135.15	-211.886	-288.488
965.198	86.0273	74.9074	96.8429	89.9157	88.0593	86.2435			965.198	86.0273	0.00103	-52.9698	-134.803	-211.566	-288.288
966.162	86.5938	74.8763	96.8173	90.2473	88.3641	86.4306			966.162	86.5938	-0.03007	-52.9954	-134.472	-211.261	-288.101
967.126	87.142	74.8375	96.782	90.5648	88.6517	86.6031			967.126	87.142	-0.06887	-53.0307	-134.154	-210.974	-287.929
968.091	87.6722	74.79	96.734	90.8674	88.9186	86.7578			968.091	87.6722	-0.11637	-53.0787	-133.852	-210.707	-287.774
969.055	88.1829	74.7322	96.6719	91.153	89.1606	86.8918			969.055	88.1829	-0.17417	-53.1408	-133.566	-210.465	-287.64
970.019	88.6724	74.6626	96.5965	91.4196	89.3745	87.0035			970.019	88.6724	-0.24377	-53.2162	-133.3	-210.251	-287.528
970.983	89.1387	74.5791	96.512	91.666	89.5587	87.0928			970.983	89.1387	-0.32727	-53.3007	-133.053	-210.067	-287.439
971.947	89.5798	74.4793	96.4255	91.8921	89.7147	87.1614			971.947	89.5798	-0.42707	-53.3872	-132.827	-209.911	-287.37
972.912	89.9938	74.3604	96.346	92.0989	89.8468	87.2122			972.912	89.9938	-0.54597	-53.4667	-132.62	-209.779	-287.32
973.876	90.3791	74.2198	96.2819	92.2883	89.9618	87.2494			973.876	90.3791	-0.68657	-53.5308	-132.431	-209.664	-287.282
974.84	90.7348	74.0548	96.2396	92.4629	90.0674	87.2773			974.84	90.7348	-0.85157	-53.5731	-132.256	-209.558	-287.255
975.804	91.0608	73.8628	96.2213	92.6255	90.1714	87.2997			975.804	91.0608	-1.04357	-53.5914	-132.094	-209.454	-287.232
976.769	91.3576	73.6413	96.2255	92.7792	90.28	87.3193			976.769	91.3576	-1.26507	-53.5872	-131.94	-209.345	-287.213
977.733	91.6258	73.3875	96.2475	92.9269	90.3975	87.3376			977.733	91.6258	-1.51887	-53.5652	-131.792	-209.228	-287.194
978.697	91.866	73.0985	96.281	93.0706	90.5254	87.3547			978.697	91.866	-1.80787	-53.5317	-131.649	-209.1	-287.177
979.661	92.0786	72.7719	96.3199	93.2114	90.6623	87.37			979.661	92.0786	-2.13447	-53.4928	-131.508	-208.963	-287.162
980.625	92.2643	72.4061	96.3596	93.3487	90.8048	87.3825			980.625	92.2643	-2.50027	-53.4531	-131.37	-208.821	-287.149
981.59	92.4244	72.0013	96.3968	93.4806	90.9477	87.3919			981.59	92.4244	-2.90507	-53.4159	-131.239	-208.678	-287.14
982.554	92.5611	71.5599	96.4298	93.6046	91.0854	87.3983			982.554	92.5611	-3.34647	-53.3829	-131.115	-208.54	-287.134
983.518	92.6774	71.0867	96.458	93.7187	91.2131	87.4028			983.518	92.6774	-3.81967	-53.3547	-131	-208.412	-287.129
984.482	92.7778	70.5895	96.4818	93.8216	91.3273	87.4066			984.482	92.7778	-4.31687	-53.3309	-130.898	-208.298	-287.125
985.447	92.8671	70.0788	96.5018	93.9137	91.4268	87.4109			985.447	92.8671	-4.82757	-53.3109	-130.805	-208.199	-287.121
986.411	92.9512	69.5682	96.5195	93.9965	91.5117	87.4172			986.411	92.9512	-5.33817	-53.2932	-130.723	-208.114	-287.115
987.375	93.0349	69.0738	96.5358	94.0725	91.5835	87.4268			987.375	93.0349	-5.83257	-53.2769	-130.647	-208.042	-287.105
988.339	93.1221	68.6137	96.5515	94.1443	91.6439	87.4413			988.339	93.1221	-6.29267	-53.2612	-130.575	-207.982	-287.091
989.304	93.2139	68.2064	96.5669	94.2143	91.6945	87.4628			989.304	93.2139	-6.69997	-53.2458	-130.505	-207.931	-287.069
990.268	93.3091	67.8701	96.5814	94.2837	91.737	87.4939			990.268	93.3091	-7.03627	-53.2313	-130.435	-207.888	-287.038
991.232	93.4042	67.6208	96.5941	94.3527	91.7723	87.5369			991.232	93.4042	-7.28557	-53.2186	-130.366	-207.853	-286.995
992.196	93.4949	67.4719	96.6041	94.4202	91.8007	87.5934			992.196	93.4949	-7.43447	-53.2086	-130.299	-207.825	-286.938
993.16	93.5772	67.433	96.6109	94.4844	91.822	87.6629			993.16	93.5772	-7.47337	-53.2018	-130.235	-207.803	-286.869
994.125	93.6488	67.5093	96.6143	94.5429	91.8356	87.7432			994.125	93.6488	-7.39707	-53.1984	-130.176	-207.79	-286.789
995.089	93.7091	67.7013	96.6151	94.5945	91.8406	87.8305			995.089	93.7091	-7.20507	-53.1976	-130.125	-207.785	-286.701
996.053	93.7588	68.0044	96.6145	94.6386	91.8363	87.9206			996.053	93.7588	-6.90197	-53.1982	-130.081	-207.789	-286.611
997.018	93.7997	68.4096	96.6142	94.6762	91.8223	88.0098			997.018	93.7997	-6.49677	-53.1985	-130.043	-207.803	-286.522
997.982	93.8338	68.9046	96.6155	94.7091	91.7988	88.0959			997.982	93.8338	-6.00177	-53.1972	-130.01	-207.827	-286.436
998.946	93.8635	69.4745	96.6192	94.7392	91.7667	88.1776			998.946	93.8635	-5.43187	-53.1935	-129.98	-207.859	-286.354
999.91	93.8915	70.1033	96.6255	94.7684	91.7272	88.2545			999.91	93.8915	-4.80307	-53.1872	-129.951	-207.898	-286.277
1000.87	93.9208	70.774	96.634	94.7981	91.6818	88.3258			1000.87	93.9208	-4.13237	-53.1787	-129.921	-207.944	-286.206
1001.84	93.9545	71.4694	96.644	94.8287	91.6318	88.3904			1001.84	93.9545	-3.43697	-53.1687	-129.89	-207.994	-286.141
1002.8	93.9947	72.1722	96.6541	94.8604	91.5785	88.4462			1002.8	93.9947	-2.73417	-53.1586	-129.859	-208.047	-286.086
1003.77	94.0423	72.8659	96.6633	94.8929	91.5222	88.4912			1003.77	94.0423	-2.04047	-53.1494	-129.826	-208.103	-286.041
1004.73	94.0962	73.5356	96.6705	94.925	91.4624	88.5232			1004.73	94.0962	-1.37077	-53.1422	-129.794	-208.163	-286.009
1005.7	94.1535	74.1691	96.675	94.9553	91.3976	88.5404			1005.7	94.1535	-0.73727	-53.1377	-129.764	-208.228	-285.991
1006.66	94.2105	74.7571	96.6763	94.9818	91.3257	88.5417			1006.66	94.2105	-0.14927	-53.1364	-129.737	-208.3	-285.99
1007.62	94.2633	75.2938	96.6743	95.0028	91.2446	88.5264			1007.62	94.2633	0.38743	-53.1384	-129.716	-208.381	-286.005
1008.59	94.3088	75.7766	96.6692	95.0172	91.1528	88.4945			1008.59	94.3088	0.87023	-53.1435	-129.702	-208.473	-286.037
1009.55	94.345	76.2053	96.6615	95.0247	91.0496	88.4469			1009.55	94.345	1.29893	-53.1512	-129.694	-208.576	-286.085
1010.52	94.3714	76.5823	96.6516	95.0256	90.9358	88.385			1010.52	94.3714	1.67593	-53.1611	-129.694	-208.69	-286.147
1011.48	94.388	76.9109	96.6396	95.02	90.8135	88.3105			1011.48	94.388	2.00453	-53.1731	-129.699	-208.812	-286.221
1012.45	94.3958	77.1953	96.6261	95.0082	90.6862	88.2256			1012.45	94.3958	2.28893	-53.1866	-129.711	-208.939	-286.306
1013.41	94.3964	77.4392	96.6112	94.9902	90.5579	88.1322			1013.41	94.3964	2.53283	-53.2015	-129.729	-209.068	-286.4
1014.37	94.3924	77.6455	96.5954	94.9668	90.4325	88.0322			1014.37	94.3924	2.73913	-53.2173	-129.752	-209.193	-286.5
1015.34	94.3874	77.8162	96.579	94.9399	90.3134	87.927			1015.34	94.3874	2.90983	-53.2337	-129.779	-209.312	-286.605
1016.3	94.3858	77.9526	96.5627	94.9124	90.2034	87.8181			1016.3	94.3858	3.04623	-53.25	-129.807	-209.422	-286.714
1017.27	94.3924	78.0559	96.5464	94.8878	90.1044	87.7059			1017.27	94.3924	3.14953	-53.2663	-129.831	-209.521	-286.826
1018.23	94.4106	78.1278	96.5303	94.8686	90.0166	87.5901			1018.23	94.4106	3.22143	-53.2824	-129.851	-209.609	-286.942
1019.19	94.4417	78.17	96.514	94.8555	89.9361	87.4691			1019.19	94.4417	3.26363	-53.2987	-129.864	-209.689	-287.063
1020.16	94.4843	78.1846	96.4974	94.8471	89.8519	87.34			1020.16	94.4843	3.27823	-53.3153	-129.872	-209.774	-287.192
1021.12	94.5341	78.174	96.4799	94.8402	89.747	87.1999			1021.12	94.5341	3.26763	-53.3328	-129.879	-209.878	-287.332
1022.09	94.5853	78.14	96.4612	94.8312	89.6026	87.0475			1022.09	94.5853	3.23363	-53.3515	-129.888	-210.023	-287.484
1023.05	94.6317	78.085	96.4414	94.8179	89.4074	86.8853			1023.05	94.6317	3.17863	-53.3713	-129.901	-210.218	-287.647
1024.02	94.6689	78.0115	96.4209	94.7998	89.1675	86.7203			1024.02	94.6689	3.10513	-53.3918	-129.919	-210.458	-287.812
1024.98	94.695	77.9222	96.4009	94.7792	88.909	86.564			1024.98	94.695	3.01583	-53.4118	-129.94	-210.716	-287.968
1025.94	94.7109	77.8198	96.3831	94.7596	88.6721	86.4301			1025.94	94.7109	2.91343	-53.4296	-129.96	-210.953	-288.102
1026.91	94.7202	77.7062	96.369	94.7452	88.4956	86.3298			1026.91	94.7202	2.79983	-53.4437	-129.974	-211.13	-288.202
1027.87	94.7282	77.5827	96.3594	94.7394	88.3993	86.2688			1027.87	94.7282	2.67633	-53.4533	-129.98	-211.226	-288.263
1028.84	94.74	77.4496	96.3535	94.7438	88.3737	86.2444			1028.84	94.74	2.54323	-53.4592	-129.975	-211.252	-288.287
1029.8	94.76	77.3061	96.3491	94.758	88.3815	86.2462			1029.8	94.76	2.39973	-53.4636	-129.961	-211.244	-288.286
1030.77	94.7906	77.1506	96.3436	94.7798	88.372	86.2591			1030.77	94.7906	2.24423	-53.4691	-129.939	-211.253	-288.273
1031.73	94.8323	76.9811	96.3345	94.8058	88.2996	86.2676			1031.73	94.8323	2.07473	-53.4782	-129.913	-211.326	-288.264
1032.69	94.8832	76.7952	96.3209	94.8326	88.1404	86.2594			1032.69	94.8832	1.88883	-53.4918	-129.887	-211.485	-288.272
1033.66	94.9402	76.5901	96.3034	94.8568	87.8976	86.228			1033.66	94.9402	1.68373	-53.5093	-129.862	-211.728	-288.304
1034.62	94.9992	76.3636	96.2837	94.8762	87.5966	86.1731			1034.62	94.9992	1.45723	-53.529	-129.843	-212.029	-288.359
1035.59	95.0564	76.1141	96.2638	94.8895	87.2729	86.0982			1035.59	95.0564	1.20773	-53.5489	-129.83	-212.353	-288.434
1036.55	95.1086	75.8412	96.245	94.8963	86.9587	86.0088			1036.55	95.1086	0.93483	-53.5677	-129.823	-212.667	-288.523
1037.52	95.1539	75.5451	96.2273	94.897	86.6739	85.9097			1037.52	95.1539	0.63873	-53.5854	-129.822	-212.952	-288.622
1038.48	95.1914	75.2266	96.2097	94.8916	86.4229	85.8038			1038.48	95.1914	0.32023	-53.603	-129.828	-213.203	-288.728
1039.44	95.2206	74.8862	96.1909	94.88	86.1977	85.6918			1039.44	95.2206	-0.02017	-53.6218	-129.839	-213.428	-288.84
1040.41	95.241	74.5236	96.1698	94.8615	85.9843	85.5722			1040.41	95.241	-0.38277	-53.6429	-129.858	-213.641	-288.96
1041.37	95.2516	74.1373	96.1459	94.8348	85.7697	85.4429			1041.37	95.2516	-0.76907	-53.6668	-129.884	-213.856	-289.089
1042.34	95.2505	73.7242	96.1197	94.7983	85.5468	85.3013			1042.34	95.2505	-1.18217	-53.693	-129.921	-214.079	-289.231
1043.3	95.2357	73.2803	96.0923	94.7506	85.3154	85.1453			1043.3	95.2357	-1.62607	-53.7204	-129.969	-214.31	-289.387
1044.26	95.2046	72.8004	96.0645	94.69	85.0797	84.9726			1044.26	95.2046	-2.10597	-53.7482	-130.029	-214.546	-289.559
1045.23	95.1537	72.2791	96.0367	94.6151	84.8447	84.7808			1045.23	95.1537	-2.62727	-53.776	-130.104	-214.781	-289.751
1046.19	95.0781	71.711	96.0088	94.5241	84.613	84.5671			1046.19	95.0781	-3.19537	-53.8039	-130.195	-215.012	-289.965
1047.16	94.9709	71.0911	95.9799	94.4149	84.3841	84.3289			1047.16	94.9709	-3.81527	-53.8328	-130.304	-215.241	-290.203
1048.12	94.8254	70.4156	95.9496	94.2857	84.156	84.0641			1048.12	94.8254	-4.49077	-53.8631	-130.433	-215.469	-290.468
1049.09	94.637	69.6812	95.9176	94.1361	83.9262	83.7721			1049.09	94.637	-5.22517	-53.8951	-130.583	-215.699	-290.76
1050.05	94.408	68.8852	95.8842	93.9679	83.6933	83.4538			1050.05	94.408	-6.02117	-53.9285	-130.751	-215.932	-291.078
1051.01	94.1493	68.0242	95.8502	93.7864	83.4568	83.1113			1051.01	94.1493	-6.88217	-53.9625	-130.933	-216.169	-291.421
1051.98	93.8808	67.0945	95.8156	93.6003	83.2175	82.7477			1051.98	93.8808	-7.81187	-53.9971	-131.119	-216.408	-291.784
1052.94	93.6268	66.0915	95.7804	93.4201	82.9797	82.3668			1052.94	93.6268	-8.81487	-54.0323	-131.299	-216.646	-292.165
1053.91	93.4111	65.0109	95.7442	93.2564	82.754	81.9737			1053.91	93.4111	-9.89547	-54.0685	-131.463	-216.871	-292.558
1054.87	93.2506	63.8496	95.7068	93.1177	82.5587	81.575			1054.87	93.2506	-11.0568	-54.1059	-131.601	-217.067	-292.957
1055.84	93.1542	62.606	95.6687	93.0091	82.417	81.1785			1055.84	93.1542	-12.3004	-54.144	-131.71	-217.208	-293.353
1056.8	93.1231	61.2805	95.631	92.9321	82.3476	80.7923			1056.8	93.1231	-13.6259	-54.1817	-131.787	-217.278	-293.74
1057.76	93.1545	59.8749	95.5948	92.8855	82.3532	80.4226			1057.76	93.1545	-15.0315	-54.2179	-131.834	-217.272	-294.109
1058.73	93.2434	58.3924	95.5604	92.8658	82.4117	80.0717			1058.73	93.2434	-16.514	-54.2523	-131.853	-217.214	-294.46
1059.69	93.3828	56.8373	95.5266	92.8676	82.4778	79.7371			1059.69	93.3828	-18.0691	-54.2861	-131.852	-217.148	-294.795
1060.66	93.5613	55.2157	95.4919	92.8834	82.4969	79.4128			1060.66	93.5613	-19.6907	-54.3208	-131.836	-217.129	-295.119
1061.62	93.7606	53.5356	95.4543	92.9039	82.4274	79.0919			1061.62	93.7606	-21.3708	-54.3584	-131.815	-217.198	-295.44
1062.59	93.9552	51.8076	95.4134	92.9184	82.2602	78.7699			1062.59	93.9552	-23.0988	-54.3993	-131.801	-217.365	-295.762
1063.55	94.115	50.0451	95.3701	92.9156	82.025	78.4462			1063.55	94.115	-24.8613	-54.4426	-131.804	-217.6	-296.086
1064.51	94.2079	48.2639	95.3264	92.8847	81.7776	78.1235			1064.51	94.2079	-26.6425	-54.4863	-131.834	-217.848	-296.408
1065.48	94.2018	46.4821	95.2845	92.8149	81.5732	77.8056			1065.48	94.2018	-28.4243	-54.5282	-131.904	-218.052	-296.726
1066.44	94.064	44.7192	95.2455	92.6946	81.439	77.4935			1066.44	94.064	-30.1872	-54.5672	-132.025	-218.186	-297.038
1067.41	93.7627	42.9954	95.2087	92.5117	81.3599	77.1849			1067.41	93.7627	-31.911	-54.604	-132.207	-218.266	-297.347
1068.37	93.275	41.3312	95.172	92.2571	81.2861	76.8737			1068.37	93.275	-33.5752	-54.6407	-132.462	-218.339	-297.658
1069.34	92.6012	39.7464	95.133	91.9307	81.1598	76.5538			1069.34	92.6012	-35.16	-54.6797	-132.788	-218.466	-297.978
1070.3	91.7841	38.2598	95.0898	91.5497	80.9464	76.2218			1070.3	91.7841	-36.6466	-54.7229	-133.169	-218.679	-298.31
1071.26	90.9193	36.8885	95.0417	91.1532	80.6551	75.8798			1071.26	90.9193	-38.0179	-54.771	-133.566	-218.97	-298.652
1072.23	90.1485	35.6478	94.9889	90.7983	80.3391	75.5349			1072.23	90.1485	-39.2586	-54.8238	-133.921	-219.286	-298.997
1073.19	89.6293	34.5502	94.9328	90.5486	80.0752	75.1965			1073.19	89.6293	-40.3562	-54.8799	-134.171	-219.55	-299.335
1074.16	89.4899	33.6059	94.8747	90.4549	79.9342	74.8728			1074.16	89.4899	-41.3005	-54.938	-134.264	-219.691	-299.659
1075.12	89.7866	32.8225	94.8155	90.5385	79.9557	74.5682			1075.12	89.7866	-42.0839	-54.9972	-134.181	-219.67	-299.964
1076.08	90.4826	32.2049	94.7558	90.7832	80.1373	74.2815			1076.08	90.4826	-42.7015	-55.0569	-133.936	-219.488	-300.25
1077.05	91.4588	31.7557	94.6954	91.1394	80.4418	74.0075			1077.05	91.4588	-43.1507	-55.1173	-133.58	-219.184	-300.524
1078.01	92.5527	31.4755	94.6337	91.5403	80.8145	73.7388			1078.01	92.5527	-43.4309	-55.179	-133.179	-218.811	-300.793
1078.98	93.6071	31.3627	94.5697	91.922	81.2027	73.4688			1078.98	93.6071	-43.5437	-55.243	-132.797	-218.423	-301.063
1079.94	94.5105	31.4139	94.5027	92.2393	81.5693	73.1935			1079.94	94.5105	-43.4925	-55.31	-132.48	-218.056	-301.338
1080.91	95.2132	31.6234	94.4324	92.4723	81.8963	72.9116			1080.91	95.2132	-43.283	-55.3803	-132.247	-217.729	-301.62
1081.87	95.7201	31.9842	94.3584	92.6233	82.1812	72.6242			1081.87	95.7201	-42.9222	-55.4543	-132.096	-217.444	-301.908
1082.83	96.0685	32.4881	94.2807	92.7077	82.4288	72.3331			1082.83	96.0685	-42.4183	-55.532	-132.011	-217.197	-302.199
1083.8	96.3044	33.1269	94.1992	92.7444	82.6457	72.0397			1083.8	96.3044	-41.7795	-55.6135	-131.975	-216.98	-302.492
1084.76	96.4666	33.8923	94.1131	92.7489	82.8369	71.7442			1084.76	96.4666	-41.0141	-55.6996	-131.97	-216.789	-302.788
1085.73	96.5815	34.7772	94.0217	92.7312	83.0069	71.4461			1085.73	96.5815	-40.1292	-55.791	-131.988	-216.619	-303.086
1086.69	96.6646	35.7748	93.9241	92.6965	83.16	71.1452			1086.69	96.6646	-39.1316	-55.8886	-132.023	-216.465	-303.387
1087.66	96.7248	36.8785	93.8199	92.647	83.3003	70.8424			1087.66	96.7248	-38.0279	-55.9928	-132.072	-216.325	-303.689
1088.62	96.7678	38.0821	93.7099	92.5833	83.4292	70.5404			1088.62	96.7678	-36.8243	-56.1028	-132.136	-216.196	-303.991
1089.58	96.7975	39.379	93.5954	92.5052	83.5427	70.2431			1089.58	96.7975	-35.5274	-56.2173	-132.214	-216.083	-304.289
1090.55	96.8167	40.7627	93.4791	92.4124	83.6302	69.9554			1090.55	96.8167	-34.1437	-56.3336	-132.307	-215.995	-304.576
1091.51	96.8274	42.2271	93.3646	92.3044	83.6776	69.6822			1091.51	96.8274	-32.6793	-56.4481	-132.415	-215.948	-304.85
1092.48	96.8311	43.7664	93.256	92.181	83.6724	69.4288			1092.48	96.8311	-31.14	-56.5567	-132.538	-215.953	-305.103
1093.44	96.8287	45.3756	93.1585	92.0433	83.6096	69.2001			1093.44	96.8287	-29.5308	-56.6542	-132.676	-216.016	-305.332
1094.4	96.8209	47.05	93.0772	91.8931	83.4944	69.0009			1094.4	96.8209	-27.8564	-56.7355	-132.826	-216.131	-305.531
1095.37	96.8076	48.7855	93.0167	91.733	83.3414	68.8352			1095.37	96.8076	-26.1209	-56.796	-132.986	-216.284	-305.697
1096.33	96.7879	50.5775	92.9808	91.5654	83.1684	68.7061			1096.33	96.7879	-24.3289	-56.8319	-133.154	-216.457	-305.826
1097.3	96.7605	52.421	92.9711	91.3919	82.9909	68.6146			1097.3	96.7605	-22.4854	-56.8416	-133.327	-216.635	-305.917
1098.26	96.7241	54.3098	92.9875	91.213	82.8176	68.5604			1098.26	96.7241	-20.5966	-56.8252	-133.506	-216.808	-305.971
1099.23	96.678	56.2369	93.0278	91.0279	82.65	68.5423			1099.23	96.678	-18.6695	-56.7849	-133.691	-216.975	-305.99
1100.19	96.6223	58.1931	93.0886	90.8351	82.4854	68.5592			1100.19	96.6223	-16.7133	-56.7241	-133.884	-217.14	-305.973
1101.15	96.5577	60.1681	93.1661	90.634	82.3207	68.6115			1101.15	96.5577	-14.7383	-56.6466	-134.085	-217.305	-305.92
1102.12	96.4858	62.1492	93.2571	90.4254	82.1563	68.7018			1102.12	96.4858	-12.7572	-56.5556	-134.294	-217.469	-305.83
1103.08	96.4081	64.122	93.3593	90.2125	81.9973	68.8349			1103.08	96.4081	-10.7844	-56.4534	-134.507	-217.628	-305.697
1104.05	96.3261	66.0702	93.4715	90.001	81.8528	69.0182			1104.05	96.3261	-8.83617	-56.3412	-134.718	-217.773	-305.514
1105.01	96.2406	67.9763	93.5935	89.7987	81.7348	69.2605			1105.01	96.2406	-6.93007	-56.2192	-134.92	-217.891	-305.271
1105.98	96.1523	69.8219	93.7256	89.6153	81.6564	69.5723			1105.98	96.1523	-5.08447	-56.0871	-135.104	-217.969	-304.96
1106.94	96.0616	71.5891	93.8683	89.4612	81.6304	69.9641			1106.94	96.0616	-3.31727	-55.9444	-135.258	-217.995	-304.568
1107.9	95.9695	73.2612	94.022	89.3471	81.6688	70.4454			1107.9	95.9695	-1.64517	-55.7907	-135.372	-217.957	-304.086
1108.87	95.8769	74.8243	94.1866	89.2822	81.7812	71.0228			1108.87	95.8769	-0.08207	-55.6261	-135.437	-217.844	-303.509
1109.83	95.7845	76.267	94.3611	89.273	81.973	71.6977			1109.83	95.7845	1.36063	-55.4516	-135.446	-217.652	-302.834
1110.8	95.6913	77.5818	94.5439	89.3218	82.2448	72.4647			1110.8	95.6913	2.67543	-55.2688	-135.397	-217.381	-302.067
1111.76	95.5941	78.7647	94.7321	89.4251	82.5904	73.3112			1111.76	95.5941	3.85833	-55.0806	-135.294	-217.035	-301.221
1112.73	95.4862	79.8155	94.9219	89.5739	82.9979	74.2185			1112.73	95.4862	4.90913	-54.8908	-135.145	-216.628	-300.313
1113.69	95.3579	80.7377	95.1093	89.7549	83.4501	75.1638			1113.69	95.3579	5.83133	-54.7034	-134.964	-216.175	-299.368
1114.65	95.1975	81.5375	95.2904	89.9524	83.9279	76.1235			1114.65	95.1975	6.63113	-54.5223	-134.767	-215.698	-298.408
1115.62	94.9937	82.2235	95.4619	90.1517	84.4129	77.0763			1115.62	94.9937	7.31713	-54.3508	-134.567	-215.213	-297.456
1116.58	94.7407	82.8056	95.6214	90.3421	84.8909	78.0055			1116.58	94.7407	7.89923	-54.1913	-134.377	-214.735	-296.526
1117.55	94.4427	83.2944	95.7675	90.5197	85.3544	78.8997			1117.55	94.4427	8.38803	-54.0452	-134.199	-214.271	-295.632
1118.51	94.1182	83.7003	95.8993	90.6881	85.8033	79.7531			1118.51	94.1182	8.79393	-53.9134	-134.031	-213.822	-294.779
1119.48	93.8003	84.0335	96.0165	90.8583	86.2447	80.5638			1119.48	93.8003	9.12713	-53.7962	-133.861	-213.381	-293.968
1120.44	93.5324	84.3036	96.1189	91.0458	86.6903	81.3321			1120.44	93.5324	9.39723	-53.6938	-133.673	-212.935	-293.2
1121.4	93.359	84.5193	96.2066	91.2668	87.1516	82.0585			1121.4	93.359	9.61293	-53.6061	-133.452	-212.474	-292.473
1122.37	93.3148	84.6885	96.2802	91.5324	87.6363	82.7418			1122.37	93.3148	9.78213	-53.5325	-133.187	-211.989	-291.79
1123.33	93.4148	84.8178	96.3403	91.8456	88.144	83.378			1123.33	93.4148	9.91143	-53.4724	-132.874	-211.481	-291.154
1124.3	93.6499	84.9127	96.3882	92.1986	88.665	83.96			1124.3	93.6499	10.0063	-53.4245	-132.521	-210.96	-290.572
1125.26	93.9892	84.9772	96.4252	92.574	89.1814	84.4782			1125.26	93.9892	10.0708	-53.3875	-132.145	-210.444	-290.054
1126.22	94.388	85.0141	96.4529	92.9485	89.671	84.9218			1126.22	94.388	10.1077	-53.3598	-131.771	-209.954	-289.61
1127.19	94.7986	85.0257	96.4726	93.2975	90.1107	85.28			1127.19	94.7986	10.1193	-53.3401	-131.422	-209.515	-289.252
1128.15	95.1803	85.0137	96.4855	93.5996	90.4818	85.5443			1128.15	95.1803	10.1073	-53.3272	-131.12	-209.144	-288.988
1129.12	95.506	84.9803	96.4926	93.84	90.771	85.7085			1129.12	95.506	10.0739	-53.3201	-130.879	-208.854	-288.823
1130.08	95.7635	84.9275	96.4942	94.0109	90.9721	85.7693			1130.08	95.7635	10.0211	-53.3185	-130.708	-208.653	-288.763
1131.05	95.9533	84.8578	96.4902	94.111	91.0842	85.7257			1131.05	95.9533	9.95143	-53.3225	-130.608	-208.541	-288.806
1132.01	96.0843	84.7734	96.4803	94.1428	91.1101	85.5779			1132.01	96.0843	9.86703	-53.3324	-130.576	-208.515	-288.954
1132.97	96.1685	84.6761	96.4645	94.1108	91.0543	85.3267			1132.97	96.1685	9.76973	-53.3482	-130.608	-208.571	-289.205
1133.94	96.2178	84.5668	96.4429	94.0198	90.9216	84.9726			1133.94	96.2178	9.66043	-53.3698	-130.699	-208.704	-289.559
1134.9	96.2422	84.4456	96.4163	93.8736	90.7163	84.5157			1134.9	96.2422	9.53923	-53.3964	-130.846	-208.909	-290.016
1135.87	96.2489	84.3122	96.3858	93.6755	90.4415	83.956			1135.87	96.2489	9.40583	-53.4269	-131.044	-209.184	-290.576
1136.83	96.2429	84.1664	96.3527	93.4276	90.099	83.294			1136.83	96.2429	9.26003	-53.46	-131.292	-209.526	-291.238
1137.8	96.2274	84.008	96.3175	93.1318	89.6898	82.5309			1137.8	96.2274	9.10163	-53.4952	-131.587	-209.936	-292.001
1138.76	96.2043	83.8374	96.2801	92.7898	89.2146	81.6697			1138.76	96.2043	8.93103	-53.5326	-131.929	-210.411	-292.862
1139.72	96.1747	83.6547	96.2397	92.4038	88.6748	80.7153			1139.72	96.1747	8.74833	-53.573	-132.315	-210.951	-293.817
1140.69	96.1385	83.4599	96.1949	91.9771	88.0737	79.6764			1140.69	96.1385	8.55353	-53.6178	-132.742	-211.552	-294.855
1141.65	96.0956	83.2527	96.1444	91.5149	87.4174	78.5655			1141.65	96.0956	8.34633	-53.6683	-133.204	-212.208	-295.966
1142.62	96.0458	83.0328	96.087	91.025	86.7157	77.3996			1142.62	96.0458	8.12643	-53.7257	-133.694	-212.91	-297.132
1143.58	95.9891	82.8002	96.0223	90.5175	85.9818	76.1991			1143.58	95.9891	7.89383	-53.7904	-134.202	-213.644	-298.333
1144.55	95.9256	82.5551	95.9501	90.0046	85.2317	74.9869			1144.55	95.9256	7.64873	-53.8626	-134.715	-214.394	-299.545
1145.51	95.8553	82.2983	95.8707	89.4991	84.4826	73.7853			1145.51	95.8553	7.39193	-53.942	-135.22	-215.143	-300.747
1146.47	95.7782	82.0303	95.7839	89.0134	83.7515	72.6146			1146.47	95.7782	7.12393	-54.0288	-135.706	-215.874	-301.917
1147.44	95.6941	81.7514	95.69	88.5578	83.0536	71.4906			1147.44	95.6941	6.84503	-54.1227	-136.161	-216.572	-303.041
1148.4	95.6031	81.4612	95.5888	88.1405	82.4015	70.4237			1148.4	95.6031	6.55483	-54.2239	-136.579	-217.224	-304.108
1149.37	95.5062	81.1588	95.4802	87.7662	81.8041	69.4193			1149.37	95.5062	6.25243	-54.3325	-136.953	-217.821	-305.113
1150.33	95.4052	80.8433	95.364	87.4371	81.2665	68.4776			1150.33	95.4052	5.93693	-54.4487	-137.282	-218.359	-306.054
1151.29	95.3026	80.5138	95.2402	87.1528	80.7903	67.5955			1151.29	95.3026	5.60743	-54.5725	-137.566	-218.835	-306.936
1152.26	95.201	80.17	95.1084	86.9106	80.3735	66.7674			1152.26	95.201	5.26363	-54.7043	-137.809	-219.252	-307.764
1153.22	95.1024	79.8121	94.9686	86.7063	80.0114	65.9866			1153.22	95.1024	4.90573	-54.8441	-138.013	-219.614	-308.545
1154.19	95.0079	79.4405	94.821	86.5345	79.6976	65.2468			1154.19	95.0079	4.53413	-54.9917	-138.185	-219.928	-309.285
1155.15	94.9177	79.0556	94.6665	86.3893	79.4241	64.5433			1155.15	94.9177	4.14923	-55.1462	-138.33	-220.201	-309.989
1156.12	94.8306	78.6576	94.5065	86.2649	79.1829	63.8731			1156.12	94.8306	3.75123	-55.3062	-138.454	-220.443	-310.659
1157.08	94.7448	78.2461	94.3427	86.1562	78.9663	63.2357			1157.08	94.7448	3.33973	-55.47	-138.563	-220.659	-311.296
1158.04	94.658	77.8205	94.1769	86.0588	78.7672	62.6325			1158.04	94.658	2.91413	-55.6358	-138.66	-220.858	-311.899
1159.01	94.5679	77.3798	94.011	85.9694	78.58	62.0662			1159.01	94.5679	2.47343	-55.8017	-138.75	-221.045	-312.466
1159.97	94.4725	76.9235	93.8468	85.885	78.4006	61.54			1159.97	94.4725	2.01713	-55.9659	-138.834	-221.225	-312.992
1160.94	94.3706	76.4512	93.6863	85.8034	78.2264	61.0565			1160.94	94.3706	1.54483	-56.1264	-138.916	-221.399	-313.475
1161.9	94.2615	75.9629	93.531	85.7224	78.0565	60.6177			1161.9	94.2615	1.05653	-56.2817	-138.997	-221.569	-313.914
1162.87	94.1452	75.459	93.3827	85.64	77.8907	60.2243			1162.87	94.1452	0.55263	-56.43	-139.079	-221.735	-314.308
1163.83	94.0218	74.9397	93.2422	85.5543	77.7295	59.8763			1163.83	94.0218	0.03333	-56.5705	-139.165	-221.896	-314.656
1164.79	93.8915	74.4049	93.1102	85.4643	77.5727	59.5724			1164.79	93.8915	-0.50147	-56.7025	-139.255	-222.053	-314.959
1165.76	93.7547	73.8544	92.9866	85.3691	77.4198	59.3113			1165.76	93.7547	-1.05197	-56.8261	-139.35	-222.206	-315.221
1166.72	93.612	73.2878	92.8709	85.2686	77.2697	59.091			1166.72	93.612	-1.61857	-56.9418	-139.451	-222.356	-315.441
1167.69	93.4645	72.7049	92.7631	85.1632	77.121	58.9099			1167.69	93.4645	-2.20147	-57.0496	-139.556	-222.504	-315.622
1168.65	93.3127	72.1056	92.6628	85.0531	76.9725	58.7661			1168.65	93.3127	-2.80077	-57.1499	-139.666	-222.653	-315.766
1169.62	93.1566	71.4901	92.5702	84.9385	76.8236	58.6577			1169.62	93.1566	-3.41627	-57.2425	-139.781	-222.802	-315.874
1170.58	92.9944	70.8589	92.4855	84.819	76.6738	58.5829			1170.58	92.9944	-4.04747	-57.3272	-139.9	-222.952	-315.949
1171.54	92.8224	70.2126	92.4089	84.6942	76.5232	58.5398			1171.54	92.8224	-4.69377	-57.4038	-140.025	-223.102	-315.992
1172.51	92.6353	69.5518	92.3407	84.5636	76.3721	58.5264			1172.51	92.6353	-5.35457	-57.472	-140.156	-223.253	-316.005
1173.47	92.427	68.8774	92.2811	84.4273	76.2209	58.541			1173.47	92.427	-6.02897	-57.5316	-140.292	-223.405	-315.991
1174.44	92.1911	68.1903	92.2301	84.2854	76.0702	58.5818			1174.44	92.1911	-6.71607	-57.5826	-140.434	-223.555	-315.95
1175.4	91.9216	67.4913	92.1878	84.1378	75.92	58.6475			1175.4	91.9216	-7.41507	-57.6249	-140.581	-223.705	-315.884
1176.36	91.6133	66.7811	92.1539	83.984	75.77	58.7368			1176.36	91.6133	-8.12527	-57.6588	-140.735	-223.855	-315.795
1177.33	91.2618	66.0602	92.128	83.8226	75.6193	58.8484			1177.33	91.2618	-8.84617	-57.6847	-140.897	-224.006	-315.683
1178.29	90.8628	65.3293	92.1093	83.6516	75.4661	58.9801			1178.29	90.8628	-9.57707	-57.7034	-141.068	-224.159	-315.552
1179.26	90.4119	64.5894	92.0967	83.468	75.3077	59.1293			1179.26	90.4119	-10.317	-57.716	-141.251	-224.318	-315.403
1180.22	89.9038	63.8423	92.0887	83.268	75.1403	59.2921			1180.22	89.9038	-11.0641	-57.724	-141.451	-224.485	-315.24
1181.19	89.3306	63.0904	92.0839	83.0472	74.9592	59.4642			1181.19	89.3306	-11.816	-57.7288	-141.672	-224.666	-315.068
1182.15	88.681	62.3365	92.0815	82.8001	74.7591	59.641			1182.15	88.681	-12.5699	-57.7312	-141.919	-224.866	-314.891
1183.11	87.9378	61.5832	92.0815	82.5198	74.5336	59.8184			1183.11	87.9378	-13.3232	-57.7312	-142.199	-225.092	-314.713
1184.08	87.0757	60.8328	92.0842	82.1971	74.2747	59.9926			1184.08	87.0757	-14.0736	-57.7285	-142.522	-225.351	-314.539
1185.04	86.0603	60.0871	92.0905	81.8202	73.9726	60.1601			1185.04	86.0603	-14.8193	-57.7222	-142.899	-225.653	-314.372
1186.01	84.852	59.3475	92.1009	81.3752	73.6167	60.3175			1186.01	84.852	-15.5589	-57.7118	-143.344	-226.009	-314.214
1186.97	83.4167	58.6155	92.1148	80.8498	73.1977	60.4618			1186.97	83.4167	-16.2909	-57.6979	-143.869	-226.428	-314.07
1187.94	81.7428	57.8929	92.1308	80.2378	72.7124	60.5913			1187.94	81.7428	-17.0135	-57.6819	-144.481	-226.913	-313.941
1188.9	79.8582	57.1815	92.1473	79.5457	72.1682	60.7066			1188.9	79.8582	-17.7249	-57.6654	-145.173	-227.457	-313.825
1189.86	77.8392	56.4834	92.1627	78.7959	71.5862	60.811			1189.86	77.8392	-18.423	-57.65	-145.923	-228.039	-313.721
1190.83	75.8052	55.8006	92.1764	78.0261	71.0005	60.9108			1190.83	75.8052	-19.1058	-57.6363	-146.693	-228.625	-313.621
1191.79	73.8986	55.1349	92.1883	77.2843	70.4534	61.0144			1191.79	73.8986	-19.7715	-57.6244	-147.435	-229.172	-313.517
1192.76	72.2595	54.4883	92.1992	76.6221	69.9902	61.1305			1192.76	72.2595	-20.4181	-57.6135	-148.097	-229.635	-313.401
1193.72	71.0078	53.8625	92.2095	76.0905	69.6535	61.268			1193.72	71.0078	-21.0439	-57.6032	-148.629	-229.972	-313.264
1194.69	70.2379	53.2589	92.2199	75.7381	69.481	61.4343			1194.69	70.2379	-21.6475	-57.5928	-148.981	-230.144	-313.098
1195.65	70.0235	52.6792	92.2309	75.6111	69.5038	61.6353			1195.65	70.0235	-22.2272	-57.5818	-149.108	-230.122	-312.897
1196.61	70.4196	52.1246	92.2434	75.7496	69.7429	61.8744			1196.61	70.4196	-22.7818	-57.5693	-148.97	-229.883	-312.657
1197.58	71.4502	51.5942	92.2868	76.1781	70.2024	62.147			1197.58	71.4502	-23.3122	-57.5259	-148.541	-229.423	-312.385
1198.54	73.0873	51.0911	92.3299	76.8888	70.8623	62.4521			1198.54	73.0873	-23.8153	-57.4828	-147.83	-228.763	-312.08
1199.51	75.2252	50.6158	92.3728	77.8344	71.6731	62.7788			1199.51	75.2252	-24.2906	-57.4399	-146.885	-227.952	-311.753
1200.47	77.6784	50.1682	92.4147	78.9268	72.5596	63.1124			1200.47	77.6784	-24.7382	-57.398	-145.792	-227.066	-311.419
1201.43	80.2083	49.7484	92.4546	80.0526	73.4338	63.4368			1201.43	80.2083	-25.158	-57.3581	-144.667	-226.192	-311.095
1202.4	82.5756	49.3579	92.4626	81.0968	74.214	63.7425			1202.4	82.5756	-25.5485	-57.3501	-143.622	-225.411	-310.789
1203.36	84.5933	48.9942	92.4697	81.9726	74.8414	64.0163			1203.36	84.5933	-25.9122	-57.343	-142.747	-224.784	-310.516
1204.33	86.1644	48.6572	92.4759	82.6342	75.29	64.2553			1204.33	86.1644	-26.2492	-57.3368	-142.085	-224.335	-310.277
1205.29	87.2834	48.3464	92.4815	83.0785	75.5648	64.4614			1205.29	87.2834	-26.56	-57.3312	-141.641	-224.061	-310.07
1206.26	88.0099	48.0618	92.4868	83.334	75.6916	64.6392			1206.26	88.0099	-26.8446	-57.3259	-141.385	-223.934	-309.893
1207.22	88.4294	47.8031	92.492	83.4431	75.7041	64.793			1207.22	88.4294	-27.1033	-57.3207	-141.276	-223.921	-309.739
1208.18	88.6205	47.5702	92.4971	83.447	75.634	64.9255			1208.18	88.6205	-27.3362	-57.3156	-141.272	-223.991	-309.606
1209.15	88.6389	47.3628	92.5023	83.3777	75.5059	65.036			1209.15	88.6389	-27.5436	-57.3104	-141.341	-224.12	-309.496
1210.11	88.5169	47.1805	92.5077	83.2569	75.3375	65.1213			1210.11	88.5169	-27.7259	-57.305	-141.462	-224.288	-309.411
1211.08	88.2725	47.023	92.5138	83.0985	75.1413	65.1774			1211.08	88.2725	-27.8834	-57.2989	-141.621	-224.484	-309.354
1212.04	87.9177	46.8895	92.5205	82.9116	74.9267	65.2035			1212.04	87.9177	-28.0169	-57.2922	-141.808	-224.699	-309.328
1213.01	87.462	46.7793	92.5277	82.7019	74.7	65.2065			1213.01	87.462	-28.1271	-57.285	-142.017	-224.925	-309.325
1213.97	86.9119	46.6914	92.5346	82.4718	74.4641	65.2036			1213.97	86.9119	-28.215	-57.2781	-142.247	-225.161	-309.328
1214.93	86.2677	46.6253	92.5401	82.2196	74.2175	65.2202			1214.93	86.2677	-28.2811	-57.2726	-142.5	-225.408	-309.312
1215.9	85.5214	46.5803	92.5439	81.9397	73.955	65.2831			1215.9	85.5214	-28.3261	-57.2688	-142.779	-225.67	-309.249
1216.86	84.6594	46.5556	92.5461	81.6236	73.668	65.4098			1216.86	84.6594	-28.3508	-57.2666	-143.096	-225.957	-309.122
1217.83	83.6701	46.5503	92.5477	81.2626	73.3483	65.6002			1217.83	83.6701	-28.3561	-57.265	-143.457	-226.277	-308.932
1218.79	82.5541	46.5634	92.5499	80.8525	72.9912	65.8336			1218.79	82.5541	-28.343	-57.2628	-143.867	-226.634	-308.698
1219.76	81.334	46.5939	92.5536	80.3962	72.599	66.0742			1219.76	81.334	-28.3125	-57.2591	-144.323	-227.026	-308.458
1220.72	80.0556	46.6412	92.5592	79.905	72.1816	66.2832			1220.72	80.0556	-28.2652	-57.2535	-144.814	-227.444	-308.249
1221.68	78.7787	46.7049	92.5665	79.396	71.7553	66.432			1221.68	78.7787	-28.2015	-57.2462	-145.323	-227.87	-308.1
1222.65	77.5585	46.7854	92.5749	78.8866	71.3371	66.5102			1222.65	77.5585	-28.121	-57.2378	-145.833	-228.288	-308.022
1223.61	76.4274	46.8831	92.584	78.3892	70.9412	66.5269			1223.61	76.4274	-28.0233	-57.2287	-146.33	-228.684	-308.005
1224.58	75.3902	46.9988	92.5939	77.9106	70.5777	66.5057			1224.58	75.3902	-27.9076	-57.2188	-146.809	-229.048	-308.026
1225.54	74.439	47.133	92.6048	77.4583	70.2566	66.4757			1225.54	74.439	-27.7734	-57.2079	-147.261	-229.369	-308.056
1226.51	73.5844	47.2862	92.617	77.0513	69.9945	66.4655			1226.51	73.5844	-27.6202	-57.1957	-147.668	-229.631	-308.066
1227.47	72.8864	47.4588	92.6305	76.7295	69.8206	66.4987			1227.47	72.8864	-27.4476	-57.1822	-147.99	-229.805	-308.033
1228.43	72.4645	47.6514	92.6453	76.5543	69.7757	66.5928			1228.43	72.4645	-27.255	-57.1674	-148.165	-229.85	-307.939
1229.4	72.475	47.8646	92.661	76.5957	69.9029	66.7589			1229.4	72.475	-27.0418	-57.1517	-148.123	-229.723	-307.773
1230.36	73.0591	48.0993	92.6771	76.9098	70.2317	67.0008			1230.36	73.0591	-26.8071	-57.1356	-147.809	-229.394	-307.531
1231.33	74.2832	48.3561	92.6931	77.514	70.7632	67.3138			1231.33	74.2832	-26.5503	-57.1196	-147.205	-228.862	-307.218
1232.29	76.0985	48.6354	92.7089	78.3727	71.4607	67.6839			1232.29	76.0985	-26.271	-57.1038	-146.346	-228.165	-306.848
1233.25	78.3401	48.9372	92.7243	79.3997	72.2537	68.0897			1233.25	78.3401	-25.9692	-57.0884	-145.319	-227.372	-306.442
1234.22	80.767	49.2612	92.7395	80.4785	73.0515	68.5052			1234.22	80.767	-25.6452	-57.0732	-144.241	-226.574	-306.027
1235.18	83.1258	49.6066	92.7541	81.4915	73.7632	68.9048			1235.18	83.1258	-25.2998	-57.0586	-143.228	-225.862	-305.627
1236.15	85.2117	49.9724	92.7679	82.3471	74.318	69.2671			1236.15	85.2117	-24.934	-57.0448	-142.372	-225.307	-305.265
1237.11	86.9047	50.3575	92.7805	82.9944	74.6779	69.578			1237.11	86.9047	-24.5489	-57.0322	-141.725	-224.948	-304.954
1238.08	88.173	50.7607	92.7914	83.4243	74.8419	69.8317			1238.08	88.173	-24.1457	-57.0213	-141.295	-224.784	-304.7
1239.04	89.0498	51.1807	92.8007	83.6583	74.8394	70.0297			1239.04	89.0498	-23.7257	-57.012	-141.061	-224.786	-304.502
1240	89.6004	51.6166	92.8091	83.7326	74.7166	70.1789			1240	89.6004	-23.2898	-57.0036	-140.987	-224.909	-304.353
1240.97	89.893	52.0676	92.8178	83.6853	74.521	70.2889			1240.97	89.893	-22.8388	-56.9949	-141.034	-225.104	-304.243
1241.93	89.9828	52.533	92.8284	83.5478	74.2885	70.3693			1241.93	89.9828	-22.3734	-56.9843	-141.171	-225.337	-304.163
1242.9	89.9066	53.0121	92.8424	83.3428	74.0364	70.4286			1242.9	89.9066	-21.8943	-56.9703	-141.376	-225.589	-304.103
1243.86	89.6862	53.5038	92.861	83.0852	73.7666	70.4732			1243.86	89.6862	-21.4026	-56.9517	-141.634	-225.859	-304.059
1244.83	89.3327	54.007	92.8849	82.7846	73.4733	70.5084			1244.83	89.3327	-20.8994	-56.9278	-141.935	-226.152	-304.023
1245.79	88.8508	54.5204	92.914	82.4476	73.1532	70.5398			1245.79	88.8508	-20.386	-56.8987	-142.272	-226.472	-303.992
1246.75	88.2433	55.0428	92.9486	82.08	72.8132	70.5744			1246.75	88.2433	-19.8636	-56.8641	-142.639	-226.812	-303.957
1247.72	87.5144	55.5733	92.9891	81.6889	72.4707	70.6207			1247.72	87.5144	-19.3331	-56.8236	-143.03	-227.155	-303.911
1248.68	86.6726	56.111	93.0365	81.2828	72.1499	70.6881			1248.68	86.6726	-18.7954	-56.7762	-143.436	-227.476	-303.844
1249.65	85.7309	56.6555	93.0928	80.8719	71.8731	70.7851			1249.65	85.7309	-18.2509	-56.7199	-143.847	-227.752	-303.747
1250.61	84.7028	57.2063	93.1602	80.4653	71.6549	70.9173			1250.61	84.7028	-17.7001	-56.6525	-144.254	-227.971	-303.615
1251.58	83.5965	57.7627	93.2409	80.0692	71.4982	71.0864			1251.58	83.5965	-17.1437	-56.5718	-144.65	-228.127	-303.445
1252.54	82.41	58.3242	93.3362	79.6844	71.3955	71.2895			1252.54	82.41	-16.5822	-56.4765	-145.035	-228.23	-303.242
1253.5	81.1319	58.8897	93.4464	79.3069	71.3332	71.5203			1253.5	81.1319	-16.0167	-56.3663	-145.412	-228.292	-303.012
1254.47	79.7486	59.4585	93.5704	78.9299	71.2972	71.7707			1254.47	79.7486	-15.4479	-56.2423	-145.789	-228.328	-302.761
1255.43	78.2561	60.0298	93.7065	78.5483	71.278	72.0321			1255.43	78.2561	-14.8766	-56.1062	-146.171	-228.347	-302.5
1256.4	76.671	60.6031	93.8527	78.1618	71.2735	72.2971			1256.4	76.671	-14.3033	-55.96	-146.557	-228.352	-302.235
1257.36	75.0368	61.1777	94.0072	77.7777	71.2893	72.5597			1257.36	75.0368	-13.7287	-55.8055	-146.941	-228.336	-301.972
1258.32	73.4229	61.7525	94.1685	77.4115	71.3376	72.8159			1258.32	73.4229	-13.1539	-55.6442	-147.308	-228.288	-301.716
1259.29	71.9197	62.3259	94.3347	77.0872	71.4351	73.0634			1259.29	71.9197	-12.5805	-55.478	-147.632	-228.19	-301.468
1260.25	70.6322	62.8955	94.5027	76.8375	71.6018	73.3019			1260.25	70.6322	-12.0109	-55.31	-147.882	-228.024	-301.23
1261.22	69.6739	63.4586	94.6688	76.7029	71.8595	73.5331			1261.22	69.6739	-11.4478	-55.1439	-148.016	-227.766	-300.999
1262.18	69.1569	64.013	94.8283	76.7278	72.2299	73.7594			1262.18	69.1569	-10.8934	-54.9844	-147.991	-227.396	-300.772
1263.15	69.176	64.5568	94.977	76.9523	72.7294	73.9832			1263.15	69.176	-10.3496	-54.8357	-147.767	-226.896	-300.549
1264.11	69.7858	65.0889	95.1115	77.4004	73.3627	74.2046			1264.11	69.7858	-9.81747	-54.7012	-147.319	-226.263	-300.327
1265.07	70.9762	65.6084	95.2299	78.0678	74.1157	74.4197			1265.07	70.9762	-9.29797	-54.5828	-146.651	-225.51	-300.112
1266.04	72.658	66.1145	95.3319	78.9148	74.9526	74.6208			1266.04	72.658	-8.79187	-54.4808	-145.804	-224.673	-299.911
1267	74.6675	66.6063	95.4192	79.8693	75.818	74.7975			1267	74.6675	-8.30007	-54.3935	-144.85	-223.807	-299.734
1267.97	76.7929	67.0831	95.4948	80.8387	76.6468	74.9387			1267.97	76.7929	-7.82327	-54.3179	-143.88	-222.979	-299.593
1268.93	78.815	67.5444	95.5627	81.729	77.3762	75.036			1268.93	78.815	-7.36197	-54.25	-142.99	-222.249	-299.496
1269.9	80.5491	67.9898	95.6274	82.4634	77.9583	75.0854			1269.9	80.5491	-6.91657	-54.1853	-142.256	-221.667	-299.446
1270.86	81.8733	68.4189	95.6918	82.9942	78.3671	75.0882			1270.86	81.8733	-6.48747	-54.1209	-141.725	-221.258	-299.444
1271.82	82.7381	68.8313	95.757	83.3068	78.6001	75.0509			1271.82	82.7381	-6.07507	-54.0557	-141.412	-221.025	-299.481
1272.79	83.1586	69.2261	95.8215	83.4154	78.6744	74.9837			1272.79	83.1586	-5.68027	-53.9912	-141.304	-220.951	-299.548
1273.75	83.1965	69.6028	95.8821	83.3543	78.6207	74.9			1273.75	83.1965	-5.30357	-53.9306	-141.365	-221.005	-299.632
1274.72	82.9401	69.9612	95.9359	83.1696	78.4771	74.8141			1274.72	82.9401	-4.94517	-53.8768	-141.55	-221.148	-299.718
1275.68	82.4865	70.3014	95.9812	82.9102	78.2836	74.7405			1275.68	82.4865	-4.60497	-53.8315	-141.809	-221.342	-299.791
1276.65	81.9267	70.6246	96.0186	82.6226	78.0776	74.6929			1276.65	81.9267	-4.28177	-53.7941	-142.097	-221.548	-299.839
1277.61	81.3348	70.932	96.0504	82.3448	77.8907	74.6829			1277.61	81.3348	-3.97437	-53.7623	-142.374	-221.735	-299.849
1278.57	80.7602	71.2251	96.0797	82.1029	77.7452	74.7194			1278.57	80.7602	-3.68127	-53.733	-142.616	-221.88	-299.812
1279.54	80.2233	71.5053	96.1085	81.9086	77.6521	74.8072			1279.54	80.2233	-3.40107	-53.7042	-142.811	-221.973	-299.725
1280.5	79.7164	71.7736	96.1372	81.759	77.6099	74.9465			1280.5	79.7164	-3.13277	-53.6755	-142.96	-222.016	-299.585
1281.47	79.2076	72.0305	96.1649	81.6373	77.6055	75.1328			1281.47	79.2076	-2.87587	-53.6478	-143.082	-222.02	-299.399
1282.43	78.6467	72.2766	96.1902	81.5165	77.6158	75.3568			1282.43	78.6467	-2.62977	-53.6225	-143.203	-222.01	-299.175
1283.39	77.9731	72.512	96.2119	81.363	77.6119	75.605			1283.39	77.9731	-2.39437	-53.6008	-143.356	-222.014	-298.927
1284.36	77.1248	72.7372	96.2308	81.1416	77.5626	75.8619			1284.36	77.1248	-2.16917	-53.5819	-143.578	-222.063	-298.67
1285.32	76.0494	72.953	96.2489	80.8214	77.4406	76.1119			1285.32	76.0494	-1.95337	-53.5638	-143.898	-222.185	-298.42
1286.29	74.718	73.1601	96.2693	80.3827	77.2279	76.3422			1286.29	74.718	-1.74627	-53.5434	-144.336	-222.398	-298.19
1287.25	73.1358	73.3593	96.295	79.8222	76.9208	76.5451			1287.25	73.1358	-1.54707	-53.5177	-144.897	-222.705	-297.987
1288.22	71.3497	73.5514	96.3273	79.1567	76.5326	76.7192			1288.22	71.3497	-1.35497	-53.4854	-145.562	-223.093	-297.813
1289.18	69.4449	73.7366	96.3655	78.422	76.0921	76.8693			1289.18	69.4449	-1.16977	-53.4472	-146.297	-223.533	-297.663
1290.14	67.5351	73.9152	96.4069	77.6687	75.6396	77.0053			1290.14	67.5351	-0.99117	-53.4058	-147.05	-223.986	-297.527
1291.11	65.7457	74.0871	96.4476	76.9549	75.2206	77.139			1291.11	65.7457	-0.81927	-53.3651	-147.764	-224.405	-297.393
1292.07	64.1961	74.2524	96.4844	76.3379	74.8787	77.282			1292.07	64.1961	-0.65397	-53.3283	-148.381	-224.747	-297.25
1293.04	62.9857	74.4112	96.5157	75.8678	74.6506	77.4434			1293.04	62.9857	-0.49517	-53.297	-148.851	-224.975	-297.088
1294	62.1856	74.5637	96.5419	75.5821	74.5622	77.6284			1294	62.1856	-0.34267	-53.2708	-149.137	-225.063	-296.903
1294.97	61.8361	74.7102	96.565	75.504	74.6282	77.8391			1294.97	61.8361	-0.19617	-53.2477	-149.215	-224.997	-296.693
1295.93	61.9509	74.8508	96.5871	75.6424	74.8524	78.0754			1295.93	61.9509	-0.05557	-53.2256	-149.077	-224.773	-296.456
1296.89	62.5225	74.9854	96.6102	75.9947	75.2308	78.3361			1296.89	62.5225	0.07903	-53.2025	-148.724	-224.395	-296.196
1297.86	63.5278	75.1138	96.635	76.5488	75.7532	78.6204			1297.86	63.5278	0.20743	-53.1777	-148.17	-223.872	-295.911
1298.82	64.9293	75.2353	96.6614	77.285	76.4046	78.9282			1298.82	64.9293	0.32893	-53.1513	-147.434	-223.221	-295.604
1299.79	66.6732	75.3497	96.6884	78.1761	77.165	79.2592			1299.79	66.6732	0.44333	-53.1243	-146.543	-222.46	-295.273
1300.75	68.6864	75.4566	96.7144	79.1867	78.0087	79.6124			1300.75	68.6864	0.55023	-53.0983	-145.532	-221.617	-294.919
1301.72	70.8762	75.5558	96.7379	80.2741	78.9048	79.9854			1301.72	70.8762	0.64943	-53.0748	-144.445	-220.721	-294.546
1302.68	73.1375	75.6473	96.758	81.3911	79.8191	80.3744			1302.68	73.1375	0.74093	-53.0547	-143.328	-219.806	-294.157
1303.64	75.3656	75.7309	96.7744	82.492	80.7187	80.7745			1303.64	75.3656	0.82453	-53.0383	-142.227	-218.907	-293.757
1304.61	77.4711	75.8061	96.7876	83.5379	81.576	81.1807			1304.61	77.4711	0.89973	-53.0251	-141.181	-218.049	-293.351
1305.57	79.3924	75.8722	96.7987	84.5023	82.372	81.5881			1305.57	79.3924	0.96583	-53.014	-140.217	-217.253	-292.944
1306.54	81.0992	75.9285	96.808	85.3719	83.0974	81.9931			1306.54	81.0992	1.02213	-53.0047	-139.347	-216.528	-292.539
1307.5	82.5883	75.9742	96.8153	86.1451	83.751	82.3926			1307.5	82.5883	1.06783	-52.9974	-138.574	-215.874	-292.139
1308.46	83.8737	76.009	96.82	86.8274	84.3366	82.7847			1308.46	83.8737	1.10263	-52.9927	-137.892	-215.289	-291.747
1309.43	84.974	76.0328	96.8222	87.4267	84.8598	83.1675			1309.43	84.974	1.12643	-52.9905	-137.292	-214.766	-291.364
1310.39	85.9018	76.0457	96.8228	87.949	85.3248	83.5392			1310.39	85.9018	1.13933	-52.9899	-136.77	-214.301	-290.993
1311.36	86.6568	76.048	96.824	88.395	85.732	83.897			1311.36	86.6568	1.14163	-52.9887	-136.324	-213.893	-290.635
1312.32	87.2252	76.0397	96.8277	88.7591	86.0775	84.2378			1312.32	87.2252	1.13333	-52.985	-135.96	-213.548	-290.294
1313.29	87.5842	76.0207	96.8346	89.0316	86.3542	84.5585			1313.29	87.5842	1.11433	-52.9781	-135.688	-213.271	-289.973
1314.25	87.7107	75.9908	96.8441	89.2015	86.5547	84.8569			1314.25	87.7107	1.08443	-52.9686	-135.518	-213.071	-289.675
1315.21	87.5916	75.9494	96.856	89.2619	86.675	85.1325			1315.21	87.5916	1.04303	-52.9567	-135.457	-212.95	-289.399
1316.18	87.2337	75.8964	96.8715	89.2143	86.717	85.3855			1316.18	87.2337	0.99003	-52.9412	-135.505	-212.908	-289.146
1317.14	86.6667	75.8316	96.8945	89.0706	86.6897	85.6165			1317.14	86.6667	0.92523	-52.9182	-135.649	-212.936	-288.915
1318.11	85.9387	75.7549	96.9296	88.8509	86.6071	85.8259			1318.11	85.9387	0.84853	-52.8831	-135.868	-213.018	-288.706
1319.07	85.1055	75.6667	96.9797	88.5787	86.4847	86.0134			1319.07	85.1055	0.76033	-52.833	-136.14	-213.141	-288.518
1320.04	84.218	75.5672	97.0435	88.2753	86.3363	86.1795			1320.04	84.218	0.66083	-52.7692	-136.444	-213.289	-288.352
1321	83.3159	75.4567	97.1146	87.9574	86.173	86.3263			1321	83.3159	0.55033	-52.6981	-136.762	-213.452	-288.206
1321.96	82.43	75.3355	97.1841	87.6379	86.0051	86.4578			1321.96	82.43	0.42913	-52.6286	-137.081	-213.62	-288.074
1322.93	81.5936	75.2039	97.2436	87.3319	85.846	86.5799			1322.93	81.5936	0.29753	-52.5691	-137.387	-213.779	-287.952
1323.89	80.856	75.0622	97.288	87.0631	85.7155	86.6987			1323.89	80.856	0.15583	-52.5247	-137.656	-213.91	-287.833
1324.86	80.2883	74.9108	97.3173	86.8659	85.6407	86.8197			1324.86	80.2883	0.00443	-52.4954	-137.853	-213.985	-287.712
1325.82	79.976	74.75	97.3347	86.7816	85.652	86.9464			1325.82	79.976	-0.15637	-52.478	-137.938	-213.973	-287.585
1326.79	79.9987	74.58	97.3453	86.849	85.7752	87.0801			1326.79	79.9987	-0.32637	-52.4674	-137.87	-213.85	-287.452
1327.75	80.4053	74.4012	97.3537	87.0919	86.024	87.2193			1327.75	80.4053	-0.50517	-52.459	-137.627	-213.601	-287.313
1328.71	81.1945	74.2138	97.3628	87.5101	86.3939	87.3602			1328.71	81.1945	-0.69257	-52.4499	-137.209	-213.232	-287.172
1329.68	82.3087	74.0186	97.3731	88.0763	86.8615	87.4969			1329.68	82.3087	-0.88777	-52.4396	-136.643	-212.764	-287.035
1330.64	83.6448	73.817	97.3822	88.7408	87.3884	87.6227			1330.64	83.6448	-1.08937	-52.4305	-135.978	-212.237	-286.909
1331.61	85.0773	73.6107	97.3847	89.4428	87.9293	87.7317			1331.61	85.0773	-1.29567	-52.428	-135.276	-211.696	-286.8
1332.57	86.4854	73.4019	97.3723	90.1231	88.4417	87.8199			1332.57	86.4854	-1.50447	-52.4404	-134.596	-211.184	-286.712
1333.53	87.7742	73.1928	97.3361	90.7351	88.8922	87.8855			1333.53	87.7742	-1.71357	-52.4766	-133.984	-210.733	-286.646
1334.5	88.8847	72.9852	97.27	91.2502	89.2614	87.9282			1334.5	88.8847	-1.92117	-52.5427	-133.469	-210.364	-286.604
1335.46	89.7924	72.7799	97.1764	91.6583	89.5439	87.9468			1335.46	89.7924	-2.12647	-52.6363	-133.061	-210.082	-286.585
1336.43	90.4966	72.5778	97.07	91.9636	89.7459	87.9382			1336.43	90.4966	-2.32857	-52.7427	-132.756	-209.88	-286.594
1337.39	91.0088	72.3796	96.9764	92.1785	89.8805	87.898			1337.39	91.0088	-2.52677	-52.8363	-132.541	-209.745	-286.634
1338.36	91.3428	72.1866	96.9227	92.3177	89.9632	87.8236			1338.36	91.3428	-2.71977	-52.89	-132.401	-209.662	-286.708
1339.32	91.5112	72.0005	96.9257	92.3936	90.007	87.7172			1339.32	91.5112	-2.90587	-52.887	-132.326	-209.618	-286.815
1340.28	91.5233	71.8229	96.9855	92.414	90.0193	87.586			1340.28	91.5233	-3.08347	-52.8272	-132.305	-209.606	-286.946
1341.25	91.3864	71.6549	97.0843	92.3815	90.0014	87.4399			1341.25	91.3864	-3.25147	-52.7284	-132.338	-209.624	-287.092
1342.21	91.1057	71.4965	97.1939	92.2944	89.9491	87.2885			1342.21	91.1057	-3.40987	-52.6188	-132.425	-209.676	-287.243
1343.18	90.6855	71.3472	97.2864	92.1487	89.855	87.137			1343.18	90.6855	-3.55917	-52.5263	-132.57	-209.77	-287.395
1344.14	90.1322	71.2066	97.3452	91.9415	89.7128	86.9845			1344.14	90.1322	-3.69977	-52.4675	-132.778	-209.913	-287.547
1345.11	89.4583	71.075	97.3681	91.6744	89.5206	86.8262			1345.11	89.4583	-3.83137	-52.4446	-133.045	-210.105	-287.706
1346.07	88.6881	70.954	97.3631	91.3558	89.2831	86.6568			1346.07	88.6881	-3.95237	-52.4496	-133.363	-210.342	-287.875
1347.03	87.8615	70.8458	97.3423	91.0029	89.0129	86.474			1347.03	87.8615	-4.06057	-52.4704	-133.716	-210.613	-288.058
1348	87.0337	70.7531	97.3157	90.6407	88.7296	86.2796			1348	87.0337	-4.15327	-52.497	-134.078	-210.896	-288.252
1348.96	86.2716	70.6782	97.2891	90.3009	88.4581	86.0801			1348.96	86.2716	-4.22817	-52.5236	-134.418	-211.167	-288.452
1349.93	85.6469	70.6228	97.2634	90.0174	88.2253	85.8853			1349.93	85.6469	-4.28357	-52.5493	-134.702	-211.4	-288.647
1350.89	85.2261	70.5887	97.2363	89.8224	88.0559	85.7061			1350.89	85.2261	-4.31767	-52.5764	-134.897	-211.57	-288.826
1351.86	85.0593	70.5775	97.2059	89.7406	87.969	85.5517			1351.86	85.0593	-4.32887	-52.6068	-134.979	-211.656	-288.98
1352.82	85.169	70.5904	97.172	89.7841	87.9731	85.4274			1352.82	85.169	-4.31597	-52.6407	-134.935	-211.652	-289.104
1353.78	85.5416	70.6278	97.1368	89.9477	88.0636	85.3335			1353.78	85.5416	-4.27857	-52.6759	-134.771	-211.562	-289.198
1354.75	86.127	70.6884	97.1024	90.2087	88.2228	85.2657			1354.75	86.127	-4.21797	-52.7103	-134.51	-211.403	-289.266
1355.71	86.8485	70.7692	97.0687	90.5312	88.4236	85.2166			1355.71	86.8485	-4.13717	-52.744	-134.188	-211.202	-289.315
1356.68	87.6191	70.8666	97.0318	90.8743	88.6347	85.1769			1356.68	87.6191	-4.03977	-52.7809	-133.845	-210.991	-289.355
1357.64	88.361	70.9782	96.9856	91.2011	88.8278	85.1363			1357.64	88.361	-3.92817	-52.8271	-133.518	-210.798	-289.396
1358.61	89.0193	71.1043	96.9264	91.486	88.9828	85.0828			1358.61	89.0193	-3.80207	-52.8863	-133.233	-210.643	-289.449
1359.57	89.5681	71.2473	96.8583	91.7178	89.0903	85.0031			1359.57	89.5681	-3.65907	-52.9544	-133.001	-210.535	-289.529
1360.53	90.0069	71.4088	96.7947	91.8977	89.1514	84.8874			1360.53	90.0069	-3.49757	-53.018	-132.821	-210.474	-289.644
1361.5	90.3511	71.587	96.7511	92.0337	89.1738	84.7351			1361.5	90.3511	-3.31937	-53.0616	-132.685	-210.452	-289.797
1362.46	90.6217	71.7762	96.7366	92.1353	89.1672	84.5572			1362.46	90.6217	-3.13017	-53.0761	-132.584	-210.458	-289.975
1363.43	90.8382	71.9685	96.7497	92.21	89.1393	84.3728			1363.43	90.8382	-2.93787	-53.063	-132.509	-210.486	-290.159
1364.39	91.0128	72.1562	96.7793	92.2615	89.0932	84.2027			1364.39	91.0128	-2.75017	-53.0334	-132.458	-210.532	-290.329
1365.35	91.1498	72.3344	96.8085	92.2897	89.0274	84.0609			1365.35	91.1498	-2.57197	-53.0042	-132.429	-210.598	-290.471
1366.32	91.2463	72.5022	96.8226	92.2926	88.9371	83.9491			1366.32	91.2463	-2.40417	-52.9901	-132.427	-210.688	-290.583
1367.28	91.2978	72.6601	96.8159	92.268	88.8186	83.8573			1367.28	91.2978	-2.24627	-52.9968	-132.451	-210.807	-290.675
1368.25	91.3044	72.8085	96.7896	92.2165	88.6708	83.77			1368.25	91.3044	-2.09787	-53.0231	-132.503	-210.955	-290.762
1369.21	91.2769	72.9471	96.7467	92.1418	88.4957	83.6727			1369.21	91.2769	-1.95927	-53.066	-132.577	-211.13	-290.859
1370.18	91.2377	73.0754	96.6891	92.0512	88.2964	83.5544			1370.18	91.2377	-1.83097	-53.1236	-132.668	-211.329	-290.977
1371.14	91.2175	73.1943	96.6199	91.9541	88.0749	83.4056			1371.14	91.2175	-1.71207	-53.1928	-132.765	-211.551	-291.126
1372.1	91.2454	73.3055	96.5462	91.8602	87.8332	83.2182			1372.1	91.2454	-1.60087	-53.2665	-132.859	-211.792	-291.314
1373.07	91.3385	73.4106	96.4795	91.7778	87.5757	82.9889			1373.07	91.3385	-1.49577	-53.3332	-132.941	-212.05	-291.543
1374.03	91.4955	73.5096	96.4314	91.7126	87.3125	82.7238			1374.03	91.4955	-1.39677	-53.3813	-133.007	-212.313	-291.808
1375	91.6998	73.6006	96.4088	91.6688	87.0602	82.4416			1375	91.6998	-1.30577	-53.4039	-133.05	-212.565	-292.09
1375.96	91.927	73.681	96.4118	91.6505	86.8399	82.1713			1375.96	91.927	-1.22537	-53.4009	-133.069	-212.786	-292.361
1376.93	92.1554	73.7488	96.4325	91.6618	86.673	81.9459			1376.93	92.1554	-1.15757	-53.3802	-133.057	-212.952	-292.586
1377.89	92.3717	73.8038	96.4587	91.7061	86.5754	81.7931			1377.89	92.3717	-1.10257	-53.354	-133.013	-213.05	-292.739
1378.85	92.5721	73.8469	96.4789	91.7828	86.5516	81.7249			1378.85	92.5721	-1.05947	-53.3338	-132.936	-213.074	-292.807
1379.82	92.757	73.8793	96.4859	91.8852	86.5932	81.7348			1379.82	92.757	-1.02707	-53.3268	-132.834	-213.032	-292.797
1380.78	92.9248	73.9014	96.477	91.9996	86.6805	81.801			1380.78	92.9248	-1.00497	-53.3357	-132.72	-212.945	-292.731
1381.75	93.0696	73.9129	96.4519	92.1075	86.788	81.8935			1381.75	93.0696	-0.99347	-53.3608	-132.612	-212.837	-292.638
1382.71	93.1811	73.914	96.4111	92.1897	86.8895	81.9811			1382.71	93.1811	-0.99237	-53.4016	-132.529	-212.736	-292.551
1383.67	93.2482	73.9063	96.3566	92.2302	86.9631	82.0368			1383.67	93.2482	-1.00007	-53.4561	-132.489	-212.662	-292.495
1384.64	93.2621	73.8927	96.2934	92.2204	86.9943	82.0414			1384.64	93.2621	-1.01367	-53.5193	-132.499	-212.631	-292.49
1385.6	93.2203	73.8764	96.2287	92.1603	86.9737	81.9862			1385.6	93.2203	-1.02997	-53.584	-132.559	-212.652	-292.546
1386.57	93.1271	73.8594	96.1676	92.0571	86.8948	81.8741			1386.57	93.1271	-1.04697	-53.6451	-132.662	-212.731	-292.658
1387.53	92.9921	73.842	96.1116	91.9216	86.7514	81.7158			1387.53	92.9921	-1.06437	-53.7011	-132.798	-212.874	-292.816
1388.5	92.8257	73.8227	96.0592	91.764	86.5388	81.526			1388.5	92.8257	-1.08367	-53.7535	-132.955	-213.087	-293.006
1389.46	92.6351	73.7991	96.0053	91.5907	86.2569	81.3188			1389.46	92.6351	-1.10727	-53.8074	-133.128	-213.369	-293.213
1390.42	92.4212	73.7696	95.9402	91.4021	85.9154	81.1065			1390.42	92.4212	-1.13677	-53.8725	-133.317	-213.71	-293.425
1391.39	92.1784	73.7347	95.8539	91.1936	85.538	80.8974			1391.39	92.1784	-1.17167	-53.9588	-133.526	-214.087	-293.634
1392.35	91.8982	73.6968	95.7418	90.9601	85.1611	80.6976			1392.35	91.8982	-1.20957	-54.0709	-133.759	-214.464	-293.834
1393.32	91.5734	73.6592	95.6096	90.699	84.8222	80.5114			1393.32	91.5734	-1.24717	-54.2031	-134.02	-214.803	-294.02
1394.28	91.1983	73.6248	95.473	90.4108	84.5423	80.3397			1394.28	91.1983	-1.28157	-54.3397	-134.308	-215.083	-294.192
1395.25	90.7667	73.5953	95.3542	90.095	84.3132	80.1773			1395.25	90.7667	-1.31107	-54.4585	-134.624	-215.312	-294.355
1396.21	90.2695	73.5703	95.2731	89.7484	84.0986	80.0135			1396.21	90.2695	-1.33607	-54.5396	-134.971	-215.527	-294.518
1397.17	89.6958	73.5485	95.2387	89.3643	83.8482	79.835			1397.17	89.6958	-1.35787	-54.574	-135.355	-215.777	-294.697
1398.14	89.034	73.5275	95.2431	88.9338	83.5163	79.6313			1398.14	89.034	-1.37887	-54.5696	-135.785	-216.109	-294.901
1399.1	88.2729	73.5054	95.2638	88.4471	83.0771	79.3967			1399.1	88.2729	-1.40097	-54.5489	-136.272	-216.548	-295.135
1400.07	87.3996	73.481	95.2747	87.8944	82.5275	79.1288			1400.07	87.3996	-1.42537	-54.538	-136.825	-217.098	-295.403
1401.03	86.3949	73.4541	95.2569	87.2635	81.8756	78.8229			1401.03	86.3949	-1.45227	-54.5558	-137.456	-217.75	-295.709
1402	85.2319	73.4251	95.2047	86.5399	81.127	78.4679			1402	85.2319	-1.48127	-54.608	-138.179	-218.498	-296.064
1402.96	83.8824	73.3951	95.124	85.7101	80.2817	78.0488			1402.96	83.8824	-1.51127	-54.6887	-139.009	-219.344	-296.483
1403.92	82.3332	73.3653	95.0255	84.7725	79.3437	77.5548			1403.92	82.3332	-1.54107	-54.7872	-139.947	-220.282	-296.977
1404.89	80.605	73.3364	94.9164	83.7447	78.3324	76.9881			1404.89	80.605	-1.56997	-54.8963	-140.974	-221.293	-297.544
1405.85	78.7644	73.3085	94.7972	82.6667	77.2858	76.3648			1405.85	78.7644	-1.59787	-55.0155	-142.052	-222.34	-298.167
1406.82	76.9283	73.2807	94.6628	81.5973	76.2575	75.71			1406.82	76.9283	-1.62567	-55.1499	-143.122	-223.368	-298.822
1407.78	75.2604	73.2518	94.5051	80.6089	75.3092	75.0504			1407.78	75.2604	-1.65457	-55.3076	-144.11	-224.316	-299.481
1408.75	73.9511	73.2205	94.3168	79.7778	74.5017	74.4085			1408.75	73.9511	-1.68587	-55.4959	-144.941	-225.124	-300.123
1409.71	73.1773	73.1856	94.0949	79.1707	73.8843	73.8013			1409.71	73.1773	-1.72077	-55.7178	-145.548	-225.741	-300.731
1410.67	73.049	73.146	93.8429	78.8278	73.4848	73.2415			1410.67	73.049	-1.76037	-55.9698	-145.891	-226.141	-301.29
1411.64	73.5688	73.1006	93.5705	78.7504	73.3019	72.739			1411.64	73.5688	-1.80577	-56.2422	-145.969	-226.324	-301.793
1412.6	74.6217	73.0478	93.2926	78.8972	73.3029	72.2976			1412.6	74.6217	-1.85857	-56.5201	-145.822	-226.323	-302.234
1413.57	75.996	72.9859	93.0266	79.1907	73.428	71.9116			1413.57	75.996	-1.92047	-56.7861	-145.528	-226.197	-302.62
1414.53	77.4297	72.9135	92.7901	79.5327	73.6037	71.5644			1414.53	77.4297	-1.99287	-57.0226	-145.186	-226.022	-302.967
1415.49	78.6713	72.8299	92.6007	79.829	73.7631	71.2343			1415.49	78.6713	-2.07647	-57.212	-144.89	-225.862	-303.298
1416.46	79.5367	72.7352	92.4747	80.012	73.8635	70.9073			1416.46	79.5367	-2.17117	-57.338	-144.707	-225.762	-303.625
1417.42	79.9426	72.631	92.4181	80.0533	73.894	70.5897			1417.42	79.9426	-2.27537	-57.3946	-144.666	-225.731	-303.942
1418.39	79.9015	72.5191	92.4195	79.9599	73.8677	70.3068			1418.39	79.9015	-2.38727	-57.3932	-144.759	-225.758	-304.225
1419.35	79.4891	72.4004	92.4583	79.7619	73.8108	70.0931			1419.35	79.4891	-2.50597	-57.3544	-144.957	-225.815	-304.439
1420.32	78.8094	72.2733	92.518	79.5	73.7533	69.9795			1420.32	78.8094	-2.63307	-57.2947	-145.219	-225.872	-304.552
1421.28	77.9672	72.1349	92.5907	79.2157	73.7221	69.9838			1421.28	77.9672	-2.77147	-57.222	-145.503	-225.903	-304.548
1422.24	77.0459	71.9817	92.68	78.9414	73.7353	70.1048			1422.24	77.0459	-2.92467	-57.1327	-145.778	-225.89	-304.427
1423.21	76.102	71.8118	92.8006	78.6985	73.8024	70.3251			1423.21	76.102	-3.09457	-57.0121	-146.021	-225.823	-304.207
1424.17	75.1807	71.6266	92.966	78.502	73.9274	70.6234			1424.17	75.1807	-3.27977	-56.8467	-146.217	-225.698	-303.908
1425.14	74.3328	71.4315	93.1747	78.3666	74.1129	70.9849			1425.14	74.3328	-3.47487	-56.638	-146.353	-225.513	-303.547
1426.1	73.617	71.2353	93.4091	78.3095	74.364	71.4054			1426.1	73.617	-3.67107	-56.4036	-146.41	-225.261	-303.126
1427.07	73.0912	71.0483	93.6465	78.3487	74.688	71.8872			1427.07	73.0912	-3.85807	-56.1662	-146.37	-224.937	-302.645
1428.03	72.7987	70.8812	93.8701	78.4964	75.0889	72.4296			1428.03	72.7987	-4.02517	-55.9426	-146.223	-224.537	-302.102
1428.99	72.7568	70.743	94.0747	78.7519	75.5602	73.0192			1428.99	72.7568	-4.16337	-55.738	-145.967	-224.065	-301.513
1429.96	72.9558	70.6411	94.2663	79.1008	76.0834	73.6291			1429.96	72.9558	-4.26527	-55.5464	-145.618	-223.542	-300.903
1430.92	73.3693	70.5819	94.4575	79.5212	76.633	74.2269			1430.92	73.3693	-4.32447	-55.3552	-145.198	-222.992	-300.305
1431.89	73.9703	70.5749	94.6599	79.996	77.189	74.7892			1431.89	73.9703	-4.33147	-55.1528	-144.723	-222.436	-299.743
1432.85	74.7458	70.6353	94.8769	80.5239	77.7469	75.3148			1432.85	74.7458	-4.27107	-54.9358	-144.195	-221.879	-299.217
1433.82	75.698	70.7828	95.1015	81.1185	78.3191	75.8246			1433.82	75.698	-4.12357	-54.7112	-143.601	-221.306	-298.707
1434.78	76.8206	71.0324	95.3165	81.7884	78.9176	76.3443			1434.78	76.8206	-3.87397	-54.4962	-142.931	-220.708	-298.188
1435.74	78.0723	71.383	95.4967	82.5155	79.5361	76.8848			1435.74	78.0723	-3.52337	-54.316	-142.204	-220.089	-297.647
1436.71	79.3779	71.8158	95.6175	83.2567	80.1503	77.4397			1436.71	79.3779	-3.09057	-54.1952	-141.462	-219.475	-297.092
1437.67	80.6489	72.3024	95.6702	83.9607	80.7306	77.992			1437.67	80.6489	-2.60397	-54.1425	-140.758	-218.895	-296.54
1438.64	81.8069	72.8136	95.6693	84.5859	81.2546	78.5235			1438.64	81.8069	-2.09277	-54.1434	-140.133	-218.371	-296.008
1439.6	82.8072	73.3298	95.645	85.116	81.7188	79.0273			1439.6	82.8072	-1.57657	-54.1677	-139.603	-217.907	-295.505
1440.56	83.6498	73.8468	95.6322	85.5659	82.1402	79.5116			1440.56	83.6498	-1.05957	-54.1805	-139.153	-217.485	-295.02
1441.53	84.3591	74.3714	95.6582	85.9638	82.541	79.9897			1441.53	84.3591	-0.53497	-54.1545	-138.755	-217.084	-294.542
1442.49	84.9531	74.9095	95.7323	86.3278	82.9304	80.4673			1442.49	84.9531	0.00313	-54.0804	-138.391	-216.695	-294.065
1443.46	85.4323	75.4617	95.8455	86.6583	83.3004	80.9416			1443.46	85.4323	0.55533	-53.9672	-138.061	-216.325	-293.59
1444.42	85.7866	76.0253	95.9809	86.9448	83.6328	81.4042			1444.42	85.7866	1.11893	-53.8318	-137.774	-215.993	-293.128
1445.39	86.0079	76.5968	96.1235	87.175	83.9084	81.8452			1445.39	86.0079	1.69043	-53.6892	-137.544	-215.717	-292.687
1446.35	86.0991	77.1718	96.263	87.3405	84.1137	82.2543			1446.35	86.0991	2.26543	-53.5497	-137.379	-215.512	-292.278
1447.31	86.0772	77.7421	96.3908	87.4389	84.243	82.6206			1447.31	86.0772	2.83573	-53.4219	-137.28	-215.382	-291.911
1448.28	85.9696	78.2944	96.4985	87.4731	84.2985	82.9329			1448.28	85.9696	3.38803	-53.3142	-137.246	-215.327	-291.599
1449.24	85.8066	78.8121	96.5827	87.4501	84.2878	83.1806			1449.24	85.8066	3.90573	-53.23	-137.269	-215.338	-291.351
1450.21	85.6139	79.2794	96.65	87.3793	84.2212	83.3546			1450.21	85.6139	4.37303	-53.1627	-137.34	-215.404	-291.177
1451.17	85.4062	79.6878	96.7154	87.2701	84.1094	83.4519			1451.17	85.4062	4.78143	-53.0973	-137.449	-215.516	-291.08
1452.14	85.1861	80.0406	96.7913	87.1302	83.9613	83.4802			1452.14	85.1861	5.13423	-53.0214	-137.589	-215.664	-291.052
1453.1	84.9485	80.3566	96.8736	86.9649	83.7853	83.4633			1453.1	84.9485	5.45023	-52.9391	-137.754	-215.84	-291.069
1454.06	84.6959	80.666	96.947	86.7853	83.5986	83.4386			1454.06	84.6959	5.75963	-52.8657	-137.934	-216.027	-291.093
1455.03	84.454	80.9977	97.0133	86.6207	83.4356	83.4418			1455.03	84.454	6.09133	-52.7994	-138.098	-216.19	-291.09
1455.99	84.2614	81.3607	97.0852	86.5057	83.3336	83.4913			1455.99	84.2614	6.45433	-52.7275	-138.213	-216.292	-291.041
1456.96	84.1378	81.7429	97.1521	86.4539	83.3064	83.5902			1456.96	84.1378	6.83653	-52.6606	-138.265	-216.319	-290.942
1457.92	84.0681	82.1208	97.2021	86.4552	83.3427	83.7268			1457.92	84.0681	7.21443	-52.6106	-138.264	-216.283	-290.805
1458.89	83.9978	82.4682	97.2442	86.4807	83.4102	83.8727			1458.89	83.9978	7.56183	-52.5685	-138.238	-216.215	-290.659
1459.85	83.8314	82.7669	97.2788	86.4764	83.4535	83.9989			1459.85	83.8314	7.86053	-52.5339	-138.243	-216.172	-290.533
1460.81	83.4562	83.0221	97.2939	86.3785	83.4125	84.0938			1460.81	83.4562	8.11573	-52.5188	-138.341	-216.213	-290.438
1461.78	82.8007	83.2598	97.3009	86.1507	83.2589	84.1618			1461.78	82.8007	8.35343	-52.5118	-138.568	-216.367	-290.37
1462.74	81.8851	83.5069	97.3229	85.8023	83.0106	84.2183			1462.74	81.8851	8.60053	-52.4898	-138.917	-216.615	-290.314
1463.71	80.8314	83.7761	97.3629	85.3862	82.7255	84.2902			1463.71	80.8314	8.86973	-52.4498	-139.333	-216.9	-290.242
1464.67	79.8219	84.0641	97.4033	84.982	82.4827	84.4094			1464.67	79.8219	9.15773	-52.4094	-139.737	-217.143	-290.122
1465.63	79.0414	84.3574	97.4279	84.6757	82.3619	84.6048			1465.63	79.0414	9.45103	-52.3848	-140.043	-217.264	-289.927
1466.6	78.6377	84.6399	97.4354	84.5463	82.4322	84.8998			1466.6	78.6377	9.73353	-52.3773	-140.173	-217.193	-289.632
1467.56	78.7005	84.9019	97.4325	84.6584	82.7466	85.3184			1467.56	78.7005	9.99553	-52.3802	-140.061	-216.879	-289.213
1468.53	79.2677	85.1471	97.4206	85.0631	83.3455	85.8941			1468.53	79.2677	10.2407	-52.3921	-139.656	-216.28	-288.638
1469.49	80.3575	85.392	97.394	85.8082	84.2661	86.666			1469.49	80.3575	10.4856	-52.4187	-138.911	-215.359	-287.866
1470.46	81.9657	85.6553	97.3538	86.9217	85.5212	87.6463			1470.46	81.9657	10.7489	-52.4589	-137.797	-214.104	-286.886
1471.42	84.0041	85.9459	97.3175	88.3553	87.047	88.7794			1471.42	84.0041	11.0395	-52.4952	-136.364	-212.578	-285.752
1472.38	86.2729	86.2596	97.3052	89.9647	88.6927	89.9511			1472.38	86.2729	11.3532	-52.5075	-134.754	-210.933	-284.581
1473.35	88.5163	86.5834	97.3266	91.561	90.2767	91.0381			1473.35	88.5163	11.677	-52.4861	-133.158	-209.349	-283.494
1474.31	90.492	86.9011	97.3834	92.9671	91.6385	91.9417			1474.31	90.492	11.9947	-52.4293	-131.752	-207.987	-282.59
1475.28	92.0345	87.1997	97.4642	94.06	92.6779	92.6133			1475.28	92.0345	12.2933	-52.3485	-130.659	-206.948	-281.919
1476.24	93.1136	87.474	97.5399	94.8171	93.3939	93.0782			1476.24	93.1136	12.5676	-52.2728	-129.902	-206.232	-281.454
1477.21	93.8258	87.7275	97.5842	95.3132	93.8713	93.41			1477.21	93.8258	12.8211	-52.2285	-129.406	-205.754	-281.122
1478.17	94.3058	87.9662	97.5948	95.6496	94.2096	93.6732			1478.17	94.3058	13.0598	-52.2179	-129.07	-205.416	-280.859
1479.13	94.6539	88.1942	97.5859	95.8981	94.4739	93.8994			1479.13	94.6539	13.2878	-52.2268	-128.821	-205.152	-280.632
1480.1	94.9237	88.4128	97.5723	96.0948	94.6945	94.0986			1480.1	94.9237	13.5064	-52.2404	-128.624	-204.931	-280.433
1481.06	95.1401	88.6208	97.5605	96.2557	94.8837	94.2749			1481.06	95.1401	13.7144	-52.2522	-128.463	-204.742	-280.257
1482.03	95.3156	88.8161	97.5484	96.3884	95.0469	94.4337			1482.03	95.3156	13.9097	-52.2643	-128.331	-204.579	-280.098
1482.99	95.4596	88.9961	97.5269	96.4979	95.1869	94.583			1482.99	95.4596	14.0897	-52.2858	-128.221	-204.439	-279.949
1483.96	95.58	89.1598	97.4819	96.588	95.3055	94.7325			1483.96	95.58	14.2534	-52.3308	-128.131	-204.32	-279.799
1484.92	95.6823	89.3094	97.4004	96.6614	95.404	94.8913			1484.92	95.6823	14.403	-52.4123	-128.058	-204.221	-279.641
1485.88	95.7704	89.4509	97.284	96.7224	95.4863	95.0624			1485.88	95.7704	14.5445	-52.5287	-127.997	-204.139	-279.469
1486.85	95.8471	89.592	97.1625	96.7792	95.5606	95.2366			1486.85	95.8471	14.6856	-52.6502	-127.94	-204.065	-279.295
1487.81	95.9162	89.738	97.0818	96.841	95.6375	95.3946			1487.81	95.9162	14.8316	-52.7309	-127.878	-203.988	-279.137
1488.78	95.9816	89.8891	97.0728	96.9125	95.7238	95.5208			1488.78	95.9816	14.9827	-52.7399	-127.807	-203.902	-279.011
1489.74	96.047	90.0406	97.1398	96.9928	95.8204	95.6091			1489.74	96.047	15.1342	-52.6729	-127.726	-203.805	-278.923
1490.7	96.1136	90.1849	97.266	97.077	95.9232	95.6617			1490.7	96.1136	15.2785	-52.5467	-127.642	-203.702	-278.87
1491.67	96.1802	90.3145	97.4139	97.1571	96.0238	95.6915			1491.67	96.1802	15.4081	-52.3988	-127.562	-203.602	-278.84
1492.63	96.2436	90.4258	97.537	97.2248	96.1133	95.7191			1492.63	96.2436	15.5194	-52.2757	-127.494	-203.512	-278.813
1493.6	96.2999	90.5208	97.6064	97.2768	96.1867	95.7607			1493.6	96.2999	15.6144	-52.2063	-127.442	-203.439	-278.771
1494.56	96.3457	90.605	97.6226	97.3147	96.2451	95.8202			1494.56	96.3457	15.6986	-52.1901	-127.404	-203.38	-278.712
1495.53	96.3805	90.6839	97.6033	97.3431	96.2934	95.8926			1495.53	96.3805	15.7775	-52.2094	-127.376	-203.332	-278.639
1496.49	96.4073	90.7616	97.5644	97.3662	96.337	95.9711			1496.49	96.4073	15.8552	-52.2483	-127.353	-203.288	-278.561
1497.45	96.4319	90.8395	97.5128	97.3872	96.3805	96.0518			1497.45	96.4319	15.9331	-52.2999	-127.332	-203.245	-278.48
1498.42	96.4599	90.916	97.4569	97.4088	96.4264	96.1308			1498.42	96.4599	16.0096	-52.3558	-127.31	-203.199	-278.401
1499.38	96.4948	90.9874	97.4157	97.4342	96.4761	96.2009			1499.38	96.4948	16.081	-52.397	-127.285	-203.149	-278.331
1500.35	96.5361	91.0487	97.4116	97.4658	96.5286	96.2551			1500.35	96.5361	16.1423	-52.4011	-127.253	-203.097	-278.277
1501.31	96.5798	91.0959	97.4583	97.5041	96.5807	96.289			1501.31	96.5798	16.1895	-52.3544	-127.215	-203.045	-278.243
1502.28	96.6195	91.1277	97.542	97.5457	96.6265	96.3068			1502.28	96.6195	16.2213	-52.2707	-127.173	-202.999	-278.225
1503.24	96.649	91.147	97.5999	97.5807	96.6573	96.3287			1503.24	96.649	16.2406	-52.2128	-127.138	-202.968	-278.203
1504.2	96.6643	91.1608	97.5532	97.5969	96.6651	96.381			1504.2	96.6643	16.2544	-52.2595	-127.122	-202.96	-278.151
1505.17	96.6645	91.1768	97.3987	97.5936	96.654	96.4611			1505.17	96.6645	16.2704	-52.414	-127.126	-202.971	-278.071
1506.13	96.6561	91.2003	97.2009	97.5821	96.6404	96.5421			1506.13	96.6561	16.2939	-52.6118	-127.137	-202.985	-277.99
1507.1	96.6497	91.2339	97.0118	97.572	96.6381	96.6097			1507.1	96.6497	16.3275	-52.8009	-127.147	-202.987	-277.922
1508.06	96.6537	91.276	96.8838	97.5716	96.6564	96.6519			1508.06	96.6537	16.3696	-52.9289	-127.148	-202.969	-277.88
1509.03	96.6729	91.3212	96.8697	97.5897	96.7009	96.6535			1509.03	96.6729	16.4148	-52.943	-127.129	-202.925	-277.878
1509.99	96.7075	91.3637	96.9434	97.6235	96.7649	96.6279			1509.99	96.7075	16.4573	-52.8693	-127.096	-202.861	-277.904
1510.95	96.7517	91.4	97.0167	97.6588	96.8306	96.6111			1510.95	96.7517	16.4936	-52.796	-127.06	-202.795	-277.921
1511.92	96.796	91.4283	97.0423	97.6867	96.8854	96.618			1511.92	96.796	16.5219	-52.7704	-127.032	-202.74	-277.914
1512.88	96.8342	91.4481	97.0193	97.7059	96.9256	96.6455			1512.88	96.8342	16.5417	-52.7934	-127.013	-202.7	-277.886
1513.85	96.8651	91.4599	96.959	97.717	96.9518	96.6885			1513.85	96.8651	16.5535	-52.8537	-127.002	-202.674	-277.843
1514.81	96.89	91.4646	96.8783	97.7211	96.9666	96.7416			1514.81	96.89	16.5582	-52.9344	-126.998	-202.659	-277.79
1515.78	96.9108	91.463	96.8018	97.721	96.9735	96.7965			1515.78	96.9108	16.5566	-53.0109	-126.998	-202.652	-277.735
1516.74	96.9286	91.4557	96.7551	97.7203	96.977	96.8445			1516.74	96.9286	16.5493	-53.0576	-126.999	-202.648	-277.687
1517.7	96.9437	91.4436	96.7527	97.7227	96.981	96.8808			1517.7	96.9437	16.5372	-53.06	-126.996	-202.644	-277.651
1518.67	96.9566	91.4288	96.7895	97.7304	96.9885	96.9068			1518.67	96.9566	16.5224	-53.0232	-126.989	-202.637	-277.625
1519.63	96.9678	91.4134	96.8433	97.7434	97.0009	96.9283			1519.63	96.9678	16.507	-52.9694	-126.976	-202.625	-277.604
1520.6	96.9787	91.4	96.8872	97.7599	97.0181	96.95			1520.6	96.9787	16.4936	-52.9255	-126.959	-202.607	-277.582
1521.56	96.9904	91.39	96.9043	97.7774	97.0386	96.9715			1521.56	96.9904	16.4836	-52.9084	-126.942	-202.587	-277.56
1522.52	97.0037	91.3835	96.896	97.7942	97.0614	96.9857			1522.52	97.0037	16.4771	-52.9167	-126.925	-202.564	-277.546
1523.49	97.0187	91.379	96.8773	97.8101	97.0854	96.9828			1523.49	97.0187	16.4726	-52.9354	-126.909	-202.54	-277.549
1524.45	97.0354	91.3747	96.865	97.8249	97.1098	96.9573			1524.45	97.0354	16.4683	-52.9477	-126.894	-202.516	-277.575
1525.42	97.0538	91.3684	96.8688	97.8389	97.134	96.9109			1525.42	97.0538	16.462	-52.9439	-126.88	-202.491	-277.621
1526.38	97.074	91.3585	96.8892	97.852	97.1573	96.8513			1526.38	97.074	16.4521	-52.9235	-126.867	-202.468	-277.681
1527.35	97.0951	91.3439	96.9208	97.8637	97.1785	96.7882			1527.35	97.0951	16.4375	-52.8919	-126.855	-202.447	-277.744
1528.31	97.1155	91.3237	96.9543	97.8729	97.1958	96.7305			1528.31	97.1155	16.4173	-52.8584	-126.846	-202.43	-277.801
1529.27	97.1333	91.2972	96.9802	97.878	97.2073	96.6851			1529.27	97.1333	16.3908	-52.8325	-126.841	-202.418	-277.847
1530.24	97.1472	91.2642	96.9921	97.8781	97.2121	96.6566			1530.24	97.1472	16.3578	-52.8206	-126.841	-202.413	-277.875
1531.2	97.1581	91.2252	96.9916	97.8736	97.2114	96.6455			1531.2	97.1581	16.3188	-52.8211	-126.846	-202.414	-277.886
1532.17	97.1685	91.1816	96.9882	97.8668	97.2087	96.6489			1532.17	97.1685	16.2752	-52.8245	-126.852	-202.417	-277.883
1533.13	97.1817	91.1353	96.9976	97.8615	97.2084	96.6602			1533.13	97.1817	16.2289	-52.8151	-126.858	-202.417	-277.872
1534.1	97.1995	91.0872	97.04	97.8623	97.214	96.6709			1534.1	97.1995	16.1808	-52.7727	-126.857	-202.411	-277.861
1535.06	97.2214	91.0369	97.1281	97.8727	97.2272	96.6757			1535.06	97.2214	16.1305	-52.6846	-126.846	-202.398	-277.856
1536.02	97.2453	90.9834	97.2418	97.8918	97.2449	96.683			1536.02	97.2453	16.077	-52.5709	-126.827	-202.381	-277.849
1536.99	97.2683	90.9257	97.3145	97.9108	97.2588	96.7209			1536.99	97.2683	16.0193	-52.4982	-126.808	-202.367	-277.811
1537.95	97.2856	90.8645	97.2764	97.9177	97.2586	96.8146			1537.95	97.2856	15.9581	-52.5363	-126.801	-202.367	-277.717
1538.92	97.2913	90.8022	97.1325	97.9083	97.2411	96.9423			1538.92	97.2913	15.8958	-52.6802	-126.811	-202.384	-277.59
1539.88	97.2835	90.7421	96.949	97.8875	97.2121	97.0477			1539.88	97.2835	15.8357	-52.8637	-126.832	-202.413	-277.484
1540.85	97.2663	90.6877	96.7827	97.8609	97.1794	97.0921			1540.85	97.2663	15.7813	-53.03	-126.858	-202.446	-277.44
1541.81	97.2451	90.6398	96.6871	97.8354	97.151	97.0524			1541.81	97.2451	15.7334	-53.1256	-126.884	-202.474	-277.479
1542.77	97.2257	90.5968	96.7044	97.8194	97.1344	96.9199			1542.77	97.2257	15.6904	-53.1083	-126.9	-202.491	-277.612
1543.74	97.2143	90.556	96.8022	97.8131	97.1305	96.7326			1543.74	97.2143	15.6496	-53.0105	-126.906	-202.495	-277.799
1544.7	97.2134	90.5143	96.8977	97.8087	97.132	96.556			1544.7	97.2134	15.6079	-52.915	-126.91	-202.493	-277.976
1545.67	97.2188	90.4691	96.9479	97.8012	97.1324	96.4234			1545.67	97.2188	15.5627	-52.8648	-126.918	-202.493	-278.108
1546.63	97.2248	90.4191	96.9566	97.7904	97.1288	96.3336			1546.63	97.2248	15.5127	-52.8561	-126.929	-202.497	-278.198
1547.59	97.2277	90.3643	96.9408	97.7772	97.1204	96.2754			1547.59	97.2277	15.4579	-52.8719	-126.942	-202.505	-278.256
1548.56	97.2261	90.3053	96.9174	97.7622	97.1073	96.239			1548.56	97.2261	15.3989	-52.8953	-126.957	-202.518	-278.293
1549.52	97.2211	90.2426	96.9004	97.7464	97.0908	96.2179			1549.52	97.2211	15.3362	-52.9123	-126.973	-202.535	-278.314
1550.49	97.2153	90.1767	96.9009	97.731	97.073	96.208			1550.49	97.2153	15.2703	-52.9118	-126.988	-202.552	-278.324
1551.45	97.2113	90.108	96.9268	97.7178	97.0566	96.2064			1551.45	97.2113	15.2016	-52.8859	-127.001	-202.569	-278.325
1552.42	97.2106	90.0366	96.985	97.709	97.0441	96.2086			1552.42	97.2106	15.1302	-52.8277	-127.01	-202.581	-278.323
1553.38	97.2122	89.9629	97.0781	97.7061	97.0361	96.2088			1553.38	97.2122	15.0565	-52.7346	-127.013	-202.589	-278.323
1554.34	97.2126	89.8879	97.1963	97.7086	97.0302	96.2012			1554.34	97.2126	14.9815	-52.6164	-127.011	-202.595	-278.331
1555.31	97.205	89.814	97.3233	97.7133	97.0202	96.1762			1555.31	97.205	14.9076	-52.4894	-127.006	-202.605	-278.356
1556.27	97.1818	89.7437	97.4708	97.7199	97.0019	96.1095			1556.27	97.1818	14.8373	-52.3419	-126.999	-202.624	-278.422
1557.24	97.1419	89.6791	97.6646	97.7302	96.978	95.9838			1557.24	97.1419	14.7727	-52.1481	-126.989	-202.647	-278.548
1558.2	97.0956	89.6221	97.8609	97.7382	96.9517	95.8291			1558.2	97.0956	14.7157	-51.9518	-126.981	-202.674	-278.703
1559.17	97.0567	89.5734	97.9797	97.734	96.9233	95.6935			1559.17	97.0567	14.667	-51.833	-126.985	-202.702	-278.838
1560.13	97.0347	89.5306	97.9854	97.7148	96.8958	95.6056			1560.13	97.0347	14.6242	-51.8273	-127.004	-202.73	-278.926
1561.09	97.0348	89.4891	97.8658	97.6803	96.8711	95.5855			1561.09	97.0348	14.5827	-51.9469	-127.039	-202.754	-278.946
1562.06	97.054	89.4449	97.617	97.6299	96.8452	95.6375			1562.06	97.054	14.5385	-52.1957	-127.089	-202.78	-278.894
1563.02	97.0792	89.3943	97.3077	97.5717	96.8148	95.7202			1563.02	97.0792	14.4879	-52.505	-127.147	-202.811	-278.812
1563.99	97.0966	89.3356	97.0434	97.5181	96.7816	95.779			1563.99	97.0966	14.4292	-52.7693	-127.201	-202.844	-278.753
1564.95	97.1002	89.2698	96.8786	97.4754	96.7473	95.7893			1564.95	97.1002	14.3634	-52.9341	-127.244	-202.878	-278.743
1565.92	97.0912	89.1999	96.8071	97.4429	96.712	95.756			1565.92	97.0912	14.2935	-53.0056	-127.276	-202.913	-278.776
1566.88	97.0743	89.1285	96.7976	97.4168	96.6758	95.6968			1566.88	97.0743	14.2221	-53.0151	-127.302	-202.95	-278.835
1567.84	97.055	89.0567	96.8194	97.3938	96.6396	95.6289			1567.84	97.055	14.1503	-52.9933	-127.325	-202.986	-278.903
1568.81	97.0379	88.9843	96.8515	97.3716	96.6046	95.5648			1568.81	97.0379	14.0779	-52.9612	-127.348	-203.021	-278.967
1569.77	97.0255	88.9106	96.8866	97.3493	96.5724	95.5091			1569.77	97.0255	14.0042	-52.9261	-127.37	-203.053	-279.023
1570.74	97.0174	88.835	96.9263	97.3279	96.5433	95.4601			1570.74	97.0174	13.9286	-52.8864	-127.391	-203.082	-279.072
1571.7	97.011	88.7571	96.9704	97.308	96.5161	95.4144			1571.7	97.011	13.8507	-52.8423	-127.411	-203.109	-279.117
1572.66	97.0025	88.677	97.0114	97.2891	96.4875	95.3691			1572.66	97.0025	13.7706	-52.8013	-127.43	-203.138	-279.163
1573.63	96.9885	88.5943	97.0434	97.2707	96.4546	95.3197			1573.63	96.9885	13.6879	-52.7693	-127.448	-203.171	-279.212
1574.59	96.968	88.5083	97.0681	97.2528	96.4172	95.2605			1574.59	96.968	13.6019	-52.7446	-127.466	-203.208	-279.271
1575.56	96.9438	88.4186	97.0845	97.2341	96.3774	95.1916			1575.56	96.9438	13.5122	-52.7282	-127.485	-203.248	-279.34
1576.52	96.9208	88.3254	97.0844	97.2123	96.3373	95.1201			1576.52	96.9208	13.419	-52.7283	-127.507	-203.288	-279.412
1577.49	96.9028	88.2288	97.0655	97.1858	96.2984	95.052			1577.49	96.9028	13.3224	-52.7472	-127.533	-203.327	-279.48
1578.45	96.8908	88.1279	97.0353	97.1547	96.2615	94.9893			1578.45	96.8908	13.2215	-52.7774	-127.564	-203.364	-279.543
1579.41	96.8828	88.0214	97.0005	97.1199	96.2249	94.9317			1579.41	96.8828	13.115	-52.8122	-127.599	-203.401	-279.6
1580.38	96.8746	87.9077	96.9664	97.0827	96.1854	94.8763			1580.38	96.8746	13.0013	-52.8463	-127.636	-203.44	-279.656
1581.34	96.8617	87.786	96.9412	97.0453	96.1414	94.8173			1581.34	96.8617	12.8796	-52.8715	-127.674	-203.484	-279.715
1582.31	96.8423	87.6569	96.9285	97.0094	96.0934	94.7522			1582.31	96.8423	12.7505	-52.8842	-127.71	-203.532	-279.78
1583.27	96.8174	87.5216	96.9227	96.9752	96.0429	94.6841			1583.27	96.8174	12.6152	-52.89	-127.744	-203.583	-279.848
1584.24	96.789	87.381	96.9145	96.9414	95.9913	94.6189			1584.24	96.789	12.4746	-52.8982	-127.778	-203.634	-279.913
1585.2	96.7587	87.235	96.8981	96.907	95.9396	94.5602			1585.2	96.7587	12.3286	-52.9146	-127.812	-203.686	-279.972
1586.16	96.7273	87.082	96.8732	96.8711	95.8878	94.5088			1586.16	96.7273	12.1756	-52.9395	-127.848	-203.738	-280.023
1587.13	96.6945	86.9208	96.8429	96.8337	95.8354	94.463			1587.13	96.6945	12.0144	-52.9698	-127.885	-203.79	-280.069
1588.09	96.6604	86.7506	96.8098	96.795	95.7817	94.4206			1588.09	96.6604	11.8442	-53.0029	-127.924	-203.844	-280.111
1589.06	96.6249	86.5719	96.7748	96.7558	95.7267	94.3804			1589.06	96.6249	11.6655	-53.0379	-127.963	-203.899	-280.151
1590.02	96.5887	86.3855	96.7382	96.7169	95.6706	94.3413			1590.02	96.5887	11.4791	-53.0745	-128.002	-203.955	-280.191
1590.99	96.5523	86.1914	96.7011	96.679	95.614	94.3019			1590.99	96.5523	11.285	-53.1116	-128.04	-204.011	-280.23
1591.95	96.5161	85.9889	96.6676	96.6427	95.5569	94.2593			1591.95	96.5161	11.0825	-53.1451	-128.076	-204.069	-280.273
1592.91	96.48	85.7763	96.6433	96.608	95.4992	94.2099			1592.91	96.48	10.8699	-53.1694	-128.111	-204.126	-280.322
1593.88	96.4439	85.5523	96.6336	96.5746	95.4404	94.1506			1593.88	96.4439	10.6459	-53.1791	-128.145	-204.185	-280.381
1594.84	96.4073	85.3162	96.64	96.5417	95.38	94.0807			1594.84	96.4073	10.4098	-53.1727	-128.177	-204.245	-280.451
1595.81	96.3699	85.0682	96.6583	96.5083	95.318	94.002			1595.81	96.3699	10.1618	-53.1544	-128.211	-204.307	-280.53
1596.77	96.3312	84.809	96.6796	96.4732	95.254	93.9188			1596.77	96.3312	9.90263	-53.1331	-128.246	-204.371	-280.613
1597.73	96.2905	84.5394	96.6933	96.4356	95.1876	93.8355			1597.73	96.2905	9.63303	-53.1194	-128.284	-204.438	-280.696
1598.7	96.2477	84.2598	96.692	96.3952	95.1183	93.7553			1598.7	96.2477	9.35343	-53.1207	-128.324	-204.507	-280.777
1599.66	96.2027	83.9701	96.6747	96.3519	95.0454	93.678			1599.66	96.2027	9.06373	-53.138	-128.367	-204.58	-280.854
1600.63	96.1559	83.6698	96.6467	96.3063	94.9683	93.6011			1600.63	96.1559	8.76343	-53.166	-128.413	-204.657	-280.931
1601.59	96.1078	83.359	96.6151	96.2584	94.8868	93.5216			1601.59	96.1078	8.45263	-53.1976	-128.461	-204.739	-281.01
1602.56	96.0586	83.0382	96.5849	96.2082	94.8011	93.4377			1602.56	96.0586	8.13183	-53.2278	-128.511	-204.824	-281.094
1603.52	96.0084	82.7085	96.5575	96.1558	94.7118	93.35			1603.52	96.0084	7.80213	-53.2552	-128.563	-204.914	-281.182
1604.48	95.9569	82.371	96.5317	96.1015	94.6202	93.2602			1604.48	95.9569	7.46463	-53.281	-128.618	-205.005	-281.272
1605.45	95.903	82.026	96.5076	96.0464	94.5269	93.1694			1605.45	95.903	7.11963	-53.3051	-128.673	-205.099	-281.362
1606.41	95.8451	81.6719	96.4881	95.9911	94.4324	93.0761			1606.41	95.8451	6.76553	-53.3246	-128.728	-205.193	-281.456
1607.38	95.7814	81.3069	96.4789	95.9358	94.3363	92.9774			1607.38	95.7814	6.40053	-53.3338	-128.783	-205.289	-281.554
1608.34	95.7109	80.9306	96.4844	95.8795	94.2379	92.8706			1608.34	95.7109	6.02423	-53.3283	-128.84	-205.388	-281.661
1609.31	95.6337	80.546	96.5072	95.8211	94.1369	92.7544			1609.31	95.6337	5.63963	-53.3055	-128.898	-205.489	-281.777
1610.27	95.5503	80.1587	96.5483	95.76	94.0339	92.6293			1610.27	95.5503	5.25233	-53.2644	-128.959	-205.592	-281.903
1611.23	95.461	79.7745	96.6066	95.6965	93.9292	92.4971			1611.23	95.461	4.86813	-53.2061	-129.023	-205.696	-282.035
1612.2	95.365	79.3958	96.6768	95.6307	93.822	92.3604			1612.2	95.365	4.48943	-53.1359	-129.088	-205.803	-282.171
1613.16	95.2593	79.0185	96.75	95.5622	93.7096	92.2216			1613.16	95.2593	4.11213	-53.0627	-129.157	-205.916	-282.31
1614.13	95.1409	78.6346	96.818	95.4897	93.5887	92.0819			1614.13	95.1409	3.72823	-52.9947	-129.229	-206.037	-282.45
1615.09	95.0101	78.2397	96.8717	95.4116	93.4586	91.9438			1615.09	95.0101	3.33333	-52.941	-129.308	-206.167	-282.588
1616.06	94.8725	77.838	96.8967	95.3266	93.3217	91.8144			1616.06	94.8725	2.93163	-52.916	-129.393	-206.304	-282.717
1617.02	94.7354	77.4397	96.8811	95.2342	93.1825	91.701			1617.02	94.7354	2.53333	-52.9316	-129.485	-206.443	-282.831
1617.98	94.6049	77.0559	96.8275	95.1361	93.0459	91.6048			1617.98	94.6049	2.14953	-52.9852	-129.583	-206.58	-282.927
1618.95	94.4826	76.6938	96.7481	95.0349	92.9145	91.5216			1618.95	94.4826	1.78743	-53.0646	-129.684	-206.711	-283.01
1619.91	94.3646	76.3525	96.6573	94.9321	92.787	91.4434			1619.91	94.3646	1.44613	-53.1554	-129.787	-206.838	-283.088
1620.88	94.2436	76.0242	96.573	94.829	92.6594	91.3597			1620.88	94.2436	1.11783	-53.2397	-129.89	-206.966	-283.172
1621.84	94.1138	75.7032	96.5124	94.7275	92.5301	91.2628			1621.84	94.1138	0.79683	-53.3003	-129.992	-207.095	-283.269
1622.8	93.9752	75.3906	96.4818	94.6298	92.4011	91.1532			1622.8	93.9752	0.48423	-53.3309	-130.089	-207.224	-283.379
1623.77	93.8318	75.0929	96.4761	94.5372	92.2765	91.0385			1623.77	93.8318	0.18653	-53.3366	-130.182	-207.349	-283.493
1624.73	93.6881	74.8158	96.4862	94.4497	92.1593	90.9275			1624.73	93.6881	-0.09057	-53.3265	-130.269	-207.466	-283.604
1625.7	93.5464	74.5608	96.5047	94.3654	92.0499	90.8254			1625.7	93.5464	-0.34557	-53.308	-130.354	-207.576	-283.706
1626.66	93.4063	74.3238	96.5261	94.2808	91.9455	90.7328			1626.66	93.4063	-0.58257	-53.2866	-130.438	-207.68	-283.799
1627.63	93.2659	74.0978	96.5486	94.1922	91.842	90.6466			1627.63	93.2659	-0.80857	-53.2641	-130.527	-207.783	-283.885
1628.59	93.1241	73.8774	96.5769	94.0986	91.7371	90.5606			1628.59	93.1241	-1.02897	-53.2358	-130.621	-207.888	-283.971
1629.55	92.9815	73.6621	96.6204	94.0024	91.6319	90.4694			1629.55	92.9815	-1.24427	-53.1923	-130.717	-207.994	-284.062
1630.52	92.8388	73.4561	96.6834	93.9079	91.5295	90.3715			1630.52	92.8388	-1.45027	-53.1293	-130.811	-208.096	-284.16
1631.48	92.6953	73.2676	96.754	93.8179	91.432	90.2748			1631.48	92.6953	-1.63877	-53.0587	-130.901	-208.193	-284.257
1632.45	92.5471	73.1069	96.8043	93.7323	91.3386	90.1956			1632.45	92.5471	-1.79947	-53.0084	-130.987	-208.287	-284.336
1633.41	92.3897	72.9836	96.814	93.6499	91.2477	90.1469			1633.41	92.3897	-1.92277	-52.9987	-131.069	-208.378	-284.385
1634.38	92.2229	72.9	96.7878	93.5699	91.1589	90.1276			1634.38	92.2229	-2.00637	-53.0249	-131.149	-208.467	-284.404
1635.34	92.052	72.8478	96.7356	93.4896	91.0717	90.1281			1635.34	92.052	-2.05857	-53.0771	-131.23	-208.554	-284.404
1636.3	91.8835	72.8127	96.6662	93.4042	90.9839	90.1372			1636.3	91.8835	-2.09367	-53.1465	-131.315	-208.642	-284.395
1637.27	91.7213	72.7774	96.5984	93.3109	90.8938	90.1382			1637.27	91.7213	-2.12897	-53.2143	-131.408	-208.732	-284.394
1638.23	91.5655	72.7268	96.5486	93.2079	90.7998	90.1164			1638.23	91.5655	-2.17957	-53.2641	-131.511	-208.826	-284.415
1639.2	91.412	72.6542	96.5134	93.0937	90.6993	90.0704			1639.2	91.412	-2.25217	-53.2993	-131.625	-208.926	-284.461
1640.16	91.254	72.5642	96.4904	92.9715	90.5924	90.0053			1640.16	91.254	-2.34217	-53.3223	-131.748	-209.033	-284.527
1641.13	91.0878	72.4683	96.4869	92.8487	90.4833	89.9259			1641.13	91.0878	-2.43807	-53.3258	-131.87	-209.142	-284.606
1642.09	90.9132	72.3804	96.497	92.7321	90.3769	89.8442			1642.09	90.9132	-2.52597	-53.3157	-131.987	-209.249	-284.688
1643.05	90.7297	72.314	96.4929	92.6224	90.2746	89.7831			1643.05	90.7297	-2.59237	-53.3198	-132.097	-209.351	-284.749
1644.02	90.5326	72.2766	96.4496	92.5144	90.1736	89.763			1644.02	90.5326	-2.62977	-53.3631	-132.205	-209.452	-284.769
1644.98	90.3168	72.2645	96.3721	92.402	90.0702	89.7834			1644.98	90.3168	-2.64187	-53.4406	-132.317	-209.555	-284.748
1645.95	90.0823	72.2628	96.2931	92.2814	89.9623	89.8218			1645.95	90.0823	-2.64357	-53.5196	-132.438	-209.663	-284.71
1646.91	89.8331	72.2527	96.2628	92.1534	89.8502	89.8424			1646.91	89.8331	-2.65367	-53.5499	-132.566	-209.775	-284.689
1647.88	89.5727	72.2187	96.3371	92.0229	89.736	89.8044			1647.88	89.5727	-2.68767	-53.4756	-132.696	-209.889	-284.727
1648.84	89.3005	72.1557	96.541	91.8939	89.6204	89.6799			1648.84	89.3005	-2.75067	-53.2717	-132.825	-210.005	-284.852
1649.8	89.0046	72.0771	96.8356	91.7632	89.4973	89.4754			1649.8	89.0046	-2.82927	-52.9771	-132.956	-210.128	-285.056
1650.77	88.6629	72.0086	97.1487	91.6209	89.3562	89.2259			1650.77	88.6629	-2.89777	-52.664	-133.098	-210.269	-285.306
1651.73	88.2645	71.9657	97.4257	91.4585	89.1915	88.9715			1651.73	88.2645	-2.94067	-52.387	-133.261	-210.434	-285.56
1652.7	87.8231	71.9402	97.6092	91.2676	89.0026	88.7538			1652.7	87.8231	-2.96617	-52.2035	-133.452	-210.623	-285.778
1653.66	87.3622	71.9125	97.6433	91.0402	88.7895	88.6048			1653.66	87.3622	-2.99387	-52.1694	-133.679	-210.836	-285.927
1654.62	86.9025	71.8609	97.5323	90.778	88.5573	88.5256			1654.62	86.9025	-3.04547	-52.2804	-133.941	-211.068	-286.006
1655.59	86.4583	71.7659	97.3313	90.4906	88.3149	88.49			1655.59	86.4583	-3.14047	-52.4814	-134.229	-211.311	-286.042
1656.55	86.025	71.6229	97.0915	90.1864	88.0656	88.4655			1656.55	86.025	-3.28347	-52.7212	-134.533	-211.56	-286.066
1657.52	85.5744	71.4482	96.866	89.8713	87.8073	88.4195			1657.52	85.5744	-3.45817	-52.9467	-134.848	-211.818	-286.112
1658.48	85.0727	71.2614	96.708	89.5491	87.5363	88.3275			1658.48	85.0727	-3.64497	-53.1047	-135.17	-212.089	-286.204
1659.45	84.4943	71.0731	96.6331	89.2156	87.2457	88.1856			1659.45	84.4943	-3.83327	-53.1796	-135.504	-212.38	-286.346
1660.41	83.8271	70.8835	96.6199	88.86	86.9273	88.006			1660.41	83.8271	-4.02287	-53.1928	-135.859	-212.698	-286.526
1661.37	83.0763	70.6874	96.6345	88.4748	86.5777	87.8055			1661.37	83.0763	-4.21897	-53.1782	-136.244	-213.048	-286.726
1662.34	82.2616	70.4785	96.6508	88.0601	86.201	87.5983			1662.34	82.2616	-4.42787	-53.1619	-136.659	-213.424	-286.934
1663.3	81.4058	70.2524	96.6587	87.6219	85.8058	87.3907			1663.3	81.4058	-4.65397	-53.154	-137.097	-213.82	-287.141
1664.27	80.5208	70.0067	96.6574	87.1654	85.398	87.1824			1664.27	80.5208	-4.89967	-53.1553	-137.554	-214.227	-287.349
1665.23	79.5911	69.7404	96.642	86.6853	84.9727	86.9707			1665.23	79.5911	-5.16597	-53.1707	-138.034	-214.653	-287.561
1666.2	78.5683	69.4511	96.6034	86.1602	84.5091	86.7508			1666.2	78.5683	-5.45527	-53.2093	-138.559	-215.116	-287.781
1667.16	77.3932	69.1354	96.5415	85.5632	83.9809	86.5132			1667.16	77.3932	-5.77097	-53.2712	-139.156	-215.645	-288.019
1668.12	76.0351	68.7913	96.4714	84.8807	83.3749	86.2471			1668.12	76.0351	-6.11507	-53.3413	-139.838	-216.251	-288.285
1669.09	74.5097	68.421	96.415	84.1214	82.6992	85.9459			1669.09	74.5097	-6.48537	-53.3977	-140.598	-216.926	-288.586
1670.05	72.8579	68.0295	96.3935	83.3052	81.973	85.6062			1670.05	72.8579	-6.87687	-53.4192	-141.414	-217.652	-288.926
1671.02	71.1138	67.6212	96.4243	82.449	81.2128	85.2249			1671.02	71.1138	-7.28517	-53.3884	-142.27	-218.413	-289.307
1671.98	69.2777	67.1967	96.5086	81.5531	80.4197	84.8002			1671.98	69.2777	-7.70967	-53.3041	-143.166	-219.206	-289.732
1672.95	67.3101	66.7513	96.6218	80.595	79.5739	84.3341			1672.95	67.3101	-8.15507	-53.1909	-144.124	-220.052	-290.198
1673.91	65.1637	66.278	96.7204	79.5452	78.6483	83.8347			1673.91	65.1637	-8.62837	-53.0923	-145.174	-220.977	-290.697
1674.87	62.8359	65.7737	96.7606	78.3938	77.6343	83.3162			1674.87	62.8359	-9.13267	-53.0521	-146.325	-221.991	-291.216
1675.84	60.3862	65.2429	96.7159	77.1631	76.5527	82.7966			1675.84	60.3862	-9.66347	-53.0968	-147.556	-223.073	-291.735
1676.8	57.9126	64.6962	96.5892	75.8977	75.4458	82.2897			1676.8	57.9126	-10.2102	-53.2235	-148.821	-224.18	-292.242
1677.77	55.5082	64.1458	96.4143	74.6445	74.357	81.7971			1677.77	55.5082	-10.7606	-53.3984	-150.075	-225.268	-292.735
1678.73	53.2158	63.5978	96.2424	73.4272	73.3068	81.3022			1678.73	53.2158	-11.3086	-53.5703	-151.292	-226.319	-293.23
1679.69	51.0023	63.0466	96.1184	72.2261	72.2717	80.7684			1679.69	51.0023	-11.8598	-53.6943	-152.493	-227.354	-293.763
1680.66	48.7837	62.4724	96.0644	70.9831	71.1874	80.1439			1680.66	48.7837	-12.434	-53.7483	-153.736	-228.438	-294.388
1681.62	46.4992	61.8529	96.0826	69.6461	69.9928	79.3857			1681.62	46.4992	-13.0535	-53.7301	-155.073	-229.633	-295.146
1682.59	44.1818	61.1821	96.1545	68.224	68.6883	78.4975			1682.59	44.1818	-13.7243	-53.6582	-156.495	-230.937	-296.034
1683.55	41.9486	60.4737	96.2335	66.7821	67.336	77.5332			1683.55	41.9486	-14.4327	-53.5792	-157.937	-232.289	-296.999
1684.52	39.9383	59.7489	96.2713	65.4008	66.0151	76.5536			1684.52	39.9383	-15.1575	-53.5414	-159.318	-233.61	-297.978
1685.48	38.2693	59.0269	96.2479	64.1536	64.7985	75.6005			1685.48	38.2693	-15.8795	-53.5648	-160.566	-234.827	-298.931
1686.44	37.0011	58.3194	96.1662	63.0837	63.7306	74.6885			1686.44	37.0011	-16.587	-53.6465	-161.635	-235.895	-299.843
1687.41	36.1008	57.623	96.0449	62.1752	62.7961	73.7916			1687.41	36.1008	-17.2834	-53.7678	-162.544	-236.829	-300.74
1688.37	35.4738	56.9239	95.9288	61.3741	61.94	72.8554			1688.37	35.4738	-17.9825	-53.8839	-163.345	-237.685	-301.676
1689.34	35.036	56.215	95.869	60.641	61.1217	71.8415			1689.34	35.036	-18.6914	-53.9437	-164.078	-238.504	-302.69
1690.3	34.7492	55.5011	95.8871	59.9661	60.3304	70.7456			1690.3	34.7492	-19.4053	-53.9256	-164.753	-239.295	-303.786
1691.27	34.6152	54.7905	95.9652	59.3559	59.5683	69.5792			1691.27	34.6152	-20.1159	-53.8475	-165.363	-240.057	-304.953
1692.23	34.657	54.0854	96.0582	58.8171	58.831	68.3467			1692.23	34.657	-20.821	-53.7545	-165.902	-240.794	-306.185
1693.19	34.8987	53.3815	96.1174	58.3495	58.1031	67.0395			1693.19	34.8987	-21.5249	-53.6953	-166.37	-241.522	-307.492
1694.16	35.3521	52.6738	96.1169	57.9501	57.3678	65.6453			1694.16	35.3521	-22.2326	-53.6958	-166.769	-242.258	-308.887
1695.12	36.0206	51.964	96.0697	57.6207	56.619	64.1578			1695.12	36.0206	-22.9424	-53.743	-167.098	-243.006	-310.374
1696.09	36.9175	51.2582	96.0206	57.3712	55.8635	62.5716			1696.09	36.9175	-23.6482	-53.7921	-167.348	-243.762	-311.96
1697.05	38.0729	50.5599	96.0163	57.2126	55.1124	60.8793			1697.05	38.0729	-24.3465	-53.7964	-167.507	-244.513	-313.653
1698.02	39.5077	49.8685	96.0681	57.1451	54.3764	59.0893			1698.02	39.5077	-25.0379	-53.7446	-167.574	-245.249	-315.443
1698.98	41.201	49.1841	96.1385	57.1536	53.6683	57.2467			1698.98	41.201	-25.7223	-53.6742	-167.566	-245.957	-317.285
1699.94	43.0864	48.5108	96.1593	57.2153	53.0038	55.4272			1699.94	43.0864	-26.3956	-53.6534	-167.504	-246.622	-319.105
1700.91	45.0755	47.8571	96.0703	57.3123	52.4039	53.7189			1700.91	45.0755	-27.0493	-53.7424	-167.407	-247.222	-320.813
1701.87	47.0916	47.2354	95.8531	57.4465	51.8996	52.2012			1701.87	47.0916	-27.671	-53.9596	-167.273	-247.726	-322.331
1702.84	49.1076	46.6562	95.5461	57.646	51.5277	50.9173			1702.84	49.1076	-28.2502	-54.2666	-167.073	-248.098	-323.615
1703.8	51.1567	46.1195	95.2265	57.9545	51.3181	49.8602			1703.8	51.1567	-28.7869	-54.5862	-166.765	-248.307	-324.672
1704.76	53.2867	45.6162	94.9664	58.4052	51.2848	48.9974			1704.76	53.2867	-29.2902	-54.8463	-166.314	-248.341	-325.534
1705.73	55.502	45.1381	94.7977	59.0039	51.428	48.3106			1705.73	55.502	-29.7683	-55.015	-165.715	-248.197	-326.221
1706.69	57.7477	44.684	94.7085	59.7298	51.7404	47.8089			1706.69	57.7477	-30.2224	-55.1042	-164.989	-247.885	-326.723
1707.66	59.9405	44.2583	94.6629	60.5504	52.2119	47.5156			1707.66	59.9405	-30.6481	-55.1498	-164.169	-247.414	-327.016
1708.62	62.0128	43.8656	94.6237	61.4372	52.8319	47.4452			1708.62	62.0128	-31.0408	-55.189	-163.282	-246.794	-327.087
1709.59	63.9446	43.5064	94.5676	62.3765	53.5894	47.5869			1709.59	63.9446	-31.4	-55.2451	-162.343	-246.036	-326.945
1710.55	65.7673	43.1768	94.4879	63.3719	54.4744	47.9068			1710.55	65.7673	-31.7296	-55.3248	-161.347	-245.151	-326.625
1711.51	67.5382	42.8751	94.388	64.4404	55.4838	48.3679			1711.51	67.5382	-32.0313	-55.4247	-160.279	-244.142	-326.164
1712.48	69.3193	42.607	94.2711	65.6131	56.6332	48.9528			1712.48	69.3193	-32.2994	-55.5416	-159.106	-242.992	-325.579
1713.44	71.1763	42.3875	94.1421	66.9427	57.967	49.6692			1713.44	71.1763	-32.5189	-55.6706	-157.776	-241.658	-324.863
1714.41	73.1716	42.2338	94.0192	68.4862	59.5372	50.5274			1714.41	73.1716	-32.6726	-55.7935	-156.233	-240.088	-324.004
1715.37	75.3213	42.1542	93.9314	70.2442	61.3377	51.5024			1715.37	75.3213	-32.7522	-55.8813	-154.475	-238.288	-323.029
1716.34	77.5601	42.141	93.891	72.1236	63.2679	52.5269			1716.34	77.5601	-32.7654	-55.9217	-152.596	-236.358	-322.005
1717.3	79.7659	42.1754	93.8826	73.978	65.1752	53.5172			1717.3	79.7659	-32.731	-55.9301	-150.741	-234.45	-321.015
1718.26	81.8032	42.2366	93.8809	75.6597	66.9077	54.3957			1718.26	81.8032	-32.6698	-55.9318	-149.059	-232.718	-320.136
1719.23	83.5584	42.3093	93.8591	77.0555	68.3515	55.1092			1719.23	83.5584	-32.5971	-55.9536	-147.664	-231.274	-319.423
1720.19	84.987	42.3914	93.7966	78.1367	69.4816	55.6529			1720.19	84.987	-32.515	-56.0161	-146.582	-230.144	-318.879
1721.16	86.1355	42.495	93.7003	78.9751	70.374	56.0642			1721.16	86.1355	-32.4114	-56.1124	-145.744	-229.251	-318.468
1722.12	87.0924	42.6376	93.6033	79.6757	71.1347	56.3865			1722.12	87.0924	-32.2688	-56.2094	-145.043	-228.491	-318.145
1723.09	87.9259	42.8318	93.5318	80.3068	71.8299	56.6461			1723.09	87.9259	-32.0746	-56.2809	-144.412	-227.796	-317.886
1724.05	88.6666	43.0826	93.4812	80.8869	72.4735	56.8551			1724.05	88.6666	-31.8238	-56.3315	-143.832	-227.152	-317.677
1725.01	89.3215	43.387	93.4222	81.4059	73.0491	57.0187			1725.01	89.3215	-31.5194	-56.3905	-143.313	-226.576	-317.513
1725.98	89.8921	43.7373	93.3219	81.8485	73.5351	57.1413			1725.98	89.8921	-31.1691	-56.4908	-142.871	-226.09	-317.391
1726.94	90.3841	44.1233	93.1635	82.2095	73.921	57.2275			1726.94	90.3841	-30.7831	-56.6492	-142.51	-225.704	-317.304
1727.91	90.8077	44.5378	92.9541	82.4974	74.2118	57.2802			1727.91	90.8077	-30.3686	-56.8586	-142.222	-225.414	-317.252
1728.87	91.175	44.9855	92.7178	82.7292	74.423	57.298			1728.87	91.175	-29.9209	-57.0949	-141.99	-225.202	-317.234
1729.83	91.4974	45.4905	92.4793	82.9229	74.5707	57.2723			1729.83	91.4974	-29.4159	-57.3334	-141.796	-225.055	-317.26
1730.8	91.7874	46.0933	92.25	83.0902	74.6641	57.1906			1730.8	91.7874	-28.8131	-57.5627	-141.629	-224.961	-317.341
1731.76	92.057	46.8246	92.0233	83.231	74.7021	57.0469			1731.76	92.057	-28.0818	-57.7894	-141.488	-224.923	-317.485
1732.73	92.3145	47.6759	91.775	83.333	74.6753	56.8531			1732.73	92.3145	-27.2305	-58.0377	-141.386	-224.95	-317.679
1733.69	92.563	48.6011	91.4742	83.3773	74.5701	56.6351			1733.69	92.563	-26.3053	-58.3385	-141.342	-225.055	-317.897
1734.66	92.8001	49.5401	91.1026	83.3468	74.3731	56.4207			1734.66	92.8001	-25.3663	-58.7101	-141.372	-225.252	-318.111
1735.62	93.0197	50.4425	90.6617	83.2308	74.0739	56.2318			1735.62	93.0197	-24.4639	-59.151	-141.488	-225.552	-318.3
1736.58	93.2157	51.2929	90.166	83.0302	73.6715	56.0805			1736.58	93.2157	-23.6135	-59.6467	-141.689	-225.954	-318.451
1737.55	93.387	52.1243	89.6402	82.7631	73.1851	55.9695			1737.55	93.387	-22.7821	-60.1725	-141.956	-226.44	-318.562
1738.51	93.5367	52.9912	89.1198	82.466	72.6664	55.9034			1738.51	93.5367	-21.9152	-60.6929	-142.253	-226.959	-318.628
1739.48	93.669	53.9254	88.6451	82.1889	72.2015	55.9013			1739.48	93.669	-20.981	-61.1676	-142.53	-227.424	-318.631
1740.44	93.7879	54.9199	88.2532	81.9865	71.8934	55.9921			1740.44	93.7879	-19.9865	-61.5595	-142.733	-227.732	-318.54
1741.41	93.8969	55.9407	87.9732	81.9056	71.8323	56.1998			1741.41	93.8969	-18.9657	-61.8395	-142.814	-227.793	-318.332
1742.37	93.9993	56.9493	87.8233	81.9741	72.068	56.5299			1742.37	93.9993	-17.9571	-61.9894	-142.745	-227.557	-318.002
1743.33	94.0975	57.9208	87.8062	82.194	72.5944	56.9642			1743.33	94.0975	-16.9856	-62.0065	-142.525	-227.031	-317.568
1744.3	94.1925	58.8525	87.9076	82.5426	73.3529	57.4668			1744.3	94.1925	-16.0539	-61.9051	-142.177	-226.273	-317.065
1745.26	94.2829	59.7607	88.1052	82.9837	74.2571	57.9988			1745.26	94.2829	-15.1457	-61.7075	-141.735	-225.368	-316.533
1746.23	94.3662	60.6682	88.3828	83.482	75.2253	58.5324			1746.23	94.3662	-14.2382	-61.4299	-141.237	-224.4	-315.999
1747.19	94.4407	61.5917	88.7361	84.0095	76.1962	59.0559			1747.19	94.4407	-13.3147	-61.0766	-140.71	-223.429	-315.476
1748.16	94.5077	62.5318	89.1623	84.5409	77.1265	59.5688			1748.16	94.5077	-12.3746	-60.6504	-140.178	-222.499	-314.963
1749.12	94.5712	63.4693	89.6434	85.0498	77.9823	60.0747			1749.12	94.5712	-11.4371	-60.1693	-139.669	-221.643	-314.457
1750.08	94.6359	64.3723	90.1424	85.511	78.7393	60.5779			1750.08	94.6359	-10.5341	-59.6703	-139.208	-220.886	-313.954
1751.05	94.7047	65.2084	90.6136	85.9071	79.385	61.0823			1751.05	94.7047	-9.69797	-59.1991	-138.812	-220.24	-313.45
1752.01	94.7772	65.9566	91.016	86.2336	79.9236	61.5935			1752.01	94.7772	-8.94977	-58.7967	-138.486	-219.702	-312.938
1752.98	94.8493	66.6165	91.3269	86.5025	80.3772	62.1217			1752.98	94.8493	-8.28987	-58.4858	-138.217	-219.248	-312.41
1753.94	94.9151	67.2086	91.5527	86.7385	80.7808	62.68			1753.94	94.9151	-7.69777	-58.26	-137.981	-218.845	-311.852
1754.9	94.9688	67.7618	91.722	86.9674	81.1686	63.2774			1754.9	94.9688	-7.14457	-58.0907	-137.752	-218.457	-311.254
1755.87	95.0076	68.298	91.8674	87.2059	81.5622	63.9143			1755.87	95.0076	-6.60837	-57.9453	-137.513	-218.063	-310.618
1756.83	95.0311	68.8272	92.0119	87.4595	81.9689	64.5852			1756.83	95.0311	-6.07917	-57.8008	-137.26	-217.657	-309.947
1757.8	95.041	69.3536	92.1666	87.7279	82.3891	65.2857			1757.8	95.041	-5.55277	-57.6461	-136.991	-217.236	-309.246
1758.76	95.0402	69.8829	92.3356	88.009	82.8224	66.0176			1758.76	95.0402	-5.02347	-57.4771	-136.71	-216.803	-308.514
1759.73	95.0321	70.4239	92.5188	88.3013	83.2693	66.7853			1759.73	95.0321	-4.48247	-57.2939	-136.418	-216.356	-307.747
1760.69	95.0206	70.9846	92.712	88.601	83.7273	67.5879			1760.69	95.0206	-3.92177	-57.1007	-136.118	-215.898	-306.944
1761.65	95.0098	71.5676	92.9075	88.9012	84.1886	68.4133			1761.65	95.0098	-3.33877	-56.9052	-135.818	-215.437	-306.119
1762.62	95.0028	72.1692	93.0955	89.1925	84.6402	69.2399			1762.62	95.0028	-2.73717	-56.7172	-135.527	-214.985	-305.292
1763.58	95.001	72.784	93.2669	89.4663	85.0692	70.0442			1763.58	95.001	-2.12237	-56.5458	-135.253	-214.556	-304.488
1764.55	95.0039	73.4113	93.4159	89.719	85.468	70.8124			1764.55	95.0039	-1.49507	-56.3968	-135	-214.157	-303.719
1765.51	95.009	74.0582	93.5405	89.9533	85.8386	71.5467			1765.51	95.009	-0.84817	-56.2722	-134.766	-213.787	-302.985
1766.48	95.0127	74.7374	93.6409	90.1759	86.1893	72.2622			1766.48	95.0127	-0.16897	-56.1718	-134.543	-213.436	-302.27
1767.44	95.0112	75.4613	93.718	90.3926	86.528	72.9757			1767.44	95.0112	0.55493	-56.0947	-134.327	-213.097	-301.556
1768.4	95.0008	76.2389	93.7744	90.605	86.8571	73.6982			1768.4	95.0008	1.33253	-56.0383	-134.114	-212.768	-300.834
1769.37	94.9782	77.0748	93.8183	90.8107	87.1732	74.4318			1769.37	94.9782	2.16843	-55.9944	-133.908	-212.452	-300.1
1770.33	94.9423	77.9645	93.8624	91.004	87.4689	75.1704			1770.33	94.9423	3.05813	-55.9503	-133.715	-212.157	-299.361
1771.3	94.8957	78.8893	93.9165	91.1774	87.7349	75.9018			1771.3	94.8957	3.98293	-55.8962	-133.542	-211.891	-298.63
1772.26	94.8444	79.8175	93.9815	91.324	87.9643	76.6128			1772.26	94.8444	4.91113	-55.8312	-133.395	-211.661	-297.919
1773.23	94.7958	80.714	94.0518	91.4414	88.1569	77.2932			1773.23	94.7958	5.80763	-55.7609	-133.278	-211.469	-297.239
1774.19	94.7561	81.5505	94.121	91.534	88.3213	77.9399			1774.19	94.7561	6.64413	-55.6917	-133.185	-211.304	-296.592
1775.15	94.7277	82.3166	94.1865	91.614	88.4761	78.5608			1775.15	94.7277	7.41023	-55.6262	-133.105	-211.149	-295.971
1776.12	94.7086	83.0247	94.2559	91.7008	88.6473	79.1753			1776.12	94.7086	8.11833	-55.5568	-133.018	-210.978	-295.357
1777.08	94.6941	83.7013	94.3471	91.8154	88.8622	79.8065			1777.08	94.6941	8.79493	-55.4656	-132.904	-210.763	-294.725
1778.05	94.6797	84.3689	94.4791	91.9723	89.1378	80.4689			1778.05	94.6797	9.46253	-55.3336	-132.747	-210.488	-294.063
1779.01	94.6637	85.0339	94.6608	92.1738	89.475	81.1616			1779.01	94.6637	10.1275	-55.1519	-132.545	-210.15	-293.37
1779.97	94.6474	85.688	94.8887	92.4113	89.8599	81.8707			1779.97	94.6474	10.7816	-54.924	-132.308	-209.766	-292.661
1780.94	94.6339	86.3182	95.15	92.6698	90.2709	82.5797			1780.94	94.6339	11.4118	-54.6627	-132.049	-209.355	-291.952
1781.9	94.6275	86.9146	95.4267	92.9341	90.6868	83.278			1781.9	94.6275	12.0082	-54.386	-131.785	-208.939	-291.254
1782.87	94.6317	87.4742	95.6985	93.1929	91.0921	83.9648			1782.87	94.6317	12.5678	-54.1142	-131.526	-208.533	-290.567
1783.83	94.6487	87.9989	95.9462	93.4399	91.479	84.6456			1783.83	94.6487	13.0925	-53.8665	-131.279	-208.146	-289.886
1784.8	94.6786	88.4905	96.1559	93.6731	91.8443	85.3236			1784.8	94.6786	13.5841	-53.6568	-131.046	-207.781	-289.208
1785.76	94.7186	88.948	96.3225	93.8932	92.1874	85.9942			1785.76	94.7186	14.0416	-53.4902	-130.826	-207.438	-288.538
1786.72	94.7642	89.3703	96.4494	94.1028	92.5094	86.6492			1786.72	94.7642	14.4639	-53.3633	-130.616	-207.116	-287.883
1787.69	94.8101	89.7597	96.5461	94.3069	92.8139	87.2855			1787.69	94.8101	14.8533	-53.2666	-130.412	-206.812	-287.246
1788.65	94.852	90.1235	96.6242	94.512	93.1084	87.9122			1788.65	94.852	15.2171	-53.1885	-130.207	-206.517	-286.62
1789.62	94.8882	90.4704	96.6967	94.7234	93.4009	88.5453			1789.62	94.8882	15.564	-53.116	-129.996	-206.225	-285.987
1790.58	94.9205	90.8045	96.7733	94.9401	93.6942	89.1931			1790.58	94.9205	15.8981	-53.0394	-129.779	-205.931	-285.339
1791.55	94.9533	91.1225	96.8549	95.1542	93.9832	89.8491			1791.55	94.9533	16.2161	-52.9578	-129.565	-205.642	-284.683
1792.51	94.9916	91.4177	96.935	95.3545	94.2581	90.4946			1792.51	94.9916	16.5113	-52.8777	-129.365	-205.367	-284.037
1793.47	95.0379	91.6834	97.0073	95.5328	94.5096	91.1045			1793.47	95.0379	16.777	-52.8054	-129.186	-205.116	-283.427
1794.44	95.0915	91.9178	97.0687	95.6863	94.7331	91.6574			1794.44	95.0915	17.0114	-52.744	-129.033	-204.892	-282.874
1795.4	95.1484	92.1249	97.1185	95.8197	94.9308	92.1457			1795.4	95.1484	17.2185	-52.6942	-128.899	-204.695	-282.386
1796.37	95.2023	92.3125	97.1609	95.9417	95.11	92.5756			1796.37	95.2023	17.4061	-52.6518	-128.777	-204.515	-281.956
1797.33	95.2474	92.4867	97.2055	96.0596	95.2774	92.9576			1797.33	95.2474	17.5803	-52.6072	-128.66	-204.348	-281.574
1798.3	95.2807	92.6495	97.2613	96.1753	95.4353	93.2989			1798.3	95.2807	17.7431	-52.5514	-128.544	-204.19	-281.233
1799.26	95.3031	92.799	97.3318	96.2854	95.5811	93.6038			1799.26	95.3031	17.8926	-52.4809	-128.434	-204.044	-280.928
1800.22	95.3184	92.9327	97.4142	96.3848	95.7113	93.8756			1800.22	95.3184	18.0263	-52.3985	-128.334	-203.914	-280.656
1801.19	95.3316	93.0498	97.5019	96.4697	95.8239	94.1181			1801.19	95.3316	18.1434	-52.3108	-128.249	-203.802	-280.414
1802.15	95.3466	93.152	97.5866	96.5395	95.9199	94.3358			1802.15	95.3466	18.2456	-52.2261	-128.18	-203.706	-280.196
1803.12	95.3652	93.2429	97.6592	96.5966	96.003	94.5334			1803.12	95.3652	18.3365	-52.1535	-128.123	-203.622	-279.998
1804.08	95.3868	93.3266	97.7109	96.6447	96.0776	94.7159			1804.08	95.3868	18.4202	-52.1018	-128.074	-203.548	-279.816
1805.05	95.4086	93.406	97.7364	96.6874	96.1472	94.8861			1805.05	95.4086	18.4996	-52.0763	-128.032	-203.478	-279.646
1806.01	95.4276	93.4821	97.736	96.7275	96.2136	95.0456			1806.01	95.4276	18.5757	-52.0767	-127.992	-203.412	-279.486
1806.97	95.4419	93.5545	97.7166	96.7664	96.2768	95.1942			1806.97	95.4419	18.6481	-52.0961	-127.953	-203.349	-279.338
1807.94	95.4512	93.6221	97.6906	96.8047	96.3358	95.3309			1807.94	95.4512	18.7157	-52.1221	-127.914	-203.29	-279.201
1808.9	95.4574	93.6838	97.6723	96.8422	96.3894	95.4532			1808.9	95.4574	18.7774	-52.1404	-127.877	-203.236	-279.079
1809.87	95.4632	93.7394	97.6732	96.8786	96.4369	95.5587			1809.87	95.4632	18.833	-52.1395	-127.841	-203.189	-278.973
1810.83	95.472	93.7891	97.6982	96.9135	96.4784	95.6461			1810.83	95.472	18.8827	-52.1145	-127.806	-203.147	-278.886
1811.79	95.4869	93.8341	97.7445	96.9469	96.5154	95.7159			1811.79	95.4869	18.9277	-52.0682	-127.772	-203.11	-278.816
1812.76	95.51	93.8756	97.8029	96.9795	96.5501	95.7713			1812.76	95.51	18.9692	-52.0098	-127.74	-203.075	-278.761
1813.72	95.5429	93.9146	97.8617	97.0122	96.5852	95.818			1813.72	95.5429	19.0082	-51.951	-127.707	-203.04	-278.714
1814.69	95.5858	93.9516	97.9117	97.0463	96.623	95.8621			1814.69	95.5858	19.0452	-51.901	-127.673	-203.002	-278.67
1815.65	95.6383	93.9865	97.9483	97.0827	96.6648	95.9091			1815.65	95.6383	19.0801	-51.8644	-127.636	-202.961	-278.623
1816.62	95.6983	94.0192	97.9721	97.1213	96.7107	95.9621			1816.62	95.6983	19.1128	-51.8406	-127.598	-202.915	-278.57
1817.58	95.7629	94.05	97.9851	97.1616	96.7599	96.0216			1817.58	95.7629	19.1436	-51.8276	-127.558	-202.866	-278.51
1818.54	95.8282	94.0794	97.9899	97.2028	96.8107	96.0852			1818.54	95.8282	19.173	-51.8228	-127.516	-202.815	-278.447
1819.51	95.89	94.1079	97.9879	97.2447	96.8615	96.1486			1819.51	95.89	19.2015	-51.8248	-127.474	-202.764	-278.383
1820.47	95.9456	94.1357	97.9795	97.2874	96.9107	96.2079			1820.47	95.9456	19.2293	-51.8332	-127.432	-202.715	-278.324
1821.44	95.994	94.1623	97.9643	97.3308	96.9574	96.2613			1821.44	95.994	19.2559	-51.8484	-127.388	-202.668	-278.271
1822.4	96.0363	94.1873	97.9419	97.3745	97.001	96.3104			1822.4	96.0363	19.2809	-51.8708	-127.345	-202.624	-278.221
1823.37	96.0748	94.2105	97.9119	97.4174	97.0416	96.3592			1823.37	96.0748	19.3041	-51.9008	-127.302	-202.584	-278.173
1824.33	96.1116	94.2319	97.8743	97.4576	97.0797	96.4118			1824.33	96.1116	19.3255	-51.9384	-127.262	-202.546	-278.12
1825.29	96.1477	94.2518	97.8309	97.4937	97.1153	96.4692			1825.29	96.1477	19.3454	-51.9818	-127.225	-202.51	-278.063
1826.26	96.1824	94.2704	97.7874	97.5252	97.1481	96.5279			1826.26	96.1824	19.364	-52.0253	-127.194	-202.477	-278.004
1827.22	96.2141	94.287	97.7548	97.5522	97.1772	96.58			1827.22	96.2141	19.3806	-52.0579	-127.167	-202.448	-277.952
1828.19	96.2416	94.3008	97.7451	97.5752	97.201	96.6174			1828.19	96.2416	19.3944	-52.0676	-127.144	-202.424	-277.914
1829.15	96.2654	94.3111	97.7649	97.5943	97.2184	96.6368			1829.15	96.2654	19.4047	-52.0478	-127.125	-202.407	-277.895
1830.12	96.2874	94.318	97.8102	97.6087	97.2293	96.6419			1830.12	96.2874	19.4116	-52.0025	-127.11	-202.396	-277.89
1831.08	96.3097	94.3225	97.8684	97.6182	97.2351	96.6406			1831.08	96.3097	19.4161	-51.9443	-127.101	-202.39	-277.891
1832.04	96.3334	94.3258	97.923	97.6235	97.2385	96.6418			1832.04	96.3334	19.4194	-51.8897	-127.096	-202.387	-277.89
1833.01	96.3581	94.3289	97.9603	97.6264	97.2428	96.6514			1833.01	96.3581	19.4225	-51.8524	-127.093	-202.383	-277.88
1833.97	96.382	94.3315	97.9752	97.6295	97.2506	96.6706			1833.97	96.382	19.4251	-51.8375	-127.09	-202.375	-277.861
1834.94	96.4033	94.3329	97.9727	97.6348	97.263	96.6959			1834.94	96.4033	19.4265	-51.84	-127.084	-202.362	-277.836
1835.9	96.4215	94.3329	97.9631	97.6433	97.2794	96.7223			1835.9	96.4215	19.4265	-51.8496	-127.076	-202.346	-277.81
1836.86	96.4373	94.3325	97.9556	97.6551	97.2988	96.7459			1836.86	96.4373	19.4261	-51.8571	-127.064	-202.327	-277.786
1837.83	96.4525	94.3338	97.9559	97.6703	97.3201	96.763			1837.83	96.4525	19.4274	-51.8568	-127.049	-202.305	-277.769
1838.79	96.4678	94.3389	97.966	97.6894	97.3426	96.7708			1838.79	96.4678	19.4325	-51.8467	-127.03	-202.283	-277.761
1839.76	96.483	94.3484	97.9828	97.7127	97.3659	96.7682			1839.76	96.483	19.442	-51.8299	-127.006	-202.26	-277.764
1840.72	96.4966	94.36	97.9997	97.7389	97.3889	96.7571			1840.72	96.4966	19.4536	-51.813	-126.98	-202.237	-277.775
1841.69	96.507	94.3694	98.0103	97.7649	97.4097	96.7431			1841.69	96.507	19.463	-51.8024	-126.954	-202.216	-277.789
1842.65	96.514	94.3727	98.0111	97.7867	97.4268	96.7339			1842.65	96.514	19.4663	-51.8016	-126.932	-202.199	-277.798
1843.61	96.5199	94.3681	98.0017	97.8014	97.4395	96.7374			1843.61	96.5199	19.4617	-51.811	-126.918	-202.186	-277.794
1844.58	96.5286	94.3578	97.9844	97.8083	97.4483	96.7583			1844.58	96.5286	19.4514	-51.8283	-126.911	-202.177	-277.774
1845.54	96.5432	94.3458	97.9664	97.8101	97.455	96.7953			1845.54	96.5432	19.4394	-51.8463	-126.909	-202.17	-277.737
1846.51	96.5654	94.3366	97.9568	97.8112	97.4622	96.8408			1846.51	96.5654	19.4302	-51.8559	-126.908	-202.163	-277.691
1847.47	96.5937	94.3327	97.9614	97.8154	97.4718	96.8852			1847.47	96.5937	19.4263	-51.8513	-126.904	-202.154	-277.647
1848.44	96.6242	94.3332	97.982	97.824	97.4846	96.9203			1848.44	96.6242	19.4268	-51.8307	-126.895	-202.141	-277.612
1849.4	96.6522	94.335	98.0164	97.8358	97.4997	96.9414			1849.4	96.6522	19.4286	-51.7963	-126.883	-202.126	-277.59
1850.36	96.6741	94.3345	98.0589	97.8478	97.5157	96.9494			1850.36	96.6741	19.4281	-51.7538	-126.871	-202.11	-277.582
1851.33	96.6891	94.3295	98.1007	97.8573	97.5305	96.9491			1851.33	96.6891	19.4231	-51.712	-126.862	-202.095	-277.583
1852.29	96.698	94.3196	98.1335	97.8628	97.5422	96.9471			1852.29	96.698	19.4132	-51.6792	-126.856	-202.083	-277.585
1853.26	96.7033	94.306	98.153	97.8646	97.5499	96.9481			1853.26	96.7033	19.3996	-51.6597	-126.855	-202.076	-277.584
1854.22	96.707	94.2904	98.1589	97.8638	97.5537	96.9541			1854.22	96.707	19.384	-51.6538	-126.855	-202.072	-277.578
1855.19	96.7107	94.2745	98.1543	97.8621	97.5546	96.9643			1855.19	96.7107	19.3681	-51.6584	-126.857	-202.071	-277.568
1856.15	96.715	94.2597	98.144	97.8604	97.554	96.9767			1856.15	96.715	19.3533	-51.6687	-126.859	-202.071	-277.555
1857.11	96.7201	94.2472	98.1326	97.8597	97.5535	96.989			1857.11	96.7201	19.3408	-51.6801	-126.859	-202.072	-277.543
1858.08	96.7261	94.2379	98.1233	97.8608	97.5539	97.0002			1858.08	96.7261	19.3315	-51.6894	-126.858	-202.072	-277.532
1859.04	96.7338	94.2332	98.1166	97.8648	97.5557	97.0113			1859.04	96.7338	19.3268	-51.6961	-126.854	-202.07	-277.521
1860.01	96.7442	94.2338	98.1086	97.8722	97.5593	97.0249			1860.01	96.7442	19.3274	-51.7041	-126.847	-202.066	-277.507
1860.97	96.7581	94.2399	98.0918	97.8828	97.565	97.0446			1860.97	96.7581	19.3335	-51.7209	-126.836	-202.06	-277.487
1861.93	96.7755	94.2509	98.0568	97.8961	97.5737	97.0727			1861.93	96.7755	19.3445	-51.7559	-126.823	-202.052	-277.459
1862.9	96.795	94.2647	97.9962	97.9108	97.5865	97.109			1862.9	96.795	19.3583	-51.8165	-126.808	-202.039	-277.423
1863.86	96.8144	94.2786	97.909	97.9261	97.6038	97.1504			1863.86	96.8144	19.3722	-51.9037	-126.793	-202.022	-277.381
1864.83	96.8307	94.2886	97.8051	97.9415	97.6246	97.1898			1864.83	96.8307	19.3822	-52.0076	-126.778	-202.001	-277.342
1865.79	96.8412	94.2907	97.7073	97.9575	97.6465	97.218			1865.79	96.8412	19.3843	-52.1054	-126.762	-201.979	-277.314
1866.76	96.8447	94.2819	97.6446	97.9743	97.6663	97.2265			1866.76	96.8447	19.3755	-52.1681	-126.745	-201.959	-277.305
1867.72	96.8421	94.2616	97.6387	97.9912	97.6813	97.2138			1867.72	96.8421	19.3552	-52.174	-126.728	-201.944	-277.318
1868.68	96.8366	94.2328	97.6931	98.0064	97.6903	97.1865			1868.68	96.8366	19.3264	-52.1196	-126.713	-201.935	-277.345
1869.65	96.8319	94.2006	97.7937	98.0184	97.6945	97.1556			1869.65	96.8319	19.2942	-52.019	-126.701	-201.931	-277.376
1870.61	96.8316	94.1715	97.9144	98.0263	97.6962	97.1321			1870.61	96.8316	19.2651	-51.8983	-126.693	-201.929	-277.4
1871.58	96.8376	94.1507	98.0261	98.0307	97.6979	97.1233			1871.58	96.8376	19.2443	-51.7866	-126.688	-201.928	-277.409
1872.54	96.85	94.1407	98.1082	98.0331	97.7007	97.129			1872.54	96.85	19.2343	-51.7045	-126.686	-201.925	-277.403
1873.51	96.8668	94.1402	98.156	98.0358	97.7042	97.1421			1873.51	96.8668	19.2338	-51.6567	-126.683	-201.921	-277.39
1874.47	96.8858	94.1453	98.1757	98.04	97.7068	97.1542			1874.47	96.8858	19.2389	-51.637	-126.679	-201.919	-277.378
1875.43	96.9049	94.1513	98.1769	98.0462	97.7072	97.16			1875.43	96.9049	19.2449	-51.6358	-126.673	-201.918	-277.372
1876.4	96.9233	94.1539	98.1676	98.0535	97.7052	97.1586			1876.4	96.9233	19.2475	-51.6451	-126.666	-201.92	-277.373
1877.36	96.9407	94.1505	98.1534	98.0614	97.7022	97.1524			1877.36	96.9407	19.2441	-51.6593	-126.658	-201.923	-277.379
1878.33	96.9575	94.1409	98.1383	98.0694	97.7004	97.1444			1878.33	96.9575	19.2345	-51.6744	-126.65	-201.925	-277.387
1879.29	96.974	94.1265	98.1249	98.0773	97.7018	97.1379			1879.29	96.974	19.2201	-51.6878	-126.642	-201.924	-277.394
1880.26	96.9901	94.1095	98.1134	98.085	97.707	97.1353			1880.26	96.9901	19.2031	-51.6993	-126.634	-201.918	-277.397
1881.22	97.0051	94.0922	98.1026	98.0925	97.7153	97.1382			1881.22	97.0051	19.1858	-51.7101	-126.627	-201.91	-277.394
1882.18	97.0176	94.0764	98.0906	98.0996	97.725	97.1468			1882.18	97.0176	19.17	-51.7221	-126.62	-201.9	-277.385
1883.15	97.0267	94.063	98.0756	98.1067	97.7343	97.1593			1883.15	97.0267	19.1566	-51.7371	-126.612	-201.891	-277.373
1884.11	97.0324	94.0527	98.0573	98.1137	97.7419	97.1726			1884.11	97.0324	19.1463	-51.7554	-126.605	-201.884	-277.359
1885.08	97.0357	94.0457	98.0369	98.1204	97.7472	97.1827			1885.08	97.0357	19.1393	-51.7758	-126.599	-201.878	-277.349
1886.04	97.0385	94.0415	98.0175	98.126	97.7501	97.1865			1886.04	97.0385	19.1351	-51.7952	-126.593	-201.875	-277.345
1887	97.0432	94.0394	98.0029	98.1292	97.7506	97.1832			1887	97.0432	19.133	-51.8098	-126.59	-201.875	-277.349
1887.97	97.0512	94.0383	97.9958	98.1294	97.7494	97.175			1887.97	97.0512	19.1319	-51.8169	-126.59	-201.876	-277.357
1888.93	97.0631	94.0376	97.9958	98.1264	97.7475	97.1666			1888.93	97.0631	19.1312	-51.8169	-126.593	-201.878	-277.365
1889.9	97.0784	94.0373	97.999	98.1215	97.7464	97.1627			1889.9	97.0784	19.1309	-51.8137	-126.598	-201.879	-277.369
1890.86	97.096	94.0377	97.9999	98.1164	97.7475	97.1662			1890.86	97.096	19.1313	-51.8128	-126.603	-201.878	-277.366
1891.83	97.114	94.0385	97.9945	98.1134	97.7517	97.1764			1891.83	97.114	19.1321	-51.8182	-126.606	-201.874	-277.355
1892.79	97.1305	94.0388	97.9829	98.1139	97.7585	97.1894			1892.79	97.1305	19.1324	-51.8298	-126.605	-201.867	-277.342
1893.75	97.1438	94.0364	97.9705	98.1186	97.7661	97.1996			1893.75	97.1438	19.13	-51.8422	-126.601	-201.859	-277.332
1894.72	97.153	94.0293	97.9653	98.1273	97.7729	97.2031			1894.72	97.153	19.1229	-51.8474	-126.592	-201.853	-277.329
1895.68	97.158	94.0164	97.9732	98.1392	97.7778	97.1991			1895.68	97.158	19.11	-51.8395	-126.58	-201.848	-277.333
1896.65	97.1603	93.9989	97.9941	98.1531	97.781	97.19			1896.65	97.1603	19.0925	-51.8186	-126.566	-201.844	-277.342
1897.61	97.1616	93.9794	98.0223	98.1675	97.7837	97.1804			1897.61	97.1616	19.073	-51.7904	-126.552	-201.842	-277.351
1898.58	97.1636	93.9611	98.0492	98.1808	97.7874	97.1738			1898.58	97.1636	19.0547	-51.7635	-126.538	-201.838	-277.358
1899.54	97.1671	93.946	98.0677	98.1916	97.7925	97.172			1899.54	97.1671	19.0396	-51.745	-126.528	-201.833	-277.36
1900.5	97.1717	93.9344	98.0745	98.1991	97.799	97.1743			1900.5	97.1717	19.028	-51.7382	-126.52	-201.826	-277.358
1901.47	97.1771	93.9247	98.0703	98.2034	97.8061	97.1795			1901.47	97.1771	19.0183	-51.7424	-126.516	-201.819	-277.352
1902.43	97.1832	93.9153	98.0568	98.2053	97.8129	97.1867			1902.43	97.1832	19.0089	-51.7559	-126.514	-201.813	-277.345
1903.4	97.1913	93.9048	98.0347	98.206	97.8191	97.1961			1903.4	97.1913	18.9984	-51.778	-126.513	-201.806	-277.336
1904.36	97.2036	93.8936	98.0033	98.2067	97.8243	97.2086			1904.36	97.2036	18.9872	-51.8094	-126.512	-201.801	-277.323
1905.33	97.2223	93.883	97.9629	98.2084	97.8284	97.2243			1905.33	97.2223	18.9766	-51.8498	-126.511	-201.797	-277.308
1906.29	97.2482	93.8746	97.9182	98.2117	97.8313	97.2413			1906.29	97.2482	18.9682	-51.8945	-126.507	-201.794	-277.291
1907.25	97.2795	93.8695	97.8783	98.2171	97.8332	97.256			1907.25	97.2795	18.9631	-51.9344	-126.502	-201.792	-277.276
1908.22	97.3127	93.8676	97.8543	98.2251	97.8351	97.2649			1908.22	97.3127	18.9612	-51.9584	-126.494	-201.79	-277.267
1909.18	97.3435	93.8685	97.8535	98.2357	97.8384	97.2663			1909.18	97.3435	18.9621	-51.9592	-126.483	-201.787	-277.266
1910.15	97.3688	93.8716	97.8764	98.2483	97.8446	97.2604			1910.15	97.3688	18.9652	-51.9363	-126.471	-201.781	-277.271
1911.11	97.3874	93.8762	97.916	98.2618	97.8546	97.2495			1911.11	97.3874	18.9698	-51.8967	-126.457	-201.771	-277.282
1912.08	97.4003	93.882	97.9607	98.2744	97.868	97.2361			1912.08	97.4003	18.9756	-51.852	-126.445	-201.757	-277.296
1913.04	97.4097	93.888	97.9994	98.2847	97.8831	97.2226			1913.04	97.4097	18.9816	-51.8133	-126.434	-201.742	-277.309
1914	97.4176	93.8922	98.0246	98.2914	97.8975	97.2107			1914	97.4176	18.9858	-51.7881	-126.428	-201.728	-277.321
1914.97	97.4255	93.8923	98.0335	98.2951	97.9086	97.2017			1914.97	97.4255	18.9859	-51.7792	-126.424	-201.717	-277.33
1915.93	97.4341	93.8864	98.0254	98.2973	97.9146	97.1978			1915.93	97.4341	18.98	-51.7873	-126.422	-201.711	-277.334
1916.9	97.4438	93.8743	97.9998	98.3	97.9147	97.201			1916.9	97.4438	18.9679	-51.8129	-126.419	-201.711	-277.331
1917.86	97.4543	93.8577	97.9559	98.3049	97.9097	97.2126			1917.86	97.4543	18.9513	-51.8568	-126.414	-201.716	-277.319
1918.82	97.4648	93.84	97.896	98.3128	97.9017	97.2315			1918.82	97.4648	18.9336	-51.9167	-126.406	-201.724	-277.3
1919.79	97.4739	93.8241	97.8281	98.323	97.8936	97.2539			1919.79	97.4739	18.9177	-51.9846	-126.396	-201.732	-277.278
1920.75	97.4801	93.8118	97.7661	98.3336	97.8884	97.2749			1920.75	97.4801	18.9054	-52.0466	-126.386	-201.737	-277.257
1921.72	97.4828	93.8026	97.7268	98.3423	97.888	97.2897			1921.72	97.4828	18.8962	-52.0859	-126.377	-201.737	-277.242
1922.68	97.4835	93.795	97.7228	98.3469	97.8927	97.2958			1922.68	97.4835	18.8886	-52.0899	-126.372	-201.733	-277.236
1923.65	97.4853	93.7871	97.7562	98.3469	97.9012	97.2935			1923.65	97.4853	18.8807	-52.0565	-126.372	-201.724	-277.238
1924.61	97.4915	93.7782	97.8172	98.343	97.9105	97.2855			1924.61	97.4915	18.8718	-51.9955	-126.376	-201.715	-277.246
1925.57	97.5041	93.7684	97.8875	98.3375	97.9173	97.2751			1925.57	97.5041	18.862	-51.9252	-126.382	-201.708	-277.257
1926.54	97.5223	93.7584	97.9479	98.3329	97.9191	97.2649			1926.54	97.5223	18.852	-51.8648	-126.386	-201.706	-277.267
1927.5	97.5431	93.7486	97.9862	98.3314	97.9145	97.2562			1927.5	97.5431	18.8422	-51.8265	-126.388	-201.711	-277.276
1928.47	97.5627	93.739	98.0003	98.3338	97.9047	97.2491			1928.47	97.5627	18.8326	-51.8124	-126.385	-201.721	-277.283
1929.43	97.578	93.729	97.9966	98.3398	97.8925	97.2435			1929.43	97.578	18.8226	-51.8161	-126.379	-201.733	-277.288
1930.4	97.5885	93.7182	97.9849	98.3483	97.8819	97.2397			1930.4	97.5885	18.8118	-51.8278	-126.371	-201.744	-277.292
1931.36	97.5952	93.7067	97.9733	98.3584	97.8768	97.2385			1931.36	97.5952	18.8003	-51.8394	-126.361	-201.749	-277.293
1932.32	97.6002	93.6954	97.9659	98.3696	97.8792	97.2404			1932.32	97.6002	18.789	-51.8468	-126.35	-201.746	-277.291
1933.29	97.6059	93.6859	97.9623	98.3816	97.8885	97.2458			1933.29	97.6059	18.7795	-51.8504	-126.338	-201.737	-277.286
1934.25	97.6143	93.68	97.9594	98.3937	97.9015	97.2545			1934.25	97.6143	18.7736	-51.8533	-126.325	-201.724	-277.277
1935.22	97.6273	93.6796	97.9529	98.4041	97.9144	97.266			1935.22	97.6273	18.7732	-51.8598	-126.315	-201.711	-277.266
1936.18	97.6469	93.6859	97.9383	98.4109	97.9241	97.2798			1936.18	97.6469	18.7795	-51.8744	-126.308	-201.701	-277.252
1937.14	97.6739	93.6987	97.9116	98.4123	97.9305	97.2955			1937.14	97.6739	18.7923	-51.9011	-126.307	-201.695	-277.236
1938.11	97.7075	93.7153	97.8704	98.4087	97.9363	97.3129			1938.11	97.7075	18.8089	-51.9423	-126.31	-201.689	-277.219
1939.07	97.7439	93.7308	97.8156	98.4027	97.9459	97.3318			1939.07	97.7439	18.8244	-51.9971	-126.316	-201.68	-277.2
1940.04	97.776	93.7389	97.7523	98.399	97.963	97.3512			1940.04	97.776	18.8325	-52.0604	-126.32	-201.662	-277.181
1941	97.7964	93.7343	97.6902	98.4024	97.9884	97.3699			1941	97.7964	18.8279	-52.1225	-126.317	-201.637	-277.162
1941.97	97.7998	93.7155	97.6403	98.4153	98.0192	97.3862			1941.97	97.7998	18.8091	-52.1724	-126.304	-201.606	-277.146
1942.93	97.7861	93.6859	97.6117	98.4364	98.0503	97.3986			1942.93	97.7861	18.7795	-52.201	-126.283	-201.575	-277.133
1943.89	97.761	93.6535	97.6094	98.4605	98.0762	97.406			1943.89	97.761	18.7471	-52.2033	-126.259	-201.549	-277.126
1944.86	97.7348	93.6276	97.6326	98.4812	98.0943	97.4078			1944.86	97.7348	18.7212	-52.1801	-126.238	-201.531	-277.124
1945.82	97.7195	93.6161	97.6756	98.4932	98.1052	97.4046			1945.82	97.7195	18.7097	-52.1371	-126.226	-201.52	-277.127
1946.79	97.7243	93.6217	97.7292	98.4949	98.1131	97.3976			1946.79	97.7243	18.7153	-52.0835	-126.224	-201.512	-277.134
1947.75	97.753	93.642	97.783	98.4891	98.1234	97.3883			1947.75	97.753	18.7356	-52.0297	-126.23	-201.502	-277.144
1948.72	97.8035	93.6707	97.8277	98.4811	98.1403	97.3787			1948.72	97.8035	18.7643	-51.985	-126.238	-201.485	-277.153
1949.68	97.8686	93.7007	97.8561	98.4767	98.1654	97.3708			1949.68	97.8686	18.7943	-51.9566	-126.242	-201.46	-277.161
1950.64	97.9391	93.7261	97.8648	98.4794	98.1973	97.3664			1950.64	97.9391	18.8197	-51.9479	-126.24	-201.428	-277.165
1951.61	98.0062	93.7433	97.8548	98.4902	98.2329	97.3666			1951.61	98.0062	18.8369	-51.9579	-126.229	-201.393	-277.165
1952.57	98.0633	93.7507	97.831	98.5077	98.2688	97.3722			1952.57	98.0633	18.8443	-51.9817	-126.211	-201.357	-277.16
1953.54	98.1073	93.7484	97.7995	98.5291	98.3025	97.3836			1953.54	98.1073	18.842	-52.0132	-126.19	-201.323	-277.148
1954.5	98.1384	93.7373	97.7658	98.552	98.333	97.4009			1954.5	98.1384	18.8309	-52.0469	-126.167	-201.292	-277.131
1955.47	98.1585	93.7191	97.7337	98.5749	98.36	97.4242			1955.47	98.1585	18.8127	-52.079	-126.144	-201.265	-277.108
1956.43	98.1708	93.6969	97.7061	98.5977	98.384	97.4532			1956.43	98.1708	18.7905	-52.1066	-126.121	-201.241	-277.079
1957.39	98.1789	93.6737	97.6856	98.6217	98.4052	97.4864			1957.39	98.1789	18.7673	-52.1271	-126.097	-201.22	-277.045
1958.36	98.1866	93.652	97.6748	98.6489	98.4246	97.5214			1958.36	98.1866	18.7456	-52.1379	-126.07	-201.201	-277.01
1959.32	98.1969	93.6328	97.6747	98.6816	98.444	97.5552			1959.32	98.1969	18.7264	-52.138	-126.038	-201.181	-276.977
1960.29	98.2123	93.6157	97.683	98.721	98.4664	97.585			1960.29	98.2123	18.7093	-52.1297	-125.998	-201.159	-276.947
1961.25	98.2335	93.6004	97.6925	98.7664	98.4945	97.6088			1961.25	98.2335	18.694	-52.1202	-125.953	-201.131	-276.923
1962.22	98.2598	93.5883	97.6935	98.8142	98.5296	97.6268			1962.22	98.2598	18.6819	-52.1192	-125.905	-201.096	-276.905
1963.18	98.2891	93.5829	97.6772	98.8583	98.5698	97.6402			1963.18	98.2891	18.6765	-52.1355	-125.861	-201.056	-276.892
1964.14	98.3193	93.5884	97.64	98.8913	98.6097	97.6514			1964.14	98.3193	18.682	-52.1727	-125.828	-201.016	-276.88
1965.11	98.3489	93.607	97.5861	98.9073	98.6417	97.6626			1965.11	98.3489	18.7006	-52.2266	-125.812	-200.984	-276.869
1966.07	98.3783	93.6364	97.5262	98.9043	98.6595	97.6747			1966.07	98.3783	18.73	-52.2865	-125.815	-200.966	-276.857
1967.04	98.4091	93.6697	97.4736	98.8852	98.661	97.687			1967.04	98.4091	18.7633	-52.3391	-125.834	-200.964	-276.845
1968	98.4434	93.698	97.4394	98.8574	98.6498	97.6974			1968	98.4434	18.7916	-52.3733	-125.862	-200.976	-276.834
1968.96	98.4827	93.7148	97.4296	98.8303	98.6339	97.7027			1968.96	98.4827	18.8084	-52.3831	-125.889	-200.992	-276.829
1969.93	98.5267	93.7185	97.4444	98.8117	98.6224	97.6996			1969.93	98.5267	18.8121	-52.3683	-125.907	-201.003	-276.832
1970.89	98.5737	93.7129	97.479	98.8049	98.6212	97.6873			1970.89	98.5737	18.8065	-52.3337	-125.914	-201.004	-276.845
1971.86	98.6209	93.7048	97.5261	98.8088	98.6313	97.6679			1971.86	98.6209	18.7984	-52.2866	-125.91	-200.994	-276.864
1972.82	98.6652	93.6993	97.5788	98.8194	98.6501	97.648			1972.82	98.6652	18.7929	-52.2339	-125.9	-200.975	-276.884
1973.79	98.7036	93.6972	97.632	98.8338	98.6744	97.6364			1973.79	98.7036	18.7908	-52.1807	-125.885	-200.951	-276.895
1974.75	98.7324	93.6951	97.6823	98.8522	98.7033	97.6411			1974.75	98.7324	18.7887	-52.1304	-125.867	-200.922	-276.891
1975.71	98.7478	93.6881	97.728	98.8776	98.7381	97.6647			1975.71	98.7478	18.7817	-52.0847	-125.842	-200.887	-276.867
1976.68	98.746	93.6737	97.7679	98.9128	98.7794	97.7027			1976.68	98.746	18.7673	-52.0448	-125.806	-200.846	-276.829
1977.64	98.7248	93.6528	97.8	98.9565	98.8246	97.7443			1977.64	98.7248	18.7464	-52.0127	-125.763	-200.801	-276.788
1978.61	98.6854	93.6297	97.8222	99.003	98.8675	97.7778			1978.61	98.6854	18.7233	-51.9905	-125.716	-200.758	-276.754
1979.57	98.6332	93.6094	97.8326	99.0435	98.9001	97.7954			1979.57	98.6332	18.703	-51.9801	-125.676	-200.725	-276.736
1980.54	98.5771	93.596	97.8313	99.0704	98.9169	97.7962			1980.54	98.5771	18.6896	-51.9814	-125.649	-200.709	-276.736
1981.5	98.5272	93.5908	97.8205	99.0807	98.9174	97.7861			1981.5	98.5272	18.6844	-51.9922	-125.638	-200.708	-276.746
1982.46	98.4921	93.5932	97.8037	99.0771	98.9066	97.7734			1982.46	98.4921	18.6868	-52.009	-125.642	-200.719	-276.758
1983.43	98.4758	93.6015	97.7842	99.065	98.8911	97.7643			1983.43	98.4758	18.6951	-52.0285	-125.654	-200.734	-276.768
1984.39	98.4774	93.6138	97.763	99.0496	98.8758	97.7607			1984.39	98.4774	18.7074	-52.0497	-125.67	-200.75	-276.771
1985.36	98.4924	93.6269	97.7386	99.0331	98.8615	97.7606			1985.36	98.4924	18.7205	-52.0741	-125.686	-200.764	-276.771
1986.32	98.5146	93.6367	97.7085	99.0152	98.8457	97.7605			1986.32	98.5146	18.7303	-52.1042	-125.704	-200.78	-276.771
1987.29	98.5382	93.6387	97.6719	98.9951	98.8247	97.757			1987.29	98.5382	18.7323	-52.1408	-125.724	-200.801	-276.775
1988.25	98.559	93.6292	97.632	98.9733	98.7956	97.7476			1988.25	98.559	18.7228	-52.1807	-125.746	-200.83	-276.784
1989.21	98.5737	93.6071	97.5966	98.9517	98.7583	97.7301			1989.21	98.5737	18.7007	-52.2161	-125.767	-200.867	-276.802
1990.18	98.5789	93.5751	97.5752	98.9327	98.7154	97.7033			1990.18	98.5789	18.6687	-52.2375	-125.786	-200.91	-276.829
1991.14	98.572	93.5389	97.5753	98.9181	98.6718	97.6676			1991.14	98.572	18.6325	-52.2374	-125.801	-200.954	-276.864
1992.11	98.5516	93.5054	97.5979	98.9083	98.6326	97.6262			1992.11	98.5516	18.599	-52.2148	-125.811	-200.993	-276.906
1993.07	98.5195	93.4796	97.6369	98.9025	98.6025	97.585			1993.07	98.5195	18.5732	-52.1758	-125.817	-201.023	-276.947
1994.03	98.4809	93.4629	97.6804	98.8991	98.5838	97.5508			1994.03	98.4809	18.5565	-52.1323	-125.82	-201.042	-276.981
1995	98.4437	93.4529	97.7157	98.8968	98.5759	97.5288			1995	98.4437	18.5465	-52.097	-125.822	-201.05	-277.003
1995.96	98.4157	93.4453	97.7335	98.8944	98.5761	97.5196			1995.96	98.4157	18.5389	-52.0792	-125.825	-201.049	-277.012
1996.93	98.4019	93.4367	97.7311	98.8917	98.5812	97.5196			1996.93	98.4019	18.5303	-52.0816	-125.827	-201.044	-277.012
1997.89	98.4041	93.4266	97.7122	98.8896	98.5897	97.5234			1997.89	98.4041	18.5202	-52.1005	-125.83	-201.036	-277.008
1998.86	98.4216	93.4181	97.6836	98.8906	98.6022	97.5271			1998.86	98.4216	18.5117	-52.1291	-125.829	-201.023	-277.005
1999.82	98.4531	93.4159	97.6529	98.8984	98.6204	97.5305			1999.82	98.4531	18.5095	-52.1598	-125.821	-201.005	-277.001
2000.78	98.4979	93.4236	97.6255	98.9168	98.6439	97.5368			2000.78	98.4979	18.5172	-52.1872	-125.802	-200.982	-276.995
2001.75	98.5553	93.4412	97.604	98.9474	98.6692	97.5496			2001.75	98.5553	18.5348	-52.2087	-125.772	-200.956	-276.982
2002.71	98.6221	93.4638	97.5888	98.9886	98.6896	97.5702			2002.71	98.6221	18.5574	-52.2239	-125.731	-200.936	-276.962
2003.68	98.6917	93.4832	97.5785	99.0349	98.6991	97.5952			2003.68	98.6917	18.5768	-52.2342	-125.684	-200.926	-276.937
2004.64	98.7541	93.4907	97.571	99.0785	98.6964	97.6178			2004.64	98.7541	18.5843	-52.2417	-125.641	-200.929	-276.914
2005.61	98.7995	93.4809	97.5633	99.1121	98.6862	97.6309			2005.61	98.7995	18.5745	-52.2494	-125.607	-200.939	-276.901
2006.57	98.8224	93.4542	97.5525	99.1313	98.677	97.6306			2006.57	98.8224	18.5478	-52.2602	-125.588	-200.948	-276.901
2007.53	98.8235	93.4173	97.5363	99.1364	98.6761	97.6184			2007.53	98.8235	18.5109	-52.2764	-125.583	-200.949	-276.913
2008.5	98.8097	93.3813	97.5139	99.132	98.6853	97.601			2008.5	98.8097	18.4749	-52.2988	-125.587	-200.94	-276.931
2009.46	98.7902	93.3572	97.4866	99.1247	98.7002	97.5872			2009.46	98.7902	18.4508	-52.3261	-125.594	-200.925	-276.945
2010.43	98.773	93.3526	97.4572	99.1202	98.7129	97.5844			2010.43	98.773	18.4462	-52.3555	-125.599	-200.913	-276.947
2011.39	98.7618	93.3685	97.4288	99.1209	98.7174	97.5957			2011.39	98.7618	18.4621	-52.3839	-125.598	-200.908	-276.936
2012.36	98.7568	93.3986	97.4044	99.1256	98.7123	97.619			2012.36	98.7568	18.4922	-52.4083	-125.594	-200.913	-276.913
2013.32	98.7562	93.4322	97.3855	99.1313	98.7015	97.6478			2013.32	98.7562	18.5258	-52.4272	-125.588	-200.924	-276.884
2014.28	98.7582	93.458	97.3722	99.1357	98.6899	97.674			2014.28	98.7582	18.5516	-52.4405	-125.583	-200.936	-276.858
2015.25	98.7622	93.4687	97.3633	99.1392	98.6804	97.6899			2015.25	98.7622	18.5623	-52.4494	-125.58	-200.945	-276.842
2016.21	98.7688	93.4633	97.3563	99.1437	98.6725	97.6903			2016.21	98.7688	18.5569	-52.4564	-125.575	-200.953	-276.842
2017.18	98.7788	93.4471	97.3474	99.151	98.6646	97.6738			2017.18	98.7788	18.5407	-52.4653	-125.568	-200.961	-276.858
2018.14	98.7933	93.4287	97.3333	99.161	98.6566	97.6423			2018.14	98.7933	18.5223	-52.4794	-125.558	-200.969	-276.89
2019.1	98.8128	93.4154	97.3138	99.1713	98.6518	97.6014			2019.1	98.8128	18.509	-52.4989	-125.548	-200.974	-276.93
2020.07	98.8364	93.4108	97.2931	99.1793	98.6564	97.5589			2020.07	98.8364	18.5044	-52.5196	-125.54	-200.969	-276.973
2021.03	98.8613	93.4131	97.2811	99.1852	98.6765	97.5246			2021.03	98.8613	18.5067	-52.5316	-125.534	-200.949	-277.007
2022	98.8825	93.4182	97.2895	99.1927	98.7149	97.5081			2022	98.8825	18.5118	-52.5232	-125.526	-200.911	-277.024
2022.96	98.8937	93.4225	97.3262	99.2078	98.7684	97.5164			2022.96	98.8937	18.5161	-52.4865	-125.511	-200.857	-277.015
2023.93	98.8907	93.4258	97.3898	99.2351	98.8287	97.5512			2023.93	98.8907	18.5194	-52.4229	-125.484	-200.797	-276.981
2024.89	98.873	93.4315	97.4675	99.2739	98.8838	97.607			2024.89	98.873	18.5251	-52.3452	-125.445	-200.742	-276.925
2025.85	98.8461	93.4445	97.5391	99.3174	98.922	97.6712			2025.85	98.8461	18.5381	-52.2736	-125.402	-200.703	-276.861
2026.82	98.8193	93.4686	97.5854	99.3551	98.935	97.7278			2026.82	98.8193	18.5622	-52.2273	-125.364	-200.69	-276.804
2027.78	98.8029	93.5031	97.5967	99.3772	98.9219	97.7628			2027.78	98.8029	18.5967	-52.216	-125.342	-200.704	-276.769
2028.75	98.8036	93.5435	97.5777	99.3794	98.8902	97.7697			2028.75	98.8036	18.6371	-52.235	-125.34	-200.735	-276.762
2029.71	98.8214	93.5826	97.5446	99.3653	98.8541	97.7524			2029.71	98.8214	18.6762	-52.2681	-125.354	-200.771	-276.779
2030.68	98.8498	93.6136	97.5168	99.3445	98.8295	97.7233			2030.68	98.8498	18.7072	-52.2959	-125.375	-200.796	-276.809
2031.64	98.8787	93.6331	97.5081	99.3285	98.8278	97.6979			2031.64	98.8787	18.7267	-52.3046	-125.391	-200.798	-276.834
2032.6	98.898	93.6416	97.5206	99.3257	98.8506	97.6886			2032.6	98.898	18.7352	-52.2921	-125.393	-200.775	-276.843
2033.57	98.902	93.6429	97.5466	99.3368	98.8886	97.6996			2033.57	98.902	18.7365	-52.2661	-125.382	-200.737	-276.832
2034.53	98.8902	93.6412	97.5737	99.3551	98.926	97.7268			2034.53	98.8902	18.7348	-52.239	-125.364	-200.699	-276.805
2035.5	98.8669	93.6396	97.5919	99.3688	98.9472	97.7607			2035.5	98.8669	18.7332	-52.2208	-125.35	-200.678	-276.771
2036.46	98.8383	93.6391	97.5977	99.3666	98.9436	97.7912			2036.46	98.8383	18.7327	-52.215	-125.353	-200.682	-276.741
2037.43	98.8095	93.6391	97.5942	99.3427	98.9173	97.8122			2037.43	98.8095	18.7327	-52.2185	-125.376	-200.708	-276.72
2038.39	98.7824	93.6392	97.588	99.3004	98.8794	97.822			2038.39	98.7824	18.7328	-52.2247	-125.419	-200.746	-276.71
2039.35	98.7564	93.64	97.5854	99.2504	98.845	97.8232			2039.35	98.7564	18.7336	-52.2273	-125.469	-200.78	-276.709
2040.32	98.7294	93.6437	97.5896	99.2071	98.8267	97.8198			2040.32	98.7294	18.7373	-52.2231	-125.512	-200.799	-276.712
2041.28	98.7005	93.6529	97.6009	99.1829	98.8293	97.8156			2041.28	98.7005	18.7465	-52.2118	-125.536	-200.796	-276.716
2042.25	98.6713	93.6699	97.618	99.1831	98.8495	97.8133			2042.25	98.6713	18.7635	-52.1947	-125.536	-200.776	-276.719
2043.21	98.6462	93.6954	97.6398	99.2047	98.8773	97.8146			2043.21	98.6462	18.789	-52.1729	-125.514	-200.748	-276.717
2044.17	98.6302	93.7285	97.6667	99.2378	98.9018	97.8205			2044.17	98.6302	18.8221	-52.146	-125.481	-200.724	-276.711
2045.14	98.6263	93.767	97.7	99.2699	98.9157	97.8316			2045.14	98.6263	18.8606	-52.1127	-125.449	-200.71	-276.7
2046.1	98.6333	93.8072	97.7393	99.2909	98.9188	97.8473			2046.1	98.6333	18.9008	-52.0734	-125.428	-200.707	-276.685
2047.07	98.645	93.8442	97.7818	99.2959	98.9159	97.8662			2047.07	98.645	18.9378	-52.0309	-125.423	-200.71	-276.666
2048.03	98.6525	93.8731	97.8214	99.2858	98.9129	97.8853			2048.03	98.6525	18.9667	-51.9913	-125.433	-200.713	-276.647
2049	98.6477	93.8894	97.8508	99.2656	98.9123	97.9004			2049	98.6477	18.983	-51.9619	-125.454	-200.713	-276.631
2049.96	98.626	93.8908	97.8647	99.2411	98.9108	97.9075			2049.96	98.626	18.9844	-51.948	-125.478	-200.715	-276.624
2050.92	98.5884	93.8784	97.8625	99.2163	98.9007	97.9032			2050.92	98.5884	18.972	-51.9502	-125.503	-200.725	-276.629
2051.89	98.5408	93.8561	97.8494	99.1928	98.8742	97.8864			2051.89	98.5408	18.9497	-51.9633	-125.526	-200.751	-276.645
2052.85	98.4914	93.8298	97.834	99.1696	98.8286	97.8583			2052.85	98.4914	18.9234	-51.9787	-125.55	-200.797	-276.674
2053.82	98.4481	93.8059	97.8244	99.1452	98.7683	97.8227			2053.82	98.4481	18.8995	-51.9883	-125.574	-200.857	-276.709
2054.78	98.4155	93.7886	97.8246	99.1191	98.7035	97.7852			2054.78	98.4155	18.8822	-51.9881	-125.6	-200.922	-276.747
2055.75	98.3946	93.7794	97.8326	99.0924	98.646	97.7516			2055.75	98.3946	18.873	-51.9801	-125.627	-200.979	-276.78
2056.71	98.3828	93.7775	97.8418	99.0676	98.6047	97.7262			2056.71	98.3828	18.8711	-51.9709	-125.652	-201.021	-276.806
2057.67	98.3758	93.7803	97.844	99.0467	98.5832	97.7104			2057.67	98.3758	18.8739	-51.9687	-125.672	-201.042	-276.821
2058.64	98.3697	93.7855	97.8332	99.0304	98.579	97.7022			2058.64	98.3697	18.8791	-51.9795	-125.689	-201.046	-276.83
2059.6	98.3631	93.7921	97.8084	99.0179	98.586	97.697			2059.6	98.3631	18.8857	-52.0043	-125.701	-201.039	-276.835
2060.57	98.3572	93.8002	97.7741	99.007	98.5968	97.69			2060.57	98.3572	18.8938	-52.0386	-125.712	-201.029	-276.842
2061.53	98.3544	93.8106	97.7385	98.9962	98.6053	97.6781			2061.53	98.3544	18.9042	-52.0742	-125.723	-201.02	-276.854
2062.5	98.3562	93.8236	97.7105	98.9857	98.6078	97.6616			2062.5	98.3562	18.9172	-52.1022	-125.733	-201.018	-276.87
2063.46	98.3615	93.8383	97.6972	98.9773	98.6037	97.6436			2063.46	98.3615	18.9319	-52.1155	-125.742	-201.022	-276.888
2064.42	98.3668	93.8531	97.7012	98.9737	98.5945	97.6293			2064.42	98.3668	18.9467	-52.1115	-125.745	-201.031	-276.903
2065.39	98.3678	93.8669	97.7205	98.9766	98.5832	97.6231			2065.39	98.3678	18.9605	-52.0922	-125.743	-201.042	-276.909
2066.35	98.3619	93.8798	97.7489	98.9854	98.5736	97.6269			2066.35	98.3619	18.9734	-52.0638	-125.734	-201.052	-276.905
2067.32	98.3504	93.8935	97.7787	98.9968	98.5686	97.6395			2067.32	98.3504	18.9871	-52.034	-125.722	-201.057	-276.892
2068.28	98.3369	93.9099	97.8025	99.006	98.5692	97.6568			2068.28	98.3369	19.0035	-52.0102	-125.713	-201.056	-276.875
2069.25	98.3255	93.9293	97.8164	99.0084	98.5741	97.6742			2069.25	98.3255	19.0229	-51.9963	-125.711	-201.051	-276.858
2070.21	98.3183	93.9497	97.8198	99.0014	98.5798	97.6874			2070.21	98.3183	19.0433	-51.9929	-125.718	-201.046	-276.844
2071.17	98.3137	93.9669	97.8159	98.9854	98.582	97.6943			2071.17	98.3137	19.0605	-51.9968	-125.734	-201.043	-276.838
2072.14	98.3081	93.9774	97.8092	98.9633	98.5774	97.695			2072.14	98.3081	19.071	-52.0035	-125.756	-201.048	-276.837
2073.1	98.2983	93.9797	97.8043	98.94	98.5653	97.6917			2073.1	98.2983	19.0733	-52.0084	-125.779	-201.06	-276.84
2074.07	98.283	93.9759	97.8043	98.9201	98.5483	97.6872			2074.07	98.283	19.0695	-52.0084	-125.799	-201.077	-276.845
2075.03	98.2639	93.9703	97.8101	98.9069	98.5315	97.6846			2075.03	98.2639	19.0639	-52.0026	-125.812	-201.094	-276.847
2075.99	98.244	93.9677	97.8208	98.9017	98.5203	97.6858			2075.99	98.244	19.0613	-51.9919	-125.817	-201.105	-276.846
2076.96	98.226	93.9704	97.8339	98.9033	98.5183	97.6915			2076.96	98.226	19.064	-51.9788	-125.816	-201.107	-276.84
2077.92	98.2109	93.978	97.8461	98.9088	98.5253	97.7006			2077.92	98.2109	19.0716	-51.9666	-125.81	-201.1	-276.831
2078.89	98.1979	93.9876	97.8541	98.9146	98.537	97.7109			2078.89	98.1979	19.0812	-51.9586	-125.805	-201.088	-276.821
2079.85	98.185	93.996	97.8557	98.9178	98.5467	97.7191			2079.85	98.185	19.0896	-51.957	-125.801	-201.079	-276.813
2080.82	98.1708	94.0004	97.8507	98.917	98.548	97.722			2080.82	98.1708	19.094	-51.962	-125.802	-201.077	-276.81
2081.78	98.1546	93.9993	97.8405	98.9119	98.5372	97.7172			2081.78	98.1546	19.0929	-51.9722	-125.807	-201.088	-276.815
2082.74	98.1367	93.9926	97.8281	98.9033	98.5145	97.7044			2082.74	98.1367	19.0862	-51.9846	-125.816	-201.111	-276.827
2083.71	98.118	93.9809	97.8165	98.8922	98.4841	97.6849			2083.71	98.118	19.0745	-51.9962	-125.827	-201.141	-276.847
2084.67	98.0999	93.9656	97.8071	98.8794	98.4514	97.6617			2084.67	98.0999	19.0592	-52.0056	-125.84	-201.174	-276.87
2085.64	98.0838	93.949	97.7999	98.8653	98.4219	97.6384			2085.64	98.0838	19.0426	-52.0128	-125.854	-201.204	-276.893
2086.6	98.071	93.934	97.7936	98.8506	98.3985	97.6179			2086.6	98.071	19.0276	-52.0191	-125.869	-201.227	-276.914
2087.57	98.0625	93.9241	97.7872	98.8362	98.3816	97.6018			2087.57	98.0625	19.0177	-52.0255	-125.883	-201.244	-276.93
2088.53	98.058	93.9221	97.7809	98.8231	98.3694	97.5899			2088.53	98.058	19.0157	-52.0318	-125.896	-201.256	-276.942
2089.49	98.0565	93.9292	97.7756	98.812	98.3598	97.5807			2089.49	98.0565	19.0228	-52.0371	-125.907	-201.266	-276.951
2090.46	98.0564	93.9444	97.7729	98.8033	98.3516	97.5729			2090.46	98.0564	19.038	-52.0398	-125.916	-201.274	-276.959
2091.42	98.0562	93.9648	97.773	98.797	98.3451	97.566			2091.42	98.0562	19.0584	-52.0397	-125.922	-201.28	-276.966
2092.39	98.056	93.9861	97.7751	98.7935	98.3423	97.5613			2092.39	98.056	19.0797	-52.0376	-125.926	-201.283	-276.971
2093.35	98.0571	94.0045	97.7777	98.7935	98.3455	97.561			2093.35	98.0571	19.0981	-52.035	-125.926	-201.28	-276.971
2094.32	98.0616	94.0169	97.7793	98.7978	98.3557	97.567			2094.32	98.0616	19.1105	-52.0334	-125.921	-201.27	-276.965
2095.28	98.0706	94.0226	97.7797	98.8068	98.3722	97.5795			2095.28	98.0706	19.1162	-52.033	-125.912	-201.253	-276.952
2096.24	98.0831	94.0223	97.7794	98.8196	98.392	97.5962			2096.24	98.0831	19.1159	-52.0333	-125.9	-201.233	-276.936
2097.21	98.0953	94.0178	97.7799	98.8345	98.4108	97.6132			2097.21	98.0953	19.1114	-52.0328	-125.885	-201.215	-276.919
2098.17	98.1021	94.011	97.7823	98.8488	98.4246	97.6266			2098.17	98.1021	19.1046	-52.0304	-125.87	-201.201	-276.905
2099.14	98.0991	94.0033	97.7882	98.8608	98.431	97.634			2099.14	98.0991	19.0969	-52.0245	-125.858	-201.194	-276.898
2100.1	98.0848	93.9954	97.7979	98.8693	98.4299	97.6357			2100.1	98.0848	19.089	-52.0148	-125.85	-201.196	-276.896
2101.06	98.0622	93.9876	97.8112	98.8742	98.4233	97.6341			2101.06	98.0622	19.0812	-52.0015	-125.845	-201.202	-276.898
2102.03	98.0373	93.9809	97.8263	98.8754	98.4142	97.6319			2102.03	98.0373	19.0745	-51.9864	-125.844	-201.211	-276.9
2102.99	98.0174	93.977	97.8402	98.8726	98.4053	97.6303			2102.99	98.0174	19.0706	-51.9725	-125.847	-201.22	-276.902
2103.96	98.0075	93.9775	97.8491	98.8654	98.398	97.6291			2103.96	98.0075	19.0711	-51.9636	-125.854	-201.227	-276.903
2104.92	98.0089	93.9838	97.8502	98.8539	98.3927	97.6267			2104.92	98.0089	19.0774	-51.9625	-125.865	-201.233	-276.905
2105.89	98.0185	93.996	97.843	98.8394	98.3889	97.6218			2105.89	98.0185	19.0896	-51.9697	-125.88	-201.237	-276.91
2106.85	98.0311	94.0126	97.8296	98.8242	98.3864	97.6146			2106.85	98.0311	19.1062	-51.9831	-125.895	-201.239	-276.917
2107.81	98.0418	94.0309	97.8136	98.8115	98.385	97.6066			2107.81	98.0418	19.1245	-51.9991	-125.908	-201.24	-276.925
2108.78	98.0485	94.0479	97.798	98.804	98.3849	97.6002			2108.78	98.0485	19.1415	-52.0147	-125.915	-201.241	-276.932
2109.74	98.0518	94.0607	97.7845	98.803	98.3857	97.5973			2109.74	98.0518	19.1543	-52.0282	-125.916	-201.24	-276.935
2110.71	98.054	94.0675	97.7726	98.8077	98.3866	97.5981			2110.71	98.054	19.1611	-52.0401	-125.911	-201.239	-276.934
2111.67	98.057	94.0671	97.7613	98.816	98.3864	97.6011			2111.67	98.057	19.1607	-52.0514	-125.903	-201.239	-276.931
2112.64	98.0608	94.0599	97.7505	98.8249	98.384	97.6039			2112.64	98.0608	19.1535	-52.0622	-125.894	-201.241	-276.928
2113.6	98.0634	94.0476	97.7407	98.8312	98.3789	97.6041			2113.6	98.0634	19.1412	-52.072	-125.888	-201.247	-276.928
2114.56	98.0623	94.0329	97.7331	98.8323	98.3715	97.6005			2114.56	98.0623	19.1265	-52.0796	-125.887	-201.254	-276.931
2115.53	98.0557	94.0191	97.7283	98.8263	98.3623	97.5928			2115.53	98.0557	19.1127	-52.0844	-125.893	-201.263	-276.939
2116.49	98.0437	94.0089	97.7253	98.8132	98.3514	97.5818			2116.49	98.0437	19.1025	-52.0874	-125.906	-201.274	-276.95
2117.46	98.0282	94.0039	97.7227	98.7943	98.3384	97.5679			2117.46	98.0282	19.0975	-52.09	-125.925	-201.287	-276.964
2118.42	98.0116	94.0031	97.7186	98.7726	98.3227	97.551			2118.42	98.0116	19.0967	-52.0941	-125.947	-201.303	-276.981
2119.39	97.9955	94.0038	97.7123	98.7516	98.3034	97.5303			2119.39	97.9955	19.0974	-52.1004	-125.968	-201.322	-277.002
2120.35	97.9801	94.002	97.7032	98.734	98.2803	97.5049			2120.35	97.9801	19.0956	-52.1095	-125.985	-201.345	-277.027
2121.31	97.9645	93.9944	97.6912	98.7207	98.2535	97.4746			2121.31	97.9645	19.088	-52.1215	-125.998	-201.372	-277.057
2122.28	97.9478	93.979	97.6758	98.7102	98.2233	97.4404			2122.28	97.9478	19.0726	-52.1369	-126.009	-201.402	-277.091
2123.24	97.9301	93.9566	97.6563	98.6992	98.191	97.4045			2123.24	97.9301	19.0502	-52.1564	-126.02	-201.434	-277.127
2124.21	97.9131	93.9296	97.6324	98.6844	98.1584	97.3699			2124.21	97.9131	19.0232	-52.1803	-126.035	-201.467	-277.162
2125.17	97.8995	93.9021	97.6049	98.6641	98.1286	97.3394			2125.17	97.8995	18.9957	-52.2078	-126.055	-201.497	-277.192
2126.13	97.8916	93.8778	97.5754	98.6394	98.1047	97.3144			2126.13	97.8916	18.9714	-52.2373	-126.08	-201.521	-277.217
2127.1	97.8904	93.8594	97.5456	98.6134	98.0891	97.2944			2127.1	97.8904	18.953	-52.2671	-126.106	-201.536	-277.237
2128.06	97.8943	93.8479	97.5171	98.5907	98.0819	97.2773			2128.06	97.8943	18.9415	-52.2956	-126.128	-201.544	-277.255
2129.03	97.9003	93.8421	97.491	98.5754	98.0806	97.2607			2129.03	97.9003	18.9357	-52.3217	-126.144	-201.545	-277.271
2129.99	97.9052	93.8388	97.4685	98.5702	98.081	97.2437			2129.99	97.9052	18.9324	-52.3442	-126.149	-201.544	-277.288
2130.96	97.9074	93.8338	97.4517	98.575	98.0793	97.2275			2130.96	97.9074	18.9274	-52.361	-126.144	-201.546	-277.304
2131.92	97.9073	93.823	97.4423	98.5875	98.074	97.2154			2131.92	97.9073	18.9166	-52.3704	-126.132	-201.551	-277.316
2132.88	97.9073	93.8039	97.4407	98.6032	98.0668	97.2109			2132.88	97.9073	18.8975	-52.372	-126.116	-201.559	-277.321
2133.85	97.9095	93.7765	97.4437	98.6169	98.0617	97.2154			2133.85	97.9095	18.8701	-52.369	-126.102	-201.564	-277.316
2134.81	97.9153	93.7436	97.4455	98.6244	98.0629	97.2269			2134.81	97.9153	18.8372	-52.3672	-126.095	-201.563	-277.305
2135.78	97.9245	93.7098	97.4392	98.6249	98.0734	97.2411			2135.78	97.9245	18.8034	-52.3735	-126.094	-201.552	-277.291
2136.74	97.9367	93.6802	97.421	98.6214	98.0935	97.2534			2136.74	97.9367	18.7738	-52.3917	-126.098	-201.532	-277.278
2137.71	97.9525	93.6581	97.3929	98.6198	98.1213	97.2614			2137.71	97.9525	18.7517	-52.4198	-126.099	-201.504	-277.27
2138.67	97.9728	93.6443	97.3625	98.6258	98.1534	97.2657			2138.67	97.9728	18.7379	-52.4502	-126.093	-201.472	-277.266
2139.63	97.9983	93.6367	97.3393	98.6417	98.1855	97.2689			2139.63	97.9983	18.7303	-52.4734	-126.077	-201.44	-277.263
2140.6	98.0267	93.6306	97.3302	98.665	98.213	97.2727			2140.6	98.0267	18.7242	-52.4825	-126.054	-201.412	-277.259
2141.56	98.0522	93.6198	97.3348	98.6888	98.2311	97.2758			2141.56	98.0522	18.7134	-52.4779	-126.03	-201.394	-277.256
2142.53	98.0664	93.5987	97.3455	98.7054	98.2361	97.2741			2142.53	98.0664	18.6923	-52.4672	-126.014	-201.389	-277.258
2143.49	98.062	93.5631	97.3509	98.7097	98.2273	97.2625			2143.49	98.062	18.6567	-52.4618	-126.009	-201.398	-277.269
2144.46	98.0366	93.5124	97.3419	98.7015	98.2077	97.2377			2144.46	98.0366	18.606	-52.4708	-126.018	-201.418	-277.294
2145.42	97.9952	93.4496	97.3156	98.6857	98.1843	97.2005			2145.42	97.9952	18.5432	-52.4971	-126.033	-201.441	-277.331
2146.38	97.9493	93.3816	97.2762	98.6695	98.1654	97.1557			2146.38	97.9493	18.4752	-52.5365	-126.05	-201.46	-277.376
2147.35	97.9128	93.3163	97.2318	98.6588	98.157	97.11			2147.35	97.9128	18.4099	-52.5809	-126.06	-201.468	-277.422
2148.31	97.8972	93.2606	97.1895	98.6552	98.1594	97.0689			2148.31	97.8972	18.3542	-52.6232	-126.064	-201.466	-277.463
2149.28	97.9075	93.2174	97.1518	98.6549	98.1668	97.0342			2149.28	97.9075	18.311	-52.6609	-126.064	-201.459	-277.498
2150.24	97.9406	93.185	97.116	98.6506	98.1697	97.004			2150.24	97.9406	18.2786	-52.6967	-126.069	-201.456	-277.528
2151.2	97.9888	93.1575	97.076	98.6356	98.1602	96.9747			2151.2	97.9888	18.2511	-52.7367	-126.084	-201.465	-277.557
2152.17	98.0444	93.1284	97.0272	98.6089	98.1375	96.9448			2152.17	98.0444	18.222	-52.7855	-126.11	-201.488	-277.587
2153.13	98.1048	93.0922	96.9701	98.578	98.1111	96.9181			2153.13	98.1048	18.1858	-52.8426	-126.141	-201.514	-277.614
2154.1	98.1742	93.047	96.9127	98.5589	98.099	96.9043			2154.1	98.1742	18.1406	-52.9	-126.16	-201.526	-277.628
2155.06	98.2606	92.9941	96.8687	98.5705	98.1217	96.9152			2155.06	98.2606	18.0877	-52.944	-126.149	-201.504	-277.617
2156.03	98.3687	92.9376	96.8536	98.6246	98.1921	96.9585			2156.03	98.3687	18.0312	-52.9591	-126.095	-201.433	-277.573
2156.99	98.4926	92.8834	96.8778	98.7183	98.3077	97.0316			2156.99	98.4926	17.977	-52.9349	-126.001	-201.318	-277.5
2157.95	98.6154	92.8381	96.9415	98.8326	98.4492	97.1217			2157.95	98.6154	17.9317	-52.8712	-125.887	-201.176	-277.41
2158.92	98.7157	92.808	97.0339	98.9406	98.5881	97.2116			2158.92	98.7157	17.9016	-52.7788	-125.779	-201.037	-277.32
2159.88	98.7764	92.7983	97.1373	99.019	98.6974	97.2871			2159.88	98.7764	17.8919	-52.6754	-125.7	-200.928	-277.245
2160.85	98.7921	92.8124	97.2338	99.0575	98.762	97.3429			2160.85	98.7921	17.906	-52.5789	-125.662	-200.863	-277.189
2161.81	98.7711	92.8514	97.3116	99.0622	98.7831	97.3825			2161.81	98.7711	17.945	-52.5011	-125.657	-200.842	-277.149
2162.78	98.7298	92.913	97.3689	99.0506	98.7752	97.4144			2162.78	98.7298	18.0066	-52.4438	-125.669	-200.85	-277.117
2163.74	98.6842	92.9922	97.4113	99.04	98.7566	97.4445			2163.74	98.6842	18.0858	-52.4014	-125.679	-200.869	-277.087
2164.7	98.6423	93.0806	97.4457	99.0387	98.7404	97.4725			2164.7	98.6423	18.1742	-52.367	-125.68	-200.885	-277.059
2165.67	98.6045	93.167	97.475	99.0443	98.7299	97.4932			2165.67	98.6045	18.2606	-52.3377	-125.675	-200.896	-277.039
2166.63	98.5664	93.2386	97.4958	99.0474	98.7204	97.5003			2166.63	98.5664	18.3322	-52.3169	-125.672	-200.905	-277.032
2167.6	98.5239	93.2832	97.5007	99.0384	98.7041	97.4899			2167.6	98.5239	18.3768	-52.312	-125.681	-200.921	-277.042
2168.56	98.4759	93.2932	97.4834	99.0126	98.6751	97.4623			2168.56	98.4759	18.3868	-52.3293	-125.707	-200.95	-277.07
2169.53	98.4251	93.2676	97.4434	98.9719	98.6325	97.4214			2169.53	98.4251	18.3612	-52.3693	-125.747	-200.993	-277.11
2170.49	98.3763	93.2149	97.3884	98.9232	98.5809	97.373			2170.49	98.3763	18.3085	-52.4243	-125.796	-201.045	-277.159
2171.45	98.3353	93.1502	97.3314	98.8753	98.5279	97.324			2171.45	98.3353	18.2438	-52.4813	-125.844	-201.098	-277.208
2172.42	98.3063	93.0923	97.2856	98.8353	98.4804	97.2804			2172.42	98.3063	18.1859	-52.5271	-125.884	-201.145	-277.251
2173.38	98.2912	93.0577	97.2579	98.8073	98.4423	97.2464			2173.38	98.2912	18.1513	-52.5548	-125.912	-201.183	-277.285
2174.35	98.289	93.0567	97.2473	98.7915	98.4137	97.2225			2174.35	98.289	18.1503	-52.5654	-125.928	-201.212	-277.309
2175.31	98.2961	93.0908	97.2466	98.7858	98.392	97.2061			2175.31	98.2961	18.1844	-52.5661	-125.933	-201.233	-277.326
2176.27	98.3076	93.1535	97.248	98.787	98.3741	97.1927			2176.27	98.3076	18.2471	-52.5647	-125.932	-201.251	-277.339
2177.24	98.3188	93.2327	97.2482	98.7922	98.3593	97.1792			2177.24	98.3188	18.3263	-52.5645	-125.927	-201.266	-277.353
2178.2	98.327	93.314	97.2505	98.8	98.3496	97.1659			2178.2	98.327	18.4076	-52.5622	-125.919	-201.276	-277.366
2179.17	98.3318	93.3839	97.2618	98.8103	98.3491	97.1571			2179.17	98.3318	18.4775	-52.5509	-125.909	-201.276	-277.375
2180.13	98.3346	93.4331	97.2881	98.8233	98.3616	97.1586			2180.13	98.3346	18.5267	-52.5246	-125.896	-201.264	-277.373
2181.1	98.3368	93.458	97.3298	98.8384	98.3883	97.1741			2181.1	98.3368	18.5516	-52.4829	-125.881	-201.237	-277.358
2182.06	98.3386	93.4621	97.381	98.8533	98.4262	97.2029			2182.06	98.3386	18.5557	-52.4317	-125.866	-201.199	-277.329
2183.02	98.3386	93.4547	97.4317	98.864	98.4684	97.2389			2183.02	98.3386	18.5483	-52.381	-125.855	-201.157	-277.293
2183.99	98.3353	93.4479	97.4724	98.8664	98.5064	97.2734			2183.99	98.3353	18.5415	-52.3403	-125.853	-201.119	-277.258
2184.95	98.3281	93.4522	97.4974	98.858	98.532	97.2985			2184.95	98.3281	18.5458	-52.3153	-125.861	-201.093	-277.233
2185.92	98.3191	93.473	97.5067	98.8394	98.5396	97.31			2185.92	98.3191	18.5666	-52.306	-125.88	-201.086	-277.222
2186.88	98.3117	93.5085	97.505	98.8149	98.5281	97.3091			2186.88	98.3117	18.6021	-52.3077	-125.904	-201.097	-277.223
2187.85	98.309	93.5511	97.4987	98.791	98.5005	97.3006			2187.85	98.309	18.6447	-52.314	-125.928	-201.125	-277.231
2188.81	98.3106	93.5908	97.4934	98.7739	98.4633	97.2916			2188.81	98.3106	18.6844	-52.3193	-125.945	-201.162	-277.24
2189.77	98.3122	93.6196	97.4916	98.7673	98.4239	97.2877			2189.77	98.3122	18.7132	-52.3211	-125.952	-201.202	-277.244
2190.74	98.3069	93.6349	97.4924	98.7706	98.3891	97.2915			2190.74	98.3069	18.7285	-52.3203	-125.949	-201.236	-277.24
2191.7	98.2885	93.6402	97.4929	98.7794	98.3633	97.3016			2191.7	98.2885	18.7338	-52.3198	-125.94	-201.262	-277.23
2192.67	98.2555	93.6437	97.4904	98.7879	98.348	97.3139			2192.67	98.2555	18.7373	-52.3223	-125.931	-201.277	-277.218
2193.63	98.2124	93.6546	97.4849	98.7918	98.3431	97.3234			2193.63	98.2124	18.7482	-52.3278	-125.927	-201.282	-277.208
2194.6	98.1683	93.6791	97.4792	98.7907	98.3472	97.3265			2194.6	98.1683	18.7727	-52.3335	-125.928	-201.278	-277.205
2195.56	98.1332	93.7176	97.4782	98.788	98.3589	97.3221			2195.56	98.1332	18.8112	-52.3345	-125.931	-201.267	-277.21
2196.52	98.1139	93.7649	97.4851	98.7885	98.3763	97.3111			2196.52	98.1139	18.8585	-52.3276	-125.931	-201.249	-277.221
2197.49	98.1112	93.8117	97.4992	98.7948	98.3961	97.2955			2197.49	98.1112	18.9053	-52.3135	-125.924	-201.229	-277.236
2198.45	98.1214	93.8497	97.5156	98.8048	98.4137	97.2766			2198.45	98.1214	18.9433	-52.2971	-125.914	-201.212	-277.255
2199.42	98.1383	93.8743	97.5273	98.8125	98.4248	97.2555			2199.42	98.1383	18.9679	-52.2854	-125.907	-201.201	-277.276
2200.38	98.1564	93.8862	97.5287	98.8115	98.4268	97.234			2200.38	98.1564	18.9798	-52.284	-125.908	-201.199	-277.298
2201.34	98.1724	93.8908	97.5187	98.7988	98.4212	97.2153			2201.34	98.1724	18.9844	-52.294	-125.92	-201.204	-277.317
2202.31	98.1845	93.8945	97.5018	98.7774	98.4123	97.2038			2202.31	98.1845	18.9881	-52.3109	-125.942	-201.213	-277.328
2203.27	98.1919	93.9021	97.4858	98.7543	98.4061	97.2029			2203.27	98.1919	18.9957	-52.3269	-125.965	-201.219	-277.329
2204.24	98.1934	93.9141	97.4786	98.7371	98.4063	97.213			2204.24	98.1934	19.0077	-52.3341	-125.982	-201.219	-277.319
2205.2	98.1875	93.9276	97.485	98.7293	98.4132	97.2301			2205.2	98.1875	19.0212	-52.3277	-125.99	-201.212	-277.302
2206.17	98.1735	93.9379	97.5048	98.729	98.4236	97.2476			2206.17	98.1735	19.0315	-52.3079	-125.99	-201.202	-277.284
2207.13	98.1516	93.9415	97.5332	98.7309	98.4327	97.2593			2207.13	98.1516	19.0351	-52.2795	-125.988	-201.193	-277.273
2208.09	98.1237	93.9379	97.563	98.7295	98.4371	97.2627			2208.09	98.1237	19.0315	-52.2497	-125.99	-201.188	-277.269
2209.06	98.0932	93.9301	97.5872	98.7224	98.4357	97.2598			2209.06	98.0932	19.0237	-52.2255	-125.997	-201.19	-277.272
2210.02	98.0647	93.9236	97.6019	98.7111	98.4296	97.2557			2210.02	98.0647	19.0172	-52.2108	-126.008	-201.196	-277.276
2210.99	98.0428	93.9236	97.6066	98.6983	98.4215	97.2553			2210.99	98.0428	19.0172	-52.2061	-126.021	-201.204	-277.277
2211.95	98.0315	93.9333	97.6042	98.6859	98.4137	97.26			2211.95	98.0315	19.0269	-52.2085	-126.033	-201.212	-277.272
2212.92	98.0326	93.9522	97.5993	98.6738	98.4079	97.2673			2212.92	98.0326	19.0458	-52.2134	-126.045	-201.218	-277.265
2213.88	98.0447	93.9768	97.5955	98.6607	98.4053	97.2723			2213.88	98.0447	19.0704	-52.2172	-126.058	-201.22	-277.26
2214.84	98.063	94.0017	97.5946	98.6462	98.4068	97.2714			2214.84	98.063	19.0953	-52.2181	-126.073	-201.219	-277.26
2215.81	98.0813	94.0222	97.5961	98.6317	98.4127	97.2638			2215.81	98.0813	19.1158	-52.2166	-126.087	-201.213	-277.268
2216.77	98.0938	94.0356	97.598	98.6198	98.4226	97.2526			2216.77	98.0938	19.1292	-52.2147	-126.099	-201.203	-277.279
2217.74	98.0973	94.0419	97.598	98.6124	98.4345	97.2426			2217.74	98.0973	19.1355	-52.2147	-126.107	-201.191	-277.289
2218.7	98.0919	94.0435	97.5954	98.6088	98.4452	97.2379			2218.7	98.0919	19.1371	-52.2173	-126.11	-201.18	-277.294
2219.67	98.0801	94.0436	97.5911	98.6058	98.451	97.2406			2219.67	98.0801	19.1372	-52.2216	-126.113	-201.174	-277.291
2220.63	98.0646	94.045	97.5881	98.5993	98.4492	97.2498			2220.63	98.0646	19.1386	-52.2246	-126.12	-201.176	-277.282
2221.59	98.0467	94.0484	97.5895	98.5875	98.4391	97.2629			2221.59	98.0467	19.142	-52.2232	-126.132	-201.186	-277.269
2222.56	98.026	94.0529	97.5976	98.5713	98.4223	97.2768			2222.56	98.026	19.1465	-52.2151	-126.148	-201.203	-277.255
2223.52	98.0012	94.0561	97.612	98.5544	98.4013	97.2885			2223.52	98.0012	19.1497	-52.2007	-126.165	-201.224	-277.243
2224.49	97.9724	94.0556	97.6295	98.5411	98.3783	97.2958			2224.49	97.9724	19.1492	-52.1832	-126.178	-201.247	-277.236
2225.45	97.9415	94.0505	97.6454	98.5339	98.3546	97.2976			2225.45	97.9415	19.1441	-52.1673	-126.185	-201.271	-277.234
2226.41	97.9119	94.0422	97.6554	98.5327	98.3306	97.2941			2226.41	97.9119	19.1358	-52.1573	-126.186	-201.295	-277.238
2227.38	97.8877	94.0344	97.6577	98.5349	98.3068	97.2875			2227.38	97.8877	19.128	-52.155	-126.184	-201.319	-277.244
2228.34	97.8714	94.0315	97.6539	98.537	98.2849	97.2809			2228.34	97.8714	19.1251	-52.1588	-126.182	-201.341	-277.251
2229.31	97.8632	94.0368	97.6479	98.5363	98.2674	97.2778			2229.31	97.8632	19.1304	-52.1648	-126.183	-201.358	-277.254
2230.27	97.8612	94.0507	97.644	98.5315	98.2564	97.28			2230.27	97.8612	19.1443	-52.1687	-126.188	-201.369	-277.252
2231.24	97.8615	94.0705	97.6445	98.5228	98.2527	97.2872			2231.24	97.8615	19.1641	-52.1682	-126.196	-201.373	-277.245
2232.2	97.8597	94.0912	97.6493	98.5118	98.2545	97.2963			2232.2	97.8597	19.1848	-52.1634	-126.207	-201.371	-277.236
2233.16	97.8523	94.1077	97.6563	98.5006	98.2581	97.3036			2233.16	97.8523	19.2013	-52.1564	-126.219	-201.367	-277.228
2234.13	97.8371	94.1165	97.6631	98.4914	98.2598	97.3062			2234.13	97.8371	19.2101	-52.1496	-126.228	-201.366	-277.226
2235.09	97.8144	94.1165	97.6675	98.4858	98.2578	97.3033			2235.09	97.8144	19.2101	-52.1452	-126.233	-201.368	-277.229
2236.06	97.7866	94.1093	97.6689	98.4838	98.2525	97.2967			2236.06	97.7866	19.2029	-52.1438	-126.235	-201.373	-277.235
2237.02	97.7576	94.0977	97.6678	98.4844	98.2462	97.2893			2237.02	97.7576	19.1913	-52.1449	-126.235	-201.379	-277.243
2237.99	97.7318	94.0849	97.6653	98.4854	98.2412	97.2833			2237.99	97.7318	19.1785	-52.1474	-126.234	-201.384	-277.249
2238.95	97.7125	94.0733	97.6628	98.4846	98.2387	97.2801			2238.95	97.7125	19.1669	-52.1499	-126.235	-201.387	-277.252
2239.91	97.701	94.0646	97.6617	98.4809	98.2377	97.2789			2239.91	97.701	19.1582	-52.151	-126.238	-201.388	-277.253
2240.88	97.6961	94.0599	97.6627	98.4745	98.2359	97.2786			2240.88	97.6961	19.1535	-52.15	-126.245	-201.39	-277.253
2241.84	97.6945	94.0595	97.6651	98.4666	98.231	97.2778			2241.84	97.6945	19.1531	-52.1476	-126.253	-201.394	-277.254
2242.81	97.692	94.0632	97.6676	98.4585	98.2214	97.2762			2242.81	97.692	19.1568	-52.1451	-126.261	-201.404	-277.256
2243.77	97.6847	94.0701	97.668	98.4505	98.2074	97.2738			2243.77	97.6847	19.1637	-52.1447	-126.269	-201.418	-277.258
2244.74	97.67	94.0788	97.6649	98.4421	98.191	97.2711			2244.74	97.67	19.1724	-52.1478	-126.277	-201.434	-277.261
2245.7	97.6471	94.0877	97.6583	98.4319	98.1745	97.2681			2245.7	97.6471	19.1813	-52.1544	-126.287	-201.451	-277.264
2246.66	97.617	94.0957	97.6496	98.419	98.1601	97.2644			2246.66	97.617	19.1893	-52.1631	-126.3	-201.465	-277.267
2247.63	97.5818	94.1016	97.6412	98.4038	98.1488	97.2596			2247.63	97.5818	19.1952	-52.1715	-126.315	-201.477	-277.272
2248.59	97.5433	94.1044	97.6355	98.3876	98.1405	97.2533			2248.59	97.5433	19.198	-52.1772	-126.332	-201.485	-277.279
2249.56	97.5029	94.1026	97.6334	98.372	98.1342	97.2461			2249.56	97.5029	19.1962	-52.1793	-126.347	-201.491	-277.286
2250.52	97.4611	94.0945	97.6348	98.3588	98.1288	97.2391			2250.52	97.4611	19.1881	-52.1779	-126.36	-201.497	-277.293
2251.49	97.4177	94.0792	97.6382	98.3488	98.1239	97.2338			2251.49	97.4177	19.1728	-52.1745	-126.37	-201.502	-277.298
2252.45	97.3728	94.0574	97.6417	98.3415	98.1187	97.2313			2252.45	97.3728	19.151	-52.171	-126.378	-201.507	-277.301
2253.41	97.3277	94.0322	97.6434	98.3361	98.1128	97.232			2253.41	97.3277	19.1258	-52.1693	-126.383	-201.513	-277.3
2254.38	97.2842	94.0083	97.642	98.3309	98.1051	97.2349			2254.38	97.2842	19.1019	-52.1707	-126.388	-201.52	-277.297
2255.34	97.2452	93.9905	97.6368	98.3245	98.0948	97.2388			2255.34	97.2452	19.0841	-52.1759	-126.395	-201.531	-277.293
2256.31	97.2132	93.9818	97.6283	98.3162	98.082	97.2427			2256.31	97.2132	19.0754	-52.1844	-126.403	-201.543	-277.289
2257.27	97.1898	93.9821	97.6182	98.3064	98.0686	97.2462			2257.27	97.1898	19.0757	-52.1945	-126.413	-201.557	-277.286
2258.23	97.1754	93.988	97.6088	98.2971	98.0578	97.2496			2258.23	97.1754	19.0816	-52.2039	-126.422	-201.568	-277.282
2259.2	97.1691	93.9943	97.602	98.2909	98.0529	97.2535			2259.2	97.1691	19.0879	-52.2107	-126.428	-201.573	-277.278
2260.16	97.1688	93.9964	97.599	98.2895	98.0552	97.2577			2260.16	97.1688	19.09	-52.2137	-126.43	-201.57	-277.274
2261.13	97.1724	93.9917	97.5997	98.2931	98.0633	97.2613			2261.13	97.1724	19.0853	-52.213	-126.426	-201.562	-277.271
2262.09	97.178	93.9804	97.6032	98.2993	98.0728	97.2628			2262.09	97.178	19.074	-52.2095	-126.42	-201.553	-277.269
2263.06	97.1845	93.9653	97.6082	98.3049	98.0792	97.2616			2263.06	97.1845	19.0589	-52.2045	-126.414	-201.546	-277.27
2264.02	97.192	93.9503	97.6135	98.307	98.0793	97.2582			2264.02	97.192	19.0439	-52.1992	-126.412	-201.546	-277.274
2264.98	97.2014	93.9386	97.6183	98.3048	98.073	97.2544			2264.98	97.2014	19.0322	-52.1944	-126.414	-201.552	-277.277
2265.95	97.2137	93.9317	97.6218	98.2996	98.0626	97.2524			2265.95	97.2137	19.0253	-52.1909	-126.42	-201.563	-277.279
2266.91	97.229	93.9292	97.6235	98.2941	98.0518	97.2536			2266.91	97.229	19.0228	-52.1892	-126.425	-201.574	-277.278
2267.88	97.2464	93.9293	97.6228	98.2906	98.0433	97.2576			2267.88	97.2464	19.0229	-52.1899	-126.429	-201.582	-277.274
2268.84	97.2635	93.9296	97.62	98.2897	98.0386	97.2632			2268.84	97.2635	19.0232	-52.1927	-126.429	-201.587	-277.269
2269.81	97.2775	93.9281	97.6161	98.2909	98.0378	97.2683			2269.81	97.2775	19.0217	-52.1966	-126.428	-201.588	-277.264
2270.77	97.2864	93.9241	97.6125	98.2929	98.0406	97.2717			2270.77	97.2864	19.0177	-52.2002	-126.426	-201.585	-277.26
2271.73	97.2895	93.9179	97.6111	98.295	98.0461	97.2733			2271.73	97.2895	19.0115	-52.2016	-126.424	-201.579	-277.259
2272.7	97.2879	93.9111	97.6127	98.2973	98.0535	97.2739			2272.7	97.2879	19.0047	-52.2	-126.422	-201.572	-277.258
2273.66	97.2832	93.9055	97.6176	98.3	98.0617	97.2743			2273.66	97.2832	18.9991	-52.1951	-126.419	-201.564	-277.258
2274.63	97.2771	93.9027	97.6249	98.3032	98.0693	97.2747			2274.63	97.2771	18.9963	-52.1878	-126.416	-201.556	-277.257
2275.59	97.2702	93.9035	97.6334	98.3066	98.0751	97.2746			2275.59	97.2702	18.9971	-52.1793	-126.413	-201.55	-277.257
2276.56	97.2624	93.9076	97.642	98.3094	98.0785	97.2729			2276.56	97.2624	19.0012	-52.1707	-126.41	-201.547	-277.259
2277.52	97.2537	93.9134	97.65	98.3111	98.0796	97.2686			2277.52	97.2537	19.007	-52.1627	-126.408	-201.546	-277.263
2278.48	97.2441	93.9189	97.6565	98.3111	98.0787	97.261			2278.48	97.2441	19.0125	-52.1562	-126.408	-201.547	-277.271
2279.45	97.2344	93.922	97.6607	98.3089	98.0758	97.2499			2279.45	97.2344	19.0156	-52.152	-126.41	-201.55	-277.282
2280.41	97.2254	93.9213	97.6613	98.3042	98.0708	97.2352			2280.41	97.2254	19.0149	-52.1514	-126.415	-201.555	-277.297
2281.38	97.2176	93.9164	97.6571	98.2965	98.063	97.217			2281.38	97.2176	19.01	-52.1556	-126.423	-201.562	-277.315
2282.34	97.2106	93.9078	97.647	98.2855	98.0524	97.1954			2282.34	97.2106	19.0014	-52.1657	-126.434	-201.573	-277.336
2283.3	97.2031	93.8963	97.6303	98.272	98.0396	97.1705			2283.3	97.2031	18.9899	-52.1824	-126.447	-201.586	-277.361
2284.27	97.1935	93.8826	97.6069	98.2571	98.0257	97.1424			2284.27	97.1935	18.9762	-52.2058	-126.462	-201.6	-277.389
2285.23	97.1802	93.8673	97.5771	98.2423	98.0115	97.1111			2285.23	97.1802	18.9609	-52.2356	-126.477	-201.614	-277.421
2286.2	97.1627	93.8512	97.5416	98.2281	97.9968	97.0764			2286.2	97.1627	18.9448	-52.2711	-126.491	-201.629	-277.455
2287.16	97.1411	93.835	97.5011	98.2144	97.9804	97.0374			2287.16	97.1411	18.9286	-52.3116	-126.505	-201.645	-277.494
2288.13	97.1166	93.8201	97.4564	98.1996	97.9605	96.9932			2288.13	97.1166	18.9137	-52.3563	-126.52	-201.665	-277.539
2289.09	97.0904	93.8077	97.408	98.1819	97.9354	96.9428			2289.09	97.0904	18.9013	-52.4047	-126.537	-201.69	-277.589
2290.05	97.0636	93.798	97.3568	98.1605	97.9048	96.8858			2290.05	97.0636	18.8916	-52.4559	-126.559	-201.721	-277.646
2291.02	97.0366	93.7901	97.3032	98.1353	97.8699	96.8229			2291.02	97.0366	18.8837	-52.5095	-126.584	-201.756	-277.709
2291.98	97.0092	93.7823	97.2481	98.1079	97.8328	96.7556			2291.98	97.0092	18.8759	-52.5646	-126.611	-201.793	-277.776
2292.95	96.9805	93.7723	97.1919	98.0802	97.7959	96.6864			2292.95	96.9805	18.8659	-52.6208	-126.639	-201.83	-277.845
2293.91	96.9502	93.7585	97.1351	98.054	97.7607	96.6178			2293.91	96.9502	18.8521	-52.6776	-126.665	-201.865	-277.914
2294.88	96.9187	93.7406	97.0789	98.03	97.7278	96.5513			2294.88	96.9187	18.8342	-52.7338	-126.689	-201.898	-277.981
2295.84	96.8872	93.7193	97.0252	98.0082	97.6966	96.4882			2295.84	96.8872	18.8129	-52.7875	-126.711	-201.929	-278.044
2296.8	96.8579	93.696	96.9771	97.9882	97.6667	96.4286			2296.8	96.8579	18.7896	-52.8356	-126.731	-201.959	-278.103
2297.77	96.8322	93.672	96.9382	97.9697	97.6382	96.373			2297.77	96.8322	18.7656	-52.8745	-126.749	-201.987	-278.159
2298.73	96.8104	93.6487	96.9112	97.9533	97.6121	96.3217			2298.73	96.8104	18.7423	-52.9015	-126.766	-202.013	-278.21
2299.7	96.7913	93.627	96.8959	97.9392	97.5894	96.2746			2299.7	96.7913	18.7206	-52.9168	-126.78	-202.036	-278.257
2300.66	96.7724	93.6082	96.8883	97.9272	97.5705	96.2304			2300.66	96.7724	18.7018	-52.9244	-126.792	-202.055	-278.301
2301.63	96.7511	93.5934	96.8804	97.9157	97.5541	96.1862			2301.63	96.7511	18.687	-52.9323	-126.803	-202.071	-278.346
2302.59	96.7259	93.5834	96.8635	97.9018	97.5372	96.1375			2302.59	96.7259	18.677	-52.9492	-126.817	-202.088	-278.394
2303.55	96.6971	93.5777	96.8312	97.8829	97.5167	96.0799			2303.55	96.6971	18.6713	-52.9815	-126.836	-202.109	-278.452
2304.52	96.6663	93.5745	96.7824	97.8576	97.4906	96.0112			2304.52	96.6663	18.6681	-53.0303	-126.862	-202.135	-278.521
2305.48	96.6355	93.5711	96.7231	97.8268	97.4594	95.934			2305.48	96.6355	18.6647	-53.0896	-126.892	-202.166	-278.598
2306.45	96.6065	93.5646	96.6645	97.7945	97.4271	95.856			2306.45	96.6065	18.6582	-53.1482	-126.925	-202.198	-278.676
2307.41	96.5803	93.5535	96.6196	97.7662	97.3994	95.7886			2307.41	96.5803	18.6471	-53.1931	-126.953	-202.226	-278.743
2308.38	96.5573	93.5382	96.5984	97.747	97.382	95.7429			2308.38	96.5573	18.6318	-53.2143	-126.972	-202.243	-278.789
2309.34	96.5376	93.5204	96.6053	97.7396	97.378	95.7261			2309.34	96.5376	18.614	-53.2074	-126.98	-202.247	-278.806
2310.3	96.5215	93.5026	96.6375	97.7435	97.3867	95.7379			2310.3	96.5215	18.5962	-53.1752	-126.976	-202.239	-278.794
2311.27	96.5096	93.487	96.6869	97.755	97.4037	95.7708			2311.27	96.5096	18.5806	-53.1258	-126.964	-202.222	-278.761
2312.23	96.5019	93.4743	96.7431	97.7687	97.4227	95.8129			2312.23	96.5019	18.5679	-53.0696	-126.95	-202.203	-278.719
2313.2	96.4982	93.4646	96.7974	97.7801	97.4386	95.8525			2313.2	96.4982	18.5582	-53.0153	-126.939	-202.187	-278.679
2314.16	96.4973	93.457	96.8452	97.7868	97.4493	95.8829			2314.16	96.4973	18.5506	-52.9675	-126.932	-202.176	-278.649
2315.12	96.4974	93.4509	96.8874	97.7897	97.4566	95.9039			2315.12	96.4974	18.5445	-52.9253	-126.929	-202.169	-278.628
2316.09	96.4968	93.4455	96.9286	97.7922	97.4653	95.9209			2316.09	96.4968	18.5391	-52.8841	-126.927	-202.16	-278.611
2317.05	96.4945	93.4398	96.9748	97.7982	97.4803	95.9416			2317.05	96.4945	18.5334	-52.8379	-126.921	-202.145	-278.59
2318.02	96.4903	93.4332	97.0296	97.8105	97.5042	95.9713			2318.02	96.4903	18.5268	-52.7831	-126.909	-202.121	-278.561
2318.98	96.4851	93.4249	97.0911	97.8285	97.5349	96.01			2318.98	96.4851	18.5185	-52.7216	-126.891	-202.091	-278.522
2319.95	96.4799	93.4151	97.1512	97.8473	97.5652	96.0521			2319.95	96.4799	18.5087	-52.6615	-126.872	-202.06	-278.48
2320.91	96.4752	93.4048	97.1977	97.8595	97.5854	96.0885			2320.91	96.4752	18.4984	-52.615	-126.86	-202.04	-278.443
[truncated: 1,742 more rows]
