# Supplementary material for: Hydroxy acid conjugation to lipids increases structural and hydrolytic stability
Source: Nat Commun. 2026 Jul 27;17:6973. doi: 10.1038/s41467-026-75192-5 (PMC13408983; doi:10.1038/s41467-026-75192-5)
Supplement: Supplementary file 28 — Source data for Figure S164 [file 41467_2026_75192_MOESM28_ESM.xlsx]

## Sheet: Figure S164
Figure S164: FTIR spectra of DA and LA fresh monomers and reaction products
min	34.6152	36.103	47.1505	50.6377	50.898	39.4618
max	99.9005	99.2246	100.156	99.3548	98.9197	98.6499
delta	65.2853	63.1216	53.0055	48.7171	48.0217	59.1881
F		1.1	2.2	3.3	4.4	5.5
υ [cm-1]	DA	LA	LA control	DA:LA 1:1	DA:LA 1:2	DA:LA 1:4			υ [cm-1]	DA	LA	LA control	DA:LA 1:1	DA:LA 1:2	DA:LA 1:4
399.193	99.4984	51.8163	78.8281	86.9423	82.7271	74.8636			399.193	99.4984	-19.9975	-64.7996	-128.499	-204.528	-284.206
400.157	99.128	51.7497	78.8668	86.9139	82.7479	74.9012			400.157	99.128	-20.0641	-64.7609	-128.528	-204.507	-284.168
401.121	98.6866	51.6948	79.0129	86.9172	82.8257	75.0253			401.121	98.6866	-20.119	-64.6148	-128.524	-204.43	-284.044
402.085	98.2152	51.6565	79.2654	86.9743	82.9646	75.2609			402.085	98.2152	-20.1573	-64.3623	-128.467	-204.291	-283.808
403.05	97.8663	51.677	79.6612	87.1233	83.1898	75.6336			403.05	97.8663	-20.1368	-63.9665	-128.318	-204.066	-283.436
404.014	97.6736	51.7283	80.0905	87.3616	83.4587	76.1052			404.014	97.6736	-20.0855	-63.5372	-128.08	-203.797	-282.964
404.978	97.6196	51.7839	80.466	87.6622	83.7378	76.6097			404.978	97.6196	-20.0299	-63.1617	-127.779	-203.518	-282.459
405.942	97.6644	51.8268	80.7453	87.987	84.0125	77.0813			405.942	97.6644	-19.987	-62.8824	-127.454	-203.243	-281.988
406.906	97.7657	51.8522	80.9305	88.2986	84.2828	77.4746			406.906	97.7657	-19.9616	-62.6972	-127.143	-202.973	-281.595
407.871	97.8882	51.8657	81.056	88.5718	84.5551	77.7752			407.871	97.8882	-19.9481	-62.5717	-126.87	-202.7	-281.294
408.835	98.0038	51.8794	81.1694	88.8014	84.8344	78.0002			408.835	98.0038	-19.9344	-62.4583	-126.64	-202.421	-281.069
409.799	98.0899	51.9074	81.3117	89.0016	85.1198	78.187			409.799	98.0899	-19.9064	-62.316	-126.44	-202.136	-280.882
410.764	98.1305	51.9616	81.5054	89.1975	85.405	78.3764			410.764	98.1305	-19.8522	-62.1223	-126.244	-201.85	-280.693
411.728	98.119	52.0492	81.7533	89.4128	85.6835	78.5982			411.728	98.119	-19.7646	-61.8744	-126.029	-201.572	-280.471
412.692	98.0628	52.1718	82.0452	89.6622	85.9544	78.8656			412.692	98.0628	-19.642	-61.5825	-125.779	-201.301	-280.204
413.656	97.983	52.325	82.3668	89.9494	86.2249	79.1788			413.656	97.983	-19.4888	-61.2609	-125.492	-201.03	-279.89
414.62	97.9076	52.4974	82.7034	90.269	86.5085	79.5307			414.62	97.9076	-19.3164	-60.9243	-125.172	-200.747	-279.538
415.585	97.8568	52.6704	83.0374	90.606	86.8155	79.9092			415.585	97.8568	-19.1434	-60.5903	-124.835	-200.44	-279.16
416.549	97.8302	52.8231	83.3445	90.9302	87.1376	80.2934			416.549	97.8302	-18.9907	-60.2832	-124.511	-200.118	-278.776
417.513	97.8083	52.9455	83.5987	91.1969	87.4414	80.6514			417.513	97.8083	-18.8683	-60.029	-124.245	-199.814	-278.418
418.477	97.7689	53.047	83.7875	91.3658	87.6851	80.953			418.477	97.7689	-18.7668	-59.8402	-124.076	-199.57	-278.116
419.442	97.7006	53.1513	83.9204	91.4196	87.8403	81.1822			419.442	97.7006	-18.6625	-59.7073	-124.022	-199.415	-277.887
420.406	97.6047	53.2844	84.025	91.3678	87.9013	81.3403			420.406	97.6047	-18.5294	-59.6027	-124.074	-199.354	-277.729
421.37	97.4928	53.4621	84.1381	91.245	87.887	81.4444			421.37	97.4928	-18.3517	-59.4896	-124.196	-199.368	-277.625
422.334	97.3779	53.6778	84.2893	91.1026	87.8372	81.5216			422.334	97.3779	-18.136	-59.3384	-124.339	-199.418	-277.548
423.298	97.2628	53.9008	84.4816	90.9847	87.7911	81.5934			423.298	97.2628	-17.913	-59.1461	-124.457	-199.464	-277.476
424.263	97.1387	54.0928	84.6879	90.9105	87.7665	81.6644			424.263	97.1387	-17.721	-58.9398	-124.531	-199.489	-277.405
425.227	96.9964	54.2307	84.8686	90.8801	87.7611	81.7287			425.227	96.9964	-17.5831	-58.7591	-124.561	-199.494	-277.34
426.191	96.8353	54.3175	84.991	90.8879	87.7643	81.7817			426.191	96.8353	-17.4963	-58.6367	-124.554	-199.491	-277.287
427.155	96.6635	54.3787	85.0412	90.9298	87.7679	81.825			427.155	96.6635	-17.4351	-58.5865	-124.512	-199.487	-277.244
428.12	96.4915	54.4487	85.0266	91.0008	87.7706	81.8645			428.12	96.4915	-17.3651	-58.6011	-124.441	-199.485	-277.205
429.084	96.3258	54.5541	84.9696	91.0905	87.778	81.9055			429.084	96.3258	-17.2597	-58.6581	-124.351	-199.477	-277.164
430.048	96.1656	54.702	84.8987	91.1794	87.7989	81.9491			430.048	96.1656	-17.1118	-58.729	-124.262	-199.456	-277.12
431.012	96.0056	54.8799	84.8408	91.2429	87.8418	81.9931			431.012	96.0056	-16.9339	-58.7869	-124.199	-199.414	-277.076
431.977	95.8389	55.0659	84.8169	91.2596	87.9106	82.0357			431.977	95.8389	-16.7479	-58.8108	-124.182	-199.345	-277.033
432.941	95.6583	55.2419	84.84	91.2217	88.0032	82.0781			432.941	95.6583	-16.5719	-58.7877	-124.22	-199.252	-276.991
433.905	95.4546	55.4022	84.9136	91.139	88.1115	82.1242			433.905	95.4546	-16.4116	-58.7141	-124.302	-199.144	-276.945
434.869	95.2146	55.554	85.0311	91.0347	88.2231	82.1766			434.869	95.2146	-16.2598	-58.5966	-124.407	-199.032	-276.893
435.834	94.9205	55.7099	85.1781	90.9362	88.3248	82.2349			435.834	94.9205	-16.1039	-58.4496	-124.505	-198.931	-276.834
436.798	94.5526	55.8789	85.339	90.8661	88.4069	82.2962			436.798	94.5526	-15.9349	-58.2887	-124.575	-198.848	-276.773
437.762	94.0903	56.0591	85.503	90.8378	88.4655	82.3578			437.762	94.0903	-15.7547	-58.1247	-124.604	-198.79	-276.711
438.726	93.5114	56.2367	85.667	90.855	88.5025	82.4194			438.726	93.5114	-15.5771	-57.9607	-124.586	-198.753	-276.65
439.69	92.7902	56.3911	85.8322	90.9137	88.5229	82.4824			439.69	92.7902	-15.4227	-57.7955	-124.528	-198.732	-276.587
440.655	91.8977	56.5039	85.9949	91.0014	88.5299	82.5466			440.655	91.8977	-15.3099	-57.6328	-124.44	-198.725	-276.523
441.619	90.8102	56.5684	86.1409	91.0957	88.5229	82.607			441.619	90.8102	-15.2454	-57.4868	-124.346	-198.732	-276.462
442.583	89.524	56.5941	86.249	91.168	88.4982	82.6551			442.583	89.524	-15.2197	-57.3787	-124.273	-198.757	-276.414
443.547	88.0689	56.6042	86.3016	91.1913	88.4531	82.6827			443.547	88.0689	-15.2096	-57.3261	-124.25	-198.802	-276.386
444.512	86.5141	56.6254	86.2959	91.1517	88.3911	82.6865			444.512	86.5141	-15.1884	-57.3318	-124.29	-198.864	-276.383
445.476	84.9636	56.6772	86.2465	91.0545	88.3229	82.6699			445.476	84.9636	-15.1366	-57.3812	-124.387	-198.932	-276.399
446.44	83.5442	56.7634	86.1807	90.9241	88.2647	82.6421			446.44	83.5442	-15.0504	-57.447	-124.517	-198.991	-276.427
447.404	82.3882	56.8709	86.1262	90.7942	88.2329	82.6155			447.404	82.3882	-14.9429	-57.5015	-124.647	-199.022	-276.454
448.369	81.6152	56.9776	86.102	90.6954	88.238	82.603			448.369	81.6152	-14.8362	-57.5257	-124.746	-199.017	-276.466
449.333	81.3129	57.0636	86.1184	90.645	88.2823	82.6168			449.333	81.3129	-14.7502	-57.5093	-124.796	-198.973	-276.452
450.297	81.5205	57.12	86.1828	90.6471	88.3603	82.6661			450.297	81.5205	-14.6938	-57.4449	-124.794	-198.895	-276.403
451.261	82.2186	57.1507	86.3052	90.6963	88.4622	82.7549			451.261	82.2186	-14.6631	-57.3225	-124.745	-198.793	-276.314
452.226	83.3319	57.168	86.4953	90.7824	88.5761	82.8777			452.226	83.3319	-14.6458	-57.1324	-124.659	-198.679	-276.191
453.19	84.7453	57.1844	86.7513	90.8914	88.6883	83.0182			453.19	84.7453	-14.6294	-56.8764	-124.55	-198.567	-276.051
454.154	86.3258	57.2062	87.0479	91.0025	88.7811	83.1506			454.154	86.3258	-14.6076	-56.5798	-124.439	-198.474	-275.919
455.118	87.9424	57.2314	87.3324	91.0871	88.8325	83.2456			455.118	87.9424	-14.5824	-56.2953	-124.354	-198.423	-275.824
456.082	89.479	57.2528	87.5401	91.1149	88.8214	83.2807			456.082	89.479	-14.561	-56.0876	-124.327	-198.434	-275.788
457.047	90.8426	57.2647	87.6238	91.0679	88.7382	83.2497			457.047	90.8426	-14.5491	-56.0039	-124.374	-198.517	-275.819
458.011	91.9725	57.2673	87.5772	90.9505	88.5926	83.1655			458.011	91.9725	-14.5465	-56.0505	-124.491	-198.663	-275.904
458.975	92.8463	57.2673	87.4387	90.7892	88.4134	83.0559			458.975	92.8463	-14.5465	-56.189	-124.652	-198.842	-276.013
459.939	93.4808	57.2745	87.2741	90.6225	88.2398	82.9553			459.939	93.4808	-14.5393	-56.3536	-124.819	-199.016	-276.114
460.904	93.9251	57.2972	87.1501	90.4852	88.1081	82.8936			460.904	93.9251	-14.5166	-56.4776	-124.956	-199.147	-276.176
461.868	94.2429	57.3387	87.1051	90.3925	88.0379	82.8873			461.868	94.2429	-14.4751	-56.5226	-125.049	-199.217	-276.182
462.832	94.4908	57.3965	87.1378	90.3352	88.0262	82.9346			462.832	94.4908	-14.4173	-56.4899	-125.106	-199.229	-276.135
463.796	94.7027	57.4658	87.2191	90.2895	88.0534	83.0188			463.796	94.7027	-14.348	-56.4086	-125.152	-199.202	-276.05
464.76	94.8908	57.5434	87.3156	90.2333	88.0974	83.1158			464.76	94.8908	-14.2704	-56.3121	-125.208	-199.158	-275.953
465.725	95.0554	57.6285	87.4087	90.1595	88.1449	83.2054			465.725	95.0554	-14.1853	-56.219	-125.282	-199.11	-275.864
466.689	95.1967	57.7213	87.5005	90.0791	88.1962	83.2793			466.689	95.1967	-14.0925	-56.1272	-125.362	-199.059	-275.79
467.653	95.3202	57.8194	87.6067	90.016	88.2619	83.3449			467.653	95.3202	-13.9944	-56.021	-125.425	-198.993	-275.724
468.618	95.4355	57.9151	87.7412	89.9958	88.3528	83.4212			468.618	95.4355	-13.8987	-55.8865	-125.446	-198.903	-275.648
469.582	95.5501	57.9956	87.9021	90.0325	88.4672	83.527			469.582	95.5501	-13.8182	-55.7256	-125.409	-198.788	-275.542
470.546	95.6628	58.0487	88.0655	90.1196	88.5842	83.6673			470.546	95.6628	-13.7651	-55.5622	-125.322	-198.671	-275.402
471.51	95.7622	58.0691	88.1948	90.2312	88.6693	83.8265			471.51	95.7622	-13.7447	-55.4329	-125.21	-198.586	-275.243
472.474	95.8309	58.0635	88.258	90.3329	88.6902	83.9757			472.474	95.8309	-13.7503	-55.3697	-125.109	-198.565	-275.093
473.439	95.8523	58.0492	88.2444	90.3951	88.6335	84.0855			473.439	95.8523	-13.7646	-55.3833	-125.046	-198.622	-274.984
474.403	95.8172	58.0476	88.1715	90.4039	88.5132	84.1399			474.403	95.8172	-13.7662	-55.4562	-125.038	-198.742	-274.929
475.367	95.7269	58.076	88.0788	90.3642	88.3683	84.1429			475.367	95.7269	-13.7378	-55.5489	-125.077	-198.887	-274.926
476.331	95.591	58.1398	88.0124	90.2951	88.2477	84.1161			476.331	95.591	-13.674	-55.6153	-125.146	-199.008	-274.953
477.296	95.4205	58.2309	88.0062	90.2196	88.191	84.0888			477.296	95.4205	-13.5829	-55.6215	-125.222	-199.064	-274.98
478.26	95.2191	58.3318	88.0696	90.1554	88.214	84.0853			478.26	95.2191	-13.482	-55.5581	-125.286	-199.041	-274.984
479.224	94.9783	58.4233	88.188	90.1114	88.3061	84.1194			479.224	94.9783	-13.3905	-55.4397	-125.33	-198.949	-274.95
480.188	94.681	58.492	88.3308	90.09	88.4388	84.1935			480.188	94.681	-13.3218	-55.2969	-125.351	-198.817	-274.876
481.152	94.3143	58.5328	88.4639	90.0901	88.5775	84.3002			481.152	94.3143	-13.281	-55.1638	-125.351	-198.678	-274.769
482.117	93.8884	58.5492	88.5594	90.1092	88.6938	84.4251			482.117	93.8884	-13.2646	-55.0683	-125.332	-198.562	-274.644
483.081	93.4497	58.5487	88.6031	90.1434	88.7727	84.5494			483.081	93.4497	-13.2651	-55.0246	-125.298	-198.483	-274.52
484.045	93.0764	58.5388	88.5965	90.1867	88.8142	84.655			484.045	93.0764	-13.275	-55.0312	-125.255	-198.441	-274.414
485.009	92.8552	58.5236	88.5538	90.2324	88.8296	84.7296			485.009	92.8552	-13.2902	-55.0739	-125.209	-198.426	-274.34
485.974	92.8497	58.5033	88.4959	90.2755	88.8347	84.7712			485.974	92.8497	-13.3105	-55.1318	-125.166	-198.421	-274.298
486.938	93.0733	58.4765	88.4438	90.3156	88.8437	84.7881			486.938	93.0733	-13.3373	-55.1839	-125.126	-198.412	-274.281
487.902	93.4812	58.4423	88.4119	90.3574	88.8651	84.7952			487.902	93.4812	-13.3715	-55.2158	-125.084	-198.39	-274.274
488.866	93.9852	58.4031	88.4046	90.4084	88.9003	84.8069			488.866	93.9852	-13.4107	-55.2231	-125.033	-198.355	-274.262
489.831	94.4863	58.364	88.4165	90.4742	88.9451	84.83			489.831	94.4863	-13.4498	-55.2112	-124.967	-198.31	-274.239
490.795	94.9068	58.3321	88.4358	90.5544	88.9927	84.8617			490.795	94.9068	-13.4817	-55.1919	-124.887	-198.263	-274.207
491.759	95.2082	58.3132	88.4504	90.6422	89.0374	84.8927			491.759	95.2082	-13.5006	-55.1773	-124.799	-198.218	-274.176
492.723	95.39	58.3107	88.4526	90.7284	89.0771	84.9132			492.723	95.39	-13.5031	-55.1751	-124.713	-198.178	-274.156
493.688	95.4769	58.3239	88.4411	90.8068	89.1149	84.9193			493.688	95.4769	-13.4899	-55.1866	-124.635	-198.14	-274.15
494.652	95.5014	58.348	88.4207	90.8781	89.1565	84.9143			494.652	95.5014	-13.4658	-55.207	-124.563	-198.099	-274.155
495.616	95.4903	58.3747	88.3986	90.9502	89.2082	84.9072			495.616	95.4903	-13.4391	-55.2291	-124.491	-198.047	-274.162
496.58	95.4599	58.3933	88.3804	91.0347	89.2727	84.9077			496.58	95.4599	-13.4205	-55.2473	-124.407	-197.983	-274.161
497.545	95.418	58.3933	88.3679	91.14	89.3467	84.9206			497.545	95.418	-13.4205	-55.2598	-124.301	-197.909	-274.149
498.509	95.3683	58.3671	88.3591	91.2663	89.4218	84.9436			498.509	95.3683	-13.4467	-55.2686	-124.175	-197.834	-274.126
499.473	95.3149	58.313	88.3515	91.4032	89.4866	84.9686			499.473	95.3149	-13.5008	-55.2762	-124.038	-197.769	-274.101
500.437	95.2627	58.237	88.3452	91.5331	89.5314	84.9854			500.437	95.2627	-13.5768	-55.2825	-123.908	-197.724	-274.084
501.401	95.2176	58.1514	88.3446	91.6371	89.5513	84.9871			501.401	95.2176	-13.6624	-55.2831	-123.804	-197.704	-274.082
502.366	95.185	58.0704	88.3566	91.703	89.5482	84.9736			502.366	95.185	-13.7434	-55.2711	-123.738	-197.707	-274.096
503.33	95.1692	58.0048	88.3862	91.729	89.5301	84.9518			503.33	95.1692	-13.809	-55.2415	-123.712	-197.725	-274.117
504.294	95.1719	57.9583	88.4319	91.7248	89.5081	84.9337			504.294	95.1719	-13.8555	-55.1958	-123.717	-197.747	-274.135
505.258	95.1908	57.9266	88.4837	91.7068	89.4929	84.9304			505.258	95.1908	-13.8872	-55.144	-123.735	-197.762	-274.139
506.223	95.2177	57.9003	88.526	91.6923	89.4912	84.9471			506.223	95.2177	-13.9135	-55.1017	-123.749	-197.764	-274.122
507.187	95.2392	57.87	88.5446	91.6932	89.5034	84.98			507.187	95.2392	-13.9438	-55.0831	-123.748	-197.752	-274.089
508.151	95.2405	57.8296	88.5338	91.7128	89.525	85.0183			508.151	95.2405	-13.9842	-55.0939	-123.729	-197.73	-274.051
509.115	95.2098	57.7778	88.4998	91.7476	89.5495	85.0498			509.115	95.2098	-14.036	-55.1279	-123.694	-197.706	-274.019
510.079	95.1434	57.7173	88.4594	91.7908	89.5728	85.068			510.079	95.1434	-14.0965	-55.1683	-123.651	-197.683	-274.001
511.044	95.0482	57.6518	88.4333	91.8368	89.5967	85.0757			511.044	95.0482	-14.162	-55.1944	-123.605	-197.659	-273.993
512.008	94.9395	57.5844	88.4384	91.884	89.6287	85.085			512.008	94.9395	-14.2294	-55.1893	-123.557	-197.627	-273.984
512.972	94.8359	57.5164	88.4811	91.934	89.6777	85.1102			512.972	94.8359	-14.2974	-55.1466	-123.507	-197.578	-273.959
513.937	94.752	57.4474	88.5548	91.9897	89.748	85.1596			513.937	94.752	-14.3664	-55.0729	-123.452	-197.507	-273.91
514.901	94.692	57.3772	88.6413	92.0502	89.8332	85.2288			514.901	94.692	-14.4366	-54.9864	-123.391	-197.422	-273.84
515.865	94.6473	57.3074	88.7174	92.1098	89.9171	85.3009			515.865	94.6473	-14.5064	-54.9103	-123.332	-197.338	-273.768
516.829	94.6002	57.2419	88.7635	92.1601	89.9802	85.3552			516.829	94.6002	-14.5719	-54.8642	-123.281	-197.275	-273.714
517.793	94.5311	57.1863	88.7724	92.1946	90.0102	85.3774			517.793	94.5311	-14.6275	-54.8553	-123.247	-197.245	-273.692
518.758	94.4268	57.1441	88.7516	92.2126	90.0075	85.367			518.758	94.4268	-14.6697	-54.8761	-123.229	-197.248	-273.702
519.722	94.2843	57.1144	88.7205	92.22	89.9842	85.3369			519.722	94.2843	-14.6994	-54.9072	-123.221	-197.271	-273.732
520.686	94.1101	57.0905	88.7023	92.2257	89.957	85.3064			520.686	94.1101	-14.7233	-54.9254	-123.216	-197.298	-273.763
521.65	93.914	57.0621	88.7131	92.2358	89.9369	85.2907			521.65	93.914	-14.7517	-54.9146	-123.206	-197.318	-273.778
522.615	93.7018	57.02	88.7545	92.2488	89.9231	85.293			522.615	93.7018	-14.7938	-54.8732	-123.193	-197.332	-273.776
523.579	93.4692	56.9619	88.8135	92.2559	89.9063	85.3038			523.579	93.4692	-14.8519	-54.8142	-123.186	-197.349	-273.765
524.543	93.2029	56.895	88.8701	92.2465	89.877	85.3087			524.543	93.2029	-14.9188	-54.7576	-123.195	-197.378	-273.76
525.507	92.8859	56.8333	88.9072	92.2165	89.8352	85.2979			525.507	92.8859	-14.9805	-54.7205	-123.225	-197.42	-273.771
526.471	92.5049	56.7918	88.9188	92.1717	89.7919	85.2719			526.471	92.5049	-15.022	-54.7089	-123.27	-197.463	-273.797
527.436	92.0543	56.78	88.9107	92.1265	89.7645	85.2419			527.436	92.0543	-15.0338	-54.717	-123.315	-197.491	-273.827
528.4	91.5383	56.7991	88.8965	92.0982	89.7683	85.2237			528.4	91.5383	-15.0147	-54.7312	-123.343	-197.487	-273.845
529.364	90.9668	56.8425	88.8908	92.0988	89.8089	85.2307			529.364	90.9668	-14.9713	-54.7369	-123.343	-197.446	-273.838
530.328	90.3497	56.9002	88.9018	92.1299	89.8787	85.2671			530.328	90.3497	-14.9136	-54.7259	-123.312	-197.377	-273.802
531.293	89.6912	56.9639	88.9291	92.1823	89.9604	85.3259			531.293	89.6912	-14.8499	-54.6986	-123.259	-197.295	-273.743
532.257	88.9875	57.0304	88.9653	92.2406	90.034	85.3924			532.257	88.9875	-14.7834	-54.6624	-123.201	-197.221	-273.677
533.221	88.23	57.1011	89.0004	92.2909	90.0846	85.4502			533.221	88.23	-14.7127	-54.6273	-123.151	-197.171	-273.619
534.185	87.4121	57.18	89.0263	92.3258	90.1061	85.4874			534.185	87.4121	-14.6338	-54.6014	-123.116	-197.149	-273.582
535.15	86.5385	57.2713	89.0398	92.3469	90.1029	85.5006			535.15	86.5385	-14.5425	-54.5879	-123.095	-197.152	-273.569
536.114	85.6321	57.3777	89.043	92.362	90.0869	85.4959			536.114	85.6321	-14.4361	-54.5847	-123.079	-197.168	-273.573
537.078	84.7344	57.4996	89.0422	92.3802	90.0729	85.4857			537.078	84.7344	-14.3142	-54.5855	-123.061	-197.182	-273.583
538.042	83.9003	57.6355	89.0445	92.4069	90.0727	85.4837			538.042	83.9003	-14.1783	-54.5832	-123.035	-197.183	-273.585
539.006	83.187	57.7826	89.0548	92.4422	90.0921	85.4996			539.006	83.187	-14.0312	-54.5729	-122.999	-197.163	-273.57
539.971	82.643	57.9375	89.0736	92.482	90.1294	85.5361			539.971	82.643	-13.8763	-54.5541	-122.959	-197.126	-273.533
540.935	82.3004	58.0963	89.0981	92.5223	90.1784	85.5891			540.935	82.3004	-13.7175	-54.5296	-122.919	-197.077	-273.48
541.899	82.1726	58.2553	89.1239	92.5633	90.2324	85.651			541.899	82.1726	-13.5585	-54.5038	-122.878	-197.023	-273.418
542.864	82.256	58.411	89.1483	92.6096	90.2876	85.7145			542.864	82.256	-13.4028	-54.4794	-122.832	-196.968	-273.355
543.828	82.5341	58.5604	89.1722	92.668	90.3437	85.776			543.828	82.5341	-13.2534	-54.4555	-122.773	-196.912	-273.293
544.792	82.98	58.7016	89.1992	92.742	90.4016	85.8355			544.792	82.98	-13.1122	-54.4285	-122.699	-196.854	-273.234
545.756	83.5591	58.8338	89.2333	92.8285	90.4609	85.8944			545.756	83.5591	-12.98	-54.3944	-122.613	-196.794	-273.175
546.72	84.2314	58.9578	89.2756	92.9176	90.5187	85.9531			546.72	84.2314	-12.856	-54.3521	-122.524	-196.737	-273.116
547.685	84.9549	59.0752	89.3222	92.9968	90.5708	86.0086			547.685	84.9549	-12.7386	-54.3055	-122.445	-196.685	-273.061
548.649	85.6906	59.1874	89.3654	93.057	90.615	86.0561			548.649	85.6906	-12.6264	-54.2623	-122.384	-196.64	-273.013
549.613	86.4072	59.2949	89.3958	93.0964	90.6531	86.0909			549.613	86.4072	-12.5189	-54.2319	-122.345	-196.602	-272.978
550.577	87.0847	59.3972	89.4064	93.121	90.6898	86.1112			550.577	87.0847	-12.4166	-54.2213	-122.32	-196.566	-272.958
551.542	87.715	59.492	89.3956	93.1405	90.7298	86.12			551.542	87.715	-12.3218	-54.2321	-122.301	-196.526	-272.949
552.506	88.3001	59.5772	89.3676	93.1632	90.7744	86.1233			552.506	88.3001	-12.2366	-54.2601	-122.278	-196.481	-272.946
553.47	88.8478	59.6513	89.3303	93.1917	90.8202	86.1281			553.47	88.8478	-12.1625	-54.2974	-122.25	-196.435	-272.941
554.434	89.3662	59.7139	89.2925	93.2231	90.8601	86.1381			554.434	89.3662	-12.0999	-54.3352	-122.218	-196.395	-272.931
555.399	89.8596	59.766	89.2595	93.2509	90.8875	86.1527			555.399	89.8596	-12.0478	-54.3682	-122.191	-196.368	-272.916
556.363	90.3263	59.8084	89.2314	93.2695	90.8985	86.1666			556.363	90.3263	-12.0054	-54.3963	-122.172	-196.357	-272.903
557.327	90.76	59.8409	89.2039	93.2765	90.8931	86.1726			557.327	90.76	-11.9729	-54.4238	-122.165	-196.362	-272.897
558.291	91.1532	59.8617	89.171	93.2732	90.874	86.1649			558.291	91.1532	-11.9521	-54.4567	-122.168	-196.381	-272.904
559.255	91.5011	59.869	89.1291	93.2639	90.8449	86.1421			559.255	91.5011	-11.9448	-54.4986	-122.178	-196.41	-272.927
560.22	91.8045	59.8628	89.0799	93.2537	90.8094	86.1081			560.22	91.8045	-11.951	-54.5478	-122.188	-196.446	-272.961
561.184	92.0697	59.8464	89.0313	93.2474	90.7715	86.0702			561.184	92.0697	-11.9674	-54.5964	-122.194	-196.484	-272.999
562.148	92.3065	59.8267	88.9939	93.2481	90.7363	86.037			562.148	92.3065	-11.9871	-54.6338	-122.193	-196.519	-273.032
563.112	92.5247	59.8117	88.9768	93.2568	90.7094	86.0151			563.112	92.5247	-12.0021	-54.6509	-122.185	-196.546	-273.054
564.077	92.7317	59.8081	88.9825	93.2715	90.6949	86.0066			564.077	92.7317	-12.0057	-54.6452	-122.17	-196.56	-273.063
565.041	92.9311	59.8185	89.005	93.2869	90.6924	86.009			565.041	92.9311	-11.9953	-54.6227	-122.155	-196.563	-273.06
566.005	93.1231	59.8414	89.0317	93.2956	90.6959	86.0158			566.005	93.1231	-11.9724	-54.596	-122.146	-196.559	-273.053
566.969	93.3055	59.8722	89.0483	93.2903	90.6958	86.0198			566.969	93.3055	-11.9416	-54.5794	-122.151	-196.56	-273.049
567.933	93.4755	59.906	89.0446	93.267	90.6827	86.0157			567.933	93.4755	-11.9078	-54.5831	-122.174	-196.573	-273.053
568.898	93.6308	59.9392	89.0182	93.2267	90.6522	86.0023			568.898	93.6308	-11.8746	-54.6095	-122.215	-196.603	-273.067
569.862	93.7705	59.9709	88.9746	93.1753	90.6073	85.9831			569.862	93.7705	-11.8429	-54.6531	-122.266	-196.648	-273.086
570.826	93.8955	60.0019	88.9235	93.1206	90.5564	85.9638			570.826	93.8955	-11.8119	-54.7042	-122.321	-196.699	-273.105
571.79	94.0077	60.0342	88.874	93.0689	90.509	85.9493			571.79	94.0077	-11.7796	-54.7537	-122.373	-196.746	-273.12
572.755	94.1098	60.0697	88.8315	93.0224	90.4708	85.941			572.755	94.1098	-11.7441	-54.7962	-122.419	-196.785	-273.128
573.719	94.2039	60.1094	88.797	92.979	90.4414	85.9358			573.719	94.2039	-11.7044	-54.8307	-122.462	-196.814	-273.133
574.683	94.2919	60.1535	88.7689	92.9344	90.4155	85.9288			574.683	94.2919	-11.6603	-54.8588	-122.507	-196.84	-273.14
575.647	94.3754	60.2006	88.7461	92.886	90.3869	85.9168			575.647	94.3754	-11.6132	-54.8816	-122.555	-196.868	-273.152
576.612	94.4564	60.2485	88.7289	92.8346	90.3523	85.9005			576.612	94.4564	-11.5653	-54.8988	-122.607	-196.903	-273.169
577.576	94.5371	60.2949	88.7192	92.7843	90.312	85.8848			577.576	94.5371	-11.5189	-54.9085	-122.657	-196.943	-273.184
578.54	94.6193	60.3377	88.7187	92.7399	90.2694	85.8757			578.54	94.6193	-11.4761	-54.909	-122.702	-196.986	-273.193
579.504	94.7027	60.3757	88.7274	92.7037	90.2276	85.8769			579.504	94.7027	-11.4381	-54.9003	-122.738	-197.028	-273.192
580.469	94.7849	60.4093	88.7438	92.674	90.1877	85.8869			580.469	94.7849	-11.4045	-54.8839	-122.767	-197.068	-273.182
581.433	94.8616	60.4396	88.7646	92.6449	90.1485	85.8999			581.433	94.8616	-11.3742	-54.8631	-122.797	-197.107	-273.169
582.397	94.9287	60.4686	88.7867	92.6097	90.1084	85.9089			582.397	94.9287	-11.3452	-54.841	-122.832	-197.147	-273.16
583.361	94.9837	60.4983	88.8072	92.5644	90.0668	85.9096			583.361	94.9837	-11.3155	-54.8205	-122.877	-197.189	-273.16
584.326	95.0271	60.5303	88.8241	92.5096	90.0264	85.9024			584.326	95.0271	-11.2835	-54.8036	-122.932	-197.229	-273.167
585.29	95.0618	60.565	88.8369	92.4509	89.9923	85.8925			585.29	95.0618	-11.2488	-54.7908	-122.991	-197.263	-273.177
586.254	95.0916	60.6014	88.8467	92.396	89.9702	85.8865			586.254	95.0916	-11.2124	-54.781	-123.045	-197.285	-273.183
587.218	95.1196	60.6362	88.8557	92.3516	89.9641	85.89			587.218	95.1196	-11.1776	-54.772	-123.09	-197.291	-273.179
588.182	95.1476	60.6654	88.8666	92.3196	89.9734	85.9041			588.182	95.1476	-11.1484	-54.7611	-123.122	-197.282	-273.165
589.147	95.1756	60.6851	88.8809	92.2963	89.9914	85.9254			589.147	95.1756	-11.1287	-54.7468	-123.145	-197.264	-273.144
590.111	95.2026	60.6935	88.8976	92.2738	90.0071	85.947			590.111	95.2026	-11.1203	-54.7301	-123.168	-197.248	-273.122
591.075	95.2276	60.6916	88.9132	92.2428	90.0079	85.9604			591.075	95.2276	-11.1222	-54.7145	-123.199	-197.247	-273.109
592.039	95.2498	60.6831	88.9227	92.1964	89.9849	85.9586			592.039	95.2498	-11.1307	-54.705	-123.245	-197.27	-273.111
593.004	95.269	60.6726	88.9227	92.1319	89.9359	85.9389			593.004	95.269	-11.1412	-54.705	-123.31	-197.319	-273.13
593.968	95.2854	60.664	88.9129	92.0515	89.8669	85.903			593.968	95.2854	-11.1498	-54.7148	-123.39	-197.388	-273.166
594.932	95.2996	60.6594	88.8968	91.9605	89.7892	85.8569			594.932	95.2996	-11.1544	-54.7309	-123.481	-197.466	-273.212
595.896	95.3117	60.6584	88.8799	91.8655	89.7153	85.8082			595.896	95.3117	-11.1554	-54.7478	-123.576	-197.54	-273.261
596.861	95.3213	60.6591	88.8659	91.7718	89.6529	85.7633			596.861	95.3213	-11.1547	-54.7618	-123.67	-197.602	-273.306
597.825	95.3271	60.6591	88.8548	91.6824	89.6028	85.7249			597.825	95.3271	-11.1547	-54.7729	-123.759	-197.653	-273.344
598.789	95.3277	60.6561	88.8419	91.5977	89.5593	85.6917			598.789	95.3277	-11.1577	-54.7858	-123.844	-197.696	-273.377
599.753	95.3223	60.6486	88.8205	91.5171	89.5135	85.6599			599.753	95.3223	-11.1652	-54.8072	-123.924	-197.742	-273.409
600.717	95.3112	60.6367	88.7856	91.4401	89.4585	85.6255			600.717	95.3112	-11.1771	-54.8421	-124.001	-197.797	-273.444
601.682	95.2959	60.621	88.7362	91.3676	89.3919	85.5864			601.682	95.2959	-11.1928	-54.8915	-124.074	-197.863	-273.483
602.646	95.2788	60.6033	88.6769	91.302	89.3173	85.5424			602.646	95.2788	-11.2105	-54.9508	-124.139	-197.938	-273.527
603.61	95.2621	60.5851	88.6151	91.2467	89.2424	85.4944			603.61	95.2621	-11.2287	-55.0126	-124.195	-198.013	-273.575
604.574	95.2479	60.5673	88.5575	91.2046	89.1755	85.4434			604.574	95.2479	-11.2465	-55.0702	-124.237	-198.08	-273.626
605.539	95.2375	60.5495	88.5078	91.1771	89.1233	85.3903			605.539	95.2375	-11.2643	-55.1199	-124.264	-198.132	-273.679
606.503	95.2323	60.5308	88.465	91.1642	89.0888	85.3369			606.503	95.2323	-11.283	-55.1627	-124.277	-198.167	-273.732
607.467	95.2329	60.5104	88.425	91.1654	89.0717	85.2862			607.467	95.2329	-11.3034	-55.2027	-124.276	-198.184	-273.783
608.431	95.2385	60.488	88.3826	91.1792	89.0681	85.2414			608.431	95.2385	-11.3258	-55.2451	-124.262	-198.187	-273.828
609.396	95.2471	60.4636	88.3327	91.2027	89.0719	85.2036			609.396	95.2471	-11.3502	-55.295	-124.239	-198.183	-273.866
610.36	95.2548	60.4361	88.2715	91.2298	89.0742	85.1686			610.36	95.2548	-11.3777	-55.3562	-124.212	-198.181	-273.901
611.324	95.2571	60.4031	88.1961	91.2505	89.0652	85.127			611.324	95.2571	-11.4107	-55.4316	-124.191	-198.19	-273.942
612.288	95.2507	60.361	88.1048	91.2531	89.0362	85.0671			612.288	95.2507	-11.4528	-55.5229	-124.188	-198.219	-274.002
613.253	95.234	60.3074	87.9984	91.2287	88.983	84.9814			613.253	95.234	-11.5064	-55.6293	-124.213	-198.272	-274.088
614.217	95.2079	60.2445	87.8814	91.1762	88.9087	84.8723			614.217	95.2079	-11.5693	-55.7463	-124.265	-198.347	-274.197
615.181	95.175	60.1801	87.7626	91.1051	88.8244	84.7542			615.181	95.175	-11.6337	-55.8651	-124.336	-198.431	-274.315
616.145	95.1379	60.1261	87.6533	91.0319	88.7456	84.649			616.145	95.1379	-11.6877	-55.9744	-124.41	-198.51	-274.42
617.109	95.0991	60.0939	87.5635	90.9736	88.6856	84.5768			617.109	95.0991	-11.7199	-56.0642	-124.468	-198.57	-274.492
618.074	95.06	60.0888	87.499	90.9397	88.6512	84.5472			618.074	95.06	-11.725	-56.1287	-124.502	-198.604	-274.522
619.038	95.022	60.1074	87.4592	90.929	88.6401	84.5563			619.038	95.022	-11.7064	-56.1685	-124.512	-198.615	-274.513
620.002	94.9865	60.1388	87.439	90.9313	88.6433	84.5884			620.002	94.9865	-11.675	-56.1887	-124.51	-198.612	-274.481
620.966	94.9547	60.1693	87.4306	90.9332	88.6498	84.6241			620.966	94.9547	-11.6445	-56.1971	-124.508	-198.606	-274.445
621.931	94.927	60.188	87.4272	90.924	88.651	84.6479			621.931	94.927	-11.6258	-56.2005	-124.517	-198.604	-274.421
622.895	94.9037	60.1921	87.4247	90.9003	88.6438	84.6538			622.895	94.9037	-11.6217	-56.203	-124.541	-198.612	-274.415
623.859	94.8814	60.1836	87.4206	90.8623	88.6271	84.6423			623.859	94.8814	-11.6302	-56.2071	-124.579	-198.628	-274.427
624.823	94.8557	60.1684	87.4134	90.8125	88.6006	84.618			624.823	94.8557	-11.6454	-56.2143	-124.629	-198.655	-274.451
625.788	94.8233	60.1529	87.4023	90.7537	88.5647	84.5864			625.788	94.8233	-11.6609	-56.2254	-124.688	-198.691	-274.483
626.752	94.7826	60.1415	87.3873	90.6889	88.5197	84.5517			626.752	94.7826	-11.6723	-56.2404	-124.753	-198.736	-274.517
627.716	94.7334	60.1345	87.3693	90.6216	88.4672	84.516			627.716	94.7334	-11.6793	-56.2584	-124.82	-198.788	-274.553
628.68	94.6801	60.1335	87.3515	90.5587	88.4126	84.4824			628.68	94.6801	-11.6803	-56.2762	-124.883	-198.843	-274.587
629.644	94.6277	60.1395	87.3376	90.5075	88.3627	84.4534			629.644	94.6277	-11.6743	-56.2901	-124.934	-198.893	-274.616
630.609	94.5803	60.1544	87.3308	90.473	88.3239	84.4303			630.609	94.5803	-11.6594	-56.2969	-124.968	-198.931	-274.639
631.573	94.5396	60.1795	87.3319	90.4554	88.2994	84.4128			631.573	94.5396	-11.6343	-56.2958	-124.986	-198.956	-274.656
632.537	94.5043	60.2148	87.3391	90.4499	88.2884	84.3987			632.537	94.5043	-11.599	-56.2886	-124.992	-198.967	-274.67
633.501	94.4714	60.2584	87.3484	90.4488	88.2863	84.3845			633.501	94.4714	-11.5554	-56.2793	-124.993	-198.969	-274.685
634.466	94.4368	60.3064	87.3548	90.4452	88.287	84.3674			634.466	94.4368	-11.5074	-56.2729	-124.996	-198.968	-274.702
635.43	94.3975	60.3553	87.354	90.4364	88.2846	84.3465			635.43	94.3975	-11.4585	-56.2737	-125.005	-198.971	-274.723
636.394	94.3517	60.4032	87.3443	90.4242	88.2761	84.323			636.394	94.3517	-11.4106	-56.2834	-125.017	-198.979	-274.746
637.358	94.2994	60.4516	87.3266	90.4141	88.2616	84.3			637.358	94.2994	-11.3622	-56.3011	-125.027	-198.994	-274.769
638.323	94.2414	60.5043	87.3044	90.4113	88.2438	84.2808			638.323	94.2414	-11.3095	-56.3233	-125.03	-199.012	-274.788
639.287	94.1791	60.5664	87.2829	90.4184	88.2267	84.2671			639.287	94.1791	-11.2474	-56.3448	-125.023	-199.029	-274.802
640.251	94.1138	60.6417	87.2664	90.4339	88.2132	84.2586			640.251	94.1138	-11.1721	-56.3613	-125.008	-199.042	-274.811
641.215	94.047	60.7319	87.2574	90.4529	88.2041	84.2525			641.215	94.047	-11.0819	-56.3703	-124.989	-199.051	-274.817
642.179	93.9802	60.8359	87.2549	90.4695	88.1983	84.2449			642.179	93.9802	-10.9779	-56.3728	-124.972	-199.057	-274.824
643.144	93.9142	60.9508	87.2555	90.4796	88.1935	84.2324			643.144	93.9142	-10.863	-56.3722	-124.962	-199.062	-274.837
644.108	93.8485	61.0732	87.2546	90.4823	88.1885	84.2143			644.108	93.8485	-10.7406	-56.3731	-124.959	-199.067	-274.855
645.072	93.7796	61.1998	87.2488	90.4805	88.1836	84.1932			645.072	93.7796	-10.614	-56.3789	-124.961	-199.072	-274.876
646.036	93.7015	61.3288	87.2375	90.4795	88.1811	84.1747			646.036	93.7015	-10.485	-56.3902	-124.962	-199.074	-274.894
647.001	93.6068	61.4598	87.2235	90.4845	88.1837	84.1651			647.001	93.6068	-10.354	-56.4042	-124.957	-199.072	-274.904
647.965	93.4896	61.5939	87.2117	90.4988	88.1926	84.1692			647.965	93.4896	-10.2199	-56.416	-124.943	-199.063	-274.9
648.929	93.3482	61.7333	87.2067	90.5225	88.2074	84.1879			648.929	93.3482	-10.0805	-56.421	-124.919	-199.048	-274.881
649.893	93.1857	61.8806	87.2113	90.5527	88.2261	84.2176			649.893	93.1857	-9.93323	-56.4164	-124.889	-199.029	-274.852
650.858	93.0077	62.0374	87.2244	90.585	88.2462	84.2522			650.858	93.0077	-9.77643	-56.4033	-124.856	-199.009	-274.817
651.822	92.818	62.2041	87.2417	90.6146	88.2663	84.2851			651.822	92.818	-9.60973	-56.386	-124.827	-198.989	-274.784
652.786	92.6154	62.3792	87.2566	90.6385	88.2858	84.3119			652.786	92.6154	-9.43463	-56.3711	-124.803	-198.97	-274.757
653.75	92.3945	62.5602	87.2633	90.6557	88.3049	84.3319			653.75	92.3945	-9.25363	-56.3644	-124.786	-198.95	-274.737
654.715	92.1488	62.7441	87.2584	90.6675	88.3237	84.3472			654.715	92.1488	-9.06973	-56.3693	-124.774	-198.932	-274.722
655.679	91.875	62.9287	87.2422	90.6764	88.3416	84.3614			655.679	91.875	-8.88513	-56.3855	-124.765	-198.914	-274.708
656.643	91.5733	63.1126	87.218	90.6846	88.3576	84.3771			656.643	91.5733	-8.70123	-56.4097	-124.757	-198.898	-274.692
657.607	91.2444	63.2954	87.1901	90.6924	88.3701	84.3947			657.607	91.2444	-8.51843	-56.4376	-124.749	-198.885	-274.674
658.572	90.8877	63.478	87.1625	90.6986	88.3784	84.4134			658.572	90.8877	-8.33583	-56.4652	-124.743	-198.877	-274.656
659.536	90.5039	63.6637	87.1386	90.702	88.3837	84.4331			659.536	90.5039	-8.15013	-56.4891	-124.739	-198.872	-274.636
660.5	90.1027	63.8592	87.1218	90.7048	88.3908	84.4578			660.5	90.1027	-7.95463	-56.5059	-124.737	-198.865	-274.611
661.464	89.7084	64.0763	87.116	90.7139	88.408	84.496			661.464	89.7084	-7.73753	-56.5117	-124.728	-198.847	-274.573
662.428	89.3591	64.3302	87.1253	90.7399	88.4451	84.5583			662.428	89.3591	-7.48363	-56.5024	-124.702	-198.81	-274.511
663.393	89.0939	64.6316	87.1506	90.7891	88.5061	84.6496			663.393	89.0939	-7.18223	-56.4771	-124.652	-198.749	-274.42
664.357	88.9261	64.9737	87.184	90.8523	88.5801	84.7565			664.357	88.9261	-6.84013	-56.4437	-124.589	-198.675	-274.313
665.321	88.8142	65.3232	87.2052	90.8991	88.6367	84.8432			665.321	88.8142	-6.49063	-56.4225	-124.542	-198.619	-274.226
666.285	88.6625	65.633	87.1904	90.8975	88.6444	84.8723			666.285	88.6625	-6.18083	-56.4373	-124.544	-198.611	-274.197
667.25	88.3772	65.8706	87.1322	90.8422	88.5979	84.8368			667.25	88.3772	-5.94323	-56.4955	-124.599	-198.657	-274.232
668.214	87.9172	66.0237	87.0451	90.7499	88.5134	84.7542			668.214	87.9172	-5.79013	-56.5826	-124.692	-198.742	-274.315
669.178	87.296	66.1022	86.9524	90.6452	88.4155	84.6517			669.178	87.296	-5.71163	-56.6753	-124.796	-198.84	-274.417
670.142	86.5752	66.1456	86.8816	90.5636	88.3384	84.5687			670.142	86.5752	-5.66823	-56.7461	-124.878	-198.917	-274.5
671.106	85.8462	66.2052	86.856	90.535	88.3112	84.5388			671.106	85.8462	-5.60863	-56.7717	-124.906	-198.944	-274.53
672.071	85.1762	66.3101	86.8771	90.5572	88.3322	84.5609			672.071	85.1762	-5.50373	-56.7506	-124.884	-198.923	-274.508
673.035	84.5711	66.4626	86.9247	90.6065	88.3787	84.6105			673.035	84.5711	-5.35123	-56.703	-124.835	-198.877	-274.459
673.999	83.9989	66.6495	86.976	90.6634	88.431	84.6666			673.999	83.9989	-5.16433	-56.6517	-124.778	-198.824	-274.403
674.963	83.4246	66.8481	87.0168	90.7164	88.4764	84.7161			674.963	83.4246	-4.96573	-56.6109	-124.725	-198.779	-274.353
675.928	82.8253	67.0357	87.0418	90.7609	88.5089	84.7523			675.928	82.8253	-4.77813	-56.5859	-124.681	-198.746	-274.317
676.892	82.1946	67.1997	87.0529	90.7988	88.5294	84.7758			676.892	82.1946	-4.61413	-56.5748	-124.643	-198.726	-274.293
677.856	81.5413	67.3408	87.0556	90.837	88.5447	84.7928			677.856	81.5413	-4.47303	-56.5721	-124.604	-198.711	-274.276
678.82	80.8867	67.469	87.056	90.8835	88.5644	84.8118			678.82	80.8867	-4.34483	-56.5717	-124.558	-198.691	-274.257
679.785	80.2626	67.5958	87.0574	90.9426	88.5962	84.8393			679.785	80.2626	-4.21803	-56.5703	-124.499	-198.659	-274.23
680.749	79.7103	67.7281	87.0597	91.0135	88.6429	84.8773			680.749	79.7103	-4.08573	-56.568	-124.428	-198.612	-274.192
681.713	79.2796	67.8665	87.0605	91.0922	88.7027	84.9243			681.713	79.2796	-3.94733	-56.5672	-124.349	-198.553	-274.145
682.677	79.0253	68.0072	87.0573	91.1747	88.7711	84.978			682.677	79.0253	-3.80663	-56.5704	-124.267	-198.484	-274.091
683.641	78.9989	68.1455	87.0489	91.2586	88.8425	85.0363			683.641	78.9989	-3.66833	-56.5788	-124.183	-198.413	-274.033
684.606	79.2382	68.2773	87.0357	91.3433	88.9116	85.0974			684.606	79.2382	-3.53653	-56.592	-124.098	-198.344	-273.972
685.57	79.7577	68.4002	87.0201	91.4285	88.975	85.1596			685.57	79.7577	-3.41363	-56.6076	-124.013	-198.28	-273.91
686.534	80.5421	68.5139	87.0055	91.5129	89.0315	85.2201			686.534	80.5421	-3.29993	-56.6222	-123.929	-198.224	-273.849
687.499	81.5476	68.6206	86.9954	91.5935	89.0818	85.2759			687.499	81.5476	-3.19323	-56.6323	-123.848	-198.174	-273.793
688.463	82.7076	68.724	86.9923	91.6669	89.1283	85.3244			688.463	82.7076	-3.08983	-56.6354	-123.775	-198.127	-273.745
689.427	83.9439	68.8281	86.9967	91.73	89.1726	85.3644			689.427	83.9439	-2.98573	-56.631	-123.711	-198.083	-273.705
690.391	85.1803	68.9346	87.0062	91.7811	89.215	85.3963			690.391	85.1803	-2.87923	-56.6215	-123.66	-198.04	-273.673
691.355	86.3552	69.0429	87.0175	91.8208	89.2541	85.4222			691.355	86.3552	-2.77093	-56.6102	-123.621	-198.001	-273.647
692.32	87.4282	69.15	87.0272	91.8514	89.2875	85.4446			692.32	87.4282	-2.66383	-56.6005	-123.59	-197.968	-273.625
693.284	88.3808	69.2523	87.0341	91.8763	89.3141	85.4657			693.284	88.3808	-2.56153	-56.5936	-123.565	-197.941	-273.603
694.248	89.2109	69.3477	87.0397	91.8989	89.3347	85.4874			694.248	89.2109	-2.46613	-56.588	-123.543	-197.921	-273.582
695.212	89.9268	69.4365	87.0468	91.9217	89.3517	85.5107			695.212	89.9268	-2.37733	-56.5809	-123.52	-197.904	-273.558
696.177	90.5399	69.5208	87.0581	91.9454	89.3677	85.5364			696.177	90.5399	-2.29303	-56.5696	-123.496	-197.888	-273.533
697.141	91.0608	69.6033	87.0745	91.9686	89.3838	85.5651			697.141	91.0608	-2.21053	-56.5532	-123.473	-197.872	-273.504
698.105	91.4974	69.6858	87.0948	91.9885	89.3986	85.5967			698.105	91.4974	-2.12803	-56.5329	-123.453	-197.857	-273.472
699.069	91.8552	69.769	87.1162	92.001	89.4087	85.6302			699.069	91.8552	-2.04483	-56.5115	-123.44	-197.847	-273.439
700.034	92.139	69.8522	87.1366	92.0024	89.4103	85.6632			700.034	92.139	-1.96163	-56.4911	-123.439	-197.845	-273.406
700.998	92.3537	69.9346	87.1551	91.9898	89.4009	85.6924			700.998	92.3537	-1.87923	-56.4726	-123.452	-197.854	-273.377
701.962	92.5057	70.0162	87.173	91.9617	89.3797	85.7141			701.962	92.5057	-1.79763	-56.4547	-123.48	-197.876	-273.355
702.926	92.6021	70.0972	87.1927	91.9178	89.3476	85.7253			702.926	92.6021	-1.71663	-56.435	-123.524	-197.908	-273.344
703.89	92.6493	70.1777	87.2166	91.8584	89.3054	85.7243			703.89	92.6493	-1.63613	-56.4111	-123.583	-197.95	-273.345
704.855	92.6531	70.257	87.2462	91.7837	89.2533	85.7117			704.855	92.6531	-1.55683	-56.3815	-123.658	-198.002	-273.357
705.819	92.6171	70.3339	87.282	91.6938	89.1906	85.6902			705.819	92.6171	-1.47993	-56.3457	-123.748	-198.065	-273.379
706.783	92.5437	70.4063	87.3234	91.5881	89.116	85.6628			706.783	92.5437	-1.40753	-56.3043	-123.853	-198.139	-273.406
707.747	92.4335	70.4728	87.3701	91.4655	89.0285	85.6329			707.747	92.4335	-1.34103	-56.2576	-123.976	-198.227	-273.436
708.712	92.286	70.5341	87.4228	91.3251	88.9282	85.6029			708.712	92.286	-1.27973	-56.2049	-124.116	-198.327	-273.466
709.676	92.0979	70.5925	87.4838	91.1655	88.8158	85.5736			709.676	92.0979	-1.22133	-56.1439	-124.276	-198.44	-273.496
710.64	91.8607	70.6511	87.5565	90.9846	88.6916	85.5444			710.64	91.8607	-1.16273	-56.0712	-124.457	-198.564	-273.525
711.604	91.5567	70.712	87.644	90.7792	88.5549	85.5135			711.604	91.5567	-1.10183	-55.9837	-124.662	-198.7	-273.556
712.568	91.1529	70.7751	87.7482	90.5446	88.4026	85.4774			712.568	91.1529	-1.03873	-55.8795	-124.897	-198.853	-273.592
713.533	90.6188	70.8662	87.8734	90.2913	88.2444	85.4501			713.533	90.6188	-0.94763	-55.7543	-125.15	-199.011	-273.619
714.497	89.8509	70.9439	88.0124	89.9885	88.0517	85.4025			714.497	89.8509	-0.86993	-55.6153	-125.453	-199.204	-273.667
715.461	88.7633	71.0002	88.163	89.6263	87.814	85.3275			715.461	88.7633	-0.81363	-55.4647	-125.815	-199.441	-273.742
716.426	87.292	71.0316	88.3257	89.2013	87.5263	85.2233			716.426	87.292	-0.78223	-55.302	-126.24	-199.729	-273.846
717.39	85.4416	71.0416	88.5042	88.7259	87.1967	85.0974			717.39	85.4416	-0.77223	-55.1235	-126.716	-200.059	-273.972
718.354	83.3032	71.0113	88.6987	88.2155	86.8351	84.9499			718.354	83.3032	-0.80253	-54.929	-127.226	-200.42	-274.119
719.318	81.1365	70.9887	88.9175	87.7447	86.5031	84.8309			719.318	81.1365	-0.82513	-54.7102	-127.697	-200.752	-274.238
720.282	79.2487	70.985	89.1576	87.3768	86.251	84.7699			720.282	79.2487	-0.82883	-54.4701	-128.065	-201.004	-274.299
721.247	77.9398	71.0021	89.4088	87.1663	86.122	84.7883			721.247	77.9398	-0.81173	-54.2189	-128.275	-201.133	-274.281
722.211	77.4178	71.0319	89.6557	87.1437	86.1397	84.8929			722.211	77.4178	-0.78193	-53.972	-128.298	-201.116	-274.176
723.175	77.742	71.0594	89.8821	87.3065	86.302	85.0748			723.175	77.742	-0.75443	-53.7456	-128.135	-200.953	-273.994
724.139	78.8162	71.0695	90.0748	87.6213	86.5827	85.3128			724.139	78.8162	-0.74433	-53.5529	-127.82	-200.673	-273.756
725.104	80.433	71.0525	90.2264	88.0344	86.9399	85.5797			725.104	80.433	-0.76133	-53.4013	-127.407	-200.315	-273.489
726.068	82.3437	71.0058	90.3343	88.4863	87.3269	85.8482			726.068	82.3437	-0.80803	-53.2934	-126.955	-199.928	-273.221
727.032	84.3184	70.9324	90.3974	88.9244	87.7007	86.0947			727.032	84.3184	-0.88143	-53.2303	-126.517	-199.555	-272.974
727.996	86.1818	70.8378	90.4144	89.3096	88.0273	86.3			727.996	86.1818	-0.97603	-53.2133	-126.132	-199.228	-272.769
728.961	87.8227	70.7266	90.3821	89.6195	88.2846	86.4506			728.961	87.8227	-1.08723	-53.2456	-125.822	-198.971	-272.619
729.925	89.1892	70.6022	90.2967	89.8474	88.4629	86.5389			729.925	89.1892	-1.21163	-53.331	-125.594	-198.792	-272.53
730.889	90.2748	70.467	90.1556	89.9998	88.5637	86.5627			730.889	90.2748	-1.34683	-53.4721	-125.442	-198.692	-272.506
731.853	91.1	70.3226	89.9586	90.091	88.5969	86.5249			731.853	91.1	-1.49123	-53.6691	-125.35	-198.658	-272.544
732.817	91.6924	70.1707	89.709	90.1381	88.5769	86.4322			732.817	91.6924	-1.64313	-53.9187	-125.303	-198.678	-272.637
733.782	92.0677	70.0128	89.4131	90.1566	88.5185	86.2933			733.782	92.0677	-1.80103	-54.2146	-125.285	-198.737	-272.776
734.746	92.2194	69.85	89.0788	90.1583	88.4348	86.1175			734.746	92.2194	-1.96383	-54.5489	-125.283	-198.821	-272.952
735.71	92.1226	69.6843	88.7152	90.1506	88.3356	85.9143			735.71	92.1226	-2.12953	-54.9125	-125.291	-198.92	-273.155
736.674	91.7553	69.5197	88.3319	90.1379	88.2285	85.6922			736.674	91.7553	-2.29413	-55.2958	-125.304	-199.027	-273.377
737.639	91.1319	69.3625	87.9388	90.1235	88.1191	85.4594			737.639	91.1319	-2.45133	-55.6889	-125.318	-199.136	-273.61
738.603	90.3308	69.2214	87.5468	90.1101	88.0122	85.2234			738.603	90.3308	-2.59243	-56.0809	-125.331	-199.243	-273.846
739.567	89.4996	69.1054	87.1663	90.1004	87.912	84.991			739.567	89.4996	-2.70843	-56.4614	-125.341	-199.343	-274.078
740.531	88.8257	69.0224	86.8072	90.0959	87.8213	84.7684			740.531	88.8257	-2.79143	-56.8205	-125.346	-199.434	-274.301
741.495	88.4818	68.9771	86.4775	90.0964	87.7414	84.5607			741.495	88.4818	-2.83673	-57.1502	-125.345	-199.514	-274.508
742.46	88.5677	68.9713	86.1828	90.0994	87.6716	84.3716			742.46	88.5677	-2.84253	-57.4449	-125.342	-199.584	-274.698
743.424	89.0767	69.0045	85.9254	90.1013	87.61	84.203			743.424	89.0767	-2.80933	-57.7023	-125.34	-199.645	-274.866
744.388	89.9028	69.0753	85.705	90.0986	87.554	84.0551			744.388	89.9028	-2.73853	-57.9227	-125.343	-199.701	-275.014
745.352	90.8824	69.1824	85.5191	90.0889	87.5011	83.9268			745.352	90.8824	-2.63143	-58.1086	-125.353	-199.754	-275.142
746.317	91.8523	69.3246	85.3635	90.0713	87.449	83.8164			746.317	91.8523	-2.48923	-58.2642	-125.37	-199.806	-275.253
747.281	92.6946	69.5	85.2333	90.0459	87.3962	83.7221			747.281	92.6946	-2.31383	-58.3944	-125.396	-199.859	-275.347
748.245	93.356	69.7049	85.1237	90.0135	87.3421	83.643			748.245	93.356	-2.10893	-58.504	-125.428	-199.913	-275.426
749.209	93.8382	69.9341	85.0314	89.9755	87.2877	83.5788			749.209	93.8382	-1.87973	-58.5963	-125.466	-199.968	-275.49
750.174	94.1746	70.1803	84.9552	89.9338	87.2357	83.5304			750.174	94.1746	-1.63353	-58.6725	-125.508	-200.02	-275.539
751.138	94.4061	70.436	84.8963	89.8914	87.1904	83.4987			751.138	94.4061	-1.37783	-58.7314	-125.55	-200.065	-275.57
752.102	94.5676	70.6944	84.8579	89.8525	87.1568	83.4849			752.102	94.5676	-1.11943	-58.7698	-125.589	-200.099	-275.584
753.066	94.6843	70.9509	84.8445	89.8218	87.1395	83.4904			753.066	94.6843	-0.86293	-58.7832	-125.62	-200.116	-275.579
754.031	94.7743	71.2032	84.8601	89.8035	87.1416	83.5167			754.031	94.7743	-0.61063	-58.7676	-125.638	-200.114	-275.552
754.995	94.8509	71.4516	84.9077	89.8007	87.1642	83.5655			754.995	94.8509	-0.36223	-58.72	-125.641	-200.091	-275.504
755.959	94.9235	71.6975	84.9885	89.8144	87.2069	83.6386			755.959	94.9235	-0.11633	-58.6392	-125.627	-200.048	-275.431
756.923	94.9968	71.9431	85.1021	89.8443	87.2685	83.7372			756.923	94.9968	0.12927	-58.5256	-125.597	-199.987	-275.332
757.888	95.071	72.1895	85.247	89.8891	87.3474	83.8613			757.888	95.071	0.37567	-58.3807	-125.552	-199.908	-275.208
758.852	95.1428	72.4363	85.421	89.9473	87.4425	84.0094			758.852	95.1428	0.62247	-58.2067	-125.494	-199.813	-275.06
759.816	95.2082	72.6817	85.6208	90.018	87.5527	84.1784			759.816	95.2082	0.86787	-58.0069	-125.423	-199.703	-274.891
760.78	95.2635	72.9226	85.8425	90.1006	87.6771	84.3648			760.78	95.2635	1.10877	-57.7852	-125.341	-199.578	-274.704
761.744	95.3064	73.1559	86.0814	90.1951	87.8146	84.5648			761.744	95.3064	1.34207	-57.5463	-125.246	-199.441	-274.504
762.709	95.336	73.3788	86.3326	90.3014	87.9641	84.7754			762.709	95.336	1.56497	-57.2951	-125.14	-199.291	-274.294
763.673	95.3524	73.5897	86.5918	90.4189	88.1236	84.9943			763.673	95.3524	1.77587	-57.0359	-125.023	-199.132	-274.075
764.637	95.3572	73.7876	86.8556	90.5462	88.2908	85.2198			764.637	95.3572	1.97377	-56.7721	-124.895	-198.965	-273.849
765.601	95.3528	73.9721	87.1215	90.6811	88.4629	85.4495			765.601	95.3528	2.15827	-56.5062	-124.76	-198.792	-273.62
766.566	95.3407	74.1427	87.3869	90.8198	88.6364	85.6805			766.566	95.3407	2.32887	-56.2408	-124.622	-198.619	-273.389
767.53	95.3189	74.299	87.649	90.9579	88.8073	85.9091			767.53	95.3189	2.48517	-55.9787	-124.484	-198.448	-273.16
768.494	95.2783	74.4408	87.9039	91.0902	88.9717	86.1314			768.494	95.2783	2.62697	-55.7238	-124.351	-198.284	-272.938
769.458	95.202	74.5683	88.1482	91.2122	89.1262	86.3439			769.458	95.202	2.75447	-55.4795	-124.229	-198.129	-272.725
770.423	95.0696	74.6825	88.38	91.3202	89.2685	86.5441			770.423	95.0696	2.86867	-55.2477	-124.121	-197.987	-272.525
771.387	94.8657	74.7845	88.6006	91.4129	89.3981	86.731			771.387	94.8657	2.97067	-55.0271	-124.029	-197.857	-272.338
772.351	94.591	74.8758	88.8142	91.4911	89.5159	86.9051			772.351	94.591	3.06197	-54.8135	-123.95	-197.739	-272.164
773.315	94.2702	74.9575	89.0266	91.5575	89.624	87.0681			773.315	94.2702	3.14367	-54.6011	-123.884	-197.631	-272.001
774.279	93.9504	75.0303	89.2424	91.6154	89.7249	87.2222			774.279	93.9504	3.21647	-54.3853	-123.826	-197.53	-271.847
775.244	93.6903	75.0944	89.4633	91.668	89.8201	87.3694			775.244	93.6903	3.28057	-54.1644	-123.773	-197.435	-271.7
776.208	93.5416	75.1498	89.6868	91.717	89.9102	87.5106			776.208	93.5416	3.33597	-53.9409	-123.724	-197.345	-271.559
777.172	93.532	75.1967	89.9076	91.7622	89.9945	87.6455			777.172	93.532	3.38287	-53.7201	-123.679	-197.261	-271.424
778.136	93.6562	75.2354	90.1201	91.8025	90.0717	87.7726			778.136	93.6562	3.42157	-53.5076	-123.639	-197.184	-271.297
779.101	93.8793	75.2672	90.3196	91.8363	90.1407	87.89			779.101	93.8793	3.45337	-53.3081	-123.605	-197.115	-271.179
780.065	94.151	75.2935	90.5044	91.8622	90.2014	87.9961			780.065	94.151	3.47967	-53.1233	-123.579	-197.054	-271.073
781.029	94.4219	75.3151	90.6746	91.8799	90.2543	88.0904			781.029	94.4219	3.50127	-52.9531	-123.562	-197.001	-270.979
781.993	94.657	75.3323	90.8314	91.8898	90.3005	88.1734			781.993	94.657	3.51847	-52.7963	-123.552	-196.955	-270.896
782.958	94.8404	75.3438	90.9757	91.8931	90.3413	88.2464			782.958	94.8404	3.52997	-52.652	-123.548	-196.914	-270.823
783.922	94.9725	75.3483	91.1079	91.8915	90.3777	88.3108			783.922	94.9725	3.53447	-52.5198	-123.55	-196.878	-270.758
784.886	95.0627	75.3449	91.2279	91.887	90.4108	88.368			784.886	95.0627	3.53107	-52.3998	-123.554	-196.845	-270.701
785.85	95.1222	75.3346	91.3362	91.8816	90.4412	88.4194			785.85	95.1222	3.52077	-52.2915	-123.56	-196.814	-270.65
786.814	95.1601	75.3203	91.4339	91.8766	90.4694	88.4664			786.814	95.1601	3.50647	-52.1938	-123.565	-196.786	-270.603
787.779	95.1817	75.3054	91.5228	91.8728	90.495	88.5104			787.779	95.1817	3.49157	-52.1049	-123.569	-196.76	-270.559
788.743	95.1903	75.2922	91.6055	91.8702	90.5172	88.5526			788.743	95.1903	3.47837	-52.0222	-123.571	-196.738	-270.517
789.707	95.1879	75.2798	91.6842	91.8684	90.5346	88.5936			789.707	95.1879	3.46597	-51.9435	-123.573	-196.721	-270.476
790.671	95.1767	75.2638	91.7597	91.8672	90.5464	88.6332			790.671	95.1767	3.44997	-51.868	-123.574	-196.709	-270.436
791.636	95.1596	75.2377	91.8311	91.8664	90.5525	88.67			791.636	95.1596	3.42387	-51.7966	-123.575	-196.703	-270.399
792.6	95.1394	75.1956	91.8959	91.8663	90.554	88.7022			792.6	95.1394	3.38177	-51.7318	-123.575	-196.701	-270.367
793.564	95.118	75.1346	91.9503	91.8664	90.5528	88.7281			793.564	95.118	3.32077	-51.6774	-123.575	-196.703	-270.341
794.528	95.0965	75.0556	91.9914	91.8654	90.5506	88.7467			794.528	95.0965	3.24177	-51.6363	-123.576	-196.705	-270.322
795.493	95.0748	74.9623	92.0178	91.8616	90.5482	88.7586			795.493	95.0748	3.14847	-51.6099	-123.58	-196.707	-270.311
796.457	95.0518	74.8584	92.0309	91.8539	90.5459	88.7653			796.457	95.0518	3.04457	-51.5968	-123.588	-196.709	-270.304
797.421	95.0266	74.7455	92.0339	91.8424	90.5436	88.7692			797.421	95.0266	2.93167	-51.5938	-123.599	-196.712	-270.3
798.385	94.9992	74.6215	92.0308	91.8296	90.5416	88.7725			798.385	94.9992	2.80767	-51.5969	-123.612	-196.714	-270.297
799.35	94.9699	74.4807	92.0244	91.8184	90.5402	88.7757			799.35	94.9699	2.66687	-51.6033	-123.623	-196.715	-270.293
800.314	94.9396	74.3159	92.0161	91.8114	90.5397	88.7771			800.314	94.9396	2.50207	-51.6116	-123.63	-196.716	-270.292
801.278	94.9085	74.1204	92.0055	91.8094	90.5392	88.7731			801.278	94.9085	2.30657	-51.6222	-123.632	-196.716	-270.296
802.242	94.8763	73.8894	91.9919	91.8106	90.5371	88.7592			802.242	94.8763	2.07557	-51.6358	-123.631	-196.718	-270.31
803.207	94.8417	73.6207	91.9748	91.8122	90.5315	88.7318			803.207	94.8417	1.80687	-51.6529	-123.629	-196.724	-270.337
804.171	94.8034	73.3137	91.954	91.8115	90.5206	88.6898			804.171	94.8034	1.49987	-51.6737	-123.63	-196.735	-270.379
805.135	94.7602	72.9682	91.9296	91.8067	90.5037	88.6348			805.135	94.7602	1.15437	-51.6981	-123.635	-196.752	-270.434
806.099	94.7118	72.5842	91.9007	91.7974	90.4807	88.5699			806.099	94.7118	0.77037	-51.727	-123.644	-196.775	-270.499
807.063	94.6588	72.161	91.8656	91.7836	90.4518	88.4983			807.063	94.6588	0.34717	-51.7621	-123.658	-196.804	-270.571
808.028	94.6022	71.698	91.8216	91.7653	90.4161	88.4214			808.028	94.6022	-0.11583	-51.8061	-123.676	-196.839	-270.648
808.992	94.542	71.1958	91.7662	91.7418	90.3719	88.3385			808.992	94.542	-0.61803	-51.8615	-123.7	-196.883	-270.731
809.956	94.4769	70.6566	91.697	91.7115	90.3171	88.2463			809.956	94.4769	-1.15723	-51.9307	-123.73	-196.938	-270.823
810.92	94.4033	70.0856	91.6124	91.6729	90.2499	88.1413			810.92	94.4033	-1.72823	-52.0153	-123.769	-197.005	-270.928
811.885	94.3164	69.4911	91.5118	91.6241	90.1693	88.02			811.885	94.3164	-2.32273	-52.1159	-123.817	-197.086	-271.049
812.849	94.2109	68.8847	91.395	91.5642	90.0758	87.8808			812.849	94.2109	-2.92913	-52.2327	-123.877	-197.18	-271.188
813.813	94.0807	68.2819	91.2623	91.4927	89.9704	87.7237			813.813	94.0807	-3.53193	-52.3654	-123.949	-197.285	-271.345
814.777	93.917	67.7009	91.1149	91.4098	89.8545	87.55			814.777	93.917	-4.11293	-52.5128	-124.032	-197.401	-271.519
815.741	93.7038	67.1618	90.9547	91.3163	89.7292	87.3622			815.741	93.7038	-4.65203	-52.673	-124.125	-197.526	-271.707
816.706	93.4158	66.6848	90.7843	91.2135	89.595	87.1628			816.706	93.4158	-5.12903	-52.8434	-124.228	-197.66	-271.906
817.67	93.0209	66.2886	90.6072	91.103	89.4525	86.9548			817.67	93.0209	-5.52523	-53.0205	-124.338	-197.803	-272.114
818.634	92.4931	65.9883	90.4273	90.9866	89.3029	86.7415			818.634	92.4931	-5.82553	-53.2004	-124.455	-197.952	-272.328
819.598	91.8306	65.7957	90.2489	90.8659	89.148	86.5269			819.598	91.8306	-6.01813	-53.3788	-124.576	-198.107	-272.542
820.563	91.0726	65.7179	90.0767	90.7428	88.9911	86.3159			820.563	91.0726	-6.09593	-53.551	-124.699	-198.264	-272.753
821.527	90.3041	65.7588	89.9152	90.6194	88.8363	86.1142			821.527	90.3041	-6.05503	-53.7125	-124.822	-198.419	-272.955
822.491	89.6411	65.9185	89.7692	90.4977	88.6877	85.928			822.491	89.6411	-5.89533	-53.8585	-124.944	-198.568	-273.141
823.455	89.1987	66.194	89.6432	90.3797	88.5489	85.763			823.455	89.1987	-5.61983	-53.9845	-125.062	-198.706	-273.306
824.42	89.0536	66.5784	89.5412	90.2668	88.4219	85.6238			824.42	89.0536	-5.23543	-54.0865	-125.175	-198.833	-273.445
825.384	89.2182	67.0611	89.4663	90.1591	88.3069	85.5131			825.384	89.2182	-4.75273	-54.1614	-125.282	-198.948	-273.556
826.348	89.6365	67.6278	89.4199	90.0563	88.2032	85.4316			826.348	89.6365	-4.18603	-54.2078	-125.385	-199.052	-273.638
827.312	90.2058	68.2616	89.4016	89.958	88.1101	85.3781			827.312	90.2058	-3.55223	-54.2261	-125.483	-199.145	-273.691
828.277	90.8106	68.9447	89.41	89.8644	88.0281	85.3502			828.277	90.8106	-2.86913	-54.2177	-125.577	-199.227	-273.719
829.241	91.3569	69.6602	89.4426	89.777	87.9595	85.346			829.241	91.3569	-2.15363	-54.1851	-125.664	-199.296	-273.723
830.205	91.7906	70.393	89.4974	89.6985	87.9081	85.3645			830.205	91.7906	-1.42083	-54.1303	-125.743	-199.347	-273.705
831.169	92.0985	71.13	89.5731	89.6321	87.8784	85.4065			831.169	92.0985	-0.68383	-54.0546	-125.809	-199.377	-273.663
832.134	92.2952	71.8598	89.6689	89.5809	87.874	85.4741			832.134	92.2952	0.04597	-53.9588	-125.861	-199.381	-273.595
833.098	92.407	72.5722	89.7842	89.5467	87.8963	85.5692			833.098	92.407	0.75837	-53.8435	-125.895	-199.359	-273.5
834.062	92.4592	73.2577	89.9168	89.5304	87.9445	85.6924			834.062	92.4592	1.44387	-53.7109	-125.911	-199.311	-273.377
835.026	92.4717	73.9085	90.0631	89.5321	88.0156	85.8418			835.026	92.4717	2.09467	-53.5646	-125.909	-199.24	-273.227
835.99	92.4598	74.5191	90.2173	89.552	88.1053	86.013			835.99	92.4598	2.70527	-53.4104	-125.889	-199.15	-273.056
836.955	92.4364	75.0861	90.3726	89.5902	88.2099	86.1996			836.955	92.4364	3.27227	-53.2551	-125.851	-199.045	-272.87
837.919	92.4125	75.6077	90.5218	89.6462	88.3263	86.3946			837.919	92.4125	3.79387	-53.1059	-125.795	-198.929	-272.675
838.883	92.3962	76.0829	90.6591	89.7185	88.4522	86.5921			838.883	92.3962	4.26907	-52.9686	-125.723	-198.803	-272.477
839.847	92.3897	76.5101	90.78	89.8032	88.5847	86.7875			839.847	92.3897	4.69627	-52.8477	-125.638	-198.671	-272.282
840.812	92.3891	76.8876	90.8818	89.8945	88.7197	86.9778			840.812	92.3891	5.07377	-52.7459	-125.547	-198.536	-272.091
841.776	92.3857	77.2148	90.9625	89.9855	88.8514	87.16			841.776	92.3857	5.40097	-52.6652	-125.456	-198.404	-271.909
842.74	92.3697	77.4932	91.0199	90.0692	88.9731	87.3299			842.74	92.3697	5.67937	-52.6078	-125.372	-198.282	-271.739
843.704	92.334	77.7271	91.0512	90.1395	89.0787	87.481			843.704	92.334	5.91327	-52.5765	-125.302	-198.177	-271.588
844.668	92.2773	77.9229	91.0528	90.1918	89.1642	87.6054			844.668	92.2773	6.10907	-52.5749	-125.25	-198.091	-271.464
845.633	92.2038	78.0879	91.0223	90.2233	89.2283	87.6962			845.633	92.2038	6.27407	-52.6054	-125.218	-198.027	-271.373
846.597	92.1215	78.2279	90.9595	90.2342	89.272	87.7495			846.597	92.1215	6.41407	-52.6682	-125.207	-197.983	-271.32
847.561	92.0384	78.3464	90.8675	90.2283	89.2966	87.7661			847.561	92.0384	6.53257	-52.7602	-125.213	-197.959	-271.303
848.525	91.9599	78.4446	90.7519	90.2129	89.3031	87.7512			848.525	91.9599	6.63077	-52.8758	-125.229	-197.952	-271.318
849.49	91.8867	78.5213	90.6184	90.1967	89.2918	87.7112			849.49	91.8867	6.70747	-53.0093	-125.245	-197.964	-271.358
850.454	91.8155	78.5747	90.47	90.1858	89.2621	87.6503			850.454	91.8155	6.76087	-53.1577	-125.256	-197.993	-271.419
851.418	91.7414	78.6035	90.3042	90.1797	89.2136	87.5685			851.418	91.7414	6.78967	-53.3235	-125.262	-198.042	-271.501
852.382	91.6593	78.6077	90.1129	90.1687	89.1453	87.4604			852.382	91.6593	6.79387	-53.5148	-125.273	-198.11	-271.609
853.347	91.5664	78.5889	89.8841	90.1363	89.0555	87.3175			853.347	91.5664	6.77507	-53.7436	-125.305	-198.2	-271.752
854.311	91.4625	78.5499	89.605	90.0645	88.941	87.1306			854.311	91.4625	6.73607	-54.0227	-125.377	-198.314	-271.939
855.275	91.3491	78.4936	89.2661	89.9412	88.7976	86.8934			855.275	91.3491	6.67977	-54.3616	-125.5	-198.458	-272.176
856.239	91.2289	78.422	88.8642	89.7648	88.6223	86.6045			856.239	91.2289	6.60817	-54.7635	-125.677	-198.633	-272.465
857.204	91.1044	78.3353	88.4046	89.5446	88.4146	86.2689			857.204	91.1044	6.52147	-55.2231	-125.897	-198.841	-272.8
858.168	90.9777	78.2319	87.9002	89.2968	88.1782	85.8972			858.168	90.9777	6.41807	-55.7275	-126.145	-199.077	-273.172
859.132	90.8501	78.11	87.371	89.0384	87.921	85.5043			859.132	90.8501	6.29617	-56.2567	-126.403	-199.334	-273.565
860.096	90.7223	77.9692	86.8407	88.7823	87.6528	85.1069			860.096	90.7223	6.15537	-56.787	-126.659	-199.603	-273.962
861.061	90.5948	77.8125	86.3338	88.5351	87.3837	84.7215			861.061	90.5948	5.99867	-57.2939	-126.906	-199.872	-274.348
862.025	90.4673	77.6464	85.872	88.299	87.1223	84.3623			862.025	90.4673	5.83257	-57.7557	-127.142	-200.133	-274.707
862.989	90.3395	77.4814	85.4724	88.0744	86.8756	84.041			862.989	90.3395	5.66757	-58.1553	-127.367	-200.38	-275.028
863.953	90.2104	77.3299	85.1451	87.8627	86.6496	83.7661			863.953	90.2104	5.51607	-58.4826	-127.579	-200.606	-275.303
864.917	90.0787	77.2047	84.8944	87.6671	86.45	83.544			864.917	90.0787	5.39087	-58.7333	-127.774	-200.805	-275.525
865.882	89.943	77.1166	84.7197	87.4924	86.2829	83.3787			865.882	89.943	5.30277	-58.908	-127.949	-200.972	-275.69
866.846	89.8027	77.0734	84.618	87.3434	86.1538	83.2725			866.846	89.8027	5.25957	-59.0097	-128.098	-201.102	-275.797
867.81	89.6579	77.0785	84.5869	87.2246	86.0673	83.2263			867.81	89.6579	5.26467	-59.0408	-128.217	-201.188	-275.843
868.774	89.5097	77.1311	84.6252	87.1391	86.0254	83.2396			868.774	89.5097	5.31727	-59.0025	-128.302	-201.23	-275.83
869.739	89.3601	77.2266	84.734	87.0886	86.0279	83.3112			869.739	89.3601	5.41277	-58.8937	-128.353	-201.227	-275.758
870.703	89.2107	77.3577	84.915	87.0722	86.072	83.4388			870.703	89.2107	5.54387	-58.7127	-128.369	-201.183	-275.63
871.667	89.0619	77.5157	85.1681	87.0858	86.1531	83.6189			871.667	89.0619	5.70187	-58.4596	-128.356	-201.102	-275.45
872.631	88.9113	77.6913	85.4896	87.122	86.2648	83.846			872.631	88.9113	5.87747	-58.1381	-128.319	-200.991	-275.223
873.596	88.7535	77.8754	85.871	87.1708	86.3997	84.1123			873.596	88.7535	6.06157	-57.7567	-128.271	-200.856	-274.957
874.56	88.5809	78.0594	86.2995	87.2214	86.5495	84.408			874.56	88.5809	6.24557	-57.3282	-128.22	-200.706	-274.661
875.524	88.3844	78.2355	86.7592	87.2651	86.7064	84.7212			875.524	88.3844	6.42167	-56.8685	-128.176	-200.549	-274.348
876.488	88.1557	78.3972	87.2343	87.2973	86.8636	85.0394			876.488	88.1557	6.58337	-56.3934	-128.144	-200.392	-274.03
877.452	87.8874	78.5402	87.7103	87.318	87.0154	85.3502			877.452	87.8874	6.72637	-55.9174	-128.123	-200.24	-273.719
878.417	87.5721	78.6627	88.1749	87.33	87.1577	85.6422			878.417	87.5721	6.84887	-55.4528	-128.111	-200.098	-273.427
879.381	87.2005	78.765	88.6177	87.3367	87.286	85.9063			879.381	87.2005	6.95117	-55.01	-128.105	-199.969	-273.163
880.345	86.7615	78.8492	89.0294	87.3394	87.3958	86.1362			880.345	86.7615	7.03537	-54.5983	-128.102	-199.86	-272.933
881.309	86.2452	78.9181	89.401	87.3367	87.4818	86.3286			881.309	86.2452	7.10427	-54.2267	-128.105	-199.774	-272.741
882.274	85.6497	78.9742	89.7249	87.3245	87.54	86.4831			882.274	85.6497	7.16037	-53.9028	-128.117	-199.715	-272.586
883.238	84.9901	79.0194	89.9951	87.2981	87.5686	86.6015			883.238	84.9901	7.20557	-53.6326	-128.143	-199.687	-272.468
884.202	84.304	79.055	90.2095	87.2537	87.57	86.6873			884.202	84.304	7.24117	-53.4182	-128.188	-199.685	-272.382
885.166	83.6502	79.0817	90.3695	87.1898	87.5504	86.7454			885.166	83.6502	7.26787	-53.2582	-128.252	-199.705	-272.324
886.131	83.0976	79.1001	90.48	87.1081	87.5184	86.7816			886.131	83.0976	7.28627	-53.1477	-128.333	-199.737	-272.288
887.095	82.7077	79.1099	90.5484	87.0142	87.4829	86.8017			887.095	82.7077	7.29607	-53.0793	-128.427	-199.772	-272.267
888.059	82.5168	79.1103	90.5828	86.9172	87.4511	86.8117			888.059	82.5168	7.29647	-53.0449	-128.524	-199.804	-272.257
889.023	82.5253	79.1	90.5909	86.8288	87.4279	86.8165			889.023	82.5253	7.28617	-53.0368	-128.613	-199.827	-272.253
889.987	82.6977	79.0778	90.5795	86.7605	87.4156	86.8201			889.987	82.6977	7.26397	-53.0482	-128.681	-199.84	-272.249
890.952	82.9741	79.0434	90.5546	86.7206	87.415	86.8245			890.952	82.9741	7.22957	-53.0731	-128.721	-199.84	-272.245
891.916	83.2876	78.9977	90.5212	86.7106	87.4254	86.8307			891.916	83.2876	7.18387	-53.1065	-128.731	-199.83	-272.238
892.88	83.5798	78.9426	90.4836	86.7253	87.445	86.8385			892.88	83.5798	7.12877	-53.1441	-128.716	-199.81	-272.231
893.844	83.8105	78.8808	90.4453	86.7542	87.4708	86.8478			893.844	83.8105	7.06697	-53.1824	-128.687	-199.785	-272.221
894.809	83.9592	78.8147	90.4088	86.7863	87.4996	86.8588			894.809	83.9592	7.00087	-53.2189	-128.655	-199.756	-272.21
895.773	84.0203	78.7459	90.3758	86.8136	87.5283	86.8726			895.773	84.0203	6.93207	-53.2519	-128.628	-199.727	-272.197
896.737	83.9956	78.6748	90.3474	86.833	87.5548	86.8904			896.737	83.9956	6.86097	-53.2803	-128.608	-199.701	-272.179
897.701	83.8892	78.6008	90.3244	86.8462	87.5781	86.913			897.701	83.8892	6.78697	-53.3033	-128.595	-199.677	-272.156
898.666	83.7043	78.5225	90.3081	86.8561	87.5984	86.9404			898.666	83.7043	6.70867	-53.3196	-128.585	-199.657	-272.129
899.63	83.4428	78.4381	90.2993	86.8649	87.616	86.9712			899.63	83.4428	6.62427	-53.3284	-128.577	-199.639	-272.098
900.594	83.1065	78.3461	90.2987	86.8723	87.6309	87.0032			900.594	83.1065	6.53227	-53.329	-128.569	-199.624	-272.066
901.558	82.6989	78.2451	90.3061	86.8762	87.6426	87.0339			901.558	82.6989	6.43127	-53.3216	-128.565	-199.613	-272.035
902.523	82.2269	78.1341	90.3199	86.8744	87.65	87.0609			902.523	82.2269	6.32027	-53.3078	-128.567	-199.605	-272.008
903.487	81.7019	78.0124	90.3374	86.8655	87.6518	87.0825			903.487	81.7019	6.19857	-53.2903	-128.576	-199.604	-271.987
904.451	81.1405	77.8792	90.3554	86.8495	87.6464	87.0971			904.451	81.1405	6.06537	-53.2723	-128.592	-199.609	-271.972
905.415	80.5635	77.7343	90.371	86.8269	87.6327	87.1036			905.415	80.5635	5.92047	-53.2567	-128.615	-199.623	-271.966
906.38	79.992	77.5773	90.3821	86.798	87.6094	87.1013			906.38	79.992	5.76347	-53.2456	-128.643	-199.646	-271.968
907.344	79.4436	77.4081	90.3881	86.7626	87.5762	87.0904			907.344	79.4436	5.59427	-53.2396	-128.679	-199.679	-271.979
908.308	78.9269	77.2269	90.389	86.72	87.5334	87.0726			908.308	78.9269	5.41307	-53.2387	-128.721	-199.722	-271.997
909.272	78.4391	77.0337	90.3855	86.6698	87.4828	87.0505			909.272	78.4391	5.21987	-53.2422	-128.772	-199.773	-272.019
910.236	77.9655	76.8295	90.3779	86.6119	87.4267	87.0272			910.236	77.9655	5.01567	-53.2498	-128.83	-199.829	-272.042
911.201	77.4835	76.616	90.3665	86.5472	87.3676	87.0053			911.201	77.4835	4.80217	-53.2612	-128.894	-199.888	-272.064
912.165	76.9686	76.3966	90.3508	86.4765	87.3071	86.9857			912.165	76.9686	4.58277	-53.2769	-128.965	-199.948	-272.083
913.129	76.3997	76.1762	90.3303	86.4008	87.2457	86.9676			913.129	76.3997	4.36237	-53.2974	-129.041	-200.01	-272.102
914.093	75.7641	75.9614	90.3046	86.3205	87.1825	86.9491			914.093	75.7641	4.14757	-53.3231	-129.121	-200.073	-272.12
915.058	75.059	75.7596	90.2736	86.2359	87.1165	86.9276			915.058	75.059	3.94577	-53.3541	-129.206	-200.139	-272.142
916.022	74.2905	75.5782	90.2377	86.1469	87.0466	86.9013			916.022	74.2905	3.76437	-53.39	-129.295	-200.209	-272.168
916.986	73.471	75.4246	90.1976	86.0538	86.9733	86.869			916.986	73.471	3.61077	-53.4301	-129.388	-200.282	-272.2
917.95	72.617	75.3056	90.1539	85.9576	86.8976	86.8307			917.95	72.617	3.49177	-53.4738	-129.484	-200.358	-272.238
918.915	71.746	75.2278	90.1063	85.8594	86.821	86.7871			918.915	71.746	3.41397	-53.5214	-129.582	-200.434	-272.282
919.879	70.8758	75.1974	90.0538	85.7606	86.7444	86.7393			919.879	70.8758	3.38357	-53.5739	-129.681	-200.511	-272.33
920.843	70.0241	75.2201	89.9951	85.6621	86.6682	86.6881			920.843	70.0241	3.40627	-53.6326	-129.779	-200.587	-272.381
921.807	69.2081	75.3003	89.929	85.564	86.5919	86.6343			921.807	69.2081	3.48647	-53.6987	-129.877	-200.663	-272.435
922.771	68.4449	75.4401	89.8552	85.4657	86.5151	86.5786			922.771	68.4449	3.62627	-53.7725	-129.976	-200.74	-272.491
923.736	67.751	75.6384	89.7756	85.3665	86.4377	86.5215			923.736	67.751	3.82457	-53.8521	-130.075	-200.818	-272.548
924.7	67.1418	75.8902	89.6932	85.2667	86.3608	86.4641			924.7	67.1418	4.07637	-53.9345	-130.175	-200.895	-272.605
925.664	66.6302	76.1875	89.6118	85.1679	86.286	86.4079			925.664	66.6302	4.37367	-54.0159	-130.274	-200.969	-272.661
926.628	66.2267	76.5191	89.5343	85.0728	86.2148	86.3545			926.628	66.2267	4.70527	-54.0934	-130.369	-201.041	-272.715
927.593	65.9387	76.8722	89.4625	84.9847	86.1488	86.3053			927.593	65.9387	5.05837	-54.1652	-130.457	-201.107	-272.764
928.557	65.7708	77.233	89.396	84.906	86.0882	86.2608			928.557	65.7708	5.41917	-54.2317	-130.535	-201.167	-272.808
929.521	65.7245	77.5879	89.333	84.838	86.0331	86.2202			929.521	65.7245	5.77407	-54.2947	-130.603	-201.222	-272.849
930.485	65.7989	77.9242	89.2712	84.7803	85.9829	86.1817			930.485	65.7989	6.11037	-54.3565	-130.661	-201.272	-272.887
931.45	65.99	78.2309	89.2083	84.7319	85.9369	86.143			931.45	65.99	6.41707	-54.4194	-130.71	-201.318	-272.926
932.414	66.2909	78.4996	89.1428	84.6916	85.8943	86.1017			932.414	66.2909	6.68577	-54.4849	-130.75	-201.361	-272.967
933.378	66.6925	78.7251	89.0744	84.6592	85.8547	86.0564			933.378	66.6925	6.91127	-54.5533	-130.782	-201.401	-273.013
934.342	67.1837	78.9059	89.0039	84.6356	85.8187	86.0072			934.342	67.1837	7.09207	-54.6238	-130.806	-201.437	-273.062
935.307	67.7531	79.0446	88.933	84.6225	85.7875	85.9556			935.307	67.7531	7.23077	-54.6947	-130.819	-201.468	-273.114
936.271	68.3893	79.1475	88.8643	84.6224	85.7641	85.9048			936.271	68.3893	7.33367	-54.7634	-130.819	-201.491	-273.164
937.235	69.0811	79.224	88.8006	84.6376	85.7518	85.859			937.235	69.0811	7.41017	-54.8271	-130.804	-201.504	-273.21
938.199	69.817	79.286	88.7448	84.6698	85.7541	85.8231			938.199	69.817	7.47217	-54.8829	-130.772	-201.501	-273.246
939.163	70.5846	79.3459	88.6991	84.7198	85.7732	85.8013			939.163	70.5846	7.53207	-54.9286	-130.722	-201.482	-273.268
940.128	71.3712	79.416	88.6648	84.7873	85.8097	85.7968			940.128	71.3712	7.60217	-54.9629	-130.654	-201.446	-273.272
941.092	72.1635	79.5062	88.6423	84.8713	85.8626	85.8106			941.092	72.1635	7.69237	-54.9854	-130.57	-201.393	-273.259
942.056	72.9493	79.6232	88.6313	84.9705	85.93	85.8416			942.056	72.9493	7.80937	-54.9964	-130.471	-201.325	-273.228
943.02	73.7183	79.7694	88.6311	85.0836	86.0095	85.8874			943.02	73.7183	7.95557	-54.9966	-130.358	-201.246	-273.182
943.985	74.462	79.9431	88.6411	85.2096	86.0993	85.9444			943.985	74.462	8.12927	-54.9866	-130.232	-201.156	-273.125
944.949	75.1729	80.1389	88.6605	85.3476	86.1977	86.0097			944.949	75.1729	8.32507	-54.9672	-130.094	-201.058	-273.059
945.913	75.8438	80.3497	88.6887	85.4967	86.3033	86.0812			945.913	75.8438	8.53587	-54.939	-129.945	-200.952	-272.988
946.877	76.4659	80.5674	88.7249	85.6559	86.4148	86.1585			946.877	76.4659	8.75357	-54.9028	-129.786	-200.841	-272.911
947.842	77.0283	80.7849	88.7689	85.8243	86.5313	86.2422			947.842	77.0283	8.97107	-54.8588	-129.617	-200.724	-272.827
948.806	77.5196	80.9964	88.8208	86.0009	86.6526	86.3338			948.806	77.5196	9.18257	-54.8069	-129.441	-200.603	-272.735
949.77	77.9309	81.1973	88.8823	86.185	86.7789	86.4349			949.77	77.9309	9.38347	-54.7454	-129.256	-200.476	-272.634
950.734	78.2609	81.385	88.9561	86.3759	86.9109	86.5467			950.734	78.2609	9.57117	-54.6716	-129.066	-200.344	-272.522
951.698	78.5211	81.5576	89.0464	86.5727	87.0499	86.6702			951.698	78.5211	9.74377	-54.5813	-128.869	-200.205	-272.399
952.663	78.7391	81.7148	89.158	86.7744	87.1973	86.8055			952.663	78.7391	9.90097	-54.4697	-128.667	-200.058	-272.264
953.627	78.9563	81.8572	89.2958	86.9805	87.3542	86.9528			953.627	78.9563	10.0434	-54.3319	-128.461	-199.901	-272.116
954.591	79.2204	81.9861	89.4636	87.1911	87.5221	87.1119			954.591	79.2204	10.1723	-54.1641	-128.25	-199.733	-271.957
955.555	79.5735	82.1033	89.663	87.407	87.7014	87.2826			955.555	79.5735	10.2895	-53.9647	-128.034	-199.554	-271.787
956.52	80.0404	82.2101	89.8925	87.6297	87.8917	87.4639			956.52	80.0404	10.3963	-53.7352	-127.812	-199.364	-271.605
957.484	80.6216	82.3072	90.1473	87.8599	88.0912	87.6542			957.484	80.6216	10.4934	-53.4804	-127.582	-199.164	-271.415
958.448	81.2946	82.3952	90.4193	88.0974	88.2968	87.8508			958.448	81.2946	10.5814	-53.2084	-127.344	-198.959	-271.218
959.412	82.0218	82.4748	90.6987	88.3409	88.5052	88.0505			959.412	82.0218	10.661	-52.929	-127.101	-198.75	-271.019
960.377	82.7631	82.5475	90.9749	88.588	88.714	88.2501			960.377	82.7631	10.7337	-52.6528	-126.853	-198.541	-270.819
961.341	83.4869	82.6154	91.2383	88.8366	88.9222	88.4468			961.341	83.4869	10.8016	-52.3894	-126.605	-198.333	-270.622
962.305	84.1755	82.6803	91.4809	89.0855	89.1302	88.639			962.305	84.1755	10.8665	-52.1468	-126.356	-198.125	-270.43
963.269	84.8248	82.7433	91.697	89.3344	89.3392	88.8257			963.269	84.8248	10.9295	-51.9307	-126.107	-197.916	-270.243
964.234	85.4396	82.8041	91.8829	89.583	89.5497	89.0066			964.234	85.4396	10.9903	-51.7448	-125.858	-197.706	-270.063
965.198	86.0273	82.8611	92.0369	89.8309	89.7608	89.1813			965.198	86.0273	11.0473	-51.5908	-125.611	-197.495	-269.888
966.162	86.5938	82.9127	92.1592	90.0769	89.9704	89.3491			966.162	86.5938	11.0989	-51.4685	-125.365	-197.285	-269.72
967.126	87.142	82.9579	92.2512	90.3193	90.1759	89.5088			967.126	87.142	11.1441	-51.3765	-125.122	-197.079	-269.56
968.091	87.6722	82.9973	92.3157	90.5565	90.3752	89.6595			968.091	87.6722	11.1835	-51.312	-124.885	-196.88	-269.41
969.055	88.1829	83.0329	92.3558	90.7877	90.5677	89.8002			969.055	88.1829	11.2191	-51.2719	-124.654	-196.688	-269.269
970.019	88.6724	83.067	92.3747	91.0132	90.7539	89.9307			970.019	88.6724	11.2532	-51.253	-124.428	-196.501	-269.138
970.983	89.1387	83.1016	92.3752	91.2334	90.9349	90.0516			970.983	89.1387	11.2878	-51.2525	-124.208	-196.32	-269.018
971.947	89.5798	83.1374	92.3595	91.4488	91.1115	90.1639			971.947	89.5798	11.3236	-51.2682	-123.993	-196.144	-268.905
972.912	89.9938	83.1736	92.3297	91.6591	91.2838	90.2693			972.912	89.9938	11.3598	-51.298	-123.782	-195.972	-268.8
973.876	90.3791	83.2087	92.288	91.8628	91.4505	90.3689			973.876	90.3791	11.3949	-51.3397	-123.579	-195.805	-268.7
974.84	90.7348	83.2408	92.2371	92.0583	91.6101	90.4633			974.84	90.7348	11.427	-51.3906	-123.383	-195.645	-268.606
975.804	91.0608	83.269	92.1804	92.244	91.7614	90.5522			975.804	91.0608	11.4552	-51.4473	-123.197	-195.494	-268.517
976.769	91.3576	83.2929	92.1214	92.4189	91.9035	90.635			976.769	91.3576	11.4791	-51.5063	-123.023	-195.352	-268.434
977.733	91.6258	83.313	92.0636	92.5825	92.0364	90.7108			977.733	91.6258	11.4992	-51.5641	-122.859	-195.219	-268.358
978.697	91.866	83.3301	92.0097	92.7349	92.1604	90.7791			978.697	91.866	11.5163	-51.618	-122.707	-195.095	-268.29
979.661	92.0786	83.3449	91.9613	92.8763	92.276	90.8404			979.661	92.0786	11.5311	-51.6664	-122.565	-194.979	-268.229
980.625	92.2643	83.3575	91.9193	93.007	92.3836	90.8955			980.625	92.2643	11.5437	-51.7084	-122.434	-194.872	-268.174
981.59	92.4244	83.3677	91.8835	93.1271	92.4835	90.9458			981.59	92.4244	11.5539	-51.7442	-122.314	-194.772	-268.123
982.554	92.5611	83.3748	91.8533	93.2371	92.5762	90.9924			982.554	92.5611	11.561	-51.7744	-122.204	-194.679	-268.077
983.518	92.6774	83.3784	91.8276	93.3378	92.662	91.0359			983.518	92.6774	11.5646	-51.8001	-122.104	-194.593	-268.033
984.482	92.7778	83.3782	91.805	93.4296	92.7417	91.0761			984.482	92.7778	11.5644	-51.8227	-122.012	-194.514	-267.993
985.447	92.8671	83.3743	91.7837	93.5129	92.8154	91.1126			985.447	92.8671	11.5605	-51.844	-121.929	-194.44	-267.957
986.411	92.9512	83.3671	91.7613	93.5877	92.8834	91.1446			986.411	92.9512	11.5533	-51.8664	-121.854	-194.372	-267.925
987.375	93.0349	83.3576	91.7354	93.6535	92.9455	91.1711			987.375	93.0349	11.5438	-51.8923	-121.788	-194.31	-267.898
988.339	93.1221	83.3465	91.7033	93.7102	93.0015	91.1916			988.339	93.1221	11.5327	-51.9244	-121.731	-194.254	-267.878
989.304	93.2139	83.3341	91.6632	93.758	93.0512	91.2057			989.304	93.2139	11.5203	-51.9645	-121.683	-194.204	-267.863
990.268	93.3091	83.3203	91.6136	93.7979	93.0948	91.2134			990.268	93.3091	11.5065	-52.0141	-121.644	-194.161	-267.856
991.232	93.4042	83.3043	91.5543	93.8312	93.1327	91.2154			991.232	93.4042	11.4905	-52.0734	-121.61	-194.123	-267.854
992.196	93.4949	83.2854	91.4855	93.8591	93.1655	91.212			992.196	93.4949	11.4716	-52.1422	-121.582	-194.09	-267.857
993.16	93.5772	83.2629	91.4078	93.8818	93.1936	91.2037			993.16	93.5772	11.4491	-52.2199	-121.56	-194.062	-267.865
994.125	93.6488	83.2365	91.3213	93.8987	93.2171	91.1906			994.125	93.6488	11.4227	-52.3064	-121.543	-194.038	-267.879
995.089	93.7091	83.2065	91.2258	93.9083	93.2357	91.1718			995.089	93.7091	11.3927	-52.4019	-121.533	-194.02	-267.897
996.053	93.7588	83.1733	91.1203	93.909	93.2487	91.1463			996.053	93.7588	11.3595	-52.5074	-121.532	-194.007	-267.923
997.018	93.7997	83.1369	91.0038	93.8997	93.2555	91.1124			997.018	93.7997	11.3231	-52.6239	-121.542	-194	-267.957
997.982	93.8338	83.0965	90.8753	93.88	93.2554	91.0686			997.982	93.8338	11.2827	-52.7524	-121.561	-194	-268.001
998.946	93.8635	83.051	90.7343	93.8499	93.248	91.0134			998.946	93.8635	11.2372	-52.8934	-121.592	-194.007	-268.056
999.91	93.8915	82.9986	90.5806	93.8096	93.233	90.9458			999.91	93.8915	11.1848	-53.0471	-121.632	-194.022	-268.123
1000.87	93.9208	82.9376	90.4137	93.7594	93.2102	90.865			1000.87	93.9208	11.1238	-53.214	-121.682	-194.045	-268.204
1001.84	93.9545	82.8669	90.2328	93.699	93.1793	90.7707			1001.84	93.9545	11.0531	-53.3949	-121.742	-194.076	-268.298
1002.8	93.9947	82.7855	90.0363	93.6284	93.1399	90.6622			1002.8	93.9947	10.9717	-53.5914	-121.813	-194.115	-268.407
1003.77	94.0423	82.6929	89.8216	93.547	93.0911	90.5389			1003.77	94.0423	10.8791	-53.8061	-121.894	-194.164	-268.53
1004.73	94.0962	82.5882	89.586	93.4548	93.0314	90.3996			1004.73	94.0962	10.7744	-54.0417	-121.987	-194.224	-268.67
1005.7	94.1535	82.4704	89.3258	93.3516	92.9594	90.2427			1005.7	94.1535	10.6566	-54.3019	-122.09	-194.296	-268.826
1006.66	94.2105	82.338	89.0373	93.2373	92.8734	90.0658			1006.66	94.2105	10.5242	-54.5904	-122.204	-194.382	-269.003
1007.62	94.2633	82.1894	88.7161	93.1117	92.772	89.8662			1007.62	94.2633	10.3756	-54.9116	-122.33	-194.483	-269.203
1008.59	94.3088	82.0228	88.3577	92.9749	92.6543	89.641			1008.59	94.3088	10.209	-55.27	-122.467	-194.601	-269.428
1009.55	94.345	81.8366	87.9576	92.8266	92.5196	89.3871			1009.55	94.345	10.0228	-55.6701	-122.615	-194.736	-269.682
1010.52	94.3714	81.6283	87.5119	92.6668	92.367	89.1015			1010.52	94.3714	9.81447	-56.1158	-122.775	-194.888	-269.968
1011.48	94.388	81.3953	87.0177	92.4959	92.1953	88.7811			1011.48	94.388	9.58147	-56.61	-122.946	-195.06	-270.288
1012.45	94.3958	81.1336	86.473	92.3145	92.0029	88.4226			1012.45	94.3958	9.31977	-57.1547	-123.127	-195.252	-270.647
1013.41	94.3964	80.8385	85.8766	92.1232	91.7875	88.0227			1013.41	94.3964	9.02467	-57.7511	-123.318	-195.468	-271.046
1014.37	94.3924	80.5043	85.228	91.9224	91.5464	87.5781			1014.37	94.3924	8.69047	-58.3997	-123.519	-195.709	-271.491
1015.34	94.3874	80.125	84.5273	91.7127	91.2773	87.086			1015.34	94.3874	8.31117	-59.1004	-123.729	-195.978	-271.983
1016.3	94.3858	79.6945	83.7758	91.4942	90.9781	86.5441			1016.3	94.3858	7.88067	-59.8519	-123.947	-196.277	-272.525
1017.27	94.3924	79.207	82.9769	91.2674	90.6475	85.9513			1017.27	94.3924	7.39317	-60.6508	-124.174	-196.608	-273.118
1018.23	94.4106	78.6571	82.1359	91.0316	90.2848	85.3074			1018.23	94.4106	6.84327	-61.4918	-124.41	-196.971	-273.762
1019.19	94.4417	78.0406	81.2605	90.7832	89.8899	84.6137			1019.19	94.4417	6.22677	-62.3672	-124.658	-197.365	-274.455
1020.16	94.4843	77.3534	80.3602	90.5134	89.4626	83.8725			1020.16	94.4843	5.53957	-63.2675	-124.928	-197.793	-275.197
1021.12	94.5341	76.5925	79.4447	90.2087	89.0026	83.0875			1021.12	94.5341	4.77867	-64.183	-125.233	-198.253	-275.982
1022.09	94.5853	75.7555	78.5238	89.8543	88.5099	82.2636			1022.09	94.5853	3.94167	-65.1039	-125.587	-198.745	-276.806
1023.05	94.6317	74.8413	77.6059	89.4423	87.9863	81.4072			1023.05	94.6317	3.02747	-66.0218	-125.999	-199.269	-277.662
1024.02	94.6689	73.8503	76.698	88.9782	87.4356	80.5262			1024.02	94.6689	2.03647	-66.9297	-126.463	-199.82	-278.543
1024.98	94.695	72.7853	75.8046	88.4841	86.8645	79.6285			1024.98	94.695	0.97147	-67.8231	-126.957	-200.391	-279.441
1025.94	94.7109	71.6516	74.9274	87.9926	86.2802	78.7212			1025.94	94.7109	-0.16223	-68.7003	-127.449	-200.975	-280.348
1026.91	94.7202	70.4565	74.0634	87.5338	85.6886	77.8082			1026.91	94.7202	-1.35733	-69.5643	-127.908	-201.567	-281.261
1027.87	94.7282	69.2089	73.2053	87.1213	85.0905	76.8884			1027.87	94.7282	-2.60493	-70.4224	-128.32	-202.165	-282.181
1028.84	94.74	67.9188	72.3414	86.7437	84.4804	75.9556			1028.84	94.74	-3.89503	-71.2863	-128.698	-202.775	-283.114
1029.8	94.76	66.5963	71.4583	86.3669	83.8475	74.9999			1029.8	94.76	-5.21753	-72.1694	-129.075	-203.408	-284.069
1030.77	94.7906	65.2528	70.5449	85.9464	83.1784	74.0104			1030.77	94.7906	-6.56103	-73.0828	-129.495	-204.077	-285.059
1031.73	94.8323	63.9014	69.5959	85.4442	82.4625	72.9798			1031.73	94.8323	-7.91243	-74.0318	-129.997	-204.793	-286.089
1032.69	94.8832	62.558	68.6159	84.8427	81.6954	71.9075			1032.69	94.8832	-9.25583	-75.0118	-130.599	-205.56	-287.162
1033.66	94.9402	61.2426	67.6202	84.1492	80.8812	70.8022			1033.66	94.9402	-10.5712	-76.0075	-131.292	-206.374	-288.267
1034.62	94.9992	59.9789	66.6338	83.3919	80.0328	69.6819			1034.62	94.9992	-11.8349	-76.9939	-132.05	-207.223	-289.387
1035.59	95.0564	58.7939	65.6884	82.6089	79.1695	68.5728			1035.59	95.0564	-13.0199	-77.9393	-132.833	-208.086	-290.496
1036.55	95.1086	57.7166	64.8173	81.8371	78.3144	67.5059			1036.55	95.1086	-14.0972	-78.8104	-133.604	-208.941	-291.563
1037.52	95.1539	56.7753	64.0516	81.1042	77.4917	66.514			1037.52	95.1539	-15.0385	-79.5761	-134.337	-209.764	-292.555
1038.48	95.1914	55.9952	63.4162	80.4254	76.7241	65.6274			1038.48	95.1914	-15.8186	-80.2115	-135.016	-210.531	-293.442
1039.44	95.2206	55.3968	62.928	79.8059	76.0316	64.872			1039.44	95.2206	-16.417	-80.6997	-135.636	-211.224	-294.197
1040.41	95.241	54.9939	62.5954	79.2459	75.4315	64.2667			1040.41	95.241	-16.8199	-81.0323	-136.196	-211.824	-294.802
1041.37	95.2516	54.7934	62.4191	78.7457	74.9374	63.8238			1041.37	95.2516	-17.0204	-81.2086	-136.696	-212.318	-295.245
1042.34	95.2505	54.7965	62.3933	78.3094	74.5602	63.5484			1042.34	95.2505	-17.0173	-81.2344	-137.132	-212.695	-295.521
1043.3	95.2357	54.9994	62.5074	77.9452	74.3072	63.4397			1043.3	95.2357	-16.8144	-81.1203	-137.496	-212.948	-295.629
1044.26	95.2046	55.3962	62.7479	77.6632	74.1819	63.4916			1044.26	95.2046	-16.4176	-80.8798	-137.778	-213.073	-295.578
1045.23	95.1537	55.9798	63.0992	77.4713	74.1832	63.6935			1045.23	95.1537	-15.834	-80.5285	-137.97	-213.072	-295.376
1046.19	95.0781	56.7434	63.545	77.3727	74.3049	64.0313			1046.19	95.0781	-15.0704	-80.0827	-138.069	-212.95	-295.038
1047.16	94.9709	57.6797	64.0695	77.3652	74.5363	64.4888			1047.16	94.9709	-14.1341	-79.5582	-138.076	-212.719	-294.58
1048.12	94.8254	58.7804	64.6587	77.4421	74.8637	65.0496			1048.12	94.8254	-13.0334	-78.969	-137.999	-212.392	-294.02
1049.09	94.637	60.0339	65.3008	77.5938	75.272	65.6984			1049.09	94.637	-11.7799	-78.3269	-137.848	-211.983	-293.371
1050.05	94.408	61.4237	65.9868	77.8088	75.7464	66.4219			1050.05	94.408	-10.3901	-77.6409	-137.633	-211.509	-292.647
1051.01	94.1493	62.9267	66.7098	78.0736	76.273	67.2088			1051.01	94.1493	-8.88713	-76.9179	-137.368	-210.982	-291.86
1051.98	93.8808	64.5127	67.4634	78.374	76.8395	68.0486			1051.98	93.8808	-7.30113	-76.1643	-137.067	-210.416	-291.021
1052.94	93.6268	66.1444	68.2405	78.6973	77.4349	68.9304			1052.94	93.6268	-5.66943	-75.3872	-136.744	-209.82	-290.139
1053.91	93.4111	67.7789	69.0314	79.0365	78.0494	69.841			1053.91	93.4111	-4.03493	-74.5963	-136.405	-209.206	-289.228
1054.87	93.2506	69.3704	69.8225	79.3929	78.6737	70.7641			1054.87	93.2506	-2.44343	-73.8052	-136.049	-208.582	-288.305
1055.84	93.1542	70.8731	70.5949	79.7743	79.2982	71.6793			1055.84	93.1542	-0.94073	-73.0328	-135.667	-207.957	-287.39
1056.8	93.1231	72.2447	71.3239	80.1875	79.9112	72.562			1056.8	93.1231	0.43087	-72.3038	-135.254	-207.344	-286.507
1057.76	93.1545	73.4494	71.9793	80.6275	80.497	73.3832			1057.76	93.1545	1.63557	-71.6484	-134.814	-206.758	-285.686
1058.73	93.2434	74.4597	72.526	81.0691	81.0352	74.111			1058.73	93.2434	2.64587	-71.1017	-134.372	-206.22	-284.958
1059.69	93.3828	75.2576	72.9277	81.4682	81.5018	74.7127			1059.69	93.3828	3.44377	-70.7	-133.973	-205.754	-284.356
1060.66	93.5613	75.8348	73.1512	81.774	81.8729	75.1586			1060.66	93.5613	4.02097	-70.4765	-133.667	-205.382	-283.911
1061.62	93.7606	76.1918	73.1715	81.9484	82.1296	75.426			1061.62	93.7606	4.37797	-70.4562	-133.493	-205.126	-283.643
1062.59	93.9552	76.3367	72.9757	81.9841	82.2623	75.5023			1062.59	93.9552	4.52287	-70.652	-133.457	-204.993	-283.567
1063.55	94.115	76.2836	72.5649	81.9099	82.2723	75.3861			1063.55	94.115	4.46977	-71.0628	-133.532	-204.983	-283.683
1064.51	94.2079	76.0502	71.952	81.7802	82.1696	75.0857			1064.51	94.2079	4.23637	-71.6757	-133.661	-205.086	-283.983
1065.48	94.2018	75.6561	71.1581	81.6521	81.9677	74.6149			1065.48	94.2018	3.84227	-72.4696	-133.789	-205.288	-284.454
1066.44	94.064	75.1211	70.2076	81.561	81.6784	73.9889			1066.44	94.064	3.30727	-73.4201	-133.88	-205.577	-285.08
1067.41	93.7627	74.4636	69.124	81.5069	81.3074	73.2207			1067.41	93.7627	2.64977	-74.5037	-133.935	-205.948	-285.848
1068.37	93.275	73.7009	67.929	81.4572	80.854	72.3201			1068.37	93.275	1.88707	-75.6987	-133.984	-206.401	-286.749
1069.34	92.6012	72.8499	66.6417	81.3642	80.3135	71.2939			1069.34	92.6012	1.03607	-76.986	-134.077	-206.942	-287.775
1070.3	91.7841	71.9272	65.2806	81.1859	79.68	70.148			1070.3	91.7841	0.11337	-78.3471	-134.256	-207.575	-288.921
1071.26	90.9193	70.9503	63.8648	80.9014	78.9495	68.8888			1071.26	90.9193	-0.86353	-79.7629	-134.54	-208.306	-290.18
1072.23	90.1485	69.9376	62.414	80.5142	78.1212	67.5244			1072.23	90.1485	-1.87623	-81.2137	-134.927	-209.134	-291.545
1073.19	89.6293	68.9074	60.9487	80.0444	77.1966	66.0641			1073.19	89.6293	-2.90643	-82.679	-135.397	-210.059	-293.005
1074.16	89.4899	67.8776	59.4886	79.5165	76.1787	64.5184			1074.16	89.4899	-3.93623	-84.1391	-135.925	-211.077	-294.551
1075.12	89.7866	66.8643	58.0523	78.9493	75.0707	62.8984			1075.12	89.7866	-4.94953	-85.5754	-136.492	-212.185	-296.171
1076.08	90.4826	65.8814	56.6565	78.3519	73.8758	61.2155			1076.08	90.4826	-5.93243	-86.9712	-137.09	-213.38	-297.854
1077.05	91.4588	64.9404	55.3154	77.7244	72.5972	59.4821			1077.05	91.4588	-6.87343	-88.3123	-137.717	-214.658	-299.587
1078.01	92.5527	64.0505	54.0414	77.062	71.2388	57.7113			1078.01	92.5527	-7.76333	-89.5863	-138.379	-216.017	-301.358
1078.98	93.6071	63.2183	52.8453	76.3578	69.8061	55.9172			1078.98	93.6071	-8.59553	-90.7824	-139.084	-217.449	-303.152
1079.94	94.5105	62.4482	51.737	75.6051	68.3067	54.1151			1079.94	94.5105	-9.36563	-91.8907	-139.836	-218.949	-304.954
1080.91	95.2132	61.7423	50.7265	74.7972	66.7505	52.322			1080.91	95.2132	-10.0715	-92.9012	-140.644	-220.505	-306.747
1081.87	95.7201	61.1003	49.8236	73.9292	65.1512	50.5569			1081.87	95.7201	-10.7135	-93.8041	-141.512	-222.104	-308.512
1082.83	96.0685	60.5196	49.0388	72.9987	63.5253	48.8414			1082.83	96.0685	-11.2942	-94.5889	-142.443	-223.73	-310.228
1083.8	96.3044	59.9958	48.3817	72.0081	61.8938	47.2002			1083.8	96.3044	-11.818	-95.246	-143.433	-225.362	-311.869
1084.76	96.4666	59.5228	47.8607	70.9663	60.2811	45.6594			1084.76	96.4666	-12.291	-95.767	-144.475	-226.974	-313.41
1085.73	96.5815	59.0937	47.4813	69.8891	58.7155	44.2462			1085.73	96.5815	-12.7201	-96.1464	-145.552	-228.54	-314.823
1086.69	96.6646	58.7016	47.2454	68.7991	57.2275	42.9858			1086.69	96.6646	-13.1122	-96.3823	-146.642	-230.028	-316.083
1087.66	96.7248	58.3406	47.1505	67.7234	55.8479	41.9			1087.66	96.7248	-13.4732	-96.4772	-147.718	-231.407	-317.169
1088.62	96.7678	58.0063	47.1903	66.6895	54.6053	41.0053			1088.62	96.7678	-13.8075	-96.4374	-148.752	-232.65	-318.064
1089.58	96.7975	57.6967	47.3552	65.7222	53.5234	40.3124			1089.58	96.7975	-14.1171	-96.2725	-149.719	-233.732	-318.757
1090.55	96.8167	57.4125	47.6339	64.8406	52.6194	39.8256			1090.55	96.8167	-14.4013	-95.9938	-150.601	-234.636	-319.244
1091.51	96.8274	57.1571	48.0141	64.0575	51.9036	39.5438			1091.51	96.8274	-14.6567	-95.6136	-151.384	-235.352	-319.525
1092.48	96.8311	56.9361	48.4847	63.381	51.3794	39.4618			1092.48	96.8311	-14.8777	-95.143	-152.06	-235.876	-319.607
1093.44	96.8287	56.7569	49.0362	62.817	51.0458	39.571			1093.44	96.8287	-15.0569	-94.5915	-152.624	-236.21	-319.498
1094.4	96.8209	56.626	49.6611	62.3714	50.898	39.8608			1094.4	96.8209	-15.1878	-93.9666	-153.07	-236.357	-319.208
1095.37	96.8076	56.548	50.3535	62.0514	50.9293	40.3199			1095.37	96.8076	-15.2658	-93.2742	-153.39	-236.326	-318.749
1096.33	96.7879	56.5223	51.1084	61.8642	51.1317	40.9365			1096.33	96.7879	-15.2915	-92.5193	-153.577	-236.124	-318.133
1097.3	96.7605	56.5412	51.9212	61.8157	51.4967	41.6987			1097.3	96.7605	-15.2726	-91.7065	-153.626	-235.759	-317.37
1098.26	96.7241	56.5884	52.7864	61.9085	52.0147	42.5944			1098.26	96.7241	-15.2254	-90.8413	-153.533	-235.241	-316.475
1099.23	96.678	56.6392	53.6979	62.1417	52.6754	43.6098			1099.23	96.678	-15.1746	-89.9298	-153.3	-234.58	-315.459
1100.19	96.6223	56.6615	54.6479	62.5103	53.4664	44.7294			1100.19	96.6223	-15.1523	-88.9798	-152.931	-233.789	-314.34
1101.15	96.5577	56.618	55.6265	63.0061	54.3729	45.9343			1101.15	96.5577	-15.1958	-88.0012	-152.435	-232.882	-313.135
1102.12	96.4858	56.4701	56.6213	63.6175	55.3765	47.2018			1102.12	96.4858	-15.3437	-87.0064	-151.824	-231.879	-311.867
1103.08	96.4081	56.1806	57.6159	64.3292	56.4547	48.5049			1103.08	96.4081	-15.6332	-86.0118	-151.112	-230.801	-310.564
1104.05	96.3261	55.7177	58.5895	65.1216	57.5805	49.8122			1104.05	96.3261	-16.0961	-85.0382	-150.32	-229.675	-309.257
1105.01	96.2406	55.0576	59.5168	65.9703	58.723	51.0886			1105.01	96.2406	-16.7562	-84.1109	-149.471	-228.532	-307.981
1105.98	96.1523	54.1872	60.3694	66.8474	59.8486	52.2963			1105.98	96.1523	-17.6266	-83.2583	-148.594	-227.407	-306.773
1106.94	96.0616	53.106	61.1176	67.7227	60.923	53.3978			1106.94	96.0616	-18.7078	-82.5101	-147.719	-226.332	-305.671
1107.9	95.9695	51.8269	61.734	68.5669	61.9139	54.3585			1107.9	95.9695	-19.9869	-81.8937	-146.875	-225.341	-304.711
1108.87	95.8769	50.3758	62.197	69.3542	62.7937	55.1509			1108.87	95.8769	-21.438	-81.4307	-146.087	-224.462	-303.918
1109.83	95.7845	48.791	62.4932	70.0653	63.5429	55.7576			1109.83	95.7845	-23.0228	-81.1345	-145.376	-223.712	-303.312
1110.8	95.6913	47.1199	62.62	70.6887	64.1516	56.1733			1110.8	95.6913	-24.6939	-81.0077	-144.753	-223.104	-302.896
1111.76	95.5941	45.4167	62.5853	71.2214	64.62	56.4053			1111.76	95.5941	-26.3971	-81.0424	-144.22	-222.635	-302.664
1112.73	95.4862	43.7373	62.4068	71.6675	64.9578	56.4718			1112.73	95.4862	-28.0765	-81.2209	-143.774	-222.298	-302.597
1113.69	95.3579	42.1363	62.1085	72.0361	65.1811	56.3983			1113.69	95.3579	-29.6775	-81.5192	-143.405	-222.074	-302.671
1114.65	95.1975	40.6624	61.7183	72.339	65.3095	56.2135			1114.65	95.1975	-31.1514	-81.9094	-143.102	-221.946	-302.856
1115.62	94.9937	39.3564	61.2638	72.5876	65.3616	55.9456			1115.62	94.9937	-32.4574	-82.3639	-142.854	-221.894	-303.124
1116.58	94.7407	38.2494	60.7701	72.7907	65.3525	55.6182			1116.58	94.7407	-33.5644	-82.8576	-142.651	-221.903	-303.451
1117.55	94.4427	37.3626	60.2578	72.9531	65.2913	55.2494			1117.55	94.4427	-34.4512	-83.3699	-142.488	-221.964	-303.82
1118.51	94.1182	36.7079	59.7433	73.0748	65.181	54.8508			1118.51	94.1182	-35.1059	-83.8844	-142.367	-222.074	-304.218
1119.48	93.8003	36.289	59.2396	73.1516	65.0199	54.4294			1119.48	93.8003	-35.5248	-84.3881	-142.29	-222.235	-304.64
1120.44	93.5324	36.103	58.7585	73.1762	64.8039	53.99			1120.44	93.5324	-35.7108	-84.8692	-142.265	-222.451	-305.079
1121.4	93.359	36.142	58.3122	73.1409	64.5298	53.5378			1121.4	93.359	-35.6718	-85.3155	-142.301	-222.726	-305.531
1122.37	93.3148	36.3938	57.9152	73.0393	64.1979	53.0816			1122.37	93.3148	-35.42	-85.7125	-142.402	-223.057	-305.988
1123.33	93.4148	36.844	57.5845	72.8696	63.8151	52.6357			1123.33	93.4148	-34.9698	-86.0432	-142.572	-223.44	-306.433
1124.3	93.6499	37.4766	57.3389	72.6361	63.3961	52.2205			1124.3	93.6499	-34.3372	-86.2888	-142.805	-223.859	-306.849
1125.26	93.9892	38.2753	57.1974	72.3512	62.964	51.8617			1125.26	93.9892	-33.5385	-86.4303	-143.09	-224.291	-307.207
1126.22	94.388	39.2243	57.1764	72.0354	62.5495	51.5885			1126.22	94.388	-32.5895	-86.4513	-143.406	-224.706	-307.481
1127.19	94.7986	40.3089	57.2881	71.717	62.1884	51.4308			1127.19	94.7986	-31.5049	-86.3396	-143.724	-225.067	-307.638
1128.15	95.1803	41.5154	57.5386	71.4295	61.9189	51.4164			1128.15	95.1803	-30.2984	-86.0891	-144.012	-225.336	-307.653
1129.12	95.506	42.8315	57.9277	71.2097	61.7778	51.5687			1129.12	95.506	-28.9823	-85.7	-144.232	-225.478	-307.5
1130.08	95.7635	44.2463	58.4509	71.094	61.7977	51.9061			1130.08	95.7635	-27.5675	-85.1768	-144.347	-225.458	-307.163
1131.05	95.9533	45.7505	59.1008	71.1157	62.0049	52.4414			1131.05	95.9533	-26.0633	-84.5269	-144.326	-225.25	-306.628
1132.01	96.0843	47.337	59.8699	71.3025	62.4183	53.1826			1132.01	96.0843	-24.4768	-83.7578	-144.139	-224.837	-305.887
1132.97	96.1685	49.0006	60.7518	71.6741	63.0488	54.1331			1132.97	96.1685	-22.8132	-82.8759	-143.767	-224.207	-304.936
1133.94	96.2178	50.7375	61.7417	72.2397	63.8982	55.2906			1133.94	96.2178	-21.0763	-81.886	-143.202	-223.357	-303.779
1134.9	96.2422	52.5449	62.8352	72.9966	64.9582	56.6463			1134.9	96.2422	-19.2689	-80.7925	-142.445	-222.297	-302.423
1135.87	96.2489	54.4196	64.027	73.9281	66.2085	58.1829			1135.87	96.2489	-17.3942	-79.6007	-141.513	-221.047	-300.886
1136.83	96.2429	56.3573	65.3086	75.0028	67.6162	59.8728			1136.83	96.2429	-15.4565	-78.3191	-140.439	-219.639	-299.196
1137.8	96.2274	58.3516	66.6675	76.1769	69.1361	61.6783			1137.8	96.2274	-13.4622	-76.9602	-139.265	-218.119	-297.391
1138.76	96.2043	60.3931	68.0865	77.3966	70.7128	63.5528			1138.76	96.2043	-11.4207	-75.5412	-138.045	-216.543	-295.516
1139.72	96.1747	62.4686	69.5442	78.6042	72.2856	65.4438			1139.72	96.1747	-9.34523	-74.0835	-136.837	-214.97	-293.625
1140.69	96.1385	64.5609	71.0164	79.7437	73.7938	67.2967			1140.69	96.1385	-7.25293	-72.6113	-135.698	-213.462	-291.772
1141.65	96.0956	66.6487	72.4782	80.767	75.1827	69.0598			1141.65	96.0956	-5.16513	-71.1495	-134.674	-212.073	-290.009
1142.62	96.0458	68.7069	73.9058	81.6377	76.4087	70.6877			1142.62	96.0458	-3.10693	-69.7219	-133.804	-210.847	-288.381
1143.58	95.9891	70.7087	75.2781	82.3334	77.4416	72.1451			1143.58	95.9891	-1.10513	-68.3496	-133.108	-209.814	-286.924
1144.55	95.9256	72.6269	76.5783	82.8455	78.2662	73.4078			1144.55	95.9256	0.81307	-67.0494	-132.596	-208.989	-285.661
1145.51	95.8553	74.4361	77.7935	83.1775	78.8804	74.463			1145.51	95.8553	2.62227	-65.8342	-132.264	-208.375	-284.606
1146.47	95.7782	76.114	78.9147	83.3421	79.2934	75.309			1146.47	95.7782	4.30017	-64.713	-132.099	-207.962	-283.76
1147.44	95.6941	77.6432	79.9362	83.3586	79.5229	75.953			1147.44	95.6941	5.82937	-63.6915	-132.083	-207.732	-283.116
1148.4	95.6031	79.012	80.8548	83.2508	79.5926	76.41			1148.4	95.6031	7.19817	-62.7729	-132.191	-207.663	-282.659
1149.37	95.5062	80.2148	81.6695	83.0443	79.5299	76.7003			1149.37	95.5062	8.40097	-61.9582	-132.397	-207.725	-282.369
1150.33	95.4052	81.252	82.3813	82.765	79.3634	76.8477			1150.33	95.4052	9.43817	-61.2464	-132.676	-207.892	-282.221
1151.29	95.3026	82.1296	82.9929	82.4376	79.1212	76.8768			1151.29	95.3026	10.3158	-60.6348	-133.004	-208.134	-282.192
1152.26	95.201	82.8578	83.5086	82.0833	78.828	76.8113			1152.26	95.201	11.044	-60.1191	-133.358	-208.427	-282.258
1153.22	95.1024	83.4497	83.9333	81.7196	78.5044	76.6723			1153.22	95.1024	11.6359	-59.6944	-133.722	-208.751	-282.397
1154.19	95.0079	83.9194	84.2724	81.3591	78.1661	76.4774			1154.19	95.0079	12.1056	-59.3553	-134.082	-209.089	-282.592
1155.15	94.9177	84.281	84.5303	81.0107	77.824	76.2405			1155.15	94.9177	12.4672	-59.0974	-134.431	-209.431	-282.829
1156.12	94.8306	84.5476	84.7106	80.6799	77.4859	75.9724			1156.12	94.8306	12.7338	-58.9171	-134.762	-209.769	-283.097
1157.08	94.7448	84.731	84.8155	80.3704	77.1572	75.6815			1157.08	94.7448	12.9172	-58.8122	-135.071	-210.098	-283.388
1158.04	94.658	84.8412	84.8462	80.0854	76.8425	75.3743			1158.04	94.658	13.0274	-58.7815	-135.356	-210.413	-283.695
1159.01	94.5679	84.8871	84.8023	79.8279	76.5459	75.0562			1159.01	94.5679	13.0733	-58.8254	-135.614	-210.709	-284.013
1159.97	94.4725	84.8757	84.6828	79.6013	76.2711	74.7314			1159.97	94.4725	13.0619	-58.9449	-135.84	-210.984	-284.338
1160.94	94.3706	84.813	84.4856	79.4083	76.0209	74.4027			1160.94	94.3706	12.9992	-59.1421	-136.033	-211.234	-284.666
1161.9	94.2615	84.7034	84.2071	79.2501	75.796	74.0708			1161.9	94.2615	12.8896	-59.4206	-136.191	-211.459	-284.998
1162.87	94.1452	84.5503	83.8427	79.1254	75.5938	73.7337			1162.87	94.1452	12.7365	-59.785	-136.316	-211.662	-285.335
1163.83	94.0218	84.3564	83.3859	79.0294	75.4084	73.3859			1163.83	94.0218	12.5426	-60.2418	-136.412	-211.847	-285.683
1164.79	93.8915	84.1237	82.8284	78.954	75.2296	73.0181			1164.79	93.8915	12.3099	-60.7993	-136.487	-212.026	-286.051
1165.76	93.7547	83.8539	82.1607	78.8878	75.0443	72.6176			1165.76	93.7547	12.0401	-61.467	-136.554	-212.211	-286.452
1166.72	93.612	83.5482	81.3722	78.8171	74.8369	72.1688			1166.72	93.612	11.7344	-62.2555	-136.624	-212.418	-286.9
1167.69	93.4645	83.2071	80.4522	78.7271	74.5907	71.6546			1167.69	93.4645	11.3933	-63.1755	-136.714	-212.665	-287.415
1168.65	93.3127	82.8308	79.3903	78.6027	74.2886	71.0576			1168.65	93.3127	11.017	-64.2374	-136.839	-212.967	-288.012
1169.62	93.1566	82.419	78.1767	78.4295	73.914	70.3609			1169.62	93.1566	10.6052	-65.451	-137.012	-213.341	-288.708
1170.58	92.9944	81.9706	76.8031	78.1946	73.4517	69.5495			1170.58	92.9944	10.1568	-66.8246	-137.247	-213.804	-289.52
1171.54	92.8224	81.484	75.2638	77.8878	72.8889	68.6112			1171.54	92.8224	9.67017	-68.3639	-137.554	-214.366	-290.458
1172.51	92.6353	80.9575	73.5586	77.5017	72.2164	67.5379			1172.51	92.6353	9.14367	-70.0691	-137.94	-215.039	-291.531
1173.47	92.427	80.3892	71.6955	77.0327	71.43	66.3275			1173.47	92.427	8.57537	-71.9322	-138.409	-215.825	-292.742
1174.44	92.1911	79.7777	69.694	76.481	70.5316	64.9852			1174.44	92.1911	7.96387	-73.9337	-138.96	-216.724	-294.084
1175.4	91.9216	79.1218	67.5882	75.851	69.5298	63.5248			1175.4	91.9216	7.30797	-76.0395	-139.59	-217.726	-295.544
1176.36	91.6133	78.421	65.4266	75.1505	68.4406	61.9701			1176.36	91.6133	6.60717	-78.2011	-140.291	-218.815	-297.099
1177.33	91.2618	77.6747	63.2711	74.3917	67.2878	60.3548			1177.33	91.2618	5.86087	-80.3566	-141.05	-219.968	-298.714
1178.29	90.8628	76.8825	61.1927	73.5914	66.1022	58.7219			1178.29	90.8628	5.06867	-82.435	-141.85	-221.153	-300.347
1179.26	90.4119	76.0441	59.2644	72.7706	64.9207	57.1219			1179.26	90.4119	4.23027	-84.3633	-142.671	-222.335	-301.947
1180.22	89.9038	75.1597	57.5536	71.9544	63.7839	55.6082			1180.22	89.9038	3.34587	-86.0741	-143.487	-223.471	-303.461
1181.19	89.3306	74.2305	56.1142	71.1699	62.7321	54.2322			1181.19	89.3306	2.41667	-87.5135	-144.272	-224.523	-304.837
1182.15	88.681	73.2586	54.9806	70.4435	61.8013	53.0372			1182.15	88.681	1.44477	-88.6471	-144.998	-225.454	-306.032
1183.11	87.9378	72.2479	54.165	69.798	61.019	52.0539			1183.11	87.9378	0.43407	-89.4627	-145.643	-226.236	-307.015
1184.08	87.0757	71.2038	53.6583	69.2499	60.402	51.2978			1184.08	87.0757	-0.61003	-89.9694	-146.192	-226.853	-307.771
1185.04	86.0603	70.1332	53.4342	68.8079	59.9551	50.7691			1185.04	86.0603	-1.68063	-90.1935	-146.634	-227.3	-308.3
1186.01	84.852	69.0445	53.4546	68.4728	59.6722	50.4549			1186.01	84.852	-2.76933	-90.1731	-146.969	-227.583	-308.614
1186.97	83.4167	67.9471	53.6759	68.2387	59.5384	50.3328			1186.97	83.4167	-3.86673	-89.9518	-147.203	-227.717	-308.736
1187.94	81.7428	66.8506	54.054	68.0945	59.5332	50.3747			1187.94	81.7428	-4.96323	-89.5737	-147.347	-227.722	-308.694
1188.9	79.8582	65.7647	54.5484	68.0265	59.6332	50.5501			1188.9	79.8582	-6.04913	-89.0793	-147.415	-227.622	-308.519
1189.86	77.8392	64.6982	55.1237	68.0197	59.815	50.8296			1189.86	77.8392	-7.11563	-88.504	-147.422	-227.44	-308.24
1190.83	75.8052	63.6595	55.7511	68.0603	60.057	51.1862			1190.83	75.8052	-8.15433	-87.8766	-147.381	-227.198	-307.883
1191.79	73.8986	62.6557	56.4074	68.136	60.3407	51.597			1191.79	73.8986	-9.15813	-87.2203	-147.305	-226.915	-307.472
1192.76	72.2595	61.6933	57.0748	68.2369	60.6506	52.0433			1192.76	72.2595	-10.1205	-86.5529	-147.205	-226.605	-307.026
1193.72	71.0078	60.7777	57.7394	68.3555	60.9746	52.5104			1193.72	71.0078	-11.0361	-85.8883	-147.086	-226.281	-306.559
1194.69	70.2379	59.9134	58.391	68.4867	61.3035	52.9868			1194.69	70.2379	-11.9004	-85.2367	-146.955	-225.952	-306.082
1195.65	70.0235	59.104	59.0219	68.6271	61.6306	53.4637			1195.65	70.0235	-12.7098	-84.6058	-146.814	-225.625	-305.605
1196.61	70.4196	58.3521	59.6266	68.7741	61.9517	53.9346			1196.61	70.4196	-13.4617	-84.0011	-146.667	-225.304	-305.135
1197.58	71.4502	57.6576	60.1926	68.9174	62.2557	54.385			1197.58	71.4502	-14.1562	-83.4351	-146.524	-225	-304.684
1198.54	73.0873	57.0241	60.7276	69.0628	62.5509	54.8229			1198.54	73.0873	-14.7897	-82.9001	-146.379	-224.704	-304.246
1199.51	75.2252	56.452	61.2306	69.2069	62.8368	55.247			1199.51	75.2252	-15.3618	-82.3971	-146.235	-224.419	-303.822
1200.47	77.6784	55.9405	61.702	69.3461	63.1136	55.6577			1200.47	77.6784	-15.8733	-81.9257	-146.095	-224.142	-303.411
1201.43	80.2083	55.4885	62.1431	69.4773	63.382	56.0566			1201.43	80.2083	-16.3253	-81.4846	-145.964	-223.873	-303.013
1202.4	82.5756	55.0965	62.5659	69.6068	63.6515	56.4563			1202.4	82.5756	-16.7173	-81.0618	-145.835	-223.604	-302.613
1203.36	84.5933	54.7599	62.964	69.7256	63.9147	56.8489			1203.36	84.5933	-17.0539	-80.6637	-145.716	-223.341	-302.22
1204.33	86.1644	54.4767	63.3416	69.8348	64.1736	57.2374			1204.33	86.1644	-17.3371	-80.2861	-145.607	-223.082	-301.832
1205.29	87.2834	54.2448	63.7034	69.9364	64.4305	57.6245			1205.29	87.2834	-17.569	-79.9243	-145.505	-222.825	-301.445
1206.26	88.0099	54.0618	64.0537	70.0324	64.6874	58.0122			1206.26	88.0099	-17.752	-79.574	-145.409	-222.568	-301.057
1207.22	88.4294	53.9249	64.3973	70.1243	64.9456	58.4019			1207.22	88.4294	-17.8889	-79.2304	-145.317	-222.31	-300.667
1208.18	88.6205	53.8312	64.7392	70.2119	65.2049	58.7939			1208.18	88.6205	-17.9826	-78.8885	-145.23	-222.05	-300.275
1209.15	88.6389	53.7782	65.0842	70.2927	65.4629	59.1869			1209.15	88.6389	-18.0356	-78.5435	-145.149	-221.792	-299.882
1210.11	88.5169	53.7632	65.4371	70.362	65.7152	59.5776			1210.11	88.5169	-18.0506	-78.1906	-145.079	-221.54	-299.492
1211.08	88.2725	53.7839	65.8021	70.4147	65.9567	59.9623			1211.08	88.2725	-18.0299	-77.8256	-145.027	-221.299	-299.107
1212.04	87.9177	53.8374	66.1824	70.4494	66.1851	60.3384			1212.04	87.9177	-17.9764	-77.4453	-144.992	-221.07	-298.731
1213.01	87.462	53.9209	66.5802	70.4729	66.4052	60.7083			1213.01	87.462	-17.8929	-77.0475	-144.969	-220.85	-298.361
1213.97	86.9119	54.0309	66.9966	70.5036	66.6314	61.0814			1213.97	86.9119	-17.7829	-76.6311	-144.938	-220.624	-297.988
1214.93	86.2677	54.1644	67.4317	70.5692	66.8864	61.4735			1214.93	86.2677	-17.6494	-76.196	-144.872	-220.369	-297.596
1215.9	85.5214	54.3185	67.8849	70.699	67.1946	61.902			1215.9	85.5214	-17.4953	-75.7428	-144.742	-220.061	-297.167
1216.86	84.6594	54.4914	68.3547	70.9124	67.5723	62.3794			1216.86	84.6594	-17.3224	-75.273	-144.529	-219.683	-296.69
1217.83	83.6701	54.6816	68.8388	71.2086	68.0195	62.9063			1217.83	83.6701	-17.1322	-74.7889	-144.233	-219.236	-296.163
1218.79	82.5541	54.8884	69.3345	71.5631	68.5158	63.4693			1218.79	82.5541	-16.9254	-74.2932	-143.878	-218.74	-295.6
1219.76	81.334	55.1111	69.8382	71.9337	69.0262	64.044			1219.76	81.334	-16.7027	-73.7895	-143.508	-218.229	-295.025
1220.72	80.0556	55.3488	70.3463	72.2735	69.5109	64.6023			1220.72	80.0556	-16.465	-73.2814	-143.168	-217.744	-294.467
1221.68	78.7787	55.601	70.8552	72.546	69.938	65.1214			1221.68	78.7787	-16.2128	-72.7725	-142.895	-217.317	-293.948
1222.65	77.5585	55.8666	71.3611	72.735	70.2922	65.5896			1222.65	77.5585	-15.9472	-72.2666	-142.706	-216.963	-293.48
1223.61	76.4274	56.1449	71.8602	72.8463	70.5759	66.0071			1223.61	76.4274	-15.6689	-71.7675	-142.595	-216.679	-293.062
1224.58	75.3902	56.4349	72.3488	72.9021	70.8055	66.3837			1224.58	75.3902	-15.3789	-71.2789	-142.539	-216.45	-292.685
1225.54	74.439	56.7358	72.8234	72.9313	71.0032	66.7324			1225.54	74.439	-15.078	-70.8043	-142.51	-216.252	-292.337
1226.51	73.5844	57.0466	73.281	72.9617	71.1898	67.0659			1226.51	73.5844	-14.7672	-70.3467	-142.48	-216.066	-292.003
1227.47	72.8864	57.3663	73.719	73.0148	71.3815	67.3938			1227.47	72.8864	-14.4475	-69.9087	-142.427	-215.874	-291.675
1228.43	72.4645	57.6944	74.1358	73.1051	71.5883	67.7218			1228.43	72.4645	-14.1194	-69.4919	-142.336	-215.667	-291.347
1229.4	72.475	58.0303	74.5302	73.2409	71.8152	68.0531			1229.4	72.475	-13.7835	-69.0975	-142.201	-215.44	-291.016
1230.36	73.0591	58.3736	74.9018	73.4255	72.0638	68.3884			1230.36	73.0591	-13.4402	-68.7259	-142.016	-215.192	-290.681
1231.33	74.2832	58.7237	75.2504	73.6576	72.332	68.7269			1231.33	74.2832	-13.0901	-68.3773	-141.784	-214.923	-290.342
1232.29	76.0985	59.0803	75.5762	73.9304	72.6154	69.0659			1232.29	76.0985	-12.7335	-68.0515	-141.511	-214.64	-290.003
1233.25	78.3401	59.4424	75.8793	74.2311	72.9065	69.402			1233.25	78.3401	-12.3714	-67.7484	-141.21	-214.349	-289.667
1234.22	80.767	59.809	76.1601	74.5404	73.1962	69.7305			1234.22	80.767	-12.0048	-67.4676	-140.901	-214.059	-289.339
1235.18	83.1258	60.179	76.419	74.8349	73.4739	70.047			1235.18	83.1258	-11.6348	-67.2087	-140.607	-213.781	-289.022
1236.15	85.2117	60.5514	76.6569	75.0906	73.7297	70.3471			1236.15	85.2117	-11.2624	-66.9708	-140.351	-213.526	-288.722
1237.11	86.9047	60.9255	76.8758	75.2891	73.9558	70.6276			1237.11	86.9047	-10.8883	-66.7519	-140.152	-213.3	-288.442
1238.08	88.173	61.3009	77.0789	75.4226	74.1476	70.8868			1238.08	88.173	-10.5129	-66.5488	-140.019	-213.108	-288.182
1239.04	89.0498	61.6774	77.2703	75.4969	74.3054	71.1255			1239.04	89.0498	-10.1364	-66.3574	-139.945	-212.95	-287.944
1240	89.6004	62.0549	77.4547	75.5286	74.4333	71.3464			1240	89.6004	-9.75893	-66.173	-139.913	-212.822	-287.723
1240.97	89.893	62.4328	77.6365	75.5385	74.5385	71.5538			1240.97	89.893	-9.38103	-65.9912	-139.903	-212.717	-287.515
1241.93	89.9828	62.8101	77.8183	75.5439	74.6295	71.7525			1241.93	89.9828	-9.00373	-65.8094	-139.898	-212.626	-287.317
1242.9	89.9066	63.1852	78.0013	75.5535	74.7139	71.9471			1242.9	89.9066	-8.62863	-65.6264	-139.888	-212.541	-287.122
1243.86	89.6862	63.5566	78.1846	75.5673	74.7989	72.1415			1243.86	89.6862	-8.25723	-65.4431	-139.874	-212.456	-286.928
1244.83	89.3327	63.9234	78.3666	75.5828	74.8908	72.3391			1244.83	89.3327	-7.89043	-65.2611	-139.859	-212.365	-286.73
1245.79	88.8508	64.2848	78.5453	75.601	74.9968	72.5437			1245.79	88.8508	-7.52903	-65.0824	-139.84	-212.259	-286.525
1246.75	88.2433	64.6405	78.7195	75.6311	75.1245	72.7592			1246.75	88.2433	-7.17333	-64.9082	-139.81	-212.131	-286.31
1247.72	87.5144	64.9905	78.8886	75.6895	75.2818	72.9897			1247.72	87.5144	-6.82333	-64.7391	-139.752	-211.974	-286.079
1248.68	86.6726	65.3341	79.0525	75.7939	75.4746	73.2384			1248.68	86.6726	-6.47973	-64.5752	-139.648	-211.781	-285.831
1249.65	85.7309	65.6707	79.211	75.9568	75.7053	73.506			1249.65	85.7309	-6.14313	-64.4167	-139.485	-211.55	-285.563
1250.61	84.7028	65.9991	79.3636	76.1805	75.9713	73.7906			1250.61	84.7028	-5.81473	-64.2641	-139.261	-211.284	-285.279
1251.58	83.5965	66.3184	79.5091	76.4564	76.2655	74.0874			1251.58	83.5965	-5.49543	-64.1186	-138.985	-210.99	-284.982
1252.54	82.41	66.6273	79.646	76.7689	76.5775	74.3895			1252.54	82.41	-5.18653	-63.9817	-138.673	-210.678	-284.68
1253.5	81.1319	66.9251	79.7727	77.0996	76.8957	74.6891			1253.5	81.1319	-4.88873	-63.855	-138.342	-210.36	-284.38
1254.47	79.7486	67.2108	79.8877	77.4326	77.2094	74.979			1254.47	79.7486	-4.60303	-63.74	-138.009	-210.046	-284.09
1255.43	78.2561	67.4839	79.9899	77.7561	77.5099	75.2533			1255.43	78.2561	-4.32993	-63.6378	-137.685	-209.745	-283.816
1256.4	76.671	67.7446	80.0788	78.0633	77.7914	75.5079			1256.4	76.671	-4.06923	-63.5489	-137.378	-209.464	-283.561
1257.36	75.0368	67.9933	80.1541	78.3508	78.0501	75.7404			1257.36	75.0368	-3.82053	-63.4736	-137.091	-209.205	-283.329
1258.32	73.4229	68.2308	80.2164	78.6179	78.2845	75.95			1258.32	73.4229	-3.58303	-63.4113	-136.824	-208.971	-283.119
1259.29	71.9197	68.458	80.2671	78.8651	78.4948	76.1375			1259.29	71.9197	-3.35583	-63.3606	-136.576	-208.761	-282.932
1260.25	70.6322	68.6754	80.3086	79.0942	78.6827	76.3054			1260.25	70.6322	-3.13843	-63.3191	-136.347	-208.573	-282.764
1261.22	69.6739	68.8831	80.3445	79.3073	78.8516	76.4577			1261.22	69.6739	-2.93073	-63.2832	-136.134	-208.404	-282.611
1262.18	69.1569	69.0811	80.379	79.507	79.0058	76.5998			1262.18	69.1569	-2.73273	-63.2487	-135.934	-208.25	-282.469
1263.15	69.176	69.2696	80.4168	79.6951	79.1495	76.7375			1263.15	69.176	-2.54423	-63.2109	-135.746	-208.106	-282.332
1264.11	69.7858	69.4494	80.4622	79.8718	79.2863	76.8758			1264.11	69.7858	-2.36443	-63.1655	-135.57	-207.969	-282.193
1265.07	70.9762	69.6217	80.5195	80.0353	79.4175	77.0187			1265.07	70.9762	-2.19213	-63.1082	-135.406	-207.838	-282.05
1266.04	72.658	69.7884	80.5922	80.1817	79.5429	77.1682			1266.04	72.658	-2.02543	-63.0355	-135.26	-207.712	-281.901
1267	74.6675	69.9516	80.6833	80.3057	79.6605	77.3247			1267	74.6675	-1.86223	-62.9444	-135.136	-207.595	-281.744
1267.97	76.7929	70.1134	80.7954	80.4017	79.7673	77.4873			1267.97	76.7929	-1.70043	-62.8323	-135.04	-207.488	-281.582
1268.93	78.815	70.276	80.9306	80.465	79.8607	77.6545			1268.93	78.815	-1.53783	-62.6971	-134.976	-207.395	-281.415
1269.9	80.5491	70.4413	81.0907	80.4936	79.9387	77.8253			1269.9	80.5491	-1.37253	-62.537	-134.948	-207.317	-281.244
1270.86	81.8733	70.6105	81.2763	80.4885	80.0017	77.9994			1270.86	81.8733	-1.20333	-62.3514	-134.953	-207.254	-281.07
1271.82	82.7381	70.7842	81.4874	80.4543	80.0527	78.1784			1271.82	82.7381	-1.02963	-62.1403	-134.987	-207.203	-280.891
1272.79	83.1586	70.9622	81.7235	80.3992	80.0979	78.366			1272.79	83.1586	-0.85163	-61.9042	-135.042	-207.157	-280.703
1273.75	83.1965	71.1442	81.9834	80.3341	80.1463	78.5675			1273.75	83.1965	-0.66963	-61.6443	-135.107	-207.109	-280.502
1274.72	82.9401	71.3297	82.2656	80.2717	80.2083	78.7891			1274.72	82.9401	-0.48413	-61.3621	-135.17	-207.047	-280.28
1275.68	82.4865	71.5191	82.5685	80.2249	80.2942	79.0368			1275.68	82.4865	-0.29473	-61.0592	-135.217	-206.961	-280.032
1276.65	81.9267	71.7131	82.8902	80.2061	80.4126	79.3146			1276.65	81.9267	-0.10073	-60.7375	-135.235	-206.843	-279.755
1277.61	81.3348	71.9132	83.2287	80.2255	80.5688	79.6239			1277.61	81.3348	0.09937	-60.399	-135.216	-206.687	-279.445
1278.57	80.7602	72.1213	83.5812	80.2907	80.7645	79.9628			1278.57	80.7602	0.30747	-60.0465	-135.151	-206.491	-279.106
1279.54	80.2233	72.3389	83.9446	80.4058	80.9981	80.3267			1279.54	80.2233	0.52507	-59.6831	-135.036	-206.257	-278.742
1280.5	79.7164	72.5671	84.3153	80.571	81.2648	80.7086			1280.5	79.7164	0.75327	-59.3124	-134.87	-205.991	-278.361
1281.47	79.2076	72.8059	84.6891	80.7822	81.5574	81.1002			1281.47	79.2076	0.99207	-58.9386	-134.659	-205.698	-277.969
1282.43	78.6467	73.0549	85.0618	81.0316	81.867	81.4928			1282.43	78.6467	1.24107	-58.5659	-134.41	-205.388	-277.576
1283.39	77.9731	73.3135	85.4287	81.3083	82.1837	81.8783			1283.39	77.9731	1.49967	-58.199	-134.133	-205.072	-277.191
1284.36	77.1248	73.5815	85.7854	81.5995	82.4976	82.2495			1284.36	77.1248	1.76767	-57.8423	-133.842	-204.758	-276.82
1285.32	76.0494	73.8595	86.1276	81.8921	82.7997	82.6008			1285.32	76.0494	2.04567	-57.5001	-133.549	-204.456	-276.468
1286.29	74.718	74.1484	86.4507	82.1748	83.0829	82.9277			1286.29	74.718	2.33457	-57.177	-133.267	-204.172	-276.141
1287.25	73.1358	74.4489	86.7503	82.439	83.3426	83.2272			1287.25	73.1358	2.63507	-56.8774	-133.002	-203.913	-275.842
1288.22	71.3497	74.7606	87.0218	82.6806	83.577	83.4974			1288.22	71.3497	2.94677	-56.6059	-132.761	-203.678	-275.572
1289.18	69.4449	75.0808	87.261	82.8993	83.7868	83.7372			1289.18	69.4449	3.26697	-56.3667	-132.542	-203.469	-275.332
1290.14	67.5351	75.4053	87.4642	83.0981	83.9738	83.9462			1290.14	67.5351	3.59147	-56.1635	-132.343	-203.282	-275.123
1291.11	65.7457	75.7286	87.6291	83.2816	84.1402	84.1242			1291.11	65.7457	3.91477	-55.9986	-132.16	-203.115	-274.945
1292.07	64.1961	76.0455	87.7552	83.4541	84.2876	84.2714			1292.07	64.1961	4.23167	-55.8725	-131.987	-202.968	-274.798
1293.04	62.9857	76.3515	87.8443	83.6178	84.417	84.3882			1293.04	62.9857	4.53767	-55.7834	-131.824	-202.838	-274.681
1294	62.1856	76.6442	87.9005	83.7733	84.5285	84.4759			1294	62.1856	4.83037	-55.7272	-131.668	-202.727	-274.593
1294.97	61.8361	76.9218	87.93	83.9197	84.6229	84.5369			1294.97	61.8361	5.10797	-55.6977	-131.522	-202.632	-274.532
1295.93	61.9509	77.1838	87.9401	84.0561	84.7021	84.5756			1295.93	61.9509	5.36997	-55.6876	-131.385	-202.553	-274.494
1296.89	62.5225	77.4295	87.9386	84.1833	84.7698	84.5982			1296.89	62.5225	5.61567	-55.6891	-131.258	-202.486	-274.471
1297.86	63.5278	77.658	87.9323	84.304	84.8316	84.6122			1297.86	63.5278	5.84417	-55.6954	-131.137	-202.424	-274.457
1298.82	64.9293	77.8687	87.9265	84.423	84.8938	84.6253			1298.82	64.9293	6.05487	-55.7012	-131.018	-202.362	-274.444
1299.79	66.6732	78.0611	87.9252	84.5461	84.9628	84.645			1299.79	66.6732	6.24727	-55.7025	-130.895	-202.293	-274.424
1300.75	68.6864	78.2352	87.931	84.6787	85.044	84.6766			1300.75	68.6864	6.42137	-55.6967	-130.763	-202.211	-274.393
1301.72	70.8762	78.3921	87.9455	84.8253	85.1407	84.7239			1301.72	70.8762	6.57827	-55.6822	-130.616	-202.115	-274.345
1302.68	73.1375	78.5334	87.9699	84.9881	85.2544	84.7885			1302.68	73.1375	6.71957	-55.6578	-130.453	-202.001	-274.281
1303.64	75.3656	78.6611	88.0049	85.1677	85.3849	84.8704			1303.64	75.3656	6.84727	-55.6228	-130.274	-201.87	-274.199
1304.61	77.4711	78.7772	88.0503	85.3626	85.5305	84.9683			1304.61	77.4711	6.96337	-55.5774	-130.079	-201.725	-274.101
1305.57	79.3924	78.8832	88.1058	85.5698	85.6886	85.08			1305.57	79.3924	7.06937	-55.5219	-129.872	-201.567	-273.989
1306.54	81.0992	78.9797	88.1703	85.7859	85.8565	85.2029			1306.54	81.0992	7.16587	-55.4574	-129.656	-201.399	-273.866
1307.5	82.5883	79.0668	88.2425	86.0072	86.0313	85.3342			1307.5	82.5883	7.25297	-55.3852	-129.434	-201.224	-273.735
1308.46	83.8737	79.1445	88.3206	86.2308	86.2106	85.4712			1308.46	83.8737	7.33067	-55.3071	-129.211	-201.045	-273.598
1309.43	84.974	79.2132	88.403	86.4542	86.392	85.6118			1309.43	84.974	7.39937	-55.2247	-128.987	-200.863	-273.457
1310.39	85.9018	79.2739	88.4879	86.6753	86.5734	85.7546			1310.39	85.9018	7.46007	-55.1398	-128.766	-200.682	-273.315
1311.36	86.6568	79.3281	88.5737	86.8923	86.7526	85.8981			1311.36	86.6568	7.51427	-55.054	-128.549	-200.503	-273.171
1312.32	87.2252	79.377	88.6586	87.1035	86.9278	86.041			1312.32	87.2252	7.56317	-54.9691	-128.338	-200.328	-273.028
1313.29	87.5842	79.4215	88.7415	87.3077	87.0976	86.1823			1313.29	87.5842	7.60767	-54.8862	-128.134	-200.158	-272.887
1314.25	87.7107	79.4618	88.8212	87.5043	87.2612	86.3204			1314.25	87.7107	7.64797	-54.8065	-127.937	-199.994	-272.749
1315.21	87.5916	79.4978	88.897	87.6933	87.4185	86.4538			1315.21	87.5916	7.68397	-54.7307	-127.748	-199.837	-272.615
1316.18	87.2337	79.53	88.9676	87.8743	87.5685	86.5799			1316.18	87.2337	7.71617	-54.6601	-127.567	-199.687	-272.489
1317.14	86.6667	79.5592	89.0312	88.0456	87.7093	86.6951			1317.14	86.6667	7.74537	-54.5965	-127.396	-199.546	-272.374
1318.11	85.9387	79.5863	89.0854	88.2045	87.8378	86.7956			1318.11	85.9387	7.77247	-54.5423	-127.237	-199.418	-272.274
1319.07	85.1055	79.6116	89.1281	88.3482	87.9505	86.8778			1319.07	85.1055	7.79777	-54.4996	-127.093	-199.305	-272.191
1320.04	84.218	79.634	89.1582	88.4749	88.0455	86.94			1320.04	84.218	7.82017	-54.4695	-126.967	-199.21	-272.129
1321	83.3159	79.6517	89.1757	88.5854	88.1227	86.9827			1321	83.3159	7.83787	-54.452	-126.856	-199.133	-272.086
1321.96	82.43	79.6623	89.1819	88.6824	88.1839	87.0078			1321.96	82.43	7.84847	-54.4458	-126.759	-199.071	-272.061
1322.93	81.5936	79.6642	89.1783	88.7697	88.232	87.0182			1322.93	81.5936	7.85037	-54.4494	-126.672	-199.023	-272.051
1323.89	80.856	79.6575	89.1664	88.8498	88.2694	87.0162			1323.89	80.856	7.84367	-54.4613	-126.592	-198.986	-272.053
1324.86	80.2883	79.6436	89.1467	88.9236	88.2971	87.0025			1324.86	80.2883	7.82977	-54.481	-126.518	-198.958	-272.067
1325.82	79.976	79.6254	89.1196	88.9895	88.3148	86.9774			1325.82	79.976	7.81157	-54.5081	-126.452	-198.941	-272.092
1326.79	79.9987	79.6058	89.0852	89.0451	88.3218	86.9408			1326.79	79.9987	7.79197	-54.5425	-126.396	-198.934	-272.128
1327.75	80.4053	79.5878	89.0446	89.0879	88.3177	86.8937			1327.75	80.4053	7.77397	-54.5831	-126.354	-198.938	-272.175
1328.71	81.1945	79.5739	88.9996	89.1163	88.3028	86.838			1328.71	81.1945	7.76007	-54.6281	-126.325	-198.953	-272.231
1329.68	82.3087	79.5656	88.9523	89.1299	88.2783	86.7766			1329.68	82.3087	7.75177	-54.6754	-126.312	-198.977	-272.293
1330.64	83.6448	79.5631	88.9048	89.1292	88.2456	86.7125			1330.64	83.6448	7.74927	-54.7229	-126.312	-199.01	-272.357
1331.61	85.0773	79.5646	88.8582	89.1159	88.2063	86.6482			1331.61	85.0773	7.75077	-54.7695	-126.326	-199.049	-272.421
1332.57	86.4854	79.5666	88.8127	89.0923	88.1618	86.5855			1332.57	86.4854	7.75277	-54.815	-126.349	-199.094	-272.484
1333.53	87.7742	79.5649	88.7679	89.0612	88.1135	86.5255			1333.53	87.7742	7.75107	-54.8598	-126.38	-199.142	-272.544
1334.5	88.8847	79.5575	88.7226	89.025	88.0623	86.4681			1334.5	88.8847	7.74367	-54.9051	-126.416	-199.193	-272.601
1335.46	89.7924	79.5469	88.6759	88.9844	88.0077	86.4113			1335.46	89.7924	7.73307	-54.9518	-126.457	-199.248	-272.658
1336.43	90.4966	79.5418	88.6261	88.9374	87.9469	86.351			1336.43	90.4966	7.72797	-55.0016	-126.504	-199.308	-272.718
1337.39	91.0088	79.555	88.5711	88.8794	87.8754	86.2808			1337.39	91.0088	7.74117	-55.0566	-126.562	-199.38	-272.788
1338.36	91.3428	79.5983	88.5087	88.8061	87.7895	86.1956			1338.36	91.3428	7.78447	-55.119	-126.635	-199.466	-272.874
1339.32	91.5112	79.6773	88.4373	88.7168	87.6884	86.0932			1339.32	91.5112	7.86347	-55.1904	-126.725	-199.567	-272.976
1340.28	91.5233	79.7888	88.3556	88.6147	87.5747	85.9752			1340.28	91.5233	7.97497	-55.2721	-126.827	-199.681	-273.094
1341.25	91.3864	79.9214	88.2627	88.506	87.4535	85.846			1341.25	91.3864	8.10757	-55.365	-126.935	-199.802	-273.223
1342.21	91.1057	80.06	88.1579	88.398	87.3298	85.7107			1342.21	91.1057	8.24617	-55.4698	-127.043	-199.926	-273.358
1343.18	90.6855	80.1912	88.0398	88.2949	87.2064	85.5722			1343.18	90.6855	8.37737	-55.5879	-127.147	-200.049	-273.497
1344.14	90.1322	80.3076	87.9064	88.1966	87.0819	85.4296			1344.14	90.1322	8.49377	-55.7213	-127.245	-200.173	-273.64
1345.11	89.4583	80.4086	87.7554	88.0986	86.9518	85.2791			1345.11	89.4583	8.59477	-55.8723	-127.343	-200.304	-273.79
1346.07	88.6881	80.4977	87.5849	87.995	86.8111	85.1162			1346.07	88.6881	8.68387	-56.0428	-127.446	-200.444	-273.953
1347.03	87.8615	80.5799	87.3943	87.8807	86.6565	84.9381			1347.03	87.8615	8.76607	-56.2334	-127.561	-200.599	-274.131
1348	87.0337	80.659	87.1841	87.754	86.4873	84.7442			1348	87.0337	8.84517	-56.4436	-127.687	-200.768	-274.325
1348.96	86.2716	80.7364	86.9561	87.6163	86.3061	84.5369			1348.96	86.2716	8.92257	-56.6716	-127.825	-200.949	-274.532
1349.93	85.6469	80.8116	86.7131	87.4725	86.1181	84.3206			1349.93	85.6469	8.99777	-56.9146	-127.969	-201.137	-274.749
1350.89	85.2261	80.8832	86.4586	87.3298	85.9304	84.1013			1350.89	85.2261	9.06937	-57.1691	-128.112	-201.325	-274.968
1351.86	85.0593	80.9497	86.1971	87.1949	85.7498	83.8847			1351.86	85.0593	9.13587	-57.4306	-128.247	-201.506	-275.184
1352.82	85.169	81.0106	85.9335	87.0722	85.581	83.6749			1352.82	85.169	9.19677	-57.6942	-128.369	-201.674	-275.394
1353.78	85.5416	81.0648	85.673	86.9625	85.4257	83.4741			1353.78	85.5416	9.25097	-57.9547	-128.479	-201.83	-275.595
1354.75	86.127	81.1101	85.4211	86.8632	85.2824	83.2822			1354.75	86.127	9.29627	-58.2066	-128.578	-201.973	-275.787
1355.71	86.8485	81.1419	85.1827	86.7694	85.1477	83.0979			1355.71	86.8485	9.32807	-58.445	-128.672	-202.108	-275.971
1356.68	87.6191	81.1538	84.9622	86.6751	85.0165	82.9189			1356.68	87.6191	9.33997	-58.6655	-128.766	-202.239	-276.15
1357.64	88.361	81.1393	84.7632	86.5733	84.883	82.7417			1357.64	88.361	9.32547	-58.8645	-128.868	-202.372	-276.327
1358.61	89.0193	81.0947	84.5882	86.4549	84.7398	82.5615			1358.61	89.0193	9.28087	-59.0395	-128.987	-202.516	-276.508
1359.57	89.5681	81.0209	84.4386	86.3092	84.5788	82.3718			1359.57	89.5681	9.20707	-59.1891	-129.132	-202.677	-276.697
1360.53	90.0069	80.9241	84.3141	86.1274	84.3939	82.1677			1360.53	90.0069	9.11027	-59.3136	-129.314	-202.861	-276.901
1361.5	90.3511	80.8123	84.2145	85.9097	84.1871	81.9507			1361.5	90.3511	8.99847	-59.4132	-129.532	-203.068	-277.118
1362.46	90.6217	80.6898	84.1391	85.6678	83.9695	81.7302			1362.46	90.6217	8.87597	-59.4886	-129.774	-203.286	-277.339
1363.43	90.8382	80.5548	84.087	85.4213	83.7587	81.5204			1363.43	90.8382	8.74097	-59.5407	-130.02	-203.497	-277.549
1364.39	91.0128	80.3979	84.0572	85.1915	83.5724	81.3351			1364.39	91.0128	8.58407	-59.5705	-130.25	-203.683	-277.734
1365.35	91.1498	80.2059	84.0488	84.9933	83.4228	81.183			1365.35	91.1498	8.39207	-59.5789	-130.448	-203.833	-277.886
1366.32	91.2463	79.9683	84.0613	84.8295	83.3112	81.0639			1366.32	91.2463	8.15447	-59.5664	-130.612	-203.944	-278.005
1367.28	91.2978	79.6829	84.0938	84.6906	83.2285	80.9693			1367.28	91.2978	7.86907	-59.5339	-130.751	-204.027	-278.1
1368.25	91.3044	79.3583	84.1454	84.5615	83.1601	80.8876			1368.25	91.3044	7.54447	-59.4823	-130.88	-204.095	-278.182
1369.21	91.2769	79.0117	84.2137	84.4269	83.0916	80.8084			1369.21	91.2769	7.19787	-59.414	-131.015	-204.164	-278.261
1370.18	91.2377	78.6656	84.2928	84.2736	83.0099	80.7234			1370.18	91.2377	6.85177	-59.3349	-131.168	-204.245	-278.346
1371.14	91.2175	78.3441	84.3706	84.0895	82.9029	80.6244			1371.14	91.2175	6.53027	-59.2571	-131.352	-204.352	-278.445
1372.1	91.2454	78.0709	84.4269	83.8638	82.7594	80.5028			1372.1	91.2454	6.25707	-59.2008	-131.578	-204.496	-278.566
1373.07	91.3385	77.867	84.4371	83.5929	82.5737	80.3518			1373.07	91.3385	6.05317	-59.1906	-131.849	-204.682	-278.717
1374.03	91.4955	77.7479	84.3788	83.2863	82.3508	80.1713			1374.03	91.4955	5.93407	-59.2489	-132.155	-204.905	-278.898
1375	91.6998	77.7213	84.2392	82.9689	82.109	79.971			1375	91.6998	5.90747	-59.3885	-132.473	-205.146	-279.098
1375.96	91.927	77.7874	84.0199	82.6791	81.8784	79.7704			1375.96	91.927	5.97357	-59.6078	-132.762	-205.377	-279.299
1376.93	92.1554	77.9401	83.7393	82.4614	81.6967	79.5976			1376.93	92.1554	6.12627	-59.8884	-132.98	-205.559	-279.472
1377.89	92.3717	78.1684	83.4301	82.3555	81.6003	79.4836			1377.89	92.3717	6.35457	-60.1976	-133.086	-205.655	-279.586
1378.85	92.5721	78.4583	83.132	82.3848	81.6148	79.455			1378.85	92.5721	6.64447	-60.4957	-133.057	-205.641	-279.614
1379.82	92.757	78.7929	82.8837	82.5508	81.7484	79.5277			1379.82	92.757	6.97907	-60.744	-132.891	-205.507	-279.541
1380.78	92.9248	79.1525	82.7163	82.8355	81.9933	79.7052			1380.78	92.9248	7.33867	-60.9114	-132.606	-205.262	-279.364
1381.75	93.0696	79.5161	82.6521	83.2108	82.3315	79.9824			1381.75	93.0696	7.70227	-60.9756	-132.231	-204.924	-279.087
1382.71	93.1811	79.8667	82.7067	83.6488	82.744	80.3524			1382.71	93.1811	8.05287	-60.921	-131.793	-204.511	-278.717
1383.67	93.2482	80.1962	82.892	84.1292	83.2184	80.8124			1383.67	93.2482	8.38237	-60.7357	-131.312	-204.037	-278.257
1384.64	93.2621	80.507	83.2161	84.6378	83.7478	81.3629			1384.64	93.2621	8.69317	-60.4116	-130.804	-203.508	-277.706
1385.6	93.2203	80.8066	83.6762	85.1582	84.3237	81.9984			1385.6	93.2203	8.99277	-59.9515	-130.283	-202.932	-277.071
1386.57	93.1271	81.0997	84.2533	85.6641	84.9276	82.6991			1386.57	93.1271	9.28587	-59.3744	-129.777	-202.328	-276.37
1387.53	92.9921	81.3829	84.9125	86.1209	85.5305	83.4303			1387.53	92.9921	9.56907	-58.7152	-129.321	-201.725	-275.639
1388.5	92.8257	81.6449	85.6102	86.4935	86.0986	84.1498			1388.5	92.8257	9.83107	-58.0175	-128.948	-201.157	-274.919
1389.46	92.6351	81.8715	86.3072	86.7591	86.604	84.8205			1389.46	92.6351	10.0577	-57.3205	-128.682	-200.651	-274.249
1390.42	92.4212	82.0519	86.9816	86.9215	87.0362	85.425			1390.42	92.4212	10.2381	-56.6461	-128.52	-200.219	-273.644
1391.39	92.1784	82.1852	87.633	87.0132	87.4049	85.9696			1391.39	92.1784	10.3714	-55.9947	-128.428	-199.85	-273.1
1392.35	91.8982	82.2798	88.2718	87.0826	87.7297	86.4725			1392.35	91.8982	10.466	-55.3559	-128.359	-199.526	-272.597
1393.32	91.5734	82.35	88.903	87.1703	88.0249	86.946			1393.32	91.5734	10.5362	-54.7247	-128.271	-199.23	-272.123
1394.28	91.1983	82.4106	89.5163	87.2895	88.2911	87.3872			1394.28	91.1983	10.5968	-54.1114	-128.152	-198.964	-271.682
1395.25	90.7667	82.4738	90.0894	87.4202	88.5152	87.78			1395.25	90.7667	10.66	-53.5383	-128.021	-198.74	-271.289
1396.21	90.2695	82.5469	90.5974	87.5186	88.6785	88.1047			1396.21	90.2695	10.7331	-53.0303	-127.923	-198.577	-270.964
1397.17	89.6958	82.6307	91.0232	87.5373	88.7671	88.3483			1397.17	89.6958	10.8169	-52.6045	-127.904	-198.488	-270.721
1398.14	89.034	82.7208	91.3643	87.4461	88.7786	88.5118			1398.14	89.034	10.907	-52.2634	-127.995	-198.477	-270.557
1399.1	88.2729	82.8091	91.6317	87.2421	88.7233	88.6093			1399.1	88.2729	10.9953	-51.996	-128.199	-198.532	-270.46
1400.07	87.3996	82.8871	91.8423	86.9452	88.6168	88.6594			1400.07	87.3996	11.0733	-51.7854	-128.496	-198.639	-270.41
1401.03	86.3949	82.9492	92.0117	86.5819	88.4715	88.6772			1401.03	86.3949	11.1354	-51.616	-128.86	-198.784	-270.392
1402	85.2319	82.9952	92.1513	86.1709	88.2924	88.6703			1402	85.2319	11.1814	-51.4764	-129.271	-198.963	-270.399
1402.96	83.8824	83.03	92.2689	85.7206	88.0795	88.6409			1402.96	83.8824	11.2162	-51.3588	-129.721	-199.176	-270.428
1403.92	82.3332	83.0616	92.37	85.2374	87.8337	88.5904			1403.92	82.3332	11.2478	-51.2577	-130.204	-199.422	-270.479
1404.89	80.605	83.0969	92.4592	84.7348	87.5623	88.5232			1404.89	80.605	11.2831	-51.1685	-130.707	-199.693	-270.546
1405.85	78.7644	83.1395	92.5403	84.2353	87.2791	88.4465			1405.85	78.7644	11.3257	-51.0874	-131.206	-199.976	-270.623
1406.82	76.9283	83.1895	92.6164	83.7662	87.0006	88.3681			1406.82	76.9283	11.3757	-51.0113	-131.675	-200.255	-270.701
1407.78	75.2604	83.2455	92.6897	83.3539	86.7425	88.295			1407.78	75.2604	11.4317	-50.938	-132.088	-200.513	-270.774
1408.75	73.9511	83.3066	92.7631	83.0191	86.5177	88.2326			1408.75	73.9511	11.4928	-50.8646	-132.422	-200.738	-270.837
1409.71	73.1773	83.3728	92.8389	82.775	86.3351	88.1845			1409.71	73.1773	11.559	-50.7888	-132.666	-200.92	-270.885
1410.67	73.049	83.4429	92.918	82.6276	86.2	88.1523			1410.67	73.049	11.6291	-50.7097	-132.814	-201.055	-270.917
1411.64	73.5688	83.513	92.9984	82.5759	86.1139	88.1352			1411.64	73.5688	11.6992	-50.6293	-132.866	-201.141	-270.934
1412.6	74.6217	83.5762	93.0748	82.6123	86.0738	88.1295			1412.6	74.6217	11.7624	-50.5529	-132.829	-201.182	-270.94
1413.57	75.996	83.6259	93.1406	82.7246	86.0736	88.1302			1413.57	75.996	11.8121	-50.4871	-132.717	-201.182	-270.939
1414.53	77.4297	83.6624	93.1921	82.9013	86.1079	88.1348			1414.53	77.4297	11.8486	-50.4356	-132.54	-201.147	-270.934
1415.49	78.6713	83.6966	93.2304	83.1349	86.1755	88.1462			1415.49	78.6713	11.8828	-50.3973	-132.307	-201.08	-270.923
1416.46	79.5367	83.7481	93.2618	83.4193	86.2782	88.1731			1416.46	79.5367	11.9343	-50.3659	-132.022	-200.977	-270.896
1417.42	79.9426	83.8353	93.2966	83.7446	86.418	88.2276			1417.42	79.9426	12.0215	-50.3311	-131.697	-200.837	-270.842
1418.39	79.9015	83.9658	93.3459	84.0957	86.5944	88.3215			1418.39	79.9015	12.152	-50.2818	-131.346	-200.661	-270.748
1419.35	79.4891	84.1345	93.4162	84.4531	86.8009	88.4593			1419.35	79.4891	12.3207	-50.2115	-130.988	-200.454	-270.61
1420.32	78.8094	84.3268	93.5049	84.7946	87.023	88.6329			1420.32	78.8094	12.513	-50.1228	-130.647	-200.232	-270.436
1421.28	77.9672	84.5253	93.6016	85.1017	87.2422	88.8244			1421.28	77.9672	12.7115	-50.0261	-130.34	-200.013	-270.245
1422.24	77.0459	84.7172	93.6931	85.3657	87.4428	89.0123			1422.24	77.0459	12.9034	-49.9346	-130.076	-199.813	-270.057
1423.21	76.102	84.8989	93.7668	85.5862	87.6139	89.1768			1423.21	76.102	13.0851	-49.8609	-129.855	-199.641	-269.892
1424.17	75.1807	85.0728	93.8155	85.7671	87.7506	89.3057			1424.17	75.1807	13.259	-49.8122	-129.674	-199.505	-269.763
1425.14	74.3328	85.2425	93.8397	85.9156	87.8557	89.3981			1425.14	74.3328	13.4287	-49.788	-129.526	-199.4	-269.671
1426.1	73.617	85.4109	93.8456	86.0425	87.938	89.4621			1426.1	73.617	13.5971	-49.7821	-129.399	-199.317	-269.607
1427.07	73.0912	85.5804	93.84	86.159	88.0079	89.5089			1427.07	73.0912	13.7666	-49.7877	-129.282	-199.247	-269.56
1428.03	72.7987	85.7522	93.8252	86.2717	88.0716	89.5453			1428.03	72.7987	13.9384	-49.8025	-129.17	-199.184	-269.524
1428.99	72.7568	85.9242	93.798	86.3787	88.1274	89.5704			1428.99	72.7568	14.1104	-49.8297	-129.063	-199.128	-269.499
1429.96	72.9558	86.09	93.7503	86.4694	88.1656	89.5743			1429.96	72.9558	14.2762	-49.8774	-128.972	-199.09	-269.495
1430.92	73.3693	86.2401	93.6703	86.5293	88.1716	89.5419			1430.92	73.3693	14.4263	-49.9574	-128.912	-199.084	-269.527
1431.89	73.9703	86.3652	93.5448	86.546	88.1314	89.4566			1431.89	73.9703	14.5514	-50.0829	-128.895	-199.124	-269.613
1432.85	74.7458	86.4616	93.3605	86.5166	88.0379	89.3067			1432.85	74.7458	14.6478	-50.2672	-128.925	-199.217	-269.762
1433.82	75.698	86.5343	93.1064	86.4498	87.8938	89.0893			1433.82	75.698	14.7205	-50.5213	-128.992	-199.362	-269.98
1434.78	76.8206	86.5928	92.7772	86.3616	87.7116	88.8124			1434.78	76.8206	14.779	-50.8505	-129.08	-199.544	-270.257
1435.74	78.0723	86.6434	92.3781	86.2698	87.5101	88.4943			1435.74	78.0723	14.8296	-51.2496	-129.172	-199.745	-270.575
1436.71	79.3779	86.682	91.9202	86.1866	87.3061	88.1555			1436.71	79.3779	14.8682	-51.7075	-129.255	-199.949	-270.914
1437.67	80.6489	86.6943	91.4091	86.1128	87.1047	87.8039			1437.67	80.6489	14.8805	-52.2186	-129.329	-200.151	-271.265
1438.64	81.8069	86.6582	90.8384	86.0367	86.8949	87.4289			1438.64	81.8069	14.8444	-52.7893	-129.405	-200.36	-271.64
1439.6	82.8072	86.55	90.1902	85.9393	86.6542	87.0045			1439.6	82.8072	14.7362	-53.4375	-129.502	-200.601	-272.065
1440.56	83.6498	86.3519	89.4427	85.8018	86.3563	86.4978			1440.56	83.6498	14.5381	-54.185	-129.64	-200.899	-272.571
1441.53	84.3591	86.055	88.582	85.6103	85.9808	85.8835			1441.53	84.3591	14.2412	-55.0457	-129.831	-201.275	-273.186
1442.49	84.9531	85.6585	87.6156	85.3596	85.5213	85.1554			1442.49	84.9531	13.8447	-56.0121	-130.082	-201.734	-273.914
1443.46	85.4323	85.1667	86.5738	85.0524	84.9858	84.3284			1443.46	85.4323	13.3529	-57.0539	-130.389	-202.27	-274.741
1444.42	85.7866	84.5886	85.5004	84.6956	84.3912	83.4306			1444.42	85.7866	12.7748	-58.1273	-130.746	-202.864	-275.639
1445.39	86.0079	83.9406	84.4432	84.2985	83.7596	82.4979			1445.39	86.0079	12.1268	-59.1845	-131.143	-203.496	-276.571
1446.35	86.0991	83.2495	83.4488	83.8733	83.1168	81.5717			1446.35	86.0991	11.4357	-60.1789	-131.568	-204.139	-277.497
1447.31	86.0772	82.5523	82.5598	83.4363	82.4919	80.6982			1447.31	86.0772	10.7385	-61.0679	-132.005	-204.763	-278.371
1448.28	85.9696	81.8896	81.8101	83.0049	81.9118	79.9199			1448.28	85.9696	10.0758	-61.8176	-132.437	-205.344	-279.149
1449.24	85.8066	81.2966	81.2181	82.5916	81.3935	79.265			1449.24	85.8066	9.48277	-62.4096	-132.85	-205.862	-279.804
1450.21	85.6139	80.7943	80.7821	82.1992	80.9386	78.738			1450.21	85.6139	8.98047	-62.8456	-133.242	-206.317	-280.331
1451.17	85.4062	80.3868	80.4828	81.8206	80.5331	78.3202			1451.17	85.4062	8.57297	-63.1449	-133.621	-206.722	-280.749
1452.14	85.1861	80.0661	80.2977	81.4473	80.1591	77.9835			1452.14	85.1861	8.25227	-63.33	-133.994	-207.096	-281.086
1453.1	84.9485	79.8263	80.227	81.0847	79.8154	77.7192			1453.1	84.9485	8.01247	-63.4007	-134.357	-207.44	-281.35
1454.06	84.6959	79.6799	80.3078	80.764	79.5336	77.559			1454.06	84.6959	7.86607	-63.3199	-134.677	-207.722	-281.51
1455.03	84.454	79.6566	80.59	80.5318	79.3663	77.5588			1455.03	84.454	7.84277	-63.0377	-134.91	-207.889	-281.51
1455.99	84.2614	79.7744	81.0892	80.4246	79.3552	77.7546			1455.99	84.2614	7.96057	-62.5385	-135.017	-207.9	-281.315
1456.96	84.1378	80.021	81.776	80.4578	79.5136	78.1456			1456.96	84.1378	8.20717	-61.8517	-134.984	-207.742	-280.924
1457.92	84.0681	80.3612	82.5893	80.6198	79.8233	78.6968			1457.92	84.0681	8.54737	-61.0384	-134.822	-207.432	-280.372
1458.89	83.9978	80.7472	83.4476	80.871	80.2342	79.3411			1458.89	83.9978	8.93337	-60.1801	-134.57	-207.021	-279.728
1459.85	83.8314	81.1327	84.2858	81.1643	80.6894	80.0112			1459.85	83.8314	9.31887	-59.3419	-134.277	-206.566	-279.058
1460.81	83.4562	81.5016	85.0991	81.4752	81.1621	80.687			1460.81	83.4562	9.68777	-58.5286	-133.966	-206.093	-278.382
1461.78	82.8007	81.8787	85.9342	81.8079	81.6623	81.396			1461.78	82.8007	10.0649	-57.6935	-133.634	-205.593	-277.673
1462.74	81.8851	82.3021	86.8367	82.1814	82.215	82.1745			1462.74	81.8851	10.4883	-56.791	-133.26	-205.04	-276.895
1463.71	80.8314	82.7902	87.8151	82.6147	82.8359	83.0343			1463.71	80.8314	10.9764	-55.8126	-132.827	-204.419	-276.035
1464.67	79.8219	83.3311	88.8351	83.1161	83.5203	83.9534			1464.67	79.8219	11.5173	-54.7926	-132.325	-203.735	-275.116
1465.63	79.0414	83.8916	89.8368	83.6824	84.2471	84.8866			1465.63	79.0414	12.0778	-53.7909	-131.759	-203.008	-274.183
1466.6	78.6377	84.4327	90.7564	84.3075	84.9911	85.7848			1466.6	78.6377	12.6189	-52.8713	-131.134	-202.264	-273.284
1467.56	78.7005	84.9268	91.5547	84.9999	85.7461	86.6245			1467.56	78.7005	13.113	-52.073	-130.442	-201.509	-272.445
1468.53	79.2677	85.3732	92.238	85.8011	86.5475	87.4344			1468.53	79.2677	13.5594	-51.3897	-129.64	-200.708	-271.635
1469.49	80.3575	85.7987	92.8471	86.7771	87.4632	88.2849			1469.49	80.3575	13.9849	-50.7806	-128.664	-199.792	-270.784
1470.46	81.9657	86.2392	93.4196	87.9654	88.5405	89.2324			1470.46	81.9657	14.4254	-50.2081	-127.476	-198.715	-269.837
1471.42	84.0041	86.7171	93.9635	89.3185	89.7501	90.2659			1471.42	84.0041	14.9033	-49.6642	-126.123	-197.505	-268.803
1472.38	86.2729	87.2313	94.4636	90.7122	90.993	91.3132			1472.38	86.2729	15.4175	-49.1641	-124.729	-196.262	-267.756
1473.35	88.5163	87.763	94.9006	92.0059	92.152	92.2862			1473.35	88.5163	15.9492	-48.7271	-123.436	-195.103	-266.783
1474.31	90.492	88.2855	95.2602	93.0835	93.1277	93.1082			1474.31	90.492	16.4717	-48.3675	-122.358	-194.128	-265.961
1475.28	92.0345	88.7741	95.5429	93.8865	93.8677	93.7401			1475.28	92.0345	16.9603	-48.0848	-121.555	-193.388	-265.329
1476.24	93.1136	89.2158	95.769	94.4429	94.3938	94.2028			1476.24	93.1136	17.402	-47.8587	-120.999	-192.862	-264.866
1477.21	93.8258	89.6127	95.9641	94.8389	94.7781	94.5559			1477.21	93.8258	17.7989	-47.6636	-120.603	-192.477	-264.513
1478.17	94.3058	89.9745	96.1416	95.1508	95.0836	94.8476			1478.17	94.3058	18.1607	-47.4861	-120.291	-192.172	-264.222
1479.13	94.6539	90.3106	96.3024	95.4162	95.3408	95.0986			1479.13	94.6539	18.4968	-47.3253	-120.025	-191.915	-263.971
1480.1	94.9237	90.6271	96.4445	95.6473	95.5599	95.3151			1480.1	94.9237	18.8133	-47.1832	-119.794	-191.695	-263.754
1481.06	95.1401	90.9258	96.5685	95.8487	95.7464	95.5012			1481.06	95.1401	19.112	-47.0592	-119.593	-191.509	-263.568
1482.03	95.3156	91.2052	96.6775	96.0255	95.9069	95.6638			1482.03	95.3156	19.3914	-46.9502	-119.416	-191.348	-263.405
1482.99	95.4596	91.4606	96.7769	96.1857	96.0505	95.8122			1482.99	95.4596	19.6468	-46.8508	-119.256	-191.205	-263.257
1483.96	95.58	91.6875	96.8726	96.3396	96.1878	95.9574			1483.96	95.58	19.8737	-46.7551	-119.102	-191.068	-263.112
1484.92	95.6823	91.8858	96.9705	96.4989	96.3299	96.1106			1484.92	95.6823	20.072	-46.6572	-118.943	-190.925	-262.959
1485.88	95.7704	92.0644	97.0721	96.6698	96.4825	96.2767			1485.88	95.7704	20.2506	-46.5556	-118.772	-190.773	-262.792
1486.85	95.8471	92.2404	97.1705	96.8448	96.6381	96.4452			1486.85	95.8471	20.4266	-46.4572	-118.597	-190.617	-262.624
1487.81	95.9162	92.431	97.2537	97.0044	96.7787	96.5941			1487.81	95.9162	20.6172	-46.374	-118.437	-190.477	-262.475
1488.78	95.9816	92.6435	97.3146	97.1314	96.8897	96.7069			1488.78	95.9816	20.8297	-46.3131	-118.31	-190.366	-262.362
1489.74	96.047	92.8718	97.3531	97.2178	96.9652	96.778			1489.74	96.047	21.058	-46.2746	-118.224	-190.29	-262.291
1490.7	96.1136	93.0997	97.3731	97.2637	97.0053	96.8095			1490.7	96.1136	21.2859	-46.2546	-118.178	-190.25	-262.26
1491.67	96.1802	93.3061	97.3839	97.2802	97.0194	96.8143			1491.67	96.1802	21.4923	-46.2438	-118.161	-190.236	-262.255
1492.63	96.2436	93.4756	97.3977	97.2897	97.0262	96.8151			1492.63	96.2436	21.6618	-46.23	-118.152	-190.229	-262.254
1493.6	96.2999	93.6064	97.4225	97.3119	97.0419	96.8297			1493.6	96.2999	21.7926	-46.2052	-118.13	-190.213	-262.239
1494.56	96.3457	93.7102	97.4576	97.355	97.073	96.8633			1494.56	96.3457	21.8964	-46.1701	-118.086	-190.182	-262.206
1495.53	96.3805	93.8037	97.4973	97.418	97.12	96.9138			1495.53	96.3805	21.9899	-46.1304	-118.023	-190.135	-262.155
1496.49	96.4073	93.9002	97.5383	97.497	97.1831	96.979			1496.49	96.4073	22.0864	-46.0894	-117.944	-190.072	-262.09
1497.45	96.4319	94.0055	97.5814	97.5883	97.2628	97.0594			1497.45	96.4319	22.1917	-46.0463	-117.853	-189.993	-262.01
1498.42	96.4599	94.1172	97.6264	97.6839	97.3537	97.1499			1498.42	96.4599	22.3034	-46.0013	-117.758	-189.902	-261.919
1499.38	96.4948	94.2269	97.6672	97.7684	97.4397	97.2351			1499.38	96.4948	22.4131	-45.9605	-117.673	-189.816	-261.834
1500.35	96.5361	94.3237	97.695	97.8247	97.5004	97.2947			1500.35	96.5361	22.5099	-45.9327	-117.617	-189.755	-261.774
1501.31	96.5798	94.3972	97.7024	97.8412	97.5193	97.3127			1501.31	96.5798	22.5834	-45.9253	-117.6	-189.736	-261.756
1502.28	96.6195	94.4401	97.6914	97.8216	97.4957	97.2889			1502.28	96.6195	22.6263	-45.9363	-117.62	-189.76	-261.78
1503.24	96.649	94.4474	97.6807	97.7968	97.4586	97.255			1503.24	96.649	22.6336	-45.947	-117.645	-189.797	-261.814
1504.2	96.6643	94.4203	97.6919	97.813	97.454	97.2603			1504.2	96.6643	22.6065	-45.9358	-117.628	-189.801	-261.809
1505.17	96.6645	94.3738	97.7188	97.8821	97.4953	97.3151			1505.17	96.6645	22.56	-45.9089	-117.559	-189.76	-261.754
1506.13	96.6561	94.3338	97.7416	97.979	97.5615	97.3923			1506.13	96.6561	22.52	-45.8861	-117.462	-189.694	-261.677
1507.1	96.6497	94.3227	97.7559	98.0845	97.64	97.4767			1507.1	96.6497	22.5089	-45.8718	-117.357	-189.615	-261.592
1508.06	96.6537	94.352	97.7568	98.1763	97.7127	97.5486			1508.06	96.6537	22.5382	-45.8709	-117.265	-189.543	-261.521
1509.03	96.6729	94.4217	97.7361	98.2222	97.7485	97.5761			1509.03	96.6729	22.6079	-45.8916	-117.219	-189.507	-261.493
1509.99	96.7075	94.5164	97.7116	98.2248	97.7498	97.5656			1509.99	96.7075	22.7026	-45.9161	-117.217	-189.506	-261.504
1510.95	96.7517	94.6105	97.7128	98.2226	97.7518	97.5602			1510.95	96.7517	22.7967	-45.9149	-117.219	-189.504	-261.509
1511.92	96.796	94.6856	97.7436	98.2363	97.7697	97.5775			1511.92	96.796	22.8718	-45.8841	-117.205	-189.486	-261.492
1512.88	96.8342	94.737	97.7939	98.2662	97.8006	97.613			1512.88	96.8342	22.9232	-45.8338	-117.175	-189.455	-261.456
1513.85	96.8651	94.7695	97.8561	98.3107	97.8424	97.6632			1513.85	96.8651	22.9557	-45.7716	-117.131	-189.413	-261.406
1514.81	96.89	94.792	97.9246	98.366	97.8928	97.7245			1514.81	96.89	22.9782	-45.7031	-117.075	-189.363	-261.345
1515.78	96.9108	94.8132	97.9911	98.4239	97.9453	97.7883			1515.78	96.9108	22.9994	-45.6366	-117.018	-189.31	-261.281
1516.74	96.9286	94.8401	98.0459	98.4743	97.991	97.8441			1516.74	96.9286	23.0263	-45.5818	-116.967	-189.264	-261.225
1517.7	96.9437	94.8767	98.0829	98.5124	98.025	97.8863			1517.7	96.9437	23.0629	-45.5448	-116.929	-189.23	-261.183
1518.67	96.9566	94.9238	98.1034	98.5418	98.0506	97.9182			1518.67	96.9566	23.11	-45.5243	-116.9	-189.205	-261.151
1519.63	96.9678	94.9785	98.115	98.5719	98.0765	97.9494			1519.63	96.9678	23.1647	-45.5127	-116.87	-189.179	-261.12
1520.6	96.9787	95.0346	98.1256	98.6102	98.1099	97.9874			1520.6	96.9787	23.2208	-45.5021	-116.831	-189.145	-261.082
1521.56	96.9904	95.0846	98.1384	98.6562	98.1501	98.031			1521.56	96.9904	23.2708	-45.4893	-116.785	-189.105	-261.038
1522.52	97.0037	95.1228	98.1496	98.6994	98.1869	98.0684			1522.52	97.0037	23.309	-45.4781	-116.742	-189.068	-261.001
1523.49	97.0187	95.1468	98.1523	98.7255	98.2063	98.0841			1523.49	97.0187	23.333	-45.4754	-116.716	-189.049	-260.985
1524.45	97.0354	95.1588	98.142	98.725	98.1999	98.0695			1524.45	97.0354	23.345	-45.4857	-116.716	-189.055	-261
1525.42	97.0538	95.1642	98.1207	98.6983	98.1691	98.0273			1525.42	97.0538	23.3504	-45.507	-116.743	-189.086	-261.042
1526.38	97.074	95.1679	98.0934	98.6532	98.1219	97.9683			1526.38	97.074	23.3541	-45.5343	-116.788	-189.133	-261.101
1527.35	97.0951	95.1714	98.0657	98.5998	98.0683	97.9044			1527.35	97.0951	23.3576	-45.562	-116.842	-189.187	-261.165
1528.31	97.1155	95.1733	98.0417	98.5475	98.0164	97.8455			1528.31	97.1155	23.3595	-45.586	-116.894	-189.239	-261.224
1529.27	97.1333	95.1714	98.0241	98.5047	97.9735	97.7995			1529.27	97.1333	23.3576	-45.6036	-116.937	-189.282	-261.27
1530.24	97.1472	95.1665	98.0155	98.4787	97.9463	97.7723			1530.24	97.1472	23.3527	-45.6122	-116.963	-189.309	-261.297
1531.2	97.1581	95.1632	98.0171	98.473	97.939	97.7671			1531.2	97.1581	23.3494	-45.6106	-116.968	-189.316	-261.302
1532.17	97.1685	95.1676	98.0283	98.4858	97.9514	97.7819			1532.17	97.1685	23.3538	-45.5994	-116.956	-189.304	-261.287
1533.13	97.1817	95.1841	98.0451	98.5081	97.9762	97.8084			1533.13	97.1817	23.3703	-45.5826	-116.933	-189.279	-261.261
1534.1	97.1995	95.2129	98.0606	98.5261	97.9996	97.8324			1534.1	97.1995	23.3991	-45.5671	-116.915	-189.256	-261.237
1535.06	97.2214	95.2515	98.0699	98.5278	98.009	97.8417			1535.06	97.2214	23.4377	-45.5578	-116.914	-189.246	-261.227
1536.02	97.2453	95.296	98.0827	98.5211	98.0104	97.8458			1536.02	97.2453	23.4822	-45.545	-116.92	-189.245	-261.223
1536.99	97.2683	95.3424	98.1282	98.5439	98.0407	97.8875			1536.99	97.2683	23.5286	-45.4995	-116.898	-189.215	-261.182
1537.95	97.2856	95.3849	98.2275	98.6381	98.1402	98.0115			1537.95	97.2856	23.5711	-45.4002	-116.803	-189.115	-261.058
1538.92	97.2913	95.4122	98.3552	98.7904	98.2926	98.1964			1538.92	97.2913	23.5984	-45.2725	-116.651	-188.963	-260.873
1539.88	97.2835	95.4129	98.4591	98.9392	98.4351	98.3674			1539.88	97.2835	23.5991	-45.1686	-116.502	-188.82	-260.702
1540.85	97.2663	95.3834	98.5054	99.0365	98.5215	98.4696			1540.85	97.2663	23.5696	-45.1223	-116.405	-188.734	-260.6
1541.81	97.2451	95.3271	98.4746	99.048	98.5202	98.4665			1541.81	97.2451	23.5133	-45.1531	-116.393	-188.735	-260.603
1542.77	97.2257	95.2537	98.3641	98.9521	98.4124	98.3375			1542.77	97.2257	23.4399	-45.2636	-116.489	-188.843	-260.732
1543.74	97.2143	95.1785	98.2158	98.784	98.2367	98.1288			1543.74	97.2143	23.3647	-45.4119	-116.657	-189.019	-260.94
1544.7	97.2134	95.1143	98.0895	98.6194	98.0707	97.9308			1544.7	97.2134	23.3005	-45.5382	-116.822	-189.185	-261.138
1545.67	97.2188	95.0636	98.0091	98.4995	97.9539	97.7901			1545.67	97.2188	23.2498	-45.6186	-116.942	-189.301	-261.279
1546.63	97.2248	95.0215	97.9659	98.4249	97.8832	97.704			1546.63	97.2248	23.2077	-45.6618	-117.017	-189.372	-261.365
1547.59	97.2277	94.9829	97.9443	98.3834	97.8445	97.6565			1547.59	97.2277	23.1691	-45.6834	-117.058	-189.411	-261.413
1548.56	97.2261	94.9471	97.9335	98.3642	97.8268	97.6346			1548.56	97.2261	23.1333	-45.6942	-117.077	-189.429	-261.435
1549.52	97.2211	94.9169	97.9286	98.36	97.8236	97.6303			1549.52	97.2211	23.1031	-45.6991	-117.081	-189.432	-261.439
1550.49	97.2153	94.8969	97.9284	98.3657	97.8312	97.6389			1550.49	97.2153	23.0831	-45.6993	-117.076	-189.424	-261.43
1551.45	97.2113	94.8897	97.9322	98.3759	97.845	97.6554			1551.45	97.2113	23.0759	-45.6955	-117.066	-189.41	-261.414
1552.42	97.2106	94.8944	97.9372	98.3821	97.8569	97.6713			1552.42	97.2106	23.0806	-45.6905	-117.059	-189.398	-261.398
1553.38	97.2122	94.9067	97.9399	98.3745	97.8559	97.6758			1553.38	97.2122	23.0929	-45.6878	-117.067	-189.399	-261.393
1554.34	97.2126	94.9199	97.9399	98.3467	97.8342	97.6611			1554.34	97.2126	23.1061	-45.6878	-117.095	-189.421	-261.408
1555.31	97.205	94.9278	97.937	98.2952	97.7861	97.6203			1555.31	97.205	23.114	-45.6907	-117.146	-189.469	-261.449
1556.27	97.1818	94.9258	97.913	98.2065	97.6949	97.5316			1556.27	97.1818	23.112	-45.7147	-117.235	-189.56	-261.538
1557.24	97.1419	94.9132	97.8434	98.0732	97.551	97.3795			1557.24	97.1419	23.0994	-45.7843	-117.368	-189.704	-261.69
1558.2	97.0956	94.892	97.7457	97.9351	97.3983	97.2095			1558.2	97.0956	23.0782	-45.882	-117.506	-189.857	-261.86
1559.17	97.0567	94.8643	97.6624	97.8462	97.2964	97.0872			1559.17	97.0567	23.0505	-45.9653	-117.595	-189.959	-261.982
1560.13	97.0347	94.8315	97.6185	97.8305	97.2729	97.0452			1560.13	97.0347	23.0177	-46.0092	-117.611	-189.982	-262.024
1561.09	97.0348	94.7934	97.6314	97.8951	97.3375	97.0982			1561.09	97.0348	22.9796	-45.9963	-117.546	-189.918	-261.971
1562.06	97.054	94.7487	97.7126	98.0323	97.4829	97.2434			1562.06	97.054	22.9349	-45.9151	-117.409	-189.772	-261.826
1563.02	97.0792	94.6949	97.8307	98.1892	97.6512	97.4195			1563.02	97.0792	22.8811	-45.797	-117.252	-189.604	-261.65
1563.99	97.0966	94.6312	97.9304	98.3025	97.773	97.5497			1563.99	97.0966	22.8174	-45.6973	-117.139	-189.482	-261.519
1564.95	97.1002	94.5603	97.9813	98.3469	97.8202	97.6017			1564.95	97.1002	22.7465	-45.6464	-117.095	-189.435	-261.467
1565.92	97.0912	94.4874	97.9854	98.3345	97.8053	97.5873			1565.92	97.0912	22.6736	-45.6423	-117.107	-189.45	-261.482
1566.88	97.0743	94.418	97.9594	98.2919	97.7575	97.5364			1566.88	97.0743	22.6042	-45.6683	-117.15	-189.498	-261.533
1567.84	97.055	94.3558	97.92	98.2438	97.7042	97.4772			1567.84	97.055	22.542	-45.7077	-117.198	-189.551	-261.592
1568.81	97.0379	94.3013	97.8786	98.2048	97.6622	97.4272			1568.81	97.0379	22.4875	-45.7491	-117.237	-189.593	-261.642
1569.77	97.0255	94.2521	97.8393	98.1775	97.6346	97.3909			1569.77	97.0255	22.4383	-45.7884	-117.264	-189.621	-261.678
1570.74	97.0174	94.2038	97.8012	98.155	97.6139	97.3619			1570.74	97.0174	22.39	-45.8265	-117.286	-189.641	-261.707
1571.7	97.011	94.1519	97.7641	98.1298	97.5909	97.3325			1571.7	97.011	22.3381	-45.8636	-117.312	-189.664	-261.737
1572.66	97.0025	94.0932	97.7308	98.0998	97.5614	97.2997			1572.66	97.0025	22.2794	-45.8969	-117.342	-189.694	-261.769
1573.63	96.9885	94.0262	97.7016	98.0658	97.5245	97.2613			1573.63	96.9885	22.2124	-45.9261	-117.376	-189.731	-261.808
1574.59	96.968	93.9514	97.6715	98.0281	97.4797	97.214			1574.59	96.968	22.1376	-45.9562	-117.413	-189.776	-261.855
1575.56	96.9438	93.87	97.6375	97.9902	97.4322	97.1595			1575.56	96.9438	22.0562	-45.9902	-117.451	-189.823	-261.91
1576.52	96.9208	93.7827	97.6023	97.959	97.3912	97.1064			1576.52	96.9208	21.9689	-46.0254	-117.482	-189.864	-261.963
1577.49	96.9028	93.6898	97.5679	97.9367	97.3614	97.0597			1577.49	96.9028	21.876	-46.0598	-117.505	-189.894	-262.009
1578.45	96.8908	93.5909	97.5336	97.9187	97.3389	97.0174			1578.45	96.8908	21.7771	-46.0941	-117.523	-189.916	-262.052
1579.41	96.8828	93.4851	97.5	97.8997	97.3182	96.9768			1579.41	96.8828	21.6713	-46.1277	-117.542	-189.937	-262.092
1580.38	96.8746	93.3721	97.4673	97.8756	97.2936	96.9346			1580.38	96.8746	21.5583	-46.1604	-117.566	-189.962	-262.135
1581.34	96.8617	93.2528	97.433	97.8425	97.2591	96.8853			1581.34	96.8617	21.439	-46.1947	-117.599	-189.996	-262.184
1582.31	96.8423	93.1294	97.3953	97.8007	97.214	96.8276			1582.31	96.8423	21.3156	-46.2324	-117.641	-190.041	-262.242
1583.27	96.8174	93.0041	97.3569	97.7559	97.1644	96.7672			1583.27	96.8174	21.1903	-46.2708	-117.686	-190.091	-262.302
1584.24	96.789	92.8781	97.322	97.7158	97.119	96.7121			1584.24	96.789	21.0643	-46.3057	-117.726	-190.136	-262.357
1585.2	96.7587	92.7507	97.2931	97.685	97.0831	96.6675			1585.2	96.7587	20.9369	-46.3346	-117.756	-190.172	-262.402
1586.16	96.7273	92.6202	97.27	97.6637	97.0577	96.6334			1586.16	96.7273	20.8064	-46.3577	-117.778	-190.198	-262.436
1587.13	96.6945	92.4846	97.2507	97.6498	97.0405	96.6071			1587.13	96.6945	20.6708	-46.377	-117.792	-190.215	-262.462
1588.09	96.6604	92.343	97.234	97.6409	97.0288	96.5854			1588.09	96.6604	20.5292	-46.3937	-117.801	-190.227	-262.484
1589.06	96.6249	92.1956	97.2198	97.6353	97.0204	96.5665			1589.06	96.6249	20.3818	-46.4079	-117.806	-190.235	-262.503
1590.02	96.5887	92.0432	97.2084	97.6319	97.0135	96.5487			1590.02	96.5887	20.2294	-46.4193	-117.81	-190.242	-262.52
1590.99	96.5523	91.8858	97.1988	97.6288	97.0058	96.5299			1590.99	96.5523	20.072	-46.4289	-117.813	-190.25	-262.539
1591.95	96.5161	91.7228	97.1884	97.6226	96.9938	96.5062			1591.95	96.5161	19.909	-46.4393	-117.819	-190.262	-262.563
1592.91	96.48	91.5526	97.1725	97.6089	96.9735	96.4729			1592.91	96.48	19.7388	-46.4552	-117.833	-190.282	-262.596
1593.88	96.4439	91.3738	97.147	97.5844	96.9417	96.4261			1593.88	96.4439	19.56	-46.4807	-117.857	-190.314	-262.643
1594.84	96.4073	91.1853	97.1097	97.5479	96.8982	96.3649			1594.84	96.4073	19.3715	-46.518	-117.894	-190.357	-262.704
1595.81	96.3699	90.9867	97.0618	97.502	96.8457	96.2924			1595.81	96.3699	19.1729	-46.5659	-117.939	-190.41	-262.777
1596.77	96.3312	90.7781	97.0079	97.4518	96.7894	96.215			1596.77	96.3312	18.9643	-46.6198	-117.99	-190.466	-262.854
1597.73	96.2905	90.5593	96.9537	97.4034	96.7348	96.1398			1597.73	96.2905	18.7455	-46.674	-118.038	-190.521	-262.929
1598.7	96.2477	90.3301	96.9037	97.3611	96.6859	96.0714			1598.7	96.2477	18.5163	-46.724	-118.08	-190.569	-262.998
1599.66	96.2027	90.0903	96.8594	97.3255	96.6427	96.0102			1599.66	96.2027	18.2765	-46.7683	-118.116	-190.613	-263.059
1600.63	96.1559	89.8398	96.8188	97.2938	96.6022	95.9525			1600.63	96.1559	18.026	-46.8089	-118.148	-190.653	-263.117
1601.59	96.1078	89.579	96.7787	97.2618	96.5603	95.8932			1601.59	96.1078	17.7652	-46.849	-118.18	-190.695	-263.176
1602.56	96.0586	89.3089	96.7367	97.2266	96.5145	95.829			1602.56	96.0586	17.4951	-46.891	-118.215	-190.741	-263.24
1603.52	96.0084	89.0311	96.6924	97.1878	96.4647	95.7601			1603.52	96.0084	17.2173	-46.9353	-118.254	-190.791	-263.309
1604.48	95.9569	88.7471	96.6467	97.1466	96.4125	95.6884			1604.48	95.9569	16.9333	-46.981	-118.295	-190.843	-263.381
1605.45	95.903	88.4578	96.6003	97.1049	96.3596	95.616			1605.45	95.903	16.644	-47.0274	-118.337	-190.896	-263.453
1606.41	95.8451	88.1627	96.5526	97.0622	96.3058	95.5424			1606.41	95.8451	16.3489	-47.0751	-118.379	-190.95	-263.527
1607.38	95.7814	87.8606	96.5013	97.0164	96.2489	95.4649			1607.38	95.7814	16.0468	-47.1264	-118.425	-191.006	-263.604
1608.34	95.7109	87.5512	96.4444	96.9642	96.1864	95.3803			1608.34	95.7109	15.7374	-47.1833	-118.477	-191.069	-263.689
1609.31	95.6337	87.2361	96.3806	96.9023	96.1156	95.2864			1609.31	95.6337	15.4223	-47.2471	-118.539	-191.14	-263.783
1610.27	95.5503	86.9193	96.3098	96.8277	96.0339	95.1815			1610.27	95.5503	15.1055	-47.3179	-118.614	-191.221	-263.888
1611.23	95.461	86.6053	96.2333	96.7391	95.9398	95.066			1611.23	95.461	14.7915	-47.3944	-118.702	-191.316	-264.003
1612.2	95.365	86.2961	96.1545	96.6393	95.8353	94.9432			1612.2	95.365	14.4823	-47.4732	-118.802	-191.42	-264.126
1613.16	95.2593	85.9877	96.0777	96.5354	95.726	94.8187			1613.16	95.2593	14.1739	-47.55	-118.906	-191.529	-264.25
1614.13	95.1409	85.6722	96.0044	96.4358	95.6186	94.6977			1614.13	95.1409	13.8584	-47.6233	-119.006	-191.637	-264.371
1615.09	95.0101	85.3431	95.935	96.3489	95.5206	94.5853			1615.09	95.0101	13.5293	-47.6927	-119.093	-191.735	-264.484
1616.06	94.8725	85.0004	95.8729	96.2832	95.4413	94.4898			1616.06	94.8725	13.1866	-47.7548	-119.158	-191.814	-264.579
1617.02	94.7354	84.6499	95.822	96.2426	95.3865	94.4174			1617.02	94.7354	12.8361	-47.8057	-119.199	-191.869	-264.652
1617.98	94.6049	84.3004	95.7822	96.2209	95.3522	94.3651			1617.98	94.6049	12.4866	-47.8455	-119.221	-191.903	-264.704
1618.95	94.4826	83.9592	95.7507	96.2059	95.3278	94.324			1618.95	94.4826	12.1454	-47.877	-119.236	-191.928	-264.745
1619.91	94.3646	83.6282	95.7251	96.1859	95.3019	94.2841			1619.91	94.3646	11.8144	-47.9026	-119.256	-191.953	-264.785
1620.88	94.2436	83.3046	95.7007	96.1514	95.2642	94.2346			1620.88	94.2436	11.4908	-47.927	-119.29	-191.991	-264.835
1621.84	94.1138	82.9863	95.671	96.0973	95.2078	94.1673			1621.84	94.1138	11.1725	-47.9567	-119.344	-192.048	-264.902
1622.8	93.9752	82.6763	95.6334	96.0265	95.1344	94.0828			1622.8	93.9752	10.8625	-47.9943	-119.415	-192.121	-264.986
1623.77	93.8318	82.3806	95.5903	95.9476	95.0525	93.989			1623.77	93.8318	10.5668	-48.0374	-119.494	-192.203	-265.08
1624.73	93.6881	82.1041	95.5456	95.8692	94.971	93.8953			1624.73	93.6881	10.2903	-48.0821	-119.572	-192.284	-265.174
1625.7	93.5464	81.8474	95.5017	95.7956	94.8954	93.8074			1625.7	93.5464	10.0336	-48.126	-119.646	-192.36	-265.262
1626.66	93.4063	81.6063	95.4597	95.7268	94.8269	93.7276			1626.66	93.4063	9.79247	-48.168	-119.715	-192.428	-265.342
1627.63	93.2659	81.3747	95.4188	95.659	94.7626	93.6536			1627.63	93.2659	9.56087	-48.2089	-119.782	-192.493	-265.416
1628.59	93.1241	81.149	95.3756	95.5846	94.695	93.579			1628.59	93.1241	9.33517	-48.2521	-119.857	-192.56	-265.49
1629.55	92.9815	80.9307	95.3264	95.4952	94.6152	93.4964			1629.55	92.9815	9.11687	-48.3013	-119.946	-192.64	-265.573
1630.52	92.8388	80.7257	95.2721	95.3876	94.5191	93.4034			1630.52	92.8388	8.91187	-48.3556	-120.054	-192.736	-265.666
1631.48	92.6953	80.5414	95.2236	95.2709	94.415	93.3108			1631.48	92.6953	8.72757	-48.4041	-120.171	-192.84	-265.758
1632.45	92.5471	80.3846	95.1997	95.167	94.3249	93.2426			1632.45	92.5471	8.57077	-48.428	-120.274	-192.93	-265.827
1633.41	92.3897	80.2589	95.2107	95.096	94.2684	93.2173			1633.41	92.3897	8.44507	-48.417	-120.345	-192.987	-265.852
1634.38	92.2229	80.1611	95.2483	95.0604	94.2471	93.231			1634.38	92.2229	8.34727	-48.3794	-120.381	-193.008	-265.838
1635.34	92.052	80.0809	95.2968	95.0524	94.2519	93.2678			1635.34	92.052	8.26707	-48.3309	-120.389	-193.003	-265.801
1636.3	91.8835	80.005	95.3424	95.0594	94.2706	93.3107			1636.3	91.8835	8.19117	-48.2853	-120.382	-192.985	-265.758
1637.27	91.7213	79.9213	95.3696	95.0599	94.2816	93.3362			1637.27	91.7213	8.10747	-48.2581	-120.382	-192.974	-265.733
1638.23	91.5655	79.8216	95.3706	95.033	94.2644	93.3257			1638.23	91.5655	8.00777	-48.2571	-120.408	-192.991	-265.743
1639.2	91.412	79.7052	95.3536	94.9735	94.2157	93.2814			1639.2	91.412	7.89137	-48.2741	-120.468	-193.04	-265.788
1640.16	91.254	79.5803	95.3297	94.8846	94.1397	93.2141			1640.16	91.254	7.76647	-48.298	-120.557	-193.116	-265.855
1641.13	91.0878	79.4595	95.304	94.7696	94.0398	93.1312			1641.13	91.0878	7.64567	-48.3237	-120.672	-193.216	-265.938
1642.09	90.9132	79.3574	95.2867	94.6424	93.9305	93.0489			1642.09	90.9132	7.54357	-48.341	-120.799	-193.325	-266.02
1643.05	90.7297	79.2884	95.2981	94.5324	93.8424	92.9996			1643.05	90.7297	7.47457	-48.3296	-120.909	-193.413	-266.07
1644.02	90.5326	79.2625	95.3547	94.4676	93.8051	93.0127			1644.02	90.5326	7.44867	-48.273	-120.974	-193.45	-266.056
1644.98	90.3168	79.2771	95.4506	94.4518	93.8215	93.0869			1644.98	90.3168	7.46327	-48.1771	-120.99	-193.434	-265.982
1645.95	90.0823	79.3157	95.5578	94.4608	93.8649	93.1882			1645.95	90.0823	7.50187	-48.0699	-120.981	-193.39	-265.881
1646.91	89.8331	79.3552	95.6359	94.4519	93.889	93.2632			1646.91	89.8331	7.54137	-47.9918	-120.99	-193.366	-265.806
1647.88	89.5727	79.374	95.6426	94.3735	93.8388	93.2521			1647.88	89.5727	7.56017	-47.9851	-121.068	-193.417	-265.817
1648.84	89.3005	79.3608	95.5566	94.1885	93.6755	93.1161			1648.84	89.3005	7.54697	-48.0711	-121.253	-193.58	-265.953
1649.8	89.0046	79.3231	95.3993	93.9041	93.4074	92.8698			1649.8	89.0046	7.50927	-48.2284	-121.537	-193.848	-266.199
1650.77	88.6629	79.2856	95.2178	93.567	93.0827	92.5701			1650.77	88.6629	7.47177	-48.4099	-121.874	-194.173	-266.499
1651.73	88.2645	79.2677	95.0509	93.2354	92.7592	92.2766			1651.73	88.2645	7.45387	-48.5768	-122.206	-194.496	-266.793
1652.7	87.8231	79.265	94.9323	92.9685	92.4964	92.0451			1652.7	87.8231	7.45117	-48.6954	-122.473	-194.759	-267.024
1653.66	87.3622	79.259	94.889	92.809	92.3394	91.9171			1653.66	87.3622	7.44517	-48.7387	-122.632	-194.916	-267.152
1654.62	86.9025	79.2294	94.9151	92.7556	92.2885	91.8893			1654.62	86.9025	7.41557	-48.7126	-122.686	-194.967	-267.18
1655.59	86.4583	79.1585	94.9792	92.7679	92.3046	91.9205			1655.59	86.4583	7.34467	-48.6485	-122.674	-194.951	-267.149
1656.55	86.025	79.0424	95.0537	92.7947	92.3394	91.9662			1656.55	86.025	7.22857	-48.574	-122.647	-194.916	-267.103
1657.52	85.5744	78.899	95.1157	92.7886	92.3459	91.9864			1657.52	85.5744	7.08517	-48.512	-122.653	-194.909	-267.083
1658.48	85.0727	78.7526	95.145	92.7193	92.2924	91.953			1658.48	85.0727	6.93877	-48.4827	-122.722	-194.963	-267.116
1659.45	84.4943	78.618	95.1384	92.5875	92.1777	91.8651			1659.45	84.4943	6.80417	-48.4893	-122.854	-195.078	-267.204
1660.41	83.8271	78.4967	95.1079	92.4141	92.0228	91.7413			1660.41	83.8271	6.68287	-48.5198	-123.027	-195.233	-267.328
1661.37	83.0763	78.3809	95.0681	92.2244	91.8529	91.6036			1661.37	83.0763	6.56707	-48.5596	-123.217	-195.402	-267.466
1662.34	82.2616	78.2594	95.0274	92.0355	91.6853	91.4663			1662.34	82.2616	6.44557	-48.6003	-123.406	-195.57	-267.603
1663.3	81.4058	78.1216	94.9856	91.8524	91.5245	91.3327			1663.3	81.4058	6.30777	-48.6421	-123.589	-195.731	-267.736
1664.27	80.5208	77.9607	94.9396	91.6716	91.3667	91.2004			1664.27	80.5208	6.14687	-48.6881	-123.77	-195.889	-267.869
1665.23	79.5911	77.7744	94.8919	91.4902	91.2095	91.0705			1665.23	79.5911	5.96057	-48.7358	-123.951	-196.046	-267.999
1666.2	78.5683	77.5634	94.8497	91.3075	91.0533	90.9477			1666.2	78.5683	5.74957	-48.778	-124.134	-196.202	-268.121
1667.16	77.3932	77.329	94.817	91.1207	90.8958	90.8312			1667.16	77.3932	5.51517	-48.8107	-124.321	-196.36	-268.238
1668.12	76.0351	77.0715	94.7883	90.9223	90.7285	90.7096			1668.12	76.0351	5.25767	-48.8394	-124.519	-196.527	-268.36
1669.09	74.5097	76.7906	94.7515	90.7033	90.5407	90.5666			1669.09	74.5097	4.97677	-48.8762	-124.738	-196.715	-268.503
1670.05	72.8579	76.4857	94.6925	90.4549	90.3215	90.3859			1670.05	72.8579	4.67187	-48.9352	-124.987	-196.934	-268.683
1671.02	71.1138	76.1556	94.5984	90.168	90.0611	90.1547			1671.02	71.1138	4.34177	-49.0293	-125.273	-197.194	-268.914
1671.98	69.2777	75.7977	94.465	89.839	89.7563	89.87			1671.98	69.2777	3.98387	-49.1627	-125.602	-197.499	-269.199
1672.95	67.3101	75.4075	94.3024	89.4757	89.4175	89.5463			1672.95	67.3101	3.59367	-49.3253	-125.966	-197.838	-269.523
1673.91	65.1637	74.9805	94.1312	89.0958	89.0667	89.211			1673.91	65.1637	3.16667	-49.4965	-126.346	-198.189	-269.858
1674.87	62.8359	74.5153	93.9733	88.7206	88.7281	88.8936			1674.87	62.8359	2.70147	-49.6544	-126.721	-198.527	-270.176
1675.84	60.3862	74.0163	93.8432	88.3663	88.4194	88.6143			1675.84	60.3862	2.20247	-49.7845	-127.075	-198.836	-270.455
1676.8	57.9126	73.4934	93.7415	88.0365	88.144	88.377			1676.8	57.9126	1.67957	-49.8862	-127.405	-199.111	-270.692
1677.77	55.5082	72.9587	93.6548	87.718	87.8868	88.1663			1677.77	55.5082	1.14487	-49.9729	-127.723	-199.369	-270.903
1678.73	53.2158	72.4211	93.5618	87.3827	87.6186	87.9523			1678.73	53.2158	0.60727	-50.0659	-128.059	-199.637	-271.117
1679.69	51.0023	71.8789	93.4431	86.9935	87.3046	87.7011			1679.69	51.0023	0.06507	-50.1846	-128.448	-199.951	-271.368
1680.66	48.7837	71.3154	93.2872	86.5131	86.9137	87.3846			1680.66	48.7837	-0.49843	-50.3405	-128.928	-200.342	-271.685
1681.62	46.4992	70.7079	93.0885	85.9171	86.4279	86.9864			1681.62	46.4992	-1.10593	-50.5392	-129.524	-200.827	-272.083
1682.59	44.1818	70.0452	92.851	85.218	85.8595	86.5156			1682.59	44.1818	-1.76863	-50.7767	-130.223	-201.396	-272.554
1683.55	41.9486	69.3344	92.5949	84.4634	85.2514	86.0102			1683.55	41.9486	-2.47943	-51.0328	-130.978	-202.004	-273.059
1684.52	39.9383	68.591	92.3428	83.7	84.6456	85.5093			1684.52	39.9383	-3.22283	-51.2849	-131.741	-202.61	-273.56
1685.48	38.2693	67.832	92.1045	82.9491	84.0602	85.0307			1685.48	38.2693	-3.98183	-51.5232	-132.492	-203.195	-274.038
1686.44	37.0011	67.0708	91.88	82.2066	83.4912	84.5732			1686.44	37.0011	-4.74303	-51.7477	-133.235	-203.764	-274.496
1687.41	36.1008	66.3088	91.6615	81.4399	82.9115	84.1165			1687.41	36.1008	-5.50503	-51.9662	-134.002	-204.344	-274.953
1688.37	35.4738	65.5387	91.4271	80.5985	82.2759	83.6214			1688.37	35.4738	-6.27513	-52.2006	-134.843	-204.979	-275.448
1689.34	35.036	64.7574	91.1521	79.6482	81.5509	83.0562			1689.34	35.036	-7.05643	-52.4756	-135.793	-205.704	-276.013
1690.3	34.7492	63.9705	90.826	78.5857	80.7303	82.4145			1690.3	34.7492	-7.84333	-52.8017	-136.856	-206.525	-276.655
1691.27	34.6152	63.1835	90.4553	77.423	79.8258	81.7108			1691.27	34.6152	-8.63033	-53.1724	-138.018	-207.43	-277.358
1692.23	34.657	62.3946	90.0565	76.167	78.8507	80.9654			1692.23	34.657	-9.41923	-53.5712	-139.274	-208.405	-278.104
1693.19	34.8987	61.5956	89.6471	74.8142	77.8117	80.1945			1693.19	34.8987	-10.2182	-53.9806	-140.627	-209.444	-278.875
1694.16	35.3521	60.7808	89.237	73.357	76.7097	79.405			1694.16	35.3521	-11.033	-54.3907	-142.084	-210.546	-279.664
1695.12	36.0206	59.9529	88.8221	71.7871	75.5365	78.5878			1695.12	36.0206	-11.8609	-54.8056	-143.654	-211.719	-280.481
1696.09	36.9175	59.1175	88.3807	70.0859	74.2657	77.7114			1696.09	36.9175	-12.6963	-55.247	-145.356	-212.99	-281.358
1697.05	38.0729	58.2732	87.8825	68.2263	72.8575	76.7316			1697.05	38.0729	-13.5406	-55.7452	-147.215	-214.398	-282.338
1698.02	39.5077	57.4126	87.3099	66.2032	71.292	75.623			1698.02	39.5077	-14.4012	-56.3178	-149.238	-215.963	-283.446
1698.98	41.201	56.5318	86.6751	64.0635	69.5986	74.4053			1698.98	41.201	-15.282	-56.9526	-151.378	-217.657	-284.664
1699.94	43.0864	55.6367	86.0161	61.8995	67.8507	73.1366			1699.94	43.0864	-16.1771	-57.6116	-153.542	-219.405	-285.933
1700.91	45.0755	54.7428	85.3761	59.822	66.1394	71.8864			1700.91	45.0755	-17.071	-58.2516	-155.619	-221.116	-287.183
1701.87	47.0916	53.8724	84.78	57.9289	64.5404	70.7039			1701.87	47.0916	-17.9414	-58.8477	-157.513	-222.715	-288.365
1702.84	49.1076	53.0431	84.2162	56.2679	63.0794	69.5872			1702.84	49.1076	-18.7707	-59.4115	-159.174	-224.176	-289.482
1703.8	51.1567	52.2559	83.6379	54.8244	61.7259	68.4835			1703.8	51.1567	-19.5579	-59.9898	-160.617	-225.529	-290.586
1704.76	53.2867	51.499	82.9926	53.5621	60.437	67.3344			1704.76	53.2867	-20.3148	-60.6351	-161.879	-226.818	-291.735
1705.73	55.502	50.7639	82.2552	52.4743	59.2084	66.1248			1705.73	55.502	-21.0499	-61.3725	-162.967	-228.047	-292.944
1706.69	57.7477	50.0544	81.437	51.5963	58.084	64.8915			1706.69	57.7477	-21.7594	-62.1907	-163.845	-229.171	-294.178
1707.66	59.9405	49.383	80.57	50.9808	57.1292	63.698			1707.66	59.9405	-22.4308	-63.0577	-164.461	-230.126	-295.371
1708.62	62.0128	48.7623	79.6853	50.6633	56.3936	62.5991			1708.62	62.0128	-23.0515	-63.9424	-164.778	-230.862	-296.47
1709.59	63.9446	48.1963	78.7976	50.6377	55.8859	61.6162			1709.59	63.9446	-23.6175	-64.8301	-164.804	-231.369	-297.453
1710.55	65.7673	47.6804	77.9039	50.86	55.575	60.736			1710.55	65.7673	-24.1334	-65.7238	-164.581	-231.68	-298.333
1711.51	67.5382	47.2092	76.9932	51.2786	55.4179	59.9318			1711.51	67.5382	-24.6046	-66.6345	-164.163	-231.837	-299.137
1712.48	69.3193	46.7858	76.0554	51.8683	55.3891	59.184			1712.48	69.3193	-25.028	-67.5723	-163.573	-231.866	-299.885
1713.44	71.1763	46.4242	75.0758	52.6415	55.4873	58.4808			1713.44	71.1763	-25.3896	-68.5519	-162.8	-231.768	-300.588
1714.41	73.1716	46.1429	74.0288	53.6209	55.7144	57.8054			1714.41	73.1716	-25.6709	-69.5989	-161.821	-231.541	-301.264
1715.37	75.3213	45.9524	72.8942	54.7881	56.05	57.1411			1715.37	75.3213	-25.8614	-70.7335	-160.653	-231.205	-301.928
1716.34	77.5601	45.8484	71.6837	56.0679	56.4521	56.489			1716.34	77.5601	-25.9654	-71.944	-159.374	-230.803	-302.58
1717.3	79.7659	45.8141	70.4385	57.3591	56.8737	55.8669			1717.3	79.7659	-25.9997	-73.1892	-158.082	-230.382	-303.202
1718.26	81.8032	45.8295	69.209	58.5632	57.2723	55.2971			1718.26	81.8032	-25.9843	-74.4187	-156.878	-229.983	-303.772
1719.23	83.5584	45.8793	68.0399	59.6097	57.6221	54.802			1719.23	83.5584	-25.9345	-75.5878	-155.832	-229.633	-304.267
1720.19	84.987	45.9605	66.9517	60.4895	57.9264	54.3943			1720.19	84.987	-25.8533	-76.676	-154.952	-229.329	-304.675
1721.16	86.1355	46.0835	65.9245	61.2512	58.2074	54.0605			1721.16	86.1355	-25.7303	-77.7032	-154.19	-229.048	-305.009
1722.12	87.0924	46.2644	64.9164	61.9542	58.4846	53.7713			1722.12	87.0924	-25.5494	-78.7113	-153.487	-228.771	-305.298
1723.09	87.9259	46.5152	63.9001	62.6358	58.7678	53.5054			1723.09	87.9259	-25.2986	-79.7276	-152.806	-228.488	-305.564
1724.05	88.6666	46.8382	62.8751	63.3099	59.0608	53.2577			1724.05	88.6666	-24.9756	-80.7526	-152.132	-228.195	-305.811
1725.01	89.3215	47.2264	61.8569	63.9761	59.3628	53.0317			1725.01	89.3215	-24.5874	-81.7708	-151.465	-227.893	-306.037
1725.98	89.8921	47.6667	60.8614	64.6271	59.6679	52.8291			1725.98	89.8921	-24.1471	-82.7663	-150.814	-227.587	-306.24
1726.94	90.3841	48.1437	59.8952	65.2512	59.9647	52.6443			1726.94	90.3841	-23.6701	-83.7325	-150.19	-227.291	-306.425
1727.91	90.8077	48.6465	58.9565	65.8342	60.2378	52.4645			1727.91	90.8077	-23.1673	-84.6712	-149.607	-227.018	-306.605
1728.87	91.175	49.1767	58.0394	66.3605	60.4687	52.2724			1728.87	91.175	-22.6371	-85.5883	-149.081	-226.787	-306.797
1729.83	91.4974	49.7554	57.1386	66.8137	60.637	52.0481			1729.83	91.4974	-22.0584	-86.4891	-148.628	-226.618	-307.021
1730.8	91.7874	50.4179	56.2524	67.1792	60.7213	51.7712			1730.8	91.7874	-21.3959	-87.3753	-148.262	-226.534	-307.298
1731.76	92.057	51.1881	55.3873	67.448	60.7075	51.4307			1731.76	92.057	-20.6257	-88.2404	-147.993	-226.548	-307.638
1732.73	92.3145	52.0504	54.5629	67.6237	60.6001	51.0373			1732.73	92.3145	-19.7634	-89.0648	-147.818	-226.655	-308.032
1733.69	92.563	52.9534	53.8055	67.7214	60.422	50.6202			1733.69	92.563	-18.8604	-89.8222	-147.72	-226.833	-308.449
1734.66	92.8001	53.8335	53.1372	67.7583	60.2018	50.2135			1734.66	92.8001	-17.9803	-90.4905	-147.683	-227.054	-308.856
1735.62	93.0197	54.6381	52.5685	67.7484	59.9651	49.8472			1735.62	93.0197	-17.1757	-91.0592	-147.693	-227.29	-309.222
1736.58	93.2157	55.3492	52.0964	67.7026	59.7302	49.5402			1736.58	93.2157	-16.4646	-91.5313	-147.739	-227.525	-309.529
1737.55	93.387	55.9961	51.7039	67.6292	59.5036	49.2947			1737.55	93.387	-15.8177	-91.9238	-147.812	-227.752	-309.774
1738.51	93.5367	56.6306	51.3711	67.5358	59.2858	49.1039			1738.51	93.5367	-15.1832	-92.2566	-147.906	-227.97	-309.965
1739.48	93.669	57.2882	51.0883	67.4363	59.0845	48.9677			1739.48	93.669	-14.5256	-92.5394	-148.005	-228.171	-310.101
1740.44	93.7879	57.9741	50.8586	67.3521	58.9187	48.896			1740.44	93.7879	-13.8397	-92.7691	-148.089	-228.337	-310.173
1741.41	93.8969	58.6734	50.6898	67.3051	58.8105	48.9013			1741.41	93.8969	-13.1404	-92.9379	-148.136	-228.445	-310.168
1742.37	93.9993	59.3683	50.5858	67.3102	58.775	48.9894			1742.37	93.9993	-12.4455	-93.0419	-148.131	-228.48	-310.08
1743.33	94.0975	60.0511	50.5434	67.3721	58.8158	49.1562			1743.33	94.0975	-11.7627	-93.0843	-148.069	-228.44	-309.913
1744.3	94.1925	60.7302	50.5558	67.4887	58.9276	49.3917			1744.3	94.1925	-11.0836	-93.0719	-147.953	-228.328	-309.677
1745.26	94.2829	61.4272	50.621	67.658	59.1042	49.6874			1745.26	94.2829	-10.3866	-93.0067	-147.783	-228.151	-309.382
1746.23	94.3662	62.1714	50.7472	67.8835	59.3451	50.0431			1746.23	94.3662	-9.64243	-92.8805	-147.558	-227.91	-309.026
1747.19	94.4407	62.992	50.9514	68.1731	59.6541	50.4637			1747.19	94.4407	-8.82183	-92.6763	-147.268	-227.601	-308.605
1748.16	94.5077	63.905	51.2486	68.5316	60.0311	50.9492			1748.16	94.5077	-7.90883	-92.3791	-146.91	-227.224	-308.12
1749.12	94.5712	64.903	51.6419	68.9542	60.4662	51.4888			1749.12	94.5712	-6.91083	-91.9858	-146.487	-226.789	-307.58
1750.08	94.6359	65.9562	52.1214	69.4264	60.9413	52.0634			1750.08	94.6359	-5.85763	-91.5063	-146.015	-226.314	-307.006
1751.05	94.7047	67.0258	52.6712	69.9278	61.4353	52.6531			1751.05	94.7047	-4.78803	-90.9565	-145.514	-225.82	-306.416
1752.01	94.7772	68.0792	53.2797	70.4393	61.9322	53.2469			1752.01	94.7772	-3.73463	-90.348	-145.002	-225.323	-305.822
1752.98	94.8493	69.1056	53.9494	70.9501	62.4281	53.8504			1752.98	94.8493	-2.70823	-89.6783	-144.491	-224.827	-305.219
1753.94	94.9151	70.1203	54.6965	71.459	62.9304	54.4822			1753.94	94.9151	-1.69353	-88.9312	-143.982	-224.325	-304.587
1754.9	94.9688	71.15	55.5397	71.9672	63.4488	55.1616			1754.9	94.9688	-0.66383	-88.088	-143.474	-223.807	-303.908
1755.87	95.0076	72.2123	56.4868	72.4733	63.9887	55.8977			1755.87	95.0076	0.39847	-87.1409	-142.968	-223.267	-303.171
1756.83	95.0311	73.3074	57.5336	72.9752	64.5531	56.6914			1756.83	95.0311	1.49357	-86.0941	-142.466	-222.702	-302.378
1757.8	95.041	74.426	58.6711	73.4749	65.1487	57.5451			1757.8	95.041	2.61217	-84.9566	-141.967	-222.107	-301.524
1758.76	95.0402	75.5603	59.8923	73.983	65.7895	58.4677			1758.76	95.0402	3.74647	-83.7354	-141.458	-221.466	-300.601
1759.73	95.0321	76.7054	61.1891	74.5144	66.4912	59.4696			1759.73	95.0321	4.89157	-82.4386	-140.927	-220.764	-299.6
1760.69	95.0206	77.8532	62.5443	75.0809	67.2614	60.5516			1760.69	95.0206	6.03937	-81.0834	-140.361	-219.994	-298.518
1761.65	95.0098	78.9862	63.9265	75.684	68.0929	61.6974			1761.65	95.0098	7.17237	-79.7012	-139.757	-219.162	-297.372
1762.62	95.0028	80.0784	65.2949	76.3143	68.9656	62.8773			1762.62	95.0028	8.26457	-78.3328	-139.127	-218.29	-296.192
1763.58	95.001	81.1057	66.6128	76.9582	69.8569	64.0611			1763.58	95.001	9.29187	-77.0149	-138.483	-217.398	-295.008
1764.55	95.0039	82.0585	67.864	77.607	70.7536	65.2334			1764.55	95.0039	10.2447	-75.7637	-137.834	-216.502	-293.836
1765.51	95.009	82.949	69.0605	78.2645	71.6604	66.4032			1765.51	95.009	11.1352	-74.5672	-137.177	-215.595	-292.666
1766.48	95.0127	83.8044	70.2359	78.9455	72.5969	67.598			1766.48	95.0127	11.9906	-73.3918	-136.496	-214.658	-291.471
1767.44	95.0112	84.6523	71.4278	79.6699	73.588	68.8495			1767.44	95.0112	12.8385	-72.1999	-135.772	-213.667	-290.22
1768.4	95.0008	85.5076	72.6644	80.4559	74.6558	70.1838			1768.4	95.0008	13.6938	-70.9633	-134.986	-212.6	-288.885
1769.37	94.9782	86.37	73.9588	81.3159	75.8146	71.615			1769.37	94.9782	14.5562	-69.6689	-134.126	-211.441	-287.454
1770.33	94.9423	87.2244	75.3051	82.2491	77.0622	73.1369			1770.33	94.9423	15.4106	-68.3226	-133.192	-210.193	-285.932
1771.3	94.8957	88.0446	76.6779	83.2375	78.3733	74.717			1771.3	94.8957	16.2308	-66.9498	-132.204	-208.882	-284.352
1772.26	94.8444	88.8019	78.0394	84.2491	79.7049	76.3029			1772.26	94.8444	16.9881	-65.5883	-131.192	-207.55	-282.766
1773.23	94.7958	89.4737	79.3507	85.2475	81.0081	77.8384			1773.23	94.7958	17.6599	-64.277	-130.194	-206.247	-281.231
1774.19	94.7561	90.0506	80.5846	86.2008	82.2425	79.2797			1774.19	94.7561	18.2368	-63.0431	-129.241	-205.013	-279.789
1775.15	94.7277	90.5394	81.7363	87.0939	83.3909	80.612			1775.15	94.7277	18.7256	-61.8914	-128.348	-203.864	-278.457
1776.12	94.7086	90.9619	82.8267	87.9325	84.466	81.856			1776.12	94.7086	19.1481	-60.801	-127.509	-202.789	-277.213
1777.08	94.6941	91.3461	83.8892	88.7343	85.4972	83.0508			1777.08	94.6941	19.5323	-59.7385	-126.707	-201.758	-276.018
1778.05	94.6797	91.7116	84.9464	89.5113	86.5052	84.2232			1778.05	94.6797	19.8978	-58.6813	-125.93	-200.75	-274.846
1779.01	94.6637	92.0643	85.9963	90.2598	87.4873	85.3705			1779.01	94.6637	20.2505	-57.6314	-125.182	-199.768	-273.699
1779.97	94.6474	92.3991	87.0164	90.9636	88.4215	86.4656			1779.97	94.6474	20.5853	-56.6113	-124.478	-198.834	-272.604
1780.94	94.6339	92.7084	87.9782	91.6047	89.2814	87.476			1780.94	94.6339	20.8946	-55.6495	-123.837	-197.974	-271.593
1781.9	94.6275	92.9884	88.8613	92.1735	90.0503	88.381			1781.9	94.6275	21.1746	-54.7664	-123.268	-197.205	-270.688
1782.87	94.6317	93.2412	89.6606	92.6738	90.7286	89.1803			1782.87	94.6317	21.4274	-53.9671	-122.768	-196.527	-269.889
1783.83	94.6487	93.4722	90.3831	93.119	91.3302	89.8896			1783.83	94.6487	21.6584	-53.2446	-122.322	-195.925	-269.18
1784.8	94.6786	93.6855	91.0375	93.5225	91.8707	90.5271			1784.8	94.6786	21.8717	-52.5902	-121.919	-195.385	-268.542
1785.76	94.7186	93.8826	91.6263	93.8894	92.3578	91.1031			1785.76	94.7186	22.0688	-52.0014	-121.552	-194.898	-267.966
1786.72	94.7642	94.063	92.1474	94.2176	92.7913	91.6189			1786.72	94.7642	22.2492	-51.4803	-121.224	-194.464	-267.45
1787.69	94.8101	94.2275	92.6007	94.505	93.1715	92.0761			1787.69	94.8101	22.4137	-51.027	-120.936	-194.084	-266.993
1788.65	94.852	94.3793	92.9936	94.7559	93.5057	92.4818			1788.65	94.852	22.5655	-50.6341	-120.686	-193.75	-266.587
1789.62	94.8882	94.5229	93.3374	94.9805	93.806	92.8469			1789.62	94.8882	22.7091	-50.2903	-120.461	-193.449	-266.222
1790.58	94.9205	94.6611	93.6412	95.1896	94.0834	93.1788			1790.58	94.9205	22.8473	-49.9865	-120.252	-193.172	-265.89
1791.55	94.9533	94.7927	93.9093	95.391	94.3441	93.4805			1791.55	94.9533	22.9789	-49.7184	-120.05	-192.911	-265.589
1792.51	94.9916	94.9145	94.1427	95.5874	94.589	93.7515			1792.51	94.9916	23.1007	-49.485	-119.854	-192.666	-265.318
1793.47	95.0379	95.0238	94.3392	95.7744	94.8128	93.9885			1793.47	95.0379	23.21	-49.2885	-119.667	-192.443	-265.081
1794.44	95.0915	95.1195	94.4971	95.9434	95.0076	94.1878			1794.44	95.0915	23.3057	-49.1306	-119.498	-192.248	-264.881
1795.4	95.1484	95.203	94.6181	96.0872	95.1689	94.3508			1795.4	95.1484	23.3892	-49.0096	-119.354	-192.086	-264.718
1796.37	95.2023	95.2767	94.7056	96.202	95.2961	94.4807			1796.37	95.2023	23.4629	-48.9221	-119.239	-191.959	-264.588
1797.33	95.2474	95.342	94.7608	96.2866	95.3901	94.5792			1797.33	95.2474	23.5282	-48.8669	-119.155	-191.865	-264.49
1798.3	95.2807	95.399	94.7841	96.343	95.4535	94.6466			1798.3	95.2807	23.5852	-48.8436	-119.098	-191.802	-264.423
1799.26	95.3031	95.4479	94.7783	96.378	95.4927	94.6863			1799.26	95.3031	23.6341	-48.8494	-119.063	-191.763	-264.383
1800.22	95.3184	95.4904	94.7507	96.4017	95.5176	94.7058			1800.22	95.3184	23.6766	-48.877	-119.04	-191.738	-264.363
1801.19	95.3316	95.5299	94.7113	96.4241	95.5386	94.7149			1801.19	95.3316	23.7161	-48.9164	-119.017	-191.717	-264.354
1802.15	95.3466	95.5702	94.6693	96.4523	95.5639	94.7234			1802.15	95.3466	23.7564	-48.9584	-118.989	-191.691	-264.346
1803.12	95.3652	95.6136	94.6314	96.4902	95.5986	94.7388			1803.12	95.3652	23.7998	-48.9963	-118.951	-191.657	-264.33
1804.08	95.3868	95.66	94.6004	96.5379	95.6441	94.7654			1804.08	95.3868	23.8462	-49.0273	-118.904	-191.611	-264.304
1805.05	95.4086	95.707	94.5746	96.5935	95.6984	94.8031			1805.05	95.4086	23.8932	-49.0531	-118.848	-191.557	-264.266
1806.01	95.4276	95.7521	94.55	96.6535	95.7576	94.8483			1806.01	95.4276	23.9383	-49.0777	-118.788	-191.498	-264.221
1806.97	95.4419	95.7944	94.5227	96.714	95.8167	94.8954			1806.97	95.4419	23.9806	-49.105	-118.727	-191.439	-264.174
1807.94	95.4512	95.8345	94.49	96.7712	95.8703	94.9375			1807.94	95.4512	24.0207	-49.1377	-118.67	-191.385	-264.132
1808.9	95.4574	95.8736	94.4508	96.8203	95.9127	94.9681			1808.9	95.4574	24.0598	-49.1769	-118.621	-191.343	-264.101
1809.87	95.4632	95.9115	94.406	96.8571	95.9392	94.9823			1809.87	95.4632	24.0977	-49.2217	-118.584	-191.316	-264.087
1810.83	95.472	95.9471	94.3587	96.8789	95.9477	94.9791			1810.83	95.472	24.1333	-49.269	-118.563	-191.308	-264.09
1811.79	95.4869	95.9783	94.3143	96.8858	95.9398	94.9617			1811.79	95.4869	24.1645	-49.3134	-118.556	-191.316	-264.107
1812.76	95.51	96.004	94.2808	96.881	95.9211	94.9374			1812.76	95.51	24.1902	-49.3469	-118.56	-191.334	-264.132
1813.72	95.5429	96.0251	94.268	96.8708	95.9006	94.9168			1813.72	95.5429	24.2113	-49.3597	-118.571	-191.355	-264.152
1814.69	95.5858	96.0442	94.2856	96.8631	95.8885	94.9105			1814.69	95.5858	24.2304	-49.3421	-118.578	-191.367	-264.159
1815.65	95.6383	96.0648	94.3406	96.8646	95.8932	94.9268			1815.65	95.6383	24.251	-49.2871	-118.577	-191.362	-264.142
1816.62	95.6983	96.0902	94.4354	96.88	95.9193	94.9704			1816.62	95.6983	24.2764	-49.1923	-118.561	-191.336	-264.099
1817.58	95.7629	96.1211	94.5671	96.9102	95.9676	95.0423			1817.58	95.7629	24.3073	-49.0606	-118.531	-191.288	-264.027
1818.54	95.8282	96.1565	94.7287	96.9536	96.035	95.1398			1818.54	95.8282	24.3427	-48.899	-118.488	-191.22	-263.929
1819.51	95.89	96.1937	94.9112	97.006	96.1165	95.259			1819.51	95.89	24.3799	-48.7165	-118.435	-191.139	-263.81
1820.47	95.9456	96.2297	95.1071	97.0642	96.208	95.3959			1820.47	95.9456	24.4159	-48.5206	-118.377	-191.047	-263.673
1821.44	95.994	96.2629	95.3129	97.1271	96.3085	95.5488			1821.44	95.994	24.4491	-48.3148	-118.314	-190.947	-263.52
1822.4	96.0363	96.2937	95.5282	97.1967	96.4201	95.7174			1822.4	96.0363	24.4799	-48.0995	-118.245	-190.835	-263.352
1823.37	96.0748	96.3244	95.7542	97.2767	96.5456	95.9018			1823.37	96.0748	24.5106	-47.8735	-118.165	-190.71	-263.167
1824.33	96.1116	96.3571	95.99	97.3695	96.6862	96.0996			1824.33	96.1116	24.5433	-47.6377	-118.072	-190.569	-262.97
1825.29	96.1477	96.3928	96.2307	97.4739	96.838	96.3043			1825.29	96.1477	24.579	-47.397	-117.968	-190.417	-262.765
1826.26	96.1824	96.4299	96.4666	97.5834	96.9916	96.5041			1826.26	96.1824	24.6161	-47.1611	-117.858	-190.264	-262.565
1827.22	96.2141	96.4646	96.6848	97.6865	97.1335	96.6837			1827.22	96.2141	24.6508	-46.9429	-117.755	-190.122	-262.385
1828.19	96.2416	96.4918	96.8727	97.7719	97.2504	96.8285			1828.19	96.2416	24.678	-46.755	-117.67	-190.005	-262.241
1829.15	96.2654	96.5078	97.0238	97.8327	97.3357	96.9315			1829.15	96.2654	24.694	-46.6039	-117.609	-189.92	-262.138
1830.12	96.2874	96.5111	97.14	97.8702	97.3914	96.996			1830.12	96.2874	24.6973	-46.4877	-117.571	-189.864	-262.073
1831.08	96.3097	96.5035	97.2298	97.8915	97.4263	97.0332			1831.08	96.3097	24.6897	-46.3979	-117.55	-189.829	-262.036
1832.04	96.3334	96.4892	97.3052	97.9063	97.4522	97.0581			1832.04	96.3334	24.6754	-46.3225	-117.535	-189.803	-262.011
1833.01	96.3581	96.4733	97.3771	97.9235	97.4795	97.0845			1833.01	96.3581	24.6595	-46.2506	-117.518	-189.776	-261.985
1833.97	96.382	96.4606	97.4516	97.9483	97.5143	97.1201			1833.97	96.382	24.6468	-46.1761	-117.493	-189.741	-261.949
1834.94	96.4033	96.4539	97.5278	97.98	97.5564	97.1646			1834.94	96.4033	24.6401	-46.0999	-117.461	-189.699	-261.905
1835.9	96.4215	96.4539	97.6005	98.0143	97.6013	97.213			1835.9	96.4215	24.6401	-46.0272	-117.427	-189.654	-261.856
1836.86	96.4373	96.4595	97.6637	98.0453	97.6433	97.2594			1836.86	96.4373	24.6457	-45.964	-117.396	-189.612	-261.81
1837.83	96.4525	96.4692	97.713	98.0666	97.6762	97.2989			1837.83	96.4525	24.6554	-45.9147	-117.375	-189.579	-261.77
1838.79	96.4678	96.481	97.7466	98.0726	97.695	97.3283			1838.79	96.4678	24.6672	-45.8811	-117.369	-189.56	-261.741
1839.76	96.483	96.4935	97.7666	98.0617	97.6986	97.3476			1839.76	96.483	24.6797	-45.8611	-117.38	-189.557	-261.722
1840.72	96.4966	96.5048	97.7783	98.0389	97.6918	97.36			1840.72	96.4966	24.691	-45.8494	-117.403	-189.564	-261.709
1841.69	96.507	96.5134	97.7875	98.0144	97.6838	97.3703			1841.69	96.507	24.6996	-45.8402	-117.427	-189.572	-261.699
1842.65	96.514	96.5184	97.7993	98.0004	97.6848	97.3833			1842.65	96.514	24.7046	-45.8284	-117.441	-189.571	-261.686
1843.61	96.5199	96.5196	97.8174	98.0063	97.7026	97.4033			1843.61	96.5199	24.7058	-45.8103	-117.435	-189.553	-261.666
1844.58	96.5286	96.5177	97.8439	98.0356	97.7394	97.4326			1844.58	96.5286	24.7039	-45.7838	-117.406	-189.516	-261.637
1845.54	96.5432	96.5146	97.8773	98.0829	97.7899	97.4691			1845.54	96.5432	24.7008	-45.7504	-117.359	-189.465	-261.6
1846.51	96.5654	96.5127	97.9142	98.1367	97.8434	97.507			1846.51	96.5654	24.6989	-45.7135	-117.305	-189.412	-261.562
1847.47	96.5937	96.5132	97.9512	98.1852	97.8894	97.5398			1847.47	96.5937	24.6994	-45.6765	-117.256	-189.366	-261.529
1848.44	96.6242	96.5162	97.9856	98.2204	97.9213	97.5623			1848.44	96.6242	24.7024	-45.6421	-117.221	-189.334	-261.507
1849.4	96.6522	96.5204	98.0154	98.24	97.9371	97.5716			1849.4	96.6522	24.7066	-45.6123	-117.201	-189.318	-261.498
1850.36	96.6741	96.5239	98.0401	98.2467	97.9399	97.5688			1850.36	96.6741	24.7101	-45.5876	-117.195	-189.315	-261.5
1851.33	96.6891	96.5254	98.0609	98.2463	97.9356	97.5588			1851.33	96.6891	24.7116	-45.5668	-117.195	-189.32	-261.51
1852.29	96.698	96.524	98.079	98.2448	97.9302	97.5478			1852.29	96.698	24.7102	-45.5487	-117.197	-189.325	-261.521
1853.26	96.7033	96.5206	98.0954	98.2459	97.9276	97.5407			1853.26	96.7033	24.7068	-45.5323	-117.196	-189.328	-261.528
1854.22	96.707	96.516	98.1094	98.2504	97.9288	97.5399			1854.22	96.707	24.7022	-45.5183	-117.191	-189.327	-261.529
1855.19	96.7107	96.5111	98.1201	98.2575	97.9332	97.5449			1855.19	96.7107	24.6973	-45.5076	-117.184	-189.322	-261.524
1856.15	96.715	96.506	98.1272	98.2656	97.9397	97.554			1856.15	96.715	24.6922	-45.5005	-117.176	-189.316	-261.515
1857.11	96.7201	96.5005	98.131	98.2737	97.9476	97.565			1857.11	96.7201	24.6867	-45.4967	-117.168	-189.308	-261.504
1858.08	96.7261	96.4943	98.1333	98.2818	97.9572	97.5767			1858.08	96.7261	24.6805	-45.4944	-117.16	-189.298	-261.492
1859.04	96.7338	96.488	98.1374	98.2915	97.9698	97.5899			1859.04	96.7338	24.6742	-45.4903	-117.15	-189.286	-261.479
1860.01	96.7442	96.4827	98.1482	98.3057	97.9881	97.6076			1860.01	96.7442	24.6689	-45.4795	-117.136	-189.267	-261.462
1860.97	96.7581	96.4805	98.1706	98.3276	98.0146	97.6342			1860.97	96.7581	24.6667	-45.4571	-117.114	-189.241	-261.435
1861.93	96.7755	96.4827	98.2081	98.3592	98.051	97.6741			1861.93	96.7755	24.6689	-45.4196	-117.082	-189.204	-261.395
1862.9	96.795	96.4896	98.2611	98.3994	98.0971	97.729			1862.9	96.795	24.6758	-45.3666	-117.042	-189.158	-261.34
1863.86	96.8144	96.4999	98.3256	98.4442	98.1497	97.7967			1863.86	96.8144	24.6861	-45.3021	-116.997	-189.106	-261.272
1864.83	96.8307	96.5107	98.3922	98.4858	98.2022	97.8684			1864.83	96.8307	24.6969	-45.2355	-116.956	-189.053	-261.201
1865.79	96.8412	96.5185	98.447	98.5138	98.2444	97.9287			1865.79	96.8412	24.7047	-45.1807	-116.928	-189.011	-261.14
1866.76	96.8447	96.5211	98.4766	98.5198	98.2664	97.9613			1866.76	96.8447	24.7073	-45.1511	-116.922	-188.989	-261.108
1867.72	96.8421	96.5183	98.4747	98.5028	98.2639	97.9575			1867.72	96.8421	24.7045	-45.153	-116.939	-188.991	-261.112
1868.68	96.8366	96.5117	98.4451	98.4703	98.2411	97.921			1868.68	96.8366	24.6979	-45.1826	-116.971	-189.014	-261.148
1869.65	96.8319	96.5043	98.3998	98.4348	98.2077	97.8655			1869.65	96.8319	24.6905	-45.2279	-117.007	-189.048	-261.204
1870.61	96.8316	96.4989	98.354	98.4081	98.1749	97.8092			1870.61	96.8316	24.6851	-45.2737	-117.033	-189.08	-261.26
1871.58	96.8376	96.497	98.3206	98.3977	98.1517	97.7675			1871.58	96.8376	24.6832	-45.3071	-117.044	-189.104	-261.302
1872.54	96.85	96.4981	98.3049	98.4028	98.1404	97.7463			1872.54	96.85	24.6843	-45.3228	-117.039	-189.115	-261.323
1873.51	96.8668	96.5	98.3037	98.4153	98.137	97.7403			1873.51	96.8668	24.6862	-45.324	-117.026	-189.118	-261.329
1874.47	96.8858	96.5005	98.309	98.4258	98.1348	97.7392			1874.47	96.8858	24.6867	-45.3187	-117.016	-189.121	-261.33
1875.43	96.9049	96.498	98.3142	98.429	98.1304	97.7349			1875.43	96.9049	24.6842	-45.3135	-117.012	-189.125	-261.334
1876.4	96.9233	96.4925	98.3164	98.4248	98.1241	97.725			1876.4	96.9233	24.6787	-45.3113	-117.017	-189.131	-261.344
1877.36	96.9407	96.4849	98.3161	98.4166	98.1186	97.7117			1877.36	96.9407	24.6711	-45.3116	-117.025	-189.137	-261.357
1878.33	96.9575	96.4774	98.3157	98.4086	98.1168	97.6994			1878.33	96.9575	24.6636	-45.312	-117.033	-189.139	-261.37
1879.29	96.974	96.472	98.3182	98.4042	98.1206	97.6924			1879.29	96.974	24.6582	-45.3095	-117.037	-189.135	-261.377
1880.26	96.9901	96.4698	98.3257	98.4052	98.1306	97.6936			1880.26	96.9901	24.656	-45.302	-117.036	-189.125	-261.376
1881.22	97.0051	96.4705	98.3382	98.4115	98.1459	97.7041			1881.22	97.0051	24.6567	-45.2895	-117.03	-189.109	-261.365
1882.18	97.0176	96.4731	98.3545	98.4218	98.1643	97.7231			1882.18	97.0176	24.6593	-45.2732	-117.02	-189.091	-261.346
1883.15	97.0267	96.4762	98.3718	98.4335	98.1828	97.748			1883.15	97.0267	24.6624	-45.2559	-117.008	-189.073	-261.321
1884.11	97.0324	96.4783	98.3876	98.4441	98.1985	97.775			1884.11	97.0324	24.6645	-45.2401	-116.997	-189.057	-261.294
1885.08	97.0357	96.4787	98.4002	98.4511	98.2096	97.7999			1885.08	97.0357	24.6649	-45.2275	-116.99	-189.046	-261.269
1886.04	97.0385	96.477	98.4091	98.4534	98.2156	97.8183			1886.04	97.0385	24.6632	-45.2186	-116.988	-189.04	-261.251
1887	97.0432	96.4736	98.4143	98.451	98.2174	97.8274			1887	97.0432	24.6598	-45.2134	-116.99	-189.038	-261.242
1887.97	97.0512	96.4692	98.4169	98.4457	98.2173	97.8268			1887.97	97.0512	24.6554	-45.2108	-116.996	-189.038	-261.242
1888.93	97.0631	96.465	98.418	98.4405	98.2176	97.8194			1888.93	97.0631	24.6512	-45.2097	-117.001	-189.038	-261.25
1889.9	97.0784	96.4619	98.4196	98.4385	98.2205	97.8101			1889.9	97.0784	24.6481	-45.2081	-117.003	-189.035	-261.259
1890.86	97.096	96.4603	98.423	98.441	98.2266	97.8032			1890.86	97.096	24.6465	-45.2047	-117	-189.029	-261.266
1891.83	97.114	96.4598	98.4291	98.4475	98.2348	97.8005			1891.83	97.114	24.646	-45.1986	-116.994	-189.021	-261.269
1892.79	97.1305	96.4595	98.4371	98.4554	98.2429	97.8006			1892.79	97.1305	24.6457	-45.1906	-116.986	-189.012	-261.269
1893.75	97.1438	96.4577	98.4445	98.4611	98.2476	97.7993			1893.75	97.1438	24.6439	-45.1832	-116.98	-189.008	-261.27
1894.72	97.153	96.4533	98.4482	98.4616	98.2464	97.7924			1894.72	97.153	24.6395	-45.1795	-116.98	-189.009	-261.277
1895.68	97.158	96.4459	98.4464	98.4566	98.2392	97.7789			1895.68	97.158	24.6321	-45.1813	-116.985	-189.016	-261.29
1896.65	97.1603	96.4356	98.4395	98.4477	98.2282	97.7608			1896.65	97.1603	24.6218	-45.1882	-116.994	-189.027	-261.308
1897.61	97.1616	96.4233	98.4305	98.4377	98.2171	97.7429			1897.61	97.1616	24.6095	-45.1972	-117.004	-189.038	-261.326
1898.58	97.1636	96.4101	98.4232	98.4292	98.2098	97.7296			1898.58	97.1636	24.5963	-45.2045	-117.012	-189.046	-261.34
1899.54	97.1671	96.3972	98.4207	98.4233	98.2086	97.7235			1899.54	97.1671	24.5834	-45.207	-117.018	-189.047	-261.346
1900.5	97.1717	96.3857	98.4237	98.42	98.2138	97.7245			1900.5	97.1717	24.5719	-45.204	-117.021	-189.042	-261.345
1901.47	97.1771	96.3767	98.4307	98.419	98.2249	97.7309			1901.47	97.1771	24.5629	-45.197	-117.022	-189.03	-261.338
1902.43	97.1832	96.3706	98.439	98.4205	98.2411	97.7409			1902.43	97.1832	24.5568	-45.1887	-117.021	-189.014	-261.328
1903.4	97.1913	96.3669	98.4465	98.4256	98.2619	97.7532			1903.4	97.1913	24.5531	-45.1812	-117.016	-188.993	-261.316
1904.36	97.2036	96.3647	98.4522	98.4348	98.2866	97.7667			1904.36	97.2036	24.5509	-45.1755	-117.007	-188.969	-261.302
1905.33	97.2223	96.3626	98.4564	98.4473	98.3135	97.7794			1905.33	97.2223	24.5488	-45.1713	-116.994	-188.942	-261.29
1906.29	97.2482	96.3594	98.4598	98.4604	98.3391	97.788			1906.29	97.2482	24.5456	-45.1679	-116.981	-188.916	-261.281
1907.25	97.2795	96.3551	98.4627	98.4706	98.3585	97.7888			1907.25	97.2795	24.5413	-45.165	-116.971	-188.897	-261.28
1908.22	97.3127	96.3508	98.4648	98.475	98.3682	97.7802			1908.22	97.3127	24.537	-45.1629	-116.966	-188.887	-261.289
1909.18	97.3435	96.3477	98.4661	98.4729	98.3675	97.764			1909.18	97.3435	24.5339	-45.1616	-116.969	-188.888	-261.305
1910.15	97.3688	96.3466	98.4665	98.4656	98.3587	97.7448			1910.15	97.3688	24.5328	-45.1612	-116.976	-188.897	-261.324
1911.11	97.3874	96.3473	98.4664	98.4548	98.346	97.7283			1911.11	97.3874	24.5335	-45.1613	-116.987	-188.909	-261.341
1912.08	97.4003	96.3484	98.4663	98.4415	98.3335	97.7179			1912.08	97.4003	24.5346	-45.1614	-117	-188.922	-261.351
1913.04	97.4097	96.348	98.4667	98.4259	98.3238	97.7132			1913.04	97.4097	24.5342	-45.161	-117.016	-188.932	-261.356
1914	97.4176	96.3445	98.4675	98.4077	98.3179	97.7106			1914	97.4176	24.5307	-45.1602	-117.034	-188.937	-261.359
1914.97	97.4255	96.3374	98.4684	98.3882	98.3157	97.7059			1914.97	97.4255	24.5236	-45.1593	-117.053	-188.94	-261.363
1915.93	97.4341	96.3269	98.4697	98.3711	98.3173	97.6977			1915.93	97.4341	24.5131	-45.158	-117.07	-188.938	-261.371
1916.9	97.4438	96.3136	98.4725	98.3614	98.3239	97.6885			1916.9	97.4438	24.4998	-45.1552	-117.08	-188.931	-261.381
1917.86	97.4543	96.2975	98.4783	98.3628	98.3359	97.6831			1917.86	97.4543	24.4837	-45.1494	-117.079	-188.919	-261.386
1918.82	97.4648	96.279	98.4882	98.3753	98.3525	97.6848			1918.82	97.4648	24.4652	-45.1395	-117.066	-188.903	-261.384
1919.79	97.4739	96.2584	98.5017	98.3944	98.3708	97.6927			1919.79	97.4739	24.4446	-45.126	-117.047	-188.885	-261.376
1920.75	97.4801	96.2373	98.5165	98.4128	98.3867	97.7016			1920.75	97.4801	24.4235	-45.1112	-117.029	-188.869	-261.368
1921.72	97.4828	96.2178	98.5295	98.4232	98.3967	97.7035			1921.72	97.4828	24.404	-45.0982	-117.018	-188.859	-261.366
1922.68	97.4835	96.2026	98.5374	98.4214	98.3988	97.6925			1922.68	97.4835	24.3888	-45.0903	-117.02	-188.857	-261.377
1923.65	97.4853	96.1934	98.5389	98.4077	98.3937	97.6676			1923.65	97.4853	24.3796	-45.0888	-117.034	-188.862	-261.402
1924.61	97.4915	96.1899	98.535	98.3859	98.3837	97.6332			1924.61	97.4915	24.3761	-45.0927	-117.056	-188.872	-261.436
1925.57	97.5041	96.1902	98.5288	98.361	98.3716	97.5964			1925.57	97.5041	24.3764	-45.0989	-117.08	-188.884	-261.473
1926.54	97.5223	96.1914	98.5236	98.3369	98.3595	97.5637			1926.54	97.5223	24.3776	-45.1041	-117.105	-188.896	-261.505
1927.5	97.5431	96.1905	98.5221	98.3155	98.3485	97.5386			1927.5	97.5431	24.3767	-45.1056	-117.126	-188.907	-261.531
1928.47	97.5627	96.1861	98.5257	98.2971	98.3384	97.5203			1928.47	97.5627	24.3723	-45.102	-117.144	-188.917	-261.549
1929.43	97.578	96.1785	98.5338	98.2808	98.3297	97.5061			1929.43	97.578	24.3647	-45.0939	-117.161	-188.926	-261.563
1930.4	97.5885	96.1691	98.5448	98.2662	98.323	97.494			1930.4	97.5885	24.3553	-45.0829	-117.175	-188.932	-261.575
1931.36	97.5952	96.1601	98.5568	98.2529	98.32	97.4836			1931.36	97.5952	24.3463	-45.0709	-117.189	-188.935	-261.586
1932.32	97.6002	96.1532	98.5681	98.2406	98.3221	97.4763			1932.32	97.6002	24.3394	-45.0596	-117.201	-188.933	-261.593
1933.29	97.6059	96.1491	98.5781	98.2294	98.3306	97.4739			1933.29	97.6059	24.3353	-45.0496	-117.212	-188.925	-261.595
1934.25	97.6143	96.1478	98.5883	98.2196	98.3457	97.4766			1934.25	97.6143	24.334	-45.0394	-117.222	-188.91	-261.593
1935.22	97.6273	96.1481	98.6016	98.2117	98.3662	97.4827			1935.22	97.6273	24.3343	-45.0261	-117.23	-188.889	-261.586
1936.18	97.6469	96.1482	98.6212	98.2062	98.3897	97.4889			1936.18	97.6469	24.3344	-45.0065	-117.235	-188.866	-261.58
1937.14	97.6739	96.1465	98.6494	98.2033	98.4129	97.4921			1937.14	97.6739	24.3327	-44.9783	-117.238	-188.842	-261.577
1938.11	97.7075	96.1413	98.6852	98.2025	98.4324	97.491			1938.11	97.7075	24.3275	-44.9425	-117.239	-188.823	-261.578
1939.07	97.7439	96.1314	98.7243	98.203	98.446	97.4865			1939.07	97.7439	24.3176	-44.9034	-117.238	-188.809	-261.583
1940.04	97.776	96.117	98.7596	98.2041	98.4527	97.4801			1940.04	97.776	24.3032	-44.8681	-117.237	-188.803	-261.589
1941	97.7964	96.0994	98.7842	98.2053	98.4536	97.4722			1941	97.7964	24.2856	-44.8435	-117.236	-188.802	-261.597
1941.97	97.7998	96.0817	98.7947	98.2062	98.4514	97.4615			1941.97	97.7998	24.2679	-44.833	-117.235	-188.804	-261.608
1942.93	97.7861	96.0683	98.7924	98.2066	98.4489	97.4454			1942.93	97.7861	24.2545	-44.8353	-117.235	-188.806	-261.624
1943.89	97.761	96.0637	98.7825	98.2054	98.448	97.422			1943.89	97.761	24.2499	-44.8452	-117.236	-188.807	-261.647
1944.86	97.7348	96.0712	98.7717	98.2007	98.4493	97.3916			1944.86	97.7348	24.2574	-44.856	-117.241	-188.806	-261.678
1945.82	97.7195	96.0914	98.7655	98.1908	98.452	97.3577			1945.82	97.7195	24.2776	-44.8622	-117.251	-188.803	-261.711
1946.79	97.7243	96.1212	98.7659	98.1746	98.4552	97.3249			1946.79	97.7243	24.3074	-44.8618	-117.267	-188.8	-261.744
1947.75	97.753	96.1538	98.772	98.1524	98.4578	97.2971			1947.75	97.753	24.34	-44.8557	-117.289	-188.798	-261.772
1948.72	97.8035	96.1807	98.7813	98.1257	98.4595	97.2753			1948.72	97.8035	24.3669	-44.8464	-117.316	-188.796	-261.794
1949.68	97.8686	96.194	98.792	98.0972	98.4611	97.258			1949.68	97.8686	24.3802	-44.8357	-117.344	-188.794	-261.811
1950.64	97.9391	96.1887	98.8034	98.0694	98.4631	97.2422			1950.64	97.9391	24.3749	-44.8243	-117.372	-188.792	-261.827
1951.61	98.0062	96.1647	98.8154	98.0442	98.4659	97.2245			1951.61	98.0062	24.3509	-44.8123	-117.397	-188.789	-261.845
1952.57	98.0633	96.1264	98.8278	98.0222	98.4693	97.202			1952.57	98.0633	24.3126	-44.7999	-117.419	-188.786	-261.867
1953.54	98.1073	96.0815	98.8404	98.0029	98.4727	97.1721			1953.54	98.1073	24.2677	-44.7873	-117.439	-188.783	-261.897
1954.5	98.1384	96.0386	98.8536	97.9856	98.4759	97.1326			1954.5	98.1384	24.2248	-44.7741	-117.456	-188.779	-261.937
1955.47	98.1585	96.0051	98.8691	97.9695	98.4793	97.0822			1955.47	98.1585	24.1913	-44.7586	-117.472	-188.776	-261.987
1956.43	98.1708	95.9861	98.8894	97.9546	98.4844	97.0228			1956.43	98.1708	24.1723	-44.7383	-117.487	-188.771	-262.046
1957.39	98.1789	95.9843	98.9167	97.9417	98.4935	96.9596			1957.39	98.1789	24.1705	-44.711	-117.5	-188.762	-262.11
1958.36	98.1866	95.9994	98.9508	97.9323	98.5086	96.9011			1958.36	98.1866	24.1856	-44.6769	-117.509	-188.747	-262.168
1959.32	98.1969	96.0291	98.9892	97.9273	98.5306	96.8557			1959.32	98.1969	24.2153	-44.6385	-117.514	-188.725	-262.213
1960.29	98.2123	96.0691	99.0278	97.9261	98.559	96.8273			1960.29	98.2123	24.2553	-44.5999	-117.515	-188.696	-262.242
1961.25	98.2335	96.114	99.0639	97.9255	98.5913	96.8142			1961.25	98.2335	24.3002	-44.5638	-117.516	-188.664	-262.255
1962.22	98.2598	96.1584	99.0979	97.9204	98.6236	96.8091			1962.22	98.2598	24.3446	-44.5298	-117.521	-188.632	-262.26
1963.18	98.2891	96.1983	99.1332	97.9056	98.6517	96.8034			1963.18	98.2891	24.3845	-44.4945	-117.536	-188.604	-262.266
1964.14	98.3193	96.2325	99.1734	97.8777	98.6717	96.7914			1964.14	98.3193	24.4187	-44.4543	-117.564	-188.584	-262.278
1965.11	98.3489	96.2622	99.2185	97.8381	98.681	96.7721			1965.11	98.3489	24.4484	-44.4092	-117.603	-188.574	-262.297
1966.07	98.3783	96.2897	99.2637	97.7927	98.6796	96.7481			1966.07	98.3783	24.4759	-44.364	-117.649	-188.576	-262.321
1967.04	98.4091	96.317	99.3018	97.7509	98.6705	96.7217			1967.04	98.4091	24.5032	-44.3259	-117.691	-188.585	-262.347
1968	98.4434	96.3445	99.3274	97.7213	98.659	96.6925			1968	98.4434	24.5307	-44.3003	-117.72	-188.596	-262.377
1968.96	98.4827	96.3714	99.3413	97.7082	98.6513	96.6568			1968.96	98.4827	24.5576	-44.2864	-117.733	-188.604	-262.412
1969.93	98.5267	96.3982	99.3516	97.7091	98.6516	96.6106			1969.93	98.5267	24.5844	-44.2761	-117.732	-188.604	-262.459
1970.89	98.5737	96.4275	99.3708	97.7152	98.6615	96.5527			1970.89	98.5737	24.6137	-44.2569	-117.726	-188.594	-262.516
1971.86	98.6209	96.465	99.4101	97.7155	98.6788	96.4881			1971.86	98.6209	24.6512	-44.2176	-117.726	-188.577	-262.581
1972.82	98.6652	96.5168	99.4745	97.7022	98.6998	96.428			1972.82	98.6652	24.703	-44.1532	-117.739	-188.556	-262.641
1973.79	98.7036	96.5852	99.5605	97.6758	98.7206	96.387			1973.79	98.7036	24.7714	-44.0672	-117.766	-188.535	-262.682
1974.75	98.7324	96.6661	99.6574	97.6465	98.7391	96.3785			1974.75	98.7324	24.8523	-43.9703	-117.795	-188.516	-262.691
1975.71	98.7478	96.7485	99.7511	97.6299	98.7545	96.409			1975.71	98.7478	24.9347	-43.8766	-117.812	-188.501	-262.66
1976.68	98.746	96.8192	99.8278	97.6397	98.7663	96.476			1976.68	98.746	25.0054	-43.7999	-117.802	-188.489	-262.593
1977.64	98.7248	96.8674	99.8773	97.6813	98.7738	96.5676			1977.64	98.7248	25.0536	-43.7504	-117.76	-188.482	-262.502
1978.61	98.6854	96.8898	99.895	97.7492	98.7769	96.6673			1978.61	98.6854	25.076	-43.7327	-117.692	-188.478	-262.402
1979.57	98.6332	96.8901	99.8815	97.8294	98.7765	96.7592			1979.57	98.6332	25.0763	-43.7462	-117.612	-188.479	-262.31
1980.54	98.5771	96.8766	99.8423	97.9062	98.7755	96.8332			1980.54	98.5771	25.0628	-43.7854	-117.535	-188.48	-262.236
1981.5	98.5272	96.8565	99.7859	97.9685	98.778	96.8869			1981.5	98.5272	25.0427	-43.8418	-117.473	-188.477	-262.182
1982.46	98.4921	96.8328	99.7216	98.0137	98.7872	96.9247			1982.46	98.4921	25.019	-43.9061	-117.428	-188.468	-262.144
1983.43	98.4758	96.8037	99.6577	98.0459	98.8033	96.9535			1983.43	98.4758	24.9899	-43.97	-117.396	-188.452	-262.116
1984.39	98.4774	96.7653	99.6001	98.0722	98.8229	96.9787			1984.39	98.4774	24.9515	-44.0276	-117.369	-188.432	-262.09
1985.36	98.4924	96.7161	99.5523	98.0974	98.8398	97.0017			1985.36	98.4924	24.9023	-44.0754	-117.344	-188.416	-262.067
1986.32	98.5146	96.6581	99.5162	98.1222	98.8471	97.02			1986.32	98.5146	24.8443	-44.1115	-117.319	-188.408	-262.049
1987.29	98.5382	96.5969	99.492	98.1426	98.8395	97.0281			1987.29	98.5382	24.7831	-44.1357	-117.299	-188.416	-262.041
1988.25	98.559	96.5388	99.4789	98.1528	98.8151	97.0208			1988.25	98.559	24.725	-44.1488	-117.289	-188.44	-262.048
1989.21	98.5737	96.488	99.4746	98.1476	98.7758	96.9953			1989.21	98.5737	24.6742	-44.1531	-117.294	-188.48	-262.074
1990.18	98.5789	96.4458	99.4757	98.1255	98.7269	96.9546			1990.18	98.5789	24.632	-44.152	-117.316	-188.528	-262.115
1991.14	98.572	96.412	99.4784	98.0901	98.6758	96.9067			1991.14	98.572	24.5982	-44.1493	-117.351	-188.58	-262.162
1992.11	98.5516	96.3866	99.4793	98.0487	98.6304	96.8633			1992.11	98.5516	24.5728	-44.1484	-117.393	-188.625	-262.206
1993.07	98.5195	96.3717	99.4765	98.0091	98.5971	96.8351			1993.07	98.5195	24.5579	-44.1512	-117.432	-188.658	-262.234
1994.03	98.4809	96.37	99.4693	97.9771	98.5792	96.8274			1994.03	98.4809	24.5562	-44.1584	-117.464	-188.676	-262.242
1995	98.4437	96.3824	99.4574	97.9539	98.5761	96.8373			1995	98.4437	24.5686	-44.1703	-117.488	-188.679	-262.232
1995.96	98.4157	96.4052	99.4406	97.9373	98.5833	96.8554			1995.96	98.4157	24.5914	-44.1871	-117.504	-188.672	-262.214
1996.93	98.4019	96.4294	99.4183	97.9237	98.5938	96.8694			1996.93	98.4019	24.6156	-44.2094	-117.518	-188.662	-262.2
1997.89	98.4041	96.4442	99.3912	97.9115	98.601	96.8706			1997.89	98.4041	24.6304	-44.2365	-117.53	-188.654	-262.199
1998.86	98.4216	96.4411	99.3619	97.9018	98.6003	96.8566			1998.86	98.4216	24.6273	-44.2658	-117.54	-188.655	-262.213
1999.82	98.4531	96.4182	99.3364	97.8969	98.591	96.8312			1999.82	98.4531	24.6044	-44.2913	-117.545	-188.664	-262.238
2000.78	98.4979	96.3812	99.3229	97.8968	98.5758	96.8005			2000.78	98.4979	24.5674	-44.3048	-117.545	-188.68	-262.269
2001.75	98.5553	96.3409	99.3296	97.8976	98.5597	96.7688			2001.75	98.5553	24.5271	-44.2981	-117.544	-188.696	-262.3
2002.71	98.6221	96.3081	99.3618	97.8914	98.5484	96.7366			2002.71	98.6221	24.4943	-44.2659	-117.55	-188.707	-262.333
2003.68	98.6917	96.2886	99.4198	97.8702	98.5454	96.7013			2003.68	98.6917	24.4748	-44.2079	-117.571	-188.71	-262.368
2004.64	98.7541	96.2819	99.4975	97.8304	98.5512	96.6616			2004.64	98.7541	24.4681	-44.1302	-117.611	-188.704	-262.408
2005.61	98.7995	96.2826	99.5844	97.776	98.5628	96.6196			2005.61	98.7995	24.4688	-44.0433	-117.665	-188.693	-262.45
2006.57	98.8224	96.2844	99.6682	97.7169	98.5747	96.5818			2006.57	98.8224	24.4706	-43.9595	-117.725	-188.681	-262.487
2007.53	98.8235	96.2844	99.7389	97.665	98.5825	96.5561			2007.53	98.8235	24.4706	-43.8888	-117.776	-188.673	-262.513
2008.5	98.8097	96.2848	99.7907	97.6288	98.5848	96.5485			2008.5	98.8097	24.471	-43.837	-117.813	-188.671	-262.521
2009.46	98.7902	96.2912	99.8232	97.6101	98.5844	96.5597			2009.46	98.7902	24.4774	-43.8045	-117.831	-188.671	-262.509
2010.43	98.773	96.3103	99.8398	97.6045	98.5878	96.5845			2010.43	98.773	24.4965	-43.7879	-117.837	-188.668	-262.485
2011.39	98.7618	96.3456	99.8454	97.6046	98.601	96.6138			2011.39	98.7618	24.5318	-43.7823	-117.837	-188.654	-262.455
2012.36	98.7568	96.3959	99.8439	97.604	98.6263	96.6367			2012.36	98.7568	24.5821	-43.7838	-117.837	-188.629	-262.432
2013.32	98.7562	96.4556	99.8377	97.6	98.6596	96.6443			2013.32	98.7562	24.6418	-43.79	-117.841	-188.596	-262.425
2014.28	98.7582	96.517	99.8279	97.5933	98.6916	96.6315			2014.28	98.7582	24.7032	-43.7998	-117.848	-188.564	-262.438
2015.25	98.7622	96.5725	99.8168	97.5862	98.7121	96.5989			2015.25	98.7622	24.7587	-43.8109	-117.855	-188.543	-262.47
2016.21	98.7688	96.6163	99.8086	97.5801	98.7146	96.5532			2016.21	98.7688	24.8025	-43.8191	-117.861	-188.541	-262.516
2017.18	98.7788	96.6455	99.8093	97.5741	98.6995	96.5053			2017.18	98.7788	24.8317	-43.8184	-117.867	-188.556	-262.564
2018.14	98.7933	96.6585	99.8242	97.5658	98.6726	96.4675			2018.14	98.7933	24.8447	-43.8035	-117.876	-188.583	-262.602
2019.1	98.8128	96.6548	99.8552	97.5524	98.6421	96.4486			2019.1	98.8128	24.841	-43.7725	-117.889	-188.613	-262.621
2020.07	98.8364	96.6349	99.8987	97.5338	98.6147	96.4516			2020.07	98.8364	24.8211	-43.729	-117.908	-188.641	-262.618
2021.03	98.8613	96.6014	99.9461	97.5136	98.5938	96.4725			2021.03	98.8613	24.7876	-43.6816	-117.928	-188.662	-262.597
2022	98.8825	96.56	99.987	97.4994	98.5807	96.5024			2022	98.8825	24.7462	-43.6407	-117.942	-188.675	-262.567
2022.96	98.8937	96.5204	100.013	97.4999	98.5768	96.5314			2022.96	98.8937	24.7066	-43.6147	-117.942	-188.679	-262.538
2023.93	98.8907	96.4938	100.023	97.5216	98.5843	96.552			2023.93	98.8907	24.68	-43.6047	-117.92	-188.671	-262.517
2024.89	98.873	96.4892	100.02	97.5649	98.604	96.5606			2024.89	98.873	24.6754	-43.6077	-117.877	-188.651	-262.509
2025.85	98.8461	96.5098	100.015	97.6228	98.6331	96.5575			2025.85	98.8461	24.696	-43.6127	-117.819	-188.622	-262.512
2026.82	98.8193	96.5504	100.016	97.6822	98.6641	96.5454			2026.82	98.8193	24.7366	-43.6117	-117.759	-188.591	-262.524
2027.78	98.8029	96.5997	100.03	97.7293	98.6871	96.5279			2027.78	98.8029	24.7859	-43.5977	-117.712	-188.568	-262.541
2028.75	98.8036	96.6436	100.059	97.7549	98.695	96.5093			2028.75	98.8036	24.8298	-43.5687	-117.687	-188.56	-262.56
2029.71	98.8214	96.6714	100.095	97.7591	98.6871	96.4942			2029.71	98.8214	24.8576	-43.5327	-117.682	-188.568	-262.575
2030.68	98.8498	96.6786	100.13	97.7509	98.6701	96.4879			2030.68	98.8498	24.8648	-43.4977	-117.691	-188.585	-262.581
2031.64	98.8787	96.6684	100.154	97.7438	98.6537	96.4956			2031.64	98.8787	24.8546	-43.4737	-117.698	-188.602	-262.574
2032.6	98.898	96.6487	100.156	97.7491	98.6453	96.5213			2032.6	98.898	24.8349	-43.4717	-117.692	-188.61	-262.548
2033.57	98.902	96.6284	100.135	97.7702	98.6462	96.566			2033.57	98.902	24.8146	-43.4927	-117.671	-188.609	-262.503
2034.53	98.8902	96.6148	100.094	97.8022	98.652	96.626			2034.53	98.8902	24.801	-43.5337	-117.639	-188.603	-262.443
2035.5	98.8669	96.6111	100.04	97.835	98.656	96.6941			2035.5	98.8669	24.7973	-43.5877	-117.606	-188.599	-262.375
2036.46	98.8383	96.617	99.9819	97.8599	98.6546	96.7611			2036.46	98.8383	24.8032	-43.6458	-117.582	-188.601	-262.308
2037.43	98.8095	96.6295	99.9289	97.8743	98.6491	96.8195			2037.43	98.8095	24.8157	-43.6988	-117.567	-188.606	-262.25
2038.39	98.7824	96.6444	99.8843	97.8829	98.6455	96.8664			2038.39	98.7824	24.8306	-43.7434	-117.559	-188.61	-262.203
2039.35	98.7564	96.657	99.8475	97.8946	98.6506	96.905			2039.35	98.7564	24.8432	-43.7802	-117.547	-188.605	-262.164
2040.32	98.7294	96.6628	99.8156	97.9171	98.668	96.9429			2040.32	98.7294	24.849	-43.8121	-117.524	-188.587	-262.126
2041.28	98.7005	96.6588	99.7864	97.9537	98.6962	96.9883			2041.28	98.7005	24.845	-43.8413	-117.488	-188.559	-262.081
2042.25	98.6713	96.6451	99.7613	98.0017	98.7291	97.0452			2042.25	98.6713	24.8313	-43.8664	-117.44	-188.526	-262.024
2043.21	98.6462	96.6262	99.7447	98.0557	98.7585	97.1117			2043.21	98.6462	24.8124	-43.883	-117.386	-188.497	-261.957
2044.17	98.6302	96.6103	99.7409	98.1103	98.7778	97.1807			2044.17	98.6302	24.7965	-43.8868	-117.331	-188.478	-261.888
2045.14	98.6263	96.6067	99.7504	98.1629	98.7839	97.2444			2045.14	98.6263	24.7929	-43.8773	-117.279	-188.471	-261.825
2046.1	98.6333	96.6207	99.7665	98.2144	98.7781	97.2981			2046.1	98.6333	24.8069	-43.8612	-117.227	-188.477	-261.771
2047.07	98.645	96.6503	99.7767	98.2669	98.7644	97.3429			2047.07	98.645	24.8365	-43.851	-117.175	-188.491	-261.726
2048.03	98.6525	96.6856	99.7672	98.3212	98.7476	97.3831			2048.03	98.6525	24.8718	-43.8605	-117.12	-188.508	-261.686
2049	98.6477	96.7122	99.7292	98.3752	98.7308	97.4236			2049	98.6477	24.8984	-43.8985	-117.066	-188.525	-261.646
2049.96	98.626	96.7169	99.6627	98.4239	98.7148	97.4655			2049.96	98.626	24.9031	-43.965	-117.018	-188.541	-261.604
2050.92	98.5884	96.6931	99.5773	98.4609	98.6988	97.506			2050.92	98.5884	24.8793	-44.0504	-116.981	-188.557	-261.563
2051.89	98.5408	96.6426	99.488	98.4815	98.6816	97.5397			2051.89	98.5408	24.8288	-44.1397	-116.96	-188.574	-261.529
2052.85	98.4914	96.5751	99.4094	98.485	98.6633	97.5622			2052.85	98.4914	24.7613	-44.2183	-116.956	-188.592	-261.507
2053.82	98.4481	96.5034	99.3505	98.4756	98.6454	97.5726			2053.82	98.4481	24.6896	-44.2772	-116.966	-188.61	-261.497
2054.78	98.4155	96.4399	99.3127	98.461	98.6305	97.574			2054.78	98.4155	24.6261	-44.315	-116.98	-188.625	-261.495
2055.75	98.3946	96.3936	99.2904	98.4502	98.6211	97.5714			2055.75	98.3946	24.5798	-44.3373	-116.991	-188.634	-261.498
2056.71	98.3828	96.369	99.2754	98.4493	98.6179	97.5694			2056.71	98.3828	24.5552	-44.3523	-116.992	-188.637	-261.5
2057.67	98.3758	96.3656	99.2601	98.4603	98.6196	97.5704			2057.67	98.3758	24.5518	-44.3676	-116.981	-188.636	-261.499
2058.64	98.3697	96.3787	99.241	98.48	98.6227	97.5736			2058.64	98.3697	24.5649	-44.3867	-116.961	-188.633	-261.496
2059.6	98.3631	96.4005	99.2193	98.5023	98.6231	97.5762			2059.6	98.3631	24.5867	-44.4084	-116.939	-188.632	-261.493
2060.57	98.3572	96.4227	99.199	98.5211	98.6172	97.5744			2060.57	98.3572	24.6089	-44.4287	-116.92	-188.638	-261.495
2061.53	98.3544	96.4386	99.1842	98.5323	98.6035	97.5656			2061.53	98.3544	24.6248	-44.4435	-116.909	-188.652	-261.504
2062.5	98.3562	96.4451	99.1759	98.5353	98.5835	97.5495			2062.5	98.3562	24.6313	-44.4518	-116.906	-188.672	-261.52
2063.46	98.3615	96.4434	99.1718	98.5322	98.561	97.5288			2063.46	98.3615	24.6296	-44.4559	-116.909	-188.694	-261.54
2064.42	98.3668	96.4371	99.1675	98.5265	98.5405	97.5084			2064.42	98.3668	24.6233	-44.4602	-116.915	-188.715	-261.561
2065.39	98.3678	96.4305	99.1598	98.5215	98.5261	97.494			2065.39	98.3678	24.6167	-44.4679	-116.92	-188.729	-261.575
2066.35	98.3619	96.4264	99.1486	98.5201	98.5194	97.4903			2066.35	98.3619	24.6126	-44.4791	-116.921	-188.736	-261.579
2067.32	98.3504	96.4254	99.1373	98.5242	98.5202	97.4988			2067.32	98.3504	24.6116	-44.4904	-116.917	-188.735	-261.57
2068.28	98.3369	96.4273	99.1304	98.5349	98.5263	97.5181			2068.28	98.3369	24.6135	-44.4973	-116.907	-188.729	-261.551
2069.25	98.3255	96.4312	99.1307	98.5517	98.5352	97.5439			2069.25	98.3255	24.6174	-44.497	-116.89	-188.72	-261.525
2070.21	98.3183	96.4369	99.1369	98.5719	98.545	97.5709			2070.21	98.3183	24.6231	-44.4908	-116.87	-188.71	-261.498
2071.17	98.3137	96.4437	99.1439	98.591	98.554	97.5946			2071.17	98.3137	24.6299	-44.4838	-116.85	-188.701	-261.475
2072.14	98.3081	96.4503	99.1456	98.6038	98.561	97.6122			2072.14	98.3081	24.6365	-44.4821	-116.838	-188.694	-261.457
2073.1	98.2983	96.4548	99.1378	98.6074	98.5646	97.6234			2073.1	98.2983	24.641	-44.4899	-116.834	-188.691	-261.446
2074.07	98.283	96.4554	99.1205	98.6025	98.5635	97.6291			2074.07	98.283	24.6416	-44.5072	-116.839	-188.692	-261.44
2075.03	98.2639	96.4522	99.0973	98.594	98.5573	97.6312			2075.03	98.2639	24.6384	-44.5304	-116.847	-188.698	-261.438
2075.99	98.244	96.4475	99.0736	98.5889	98.547	97.6317			2075.99	98.244	24.6337	-44.5541	-116.853	-188.708	-261.437
2076.96	98.226	96.4454	99.0537	98.5929	98.5349	97.6321			2076.96	98.226	24.6316	-44.574	-116.849	-188.72	-261.437
2077.92	98.2109	96.4498	99.0396	98.6074	98.524	97.6335			2077.92	98.2109	24.636	-44.5881	-116.834	-188.731	-261.436
2078.89	98.1979	96.4621	99.0306	98.6292	98.5168	97.6365			2078.89	98.1979	24.6483	-44.5971	-116.812	-188.739	-261.433
2079.85	98.185	96.48	99.0239	98.6516	98.5142	97.6413			2079.85	98.185	24.6662	-44.6038	-116.79	-188.741	-261.428
2080.82	98.1708	96.4978	99.0164	98.6681	98.5151	97.6481			2080.82	98.1708	24.684	-44.6113	-116.773	-188.74	-261.421
2081.78	98.1546	96.5082	99.0054	98.6749	98.5174	97.6561			2081.78	98.1546	24.6944	-44.6223	-116.767	-188.738	-261.413
2082.74	98.1367	96.5058	98.9898	98.6716	98.5184	97.6644			2082.74	98.1367	24.692	-44.6379	-116.77	-188.737	-261.405
2083.71	98.118	96.4891	98.9698	98.661	98.5162	97.6713			2083.71	98.118	24.6753	-44.6579	-116.78	-188.739	-261.398
2084.67	98.0999	96.4621	98.9476	98.6465	98.51	97.6754			2084.67	98.0999	24.6483	-44.6801	-116.795	-188.745	-261.394
2085.64	98.0838	96.4326	98.9262	98.6312	98.5005	97.6756			2085.64	98.0838	24.6188	-44.7015	-116.81	-188.755	-261.394
2086.6	98.071	96.4094	98.9086	98.6167	98.4893	97.6721			2086.6	98.071	24.5956	-44.7191	-116.825	-188.766	-261.397
2087.57	98.0625	96.3983	98.8968	98.6035	98.4781	97.6663			2087.57	98.0625	24.5845	-44.7309	-116.838	-188.777	-261.403
2088.53	98.058	96.4003	98.8916	98.5916	98.4685	97.6592			2088.53	98.058	24.5865	-44.7361	-116.85	-188.787	-261.41
2089.49	98.0565	96.4109	98.8923	98.5804	98.4608	97.6517			2089.49	98.0565	24.5971	-44.7354	-116.861	-188.795	-261.417
2090.46	98.0564	96.4231	98.8972	98.5697	98.4544	97.6436			2090.46	98.0564	24.6093	-44.7305	-116.872	-188.801	-261.426
2091.42	98.0562	96.4305	98.9049	98.5598	98.4482	97.6344			2091.42	98.0562	24.6167	-44.7228	-116.882	-188.807	-261.435
2092.39	98.056	96.43	98.9138	98.5523	98.442	97.6248			2092.39	98.056	24.6162	-44.7139	-116.889	-188.813	-261.444
2093.35	98.0571	96.4233	98.9232	98.549	98.4368	97.6169			2093.35	98.0571	24.6095	-44.7045	-116.892	-188.819	-261.452
2094.32	98.0616	96.4153	98.9326	98.5518	98.4349	97.6136			2094.32	98.0616	24.6015	-44.6951	-116.89	-188.82	-261.456
2095.28	98.0706	96.4116	98.9421	98.5615	98.4384	97.6174			2095.28	98.0706	24.5978	-44.6856	-116.88	-188.817	-261.452
2096.24	98.0831	96.4158	98.9517	98.577	98.4483	97.6286			2096.24	98.0831	24.602	-44.676	-116.864	-188.807	-261.441
2097.21	98.0953	96.4283	98.9618	98.5955	98.4634	97.6454			2097.21	98.0953	24.6145	-44.6659	-116.846	-188.792	-261.424
2098.17	98.1021	96.4466	98.9725	98.6141	98.4809	97.665			2098.17	98.1021	24.6328	-44.6552	-116.827	-188.774	-261.404
2099.14	98.0991	96.4668	98.9827	98.63	98.4974	97.6845			2099.14	98.0991	24.653	-44.645	-116.811	-188.758	-261.385
2100.1	98.0848	96.4856	98.991	98.642	98.5108	97.7033			2100.1	98.0848	24.6718	-44.6367	-116.799	-188.745	-261.366
2101.06	98.0622	96.5013	98.9956	98.6502	98.5204	97.7216			2101.06	98.0622	24.6875	-44.6321	-116.791	-188.735	-261.348
2102.03	98.0373	96.5143	98.9951	98.6549	98.5266	97.7401			2102.03	98.0373	24.7005	-44.6326	-116.787	-188.729	-261.329
2102.99	98.0174	96.5265	98.9894	98.6562	98.5295	97.7579			2102.99	98.0174	24.7127	-44.6383	-116.785	-188.726	-261.311
2103.96	98.0075	96.5399	98.9801	98.6548	98.5291	97.7729			2103.96	98.0075	24.7261	-44.6476	-116.787	-188.726	-261.296
2104.92	98.0089	96.5556	98.9695	98.6515	98.525	97.7821			2104.92	98.0089	24.7418	-44.6582	-116.79	-188.73	-261.287
2105.89	98.0185	96.5732	98.9599	98.6477	98.5177	97.784			2105.89	98.0185	24.7594	-44.6678	-116.794	-188.738	-261.285
2106.85	98.0311	96.5908	98.9522	98.6454	98.5091	97.7794			2106.85	98.0311	24.777	-44.6755	-116.796	-188.746	-261.29
2107.81	98.0418	96.606	98.946	98.6461	98.5023	97.7712			2107.81	98.0418	24.7922	-44.6817	-116.795	-188.753	-261.298
2108.78	98.0485	96.6166	98.9399	98.6498	98.5002	97.7638			2108.78	98.0485	24.8028	-44.6878	-116.792	-188.755	-261.305
2109.74	98.0518	96.6216	98.933	98.6548	98.5038	97.7605			2109.74	98.0518	24.8078	-44.6947	-116.787	-188.752	-261.309
2110.71	98.054	96.6213	98.925	98.6581	98.5115	97.7629			2110.71	98.054	24.8075	-44.7027	-116.783	-188.744	-261.306
2111.67	98.057	96.6173	98.917	98.6569	98.52	97.77			2111.67	98.057	24.8035	-44.7107	-116.785	-188.735	-261.299
2112.64	98.0608	96.6115	98.9105	98.6498	98.526	97.779			2112.64	98.0608	24.7977	-44.7172	-116.792	-188.729	-261.29
2113.6	98.0634	96.6054	98.9064	98.6373	98.5271	97.7863			2113.6	98.0634	24.7916	-44.7213	-116.804	-188.728	-261.283
2114.56	98.0623	96.5999	98.9048	98.6217	98.5232	97.7884			2114.56	98.0623	24.7861	-44.7229	-116.82	-188.732	-261.281
2115.53	98.0557	96.5946	98.9043	98.6061	98.5153	97.7834			2115.53	98.0557	24.7808	-44.7234	-116.835	-188.74	-261.286
2116.49	98.0437	96.5887	98.9024	98.5929	98.5046	97.7708			2116.49	98.0437	24.7749	-44.7253	-116.849	-188.751	-261.298
2117.46	98.0282	96.5805	98.8966	98.5828	98.4918	97.7516			2117.46	98.0282	24.7667	-44.7311	-116.859	-188.764	-261.318
2118.42	98.0116	96.5691	98.8851	98.5748	98.4766	97.7278			2118.42	98.0116	24.7553	-44.7426	-116.867	-188.779	-261.341
2119.39	97.9955	96.5538	98.8677	98.5661	98.4581	97.7014			2119.39	97.9955	24.74	-44.76	-116.875	-188.797	-261.368
2120.35	97.9801	96.5351	98.8458	98.5536	98.436	97.6734			2120.35	97.9801	24.7213	-44.7819	-116.888	-188.819	-261.396
2121.31	97.9645	96.5139	98.8217	98.5349	98.4107	97.6438			2121.31	97.9645	24.7001	-44.806	-116.907	-188.845	-261.425
2122.28	97.9478	96.4915	98.7981	98.5092	98.3832	97.6122			2122.28	97.9478	24.6777	-44.8296	-116.932	-188.872	-261.457
2123.24	97.9301	96.4693	98.7775	98.4775	98.3556	97.578			2123.24	97.9301	24.6555	-44.8502	-116.964	-188.9	-261.491
2124.21	97.9131	96.4482	98.761	98.4421	98.3298	97.5419			2124.21	97.9131	24.6344	-44.8667	-116.999	-188.926	-261.527
2125.17	97.8995	96.4289	98.7492	98.4057	98.3078	97.5052			2125.17	97.8995	24.6151	-44.8785	-117.036	-188.948	-261.564
2126.13	97.8916	96.4108	98.7421	98.3703	98.2904	97.4697			2126.13	97.8916	24.597	-44.8856	-117.071	-188.965	-261.599
2127.1	97.8904	96.3928	98.7395	98.336	98.2771	97.4357			2127.1	97.8904	24.579	-44.8882	-117.105	-188.978	-261.633
2128.06	97.8943	96.373	98.742	98.3014	98.2656	97.4021			2128.06	97.8943	24.5592	-44.8857	-117.14	-188.99	-261.667
2129.03	97.9003	96.3496	98.7499	98.264	98.2526	97.3664			2129.03	97.9003	24.5358	-44.8778	-117.177	-189.003	-261.703
2129.99	97.9052	96.3228	98.7629	98.2217	98.2354	97.3261			2129.99	97.9052	24.509	-44.8648	-117.22	-189.02	-261.743
2130.96	97.9074	96.2954	98.7799	98.1745	98.2131	97.28			2130.96	97.9074	24.4816	-44.8478	-117.267	-189.042	-261.789
2131.92	97.9073	96.2724	98.7981	98.1252	98.1877	97.229			2131.92	97.9073	24.4586	-44.8296	-117.316	-189.068	-261.84
2132.88	97.9073	96.2598	98.8138	98.0793	98.1629	97.1756			2132.88	97.9073	24.446	-44.8139	-117.362	-189.092	-261.894
2133.85	97.9095	96.2614	98.8237	98.043	98.1428	97.1227			2133.85	97.9095	24.4476	-44.804	-117.398	-189.113	-261.946
2134.81	97.9153	96.2775	98.8264	98.0214	98.1302	97.0737			2134.81	97.9153	24.4637	-44.8013	-117.42	-189.125	-261.995
2135.78	97.9245	96.3039	98.823	98.0161	98.1255	97.0317			2135.78	97.9245	24.4901	-44.8047	-117.425	-189.13	-262.037
2136.74	97.9367	96.3336	98.8174	98.0244	98.1281	96.9996			2136.74	97.9367	24.5198	-44.8103	-117.417	-189.127	-262.07
2137.71	97.9525	96.3595	98.8146	98.0404	98.1367	96.9799			2137.71	97.9525	24.5457	-44.8131	-117.401	-189.119	-262.089
2138.67	97.9728	96.3759	98.8189	98.0561	98.1502	96.9732			2138.67	97.9728	24.5621	-44.8088	-117.385	-189.105	-262.096
2139.63	97.9983	96.3806	98.8312	98.0639	98.1671	96.9772			2139.63	97.9983	24.5668	-44.7965	-117.378	-189.088	-262.092
2140.6	98.0267	96.3739	98.8482	98.0584	98.1843	96.9856			2140.6	98.0267	24.5601	-44.7795	-117.383	-189.071	-262.084
2141.56	98.0522	96.3589	98.8623	98.0368	98.1966	96.9896			2141.56	98.0522	24.5451	-44.7654	-117.405	-189.059	-262.08
2142.53	98.0664	96.3395	98.8644	97.9996	98.1973	96.98			2142.53	98.0664	24.5257	-44.7633	-117.442	-189.058	-262.089
2143.49	98.062	96.3201	98.8479	97.9502	98.1808	96.9504			2143.49	98.062	24.5063	-44.7798	-117.491	-189.075	-262.119
2144.46	98.0366	96.3033	98.8124	97.8941	98.1452	96.8992			2144.46	98.0366	24.4895	-44.8153	-117.547	-189.11	-262.17
2145.42	97.9952	96.2888	98.7659	97.8375	98.094	96.8297			2145.42	97.9952	24.475	-44.8618	-117.604	-189.161	-262.239
2146.38	97.9493	96.2728	98.7224	97.7861	98.0355	96.7487			2146.38	97.9493	24.459	-44.9053	-117.655	-189.22	-262.32
2147.35	97.9128	96.2487	98.6971	97.7426	97.9801	96.6643			2147.35	97.9128	24.4349	-44.9306	-117.699	-189.275	-262.405
2148.31	97.8972	96.2095	98.6986	97.7052	97.9364	96.5827			2148.31	97.8972	24.3957	-44.9291	-117.736	-189.319	-262.486
2149.28	97.9075	96.1511	98.7247	97.6678	97.9073	96.5063			2149.28	97.9075	24.3373	-44.903	-117.774	-189.348	-262.563
2150.24	97.9406	96.0737	98.7623	97.6212	97.8883	96.4315			2150.24	97.9406	24.2599	-44.8654	-117.82	-189.367	-262.638
2151.2	97.9888	95.9831	98.7937	97.5563	97.8696	96.3497			2151.2	97.9888	24.1693	-44.834	-117.885	-189.386	-262.719
2152.17	98.0444	95.8896	98.8053	97.4679	97.8404	96.2491			2152.17	98.0444	24.0758	-44.8224	-117.974	-189.415	-262.82
2153.13	98.1048	95.8072	98.7953	97.3577	97.7958	96.1208			2153.13	98.1048	23.9934	-44.8324	-118.084	-189.46	-262.948
2154.1	98.1742	95.7521	98.7752	97.2359	97.741	95.9648			2154.1	98.1742	23.9383	-44.8525	-118.206	-189.514	-263.104
2155.06	98.2606	95.7411	98.7646	97.1196	97.6912	95.7952			2155.06	98.2606	23.9273	-44.8631	-118.322	-189.564	-263.274
2156.03	98.3687	95.7859	98.7815	97.0292	97.6649	95.6395			2156.03	98.3687	23.9721	-44.8462	-118.412	-189.59	-263.43
2156.99	98.4926	95.8871	98.8337	96.9806	97.6741	95.5299			2156.99	98.4926	24.0733	-44.794	-118.461	-189.581	-263.539
2157.95	98.6154	96.0299	98.917	96.9807	97.7173	95.491			2157.95	98.6154	24.2161	-44.7107	-118.461	-189.538	-263.578
2158.92	98.7157	96.1875	99.0192	97.0257	97.7815	95.5308			2158.92	98.7157	24.3737	-44.6085	-118.416	-189.474	-263.538
2159.88	98.7764	96.3294	99.126	97.1036	97.8494	95.639			2159.88	98.7764	24.5156	-44.5017	-118.338	-189.406	-263.43
2160.85	98.7921	96.4327	99.2259	97.2001	97.9079	95.7913			2160.85	98.7921	24.6189	-44.4018	-118.241	-189.347	-263.278
2161.81	98.7711	96.4902	99.3112	97.3033	97.9538	95.9591			2161.81	98.7711	24.6764	-44.3165	-118.138	-189.302	-263.11
2162.78	98.7298	96.5121	99.3759	97.4059	97.9926	96.1183			2162.78	98.7298	24.6983	-44.2518	-118.036	-189.263	-262.951
2163.74	98.6842	96.5186	99.4128	97.5037	98.031	96.2535			2163.74	98.6842	24.7048	-44.2149	-117.938	-189.224	-262.816
2164.7	98.6423	96.5286	99.4141	97.5922	98.0696	96.3565			2164.7	98.6423	24.7148	-44.2136	-117.849	-189.186	-262.713
2165.67	98.6045	96.5508	99.3754	97.6651	98.1017	96.4243			2165.67	98.6045	24.737	-44.2523	-117.776	-189.154	-262.645
2166.63	98.5664	96.5814	99.2992	97.7152	98.1168	96.4573			2166.63	98.5664	24.7676	-44.3285	-117.726	-189.139	-262.612
2167.6	98.5239	96.6069	99.1958	97.7375	98.1069	96.459			2167.6	98.5239	24.7931	-44.4319	-117.704	-189.148	-262.61
2168.56	98.4759	96.6117	99.0803	97.7316	98.07	96.436			2168.56	98.4759	24.7979	-44.5474	-117.71	-189.185	-262.633
2169.53	98.4251	96.5847	98.9689	97.7028	98.0105	96.3954			2169.53	98.4251	24.7709	-44.6588	-117.739	-189.245	-262.674
2170.49	98.3763	96.525	98.8743	97.6603	97.9369	96.3442			2170.49	98.3763	24.7112	-44.7534	-117.781	-189.318	-262.725
2171.45	98.3353	96.443	98.8039	97.6145	97.8589	96.288			2171.45	98.3353	24.6292	-44.8238	-117.827	-189.396	-262.781
2172.42	98.3063	96.357	98.7609	97.5741	97.7854	96.2319			2172.42	98.3063	24.5432	-44.8668	-117.867	-189.47	-262.837
2173.38	98.2912	96.2863	98.7445	97.5442	97.7238	96.1813			2173.38	98.2912	24.4725	-44.8832	-117.897	-189.532	-262.888
2174.35	98.289	96.2441	98.7522	97.5252	97.6787	96.1426			2174.35	98.289	24.4303	-44.8755	-117.916	-189.577	-262.927
2175.31	98.2961	96.2332	98.7794	97.5139	97.6508	96.1218			2175.31	98.2961	24.4194	-44.8483	-117.928	-189.605	-262.947
2176.27	98.3076	96.2462	98.8205	97.5057	97.6373	96.1223			2176.27	98.3076	24.4324	-44.8072	-117.936	-189.618	-262.947
2177.24	98.3188	96.2708	98.8683	97.4974	97.6321	96.144			2177.24	98.3188	24.457	-44.7594	-117.944	-189.623	-262.925
2178.2	98.327	96.2957	98.915	97.4894	97.6299	96.1827			2178.2	98.327	24.4819	-44.7127	-117.952	-189.625	-262.886
2179.17	98.3318	96.3157	98.9534	97.4863	97.6281	96.2325			2179.17	98.3318	24.5019	-44.6743	-117.955	-189.627	-262.837
2180.13	98.3346	96.3326	98.978	97.4945	97.6289	96.2874			2180.13	98.3346	24.5188	-44.6497	-117.947	-189.626	-262.782
2181.1	98.3368	96.3519	98.9861	97.5189	97.6371	96.3431			2181.1	98.3368	24.5381	-44.6416	-117.923	-189.618	-262.726
2182.06	98.3386	96.3783	98.9783	97.5594	97.6563	96.3969			2182.06	98.3386	24.5645	-44.6494	-117.882	-189.599	-262.672
2183.02	98.3386	96.4127	98.9581	97.6103	97.686	96.4464			2183.02	98.3386	24.5989	-44.6696	-117.831	-189.569	-262.623
2183.99	98.3353	96.4514	98.9309	97.6621	97.72	96.4894			2183.99	98.3353	24.6376	-44.6968	-117.779	-189.535	-262.58
2184.95	98.3281	96.4886	98.9034	97.7052	97.7502	96.5234			2184.95	98.3281	24.6748	-44.7243	-117.736	-189.505	-262.546
2185.92	98.3191	96.5189	98.8818	97.7345	97.7698	96.5472			2185.92	98.3191	24.7051	-44.7459	-117.707	-189.486	-262.522
2186.88	98.3117	96.5392	98.8709	97.7503	97.7776	96.5622			2186.88	98.3117	24.7254	-44.7568	-117.691	-189.478	-262.507
2187.85	98.309	96.5493	98.8722	97.7582	97.7777	96.573			2187.85	98.309	24.7355	-44.7555	-117.683	-189.478	-262.496
2188.81	98.3106	96.5508	98.8838	97.7651	97.7775	96.5859			2188.81	98.3106	24.737	-44.7439	-117.676	-189.478	-262.483
2189.77	98.3122	96.5457	98.9	97.7765	97.7835	96.6072			2189.77	98.3122	24.7319	-44.7277	-117.665	-189.472	-262.462
2190.74	98.3069	96.536	98.9136	97.7939	97.7984	96.6397			2190.74	98.3069	24.7222	-44.7141	-117.648	-189.457	-262.429
2191.7	98.2885	96.5232	98.9181	97.8158	97.8209	96.6817			2191.7	98.2885	24.7094	-44.7096	-117.626	-189.434	-262.387
2192.67	98.2555	96.5087	98.9105	97.8391	97.8474	96.728			2192.67	98.2555	24.6949	-44.7172	-117.602	-189.408	-262.341
2193.63	98.2124	96.494	98.8924	97.8619	97.8745	96.7725			2193.63	98.2124	24.6802	-44.7353	-117.58	-189.381	-262.297
2194.6	98.1683	96.4811	98.8688	97.8849	97.9005	96.8113			2194.6	98.1683	24.6673	-44.7589	-117.557	-189.355	-262.258
2195.56	98.1332	96.4718	98.8462	97.9103	97.9249	96.844			2195.56	98.1332	24.658	-44.7815	-117.531	-189.33	-262.225
2196.52	98.1139	96.4673	98.8296	97.9395	97.9474	96.8731			2196.52	98.1139	24.6535	-44.7981	-117.502	-189.308	-262.196
2197.49	98.1112	96.4676	98.8214	97.971	97.9668	96.9017			2197.49	98.1112	24.6538	-44.8063	-117.47	-189.289	-262.167
2198.45	98.1214	96.4709	98.8223	98	97.9809	96.931			2198.45	98.1214	24.6571	-44.8054	-117.441	-189.274	-262.138
2199.42	98.1383	96.4749	98.8312	98.0205	97.9881	96.9602			2199.42	98.1383	24.6611	-44.7965	-117.421	-189.267	-262.109
2200.38	98.1564	96.4767	98.847	98.0291	97.9891	96.987			2200.38	98.1564	24.6629	-44.7807	-117.412	-189.266	-262.082
2201.34	98.1724	96.4748	98.8676	98.0273	97.987	97.0099			2201.34	98.1724	24.661	-44.7601	-117.414	-189.268	-262.059
2202.31	98.1845	96.4689	98.8897	98.0215	97.9866	97.0291			2202.31	98.1845	24.6551	-44.738	-117.42	-189.269	-262.04
2203.27	98.1919	96.4603	98.9087	98.0198	97.9913	97.0461			2203.27	98.1919	24.6465	-44.719	-117.422	-189.264	-262.023
2204.24	98.1934	96.4512	98.9194	98.0278	98.0015	97.0618			2204.24	98.1934	24.6374	-44.7083	-117.414	-189.254	-262.007
2205.2	98.1875	96.4445	98.9181	98.0459	98.0139	97.0762			2205.2	98.1875	24.6307	-44.7096	-117.396	-189.241	-261.993
2206.17	98.1735	96.4424	98.9037	98.0693	98.0238	97.0882			2206.17	98.1735	24.6286	-44.724	-117.372	-189.232	-261.981
2207.13	98.1516	96.4463	98.8789	98.0915	98.0281	97.0971			2207.13	98.1516	24.6325	-44.7488	-117.35	-189.227	-261.972
2208.09	98.1237	96.4559	98.8488	98.108	98.0267	97.1043			2208.09	98.1237	24.6421	-44.7789	-117.333	-189.229	-261.965
2209.06	98.0932	96.4697	98.8195	98.1189	98.0226	97.113			2209.06	98.0932	24.6559	-44.8082	-117.323	-189.233	-261.956
2210.02	98.0647	96.4845	98.7956	98.1275	98.0196	97.1265			2210.02	98.0647	24.6707	-44.8321	-117.314	-189.236	-261.943
2210.99	98.0428	96.4972	98.7796	98.138	98.0201	97.1461			2210.99	98.0428	24.6834	-44.8481	-117.303	-189.235	-261.923
2211.95	98.0315	96.5053	98.7719	98.1522	98.0237	97.1701			2211.95	98.0315	24.6915	-44.8558	-117.289	-189.232	-261.899
2212.92	98.0326	96.5076	98.7713	98.1683	98.0288	97.1946			2212.92	98.0326	24.6938	-44.8564	-117.273	-189.227	-261.875
2213.88	98.0447	96.5046	98.7761	98.1825	98.0339	97.2157			2213.88	98.0447	24.6908	-44.8516	-117.259	-189.221	-261.853
2214.84	98.063	96.4978	98.7843	98.1912	98.0396	97.2311			2214.84	98.063	24.684	-44.8434	-117.25	-189.216	-261.838
2215.81	98.0813	96.489	98.794	98.1936	98.0477	97.2411			2215.81	98.0813	24.6752	-44.8337	-117.248	-189.208	-261.828
2216.77	98.0938	96.4793	98.8036	98.1917	98.0602	97.2473			2216.77	98.0938	24.6655	-44.8241	-117.25	-189.195	-261.822
2217.74	98.0973	96.4689	98.8111	98.1889	98.0768	97.2517			2217.74	98.0973	24.6551	-44.8166	-117.253	-189.179	-261.817
2218.7	98.0919	96.4566	98.8154	98.1882	98.0953	97.255			2218.7	98.0919	24.6428	-44.8123	-117.253	-189.16	-261.814
2219.67	98.0801	96.4406	98.8159	98.1909	98.1125	97.2573			2219.67	98.0801	24.6268	-44.8118	-117.251	-189.143	-261.812
2220.63	98.0646	96.4195	98.8129	98.1972	98.1266	97.2592			2220.63	98.0646	24.6057	-44.8148	-117.244	-189.129	-261.81
2221.59	98.0467	96.3937	98.8075	98.2069	98.1382	97.2623			2221.59	98.0467	24.5799	-44.8202	-117.235	-189.117	-261.807
2222.56	98.026	96.3659	98.8009	98.2204	98.1492	97.269			2222.56	98.026	24.5521	-44.8268	-117.221	-189.106	-261.8
2223.52	98.0012	96.3406	98.7933	98.2378	98.1613	97.2814			2223.52	98.0012	24.5268	-44.8344	-117.204	-189.094	-261.788
2224.49	97.9724	96.3223	98.7847	98.2577	98.1735	97.2999			2224.49	97.9724	24.5085	-44.843	-117.184	-189.082	-261.769
2225.45	97.9415	96.3133	98.7746	98.2768	98.1825	97.3226			2225.45	97.9415	24.4995	-44.8531	-117.165	-189.073	-261.747
2226.41	97.9119	96.3128	98.7633	98.2911	98.1843	97.3461			2226.41	97.9119	24.499	-44.8644	-117.15	-189.071	-261.723
2227.38	97.8877	96.3171	98.7521	98.2973	98.1768	97.3671			2227.38	97.8877	24.5033	-44.8756	-117.144	-189.079	-261.702
2228.34	97.8714	96.3218	98.7436	98.2953	98.1612	97.3834			2228.34	97.8714	24.508	-44.8841	-117.146	-189.094	-261.686
2229.31	97.8632	96.3239	98.7401	98.2883	98.1416	97.3948			2229.31	97.8632	24.5101	-44.8876	-117.153	-189.114	-261.674
2230.27	97.8612	96.3225	98.7432	98.2811	98.1222	97.4019			2230.27	97.8612	24.5087	-44.8845	-117.16	-189.133	-261.667
2231.24	97.8615	96.318	98.7519	98.2773	98.1061	97.4052			2231.24	97.8615	24.5042	-44.8758	-117.164	-189.149	-261.664
2232.2	97.8597	96.3105	98.7636	98.2778	98.094	97.4047			2232.2	97.8597	24.4967	-44.8641	-117.164	-189.161	-261.664
2233.16	97.8523	96.2986	98.7744	98.2801	98.0849	97.3997			2233.16	97.8523	24.4848	-44.8533	-117.161	-189.17	-261.669
2234.13	97.8371	96.2799	98.7807	98.2804	98.0778	97.3903			2234.13	97.8371	24.4661	-44.847	-117.161	-189.178	-261.679
2235.09	97.8144	96.2528	98.7802	98.2763	98.0722	97.3781			2235.09	97.8144	24.439	-44.8475	-117.165	-189.183	-261.691
2236.06	97.7866	96.2184	98.772	98.2679	98.0679	97.3661			2236.06	97.7866	24.4046	-44.8557	-117.174	-189.187	-261.703
2237.02	97.7576	96.1811	98.7577	98.2579	98.0646	97.3579			2237.02	97.7576	24.3673	-44.87	-117.184	-189.191	-261.711
2237.99	97.7318	96.1471	98.74	98.2506	98.0614	97.3563			2237.99	97.7318	24.3333	-44.8877	-117.191	-189.194	-261.713
2238.95	97.7125	96.1226	98.7226	98.2493	98.0575	97.362			2238.95	97.7125	24.3088	-44.9051	-117.192	-189.198	-261.707
2239.91	97.701	96.1107	98.7093	98.2555	98.0525	97.3734			2239.91	97.701	24.2969	-44.9184	-117.186	-189.203	-261.696
2240.88	97.6961	96.1112	98.7021	98.268	98.0475	97.3873			2240.88	97.6961	24.2974	-44.9256	-117.173	-189.208	-261.682
2241.84	97.6945	96.1205	98.7011	98.2836	98.0438	97.4002			2241.84	97.6945	24.3067	-44.9266	-117.158	-189.212	-261.669
2242.81	97.692	96.1339	98.7037	98.2988	98.043	97.4096			2242.81	97.692	24.3201	-44.924	-117.143	-189.212	-261.66
2243.77	97.6847	96.1463	98.7053	98.3103	98.0449	97.4143			2243.77	97.6847	24.3325	-44.9224	-117.131	-189.21	-261.655
2244.74	97.67	96.1537	98.7017	98.3163	98.0481	97.4146			2244.74	97.67	24.3399	-44.926	-117.125	-189.207	-261.655
2245.7	97.6471	96.1535	98.6901	98.3165	98.0505	97.4113			2245.7	97.6471	24.3397	-44.9376	-117.125	-189.205	-261.658
2246.66	97.617	96.1446	98.6708	98.3115	98.0498	97.4053			2246.66	97.617	24.3308	-44.9569	-117.13	-189.206	-261.664
2247.63	97.5818	96.1281	98.647	98.3024	98.0446	97.3974			2247.63	97.5818	24.3143	-44.9807	-117.139	-189.211	-261.672
2248.59	97.5433	96.1072	98.6233	98.2904	98.0344	97.3883			2248.59	97.5433	24.2934	-45.0044	-117.151	-189.221	-261.681
2249.56	97.5029	96.0862	98.6039	98.2765	98.0194	97.3787			2249.56	97.5029	24.2724	-45.0238	-117.165	-189.236	-261.69
2250.52	97.4611	96.0697	98.591	98.2625	98.0011	97.3699			2250.52	97.4611	24.2559	-45.0367	-117.179	-189.254	-261.699
2251.49	97.4177	96.0611	98.5843	98.2502	97.982	97.3634			2251.49	97.4177	24.2473	-45.0434	-117.191	-189.273	-261.706
2252.45	97.3728	96.0611	98.5816	98.2419	97.9653	97.3599			2252.45	97.3728	24.2473	-45.0461	-117.2	-189.29	-261.709
2253.41	97.3277	96.068	98.5806	98.2388	97.9535	97.3594			2253.41	97.3277	24.2542	-45.0471	-117.203	-189.302	-261.71
2254.38	97.2842	96.0789	98.5798	98.2407	97.9481	97.3609			2254.38	97.2842	24.2651	-45.0479	-117.201	-189.307	-261.708
2255.34	97.2452	96.0906	98.5793	98.2462	97.9483	97.3629			2255.34	97.2452	24.2768	-45.0484	-117.195	-189.307	-261.706
2256.31	97.2132	96.1009	98.5805	98.253	97.9523	97.365			2256.31	97.2132	24.2871	-45.0472	-117.188	-189.303	-261.704
2257.27	97.1898	96.109	98.5845	98.2599	97.9582	97.3676			2257.27	97.1898	24.2952	-45.0432	-117.182	-189.297	-261.702
2258.23	97.1754	96.1151	98.5913	98.2665	97.9652	97.3723			2258.23	97.1754	24.3013	-45.0364	-117.175	-189.29	-261.697
2259.2	97.1691	96.1199	98.5991	98.2737	97.9737	97.3808			2259.2	97.1691	24.3061	-45.0286	-117.168	-189.282	-261.688
2260.16	97.1688	96.1246	98.605	98.2821	97.9843	97.3932			2260.16	97.1688	24.3108	-45.0227	-117.159	-189.271	-261.676
2261.13	97.1724	96.1305	98.6064	98.2916	97.9966	97.4079			2261.13	97.1724	24.3167	-45.0213	-117.15	-189.259	-261.661
2262.09	97.178	96.1391	98.6028	98.301	98.0087	97.4221			2262.09	97.178	24.3253	-45.0249	-117.14	-189.247	-261.647
2263.06	97.1845	96.1509	98.5961	98.309	98.0181	97.4335			2263.06	97.1845	24.3371	-45.0316	-117.132	-189.237	-261.636
2264.02	97.192	96.1656	98.5904	98.3155	98.0232	97.4415			2264.02	97.192	24.3518	-45.0373	-117.126	-189.232	-261.628
2264.98	97.2014	96.1817	98.5898	98.3211	98.0244	97.4474			2264.98	97.2014	24.3679	-45.0379	-117.12	-189.231	-261.622
2265.95	97.2137	96.1966	98.5972	98.3274	98.0238	97.4536			2265.95	97.2137	24.3828	-45.0305	-117.114	-189.232	-261.616
2266.91	97.229	96.2082	98.612	98.3356	98.0243	97.4619			2266.91	97.229	24.3944	-45.0157	-117.106	-189.231	-261.607
2267.88	97.2464	96.2158	98.6312	98.3457	98.0278	97.4732			2267.88	97.2464	24.402	-44.9965	-117.096	-189.228	-261.596
2268.84	97.2635	96.2202	98.6502	98.3567	98.0349	97.4866			2268.84	97.2635	24.4064	-44.9775	-117.085	-189.22	-261.583
2269.81	97.2775	96.2239	98.6652	98.3674	98.0448	97.501			2269.81	97.2775	24.4101	-44.9625	-117.074	-189.211	-261.568
2270.77	97.2864	96.2293	98.6745	98.3769	98.0565	97.5158			2270.77	97.2864	24.4155	-44.9532	-117.065	-189.199	-261.553
2271.73	97.2895	96.2378	98.679	98.3853	98.0691	97.5305			2271.73	97.2895	24.424	-44.9487	-117.056	-189.186	-261.539
2272.7	97.2879	96.2491	98.681	98.3932	98.0813	97.5453			2272.7	97.2879	24.4353	-44.9467	-117.048	-189.174	-261.524
2273.66	97.2832	96.2613	98.6826	98.4013	98.092	97.56			2273.66	97.2832	24.4475	-44.9451	-117.04	-189.163	-261.509
2274.63	97.2771	96.272	98.6843	98.41	98.0994	97.574			2274.63	97.2771	24.4582	-44.9434	-117.031	-189.156	-261.495
2275.59	97.2702	96.2788	98.6849	98.4189	98.102	97.5866			2275.59	97.2702	24.465	-44.9428	-117.023	-189.153	-261.483
2276.56	97.2624	96.2807	98.6825	98.4275	98.0994	97.597			2276.56	97.2624	24.4669	-44.9452	-117.014	-189.156	-261.472
2277.52	97.2537	96.2779	98.6754	98.4347	98.0924	97.6049			2277.52	97.2537	24.4641	-44.9523	-117.007	-189.163	-261.464
2278.48	97.2441	96.2709	98.6634	98.4395	98.0826	97.61			2278.48	97.2441	24.4571	-44.9643	-117.002	-189.173	-261.459
2279.45	97.2344	96.2602	98.6479	98.4407	98.0716	97.6119			2279.45	97.2344	24.4464	-44.9798	-117.001	-189.184	-261.457
2280.41	97.2254	96.2455	98.6307	98.4373	98.0604	97.6101			2280.41	97.2254	24.4317	-44.997	-117.004	-189.195	-261.459
2281.38	97.2176	96.2259	98.6135	98.4289	98.0483	97.6044			2281.38	97.2176	24.4121	-45.0142	-117.013	-189.207	-261.465
2282.34	97.2106	96.2001	98.5962	98.4156	98.0341	97.5949			2282.34	97.2106	24.3863	-45.0315	-117.026	-189.221	-261.474
2283.3	97.2031	96.1669	98.5777	98.398	98.0164	97.5818			2283.3	97.2031	24.3531	-45.05	-117.043	-189.239	-261.487
2284.27	97.1935	96.126	98.5561	98.3769	97.994	97.5652			2284.27	97.1935	24.3122	-45.0716	-117.065	-189.261	-261.504
2285.23	97.1802	96.077	98.5294	98.353	97.9665	97.5448			2285.23	97.1802	24.2632	-45.0983	-117.088	-189.289	-261.524
2286.2	97.1627	96.0199	98.4964	98.3259	97.9335	97.519			2286.2	97.1627	24.2061	-45.1313	-117.116	-189.322	-261.55
2287.16	97.1411	95.9542	98.4563	98.2946	97.8947	97.486			2287.16	97.1411	24.1404	-45.1714	-117.147	-189.361	-261.583
2288.13	97.1166	95.8793	98.4088	98.2579	97.8491	97.4441			2288.13	97.1166	24.0655	-45.2189	-117.184	-189.406	-261.625
2289.09	97.0904	95.7944	98.3541	98.2148	97.7959	97.3925			2289.09	97.0904	23.9806	-45.2736	-117.227	-189.459	-261.677
2290.05	97.0636	95.7	98.2924	98.165	97.7347	97.3321			2290.05	97.0636	23.8862	-45.3353	-117.276	-189.521	-261.737
2291.02	97.0366	95.5973	98.2242	98.1096	97.666	97.2646			2291.02	97.0366	23.7835	-45.4035	-117.332	-189.589	-261.805
2291.98	97.0092	95.4892	98.1504	98.0503	97.5913	97.1928			2291.98	97.0092	23.6754	-45.4773	-117.391	-189.664	-261.876
2292.95	96.9805	95.3786	98.0719	97.9886	97.5131	97.1189			2292.95	96.9805	23.5648	-45.5558	-117.453	-189.742	-261.95
2293.91	96.9502	95.2681	97.9898	97.9254	97.4339	97.0448			2293.91	96.9502	23.4543	-45.6379	-117.516	-189.821	-262.024
2294.88	96.9187	95.1593	97.9054	97.8611	97.3559	96.9713			2294.88	96.9187	23.3455	-45.7223	-117.58	-189.899	-262.098
2295.84	96.8872	95.0529	97.8201	97.7958	97.2809	96.8993			2295.84	96.8872	23.2391	-45.8076	-117.646	-189.974	-262.17
2296.8	96.8579	94.949	97.7355	97.7302	97.21	96.8298			2296.8	96.8579	23.1352	-45.8922	-117.711	-190.045	-262.239
2297.77	96.8322	94.848	97.6535	97.6667	97.1446	96.7642			2297.77	96.8322	23.0342	-45.9742	-117.775	-190.111	-262.305
2298.73	96.8104	94.7508	97.5753	97.6078	97.0851	96.7042			2298.73	96.8104	22.937	-46.0524	-117.834	-190.17	-262.365
2299.7	96.7913	94.6575	97.5014	97.5557	97.031	96.6503			2299.7	96.7913	22.8437	-46.1263	-117.886	-190.224	-262.419
2300.66	96.7724	94.5669	97.43	97.5099	96.9801	96.6012			2300.66	96.7724	22.7531	-46.1977	-117.932	-190.275	-262.468
2301.63	96.7511	94.4756	97.3579	97.4668	96.9282	96.5532			2301.63	96.7511	22.6618	-46.2698	-117.975	-190.327	-262.516
2302.59	96.7259	94.3783	97.281	97.4205	96.8696	96.5008			2302.59	96.7259	22.5645	-46.3467	-118.021	-190.386	-262.568
2303.55	96.6971	94.2701	97.1961	97.3651	96.7996	96.4386			2303.55	96.6971	22.4563	-46.4316	-118.076	-190.456	-262.631
2304.52	96.6663	94.1486	97.1023	97.298	96.7162	96.3643			2304.52	96.6663	22.3348	-46.5254	-118.143	-190.539	-262.705
2305.48	96.6355	94.0168	97.0022	97.2213	96.6223	96.2804			2305.48	96.6355	22.203	-46.6255	-118.22	-190.633	-262.789
2306.45	96.6065	93.8832	96.902	97.1431	96.5264	96.1949			2306.45	96.6065	22.0694	-46.7257	-118.298	-190.729	-262.874
2307.41	96.5803	93.7612	96.8101	97.0749	96.441	96.1202			2307.41	96.5803	21.9474	-46.8176	-118.367	-190.814	-262.949
2308.38	96.5573	93.6649	96.7348	97.0282	96.3792	96.0692			2308.38	96.5573	21.8511	-46.8929	-118.413	-190.876	-263
2309.34	96.5376	93.6049	96.6826	97.0106	96.3506	96.0516			2309.34	96.5376	21.7911	-46.9451	-118.431	-190.905	-263.018
2310.3	96.5215	93.5847	96.656	97.0228	96.3577	96.0696			2310.3	96.5215	21.7709	-46.9717	-118.419	-190.898	-263
2311.27	96.5096	93.5993	96.6533	97.0583	96.395	96.1178			2311.27	96.5096	21.7855	-46.9744	-118.383	-190.86	-262.951
2312.23	96.5019	93.6371	96.6687	97.1061	96.4509	96.1845			2312.23	96.5019	21.8233	-46.959	-118.335	-190.804	-262.885
2313.2	96.4982	93.6837	96.6946	97.1549	96.512	96.2562			2313.2	96.4982	21.8699	-46.9331	-118.287	-190.743	-262.813
2314.16	96.4973	93.7267	96.7228	97.1972	96.5674	96.3222			2314.16	96.4973	21.9129	-46.9049	-118.244	-190.688	-262.747
2315.12	96.4974	93.7593	96.7469	97.2314	96.6128	96.3778			2315.12	96.4974	21.9455	-46.8808	-118.21	-190.643	-262.691
2316.09	96.4968	93.7815	96.7637	97.2612	96.6501	96.4245			2316.09	96.4968	21.9677	-46.864	-118.18	-190.605	-262.645
2317.05	96.4945	93.7985	96.7733	97.2925	96.6855	96.4673			2317.05	96.4945	21.9847	-46.8544	-118.149	-190.57	-262.602
2318.02	96.4903	93.8178	96.7793	97.3302	96.7249	96.5115			2318.02	96.4903	22.004	-46.8484	-118.111	-190.53	-262.558
2318.98	96.4851	93.8445	96.7874	97.3747	96.7708	96.5595			2318.98	96.4851	22.0307	-46.8403	-118.067	-190.485	-262.51
2319.95	96.4799	93.879	96.8034	97.4221	96.8203	96.6102			2319.95	96.4799	22.0652	-46.8243	-118.019	-190.435	-262.459
2320.91	96.4752	93.9161	96.8312	97.4655	96.8668	96.6599			2320.91	96.4752	22.1023	-46.7965	-117.976	-190.389	-262.409
[truncated: 1,742 more rows]
