# Supplementary material for: Hydroxy acid conjugation to lipids increases structural and hydrolytic stability
Source: Nat Commun. 2026 Jul 27;17:6973. doi: 10.1038/s41467-026-75192-5 (PMC13408983; doi:10.1038/s41467-026-75192-5)
Supplement: Supplementary file 29 — Source data for Figure S165 [file 41467_2026_75192_MOESM29_ESM.xlsx]

## Sheet: Figure S165
Figure S165: FTIR spectra of DA and MA fresh monomers and reaction products
min	34.6152	77.2025	45.9417	57.4396	55.7215	34.6312
max	99.9005	100.151	99.0159	97.9538	97.9048	97.681
delta	65.2853	22.9485	53.0742	40.5142	42.1833	63.0498
F		1.1	2.2	3.3	4.4	5.5
υ [cm-1]	DA	MA	MA control	DA:MA 1:1	DA:MA 1:2	DA:MA 1:4			υ [cm-1]	DA	MA	MA control	DA:MA 1:1	DA:MA 1:2	DA:MA 1:4
399.193	99.4984	90.0557	60.4073	80.0165	77.2873	59.1146			399.193	99.4984	18.2419	-83.2204	-135.425	-209.968	-299.955
400.157	99.128	89.6572	60.2128	79.5961	76.7662	58.8486			400.157	99.128	17.8434	-83.4149	-135.845	-210.489	-300.221
401.121	98.6866	89.1619	60.0152	79.1073	76.1718	58.5574			401.121	98.6866	17.3481	-83.6125	-136.334	-211.084	-300.512
402.085	98.2152	88.5949	59.8345	78.5846	75.5425	58.2704			402.085	98.2152	16.7811	-83.7932	-136.857	-211.713	-300.799
403.05	97.8663	88.1094	59.7679	78.2152	75.1127	58.1103			403.05	97.8663	16.2956	-83.8598	-137.226	-212.143	-300.959
404.014	97.6736	87.7362	59.7893	77.9954	74.853	58.0639			404.014	97.6736	15.9224	-83.8384	-137.446	-212.402	-301.005
404.978	97.6196	87.4758	59.8539	77.8887	74.7016	58.0869			404.978	97.6196	15.662	-83.7738	-137.553	-212.554	-300.982
405.942	97.6644	87.3183	59.9221	77.8518	74.5999	58.1331			405.942	97.6644	15.5045	-83.7056	-137.59	-212.655	-300.936
406.906	97.7657	87.2496	59.9717	77.8501	74.5114	58.1746			406.906	97.7657	15.4358	-83.656	-137.591	-212.744	-300.895
407.871	97.8882	87.2471	59.9988	77.8652	74.4266	58.2098			407.871	97.8882	15.4333	-83.6289	-137.576	-212.829	-300.859
408.835	98.0038	87.2772	60.0122	77.8944	74.357	58.256			408.835	98.0038	15.4634	-83.6155	-137.547	-212.898	-300.813
409.799	98.0899	87.2985	60.0245	77.9438	74.3233	58.3327			409.799	98.0899	15.4847	-83.6032	-137.498	-212.932	-300.736
410.764	98.1305	87.276	60.0455	78.0196	74.3436	58.4449			410.764	98.1305	15.4622	-83.5822	-137.422	-212.912	-300.624
411.728	98.119	87.1955	60.0816	78.1233	74.428	58.5788			411.728	98.119	15.3817	-83.5461	-137.318	-212.827	-300.49
412.692	98.0628	87.0724	60.138	78.2523	74.5812	58.7117			412.692	98.0628	15.2586	-83.4897	-137.189	-212.674	-300.357
413.656	97.983	86.9482	60.2228	78.4047	74.8065	58.8292			413.656	97.983	15.1344	-83.4049	-137.037	-212.449	-300.24
414.62	97.9076	86.8746	60.3435	78.5803	75.1035	58.9409			414.62	97.9076	15.0608	-83.2842	-136.861	-212.152	-300.128
415.585	97.8568	86.8854	60.4974	78.7722	75.4532	59.0797			415.585	97.8568	15.0716	-83.1303	-136.669	-211.802	-299.989
416.549	97.8302	86.9688	60.6597	78.952	75.7994	59.2766			416.549	97.8302	15.155	-82.968	-136.489	-211.456	-299.793
417.513	97.8083	87.0669	60.7871	79.0708	76.0582	59.5252			417.513	97.8083	15.2531	-82.8406	-136.371	-211.197	-299.544
418.477	97.7689	87.1113	60.8415	79.0876	76.1633	59.7754			418.477	97.7689	15.2975	-82.7862	-136.354	-211.092	-299.294
419.442	97.7006	87.0591	60.8092	78.9932	76.0982	59.9608			419.442	97.7006	15.2453	-82.8185	-136.448	-211.157	-299.108
420.406	97.6047	86.9057	60.705	78.812	75.8956	60.0234			420.406	97.6047	15.0919	-82.9227	-136.629	-211.36	-299.046
421.37	97.4928	86.6843	60.5685	78.5963	75.6286	59.9336			421.37	97.4928	14.8705	-83.0592	-136.845	-211.627	-299.136
422.334	97.3779	86.4503	60.4491	78.4084	75.3848	59.7096			422.334	97.3779	14.6365	-83.1786	-137.033	-211.871	-299.36
423.298	97.2628	86.2466	60.3809	78.2859	75.2188	59.4102			423.298	97.2628	14.4328	-83.2468	-137.156	-212.037	-299.659
424.263	97.1387	86.0821	60.3678	78.2236	75.1314	59.1026			424.263	97.1387	14.2683	-83.2599	-137.218	-212.124	-299.967
425.227	96.9964	85.9426	60.3933	78.1909	75.0934	58.8385			425.227	96.9964	14.1288	-83.2344	-137.251	-212.162	-300.231
426.191	96.8353	85.8133	60.4351	78.1578	75.0748	58.6496			426.191	96.8353	13.9995	-83.1926	-137.284	-212.181	-300.42
427.155	96.6635	85.6901	60.4746	78.109	75.0584	58.5474			427.155	96.6635	13.8763	-83.1531	-137.332	-212.197	-300.522
428.12	96.4915	85.5786	60.5002	78.0453	75.0399	58.5232			428.12	96.4915	13.7648	-83.1275	-137.396	-212.215	-300.546
429.084	96.3258	85.4839	60.5065	77.976	75.0219	58.5505			429.084	96.3258	13.6701	-83.1212	-137.465	-212.233	-300.519
430.048	96.1656	85.4034	60.4933	77.9097	75.0078	58.5926			430.048	96.1656	13.5896	-83.1344	-137.532	-212.248	-300.477
431.012	96.0056	85.3252	60.4645	77.8486	74.9983	58.6145			431.012	96.0056	13.5114	-83.1632	-137.593	-212.257	-300.455
431.977	95.8389	85.2357	60.4279	77.7896	74.9923	58.5931			431.977	95.8389	13.4219	-83.1998	-137.652	-212.263	-300.476
432.941	95.6583	85.1272	60.3931	77.7294	74.9885	58.5222			432.941	95.6583	13.3134	-83.2346	-137.712	-212.267	-300.547
433.905	95.4546	85.002	60.3693	77.6688	74.9845	58.4104			433.905	95.4546	13.1882	-83.2584	-137.773	-212.271	-300.659
434.869	95.2146	84.8685	60.3619	77.6122	74.9773	58.275			434.869	95.2146	13.0547	-83.2658	-137.829	-212.278	-300.794
435.834	94.9205	84.7358	60.3726	77.5653	74.9633	58.1339			435.834	94.9205	12.922	-83.2551	-137.876	-212.292	-300.935
436.798	94.5526	84.6085	60.4001	77.5309	74.9407	58.0003			436.798	94.5526	12.7947	-83.2276	-137.911	-212.315	-301.069
437.762	94.0903	84.4875	60.4428	77.5075	74.9113	57.8796			437.762	94.0903	12.6737	-83.1849	-137.934	-212.344	-301.19
438.726	93.5114	84.3723	60.4986	77.4883	74.88	57.7697			438.726	93.5114	12.5585	-83.1291	-137.953	-212.375	-301.299
439.69	92.7902	84.2636	60.5626	77.4614	74.8505	57.661			439.69	92.7902	12.4498	-83.0651	-137.98	-212.405	-301.408
440.655	91.8977	84.1613	60.6237	77.4102	74.8187	57.537			440.655	91.8977	12.3475	-83.004	-138.031	-212.437	-301.532
441.619	90.8102	84.063	60.6648	77.3154	74.7692	57.3773			441.619	90.8102	12.2492	-82.9629	-138.126	-212.486	-301.692
442.583	89.524	83.9631	60.6675	77.1603	74.6792	57.1626			442.583	89.524	12.1493	-82.9602	-138.281	-212.576	-301.907
443.547	88.0689	83.8574	60.6206	76.9381	74.5296	56.8822			443.547	88.0689	12.0436	-83.0071	-138.503	-212.726	-302.187
444.512	86.5141	83.7473	60.5254	76.6584	74.3158	56.5398			444.512	86.5141	11.9335	-83.1023	-138.783	-212.94	-302.529
445.476	84.9636	83.6426	60.3955	76.3491	74.0544	56.156			445.476	84.9636	11.8288	-83.2322	-139.092	-213.201	-302.913
446.44	83.5442	83.5588	60.2525	76.0517	73.7809	55.7668			446.44	83.5442	11.745	-83.3752	-139.39	-213.474	-303.302
447.404	82.3882	83.5117	60.1184	75.8119	73.5405	55.418			447.404	82.3882	11.6979	-83.5093	-139.63	-213.715	-303.651
448.369	81.6152	83.5115	60.0101	75.667	73.3747	55.1568			448.369	81.6152	11.6977	-83.6176	-139.774	-213.881	-303.912
449.333	81.3129	83.5606	59.9381	75.6362	73.3103	55.0228			449.333	81.3129	11.7468	-83.6896	-139.805	-213.945	-304.046
450.297	81.5205	83.6554	59.9089	75.7183	73.3563	55.0405			450.297	81.5205	11.8416	-83.7188	-139.723	-213.899	-304.029
451.261	82.2186	83.7898	59.9256	75.8943	73.5056	55.2139			451.261	82.2186	11.976	-83.7021	-139.547	-213.75	-303.855
452.226	83.3319	83.9555	59.9876	76.1363	73.7404	55.5259			452.226	83.3319	12.1417	-83.6401	-139.305	-213.515	-303.543
453.19	84.7453	84.1406	60.0875	76.4148	74.0356	55.9411			453.19	84.7453	12.3268	-83.5402	-139.027	-213.22	-303.128
454.154	86.3258	84.3268	60.2086	76.7032	74.3603	56.412			454.154	86.3258	12.513	-83.4191	-138.738	-212.895	-302.657
455.118	87.9424	84.4895	60.3251	76.9774	74.6769	56.8865			455.118	87.9424	12.6757	-83.3026	-138.464	-212.578	-302.183
456.082	89.479	84.6036	60.4081	77.2137	74.9444	57.3165			456.082	89.479	12.7898	-83.2196	-138.228	-212.311	-301.753
457.047	90.8426	84.6529	60.4357	77.3905	75.1285	57.6672			457.047	90.8426	12.8391	-83.192	-138.051	-212.127	-301.402
458.011	91.9725	84.6378	60.4026	77.4948	75.2143	57.9232			458.011	91.9725	12.824	-83.2251	-137.947	-212.041	-301.146
458.975	92.8463	84.5742	60.3226	77.5279	75.2118	58.0891			458.975	92.8463	12.7604	-83.3051	-137.914	-212.044	-300.98
459.939	93.4808	84.4873	60.224	77.5063	75.1528	58.1841			459.939	93.4808	12.6735	-83.4037	-137.935	-212.103	-300.885
460.904	93.9251	84.4018	60.1404	77.4565	75.0795	58.2335			460.904	93.9251	12.588	-83.4873	-137.985	-212.176	-300.836
461.868	94.2429	84.3328	60.0976	77.405	75.0271	58.2582			461.868	94.2429	12.519	-83.5301	-138.036	-212.228	-300.811
462.832	94.4908	84.2827	60.1058	77.3669	75.011	58.269			462.832	94.4908	12.4689	-83.5219	-138.075	-212.244	-300.8
463.796	94.7027	84.2454	60.1586	77.3435	75.0263	58.2681			463.796	94.7027	12.4316	-83.4691	-138.098	-212.229	-300.801
464.76	94.8908	84.2151	60.2414	77.3297	75.0597	58.2578			464.76	94.8908	12.4013	-83.3863	-138.112	-212.196	-300.811
465.725	95.0554	84.1918	60.34	77.3242	75.1022	58.2478			465.725	95.0554	12.378	-83.2877	-138.117	-212.153	-300.821
466.689	95.1967	84.183	60.4458	77.3354	75.1562	58.2566			466.689	95.1967	12.3692	-83.1819	-138.106	-212.099	-300.813
467.653	95.3202	84.2013	60.5563	77.3778	75.2334	58.3068			467.653	95.3202	12.3875	-83.0714	-138.064	-212.022	-300.762
468.618	95.4355	84.2598	60.67	77.4624	75.3446	58.4137			468.618	95.4355	12.446	-82.9577	-137.979	-211.911	-300.655
469.582	95.5501	84.365	60.7808	77.5836	75.4874	58.5743			469.582	95.5501	12.5512	-82.8469	-137.858	-211.768	-300.495
470.546	95.6628	84.5124	60.8768	77.7151	75.6401	58.7617			470.546	95.6628	12.6986	-82.7509	-137.726	-211.615	-300.307
471.51	95.7622	84.687	60.9444	77.8177	75.7666	58.9331			471.51	95.7622	12.8732	-82.6833	-137.624	-211.489	-300.136
472.474	95.8309	84.8686	60.9766	77.8571	75.8313	59.0464			472.474	95.8309	13.0548	-82.6511	-137.584	-211.424	-300.023
473.439	95.8523	85.0405	60.977	77.8197	75.8141	59.0778			473.439	95.8523	13.2267	-82.6507	-137.622	-211.441	-299.991
474.403	95.8172	85.1958	60.9592	77.718	75.7184	59.03			474.403	95.8172	13.382	-82.6685	-137.723	-211.537	-300.039
475.367	95.7269	85.3391	60.9408	77.5854	75.5699	58.9307			475.367	95.7269	13.5253	-82.6869	-137.856	-211.685	-300.138
476.331	95.591	85.482	60.9354	77.4614	75.4069	58.8198			476.331	95.591	13.6682	-82.6923	-137.98	-211.848	-300.249
477.296	95.4205	85.6354	60.9481	77.3749	75.2657	58.7313			477.296	95.4205	13.8216	-82.6796	-138.067	-211.99	-300.338
478.26	95.2191	85.8027	60.9769	77.3352	75.1705	58.6803			478.26	95.2191	13.9889	-82.6508	-138.106	-212.085	-300.389
479.224	94.9783	85.9787	61.0188	77.3337	75.1293	58.662			479.224	94.9783	14.1649	-82.6089	-138.108	-212.126	-300.407
480.188	94.681	86.1544	61.0727	77.3515	75.1357	58.6586			480.188	94.681	14.3406	-82.555	-138.09	-212.12	-300.411
481.152	94.3143	86.322	61.1396	77.3683	75.1731	58.6507			481.152	94.3143	14.5082	-82.4881	-138.073	-212.082	-300.418
482.117	93.8884	86.4779	61.2177	77.3686	75.2197	58.6262			482.117	93.8884	14.6641	-82.41	-138.073	-212.036	-300.443
483.081	93.4497	86.6221	61.2994	77.3457	75.2563	58.5865			483.081	93.4497	14.8083	-82.3283	-138.096	-211.999	-300.483
484.045	93.0764	86.7546	61.3709	77.3029	75.2716	58.5459			484.045	93.0764	14.9408	-82.2568	-138.139	-211.984	-300.523
485.009	92.8552	86.8728	61.4175	77.252	75.2662	58.5261			485.009	92.8552	15.059	-82.2102	-138.189	-211.989	-300.543
485.974	92.8497	86.9722	61.4298	77.2096	75.2504	58.5487			485.974	92.8497	15.1584	-82.1979	-138.232	-212.005	-300.52
486.938	93.0733	87.0478	61.4087	77.1926	75.2382	58.6278			486.938	93.0733	15.234	-82.219	-138.249	-212.017	-300.441
487.902	93.4812	87.0977	61.3652	77.2122	75.2399	58.7641			487.902	93.4812	15.2839	-82.2625	-138.229	-212.015	-300.305
488.866	93.9852	87.1242	61.3171	77.2694	75.256	58.9435			488.866	93.9852	15.3104	-82.3106	-138.172	-211.999	-300.126
489.831	94.4863	87.1339	61.2812	77.353	75.2775	59.14			489.831	94.4863	15.3201	-82.3465	-138.088	-211.978	-299.929
490.795	94.9068	87.1349	61.2681	77.4425	75.291	59.3228			490.795	94.9068	15.3211	-82.3596	-137.999	-211.964	-299.746
491.759	95.2082	87.1344	61.2802	77.5159	75.2873	59.4649			491.759	95.2082	15.3206	-82.3475	-137.926	-211.968	-299.604
492.723	95.39	87.1362	61.3123	77.5579	75.267	59.5514			492.723	95.39	15.3224	-82.3154	-137.884	-211.988	-299.518
493.688	95.4769	87.1393	61.3558	77.5664	75.2416	59.5825			493.688	95.4769	15.3255	-82.2719	-137.875	-212.014	-299.487
494.652	95.5014	87.1379	61.4029	77.5528	75.2285	59.5725			494.652	95.5014	15.3241	-82.2248	-137.889	-212.027	-299.497
495.616	95.4903	87.1228	61.449	77.5361	75.2437	59.5434			495.616	95.4903	15.309	-82.1787	-137.905	-212.012	-299.526
496.58	95.4599	87.0847	61.4938	77.5338	75.2934	59.5173			496.58	95.4599	15.2709	-82.1339	-137.908	-211.962	-299.552
497.545	95.418	87.0186	61.5392	77.5534	75.3698	59.5098			497.545	95.418	15.2048	-82.0885	-137.888	-211.886	-299.559
498.509	95.3683	86.9259	61.5863	77.59	75.4535	59.5275			498.509	95.3683	15.1121	-82.0414	-137.851	-211.802	-299.542
499.473	95.3149	86.8158	61.6327	77.6297	75.5198	59.5684			499.473	95.3149	15.002	-81.995	-137.812	-211.736	-299.501
500.437	95.2627	86.7016	61.6725	77.6577	75.5492	59.6249			500.437	95.2627	14.8878	-81.9552	-137.784	-211.706	-299.444
501.401	95.2176	86.5958	61.6992	77.6646	75.5356	59.6872			501.401	95.2176	14.782	-81.9285	-137.777	-211.72	-299.382
502.366	95.185	86.5056	61.7085	77.6497	75.4883	59.7458			502.366	95.185	14.6918	-81.9192	-137.792	-211.767	-299.323
503.33	95.1692	86.4296	61.7006	77.6189	75.428	59.7931			503.33	95.1692	14.6158	-81.9271	-137.823	-211.827	-299.276
504.294	95.1719	86.3594	61.6799	77.5803	75.3771	59.8234			504.294	95.1719	14.5456	-81.9478	-137.861	-211.878	-299.246
505.258	95.1908	86.2821	61.6532	77.5397	75.3498	59.833			505.258	95.1908	14.4683	-81.9745	-137.902	-211.906	-299.236
506.223	95.2177	86.1861	61.6273	77.4991	75.3455	59.8203			506.223	95.2177	14.3723	-82.0004	-137.942	-211.91	-299.249
507.187	95.2392	86.0646	61.6072	77.4587	75.3509	59.7861			507.187	95.2392	14.2508	-82.0205	-137.983	-211.904	-299.283
508.151	95.2405	85.9185	61.5961	77.4202	75.3479	59.7355			508.151	95.2405	14.1047	-82.0316	-138.021	-211.907	-299.334
509.115	95.2098	85.7557	61.5964	77.3891	75.3246	59.6779			509.115	95.2098	13.9419	-82.0313	-138.052	-211.931	-299.391
510.079	95.1434	85.5891	61.6096	77.3738	75.2816	59.6267			510.079	95.1434	13.7753	-82.0181	-138.068	-211.974	-299.442
511.044	95.0482	85.4343	61.6368	77.3821	75.2335	59.5962			511.044	95.0482	13.6205	-81.9909	-138.059	-212.022	-299.473
512.008	94.9395	85.306	61.6767	77.417	75.2022	59.5974			512.008	94.9395	13.4922	-81.951	-138.024	-212.053	-299.472
512.972	94.8359	85.2149	61.7253	77.4732	75.2069	59.6335			512.972	94.8359	13.4011	-81.9024	-137.968	-212.048	-299.436
513.937	94.752	85.1648	61.7754	77.5364	75.2532	59.6971			513.937	94.752	13.351	-81.8523	-137.905	-212.002	-299.372
514.901	94.692	85.1508	61.8179	77.5865	75.3271	59.7706			514.901	94.692	13.337	-81.8098	-137.855	-211.928	-299.299
515.865	94.6473	85.1602	61.8445	77.6039	75.3994	59.8303			515.865	94.6473	13.3464	-81.7832	-137.838	-211.856	-299.239
516.829	94.6002	85.1771	61.8505	77.577	75.4371	59.8547			516.829	94.6002	13.3633	-81.7772	-137.864	-211.818	-299.214
517.793	94.5311	85.1887	61.8375	77.5064	75.4193	59.833			517.793	94.5311	13.3749	-81.7902	-137.935	-211.836	-299.236
518.758	94.4268	85.1898	61.8134	77.405	75.3458	59.7686			518.758	94.4268	13.376	-81.8143	-138.036	-211.91	-299.301
519.722	94.2843	85.1835	61.79	77.2931	75.2374	59.6787			519.722	94.2843	13.3697	-81.8377	-138.148	-212.018	-299.39
520.686	94.1101	85.1783	61.7791	77.1914	75.1255	59.5873			520.686	94.1101	13.3645	-81.8486	-138.25	-212.13	-299.482
521.65	93.914	85.1817	61.7883	77.1145	75.0379	59.5158			521.65	93.914	13.3679	-81.8394	-138.327	-212.217	-299.553
522.615	93.7018	85.1956	61.8183	77.0661	74.9854	59.4737			522.615	93.7018	13.3818	-81.8094	-138.375	-212.27	-299.595
523.579	93.4692	85.2144	61.8635	77.0395	74.9587	59.4547			523.579	93.4692	13.4006	-81.7642	-138.402	-212.297	-299.614
524.543	93.2029	85.2295	61.9154	77.021	74.9364	59.4397			524.543	93.2029	13.4157	-81.7123	-138.42	-212.319	-299.629
525.507	92.8859	85.2331	61.9663	76.9955	74.8974	59.4058			525.507	92.8859	13.4193	-81.6614	-138.446	-212.358	-299.663
526.471	92.5049	85.221	62.0128	76.9527	74.8318	59.3362			526.471	92.5049	13.4072	-81.6149	-138.489	-212.424	-299.733
527.436	92.0543	85.1933	62.0559	76.8906	74.744	59.227			527.436	92.0543	13.3795	-81.5718	-138.551	-212.511	-299.842
528.4	91.5383	85.1525	62.0997	76.8164	74.6501	59.0886			528.4	91.5383	13.3387	-81.528	-138.625	-212.605	-299.981
529.364	90.9668	85.1028	62.1493	76.7429	74.5694	58.9405			529.364	90.9668	13.289	-81.4784	-138.699	-212.686	-300.129
530.328	90.3497	85.0493	62.2078	76.6825	74.515	58.8025			530.328	90.3497	13.2355	-81.4199	-138.759	-212.74	-300.267
531.293	89.6912	84.998	62.2751	76.6404	74.4879	58.6853			531.293	89.6912	13.1842	-81.3526	-138.801	-212.767	-300.384
532.257	88.9875	84.9545	62.3485	76.6116	74.4771	58.5865			532.257	88.9875	13.1407	-81.2792	-138.83	-212.778	-300.483
533.221	88.23	84.9219	62.4242	76.5829	74.4658	58.4938			533.221	88.23	13.1081	-81.2035	-138.859	-212.79	-300.575
534.185	87.4121	84.8995	62.4987	76.54	74.439	58.3931			534.185	87.4121	13.0857	-81.129	-138.901	-212.816	-300.676
535.15	86.5385	84.8834	62.5698	76.4738	74.3904	58.277			535.15	86.5385	13.0696	-81.0579	-138.968	-212.865	-300.792
536.114	85.6321	84.8696	62.6372	76.3862	74.3244	58.1491			536.114	85.6321	13.0558	-80.9905	-139.055	-212.931	-300.92
537.078	84.7344	84.8574	62.7018	76.2891	74.2546	58.0237			537.078	84.7344	13.0436	-80.9259	-139.152	-213.001	-301.045
538.042	83.9003	84.851	62.765	76.2004	74.1973	57.9202			538.042	83.9003	13.0372	-80.8627	-139.241	-213.058	-301.149
539.006	83.187	84.8575	62.8281	76.1379	74.1662	57.856			539.006	83.187	13.0437	-80.7996	-139.304	-213.089	-301.213
539.971	82.643	84.8831	62.8918	76.1143	74.169	57.8424			539.971	82.643	13.0693	-80.7359	-139.327	-213.086	-301.227
540.935	82.3004	84.9307	62.957	76.136	74.2075	57.884			540.935	82.3004	13.1169	-80.6707	-139.305	-213.048	-301.185
541.899	82.1726	85.0003	63.0252	76.2046	74.2797	57.9804			541.899	82.1726	13.1865	-80.6025	-139.237	-212.976	-301.089
542.864	82.256	85.091	63.0987	76.3185	74.3813	58.1284			542.864	82.256	13.2772	-80.529	-139.123	-212.874	-300.941
543.828	82.5341	85.2037	63.1804	76.4732	74.5065	58.3217			543.828	82.5341	13.3899	-80.4473	-138.968	-212.749	-300.747
544.792	82.98	85.3401	63.2721	76.6603	74.6465	58.5501			544.792	82.98	13.5263	-80.3556	-138.781	-212.609	-300.519
545.756	83.5591	85.4993	63.3734	76.8664	74.7904	58.7988			545.756	83.5591	13.6855	-80.2543	-138.575	-212.465	-300.27
546.72	84.2314	85.6748	63.481	77.0748	74.9271	59.051			546.72	84.2314	13.861	-80.1467	-138.367	-212.328	-300.018
547.685	84.9549	85.8537	63.5882	77.2689	75.0481	59.2927			547.685	84.9549	14.0399	-80.0395	-138.173	-212.207	-299.776
548.649	85.6906	86.0205	63.6865	77.4375	75.1511	59.5163			548.649	85.6906	14.2067	-79.9412	-138.004	-212.104	-299.553
549.613	86.4072	86.1627	63.768	77.5772	75.2396	59.7222			549.613	86.4072	14.3489	-79.8597	-137.864	-212.016	-299.347
550.577	87.0847	86.2757	63.828	77.6935	75.3209	59.9164			550.577	87.0847	14.4619	-79.7997	-137.748	-211.934	-299.153
551.542	87.715	86.3643	63.8663	77.7962	75.4026	60.1058			551.542	87.715	14.5505	-79.7614	-137.645	-211.853	-298.963
552.506	88.3001	86.4391	63.888	77.8953	75.4887	60.2936			552.506	88.3001	14.6253	-79.7397	-137.546	-211.767	-298.776
553.47	88.8478	86.512	63.9011	77.9963	75.5791	60.4782			553.47	88.8478	14.6982	-79.7266	-137.445	-211.676	-298.591
554.434	89.3662	86.5909	63.9135	78.099	75.6705	60.6542			554.434	89.3662	14.7771	-79.7142	-137.342	-211.585	-298.415
555.399	89.8596	86.6775	63.9304	78.1988	75.7577	60.8157			555.399	89.8596	14.8637	-79.6973	-137.243	-211.498	-298.253
556.363	90.3263	86.7679	63.9527	78.2902	75.8364	60.9588			556.363	90.3263	14.9541	-79.675	-137.151	-211.419	-298.11
557.327	90.76	86.8552	63.9771	78.3689	75.9032	61.0827			557.327	90.76	15.0414	-79.6506	-137.073	-211.352	-297.986
558.291	91.1532	86.9327	63.999	78.4341	75.9565	61.1892			558.291	91.1532	15.1189	-79.6287	-137.007	-211.299	-297.88
559.255	91.5011	86.9964	64.0147	78.4881	75.9962	61.2821			559.255	91.5011	15.1826	-79.613	-136.953	-211.259	-297.787
560.22	91.8045	87.0465	64.0232	78.535	76.0241	61.366			560.22	91.8045	15.2327	-79.6045	-136.906	-211.231	-297.703
561.184	92.0697	87.0871	64.0274	78.58	76.0435	61.446			561.184	92.0697	15.2733	-79.6003	-136.861	-211.212	-297.623
562.148	92.3065	87.1245	64.0319	78.6272	76.0591	61.5271			562.148	92.3065	15.3107	-79.5958	-136.814	-211.196	-297.542
563.112	92.5247	87.1647	64.041	78.679	76.0754	61.613			563.112	92.5247	15.3509	-79.5867	-136.762	-211.18	-297.456
564.077	92.7317	87.2109	64.056	78.7349	76.0954	61.7051			564.077	92.7317	15.3971	-79.5717	-136.707	-211.16	-297.364
565.041	92.9311	87.2625	64.0742	78.7905	76.1193	61.8007			565.041	92.9311	15.4487	-79.5535	-136.651	-211.136	-297.268
566.005	93.1231	87.3148	64.0889	78.838	76.1436	61.8934			566.005	93.1231	15.501	-79.5388	-136.603	-211.112	-297.176
566.969	93.3055	87.3623	64.0926	78.869	76.1632	61.9738			566.969	93.3055	15.5485	-79.5351	-136.572	-211.092	-297.095
567.933	93.4755	87.4008	64.0803	78.8781	76.1736	62.0336			567.933	93.4755	15.587	-79.5474	-136.563	-211.082	-297.036
568.898	93.6308	87.4299	64.0519	78.8663	76.1739	62.069			568.898	93.6308	15.6161	-79.5758	-136.575	-211.081	-297
569.862	93.7705	87.4527	64.0126	78.8416	76.1675	62.0826			569.862	93.7705	15.6389	-79.6151	-136.6	-211.088	-296.987
570.826	93.8955	87.4738	63.9701	78.816	76.1606	62.0827			570.826	93.8955	15.66	-79.6576	-136.625	-211.095	-296.986
571.79	94.0077	87.497	63.9315	78.8008	76.1591	62.0805			571.79	94.0077	15.6832	-79.6962	-136.641	-211.096	-296.989
572.755	94.1098	87.5231	63.8997	78.8009	76.1649	62.0853			572.755	94.1098	15.7093	-79.728	-136.641	-211.09	-296.984
573.719	94.2039	87.5503	63.8742	78.8132	76.1752	62.1015			573.719	94.2039	15.7365	-79.7535	-136.628	-211.08	-296.968
574.683	94.2919	87.5754	63.8524	78.8291	76.1844	62.1277			574.683	94.2919	15.7616	-79.7753	-136.612	-211.071	-296.941
575.647	94.3754	87.5968	63.8327	78.8394	76.1876	62.1589			575.647	94.3754	15.783	-79.795	-136.602	-211.068	-296.91
576.612	94.4564	87.6151	63.8158	78.8395	76.1836	62.1902			576.612	94.4564	15.8013	-79.8119	-136.602	-211.072	-296.879
577.576	94.5371	87.6328	63.8038	78.8306	76.175	62.2182			577.576	94.5371	15.819	-79.8239	-136.611	-211.08	-296.851
578.54	94.6193	87.6528	63.7979	78.8182	76.1661	62.242			578.54	94.6193	15.839	-79.8298	-136.623	-211.089	-296.827
579.504	94.7027	87.6767	63.7969	78.8078	76.1599	62.262			579.504	94.7027	15.8629	-79.8308	-136.634	-211.095	-296.807
580.469	94.7849	87.7034	63.7972	78.8018	76.1558	62.2786			580.469	94.7849	15.8896	-79.8305	-136.64	-211.1	-296.791
581.433	94.8616	87.7298	63.7949	78.7983	76.1507	62.2921			581.433	94.8616	15.916	-79.8328	-136.643	-211.105	-296.777
582.397	94.9287	87.752	63.7874	78.7932	76.1413	62.3028			582.397	94.9287	15.9382	-79.8403	-136.648	-211.114	-296.766
583.361	94.9837	87.7666	63.7749	78.783	76.1264	62.3131			583.361	94.9837	15.9528	-79.8528	-136.658	-211.129	-296.756
584.326	95.0271	87.7716	63.7598	78.7674	76.1084	62.3266			584.326	95.0271	15.9578	-79.8679	-136.674	-211.147	-296.743
585.29	95.0618	87.7673	63.7449	78.7503	76.0925	62.3482			585.29	95.0618	15.9535	-79.8828	-136.691	-211.163	-296.721
586.254	95.0916	87.7554	63.7324	78.7378	76.0845	62.3816			586.254	95.0916	15.9416	-79.8953	-136.704	-211.171	-296.688
587.218	95.1196	87.7389	63.7226	78.7356	76.0881	62.4277			587.218	95.1196	15.9251	-79.9051	-136.706	-211.167	-296.641
588.182	95.1476	87.7209	63.7147	78.7457	76.1037	62.483			588.182	95.1476	15.9071	-79.913	-136.696	-211.152	-296.586
589.147	95.1756	87.7032	63.7067	78.7643	76.1268	62.5401			589.147	95.1756	15.8894	-79.921	-136.677	-211.129	-296.529
590.111	95.2026	87.6853	63.6969	78.7816	76.1487	62.5885			590.111	95.2026	15.8715	-79.9308	-136.66	-211.107	-296.481
591.075	95.2276	87.664	63.6835	78.7859	76.1589	62.6182			591.075	95.2276	15.8502	-79.9442	-136.656	-211.096	-296.451
592.039	95.2498	87.6342	63.6656	78.7679	76.1486	62.6224			592.039	95.2498	15.8204	-79.9621	-136.674	-211.107	-296.447
593.004	95.269	87.5906	63.6425	78.7254	76.1139	62.6002			593.004	95.269	15.7768	-79.9852	-136.716	-211.141	-296.469
593.968	95.2854	87.5295	63.6143	78.6643	76.0577	62.557			593.968	95.2854	15.7157	-80.0134	-136.777	-211.198	-296.512
594.932	95.2996	87.4508	63.5812	78.5964	75.9897	62.5031			594.932	95.2996	15.637	-80.0465	-136.845	-211.266	-296.566
595.896	95.3117	87.3587	63.5435	78.5341	75.922	62.4495			595.896	95.3117	15.5449	-80.0842	-136.907	-211.333	-296.62
596.861	95.3213	87.2616	63.5009	78.4848	75.8651	62.4044			596.861	95.3213	15.4478	-80.1268	-136.957	-211.39	-296.665
597.825	95.3271	87.1714	63.4531	78.4489	75.8239	62.3699			597.825	95.3271	15.3576	-80.1746	-136.993	-211.431	-296.699
598.789	95.3277	87.1015	63.4	78.4206	75.7964	62.3421			598.789	95.3277	15.2877	-80.2277	-137.021	-211.459	-296.727
599.753	95.3223	87.0642	63.3422	78.3925	75.7753	62.3135			599.753	95.3223	15.2504	-80.2855	-137.049	-211.48	-296.756
600.717	95.3112	87.0688	63.2816	78.3589	75.7521	62.2761			600.717	95.3112	15.255	-80.3461	-137.083	-211.503	-296.793
601.682	95.2959	87.118	63.2207	78.318	75.7199	62.2249			601.682	95.2959	15.3042	-80.407	-137.123	-211.535	-296.844
602.646	95.2788	87.2075	63.1616	78.271	75.6761	62.1594			602.646	95.2788	15.3937	-80.4661	-137.17	-211.579	-296.91
603.61	95.2621	87.3259	63.1057	78.2202	75.6218	62.0827			603.61	95.2621	15.5121	-80.522	-137.221	-211.634	-296.986
604.574	95.2479	87.4582	63.0525	78.1672	75.561	62.0009			604.574	95.2479	15.6444	-80.5752	-137.274	-211.694	-297.068
605.539	95.2375	87.5893	62.9999	78.1131	75.4985	61.9206			605.539	95.2375	15.7755	-80.6278	-137.328	-211.757	-297.149
606.503	95.2323	87.708	62.9455	78.0591	75.4389	61.8475			606.503	95.2323	15.8942	-80.6822	-137.382	-211.816	-297.222
607.467	95.2329	87.8086	62.8872	78.0072	75.3855	61.7855			607.467	95.2329	15.9948	-80.7405	-137.434	-211.87	-297.284
608.431	95.2385	87.89	62.8238	77.9589	75.3401	61.7351			608.431	95.2385	16.0762	-80.8039	-137.483	-211.915	-297.334
609.396	95.2471	87.9528	62.7551	77.9137	75.3014	61.6928			609.396	95.2471	16.139	-80.8726	-137.528	-211.954	-297.376
610.36	95.2548	87.9972	62.6809	77.8676	75.2646	61.6507			610.36	95.2548	16.1834	-80.9468	-137.574	-211.991	-297.418
611.324	95.2571	88.0212	62.6007	77.8129	75.2216	61.5983			611.324	95.2571	16.2074	-81.027	-137.629	-212.034	-297.471
612.288	95.2507	88.022	62.5139	77.7415	75.1632	61.5259			612.288	95.2507	16.2082	-81.1138	-137.7	-212.092	-297.543
613.253	95.234	87.9972	62.4203	77.6496	75.0828	61.4281			613.253	95.234	16.1834	-81.2074	-137.792	-212.173	-297.641
614.217	95.2079	87.9466	62.3211	77.5406	74.9807	61.3072			614.217	95.2079	16.1328	-81.3066	-137.901	-212.275	-297.762
615.181	95.175	87.8711	62.2201	77.4261	74.8658	61.1731			615.181	95.175	16.0573	-81.4076	-138.015	-212.39	-297.896
616.145	95.1379	87.7725	62.1225	77.3213	74.7529	61.0398			616.145	95.1379	15.9587	-81.5052	-138.12	-212.502	-298.029
617.109	95.0991	87.6513	62.0333	77.2384	74.6569	60.92			617.109	95.0991	15.8375	-81.5944	-138.203	-212.598	-298.149
618.074	95.06	87.5076	61.9553	77.182	74.5862	60.8203			618.074	95.06	15.6938	-81.6724	-138.259	-212.669	-298.249
619.038	95.022	87.3417	61.8887	77.1467	74.5402	60.7396			619.038	95.022	15.5279	-81.739	-138.295	-212.715	-298.33
620.002	94.9865	87.1553	61.8313	77.1208	74.51	60.6707			620.002	94.9865	15.3415	-81.7964	-138.321	-212.745	-298.398
620.966	94.9547	86.9515	61.7803	77.0918	74.4833	60.6046			620.966	94.9547	15.1377	-81.8474	-138.35	-212.772	-298.465
621.931	94.927	86.733	61.7334	77.0512	74.4504	60.5349			621.931	94.927	14.9192	-81.8943	-138.39	-212.805	-298.534
622.895	94.9037	86.4985	61.6905	76.9979	74.4078	60.4599			622.895	94.9037	14.6847	-81.9372	-138.444	-212.848	-298.609
623.859	94.8814	86.2456	61.6516	76.9342	74.356	60.3807			623.859	94.8814	14.4318	-81.9761	-138.507	-212.899	-298.688
624.823	94.8557	85.9684	61.617	76.8641	74.2975	60.2999			624.823	94.8557	14.1546	-82.0107	-138.577	-212.958	-298.769
625.788	94.8233	85.6606	61.5874	76.7911	74.2347	60.2206			625.788	94.8233	13.8468	-82.0403	-138.65	-213.021	-298.849
626.752	94.7826	85.3187	61.5644	76.7178	74.1696	60.1458			626.752	94.7826	13.5049	-82.0633	-138.724	-213.086	-298.923
627.716	94.7334	84.9466	61.5507	76.6465	74.1037	60.0786			627.716	94.7334	13.1328	-82.077	-138.795	-213.152	-298.991
628.68	94.6801	84.5527	61.5516	76.5823	74.0415	60.024			628.68	94.6801	12.7389	-82.0761	-138.859	-213.214	-299.045
629.644	94.6277	84.1513	61.5732	76.5313	73.9889	59.987			629.644	94.6277	12.3375	-82.0545	-138.91	-213.266	-299.082
630.609	94.5803	83.7601	61.6204	76.4985	73.9519	59.9707			630.609	94.5803	11.9463	-82.0073	-138.943	-213.303	-299.098
631.573	94.5396	83.3977	61.6953	76.4855	73.9344	59.9752			631.573	94.5396	11.5839	-81.9324	-138.956	-213.321	-299.094
632.537	94.5043	83.0807	61.7969	76.4888	73.9368	59.9971			632.537	94.5043	11.2669	-81.8308	-138.953	-213.319	-299.072
633.501	94.4714	82.8225	61.9213	76.5014	73.9558	60.0308			633.501	94.4714	11.0087	-81.7064	-138.94	-213.3	-299.038
634.466	94.4368	82.6317	62.0631	76.516	73.9858	60.0711			634.466	94.4368	10.8179	-81.5646	-138.925	-213.27	-298.998
635.43	94.3975	82.5122	62.2174	76.5292	74.0214	60.1151			635.43	94.3975	10.6984	-81.4103	-138.912	-213.234	-298.954
636.394	94.3517	82.4639	62.3804	76.5432	74.0591	60.1631			636.394	94.3517	10.6501	-81.2473	-138.898	-213.196	-298.906
637.358	94.2994	82.4833	62.5505	76.5649	74.0984	60.2174			637.358	94.2994	10.6695	-81.0772	-138.877	-213.157	-298.852
638.323	94.2414	82.5645	62.7277	76.6023	74.1419	60.2806			638.323	94.2414	10.7507	-80.9	-138.839	-213.113	-298.789
639.287	94.1791	82.6993	62.9129	76.6598	74.1936	60.3536			639.287	94.1791	10.8855	-80.7148	-138.782	-213.062	-298.716
640.251	94.1138	82.8771	63.1073	76.7359	74.2569	60.4355			640.251	94.1138	11.0633	-80.5204	-138.706	-212.998	-298.634
641.215	94.047	83.0845	63.3122	76.8238	74.3333	60.5247			641.215	94.047	11.2707	-80.3155	-138.618	-212.922	-298.544
642.179	93.9802	83.3053	63.5287	76.9149	74.422	60.6216			642.179	93.9802	11.4915	-80.099	-138.527	-212.833	-298.448
643.144	93.9142	83.5222	63.7581	77.0038	74.5212	60.7311			643.144	93.9142	11.7084	-79.8696	-138.438	-212.734	-298.338
644.108	93.8485	83.7181	64.0016	77.0905	74.6294	60.8627			644.108	93.8485	11.9043	-79.6261	-138.351	-212.626	-298.206
645.072	93.7796	83.8788	64.2592	77.1812	74.7478	61.0289			645.072	93.7796	12.065	-79.3685	-138.26	-212.508	-298.04
646.036	93.7015	83.9946	64.5296	77.2847	74.8793	61.2411			646.036	93.7015	12.1808	-79.0981	-138.157	-212.376	-297.828
647.001	93.6068	84.0599	64.8094	77.4075	75.0275	61.5046			647.001	93.6068	12.2461	-78.8183	-138.034	-212.228	-297.565
647.965	93.4896	84.0729	65.094	77.5511	75.1932	61.815			647.965	93.4896	12.2591	-78.5337	-137.89	-212.062	-297.254
648.929	93.3482	84.0338	65.3784	77.7103	75.3732	62.1575			648.929	93.3482	12.22	-78.2493	-137.731	-211.882	-296.912
649.893	93.1857	83.9436	65.6587	77.8759	75.5602	62.511			649.893	93.1857	12.1298	-77.969	-137.566	-211.695	-296.558
650.858	93.0077	83.8048	65.9328	78.0378	75.7449	62.8535			650.858	93.0077	11.991	-77.6949	-137.404	-211.51	-296.216
651.822	92.818	83.623	66.1998	78.1886	75.9194	63.1678			651.822	92.818	11.8092	-77.4279	-137.253	-211.336	-295.901
652.786	92.6154	83.4089	66.4588	78.3246	76.0794	63.4447			652.786	92.6154	11.5951	-77.1689	-137.117	-211.176	-295.624
653.75	92.3945	83.1784	66.7077	78.4463	76.2243	63.6837			653.75	92.3945	11.3646	-76.92	-136.995	-211.031	-295.385
654.715	92.1488	82.9506	66.9433	78.5561	76.356	63.8892			654.715	92.1488	11.1368	-76.6844	-136.885	-210.899	-295.18
655.679	91.875	82.7454	67.1622	78.6567	76.4766	64.0675			655.679	91.875	10.9316	-76.4655	-136.785	-210.779	-295.002
656.643	91.5733	82.5833	67.3625	78.7502	76.5868	64.2233			656.643	91.5733	10.7695	-76.2652	-136.691	-210.669	-294.846
657.607	91.2444	82.487	67.5444	78.8372	76.6858	64.359			657.607	91.2444	10.6732	-76.0833	-136.604	-210.57	-294.71
658.572	90.8877	82.4806	67.7102	78.9176	76.7729	64.4755			658.572	90.8877	10.6668	-75.9175	-136.524	-210.482	-294.594
659.536	90.5039	82.582	67.8634	78.9911	76.85	64.5739			659.536	90.5039	10.7682	-75.7643	-136.45	-210.405	-294.495
660.5	90.1027	82.7907	68.0081	79.0591	76.9224	64.6582			660.5	90.1027	10.9769	-75.6196	-136.382	-210.333	-294.411
661.464	89.7084	83.0786	68.1498	79.1263	76.9996	64.7356			661.464	89.7084	11.2648	-75.4779	-136.315	-210.256	-294.334
662.428	89.3591	83.3918	68.2963	79.1989	77.0921	64.8156			662.428	89.3591	11.578	-75.3314	-136.243	-210.163	-294.254
663.393	89.0939	83.6685	68.4559	79.28	77.2044	64.9042			663.393	89.0939	11.8547	-75.1718	-136.161	-210.051	-294.165
664.357	88.9261	83.8727	68.6344	79.3623	77.3262	64.9963			664.357	88.9261	12.0589	-74.9933	-136.079	-209.929	-294.073
665.321	88.8142	84.0309	68.8289	79.4241	77.4283	65.0724			665.321	88.8142	12.2171	-74.7988	-136.017	-209.827	-293.997
666.285	88.6625	84.2323	69.0263	79.4448	77.4805	65.112			666.285	88.6625	12.4185	-74.6014	-135.997	-209.775	-293.957
667.25	88.3772	84.5703	69.2058	79.4235	77.4761	65.1115			667.25	88.3772	12.7565	-74.4219	-136.018	-209.779	-293.958
668.214	87.9172	85.09	69.3478	79.3729	77.4282	65.0806			668.214	87.9172	13.2762	-74.2799	-136.069	-209.827	-293.989
669.178	87.296	85.7772	69.4437	79.3096	77.3586	65.0333			669.178	87.296	13.9634	-74.184	-136.132	-209.897	-294.036
670.142	86.5752	86.5593	69.5017	79.2579	77.299	64.9917			670.142	86.5752	14.7455	-74.126	-136.184	-209.956	-294.077
671.106	85.8462	87.3259	69.5421	79.2373	77.2774	64.9742			671.106	85.8462	15.5121	-74.0856	-136.204	-209.978	-294.095
672.071	85.1762	87.9886	69.5881	79.2434	77.2932	64.9773			672.071	85.1762	16.1748	-74.0396	-136.198	-209.962	-294.092
673.035	84.5711	88.5209	69.6556	79.258	77.3264	64.9836			673.035	84.5711	16.7071	-73.9721	-136.183	-209.929	-294.086
673.999	83.9989	88.9414	69.7475	79.2667	77.3581	64.9781			673.999	83.9989	17.1276	-73.8802	-136.175	-209.897	-294.091
674.963	83.4246	89.2862	69.8549	79.2602	77.3757	64.9514			674.963	83.4246	17.4724	-73.7728	-136.181	-209.88	-294.118
675.928	82.8253	89.591	69.9656	79.2336	77.3724	64.8996			675.928	82.8253	17.7772	-73.6621	-136.208	-209.883	-294.17
676.892	82.1946	89.8808	70.0706	79.188	77.349	64.8266			676.892	82.1946	18.067	-73.5571	-136.253	-209.906	-294.243
677.856	81.5413	90.1666	70.1663	79.1302	77.3137	64.7429			677.856	81.5413	18.3528	-73.4614	-136.311	-209.942	-294.326
678.82	80.8867	90.4472	70.253	79.0713	77.2786	64.6632			678.82	80.8867	18.6334	-73.3747	-136.37	-209.977	-294.406
679.785	80.2626	90.7152	70.3322	79.0227	77.2558	64.6023			679.785	80.2626	18.9014	-73.2955	-136.419	-210	-294.467
680.749	79.7103	90.9619	70.4045	78.9947	77.2546	64.5725			680.749	79.7103	19.1481	-73.2232	-136.447	-210.001	-294.497
681.713	79.2796	91.1815	70.4696	78.9958	77.2814	64.5847			681.713	79.2796	19.3677	-73.1581	-136.446	-209.974	-294.484
682.677	79.0253	91.3727	70.5283	79.0331	77.3411	64.6491			682.677	79.0253	19.5589	-73.0994	-136.408	-209.914	-294.42
683.641	78.9989	91.5374	70.583	79.1126	77.4368	64.7755			683.641	78.9989	19.7236	-73.0447	-136.329	-209.819	-294.294
684.606	79.2382	91.68	70.6371	79.2378	77.5696	64.9706			684.606	79.2382	19.8662	-72.9906	-136.204	-209.686	-294.099
685.57	79.7577	91.805	70.6934	79.4083	77.7372	65.236			685.57	79.7577	19.9912	-72.9343	-136.033	-209.518	-293.833
686.534	80.5421	91.9158	70.7527	79.6189	77.9332	65.5656			686.534	80.5421	20.102	-72.875	-135.823	-209.322	-293.504
687.499	81.5476	92.014	70.8139	79.8594	78.1479	65.9459			687.499	81.5476	20.2002	-72.8138	-135.582	-209.107	-293.123
688.463	82.7076	92.1004	70.875	80.1166	78.3698	66.3584			688.463	82.7076	20.2866	-72.7527	-135.325	-208.886	-292.711
689.427	83.9439	92.1761	70.9339	80.3756	78.5882	66.7825			689.427	83.9439	20.3623	-72.6938	-135.066	-208.667	-292.287
690.391	85.1803	92.2427	70.9894	80.6227	78.7946	67.1992			690.391	85.1803	20.4289	-72.6383	-134.819	-208.461	-291.87
691.355	86.3552	92.3029	71.0412	80.8482	78.9844	67.5934			691.355	86.3552	20.4891	-72.5865	-134.593	-208.271	-291.476
692.32	87.4282	92.3591	71.0895	81.047	79.1569	67.9552			692.32	87.4282	20.5453	-72.5382	-134.394	-208.098	-291.114
693.284	88.3808	92.4132	71.1351	81.2193	79.3138	68.2795			693.284	88.3808	20.5994	-72.4926	-134.222	-207.942	-290.79
694.248	89.2109	92.4659	71.1795	81.369	79.4579	68.5656			694.248	89.2109	20.6521	-72.4482	-134.072	-207.797	-290.504
695.212	89.9268	92.5165	71.2246	81.5022	79.5917	68.8159			695.212	89.9268	20.7027	-72.4031	-133.939	-207.664	-290.253
696.177	90.5399	92.5637	71.2722	81.6247	79.7162	69.0355			696.177	90.5399	20.7499	-72.3555	-133.817	-207.539	-290.034
697.141	91.0608	92.6058	71.3237	81.7406	79.8313	69.2302			697.141	91.0608	20.792	-72.304	-133.701	-207.424	-289.839
698.105	91.4974	92.6416	71.3793	81.8515	79.9364	69.4052			698.105	91.4974	20.8278	-72.2484	-133.59	-207.319	-289.664
699.069	91.8552	92.67	71.4381	81.9567	80.0313	69.5641			699.069	91.8552	20.8562	-72.1896	-133.485	-207.224	-289.505
700.034	92.139	92.6904	71.4979	82.0542	80.1163	69.7087			700.034	92.139	20.8766	-72.1298	-133.387	-207.139	-289.36
700.998	92.3537	92.7022	71.5566	82.1415	80.1923	69.8388			700.998	92.3537	20.8884	-72.0711	-133.3	-207.063	-289.23
701.962	92.5057	92.7043	71.6123	82.217	80.2603	69.9541			701.962	92.5057	20.8905	-72.0154	-133.224	-206.995	-289.115
702.926	92.6021	92.6956	71.6642	82.2797	80.321	70.0539			702.926	92.6021	20.8818	-71.9635	-133.162	-206.934	-289.015
703.89	92.6493	92.6748	71.713	82.3294	80.3744	70.1382			703.89	92.6493	20.861	-71.9147	-133.112	-206.881	-288.931
704.855	92.6531	92.6411	71.76	82.3663	80.4202	70.2071			704.855	92.6531	20.8273	-71.8677	-133.075	-206.835	-288.862
705.819	92.6171	92.5937	71.8066	82.3913	80.4578	70.261			705.819	92.6171	20.7799	-71.8211	-133.05	-206.798	-288.808
706.783	92.5437	92.5329	71.8535	82.4057	80.4866	70.2997			706.783	92.5437	20.7191	-71.7742	-133.036	-206.769	-288.769
707.747	92.4335	92.4597	71.9003	82.4113	80.5064	70.3234			707.747	92.4335	20.6459	-71.7274	-133.03	-206.749	-288.746
708.712	92.286	92.3749	71.9457	82.4102	80.5169	70.3328			708.712	92.286	20.5611	-71.682	-133.031	-206.738	-288.736
709.676	92.0979	92.2794	71.989	82.4036	80.5183	70.3285			709.676	92.0979	20.4656	-71.6387	-133.038	-206.737	-288.741
710.64	91.8607	92.1732	72.0296	82.3913	80.5101	70.3099			710.64	91.8607	20.3594	-71.5981	-133.05	-206.745	-288.759
711.604	91.5567	92.0555	72.0677	82.3696	80.4901	70.2728			711.604	91.5567	20.2417	-71.56	-133.072	-206.765	-288.796
712.568	91.1529	91.9239	72.1034	82.3301	80.4527	70.2067			712.568	91.1529	20.1101	-71.5243	-133.111	-206.803	-288.862
713.533	90.6188	91.7428	72.1468	82.2747	80.4046	70.1078			713.533	90.6188	19.929	-71.4809	-133.167	-206.851	-288.961
714.497	89.8509	91.55	72.1831	82.1683	80.3122	69.9333			714.497	89.8509	19.7362	-71.4446	-133.273	-206.943	-289.136
715.461	88.7633	91.3485	72.2095	81.9936	80.1611	69.6557			715.461	88.7633	19.5347	-71.4182	-133.448	-207.094	-289.413
716.426	87.292	91.1438	72.2254	81.7424	79.944	69.2589			716.426	87.292	19.33	-71.4023	-133.699	-207.311	-289.81
717.39	85.4416	90.9442	72.2333	81.4241	79.6695	68.7521			717.39	85.4416	19.1304	-71.3944	-134.017	-207.586	-290.317
718.354	83.3032	90.794	72.2274	81.0559	79.3489	68.166			718.354	83.3032	18.9802	-71.4003	-134.386	-207.906	-290.903
719.318	81.1365	90.6649	72.2263	80.7081	79.0471	67.5962			719.318	81.1365	18.8511	-71.4014	-134.733	-208.208	-291.473
720.282	79.2487	90.564	72.2339	80.4403	78.8153	67.1373			720.282	79.2487	18.7502	-71.3938	-135.001	-208.44	-291.932
721.247	77.9398	90.4958	72.2492	80.3012	78.6951	66.8729			721.247	77.9398	18.682	-71.3785	-135.14	-208.56	-292.196
722.211	77.4178	90.4609	72.267	80.3146	78.7069	66.8509			722.211	77.4178	18.6471	-71.3607	-135.127	-208.548	-292.218
723.175	77.742	90.4565	72.2799	80.4735	78.8451	67.0717			723.175	77.742	18.6427	-71.3478	-134.968	-208.41	-291.997
724.139	78.8162	90.4773	72.2814	80.7448	79.0824	67.4915			724.139	78.8162	18.6635	-71.3463	-134.697	-208.173	-291.578
725.104	80.433	90.5173	72.2685	81.0823	79.38	68.0393			725.104	80.433	18.7035	-71.3592	-134.359	-207.875	-291.03
726.068	82.3437	90.5699	72.2418	81.4399	79.6985	68.6394			726.068	82.3437	18.7561	-71.3859	-134.002	-207.557	-290.43
727.032	84.3184	90.6285	72.2041	81.781	80.0048	69.2268			727.032	84.3184	18.8147	-71.4236	-133.66	-207.251	-289.842
727.996	86.1818	90.686	72.1584	82.081	80.2756	69.7554			727.996	86.1818	18.8722	-71.4693	-133.36	-206.98	-289.314
728.961	87.8227	90.7354	72.1066	82.3271	80.4971	70.1987			728.961	87.8227	18.9216	-71.5211	-133.114	-206.758	-288.87
729.925	89.1892	90.7705	72.0499	82.5156	80.6645	70.5472			729.925	89.1892	18.9567	-71.5778	-132.926	-206.591	-288.522
730.889	90.2748	90.7862	71.9884	82.6503	80.7802	70.8036			730.889	90.2748	18.9724	-71.6393	-132.791	-206.475	-288.266
731.853	91.1	90.7792	71.9227	82.738	80.8513	70.9781			731.853	91.1	18.9654	-71.705	-132.703	-206.404	-288.091
732.817	91.6924	90.7472	71.8532	82.7863	80.8856	71.0817			732.817	91.6924	18.9334	-71.7745	-132.655	-206.37	-287.987
733.782	92.0677	90.6876	71.7808	82.7993	80.8885	71.1216			733.782	92.0677	18.8738	-71.8469	-132.642	-206.367	-287.948
734.746	92.2194	90.5975	71.7062	82.7758	80.8608	71.0972			734.746	92.2194	18.7837	-71.9215	-132.666	-206.395	-287.972
735.71	92.1226	90.4736	71.6302	82.7115	80.8	71.0026			735.71	92.1226	18.6598	-71.9975	-132.73	-206.455	-288.067
736.674	91.7553	90.3145	71.5542	82.603	80.7041	70.8333			736.674	91.7553	18.5007	-72.0735	-132.838	-206.551	-288.236
737.639	91.1319	90.1231	71.4801	82.455	80.5776	70.5958			737.639	91.1319	18.3093	-72.1476	-132.986	-206.678	-288.473
738.603	90.3308	89.9091	71.4101	82.2847	80.4349	70.3164			738.603	90.3308	18.0953	-72.2176	-133.157	-206.82	-288.753
739.567	89.4996	89.688	71.3462	82.121	80.3002	70.0406			739.567	89.4996	17.8742	-72.2815	-133.32	-206.955	-289.029
740.531	88.8257	89.4793	71.2899	81.9975	80.2009	69.8238			740.531	88.8257	17.6655	-72.3378	-133.444	-207.054	-289.245
741.495	88.4818	89.3012	71.2423	81.9418	80.1594	69.7139			741.495	88.4818	17.4874	-72.3854	-133.5	-207.096	-289.355
742.46	88.5677	89.1651	71.2037	81.9654	80.1845	69.7357			742.46	88.5677	17.3513	-72.424	-133.476	-207.071	-289.333
743.424	89.0767	89.0727	71.1749	82.0606	80.2686	69.8818			743.424	89.0767	17.2589	-72.4528	-133.381	-206.987	-289.187
744.388	89.9028	89.0149	71.1565	82.2041	80.3916	70.1175			744.388	89.9028	17.2011	-72.4712	-133.237	-206.864	-288.952
745.352	90.8824	88.9747	71.1488	82.3659	80.5283	70.3941			745.352	90.8824	17.1609	-72.4789	-133.076	-206.727	-288.675
746.317	91.8523	88.9307	71.1515	82.5196	80.6569	70.6663			746.317	91.8523	17.1169	-72.4762	-132.922	-206.598	-288.403
747.281	92.6946	88.862	71.1633	82.649	80.7646	70.9035			747.281	92.6946	17.0482	-72.4644	-132.792	-206.491	-288.166
748.245	93.356	88.7506	71.1819	82.7493	80.8483	71.0943			748.245	93.356	16.9368	-72.4458	-132.692	-206.407	-287.975
749.209	93.8382	88.5829	71.205	82.8238	80.9115	71.2417			749.209	93.8382	16.7691	-72.4227	-132.618	-206.344	-287.827
750.174	94.1746	88.35	71.2305	82.88	80.9602	71.3561			750.174	94.1746	16.5362	-72.3972	-132.561	-206.295	-287.713
751.138	94.4061	88.0484	71.2571	82.9249	80.9996	71.4485			751.138	94.4061	16.2346	-72.3706	-132.517	-206.256	-287.621
752.102	94.5676	87.6812	71.2845	82.9636	81.0332	71.5272			752.102	94.5676	15.8674	-72.3432	-132.478	-206.222	-287.542
753.066	94.6843	87.2611	71.3125	82.9988	81.0629	71.5976			753.066	94.6843	15.4473	-72.3152	-132.443	-206.192	-287.472
754.031	94.7743	86.8131	71.3405	83.0314	81.0894	71.6629			754.031	94.7743	14.9993	-72.2872	-132.41	-206.166	-287.406
754.995	94.8509	86.3761	71.3674	83.061	81.1132	71.7248			754.995	94.8509	14.5623	-72.2603	-132.38	-206.142	-287.344
755.959	94.9235	86.0006	71.3916	83.0869	81.1344	71.7836			755.959	94.9235	14.1868	-72.2361	-132.355	-206.121	-287.286
756.923	94.9968	85.7429	71.4108	83.108	81.1529	71.8382			756.923	94.9968	13.9291	-72.2169	-132.333	-206.102	-287.231
757.888	95.071	85.6548	71.4233	83.1239	81.1685	71.8861			757.888	95.071	13.841	-72.2044	-132.318	-206.087	-287.183
758.852	95.1428	85.7704	71.4282	83.1342	81.1809	71.9249			758.852	95.1428	13.9566	-72.1995	-132.307	-206.074	-287.144
759.816	95.2082	86.0967	71.4254	83.1393	81.1898	71.9525			759.816	95.2082	14.2829	-72.2023	-132.302	-206.066	-287.117
760.78	95.2635	86.6082	71.4152	83.1392	81.1948	71.968			760.78	95.2635	14.7944	-72.2125	-132.302	-206.061	-287.101
761.744	95.3064	87.2507	71.3982	83.1339	81.1949	71.9715			761.744	95.3064	15.4369	-72.2295	-132.308	-206.06	-287.098
762.709	95.336	87.9533	71.3739	83.1232	81.189	71.9641			762.709	95.336	16.1395	-72.2538	-132.318	-206.066	-287.105
763.673	95.3524	88.6438	71.3413	83.1064	81.1762	71.9472			763.673	95.3524	16.83	-72.2864	-132.335	-206.079	-287.122
764.637	95.3572	89.2638	71.2991	83.0834	81.156	71.9222			764.637	95.3572	17.45	-72.3286	-132.358	-206.099	-287.147
765.601	95.3528	89.7772	71.2467	83.0543	81.1288	71.8902			765.601	95.3528	17.9634	-72.381	-132.387	-206.127	-287.179
766.566	95.3407	90.172	71.1851	83.0195	81.0956	71.8516			766.566	95.3407	18.3582	-72.4426	-132.422	-206.16	-287.218
767.53	95.3189	90.4546	71.1162	82.9792	81.0573	71.8052			767.53	95.3189	18.6408	-72.5115	-132.462	-206.198	-287.264
768.494	95.2783	90.6417	71.0425	82.9322	81.0137	71.7479			768.494	95.2783	18.8279	-72.5852	-132.509	-206.242	-287.321
769.458	95.202	90.7532	70.9656	82.8763	80.9633	71.6745			769.458	95.202	18.9394	-72.6621	-132.565	-206.292	-287.395
770.423	95.0696	90.8072	70.8856	82.8083	80.9035	71.5796			770.423	95.0696	18.9934	-72.7421	-132.633	-206.352	-287.49
771.387	94.8657	90.8191	70.8015	82.7264	80.8325	71.4594			771.387	94.8657	19.0053	-72.8262	-132.715	-206.423	-287.61
772.351	94.591	90.8019	70.7121	82.6318	80.7504	71.3153			772.351	94.591	18.9881	-72.9156	-132.81	-206.505	-287.754
773.315	94.2702	90.7664	70.6177	82.5302	80.6611	71.155			773.315	94.2702	18.9526	-73.01	-132.911	-206.594	-287.914
774.279	93.9504	90.7211	70.5201	82.4315	80.5716	70.9924			774.279	93.9504	18.9073	-73.1076	-133.01	-206.684	-288.077
775.244	93.6903	90.6716	70.4227	82.3466	80.4904	70.8441			775.244	93.6903	18.8578	-73.205	-133.095	-206.765	-288.225
776.208	93.5416	90.6202	70.3287	82.2839	80.4247	70.7252			776.208	93.5416	18.8064	-73.299	-133.158	-206.831	-288.344
777.172	93.532	90.5663	70.2408	82.2464	80.3784	70.6444			777.172	93.532	18.7525	-73.3869	-133.195	-206.877	-288.425
778.136	93.6562	90.5082	70.1599	82.2305	80.3507	70.602			778.136	93.6562	18.6944	-73.4678	-133.211	-206.905	-288.467
779.101	93.8793	90.4439	70.0857	82.2281	80.3373	70.5907			779.101	93.8793	18.6301	-73.542	-133.213	-206.918	-288.478
780.065	94.151	90.372	70.018	82.2298	80.3323	70.5993			780.065	94.151	18.5582	-73.6097	-133.212	-206.923	-288.47
781.029	94.4219	90.2918	69.9565	82.2281	80.3302	70.6169			781.029	94.4219	18.478	-73.6712	-133.213	-206.925	-288.452
781.993	94.657	90.2026	69.9011	82.2196	80.3271	70.6356			781.993	94.657	18.3888	-73.7266	-133.222	-206.928	-288.434
782.958	94.8404	90.104	69.8517	82.2045	80.3213	70.6516			782.958	94.8404	18.2902	-73.776	-133.237	-206.934	-288.418
783.922	94.9725	89.9971	69.8076	82.1857	80.3129	70.6639			783.922	94.9725	18.1833	-73.8201	-133.256	-206.942	-288.405
784.886	95.0627	89.8848	69.768	82.1669	80.3028	70.6729			784.886	95.0627	18.071	-73.8597	-133.275	-206.953	-288.396
785.85	95.1222	89.7721	69.733	82.1515	80.2928	70.6793			785.85	95.1222	17.9583	-73.8947	-133.29	-206.963	-288.39
786.814	95.1601	89.6647	69.7043	82.1416	80.2849	70.6839			786.814	95.1601	17.8509	-73.9234	-133.3	-206.97	-288.385
787.779	95.1817	89.5665	69.6857	82.138	80.2812	70.6879			787.779	95.1817	17.7527	-73.942	-133.303	-206.974	-288.381
788.743	95.1903	89.4775	69.6818	82.1403	80.283	70.6936			788.743	95.1903	17.6637	-73.9459	-133.301	-206.972	-288.376
789.707	95.1879	89.3933	69.6964	82.1471	80.2908	70.7033			789.707	95.1879	17.5795	-73.9313	-133.294	-206.965	-288.366
790.671	95.1767	89.3067	69.7309	82.1567	80.304	70.7192			790.671	95.1767	17.4929	-73.8968	-133.285	-206.951	-288.35
791.636	95.1596	89.2111	69.7834	82.1677	80.3214	70.7423			791.636	95.1596	17.3973	-73.8443	-133.274	-206.934	-288.327
792.6	95.1394	89.1035	69.8498	82.1798	80.3419	70.7729			792.6	95.1394	17.2897	-73.7779	-133.262	-206.913	-288.296
793.564	95.118	88.9869	69.9257	82.1935	80.3648	70.8107			793.564	95.118	17.1731	-73.702	-133.248	-206.891	-288.258
794.528	95.0965	88.8688	70.0078	82.2101	80.3905	70.8562			794.528	95.0965	17.055	-73.6199	-133.231	-206.865	-288.213
795.493	95.0748	88.7596	70.0951	82.2306	80.42	70.9101			795.493	95.0748	16.9458	-73.5326	-133.211	-206.835	-288.159
796.457	95.0518	88.6679	70.1879	82.2562	80.4544	70.9737			796.457	95.0518	16.8541	-73.4398	-133.185	-206.801	-288.095
797.421	95.0266	88.5992	70.2867	82.2876	80.4941	71.048			797.421	95.0266	16.7854	-73.341	-133.154	-206.761	-288.021
798.385	94.9992	88.5536	70.3913	82.3255	80.5395	71.1328			798.385	94.9992	16.7398	-73.2364	-133.116	-206.716	-287.936
799.35	94.9699	88.5274	70.5003	82.3706	80.5903	71.2272			799.35	94.9699	16.7136	-73.1274	-133.071	-206.665	-287.842
800.314	94.9396	88.5141	70.6112	82.4226	80.6456	71.3288			800.314	94.9396	16.7003	-73.0165	-133.019	-206.61	-287.74
801.278	94.9085	88.5066	70.7213	82.4797	80.7044	71.4342			801.278	94.9085	16.6928	-72.9064	-132.962	-206.551	-287.635
802.242	94.8763	88.4983	70.8284	82.539	80.7648	71.5396			802.242	94.8763	16.6845	-72.7993	-132.902	-206.491	-287.53
803.207	94.8417	88.4841	70.9306	82.5964	80.8249	71.6409			803.207	94.8417	16.6703	-72.6971	-132.845	-206.43	-287.428
804.171	94.8034	88.4605	71.0263	82.6488	80.8826	71.7353			804.171	94.8034	16.6467	-72.6014	-132.793	-206.373	-287.334
805.135	94.7602	88.426	71.1144	82.6944	80.9364	71.8207			805.135	94.7602	16.6122	-72.5133	-132.747	-206.319	-287.248
806.099	94.7118	88.3803	71.1945	82.7331	80.9854	71.8969			806.099	94.7118	16.5665	-72.4332	-132.708	-206.27	-287.172
807.063	94.6588	88.3246	71.2666	82.7662	81.0292	71.9643			807.063	94.6588	16.5108	-72.3611	-132.675	-206.226	-287.105
808.028	94.6022	88.2611	71.3316	82.7946	81.0677	72.0233			808.028	94.6022	16.4473	-72.2961	-132.647	-206.188	-287.046
808.992	94.542	88.1918	71.3904	82.8186	81.1004	72.0734			808.992	94.542	16.378	-72.2373	-132.623	-206.155	-286.996
809.956	94.4769	88.1187	71.4432	82.8373	81.1268	72.1131			809.956	94.4769	16.3049	-72.1845	-132.604	-206.129	-286.956
810.92	94.4033	88.0425	71.489	82.8495	81.146	72.1404			810.92	94.4033	16.2287	-72.1387	-132.592	-206.109	-286.929
811.885	94.3164	87.9627	71.5255	82.8541	81.1576	72.1534			811.885	94.3164	16.1489	-72.1022	-132.587	-206.098	-286.916
812.849	94.2109	87.8782	71.5502	82.8507	81.1614	72.1512			812.849	94.2109	16.0644	-72.0775	-132.591	-206.094	-286.918
813.813	94.0807	87.7875	71.5611	82.8393	81.1573	72.1336			813.813	94.0807	15.9737	-72.0666	-132.602	-206.098	-286.936
814.777	93.917	87.69	71.5586	82.8191	81.1446	72.0998			814.777	93.917	15.8762	-72.0691	-132.622	-206.111	-286.969
815.741	93.7038	87.5862	71.5447	82.7881	81.1214	72.0467			815.741	93.7038	15.7724	-72.083	-132.653	-206.134	-287.022
816.706	93.4158	87.478	71.5231	82.7423	81.0847	71.9679			816.706	93.4158	15.6642	-72.1046	-132.699	-206.171	-287.101
817.67	93.0209	87.3676	71.4977	82.6766	81.0311	71.8552			817.67	93.0209	15.5538	-72.13	-132.765	-206.224	-287.214
818.634	92.4931	87.2569	71.4715	82.5872	80.9583	71.702			818.634	92.4931	15.4431	-72.1562	-132.854	-206.297	-287.367
819.598	91.8306	87.1465	71.4454	82.4746	80.8673	71.5083			819.598	91.8306	15.3327	-72.1823	-132.967	-206.388	-287.561
820.563	91.0726	87.0356	71.4189	82.3459	80.7643	71.2856			820.563	91.0726	15.2218	-72.2088	-133.096	-206.491	-287.784
821.527	90.3041	86.9223	71.3905	82.2155	80.6604	71.0576			821.527	90.3041	15.1085	-72.2372	-133.226	-206.595	-288.012
822.491	89.6411	86.8051	71.3592	82.102	80.5693	70.8554			822.491	89.6411	14.9913	-72.2685	-133.339	-206.686	-288.214
823.455	89.1987	86.6835	71.3249	82.0231	80.5045	70.7092			823.455	89.1987	14.8697	-72.3028	-133.418	-206.751	-288.36
824.42	89.0536	86.5589	71.2892	81.9897	80.474	70.6389			824.42	89.0536	14.7451	-72.3385	-133.452	-206.781	-288.43
825.384	89.2182	86.4338	71.2546	82.0019	80.4785	70.6472			825.384	89.2182	14.62	-72.3731	-133.44	-206.777	-288.422
826.348	89.6365	86.3108	71.2238	82.0495	80.5109	70.7196			826.348	89.6365	14.497	-72.4039	-133.392	-206.744	-288.35
827.312	90.2058	86.1916	71.199	82.1158	80.5585	70.8298			827.312	90.2058	14.3778	-72.4287	-133.326	-206.697	-288.239
828.277	90.8106	86.0761	71.1806	82.1833	80.6074	70.9492			828.277	90.8106	14.2623	-72.4471	-133.258	-206.648	-288.12
829.241	91.3569	85.9627	71.1681	82.2393	80.6465	71.0551			829.241	91.3569	14.1489	-72.4596	-133.202	-206.609	-288.014
830.205	91.7906	85.8492	71.1604	82.2776	80.6702	71.1351			830.205	91.7906	14.0354	-72.4673	-133.164	-206.585	-287.934
831.169	92.0985	85.7338	71.1567	82.2979	80.6781	71.1872			831.169	92.0985	13.92	-72.471	-133.144	-206.577	-287.882
832.134	92.2952	85.6162	71.1576	82.3033	80.674	71.2159			832.134	92.2952	13.8024	-72.4701	-133.138	-206.581	-287.853
833.098	92.407	85.4971	71.1644	82.2978	80.6634	71.2278			833.098	92.407	13.6833	-72.4633	-133.144	-206.592	-287.841
834.062	92.4592	85.3778	71.1789	82.2853	80.6514	71.2295			834.062	92.4592	13.564	-72.4488	-133.156	-206.604	-287.84
835.026	92.4717	85.2589	71.2029	82.2695	80.6416	71.2258			835.026	92.4717	13.4451	-72.4248	-133.172	-206.614	-287.843
835.99	92.4598	85.1399	71.2374	82.2546	80.6361	71.221			835.99	92.4598	13.3261	-72.3903	-133.187	-206.619	-287.848
836.955	92.4364	85.0193	71.2828	82.2449	80.6359	71.2189			836.955	92.4364	13.2055	-72.3449	-133.197	-206.619	-287.85
837.919	92.4125	84.8961	71.3391	82.2437	80.6411	71.2234			837.919	92.4125	13.0823	-72.2886	-133.198	-206.614	-287.846
838.883	92.3962	84.7714	71.4058	82.2527	80.6515	71.2374			838.883	92.3962	12.9576	-72.2219	-133.189	-206.604	-287.832
839.847	92.3897	84.6483	71.4818	82.2716	80.6672	71.2615			839.847	92.3897	12.8345	-72.1459	-133.17	-206.588	-287.808
840.812	92.3891	84.5312	71.564	82.2982	80.6889	71.2934			840.812	92.3891	12.7174	-72.0637	-133.143	-206.566	-287.776
841.776	92.3857	84.4228	71.6471	82.329	80.7177	71.3284			841.776	92.3857	12.609	-71.9806	-133.112	-206.538	-287.741
842.74	92.3697	84.322	71.7246	82.3603	80.7538	71.3602			842.74	92.3697	12.5082	-71.9031	-133.081	-206.502	-287.709
843.704	92.334	84.2232	71.7913	82.3874	80.7944	71.384			843.704	92.334	12.4094	-71.8364	-133.054	-206.461	-287.685
844.668	92.2773	84.1182	71.8458	82.405	80.8327	71.3987			844.668	92.2773	12.3044	-71.7819	-133.036	-206.423	-287.67
845.633	92.2038	83.9996	71.892	82.4085	80.8594	71.4075			845.633	92.2038	12.1858	-71.7357	-133.033	-206.396	-287.662
846.597	92.1215	83.8649	71.9387	82.3963	80.8655	71.4173			846.597	92.1215	12.0511	-71.689	-133.045	-206.39	-287.652
847.561	92.0384	83.7181	71.9953	82.3716	80.8482	71.4353			847.561	92.0384	11.9043	-71.6324	-133.07	-206.407	-287.634
848.525	91.9599	83.5684	72.0669	82.3439	80.8139	71.4651			848.525	91.9599	11.7546	-71.5608	-133.098	-206.441	-287.604
849.49	91.8867	83.4264	72.151	82.3258	80.7776	71.5044			849.49	91.8867	11.6126	-71.4767	-133.116	-206.478	-287.565
850.454	91.8155	83.2997	72.2381	82.3287	80.7573	71.5455			850.454	91.8155	11.4859	-71.3896	-133.113	-206.498	-287.524
851.418	91.7414	83.1905	72.3159	82.3574	80.766	71.5785			851.418	91.7414	11.3767	-71.3118	-133.084	-206.489	-287.491
852.382	91.6593	83.0947	72.3748	82.4065	80.8058	71.5958			852.382	91.6593	11.2809	-71.2529	-133.035	-206.45	-287.473
853.347	91.5664	83.0049	72.412	82.4626	80.8664	71.5955			853.347	91.5664	11.1911	-71.2157	-132.979	-206.389	-287.474
854.311	91.4625	82.9132	72.4319	82.5094	80.9301	71.5821			854.311	91.4625	11.0994	-71.1958	-132.932	-206.325	-287.487
855.275	91.3491	82.8143	72.4432	82.5342	80.9797	71.5636			855.275	91.3491	11.0005	-71.1845	-132.907	-206.276	-287.506
856.239	91.2289	82.7068	72.4545	82.533	81.0052	71.5479			856.239	91.2289	10.893	-71.1732	-132.908	-206.25	-287.521
857.204	91.1044	82.5927	72.4713	82.5107	81.0069	71.5393			857.204	91.1044	10.7789	-71.1564	-132.931	-206.248	-287.53
858.168	90.9777	82.476	72.4948	82.4777	80.9928	71.5374			858.168	90.9777	10.6622	-71.1329	-132.964	-206.263	-287.532
859.132	90.8501	82.3599	72.5237	82.4449	80.9734	71.5378			859.132	90.8501	10.5461	-71.104	-132.997	-206.282	-287.531
860.096	90.7223	82.2464	72.5556	82.4192	80.9567	71.535			860.096	90.7223	10.4326	-71.0721	-133.022	-206.299	-287.534
861.061	90.5948	82.1353	72.5882	82.4022	80.9457	71.5239			861.061	90.5948	10.3215	-71.0395	-133.039	-206.31	-287.545
862.025	90.4673	82.0254	72.6198	82.3909	80.9386	71.5016			862.025	90.4673	10.2116	-71.0079	-133.051	-206.317	-287.568
862.989	90.3395	81.9147	72.6486	82.3807	80.9314	71.4677			862.989	90.3395	10.1009	-70.9791	-133.061	-206.324	-287.601
863.953	90.2104	81.8019	72.6729	82.3671	80.9202	71.4232			863.953	90.2104	9.98807	-70.9548	-133.074	-206.335	-287.646
864.917	90.0787	81.6855	72.6908	82.3473	80.9032	71.3698			864.917	90.0787	9.87167	-70.9369	-133.094	-206.352	-287.699
865.882	89.943	81.5644	72.7005	82.3204	80.8812	71.3096			865.882	89.943	9.75057	-70.9272	-133.121	-206.374	-287.76
866.846	89.8027	81.4371	72.7007	82.2868	80.8562	71.2438			866.846	89.8027	9.62327	-70.927	-133.155	-206.399	-287.825
867.81	89.6579	81.3016	72.6905	82.2481	80.8302	71.1736			867.81	89.6579	9.48777	-70.9372	-133.193	-206.425	-287.896
868.774	89.5097	81.1561	72.6703	82.2058	80.8042	71.0993			868.774	89.5097	9.34227	-70.9574	-133.236	-206.451	-287.97
869.739	89.3601	80.999	72.6418	82.1612	80.7769	71.021			869.739	89.3601	9.18517	-70.9859	-133.28	-206.478	-288.048
870.703	89.2107	80.8302	72.6079	82.1151	80.7455	70.9384			870.703	89.2107	9.01637	-71.0198	-133.326	-206.51	-288.131
871.667	89.0619	80.6507	72.5719	82.0676	80.707	70.8508			871.667	89.0619	8.83687	-71.0558	-133.374	-206.548	-288.218
872.631	88.9113	80.4624	72.5366	82.0181	80.6597	70.7569			872.631	88.9113	8.64857	-71.0911	-133.423	-206.596	-288.312
873.596	88.7535	80.2683	72.5029	81.9656	80.6038	70.655			873.596	88.7535	8.45447	-71.1248	-133.476	-206.652	-288.414
874.56	88.5809	80.0712	72.4699	81.9086	80.5416	70.5432			874.56	88.5809	8.25737	-71.1578	-133.533	-206.714	-288.526
875.524	88.3844	79.8744	72.4361	81.8449	80.476	70.4198			875.524	88.3844	8.06057	-71.1916	-133.597	-206.779	-288.649
876.488	88.1557	79.6818	72.4001	81.7729	80.4091	70.2834			876.488	88.1557	7.86797	-71.2276	-133.669	-206.846	-288.786
877.452	87.8874	79.4991	72.3618	81.6911	80.3408	70.1332			877.452	87.8874	7.68527	-71.2659	-133.75	-206.915	-288.936
878.417	87.5721	79.3345	72.3228	81.5991	80.2686	69.9685			878.417	87.5721	7.52067	-71.3049	-133.842	-206.987	-289.101
879.381	87.2005	79.1992	72.2851	81.4974	80.1883	69.7882			879.381	87.2005	7.38537	-71.3426	-133.944	-207.067	-289.281
880.345	86.7615	79.106	72.2507	81.387	80.0958	69.5907			880.345	86.7615	7.29217	-71.377	-134.054	-207.16	-289.478
881.309	86.2452	79.0674	72.2204	81.2686	79.9884	69.3753			881.309	86.2452	7.25357	-71.4073	-134.173	-207.267	-289.694
882.274	85.6497	79.0929	72.1937	81.1433	79.8668	69.1439			882.274	85.6497	7.27907	-71.434	-134.298	-207.389	-289.925
883.238	84.9901	79.1869	72.1695	81.0131	79.7353	68.9029			883.238	84.9901	7.37307	-71.4582	-134.428	-207.52	-290.166
884.202	84.304	79.3467	72.1469	80.8827	79.6024	68.6643			884.202	84.304	7.53287	-71.4808	-134.559	-207.653	-290.405
885.166	83.6502	79.5632	72.1255	80.7599	79.4787	68.4444			885.166	83.6502	7.74937	-71.5022	-134.682	-207.777	-290.625
886.131	83.0976	79.8214	72.1058	80.6546	79.375	68.2605			886.131	83.0976	8.00757	-71.5219	-134.787	-207.88	-290.809
887.095	82.7077	80.1024	72.089	80.5762	79.2997	68.1262			887.095	82.7077	8.28857	-71.5387	-134.865	-207.956	-290.943
888.059	82.5168	80.3862	72.077	80.5305	79.2563	68.048			888.059	82.5168	8.57237	-71.5507	-134.911	-207.999	-291.021
889.023	82.5253	80.6542	72.0715	80.5179	79.2432	68.0231			889.023	82.5253	8.84037	-71.5562	-134.924	-208.012	-291.046
889.987	82.6977	80.8912	72.0744	80.5327	79.2539	68.0409			889.987	82.6977	9.07737	-71.5533	-134.909	-208.001	-291.028
890.952	82.9741	81.0871	72.0871	80.5657	79.2797	68.0862			890.952	82.9741	9.27327	-71.5406	-134.876	-207.976	-290.983
891.916	83.2876	81.2381	72.1107	80.6065	79.3118	68.1433			891.916	83.2876	9.42427	-71.517	-134.835	-207.944	-290.926
892.88	83.5798	81.3456	72.146	80.6463	79.3433	68.1994			892.88	83.5798	9.53177	-71.4817	-134.795	-207.912	-290.87
893.844	83.8105	81.4161	72.1933	80.6791	79.3706	68.2463			893.844	83.8105	9.60227	-71.4344	-134.762	-207.885	-290.823
894.809	83.9592	81.4588	72.2522	80.702	79.3924	68.28			894.809	83.9592	9.64497	-71.3755	-134.739	-207.863	-290.789
895.773	84.0203	81.4848	72.3219	80.7147	79.4096	68.2993			895.773	84.0203	9.67097	-71.3058	-134.727	-207.846	-290.77
896.737	83.9956	81.5055	72.4011	80.7184	79.4235	68.3048			896.737	83.9956	9.69167	-71.2266	-134.723	-207.832	-290.764
897.701	83.8892	81.5307	72.4884	80.7154	79.4346	68.2973			897.701	83.8892	9.71687	-71.1393	-134.726	-207.821	-290.772
898.666	83.7043	81.5686	72.5824	80.7076	79.4426	68.2777			898.666	83.7043	9.75477	-71.0453	-134.734	-207.813	-290.791
899.63	83.4428	81.624	72.6817	80.6958	79.4459	68.2466			899.63	83.4428	9.81017	-70.946	-134.746	-207.809	-290.823
900.594	83.1065	81.6987	72.7849	80.6797	79.4425	68.2045			900.594	83.1065	9.88487	-70.8428	-134.762	-207.813	-290.865
901.558	82.6989	81.7917	72.8908	80.6576	79.4311	68.1518			901.558	82.6989	9.97787	-70.7369	-134.784	-207.824	-290.917
902.523	82.2269	81.8997	72.9976	80.6277	79.4114	68.0885			902.523	82.2269	10.0859	-70.6301	-134.814	-207.844	-290.981
903.487	81.7019	82.019	73.1036	80.5892	79.3845	68.0149			903.487	81.7019	10.2052	-70.5241	-134.852	-207.871	-291.054
904.451	81.1405	82.1458	73.2071	80.5426	79.3524	67.9316			904.451	81.1405	10.332	-70.4206	-134.899	-207.903	-291.138
905.415	80.5635	82.2775	73.3064	80.4903	79.3175	67.8399			905.415	80.5635	10.4637	-70.3213	-134.951	-207.938	-291.229
906.38	79.992	82.4128	73.3999	80.4351	79.2813	67.742			906.38	79.992	10.599	-70.2278	-135.006	-207.974	-291.327
907.344	79.4436	82.5514	73.487	80.3797	79.2446	67.6405			907.344	79.4436	10.7376	-70.1407	-135.062	-208.011	-291.429
908.308	78.9269	82.6937	73.5677	80.3255	79.2072	67.5383			908.308	78.9269	10.8799	-70.06	-135.116	-208.048	-291.531
909.272	78.4391	82.8404	73.6427	80.2726	79.1682	67.4369			909.272	78.4391	11.0266	-69.985	-135.169	-208.087	-291.632
910.236	77.9655	82.9916	73.7135	80.2198	79.1271	67.3362			910.236	77.9655	11.1778	-69.9142	-135.222	-208.128	-291.733
911.201	77.4835	83.1461	73.7816	80.1651	79.0834	67.2342			911.201	77.4835	11.3323	-69.8461	-135.276	-208.172	-291.835
912.165	76.9686	83.3018	73.8483	80.1066	79.0369	67.1276			912.165	76.9686	11.488	-69.7794	-135.335	-208.218	-291.942
913.129	76.3997	83.4552	73.9143	80.0422	78.9875	67.0126			913.129	76.3997	11.6414	-69.7134	-135.399	-208.268	-292.057
914.093	75.7641	83.6022	73.9798	79.9705	78.9346	66.8863			914.093	75.7641	11.7884	-69.6479	-135.471	-208.321	-292.183
915.058	75.059	83.7391	74.0447	79.891	78.8777	66.7472			915.058	75.059	11.9253	-69.583	-135.55	-208.378	-292.322
916.022	74.2905	83.8628	74.1093	79.804	78.8163	66.5961			916.022	74.2905	12.049	-69.5184	-135.637	-208.439	-292.473
916.986	73.471	83.9718	74.1738	79.7115	78.7506	66.4354			916.986	73.471	12.158	-69.4539	-135.73	-208.505	-292.634
917.95	72.617	84.0657	74.2387	79.6161	78.6825	66.269			917.95	72.617	12.2519	-69.389	-135.825	-208.573	-292.8
918.915	71.746	84.1449	74.3041	79.5213	78.6143	66.1016			918.915	71.746	12.3311	-69.3236	-135.92	-208.641	-292.968
919.879	70.8758	84.2105	74.3688	79.43	78.5489	65.9375			919.879	70.8758	12.3967	-69.2589	-136.011	-208.706	-293.132
920.843	70.0241	84.2639	74.431	79.3443	78.4883	65.7802			920.843	70.0241	12.4501	-69.1967	-136.097	-208.767	-293.289
921.807	69.2081	84.3069	74.4879	79.2646	78.4332	65.6322			921.807	69.2081	12.4931	-69.1398	-136.177	-208.822	-293.437
922.771	68.4449	84.3418	74.5371	79.1908	78.3827	65.4953			922.771	68.4449	12.528	-69.0906	-136.251	-208.873	-293.574
923.736	67.751	84.3711	74.5768	79.1227	78.3353	65.371			923.736	67.751	12.5573	-69.0509	-136.319	-208.92	-293.698
924.7	67.1418	84.3978	74.6062	79.0611	78.2904	65.2613			924.7	67.1418	12.584	-69.0215	-136.38	-208.965	-293.808
925.664	66.6302	84.4249	74.6257	79.0079	78.249	65.169			925.664	66.6302	12.6111	-69.002	-136.434	-209.006	-293.9
926.628	66.2267	84.455	74.6364	78.966	78.2137	65.0973			926.628	66.2267	12.6412	-68.9913	-136.475	-209.042	-293.972
927.593	65.9387	84.49	74.6391	78.938	78.1881	65.0492			927.593	65.9387	12.6762	-68.9886	-136.503	-209.067	-294.02
928.557	65.7708	84.5313	74.634	78.9256	78.1754	65.0272			928.557	65.7708	12.7175	-68.9937	-136.516	-209.08	-294.042
929.521	65.7245	84.5795	74.6202	78.9289	78.1772	65.0322			929.521	65.7245	12.7657	-69.0075	-136.513	-209.078	-294.037
930.485	65.7989	84.6348	74.5965	78.9469	78.1933	65.0641			930.485	65.7989	12.821	-69.0312	-136.495	-209.062	-294.005
931.45	65.99	84.697	74.5615	78.9778	78.2218	65.1213			931.45	65.99	12.8832	-69.0662	-136.464	-209.034	-293.948
932.414	66.2909	84.7661	74.5141	79.0197	78.2597	65.2011			932.414	66.2909	12.9523	-69.1136	-136.422	-208.996	-293.868
933.378	66.6925	84.8412	74.4546	79.0709	78.3042	65.3004			933.378	66.6925	13.0274	-69.1731	-136.371	-208.951	-293.769
934.342	67.1837	84.9213	74.3839	79.1303	78.3529	65.4158			934.342	67.1837	13.1075	-69.2438	-136.311	-208.902	-293.653
935.307	67.7531	85.0044	74.304	79.1966	78.4044	65.5439			935.307	67.7531	13.1906	-69.3237	-136.245	-208.851	-293.525
936.271	68.3893	85.0877	74.2173	79.2691	78.4582	65.6819			936.271	68.3893	13.2739	-69.4104	-136.172	-208.797	-293.387
937.235	69.0811	85.168	74.1263	79.3466	78.5145	65.8277			937.235	69.0811	13.3542	-69.5014	-136.095	-208.741	-293.241
938.199	69.817	85.2422	74.0331	79.4279	78.5737	65.9795			938.199	69.817	13.4284	-69.5946	-136.014	-208.682	-293.09
939.163	70.5846	85.3076	73.94	79.5113	78.6359	66.1359			939.163	70.5846	13.4938	-69.6877	-135.93	-208.619	-292.933
940.128	71.3712	85.3625	73.8487	79.5948	78.7007	66.2951			940.128	71.3712	13.5487	-69.779	-135.847	-208.555	-292.774
941.092	72.1635	85.4065	73.7612	79.6766	78.767	66.4554			941.092	72.1635	13.5927	-69.8665	-135.765	-208.488	-292.614
942.056	72.9493	85.441	73.6792	79.7552	78.8333	66.6151			942.056	72.9493	13.6272	-69.9485	-135.686	-208.422	-292.454
943.02	73.7183	85.4691	73.6041	79.83	78.898	66.7729			943.02	73.7183	13.6553	-70.0236	-135.611	-208.357	-292.296
943.985	74.462	85.4946	73.5376	79.9013	78.9601	66.9276			943.985	74.462	13.6808	-70.0901	-135.54	-208.295	-292.142
944.949	75.1729	85.5215	73.4811	79.9699	79.019	67.0785			944.949	75.1729	13.7077	-70.1466	-135.472	-208.236	-291.991
945.913	75.8438	85.5519	73.4362	80.0364	79.075	67.2243			945.913	75.8438	13.7381	-70.1915	-135.405	-208.18	-291.845
946.877	76.4659	85.5858	73.4044	80.1005	79.1284	67.3634			946.877	76.4659	13.772	-70.2233	-135.341	-208.127	-291.706
947.842	77.0283	85.6209	73.3872	80.1615	79.1798	67.494			947.842	77.0283	13.8071	-70.2405	-135.28	-208.076	-291.575
948.806	77.5196	85.6543	73.3859	80.2182	79.2296	67.6145			948.806	77.5196	13.8405	-70.2418	-135.223	-208.026	-291.455
949.77	77.9309	85.6845	73.4017	80.2702	79.278	67.725			949.77	77.9309	13.8707	-70.226	-135.171	-207.977	-291.344
950.734	78.2609	85.7129	73.4357	80.3181	79.3257	67.828			950.734	78.2609	13.8991	-70.192	-135.123	-207.93	-291.241
951.698	78.5211	85.7446	73.4888	80.3649	79.3747	67.9294			951.698	78.5211	13.9308	-70.1389	-135.077	-207.881	-291.14
952.663	78.7391	85.7875	73.5622	80.416	79.4293	68.039			952.663	78.7391	13.9737	-70.0655	-135.025	-207.826	-291.03
953.627	78.9563	85.8507	73.6564	80.4789	79.4959	68.1695			953.627	78.9563	14.0369	-69.9713	-134.963	-207.759	-290.9
954.591	79.2204	85.9427	73.7715	80.5624	79.5819	68.3346			954.591	79.2204	14.1289	-69.8562	-134.879	-207.673	-290.735
955.555	79.5735	86.0697	73.9067	80.6741	79.6943	68.5457			955.555	79.5735	14.2559	-69.721	-134.767	-207.561	-290.523
956.52	80.0404	86.2341	74.0606	80.819	79.8371	68.8089			956.52	80.0404	14.4203	-69.5671	-134.622	-207.418	-290.26
957.484	80.6216	86.4328	74.2308	80.9971	80.0097	69.1224			957.484	80.6216	14.619	-69.3969	-134.444	-207.246	-289.947
958.448	81.2946	86.6574	74.4147	81.2032	80.2069	69.4772			958.448	81.2946	14.8436	-69.213	-134.238	-207.048	-289.592
959.412	82.0218	86.894	74.609	81.4285	80.4207	69.8589			959.412	82.0218	15.0802	-69.0187	-134.013	-206.835	-289.21
960.377	82.7631	87.1259	74.8103	81.6627	80.642	70.2518			960.377	82.7631	15.3121	-68.8174	-133.779	-206.613	-288.817
961.341	83.4869	87.3376	75.0144	81.8969	80.8635	70.6424			961.341	83.4869	15.5238	-68.6133	-133.545	-206.392	-288.427
962.305	84.1755	87.5193	75.2173	82.1255	81.0807	71.022			962.305	84.1755	15.7055	-68.4104	-133.316	-206.175	-288.047
963.269	84.8248	87.6707	75.4149	82.346	81.292	71.3864			963.269	84.8248	15.8569	-68.2128	-133.095	-205.963	-287.683
964.234	85.4396	87.8021	75.604	82.5584	81.497	71.7347			964.234	85.4396	15.9883	-68.0237	-132.883	-205.758	-287.334
965.198	86.0273	87.932	75.7829	82.7634	81.6958	72.0677			965.198	86.0273	16.1182	-67.8448	-132.678	-205.56	-287.001
966.162	86.5938	88.0815	75.9508	82.9611	81.8876	72.386			966.162	86.5938	16.2677	-67.6769	-132.48	-205.368	-286.683
967.126	87.142	88.2682	76.1079	83.151	82.0709	72.69			967.126	87.142	16.4544	-67.5198	-132.29	-205.184	-286.379
968.091	87.6722	88.5	76.2548	83.332	82.2439	72.9797			968.091	87.6722	16.6862	-67.3729	-132.109	-205.011	-286.089
969.055	88.1829	88.7737	76.392	83.5033	82.4055	73.2553			969.055	88.1829	16.9599	-67.2357	-131.938	-204.85	-285.814
970.019	88.6724	89.0756	76.5192	83.6645	82.5559	73.5167			970.019	88.6724	17.2618	-67.1085	-131.777	-204.699	-285.552
970.983	89.1387	89.3861	76.6362	83.8161	82.6962	73.7641			970.983	89.1387	17.5723	-66.9915	-131.625	-204.559	-285.305
971.947	89.5798	89.6854	76.7427	83.9594	82.8285	73.9974			971.947	89.5798	17.8716	-66.885	-131.482	-204.427	-285.072
972.912	89.9938	89.9579	76.8387	84.0952	82.9545	74.216			972.912	89.9938	18.1441	-66.789	-131.346	-204.301	-284.853
973.876	90.3791	90.1949	76.9252	84.2243	83.0751	74.4194			973.876	90.3791	18.3811	-66.7025	-131.217	-204.18	-284.65
974.84	90.7348	90.3942	77.0034	84.3464	83.1903	74.6072			974.84	90.7348	18.5804	-66.6243	-131.095	-204.065	-284.462
975.804	91.0608	90.559	77.0743	84.4604	83.2991	74.7795			975.804	91.0608	18.7452	-66.5534	-130.981	-203.956	-284.29
976.769	91.3576	90.6945	77.1385	84.5651	83.4001	74.9368			976.769	91.3576	18.8807	-66.4892	-130.876	-203.855	-284.132
977.733	91.6258	90.8064	77.1959	84.6593	83.4921	75.08			977.733	91.6258	18.9926	-66.4318	-130.782	-203.763	-283.989
978.697	91.866	90.8998	77.2461	84.743	83.5741	75.2104			978.697	91.866	19.086	-66.3816	-130.698	-203.681	-283.859
979.661	92.0786	90.9784	77.2891	84.8173	83.6463	75.3292			979.661	92.0786	19.1646	-66.3386	-130.624	-203.609	-283.74
980.625	92.2643	91.0452	77.3258	84.8842	83.7097	75.4382			980.625	92.2643	19.2314	-66.3019	-130.557	-203.546	-283.631
981.59	92.4244	91.1023	77.3584	84.9463	83.7665	75.5392			981.59	92.4244	19.2885	-66.2693	-130.495	-203.489	-283.53
982.554	92.5611	91.1519	77.3898	85.0053	83.8191	75.6341			982.554	92.5611	19.3381	-66.2379	-130.436	-203.436	-283.435
983.518	92.6774	91.1955	77.4228	85.0625	83.8703	75.7248			983.518	92.6774	19.3817	-66.2049	-130.379	-203.385	-283.344
984.482	92.7778	91.2344	77.4599	85.1185	83.922	75.8133			984.482	92.7778	19.4206	-66.1678	-130.323	-203.333	-283.256
985.447	92.8671	91.2696	77.5021	85.1737	83.9755	75.9011			985.447	92.8671	19.4558	-66.1256	-130.268	-203.28	-283.168
986.411	92.9512	91.3019	77.55	85.2286	84.0312	75.9893			986.411	92.9512	19.4881	-66.0777	-130.213	-203.224	-283.08
987.375	93.0349	91.3319	77.6032	85.2845	84.0891	76.0791			987.375	93.0349	19.5181	-66.0245	-130.157	-203.166	-282.99
988.339	93.1221	91.3598	77.6616	85.3427	84.1491	76.1712			988.339	93.1221	19.546	-65.9661	-130.099	-203.106	-282.898
989.304	93.2139	91.3856	77.725	85.4048	84.2115	76.2666			989.304	93.2139	19.5718	-65.9027	-130.037	-203.044	-282.803
990.268	93.3091	91.4094	77.7937	85.4716	84.2768	76.3659			990.268	93.3091	19.5956	-65.834	-129.97	-202.979	-282.703
991.232	93.4042	91.4313	77.8683	85.5432	84.3453	76.4695			991.232	93.4042	19.6175	-65.7594	-129.898	-202.91	-282.6
992.196	93.4949	91.4518	77.9493	85.619	84.4169	76.5773			992.196	93.4949	19.638	-65.6784	-129.822	-202.838	-282.492
993.16	93.5772	91.4716	78.0366	85.6976	84.4907	76.6886			993.16	93.5772	19.6578	-65.5911	-129.744	-202.765	-282.381
994.125	93.6488	91.4911	78.1288	85.777	84.5654	76.8023			994.125	93.6488	19.6773	-65.4989	-129.664	-202.69	-282.267
995.089	93.7091	91.5099	78.2234	85.8552	84.6396	76.9176			995.089	93.7091	19.6961	-65.4043	-129.586	-202.616	-282.152
996.053	93.7588	91.5268	78.3164	85.9303	84.712	77.0336			996.053	93.7588	19.713	-65.3113	-129.511	-202.543	-282.036
997.018	93.7997	91.5402	78.4035	86.001	84.7815	77.1497			997.018	93.7997	19.7264	-65.2242	-129.44	-202.474	-281.919
997.982	93.8338	91.5489	78.4806	86.0665	84.8475	77.2655			997.982	93.8338	19.7351	-65.1471	-129.375	-202.408	-281.804
998.946	93.8635	91.5527	78.5447	86.1261	84.909	77.3801			998.946	93.8635	19.7389	-65.083	-129.315	-202.346	-281.689
999.91	93.8915	91.5528	78.5937	86.1796	84.965	77.4919			999.91	93.8915	19.739	-65.034	-129.262	-202.29	-281.577
1000.87	93.9208	91.5506	78.626	86.2261	85.0138	77.5983			1000.87	93.9208	19.7368	-65.0017	-129.215	-202.242	-281.471
1001.84	93.9545	91.5477	78.6399	86.2647	85.0539	77.6961			1001.84	93.9545	19.7339	-64.9878	-129.177	-202.201	-281.373
1002.8	93.9947	91.5445	78.6335	86.2938	85.0836	77.7816			1002.8	93.9947	19.7307	-64.9942	-129.148	-202.172	-281.288
1003.77	94.0423	91.5407	78.6044	86.3116	85.1016	77.8513			1003.77	94.0423	19.7269	-65.0233	-129.13	-202.154	-281.218
1004.73	94.0962	91.5355	78.5508	86.3165	85.1064	77.9017			1004.73	94.0962	19.7217	-65.0769	-129.125	-202.149	-281.167
1005.7	94.1535	91.5278	78.4711	86.3069	85.0966	77.9297			1005.7	94.1535	19.714	-65.1566	-129.135	-202.159	-281.139
1006.66	94.2105	91.5168	78.3644	86.2819	85.0707	77.9326			1006.66	94.2105	19.703	-65.2633	-129.16	-202.185	-281.137
1007.62	94.2633	91.502	78.2302	86.2407	85.0273	77.9078			1007.62	94.2633	19.6882	-65.3975	-129.201	-202.228	-281.161
1008.59	94.3088	91.4826	78.0679	86.1829	84.9651	77.8537			1008.59	94.3088	19.6688	-65.5598	-129.259	-202.29	-281.215
1009.55	94.345	91.4581	77.8769	86.1084	84.8834	77.7692			1009.55	94.345	19.6443	-65.7508	-129.333	-202.372	-281.3
1010.52	94.3714	91.4283	77.6568	86.0167	84.7818	77.6537			1010.52	94.3714	19.6145	-65.9709	-129.425	-202.474	-281.415
1011.48	94.388	91.393	77.4078	85.9072	84.6601	77.5073			1011.48	94.388	19.5792	-66.2199	-129.534	-202.595	-281.562
1012.45	94.3958	91.3527	77.1304	85.7793	84.5186	77.3302			1012.45	94.3958	19.5389	-66.4973	-129.662	-202.737	-281.739
1013.41	94.3964	91.3079	76.8254	85.6325	84.3577	77.1225			1013.41	94.3964	19.4941	-66.8023	-129.809	-202.898	-281.947
1014.37	94.3924	91.2591	76.4935	85.4666	84.178	76.8846			1014.37	94.3924	19.4453	-67.1342	-129.975	-203.077	-282.185
1015.34	94.3874	91.2063	76.1352	85.2821	83.9803	76.6169			1015.34	94.3874	19.3925	-67.4925	-130.159	-203.275	-282.452
1016.3	94.3858	91.149	75.7503	85.0799	83.7654	76.3206			1016.3	94.3858	19.3352	-67.8774	-130.362	-203.49	-282.749
1017.27	94.3924	91.0869	75.3387	84.8613	83.5342	75.9968			1017.27	94.3924	19.2731	-68.289	-130.58	-203.721	-283.072
1018.23	94.4106	91.0191	74.9001	84.627	83.2866	75.6467			1018.23	94.4106	19.2053	-68.7276	-130.814	-203.969	-283.422
1019.19	94.4417	90.9449	74.4338	84.3767	83.0221	75.2706			1019.19	94.4417	19.1311	-69.1939	-131.065	-204.233	-283.799
1020.16	94.4843	90.8632	73.9394	84.1092	82.739	74.8677			1020.16	94.4843	19.0494	-69.6883	-131.332	-204.516	-284.201
1021.12	94.5341	90.7731	73.4162	83.8223	82.4356	74.4359			1021.12	94.5341	18.9593	-70.2115	-131.619	-204.82	-284.633
1022.09	94.5853	90.6741	72.8646	83.5137	82.1104	73.9729			1022.09	94.5853	18.8603	-70.7631	-131.928	-205.145	-285.096
1023.05	94.6317	90.5664	72.2863	83.1823	81.763	73.4772			1023.05	94.6317	18.7526	-71.3414	-132.259	-205.492	-285.592
1024.02	94.6689	90.4513	71.6847	82.8287	81.395	72.9492			1024.02	94.6689	18.6375	-71.943	-132.613	-205.86	-286.12
1024.98	94.695	90.3304	71.0657	82.4559	81.0095	72.3918			1024.98	94.695	18.5166	-72.562	-132.986	-206.246	-286.677
1025.94	94.7109	90.2059	70.4363	82.069	80.6113	71.8105			1025.94	94.7109	18.3921	-73.1914	-133.372	-206.644	-287.259
1026.91	94.7202	90.0787	69.8039	81.6734	80.2054	71.2122			1026.91	94.7202	18.2649	-73.8238	-133.768	-207.05	-287.857
1027.87	94.7282	89.9488	69.175	81.2739	79.7961	70.604			1027.87	94.7282	18.135	-74.4527	-134.168	-207.459	-288.465
1028.84	94.74	89.8145	68.5549	80.8737	79.3868	69.9919			1028.84	94.74	18.0007	-75.0728	-134.568	-207.869	-289.077
1029.8	94.76	89.6734	67.9475	80.4743	78.9792	69.3806			1029.8	94.76	17.8596	-75.6802	-134.967	-208.276	-289.689
1030.77	94.7906	89.5231	67.3555	80.0759	78.5746	68.7737			1030.77	94.7906	17.7093	-76.2722	-135.366	-208.681	-290.295
1031.73	94.8323	89.3632	66.7816	79.6788	78.174	68.1739			1031.73	94.8323	17.5494	-76.8461	-135.763	-209.081	-290.895
1032.69	94.8832	89.1959	66.2287	79.2843	77.7793	67.5841			1032.69	94.8832	17.3821	-77.399	-136.157	-209.476	-291.485
1033.66	94.9402	89.0281	65.7001	78.8951	77.393	67.0075			1033.66	94.9402	17.2143	-77.9276	-136.546	-209.862	-292.062
1034.62	94.9992	88.8707	65.1994	78.5145	77.0183	66.4483			1034.62	94.9992	17.0569	-78.4283	-136.927	-210.237	-292.621
1035.59	95.0564	88.7385	64.7301	78.1465	76.6586	65.9108			1035.59	95.0564	16.9247	-78.8976	-137.295	-210.597	-293.158
1036.55	95.1086	88.6472	64.2955	77.7943	76.3167	65.3993			1036.55	95.1086	16.8334	-79.3322	-137.647	-210.939	-293.67
1037.52	95.1539	88.6103	63.8976	77.4602	75.9948	64.9169			1037.52	95.1539	16.7965	-79.7301	-137.981	-211.261	-294.152
1038.48	95.1914	88.6361	63.5375	77.1456	75.694	64.4663			1038.48	95.1914	16.8223	-80.0902	-138.296	-211.561	-294.603
1039.44	95.2206	88.7247	63.2153	76.8514	75.4151	64.0487			1039.44	95.2206	16.9109	-80.4124	-138.59	-211.84	-295.02
1040.41	95.241	88.8678	62.9305	76.5783	75.1585	63.6653			1040.41	95.241	17.054	-80.6972	-138.863	-212.097	-295.404
1041.37	95.2516	89.05	62.6825	76.3274	74.925	63.3171			1041.37	95.2516	17.2362	-80.9452	-139.114	-212.33	-295.752
1042.34	95.2505	89.2523	62.4721	76.1004	74.7159	63.0056			1042.34	95.2505	17.4385	-81.1556	-139.341	-212.539	-296.064
1043.3	95.2357	89.4551	62.301	75.8996	74.5329	62.7327			1043.3	95.2357	17.6413	-81.3267	-139.542	-212.722	-296.336
1044.26	95.2046	89.642	62.1719	75.7266	74.3778	62.5002			1044.26	95.2046	17.8282	-81.4558	-139.715	-212.878	-296.569
1045.23	95.1537	89.8014	62.0878	75.5831	74.2524	62.3096			1045.23	95.1537	17.9876	-81.5399	-139.858	-213.003	-296.76
1046.19	95.0781	89.9275	62.0515	75.4697	74.158	62.1617			1046.19	95.0781	18.1137	-81.5762	-139.972	-213.097	-296.907
1047.16	94.9709	90.0198	62.0646	75.3869	74.095	62.0568			1047.16	94.9709	18.206	-81.5631	-140.055	-213.16	-297.012
1048.12	94.8254	90.0821	62.1277	75.3349	74.0638	61.9952			1048.12	94.8254	18.2683	-81.5	-140.107	-213.192	-297.074
1049.09	94.637	90.1205	62.2404	75.3147	74.0644	61.9772			1049.09	94.637	18.3067	-81.3873	-140.127	-213.191	-297.092
1050.05	94.408	90.1418	62.4011	75.3275	74.0973	62.0044			1050.05	94.408	18.328	-81.2266	-140.114	-213.158	-297.065
1051.01	94.1493	90.1519	62.6072	75.3747	74.1631	62.0792			1051.01	94.1493	18.3381	-81.0205	-140.067	-213.092	-296.99
1051.98	93.8808	90.1546	62.8548	75.4573	74.2626	62.2041			1051.98	93.8808	18.3408	-80.7729	-139.984	-212.993	-296.865
1052.94	93.6268	90.1517	63.1387	75.5757	74.3964	62.3813			1052.94	93.6268	18.3379	-80.489	-139.866	-212.859	-296.688
1053.91	93.4111	90.1431	63.4535	75.7289	74.564	62.611			1053.91	93.4111	18.3293	-80.1742	-139.713	-212.691	-296.458
1054.87	93.2506	90.1277	63.7932	75.9151	74.764	62.8912			1054.87	93.2506	18.3139	-79.8345	-139.526	-212.491	-296.178
1055.84	93.1542	90.1043	64.152	76.1314	74.9931	63.2171			1055.84	93.1542	18.2905	-79.4757	-139.31	-212.262	-295.852
1056.8	93.1231	90.0722	64.5235	76.3739	75.2467	63.5815			1056.8	93.1231	18.2584	-79.1042	-139.068	-212.009	-295.488
1057.76	93.1545	90.0311	64.8999	76.6369	75.5185	63.9749			1057.76	93.1545	18.2173	-78.7278	-138.805	-211.737	-295.094
1058.73	93.2434	89.9809	65.2713	76.9128	75.8008	64.3857			1058.73	93.2434	18.1671	-78.3564	-138.529	-211.455	-294.683
1059.69	93.3828	89.9216	65.6254	77.192	76.0843	64.8003			1059.69	93.3828	18.1078	-78.0023	-138.249	-211.171	-294.269
1060.66	93.5613	89.8531	65.9488	77.463	76.359	65.2034			1060.66	93.5613	18.0393	-77.6789	-137.978	-210.896	-293.866
1061.62	93.7606	89.7746	66.2291	77.7138	76.6143	65.5781			1061.62	93.7606	17.9608	-77.3986	-137.728	-210.641	-293.491
1062.59	93.9552	89.6853	66.4564	77.9335	76.8403	65.9075			1062.59	93.9552	17.8715	-77.1713	-137.508	-210.415	-293.162
1063.55	94.115	89.5841	66.6247	78.1134	77.0287	66.1755			1063.55	94.115	17.7703	-77.003	-137.328	-210.227	-292.894
1064.51	94.2079	89.4702	66.7316	78.2472	77.1726	66.3683			1064.51	94.2079	17.6564	-76.8961	-137.194	-210.083	-292.701
1065.48	94.2018	89.343	66.7768	78.3297	77.2668	66.4736			1065.48	94.2018	17.5292	-76.8509	-137.112	-209.989	-292.596
1066.44	94.064	89.2022	66.7604	78.3561	77.3068	66.4809			1066.44	94.064	17.3884	-76.8673	-137.085	-209.949	-292.588
1067.41	93.7627	89.0477	66.6824	78.3212	77.2891	66.3816			1067.41	93.7627	17.2339	-76.9453	-137.12	-209.966	-292.688
1068.37	93.275	88.8797	66.5423	78.2216	77.2113	66.1715			1068.37	93.275	17.0659	-77.0854	-137.22	-210.044	-292.898
1069.34	92.6012	88.6982	66.3411	78.0585	77.0754	65.8553			1069.34	92.6012	16.8844	-77.2866	-137.383	-210.18	-293.214
1070.3	91.7841	88.5033	66.0823	77.8413	76.8892	65.4511			1070.3	91.7841	16.6895	-77.5454	-137.6	-210.366	-293.618
1071.26	90.9193	88.2947	65.7724	77.5891	76.6684	64.9925			1071.26	90.9193	16.4809	-77.8553	-137.852	-210.587	-294.077
1072.23	90.1485	88.0718	65.4204	77.3286	76.4348	64.5247			1072.23	90.1485	16.258	-78.2073	-138.113	-210.821	-294.544
1073.19	89.6293	87.8335	65.0369	77.088	76.2118	64.0956			1073.19	89.6293	16.0197	-78.5908	-138.353	-211.044	-294.974
1074.16	89.4899	87.5787	64.6325	76.8893	76.0187	63.7427			1074.16	89.4899	15.7649	-78.9952	-138.552	-211.237	-295.326
1075.12	89.7866	87.3063	64.2166	76.7426	75.8649	63.4828			1075.12	89.7866	15.4925	-79.4111	-138.699	-211.39	-295.586
1076.08	90.4826	87.0165	63.7964	76.6431	75.7483	63.3075			1076.08	90.4826	15.2027	-79.8313	-138.798	-211.507	-295.762
1077.05	91.4588	86.7098	63.3774	76.5745	75.6563	63.1874			1077.05	91.4588	14.896	-80.2503	-138.867	-211.599	-295.882
1078.01	92.5527	86.3872	62.9624	76.5148	75.5714	63.0826			1078.01	92.5527	14.5734	-80.6653	-138.927	-211.684	-295.987
1078.98	93.6071	86.0489	62.5521	76.4438	75.4772	62.9562			1078.98	93.6071	14.2351	-81.0756	-138.998	-211.778	-296.113
1079.94	94.5105	85.6934	62.1454	76.3479	75.3624	62.7833			1079.94	94.5105	13.8796	-81.4823	-139.094	-211.893	-296.286
1080.91	95.2132	85.317	61.7402	76.2221	75.2228	62.5542			1080.91	95.2132	13.5032	-81.8875	-139.219	-212.033	-296.515
1081.87	95.7201	84.9147	61.3342	76.0681	75.0597	62.2723			1081.87	95.7201	13.1009	-82.2935	-139.373	-212.196	-296.797
1082.83	96.0685	84.4811	60.9257	75.8911	74.877	61.947			1082.83	96.0685	12.6673	-82.702	-139.55	-212.378	-297.122
1083.8	96.3044	84.0124	60.5135	75.6963	74.679	61.5886			1083.8	96.3044	12.1986	-83.1142	-139.745	-212.576	-297.481
1084.76	96.4666	83.507	60.0973	75.4871	74.4684	61.2042			1084.76	96.4666	11.6932	-83.5304	-139.954	-212.787	-297.865
1085.73	96.5815	82.9671	59.6768	75.2647	74.2464	60.7976			1085.73	96.5815	11.1533	-83.9509	-140.177	-213.009	-298.272
1086.69	96.6646	82.398	59.2522	75.0292	74.0135	60.3704			1086.69	96.6646	10.5842	-84.3755	-140.412	-213.242	-298.699
1087.66	96.7248	81.8093	58.8244	74.7803	73.7697	59.924			1087.66	96.7248	9.99547	-84.8033	-140.661	-213.486	-299.145
1088.62	96.7678	81.2146	58.3955	74.5186	73.5154	59.4607			1088.62	96.7678	9.40077	-85.2322	-140.923	-213.74	-299.608
1089.58	96.7975	80.6331	57.969	74.2458	73.2513	58.9839			1089.58	96.7975	8.81927	-85.6587	-141.196	-214.004	-300.085
1090.55	96.8167	80.0896	57.5504	73.9645	72.9792	58.4985			1090.55	96.8167	8.27577	-86.0773	-141.477	-214.276	-300.571
1091.51	96.8274	79.6143	57.1462	73.6784	72.7017	58.0101			1091.51	96.8274	7.80047	-86.4815	-141.763	-214.554	-301.059
1092.48	96.8311	79.241	56.7639	73.3918	72.4226	57.525			1092.48	96.8311	7.42717	-86.8638	-142.05	-214.833	-301.544
1093.44	96.8287	79.0022	56.4113	73.1096	72.1468	57.0507			1093.44	96.8287	7.18837	-87.2164	-142.332	-215.109	-302.018
1094.4	96.8209	78.9242	56.096	72.8367	71.8798	56.5956			1094.4	96.8209	7.11037	-87.5317	-142.605	-215.376	-302.474
1095.37	96.8076	79.0203	55.8253	72.5781	71.6274	56.169			1095.37	96.8076	7.20647	-87.8024	-142.863	-215.628	-302.9
1096.33	96.7879	79.287	55.6056	72.3386	71.3951	55.7808			1096.33	96.7879	7.47317	-88.0221	-143.103	-215.86	-303.288
1097.3	96.7605	79.7016	55.4428	72.1228	71.1876	55.4408			1097.3	96.7605	7.88777	-88.1849	-143.319	-216.068	-303.628
1098.26	96.7241	80.2254	55.3415	71.935	71.0091	55.1576			1098.26	96.7241	8.41157	-88.2862	-143.506	-216.246	-303.912
1099.23	96.678	80.8085	55.3057	71.7797	70.8634	54.9388			1099.23	96.678	8.99467	-88.322	-143.662	-216.392	-304.13
1100.19	96.6223	81.3982	55.3381	71.6617	70.7542	54.7899			1100.19	96.6223	9.58437	-88.2896	-143.78	-216.501	-304.279
1101.15	96.5577	81.9463	55.4407	71.5856	70.685	54.7154			1101.15	96.5577	10.1325	-88.187	-143.856	-216.57	-304.354
1102.12	96.4858	82.4147	55.6143	71.5558	70.6595	54.7186			1102.12	96.4858	10.6009	-88.0134	-143.886	-216.596	-304.351
1103.08	96.4081	82.778	55.8588	71.5756	70.6807	54.8024			1103.08	96.4081	10.9642	-87.7689	-143.866	-216.575	-304.267
1104.05	96.3261	83.0233	56.173	71.6474	70.7506	54.9687			1104.05	96.3261	11.2095	-87.4547	-143.794	-216.505	-304.1
1105.01	96.2406	83.1475	56.5547	71.7724	70.8707	55.2186			1105.01	96.2406	11.3337	-87.073	-143.669	-216.385	-303.851
1105.98	96.1523	83.155	57.0013	71.9505	71.0415	55.5519			1105.98	96.1523	11.3412	-86.6264	-143.491	-216.214	-303.517
1106.94	96.0616	83.0558	57.5098	72.1812	71.263	55.9671			1106.94	96.0616	11.242	-86.1179	-143.26	-215.992	-303.102
1107.9	95.9695	82.8652	58.0776	72.4633	71.5351	56.4616			1107.9	95.9695	11.0514	-85.5501	-142.978	-215.72	-302.608
1108.87	95.8769	82.6046	58.7023	72.7953	71.8573	57.0321			1108.87	95.8769	10.7908	-84.9254	-142.646	-215.398	-302.037
1109.83	95.7845	82.3034	59.3816	73.1751	72.2287	57.6746			1109.83	95.7845	10.4896	-84.2461	-142.266	-215.027	-301.395
1110.8	95.6913	81.9984	60.1125	73.5999	72.6475	58.384			1110.8	95.6913	10.1846	-83.5152	-141.842	-214.608	-300.685
1111.76	95.5941	81.7324	60.891	74.066	73.1103	59.1537			1111.76	95.5941	9.91857	-82.7367	-141.375	-214.145	-299.915
1112.73	95.4862	81.5499	61.7117	74.5685	73.6122	59.9754			1112.73	95.4862	9.73607	-81.916	-140.873	-213.643	-299.094
1113.69	95.3579	81.4913	62.5674	75.1014	74.1467	60.839			1113.69	95.3579	9.67747	-81.0603	-140.34	-213.109	-298.23
1114.65	95.1975	81.587	63.4496	75.6576	74.7061	61.7328			1114.65	95.1975	9.77317	-80.1781	-139.784	-212.549	-297.336
1115.62	94.9937	81.8526	64.3492	76.2297	75.2821	62.6449			1115.62	94.9937	10.0388	-79.2785	-139.212	-211.973	-296.424
1116.58	94.7407	82.2872	65.2562	76.8103	75.8668	63.5638			1116.58	94.7407	10.4734	-78.3715	-138.631	-211.389	-295.505
1117.55	94.4427	82.8742	66.1601	77.3929	76.4528	64.4797			1117.55	94.4427	11.0604	-77.4676	-138.049	-210.803	-294.589
1118.51	94.1182	83.5845	67.0497	77.9719	77.0342	65.3852			1118.51	94.1182	11.7707	-76.578	-137.47	-210.221	-293.684
1119.48	93.8003	84.3815	67.9132	78.5434	77.6059	66.275			1119.48	93.8003	12.5677	-75.7145	-136.898	-209.649	-292.794
1120.44	93.5324	85.2256	68.7378	79.1039	78.1634	67.145			1120.44	93.5324	13.4118	-74.8899	-136.338	-209.092	-291.924
1121.4	93.359	86.0783	69.5103	79.6493	78.702	67.9906			1121.4	93.359	14.2645	-74.1174	-135.792	-208.553	-291.079
1122.37	93.3148	86.9059	70.2173	80.1742	79.216	68.8053			1122.37	93.3148	15.0921	-73.4104	-135.267	-208.039	-290.264
1123.33	93.4148	87.6807	70.846	80.6709	79.6979	69.5785			1123.33	93.4148	15.8669	-72.7817	-134.771	-207.557	-289.491
1124.3	93.6499	88.3828	71.3846	81.1294	80.1381	70.2958			1124.3	93.6499	16.569	-72.2431	-134.312	-207.117	-288.773
1125.26	93.9892	88.9997	71.8234	81.5387	80.5257	70.9396			1125.26	93.9892	17.1859	-71.8043	-133.903	-206.73	-288.13
1126.22	94.388	89.526	72.1543	81.8876	80.8495	71.4911			1126.22	94.388	17.7122	-71.4734	-133.554	-206.406	-287.578
1127.19	94.7986	89.9621	72.3719	82.167	81.0998	71.933			1127.19	94.7986	18.1483	-71.2558	-133.274	-206.156	-287.136
1128.15	95.1803	90.3129	72.4728	82.3701	81.2694	72.2524			1128.15	95.1803	18.4991	-71.1549	-133.071	-205.986	-286.817
1129.12	95.506	90.5857	72.4555	82.4932	81.3545	72.4415			1129.12	95.506	18.7719	-71.1722	-132.948	-205.901	-286.628
1130.08	95.7635	90.7893	72.3203	82.5353	81.3548	72.4984			1130.08	95.7635	18.9755	-71.3074	-132.906	-205.901	-286.571
1131.05	95.9533	90.9325	72.0694	82.4976	81.2724	72.4254			1131.05	95.9533	19.1187	-71.5583	-132.944	-205.983	-286.644
1132.01	96.0843	91.0238	71.7065	82.3824	81.1105	72.2277			1132.01	96.0843	19.21	-71.9212	-133.059	-206.145	-286.841
1132.97	96.1685	91.0707	71.237	82.1929	80.8729	71.9115			1132.97	96.1685	19.2569	-72.3907	-133.249	-206.382	-287.158
1133.94	96.2178	91.0799	70.6678	81.9327	80.563	71.4832			1133.94	96.2178	19.2661	-72.9599	-133.509	-206.692	-287.586
1134.9	96.2422	91.0569	70.0069	81.6057	80.184	70.9491			1134.9	96.2422	19.2431	-73.6208	-133.836	-207.071	-288.12
1135.87	96.2489	91.0065	69.2632	81.2161	79.7396	70.3157			1135.87	96.2489	19.1927	-74.3645	-134.225	-207.516	-288.753
1136.83	96.2429	90.9326	68.4452	80.768	79.2334	69.5892			1136.83	96.2429	19.1188	-75.1825	-134.673	-208.022	-289.48
1137.8	96.2274	90.8384	67.5617	80.2653	78.67	68.7762			1137.8	96.2274	19.0246	-76.066	-135.176	-208.585	-290.293
1138.76	96.2043	90.7263	66.6207	79.7115	78.0538	67.8826			1138.76	96.2043	18.9125	-77.007	-135.73	-209.202	-291.187
1139.72	96.1747	90.5982	65.6297	79.1094	77.3893	66.9143			1139.72	96.1747	18.7844	-77.998	-136.332	-209.866	-292.155
1140.69	96.1385	90.4557	64.5967	78.4619	76.6806	65.8772			1140.69	96.1385	18.6419	-79.031	-136.98	-210.575	-293.192
1141.65	96.0956	90.3003	63.5297	77.7724	75.9319	64.7775			1141.65	96.0956	18.4865	-80.098	-137.669	-211.323	-294.292
1142.62	96.0458	90.1338	62.4375	77.0454	75.1479	63.6231			1142.62	96.0458	18.32	-81.1902	-138.396	-212.107	-295.446
1143.58	95.9891	89.9576	61.3294	76.2866	74.3345	62.4228			1143.58	95.9891	18.1438	-82.2983	-139.155	-212.921	-296.646
1144.55	95.9256	89.7732	60.2148	75.5027	73.4983	61.1867			1144.55	95.9256	17.9594	-83.4129	-139.939	-213.757	-297.882
1145.51	95.8553	89.5816	59.1028	74.7002	72.6469	59.9251			1145.51	95.8553	17.7678	-84.5249	-140.741	-214.608	-299.144
1146.47	95.7782	89.383	58.0019	73.8855	71.7883	58.6484			1146.47	95.7782	17.5692	-85.6258	-141.556	-215.467	-300.421
1147.44	95.6941	89.1767	56.9201	73.064	70.9301	57.3666			1147.44	95.6941	17.3629	-86.7076	-142.377	-216.325	-301.703
1148.4	95.6031	88.9618	55.865	72.2407	70.0794	56.0896			1148.4	95.6031	17.148	-87.7627	-143.201	-217.176	-302.98
1149.37	95.5062	88.7374	54.8441	71.421	69.2427	54.827			1149.37	95.5062	16.9236	-88.7836	-144.02	-218.013	-304.242
1150.33	95.4052	88.5031	53.8648	70.6104	68.4259	53.5887			1150.33	95.4052	16.6893	-89.7629	-144.831	-218.829	-305.48
1151.29	95.3026	88.2592	52.9343	69.8155	67.6347	52.3842			1151.29	95.3026	16.4454	-90.6934	-145.626	-219.621	-306.685
1152.26	95.201	88.0068	52.0592	69.0428	66.8746	51.2224			1152.26	95.201	16.193	-91.5685	-146.399	-220.381	-307.847
1153.22	95.1024	87.7472	51.2449	68.2987	66.1507	50.1111			1153.22	95.1024	15.9334	-92.3828	-147.143	-221.105	-308.958
1154.19	95.0079	87.4817	50.4955	67.5888	65.4677	49.0571			1154.19	95.0079	15.6679	-93.1322	-147.853	-221.788	-310.012
1155.15	94.9177	87.2116	49.8134	66.9178	64.8297	48.0662			1155.15	94.9177	15.3978	-93.8143	-148.524	-222.426	-311.003
1156.12	94.8306	86.9377	49.1996	66.2895	64.2396	47.1428			1156.12	94.8306	15.1239	-94.4281	-149.152	-223.016	-311.926
1157.08	94.7448	86.6606	48.6538	65.7066	63.6994	46.2906			1157.08	94.7448	14.8468	-94.9739	-149.735	-223.556	-312.779
1158.04	94.658	86.3811	48.1751	65.1707	63.2097	45.512			1158.04	94.658	14.5673	-95.4526	-150.271	-224.046	-313.557
1159.01	94.5679	86.0997	47.7617	64.6823	62.7699	44.8079			1159.01	94.5679	14.2859	-95.866	-150.759	-224.485	-314.261
1159.97	94.4725	85.8175	47.4114	64.241	62.3786	44.1783			1159.97	94.4725	14.0037	-96.2163	-151.2	-224.877	-314.891
1160.94	94.3706	85.5351	47.1216	63.8455	62.0343	43.6216			1160.94	94.3706	13.7213	-96.5061	-151.596	-225.221	-315.448
1161.9	94.2615	85.2535	46.8891	63.4944	61.7352	43.1354			1161.9	94.2615	13.4397	-96.7386	-151.947	-225.52	-315.934
1162.87	94.1452	84.9735	46.7107	63.1864	61.4799	42.7167			1162.87	94.1452	13.1597	-96.917	-152.255	-225.775	-316.352
1163.83	94.0218	84.6955	46.5826	62.9201	61.2666	42.362			1163.83	94.0218	12.8817	-97.0451	-152.521	-225.989	-316.707
1164.79	93.8915	84.4197	46.5012	62.6939	61.0935	42.0676			1164.79	93.8915	12.6059	-97.1265	-152.748	-226.162	-317.002
1165.76	93.7547	84.1464	46.4628	62.5061	60.9578	41.8298			1165.76	93.7547	12.3326	-97.1649	-152.935	-226.298	-317.239
1166.72	93.612	83.8757	46.4637	62.3549	60.8565	41.6452			1166.72	93.612	12.0619	-97.164	-153.087	-226.399	-317.424
1167.69	93.4645	83.6083	46.5008	62.2382	60.7864	41.5106			1167.69	93.4645	11.7945	-97.1269	-153.203	-226.469	-317.559
1168.65	93.3127	83.3452	46.5712	62.1543	60.7449	41.4233			1168.65	93.3127	11.5314	-97.0565	-153.287	-226.51	-317.646
1169.62	93.1566	83.0878	46.6726	62.1014	60.7296	41.3802			1169.62	93.1566	11.274	-96.9551	-153.34	-226.526	-317.689
1170.58	92.9944	82.8381	46.8027	62.0774	60.739	41.3782			1170.58	92.9944	11.0243	-96.825	-153.364	-226.516	-317.691
1171.54	92.8224	82.5983	46.9596	62.0797	60.7714	41.4135			1171.54	92.8224	10.7845	-96.6681	-153.362	-226.484	-317.656
1172.51	92.6353	82.3712	47.1409	62.1049	60.825	41.4817			1172.51	92.6353	10.5574	-96.4868	-153.337	-226.43	-317.587
1173.47	92.427	82.1602	47.3444	62.1496	60.8974	41.5779			1173.47	92.427	10.3464	-96.2833	-153.292	-226.358	-317.491
1174.44	92.1911	81.9693	47.5679	62.2102	60.986	41.6978			1174.44	92.1911	10.1555	-96.0598	-153.231	-226.269	-317.371
1175.4	91.9216	81.803	47.8095	62.2842	61.0887	41.8375			1175.4	91.9216	9.98917	-95.8182	-153.157	-226.167	-317.232
1176.36	91.6133	81.6663	48.0678	62.3705	61.2037	41.994			1176.36	91.6133	9.85247	-95.5599	-153.071	-226.052	-317.075
1177.33	91.2618	81.5637	48.3415	62.4687	61.3298	42.1649			1177.33	91.2618	9.74987	-95.2862	-152.973	-225.926	-316.904
1178.29	90.8628	81.4982	48.6293	62.5783	61.4658	42.3477			1178.29	90.8628	9.68437	-94.9984	-152.863	-225.79	-316.721
1179.26	90.4119	81.4712	48.9294	62.6982	61.6105	42.5397			1179.26	90.4119	9.65737	-94.6983	-152.743	-225.645	-316.529
1180.22	89.9038	81.4815	49.2397	62.8259	61.7618	42.737			1180.22	89.9038	9.66767	-94.388	-152.616	-225.494	-316.332
1181.19	89.3306	81.5255	49.5583	62.9577	61.9172	42.9352			1181.19	89.3306	9.71167	-94.0694	-152.484	-225.338	-316.134
1182.15	88.681	81.5982	49.8836	63.0894	62.0738	43.1295			1182.15	88.681	9.78437	-93.7441	-152.352	-225.182	-315.94
1183.11	87.9378	81.6928	50.2147	63.2169	62.2288	43.3146			1183.11	87.9378	9.87897	-93.413	-152.225	-225.027	-315.755
1184.08	87.0757	81.8022	50.551	63.3362	62.3791	43.4845			1184.08	87.0757	9.98837	-93.0767	-152.105	-224.876	-315.585
1185.04	86.0603	81.9196	50.8921	63.4435	62.5216	43.6321			1185.04	86.0603	10.1058	-92.7356	-151.998	-224.734	-315.437
1186.01	84.852	82.0402	51.237	63.5349	62.6529	43.7498			1186.01	84.852	10.2264	-92.3907	-151.907	-224.602	-315.319
1186.97	83.4167	82.163	51.5846	63.6074	62.7703	43.8312			1186.97	83.4167	10.3492	-92.0431	-151.834	-224.485	-315.238
1187.94	81.7428	82.2927	51.9334	63.6604	62.8727	43.8746			1187.94	81.7428	10.4789	-91.6943	-151.781	-224.383	-315.195
1188.9	79.8582	82.4402	52.2818	63.6969	62.9619	43.8861			1188.9	79.8582	10.6264	-91.3459	-151.745	-224.293	-315.183
1189.86	77.8392	82.6214	52.6289	63.7248	63.0427	43.8815			1189.86	77.8392	10.8076	-90.9988	-151.717	-224.213	-315.188
1190.83	75.8052	82.8538	52.9739	63.7553	63.1224	43.884			1190.83	75.8052	11.04	-90.6538	-151.686	-224.133	-315.185
1191.79	73.8986	83.1506	53.316	63.8012	63.2094	43.9207			1191.79	73.8986	11.3368	-90.3117	-151.64	-224.046	-315.148
1192.76	72.2595	83.5166	53.6547	63.8745	63.3116	44.0172			1192.76	72.2595	11.7028	-89.973	-151.567	-223.944	-315.052
1193.72	71.0078	83.9456	53.9893	63.9854	63.4369	44.1945			1193.72	71.0078	12.1318	-89.6384	-151.456	-223.818	-314.875
1194.69	70.2379	84.4205	54.3191	64.1424	63.5932	44.4686			1194.69	70.2379	12.6067	-89.3086	-151.299	-223.662	-314.601
1195.65	70.0235	84.9168	54.6438	64.3532	63.7893	44.8511			1195.65	70.0235	13.103	-88.9839	-151.088	-223.466	-314.218
1196.61	70.4196	85.4079	54.9631	64.624	64.0338	45.3494			1196.61	70.4196	13.5941	-88.6646	-150.817	-223.222	-313.72
1197.58	71.4502	85.8681	55.2686	64.9439	64.3165	45.949			1197.58	71.4502	14.0543	-88.3591	-150.498	-222.939	-313.12
1198.54	73.0873	86.2787	55.5687	65.3226	64.6532	46.6533			1198.54	73.0873	14.4649	-88.059	-150.119	-222.602	-312.416
1199.51	75.2252	86.6264	55.8627	65.7454	65.0331	47.4338			1199.51	75.2252	14.8126	-87.765	-149.696	-222.222	-311.635
1200.47	77.6784	86.9036	56.1496	66.1886	65.4365	48.2472			1200.47	77.6784	15.0898	-87.4781	-149.253	-221.819	-310.822
1201.43	80.2083	87.1072	56.4283	66.6241	65.8384	49.0422			1201.43	80.2083	15.2934	-87.1994	-148.817	-221.417	-310.027
1202.4	82.5756	87.2382	56.7063	67.0399	66.2302	49.7858			1202.4	82.5756	15.4244	-86.9214	-148.402	-221.025	-309.283
1203.36	84.5933	87.2981	56.9746	67.4045	66.5774	50.4292			1203.36	84.5933	15.4843	-86.6531	-148.037	-220.678	-308.64
1204.33	86.1644	87.2905	57.2335	67.7123	66.8726	50.9597			1204.33	86.1644	15.4767	-86.3942	-147.729	-220.383	-308.109
1205.29	87.2834	87.2198	57.4837	67.9681	67.1174	51.3835			1205.29	87.2834	15.406	-86.144	-147.473	-220.138	-307.686
1206.26	88.0099	87.0914	57.7258	68.182	67.3202	51.7189			1206.26	88.0099	15.2776	-85.9019	-147.259	-219.935	-307.35
1207.22	88.4294	86.9121	57.9606	68.3648	67.4906	51.9878			1207.22	88.4294	15.0983	-85.6671	-147.077	-219.765	-307.081
1208.18	88.6205	86.6896	58.1885	68.5235	67.637	52.2084			1208.18	88.6205	14.8758	-85.4392	-146.918	-219.618	-306.861
1209.15	88.6389	86.4331	58.4097	68.6603	67.7638	52.3925			1209.15	88.6389	14.6193	-85.218	-146.781	-219.492	-306.677
1210.11	88.5169	86.1523	58.6242	68.7729	67.8716	52.5459			1210.11	88.5169	14.3385	-85.0035	-146.669	-219.384	-306.523
1211.08	88.2725	85.8561	58.8321	68.8569	67.959	52.6707			1211.08	88.2725	14.0423	-84.7956	-146.585	-219.296	-306.398
1212.04	87.9177	85.5514	59.0331	68.9095	68.0251	52.7683			1212.04	87.9177	13.7376	-84.5946	-146.532	-219.23	-306.301
1213.01	87.462	85.242	59.2274	68.9328	68.0716	52.841			1213.01	87.462	13.4282	-84.4003	-146.509	-219.184	-306.228
1213.97	86.9119	84.9291	59.415	68.9351	68.1042	52.8924			1213.97	86.9119	13.1153	-84.2127	-146.506	-219.151	-306.177
1214.93	86.2677	84.6121	59.5962	68.9299	68.1316	52.9265			1214.93	86.2677	12.7983	-84.0315	-146.512	-219.124	-306.143
1215.9	85.5214	84.2905	59.7709	68.9318	68.1629	52.9458			1215.9	85.5214	12.4767	-83.8568	-146.51	-219.092	-306.123
1216.86	84.6594	83.9656	59.9391	68.9509	68.2036	52.9497			1216.86	84.6594	12.1518	-83.6886	-146.491	-219.052	-306.119
1217.83	83.6701	83.6418	60.1006	68.9885	68.2537	52.9351			1217.83	83.6701	11.828	-83.5271	-146.453	-219.002	-306.134
1218.79	82.5541	83.3265	60.2554	69.0368	68.3066	52.8974			1218.79	82.5541	11.5127	-83.3723	-146.405	-218.949	-306.172
1219.76	81.334	83.03	60.4034	69.0813	68.352	52.8344			1219.76	81.334	11.2162	-83.2243	-146.36	-218.903	-306.235
1220.72	80.0556	82.7646	60.5447	69.1077	68.38	52.7483			1220.72	80.0556	10.9508	-83.083	-146.334	-218.875	-306.321
1221.68	78.7787	82.544	60.6796	69.1068	68.3844	52.6458			1221.68	78.7787	10.7302	-82.9481	-146.335	-218.871	-306.423
1222.65	77.5585	82.3829	60.8083	69.0767	68.3642	52.5362			1222.65	77.5585	10.5691	-82.8194	-146.365	-218.891	-306.533
1223.61	76.4274	82.2961	60.9311	69.0222	68.3232	52.4275			1223.61	76.4274	10.4823	-82.6966	-146.419	-218.932	-306.642
1224.58	75.3902	82.2977	61.0482	68.9523	68.2681	52.3256			1224.58	75.3902	10.4839	-82.5795	-146.489	-218.987	-306.744
1225.54	74.439	82.3994	61.1605	68.8788	68.2085	52.2359			1225.54	74.439	10.5856	-82.4672	-146.563	-219.047	-306.833
1226.51	73.5844	82.6075	61.2688	68.8165	68.1565	52.169			1226.51	73.5844	10.7937	-82.3589	-146.625	-219.099	-306.9
1227.47	72.8864	82.9203	61.3745	68.7846	68.1287	52.1455			1227.47	72.8864	11.1065	-82.2532	-146.657	-219.127	-306.924
1228.43	72.4645	83.3257	61.4792	68.8063	68.1448	52.1968			1228.43	72.4645	11.5119	-82.1485	-146.635	-219.111	-306.872
1229.4	72.475	83.8007	61.5846	68.9052	68.2252	52.3583			1229.4	72.475	11.9869	-82.0431	-146.536	-219.03	-306.711
1230.36	73.0591	84.3127	61.6923	69.0985	68.3851	52.6579			1230.36	73.0591	12.4989	-81.9354	-146.343	-218.87	-306.411
1231.33	74.2832	84.8238	61.8037	69.3903	68.6285	53.104			1231.33	74.2832	13.01	-81.824	-146.051	-218.627	-305.965
1232.29	76.0985	85.2956	61.9201	69.7675	68.9451	53.6781			1232.29	76.0985	13.4818	-81.7076	-145.674	-218.31	-305.391
1233.25	78.3401	85.6953	62.0421	70.2017	69.3114	54.3378			1233.25	78.3401	13.8815	-81.5856	-145.24	-217.944	-304.731
1234.22	80.767	85.9995	62.1703	70.6561	69.6967	55.0268			1234.22	80.767	14.1857	-81.4574	-144.785	-217.559	-304.042
1235.18	83.1258	86.197	62.3044	71.095	70.0699	55.6903			1235.18	83.1258	14.3832	-81.3233	-144.346	-217.185	-303.379
1236.15	85.2117	86.2875	62.4437	71.4914	70.4073	56.2868			1236.15	85.2117	14.4737	-81.184	-143.95	-216.848	-302.782
1237.11	86.9047	86.2793	62.5875	71.8315	70.6961	56.7952			1237.11	86.9047	14.4655	-81.0402	-143.61	-216.559	-302.274
1238.08	88.173	86.1863	62.7345	72.114	70.9341	57.2132			1238.08	88.173	14.3725	-80.8932	-143.327	-216.321	-301.856
1239.04	89.0498	86.0241	62.8841	72.3458	71.1272	57.5515			1239.04	89.0498	14.2103	-80.7436	-143.096	-216.128	-301.518
1240	89.6004	85.8077	63.0352	72.5372	71.2846	57.8255			1240	89.6004	13.9939	-80.5925	-142.904	-215.971	-301.244
1240.97	89.893	85.5504	63.1871	72.6976	71.4153	58.0492			1240.97	89.893	13.7366	-80.4406	-142.744	-215.84	-301.02
1241.93	89.9828	85.263	63.3385	72.8329	71.5257	58.2321			1241.93	89.9828	13.4492	-80.2892	-142.609	-215.73	-300.837
1242.9	89.9066	84.9537	63.4876	72.9456	71.6189	58.3786			1242.9	89.9066	13.1399	-80.1401	-142.496	-215.636	-300.691
1243.86	89.6862	84.6286	63.632	73.0354	71.6953	58.4893			1243.86	89.6862	12.8148	-79.9957	-142.406	-215.56	-300.58
1244.83	89.3327	84.2923	63.7696	73.101	71.7538	58.5629			1244.83	89.3327	12.4785	-79.8581	-142.34	-215.502	-300.506
1245.79	88.8508	83.9483	63.8981	73.1417	71.7936	58.5981			1245.79	88.8508	12.1345	-79.7296	-142.3	-215.462	-300.471
1246.75	88.2433	83.5991	64.0161	73.1578	71.8146	58.5942			1246.75	88.2433	11.7853	-79.6116	-142.284	-215.441	-300.475
1247.72	87.5144	83.2476	64.1226	73.1515	71.8184	58.5522			1247.72	87.5144	11.4338	-79.5051	-142.29	-215.437	-300.517
1248.68	86.6726	82.8965	64.2173	73.1257	71.8071	58.4744			1248.68	86.6726	11.0827	-79.4104	-142.316	-215.448	-300.595
1249.65	85.7309	82.5491	64.3002	73.0836	71.7833	58.3639			1249.65	85.7309	10.7353	-79.3275	-142.358	-215.472	-300.705
1250.61	84.7028	82.2092	64.3712	73.027	71.7481	58.2228			1250.61	84.7028	10.3954	-79.2565	-142.414	-215.507	-300.846
1251.58	83.5965	81.8808	64.4305	72.956	71.7011	58.0516			1251.58	83.5965	10.067	-79.1972	-142.485	-215.554	-301.018
1252.54	82.41	81.5683	64.4784	72.8687	71.6406	57.8487			1252.54	82.41	9.75447	-79.1493	-142.573	-215.615	-301.22
1253.5	81.1319	81.2761	64.5158	72.7623	71.5637	57.6115			1253.5	81.1319	9.46227	-79.1119	-142.679	-215.692	-301.458
1254.47	79.7486	81.0078	64.5437	72.6349	71.4686	57.3384			1254.47	79.7486	9.19397	-79.084	-142.807	-215.787	-301.731
1255.43	78.2561	80.7665	64.5634	72.4868	71.3545	57.0313			1255.43	78.2561	8.95267	-79.0643	-142.955	-215.901	-302.038
1256.4	76.671	80.5537	64.5767	72.3214	71.2235	56.6969			1256.4	76.671	8.73987	-79.051	-143.12	-216.032	-302.372
1257.36	75.0368	80.3705	64.5849	72.145	71.0796	56.3481			1257.36	75.0368	8.55667	-79.0428	-143.296	-216.176	-302.721
1258.32	73.4229	80.2175	64.5893	71.9669	70.9296	56.0023			1258.32	73.4229	8.40367	-79.0384	-143.475	-216.326	-303.067
1259.29	71.9197	80.0963	64.5911	71.7989	70.7831	55.6818			1259.29	71.9197	8.28247	-79.0366	-143.643	-216.472	-303.387
1260.25	70.6322	80.0094	64.5916	71.6553	70.6525	55.412			1260.25	70.6322	8.19557	-79.0361	-143.786	-216.603	-303.657
1261.22	69.6739	79.9602	64.5926	71.5527	70.5535	55.2202			1261.22	69.6739	8.14637	-79.0351	-143.889	-216.702	-303.849
1262.18	69.1569	79.9517	64.5969	71.5083	70.5027	55.133			1262.18	69.1569	8.13787	-79.0308	-143.933	-216.753	-303.936
1263.15	69.176	79.9845	64.6074	71.5373	70.5153	55.1717			1263.15	69.176	8.17067	-79.0203	-143.904	-216.74	-303.897
1264.11	69.7858	80.0558	64.6274	71.6482	70.6001	55.3462			1264.11	69.7858	8.24197	-79.0003	-143.793	-216.655	-303.723
1265.07	70.9762	80.1584	64.6595	71.8391	70.7565	55.6495			1265.07	70.9762	8.34457	-78.9682	-143.602	-216.499	-303.42
1266.04	72.658	80.282	64.7055	72.0959	70.9723	56.0562			1266.04	72.658	8.46817	-78.9222	-143.346	-216.283	-303.013
1267	74.6675	80.4146	64.7664	72.3933	71.2256	56.5249			1267	74.6675	8.60077	-78.8613	-143.048	-216.03	-302.544
1267.97	76.7929	80.5454	64.8421	72.7003	71.4893	57.0067			1267.97	76.7929	8.73157	-78.7856	-142.741	-215.766	-302.062
1268.93	78.815	80.6669	64.9321	72.9864	71.7367	57.4551			1268.93	78.815	8.85307	-78.6956	-142.455	-215.519	-301.614
1269.9	80.5491	80.7764	65.0357	73.2282	71.9472	57.8358			1269.9	80.5491	8.96257	-78.592	-142.213	-215.308	-301.233
1270.86	81.8733	80.8758	65.1521	73.413	72.1094	58.1319			1270.86	81.8733	9.06197	-78.4756	-142.028	-215.146	-300.937
1271.82	82.7381	80.97	65.2806	73.5399	72.2222	58.3443			1271.82	82.7381	9.15617	-78.3471	-141.902	-215.033	-300.725
1272.79	83.1586	81.0652	65.4206	73.6175	72.2928	58.4876			1272.79	83.1586	9.25137	-78.2071	-141.824	-214.963	-300.582
1273.75	83.1965	81.1656	65.5717	73.6602	72.3338	58.5843			1273.75	83.1965	9.35177	-78.056	-141.781	-214.922	-300.485
1274.72	82.9401	81.2725	65.7335	73.6839	72.3597	58.6583			1274.72	82.9401	9.45867	-77.8942	-141.758	-214.896	-300.411
1275.68	82.4865	81.383	65.9058	73.7033	72.384	58.7309			1275.68	82.4865	9.56917	-77.7219	-141.738	-214.871	-300.338
1276.65	81.9267	81.4913	66.0883	73.7292	72.417	58.8173			1276.65	81.9267	9.67747	-77.5394	-141.712	-214.838	-300.252
1277.61	81.3348	81.59	66.2811	73.7682	72.4651	58.9261			1277.61	81.3348	9.77617	-77.3466	-141.673	-214.79	-300.143
1278.57	80.7602	81.6724	66.4836	73.8224	72.5308	59.0592			1278.57	80.7602	9.85857	-77.1441	-141.619	-214.725	-300.01
1279.54	80.2233	81.7341	66.6955	73.8909	72.6131	59.2131			1279.54	80.2233	9.92027	-76.9322	-141.551	-214.642	-299.856
1280.5	79.7164	81.7743	66.9161	73.9702	72.7091	59.38			1280.5	79.7164	9.96047	-76.7116	-141.471	-214.546	-299.689
1281.47	79.2076	81.7958	67.1445	74.0549	72.8142	59.5495			1281.47	79.2076	9.98197	-76.4832	-141.387	-214.441	-299.52
1282.43	78.6467	81.804	67.3797	74.1387	72.9227	59.7098			1282.43	78.6467	9.99017	-76.248	-141.303	-214.333	-299.359
1283.39	77.9731	81.8067	67.6209	74.2145	73.0287	59.8486			1283.39	77.9731	9.99287	-76.0068	-141.227	-214.227	-299.221
1284.36	77.1248	81.8121	67.8677	74.275	73.1257	59.9537			1284.36	77.1248	9.99827	-75.76	-141.166	-214.13	-299.115
1285.32	76.0494	81.8289	68.1199	74.3142	73.2079	60.0153			1285.32	76.0494	10.0151	-75.5078	-141.127	-214.047	-299.054
1286.29	74.718	81.8656	68.3777	74.3287	73.2712	60.0276			1286.29	74.718	10.0518	-75.25	-141.113	-213.984	-299.042
1287.25	73.1358	81.9304	68.6411	74.3191	73.3144	59.9918			1287.25	73.1358	10.1166	-74.9866	-141.122	-213.941	-299.077
1288.22	71.3497	82.0307	68.9102	74.2906	73.3402	59.9177			1288.22	71.3497	10.2169	-74.7175	-141.151	-213.915	-299.151
1289.18	69.4449	82.1728	69.1847	74.2532	73.3553	59.8236			1289.18	69.4449	10.359	-74.443	-141.188	-213.9	-299.246
1290.14	67.5351	82.3616	69.464	74.2202	73.37	59.7348			1290.14	67.5351	10.5478	-74.1637	-141.221	-213.885	-299.334
1291.11	65.7457	82.5997	69.7476	74.2071	73.3973	59.6799			1291.11	65.7457	10.7859	-73.8801	-141.234	-213.858	-299.389
1292.07	64.1961	82.8875	70.0352	74.2291	73.451	59.6872			1292.07	64.1961	11.0737	-73.5925	-141.212	-213.804	-299.382
1293.04	62.9857	83.2228	70.327	74.2996	73.544	59.7806			1293.04	62.9857	11.409	-73.3007	-141.142	-213.711	-299.289
1294	62.1856	83.6009	70.6229	74.4286	73.6869	59.977			1294	62.1856	11.7871	-73.0048	-141.013	-213.568	-299.092
1294.97	61.8361	84.0148	70.9233	74.6221	73.8866	60.2855			1294.97	61.8361	12.201	-72.7044	-140.819	-213.369	-298.784
1295.93	61.9509	84.4559	71.2279	74.882	74.1459	60.7073			1295.93	61.9509	12.6421	-72.3998	-140.559	-213.109	-298.362
1296.89	62.5225	84.9142	71.5363	75.2067	74.4638	61.2379			1296.89	62.5225	13.1004	-72.0914	-140.235	-212.792	-297.831
1297.86	63.5278	85.3793	71.8478	75.592	74.836	61.8683			1297.86	63.5278	13.5655	-71.7799	-139.849	-212.419	-297.201
1298.82	64.9293	85.8406	72.1614	76.031	75.2559	62.5863			1298.82	64.9293	14.0268	-71.4663	-139.41	-211.999	-296.483
1299.79	66.6732	86.2884	72.4762	76.5147	75.7146	63.3762			1299.79	66.6732	14.4746	-71.1515	-138.927	-211.541	-295.693
1300.75	68.6864	86.714	72.7914	77.0314	76.2013	64.2186			1300.75	68.6864	14.9002	-70.8363	-138.41	-211.054	-294.851
1301.72	70.8762	87.1101	73.1065	77.5667	76.7034	65.0901			1301.72	70.8762	15.2963	-70.5212	-137.875	-210.552	-293.979
1302.68	73.1375	87.4719	73.4212	78.1052	77.2081	65.9658			1302.68	73.1375	15.6581	-70.2065	-137.336	-210.047	-293.103
1303.64	75.3656	87.7966	73.7357	78.6321	77.7032	66.8213			1303.64	75.3656	15.9828	-69.892	-136.809	-209.552	-292.248
1304.61	77.4711	88.0846	74.0497	79.1355	78.1788	67.6365			1304.61	77.4711	16.2708	-69.578	-136.306	-209.077	-291.433
1305.57	79.3924	88.3386	74.3624	79.6074	78.6285	68.3979			1305.57	79.3924	16.5248	-69.2653	-135.834	-208.627	-290.671
1306.54	81.0992	88.563	74.6724	80.0449	79.0496	69.0996			1306.54	81.0992	16.7492	-68.9553	-135.397	-208.206	-289.97
1307.5	82.5883	88.763	74.978	80.4485	79.4421	69.7422			1307.5	82.5883	16.9492	-68.6497	-134.993	-207.813	-289.327
1308.46	83.8737	88.9438	75.2775	80.8211	79.8082	70.3299			1308.46	83.8737	17.13	-68.3502	-134.62	-207.447	-288.739
1309.43	84.974	89.1102	75.5699	81.1655	80.1497	70.8684			1309.43	84.974	17.2964	-68.0578	-134.276	-207.106	-288.201
1310.39	85.9018	89.2666	75.8546	81.4833	80.4679	71.3608			1310.39	85.9018	17.4528	-67.7731	-133.958	-206.787	-287.708
1311.36	86.6568	89.417	76.1311	81.7736	80.7619	71.8067			1311.36	86.6568	17.6032	-67.4966	-133.668	-206.493	-287.262
1312.32	87.2252	89.5655	76.3985	82.0333	81.0293	72.2019			1312.32	87.2252	17.7517	-67.2292	-133.408	-206.226	-286.867
1313.29	87.5842	89.7164	76.656	82.2585	81.2672	72.5398			1313.29	87.5842	17.9026	-66.9717	-133.183	-205.988	-286.529
1314.25	87.7107	89.8744	76.9023	82.4457	81.4728	72.8143			1314.25	87.7107	18.0606	-66.7254	-132.996	-205.783	-286.255
1315.21	87.5916	90.0439	77.1363	82.5933	81.6447	73.0221			1315.21	87.5916	18.2301	-66.4914	-132.848	-205.611	-286.047
1316.18	87.2337	90.2283	77.3563	82.7012	81.7822	73.1637			1316.18	87.2337	18.4145	-66.2714	-132.74	-205.473	-285.905
1317.14	86.6667	90.4297	77.5602	82.7714	81.8851	73.2438			1317.14	86.6667	18.6159	-66.0675	-132.67	-205.37	-285.825
1318.11	85.9387	90.6476	77.7452	82.8066	81.9539	73.2694			1318.11	85.9387	18.8338	-65.8825	-132.635	-205.301	-285.8
1319.07	85.1055	90.8792	77.9081	82.8103	81.9892	73.2496			1319.07	85.1055	19.0654	-65.7196	-132.631	-205.266	-285.82
1320.04	84.218	91.1199	78.0469	82.7866	81.9934	73.1936			1320.04	84.218	19.3061	-65.5808	-132.655	-205.262	-285.876
1321	83.3159	91.3638	78.1608	82.7407	81.9705	73.1106			1321	83.3159	19.55	-65.4669	-132.701	-205.285	-285.959
1321.96	82.43	91.605	78.251	82.6791	81.9273	73.0109			1321.96	82.43	19.7912	-65.3767	-132.762	-205.328	-286.058
1322.93	81.5936	91.838	78.3193	82.6101	81.8729	72.9067			1322.93	81.5936	20.0242	-65.3084	-132.831	-205.382	-286.162
1323.89	80.856	92.058	78.3678	82.5442	81.8183	72.8132			1323.89	80.856	20.2442	-65.2599	-132.897	-205.437	-286.256
1324.86	80.2883	92.261	78.3976	82.4933	81.7757	72.749			1324.86	80.2883	20.4472	-65.2301	-132.948	-205.48	-286.32
1325.82	79.976	92.444	78.4093	82.4701	81.7571	72.7341			1325.82	79.976	20.6302	-65.2184	-132.971	-205.498	-286.335
1326.79	79.9987	92.6045	78.4033	82.4852	81.7723	72.7859			1326.79	79.9987	20.7907	-65.2244	-132.956	-205.483	-286.283
1327.75	80.4053	92.7417	78.3804	82.545	81.8268	72.9143			1327.75	80.4053	20.9279	-65.2473	-132.896	-205.429	-286.155
1328.71	81.1945	92.8557	78.3425	82.6487	81.9197	73.1176			1328.71	81.1945	21.0419	-65.2852	-132.793	-205.336	-285.952
1329.68	82.3087	92.9475	78.2919	82.7876	82.0434	73.3812			1329.68	82.3087	21.1337	-65.3358	-132.654	-205.212	-285.688
1330.64	83.6448	93.0184	78.2309	82.9467	82.185	73.6802			1330.64	83.6448	21.2046	-65.3968	-132.495	-205.07	-285.389
1331.61	85.0773	93.07	78.1616	83.1081	82.3289	73.9852			1331.61	85.0773	21.2562	-65.4661	-132.333	-204.926	-285.084
1332.57	86.4854	93.1027	78.0855	83.255	82.461	74.2695			1332.57	86.4854	21.2889	-65.5422	-132.186	-204.794	-284.8
1333.53	87.7742	93.1166	78.0037	83.3755	82.5711	74.5142			1333.53	87.7742	21.3028	-65.624	-132.066	-204.684	-284.555
1334.5	88.8847	93.1103	77.9177	83.464	82.6545	74.7099			1334.5	88.8847	21.2965	-65.71	-131.977	-204.601	-284.359
1335.46	89.7924	93.0815	77.8289	83.5187	82.7098	74.8537			1335.46	89.7924	21.2677	-65.7988	-131.923	-204.546	-284.215
1336.43	90.4966	93.0283	77.7385	83.5391	82.7359	74.9443			1336.43	90.4966	21.2145	-65.8892	-131.902	-204.519	-284.125
1337.39	91.0088	92.9509	77.6477	83.5232	82.7298	74.9783			1337.39	91.0088	21.1371	-65.98	-131.918	-204.526	-284.091
1338.36	91.3428	92.853	77.5573	83.4686	82.6881	74.9517			1338.36	91.3428	21.0392	-66.0704	-131.973	-204.567	-284.117
1339.32	91.5112	92.7422	77.4682	83.3753	82.61	74.864			1339.32	91.5112	20.9284	-66.1595	-132.066	-204.645	-284.205
1340.28	91.5233	92.6287	77.3816	83.2465	82.4985	74.7197			1340.28	91.5233	20.8149	-66.2461	-132.195	-204.757	-284.349
1341.25	91.3864	92.5223	77.2984	83.0889	82.3602	74.5289			1341.25	91.3864	20.7085	-66.3293	-132.353	-204.895	-284.54
1342.21	91.1057	92.4306	77.2192	82.9113	82.2045	74.3046			1342.21	91.1057	20.6168	-66.4085	-132.53	-205.051	-284.765
1343.18	90.6855	92.3571	77.1444	82.7215	82.0398	74.0588			1343.18	90.6855	20.5433	-66.4833	-132.72	-205.216	-285.01
1344.14	90.1322	92.302	77.0736	82.5245	81.8715	73.7985			1344.14	90.1322	20.4882	-66.5541	-132.917	-205.384	-285.271
1345.11	89.4583	92.2627	77.0063	82.3227	81.7013	73.527			1345.11	89.4583	20.4489	-66.6214	-133.119	-205.554	-285.542
1346.07	88.6881	92.2361	76.9419	82.118	81.5303	73.2472			1346.07	88.6881	20.4223	-66.6858	-133.323	-205.725	-285.822
1347.03	87.8615	92.2184	76.8801	81.9144	81.3605	72.9654			1347.03	87.8615	20.4046	-66.7476	-133.527	-205.895	-286.104
1348	87.0337	92.206	76.8207	81.7184	81.1964	72.6925			1348	87.0337	20.3922	-66.807	-133.723	-206.059	-286.377
1348.96	86.2716	92.1958	76.7636	81.5388	81.0448	72.4434			1348.96	86.2716	20.382	-66.8641	-133.903	-206.211	-286.626
1349.93	85.6469	92.1848	76.7087	81.3862	80.9143	72.2358			1349.93	85.6469	20.371	-66.919	-134.055	-206.341	-286.833
1350.89	85.2261	92.1703	76.6565	81.2713	80.8146	72.0873			1350.89	85.2261	20.3565	-66.9712	-134.17	-206.441	-286.982
1351.86	85.0593	92.1502	76.6077	81.2025	80.7537	72.0112			1351.86	85.0593	20.3364	-67.02	-134.239	-206.502	-287.058
1352.82	85.169	92.1219	76.5629	81.1834	80.7354	72.0123			1352.82	85.169	20.3081	-67.0648	-134.258	-206.52	-287.057
1353.78	85.5416	92.0836	76.5222	81.2099	80.7568	72.0844			1353.78	85.5416	20.2698	-67.1055	-134.232	-206.499	-286.985
1354.75	86.127	92.0342	76.4849	81.271	80.8086	72.2104			1354.75	86.127	20.2204	-67.1428	-134.17	-206.447	-286.859
1355.71	86.8485	91.9735	76.4498	81.351	80.8772	72.367			1355.71	86.8485	20.1597	-67.1779	-134.09	-206.378	-286.702
1356.68	87.6191	91.901	76.416	81.433	80.9485	72.5303			1356.68	87.6191	20.0872	-67.2117	-134.008	-206.307	-286.539
1357.64	88.361	91.8156	76.3835	81.5037	81.0116	72.6823			1357.64	88.361	20.0018	-67.2442	-133.938	-206.244	-286.387
1358.61	89.0193	91.7136	76.354	81.5548	81.0606	72.813			1358.61	89.0193	19.8998	-67.2737	-133.887	-206.195	-286.256
1359.57	89.5681	91.5906	76.3291	81.5826	81.0929	72.9191			1359.57	89.5681	19.7768	-67.2986	-133.859	-206.162	-286.15
1360.53	90.0069	91.4431	76.3097	81.587	81.108	73			1360.53	90.0069	19.6293	-67.318	-133.854	-206.147	-286.069
1361.5	90.3511	91.2715	76.2953	81.5721	81.1073	73.0576			1361.5	90.3511	19.4577	-67.3324	-133.869	-206.148	-286.012
1362.46	90.6217	91.0804	76.2841	81.5456	81.0953	73.0962			1362.46	90.6217	19.2666	-67.3436	-133.896	-206.16	-285.973
1363.43	90.8382	90.8761	76.2734	81.5171	81.0779	73.1212			1363.43	90.8382	19.0623	-67.3543	-133.924	-206.177	-285.948
1364.39	91.0128	90.6638	76.2598	81.4946	81.0606	73.1376			1364.39	91.0128	18.85	-67.3679	-133.947	-206.195	-285.932
1365.35	91.1498	90.4456	76.2406	81.4826	81.0474	73.1494			1365.35	91.1498	18.6318	-67.3871	-133.959	-206.208	-285.92
1366.32	91.2463	90.2206	76.2138	81.4798	81.0385	73.1565			1366.32	91.2463	18.4068	-67.4139	-133.962	-206.217	-285.913
1367.28	91.2978	89.9873	76.1774	81.479	81.0292	73.1545			1367.28	91.2978	18.1735	-67.4503	-133.962	-206.226	-285.915
1368.25	91.3044	89.746	76.1308	81.4723	81.0134	73.1382			1368.25	91.3044	17.9322	-67.4969	-133.969	-206.242	-285.931
1369.21	91.2769	89.4993	76.0742	81.4553	80.9882	73.1066			1369.21	91.2769	17.6855	-67.5535	-133.986	-206.267	-285.963
1370.18	91.2377	89.2499	76.0093	81.4303	80.9558	73.0647			1370.18	91.2377	17.4361	-67.6184	-134.011	-206.3	-286.004
1371.14	91.2175	88.9992	75.9375	81.4032	80.9208	73.021			1371.14	91.2175	17.1854	-67.6902	-134.038	-206.335	-286.048
1372.1	91.2454	88.7481	75.8586	81.379	80.8869	72.9818			1372.1	91.2454	16.9343	-67.7691	-134.062	-206.368	-286.087
1373.07	91.3385	88.4992	75.7705	81.3591	80.8534	72.9481			1373.07	91.3385	16.6854	-67.8572	-134.082	-206.402	-286.121
1374.03	91.4955	88.2585	75.6707	81.3405	80.817	72.9152			1374.03	91.4955	16.4447	-67.957	-134.101	-206.438	-286.154
1375	91.6998	88.035	75.5577	81.3187	80.7736	72.8765			1375	91.6998	16.2212	-68.07	-134.123	-206.482	-286.193
1375.96	91.927	87.8372	75.4316	81.2905	80.7217	72.8266			1375.96	91.927	16.0234	-68.1961	-134.151	-206.534	-286.243
1376.93	92.1554	87.6706	75.295	81.2566	80.664	72.7645			1376.93	92.1554	15.8568	-68.3327	-134.185	-206.591	-286.305
1377.89	92.3717	87.5357	75.1517	81.2219	80.6071	72.6938			1377.89	92.3717	15.7219	-68.476	-134.22	-206.648	-286.375
1378.85	92.5721	87.4292	75.0055	81.1922	80.5579	72.6204			1378.85	92.5721	15.6154	-68.6222	-134.249	-206.697	-286.449
1379.82	92.757	87.3465	74.8582	81.1701	80.5189	72.5472			1379.82	92.757	15.5327	-68.7695	-134.271	-206.736	-286.522
1380.78	92.9248	87.284	74.7095	81.1535	80.4874	72.4733			1380.78	92.9248	15.4702	-68.9182	-134.288	-206.768	-286.596
1381.75	93.0696	87.2386	74.5579	81.137	80.4568	72.3947			1381.75	93.0696	15.4248	-69.0698	-134.304	-206.799	-286.674
1382.71	93.1811	87.2067	74.4016	81.1144	80.4202	72.3063			1382.71	93.1811	15.3929	-69.2261	-134.327	-206.835	-286.763
1383.67	93.2482	87.1822	74.2395	81.0816	80.3729	72.2038			1383.67	93.2482	15.3684	-69.3882	-134.36	-206.882	-286.865
1384.64	93.2621	87.1578	74.0716	81.0375	80.3138	72.0847			1384.64	93.2621	15.344	-69.5561	-134.404	-206.942	-286.984
1385.6	93.2203	87.127	73.8988	80.9828	80.2442	71.9488			1385.6	93.2203	15.3132	-69.7289	-134.459	-207.011	-287.12
1386.57	93.1271	87.0861	73.7227	80.9198	80.1673	71.7992			1386.57	93.1271	15.2723	-69.905	-134.522	-207.088	-287.27
1387.53	92.9921	87.0345	73.5445	80.8488	80.0847	71.6392			1387.53	92.9921	15.2207	-70.0832	-134.593	-207.171	-287.43
1388.5	92.8257	86.9731	73.3633	80.7669	79.9939	71.4692			1388.5	92.8257	15.1593	-70.2644	-134.675	-207.261	-287.6
1389.46	92.6351	86.9012	73.1772	80.6685	79.8894	71.2861			1389.46	92.6351	15.0874	-70.4505	-134.773	-207.366	-287.783
1390.42	92.4212	86.8152	72.9854	80.5501	79.7678	71.0867			1390.42	92.4212	15.0014	-70.6423	-134.891	-207.488	-287.982
1391.39	92.1784	86.7089	72.7903	80.4133	79.63	70.8699			1391.39	92.1784	14.8951	-70.8374	-135.028	-207.625	-288.199
1392.35	91.8982	86.576	72.5978	80.2644	79.4818	70.6383			1392.35	91.8982	14.7622	-71.0299	-135.177	-207.774	-288.431
1393.32	91.5734	86.414	72.4165	80.1122	79.3308	70.3964			1393.32	91.5734	14.6002	-71.2112	-135.329	-207.925	-288.673
1394.28	91.1983	86.2258	72.2541	79.9627	79.1816	70.1481			1394.28	91.1983	14.412	-71.3736	-135.479	-208.074	-288.921
1395.25	90.7667	86.0184	72.1149	79.8156	79.0327	69.8928			1395.25	90.7667	14.2046	-71.5128	-135.626	-208.223	-289.176
1396.21	90.2695	85.801	71.999	79.6647	78.8775	69.6257			1396.21	90.2695	13.9872	-71.6287	-135.777	-208.378	-289.443
1397.17	89.6958	85.5828	71.9036	79.5022	78.7087	69.3423			1397.17	89.6958	13.769	-71.7241	-135.939	-208.547	-289.727
1398.14	89.034	85.3718	71.8265	79.3243	78.5244	69.0431			1398.14	89.034	13.558	-71.8012	-136.117	-208.731	-290.026
1399.1	88.2729	85.1735	71.7682	79.1339	78.3298	68.7352			1399.1	88.2729	13.3597	-71.8595	-136.308	-208.926	-290.334
1400.07	87.3996	84.9899	71.7323	78.9383	78.1344	68.4286			1400.07	87.3996	13.1761	-71.8954	-136.503	-209.121	-290.641
1401.03	86.3949	84.8196	71.7247	78.7448	77.9466	68.1298			1401.03	86.3949	13.0058	-71.903	-136.697	-209.309	-290.939
1402	85.2319	84.658	71.7513	78.5563	77.7702	67.838			1402	85.2319	12.8442	-71.8764	-136.885	-209.485	-291.231
1402.96	83.8824	84.4999	71.8161	78.372	77.6043	67.5467			1402.96	83.8824	12.6861	-71.8116	-137.069	-209.651	-291.522
1403.92	82.3332	84.3435	71.9195	78.1904	77.447	67.2496			1403.92	82.3332	12.5297	-71.7082	-137.251	-209.808	-291.82
1404.89	80.605	84.1929	72.058	78.0138	77.2997	66.9483			1404.89	80.605	12.3791	-71.5697	-137.428	-209.956	-292.121
1405.85	78.7644	84.0578	72.2249	77.8506	77.1685	66.6558			1405.85	78.7644	12.244	-71.4028	-137.591	-210.087	-292.413
1406.82	76.9283	83.9514	72.4125	77.7154	77.0646	66.3977			1406.82	76.9283	12.1376	-71.2152	-137.726	-210.191	-292.671
1407.78	75.2604	83.8878	72.6153	77.6288	77.0038	66.2108			1407.78	75.2604	12.074	-71.0124	-137.813	-210.252	-292.858
1408.75	73.9511	83.8802	72.8306	77.6137	77.0041	66.1378			1408.75	73.9511	12.0664	-70.7971	-137.828	-210.251	-292.931
1409.71	73.1773	83.9388	73.0574	77.6889	77.0806	66.2149			1409.71	73.1773	12.125	-70.5703	-137.753	-210.175	-292.854
1410.67	73.049	84.0694	73.2927	77.8601	77.2372	66.4571			1410.67	73.049	12.2556	-70.335	-137.581	-210.018	-292.612
1411.64	73.5688	84.2719	73.5285	78.1142	77.4624	66.8486			1411.64	73.5688	12.4581	-70.0992	-137.327	-209.793	-292.221
1412.6	74.6217	84.54	73.7539	78.4202	77.7292	67.343			1412.6	74.6217	12.7262	-69.8738	-137.021	-209.526	-291.726
1413.57	75.996	84.8641	73.9599	78.7382	78.0032	67.8753			1413.57	75.996	13.0503	-69.6678	-136.703	-209.252	-291.194
1414.53	77.4297	85.2346	74.1463	79.0312	78.2547	68.381			1414.53	77.4297	13.4208	-69.4814	-136.41	-209.001	-290.688
1415.49	78.6713	85.6448	74.325	79.2769	78.4683	68.8133			1415.49	78.6713	13.831	-69.3027	-136.165	-208.787	-290.256
1416.46	79.5367	86.0874	74.5139	79.47	78.6444	69.151			1416.46	79.5367	14.2736	-69.1138	-135.971	-208.611	-289.918
1417.42	79.9426	86.5476	74.7277	79.6196	78.7943	69.3978			1417.42	79.9426	14.7338	-68.9	-135.822	-208.461	-289.671
1418.39	79.9015	87.0013	74.9715	79.7428	78.9344	69.5753			1418.39	79.9015	15.1875	-68.6562	-135.699	-208.321	-289.494
1419.35	79.4891	87.4197	75.2401	79.8543	79.0759	69.7087			1419.35	79.4891	15.6059	-68.3876	-135.587	-208.179	-289.36
1420.32	78.8094	87.7764	75.52	79.9596	79.2188	69.8152			1420.32	78.8094	15.9626	-68.1077	-135.482	-208.037	-289.254
1421.28	77.9672	88.055	75.796	80.0563	79.3546	69.903			1421.28	77.9672	16.2412	-67.8317	-135.385	-207.901	-289.166
1422.24	77.0459	88.256	76.0585	80.1382	79.4732	69.9737			1422.24	77.0459	16.4422	-67.5692	-135.303	-207.782	-289.095
1423.21	76.102	88.395	76.3042	80.199	79.5661	70.0247			1423.21	76.102	16.5812	-67.3235	-135.242	-207.689	-289.044
1424.17	75.1807	88.4942	76.5342	80.2378	79.6315	70.057			1424.17	75.1807	16.6804	-67.0935	-135.204	-207.624	-289.012
1425.14	74.3328	88.5751	76.754	80.2645	79.6799	70.0854			1425.14	74.3328	16.7613	-66.8737	-135.177	-207.575	-288.984
1426.1	73.617	88.6556	76.9731	80.3003	79.734	70.1395			1426.1	73.617	16.8418	-66.6546	-135.141	-207.521	-288.93
1427.07	73.0912	88.7478	77.2033	80.3702	79.8209	70.255			1427.07	73.0912	16.934	-66.4244	-135.071	-207.434	-288.814
1428.03	72.7987	88.8571	77.4526	80.4929	79.96	70.4583			1428.03	72.7987	17.0433	-66.1751	-134.949	-207.295	-288.611
1428.99	72.7568	88.9813	77.7197	80.6708	80.1538	70.7534			1428.99	72.7568	17.1675	-65.908	-134.771	-207.102	-288.316
1429.96	72.9558	89.1126	77.9929	80.8899	80.3858	71.1198			1429.96	72.9558	17.2988	-65.6348	-134.552	-206.87	-287.949
1430.92	73.3693	89.2398	78.2553	81.1258	80.6287	71.5228			1430.92	73.3693	17.426	-65.3724	-134.316	-206.627	-287.546
1431.89	73.9703	89.3518	78.4961	81.3586	80.8599	71.9336			1431.89	73.9703	17.538	-65.1316	-134.083	-206.395	-287.136
1432.85	74.7458	89.4403	78.7204	81.5871	81.0776	72.3506			1432.85	74.7458	17.6265	-64.9073	-133.854	-206.178	-286.719
1433.82	75.698	89.5027	78.9522	81.833	81.3059	72.8032			1433.82	75.698	17.6889	-64.6755	-133.608	-205.949	-286.266
1434.78	76.8206	89.5446	79.2211	82.127	81.58	73.3311			1434.78	76.8206	17.7308	-64.4066	-133.314	-205.675	-285.738
1435.74	78.0723	89.5792	79.5467	82.4897	81.9252	73.9568			1435.74	78.0723	17.7654	-64.081	-132.952	-205.33	-285.112
1436.71	79.3779	89.6239	79.931	82.9216	82.3458	74.6729			1436.71	79.3779	17.8101	-63.6967	-132.52	-204.91	-284.396
1437.67	80.6489	89.6962	80.358	83.4013	82.8209	75.4431			1437.67	80.6489	17.8824	-63.2697	-132.04	-204.434	-283.626
1438.64	81.8069	89.8098	80.8012	83.8916	83.3117	76.2133			1438.64	81.8069	17.996	-62.8265	-131.55	-203.944	-282.856
1439.6	82.8072	89.9718	81.2365	84.3569	83.7791	76.9352			1439.6	82.8072	18.158	-62.3912	-131.085	-203.476	-282.134
1440.56	83.6498	90.1819	81.6524	84.7768	84.2004	77.5858			1440.56	83.6498	18.3681	-61.9753	-130.665	-203.055	-281.483
1441.53	84.3591	90.4344	82.0497	85.1474	84.5707	78.1645			1441.53	84.3591	18.6206	-61.578	-130.294	-202.685	-280.905
1442.49	84.9531	90.7219	82.4341	85.4738	84.8962	78.6809			1442.49	84.9531	18.9081	-61.1936	-129.968	-202.359	-280.388
1443.46	85.4323	91.0372	82.8126	85.7654	85.1892	79.1479			1443.46	85.4323	19.2234	-60.8151	-129.676	-202.066	-279.921
1444.42	85.7866	91.3738	83.192	86.0328	85.4627	79.5784			1444.42	85.7866	19.56	-60.4357	-129.409	-201.793	-279.491
1445.39	86.0079	91.7255	83.5775	86.2862	85.7281	79.9843			1445.39	86.0079	19.9117	-60.0502	-129.155	-201.527	-279.085
1446.35	86.0991	92.0851	83.9733	86.5348	85.9941	80.3761			1446.35	86.0991	20.2713	-59.6544	-128.907	-201.261	-278.693
1447.31	86.0772	92.4438	84.3807	86.7866	86.2663	80.7624			1447.31	86.0772	20.63	-59.247	-128.655	-200.989	-278.307
1448.28	85.9696	92.7923	84.7965	87.0448	86.5451	81.1463			1448.28	85.9696	20.9785	-58.8312	-128.397	-200.71	-277.923
1449.24	85.8066	93.1212	85.2111	87.3043	86.8213	81.5202			1449.24	85.8066	21.3074	-58.4166	-128.137	-200.434	-277.549
1450.21	85.6139	93.4235	85.6089	87.5489	87.0752	81.8638			1450.21	85.6139	21.6097	-58.0188	-127.893	-200.18	-277.205
1451.17	85.4062	93.6952	85.9743	87.7574	87.283	82.1516			1451.17	85.4062	21.8814	-57.6534	-127.684	-199.972	-276.918
1452.14	85.1861	93.9358	86.302	87.917	87.4322	82.3702			1452.14	85.1861	22.122	-57.3257	-127.524	-199.823	-276.699
1453.1	84.9485	94.1472	86.6078	88.0407	87.5398	82.5405			1453.1	84.9485	22.3334	-57.0199	-127.401	-199.716	-276.529
1454.06	84.6959	94.331	86.925	88.1681	87.6534	82.7189			1454.06	84.6959	22.5172	-56.7027	-127.273	-199.602	-276.35
1455.03	84.454	94.4878	87.2796	88.3356	87.8155	82.9562			1455.03	84.454	22.674	-56.3481	-127.106	-199.44	-276.113
1455.99	84.2614	94.6199	87.6726	88.5546	88.039	83.2677			1455.99	84.2614	22.8061	-55.9551	-126.887	-199.216	-275.801
1456.96	84.1378	94.7325	88.0908	88.8243	88.3226	83.6495			1456.96	84.1378	22.9187	-55.5369	-126.617	-198.933	-275.42
1457.92	84.0681	94.832	88.5105	89.1247	88.6441	84.0708			1457.92	84.0681	23.0182	-55.1172	-126.317	-198.611	-274.998
1458.89	83.9978	94.9235	88.896	89.4078	88.9501	84.4621			1458.89	83.9978	23.1097	-54.7317	-126.034	-198.305	-274.607
1459.85	83.8314	95.0111	89.2238	89.6285	89.1931	84.7581			1459.85	83.8314	23.1973	-54.4039	-125.813	-198.062	-274.311
1460.81	83.4562	95.0956	89.5	89.7731	89.3614	84.9367			1460.81	83.4562	23.2818	-54.1277	-125.668	-197.894	-274.132
1461.78	82.8007	95.1741	89.7428	89.8429	89.4598	84.9995			1461.78	82.8007	23.3603	-53.8849	-125.599	-197.796	-274.07
1462.74	81.8851	95.2436	89.9668	89.8508	89.5011	84.9668			1462.74	81.8851	23.4298	-53.6609	-125.591	-197.754	-274.102
1463.71	80.8314	95.3045	90.1837	89.8289	89.514	84.8874			1463.71	80.8314	23.4907	-53.444	-125.613	-197.741	-274.182
1464.67	79.8219	95.3607	90.4012	89.8193	89.5355	84.8247			1464.67	79.8219	23.5469	-53.2265	-125.622	-197.72	-274.244
1465.63	79.0414	95.4174	90.6197	89.8544	89.5914	84.8289			1465.63	79.0414	23.6036	-53.008	-125.587	-197.664	-274.24
1466.6	78.6377	95.4787	90.8311	89.9468	89.6891	84.9234			1466.6	78.6377	23.6649	-52.7966	-125.495	-197.566	-274.146
1467.56	78.7005	95.5464	91.0268	90.0968	89.8269	85.1137			1467.56	78.7005	23.7326	-52.6009	-125.345	-197.428	-273.955
1468.53	79.2677	95.6193	91.2073	90.3092	90.0135	85.4113			1468.53	79.2677	23.8055	-52.4204	-125.132	-197.242	-273.658
1469.49	80.3575	95.6933	91.3815	90.601	90.2753	85.8457			1469.49	80.3575	23.8795	-52.2462	-124.84	-196.98	-273.223
1470.46	81.9657	95.7635	91.5561	90.9871	90.6357	86.4415			1470.46	81.9657	23.9497	-52.0716	-124.454	-196.62	-272.628
1471.42	84.0041	95.8269	91.7282	91.4526	91.0848	87.1758			1471.42	84.0041	24.0131	-51.8995	-123.989	-196.171	-271.893
1472.38	86.2729	95.884	91.8909	91.9546	91.5802	87.978			1472.38	86.2729	24.0702	-51.7368	-123.487	-195.675	-271.091
1473.35	88.5163	95.938	92.0398	92.4432	92.0701	88.7619			1473.35	88.5163	24.1242	-51.5879	-122.998	-195.185	-270.307
1474.31	90.492	95.9927	92.1726	92.8709	92.5036	89.4463			1474.31	90.492	24.1789	-51.4551	-122.571	-194.752	-269.623
1475.28	92.0345	96.0509	92.2916	93.2082	92.8477	89.9789			1475.28	92.0345	24.2371	-51.3361	-122.233	-194.408	-269.09
1476.24	93.1136	96.1133	92.4071	93.4619	93.1084	90.3674			1476.24	93.1136	24.2995	-51.2206	-121.98	-194.147	-268.702
1477.21	93.8258	96.1772	92.5278	93.6625	93.317	90.6619			1477.21	93.8258	24.3634	-51.0999	-121.779	-193.938	-268.407
1478.17	94.3058	96.2381	92.6524	93.8321	93.496	90.9044			1478.17	94.3058	24.4243	-50.9753	-121.609	-193.759	-268.165
1479.13	94.6539	96.2921	92.7735	93.977	93.6507	91.1114			1479.13	94.6539	24.4783	-50.8542	-121.464	-193.605	-267.958
1480.1	94.9237	96.338	92.885	94.0975	93.7803	91.2868			1480.1	94.9237	24.5242	-50.7427	-121.344	-193.475	-267.782
1481.06	95.1401	96.3765	92.9859	94.1966	93.8869	91.4337			1481.06	95.1401	24.5627	-50.6418	-121.245	-193.368	-267.635
1482.03	95.3156	96.4094	93.0783	94.2806	93.9762	91.5585			1482.03	95.3156	24.5956	-50.5494	-121.161	-193.279	-267.511
1482.99	95.4596	96.4386	93.1664	94.3585	94.0571	91.6708			1482.99	95.4596	24.6248	-50.4613	-121.083	-193.198	-267.398
1483.96	95.58	96.4646	93.2546	94.4409	94.1412	91.7841			1483.96	95.58	24.6508	-50.3731	-121.001	-193.114	-267.285
1484.92	95.6823	96.4862	93.3466	94.5391	94.2417	91.9144			1484.92	95.6823	24.6724	-50.2811	-120.902	-193.014	-267.155
1485.88	95.7704	96.5013	93.4426	94.6582	94.3654	92.071			1485.88	95.7704	24.6875	-50.1851	-120.783	-192.89	-266.998
1486.85	95.8471	96.5085	93.5356	94.7872	94.5015	92.2418			1486.85	95.8471	24.6947	-50.0921	-120.654	-192.754	-266.827
1487.81	95.9162	96.5095	93.6149	94.9034	94.6246	92.3972			1487.81	95.9162	24.6957	-50.0128	-120.538	-192.631	-266.672
1488.78	95.9816	96.5095	93.6755	94.9894	94.7153	92.5136			1488.78	95.9816	24.6957	-49.9522	-120.452	-192.54	-266.556
1489.74	96.047	96.5145	93.7189	95.0392	94.7655	92.5811			1489.74	96.047	24.7007	-49.9088	-120.402	-192.49	-266.488
1490.7	96.1136	96.529	93.7493	95.0525	94.7743	92.5979			1490.7	96.1136	24.7152	-49.8784	-120.389	-192.481	-266.471
1491.67	96.1802	96.5543	93.7739	95.0401	94.7528	92.5776			1491.67	96.1802	24.7405	-49.8538	-120.401	-192.503	-266.492
1492.63	96.2436	96.5868	93.8019	95.0228	94.7249	92.5493			1492.63	96.2436	24.773	-49.8258	-120.419	-192.53	-266.52
1493.6	96.2999	96.6192	93.8374	95.0174	94.7108	92.5388			1493.6	96.2999	24.8054	-49.7903	-120.424	-192.545	-266.53
1494.56	96.3457	96.6436	93.8773	95.0296	94.7186	92.5574			1494.56	96.3457	24.8298	-49.7504	-120.412	-192.537	-266.512
1495.53	96.3805	96.6551	93.9159	95.059	94.7489	92.6059			1495.53	96.3805	24.8413	-49.7118	-120.382	-192.506	-266.463
1496.49	96.4073	96.6548	93.9517	95.1062	94.8026	92.6841			1496.49	96.4073	24.841	-49.676	-120.335	-192.453	-266.385
1497.45	96.4319	96.6481	93.9893	95.1737	94.8813	92.7917			1497.45	96.4319	24.8343	-49.6384	-120.268	-192.374	-266.277
1498.42	96.4599	96.6428	94.0315	95.256	94.9764	92.9163			1498.42	96.4599	24.829	-49.5962	-120.185	-192.279	-266.153
1499.38	96.4948	96.6451	94.0744	95.3328	95.0632	93.0259			1499.38	96.4948	24.8313	-49.5533	-120.109	-192.192	-266.043
1500.35	96.5361	96.6582	94.1087	95.3772	95.1093	93.0812			1500.35	96.5361	24.8444	-49.519	-120.064	-192.146	-265.988
1501.31	96.5798	96.6803	94.1247	95.3666	95.089	93.0524			1501.31	96.5798	24.8665	-49.503	-120.075	-192.166	-266.017
1502.28	96.6195	96.7057	94.1201	95.2992	95.002	92.9411			1502.28	96.6195	24.8919	-49.5076	-120.142	-192.253	-266.128
1503.24	96.649	96.7267	94.1096	95.2129	94.8943	92.8055			1503.24	96.649	24.9129	-49.5181	-120.229	-192.361	-266.264
1504.2	96.6643	96.7352	94.1117	95.1696	94.8405	92.7381			1504.2	96.6643	24.9214	-49.516	-120.272	-192.415	-266.331
1505.17	96.6645	96.7258	94.1206	95.1897	94.866	92.7725			1505.17	96.6645	24.912	-49.5071	-120.252	-192.389	-266.297
1506.13	96.6561	96.7018	94.1212	95.2485	94.9413	92.8742			1506.13	96.6561	24.888	-49.5065	-120.193	-192.314	-266.195
1507.1	96.6497	96.6732	94.1148	95.3311	95.0458	93.0164			1507.1	96.6497	24.8594	-49.5129	-120.11	-192.21	-266.053
1508.06	96.6537	96.6499	94.1011	95.4128	95.148	93.1581			1508.06	96.6537	24.8361	-49.5266	-120.029	-192.107	-265.911
1509.03	96.6729	96.6402	94.0744	95.4509	95.196	93.2334			1509.03	96.6729	24.8264	-49.5533	-119.991	-192.059	-265.836
1509.99	96.7075	96.6487	94.0514	95.445	95.1878	93.2369			1509.99	96.7075	24.8349	-49.5763	-119.996	-192.068	-265.832
1510.95	96.7517	96.6717	94.0568	95.4381	95.1745	93.2284			1510.95	96.7517	24.8579	-49.5709	-120.003	-192.081	-265.841
1511.92	96.796	96.6998	94.0893	95.4479	95.1795	93.237			1511.92	96.796	24.886	-49.5384	-119.994	-192.076	-265.832
1512.88	96.8342	96.7249	94.1352	95.4693	95.1994	93.2599			1512.88	96.8342	24.9111	-49.4925	-119.972	-192.056	-265.809
1513.85	96.8651	96.7434	94.1857	95.4994	95.2317	93.2949			1513.85	96.8651	24.9296	-49.442	-119.942	-192.024	-265.774
1514.81	96.89	96.7546	94.2356	95.5357	95.2737	93.3394			1514.81	96.89	24.9408	-49.3921	-119.906	-191.982	-265.73
1515.78	96.9108	96.7589	94.2777	95.5707	95.3158	93.3829			1515.78	96.9108	24.9451	-49.35	-119.871	-191.94	-265.686
1516.74	96.9286	96.757	94.3041	95.5943	95.3457	93.4113			1516.74	96.9286	24.9432	-49.3236	-119.847	-191.91	-265.658
1517.7	96.9437	96.7494	94.3107	95.6023	95.3574	93.4179			1517.7	96.9437	24.9356	-49.317	-119.839	-191.898	-265.651
1518.67	96.9566	96.7367	94.3004	95.6011	95.3569	93.4109			1518.67	96.9566	24.9229	-49.3273	-119.84	-191.898	-265.658
1519.63	96.9678	96.72	94.2822	95.604	95.3589	93.4085			1519.63	96.9678	24.9062	-49.3455	-119.837	-191.896	-265.661
1520.6	96.9787	96.7013	94.2655	95.6218	95.376	93.4267			1520.6	96.9787	24.8875	-49.3622	-119.82	-191.879	-265.642
1521.56	96.9904	96.683	94.2541	95.6543	95.4088	93.4672			1521.56	96.9904	24.8692	-49.3736	-119.787	-191.847	-265.602
1522.52	97.0037	96.6667	94.2443	95.6882	95.4431	93.5136			1522.52	97.0037	24.8529	-49.3834	-119.753	-191.812	-265.556
1523.49	97.0187	96.6529	94.2283	95.7043	95.4582	93.5407			1523.49	97.0187	24.8391	-49.3994	-119.737	-191.797	-265.528
1524.45	97.0354	96.6411	94.2004	95.6896	95.4401	93.5304			1524.45	97.0354	24.8273	-49.4273	-119.752	-191.815	-265.539
1525.42	97.0538	96.6299	94.1606	95.6436	95.3884	93.4801			1525.42	97.0538	24.8161	-49.4671	-119.798	-191.867	-265.589
1526.38	97.074	96.6186	94.1131	95.5747	95.3126	93.3993			1526.38	97.074	24.8048	-49.5146	-119.867	-191.943	-265.67
1527.35	97.0951	96.6064	94.0627	95.4938	95.2248	93.3011			1527.35	97.0951	24.7926	-49.565	-119.948	-192.031	-265.768
1528.31	97.1155	96.5925	94.0128	95.4107	95.136	93.1987			1528.31	97.1155	24.7787	-49.6149	-120.031	-192.119	-265.87
1529.27	97.1333	96.5756	93.9659	95.3344	95.0564	93.1048			1529.27	97.1333	24.7618	-49.6618	-120.107	-192.199	-265.964
1530.24	97.1472	96.5539	93.9233	95.2732	94.9958	93.0315			1530.24	97.1472	24.7401	-49.7044	-120.168	-192.26	-266.038
1531.2	97.1581	96.5265	93.8862	95.2328	94.96	92.9858			1531.2	97.1581	24.7127	-49.7415	-120.209	-192.295	-266.083
1532.17	97.1685	96.495	93.8551	95.213	94.9473	92.9652			1532.17	97.1685	24.6812	-49.7726	-120.228	-192.308	-266.104
1533.13	97.1817	96.4632	93.8286	95.2048	94.9456	92.9543			1533.13	97.1817	24.6494	-49.7991	-120.237	-192.31	-266.115
1534.1	97.1995	96.4353	93.8015	95.1908	94.9335	92.9267			1534.1	97.1995	24.6215	-49.8262	-120.251	-192.322	-266.142
1535.06	97.2214	96.4139	93.77	95.1549	94.8914	92.8582			1535.06	97.2214	24.6001	-49.8577	-120.287	-192.364	-266.211
1536.02	97.2453	96.3989	93.742	95.1052	94.8289	92.7597			1536.02	97.2453	24.5851	-49.8857	-120.336	-192.426	-266.309
1536.99	97.2683	96.386	93.7424	95.09	94.8033	92.6992			1536.99	97.2683	24.5722	-49.8853	-120.351	-192.452	-266.37
1537.95	97.2856	96.3673	93.7891	95.1646	94.8805	92.7578			1537.95	97.2856	24.5535	-49.8386	-120.277	-192.375	-266.311
1538.92	97.2913	96.3349	93.8575	95.3139	95.0463	92.9257			1538.92	97.2913	24.5211	-49.7702	-120.128	-192.209	-266.143
1539.88	97.2835	96.2874	93.9009	95.4621	95.2162	93.1104			1539.88	97.2835	24.4736	-49.7268	-119.979	-192.039	-265.959
1540.85	97.2663	96.23	93.8914	95.5518	95.3244	93.2374			1540.85	97.2663	24.4162	-49.7363	-119.89	-191.931	-265.832
1541.81	97.2451	96.1698	93.8133	95.5408	95.3214	93.2472			1541.81	97.2451	24.356	-49.8144	-119.901	-191.934	-265.822
1542.77	97.2257	96.1144	93.6651	95.4003	95.1726	93.0944			1542.77	97.2257	24.3006	-49.9626	-120.041	-192.083	-265.975
1543.74	97.2143	96.0701	93.4854	95.1734	94.925	92.8269			1543.74	97.2143	24.2563	-50.1423	-120.268	-192.33	-266.242
1544.7	97.2134	96.0379	93.3277	94.954	94.6848	92.5624			1544.7	97.2134	24.2241	-50.3	-120.487	-192.571	-266.507
1545.67	97.2188	96.013	93.2116	94.7907	94.5074	92.3637			1545.67	97.2188	24.1992	-50.4161	-120.651	-192.748	-266.705
1546.63	97.2248	95.9902	93.1265	94.6795	94.3889	92.2272			1546.63	97.2248	24.1764	-50.5012	-120.762	-192.866	-266.842
1547.59	97.2277	95.9661	93.0576	94.603	94.3096	92.1316			1547.59	97.2277	24.1523	-50.5701	-120.838	-192.946	-266.938
1548.56	97.2261	95.9388	92.9949	94.5477	94.2536	92.0591			1548.56	97.2261	24.125	-50.6328	-120.894	-193.002	-267.01
1549.52	97.2211	95.9081	92.9343	94.5051	94.2109	91.9979			1549.52	97.2211	24.0943	-50.6934	-120.936	-193.044	-267.071
1550.49	97.2153	95.8749	92.8751	94.4702	94.1751	91.9398			1550.49	97.2153	24.0611	-50.7526	-120.971	-193.08	-267.129
1551.45	97.2113	95.8416	92.8171	94.4369	94.1386	91.8753			1551.45	97.2113	24.0278	-50.8106	-121.005	-193.117	-267.194
1552.42	97.2106	95.8103	92.7577	94.3947	94.0894	91.7903			1552.42	97.2106	23.9965	-50.87	-121.047	-193.166	-267.279
1553.38	97.2122	95.7821	92.6936	94.3314	94.014	91.6703			1553.38	97.2122	23.9683	-50.9341	-121.11	-193.241	-267.399
1554.34	97.2126	95.755	92.6237	94.2405	93.9068	91.5118			1554.34	97.2126	23.9412	-51.004	-121.201	-193.349	-267.557
1555.31	97.205	95.7223	92.5464	94.1215	93.77	91.3214			1555.31	97.205	23.9085	-51.0813	-121.32	-193.485	-267.748
1556.27	97.1818	95.6737	92.4424	93.9592	93.589	91.0865			1556.27	97.1818	23.8599	-51.1853	-121.482	-193.666	-267.983
1557.24	97.1419	95.605	92.2896	93.7431	93.3516	90.794			1557.24	97.1419	23.7912	-51.3381	-121.698	-193.904	-268.275
1558.2	97.0956	95.5245	92.1098	93.5254	93.1144	90.5082			1558.2	97.0956	23.7107	-51.5179	-121.916	-194.141	-268.561
1559.17	97.0567	95.4452	91.9489	93.3769	92.9555	90.3173			1559.17	97.0567	23.6314	-51.6788	-122.065	-194.3	-268.752
1560.13	97.0347	95.3784	91.8335	93.3267	92.9058	90.2535			1560.13	97.0347	23.5646	-51.7942	-122.115	-194.35	-268.816
1561.09	97.0348	95.3326	91.7803	93.3812	92.971	90.32			1561.09	97.0348	23.5188	-51.8474	-122.06	-194.284	-268.749
1562.06	97.054	95.3079	91.7966	93.5298	93.1401	90.5028			1562.06	97.054	23.4941	-51.8311	-121.912	-194.115	-268.566
1563.02	97.0792	95.2928	91.8453	93.7016	93.3355	90.713			1563.02	97.0792	23.479	-51.7824	-121.74	-193.92	-268.356
1563.99	97.0966	95.274	91.8677	93.8113	93.462	90.8415			1563.99	97.0966	23.4602	-51.76	-121.63	-193.793	-268.228
1564.95	97.1002	95.2445	91.8333	93.8249	93.4812	90.8448			1564.95	97.1002	23.4307	-51.7944	-121.617	-193.774	-268.224
1565.92	97.0912	95.203	91.745	93.7592	93.4118	90.7453			1565.92	97.0912	23.3892	-51.8827	-121.682	-193.844	-268.324
1566.88	97.0743	95.1512	91.6205	93.6511	93.2953	90.5903			1566.88	97.0743	23.3374	-52.0072	-121.79	-193.96	-268.479
1567.84	97.055	95.0925	91.4777	93.5337	93.1688	90.4217			1567.84	97.055	23.2787	-52.15	-121.908	-194.087	-268.647
1568.81	97.0379	95.0312	91.3293	93.427	93.0543	90.2637			1568.81	97.0379	23.2174	-52.2984	-122.014	-194.201	-268.805
1569.77	97.0255	94.9717	91.1811	93.3344	92.9552	90.1196			1569.77	97.0255	23.1579	-52.4466	-122.107	-194.3	-268.95
1570.74	97.0174	94.9171	91.0331	93.2467	92.8608	89.9773			1570.74	97.0174	23.1033	-52.5946	-122.195	-194.395	-269.092
1571.7	97.011	94.8684	90.8846	93.1539	92.7595	89.8252			1571.7	97.011	23.0546	-52.7431	-122.288	-194.496	-269.244
1572.66	97.0025	94.8235	90.7353	93.0521	92.6476	89.6606			1572.66	97.0025	23.0097	-52.8924	-122.389	-194.608	-269.409
1573.63	96.9885	94.7771	90.5812	92.9408	92.5253	89.4842			1573.63	96.9885	22.9633	-53.0465	-122.501	-194.73	-269.585
1574.59	96.968	94.7249	90.4151	92.8195	92.3925	89.2951			1574.59	96.968	22.9111	-53.2126	-122.622	-194.863	-269.774
1575.56	96.9438	94.666	90.2355	92.6932	92.2552	89.0997			1575.56	96.9438	22.8522	-53.3922	-122.748	-195	-269.969
1576.52	96.9208	94.6037	90.0493	92.5736	92.1263	88.9128			1576.52	96.9208	22.7899	-53.5784	-122.868	-195.129	-270.156
1577.49	96.9028	94.5421	89.8626	92.4657	92.0111	88.7404			1577.49	96.9028	22.7283	-53.7651	-122.976	-195.244	-270.329
1578.45	96.8908	94.4841	89.6769	92.364	91.9032	88.5753			1578.45	96.8908	22.6703	-53.9508	-123.077	-195.352	-270.494
1579.41	96.8828	94.4301	89.4912	92.2611	91.794	88.4072			1579.41	96.8828	22.6163	-54.1365	-123.18	-195.461	-270.662
1580.38	96.8746	94.377	89.3012	92.1493	91.675	88.2257			1580.38	96.8746	22.5632	-54.3265	-123.292	-195.58	-270.843
1581.34	96.8617	94.3208	89.0999	92.0209	91.5377	88.0199			1581.34	96.8617	22.507	-54.5278	-123.421	-195.718	-271.049
1582.31	96.8423	94.2592	88.884	91.8749	91.3811	87.7881			1582.31	96.8423	22.4454	-54.7437	-123.567	-195.874	-271.281
1583.27	96.8174	94.1926	88.6572	91.7194	91.214	87.5408			1583.27	96.8174	22.3788	-54.9705	-123.722	-196.041	-271.528
1584.24	96.789	94.1226	88.4253	91.5653	91.0484	87.2917			1584.24	96.789	22.3088	-55.2024	-123.876	-196.207	-271.777
1585.2	96.7587	94.0504	88.1916	91.4187	90.8914	87.0493			1585.2	96.7587	22.2366	-55.4361	-124.023	-196.364	-272.02
1586.16	96.7273	93.9764	87.9554	91.2797	90.743	86.8135			1586.16	96.7273	22.1626	-55.6723	-124.162	-196.512	-272.256
1587.13	96.6945	93.9004	87.714	91.145	90.5995	86.5797			1587.13	96.6945	22.0866	-55.9137	-124.296	-196.656	-272.489
1588.09	96.6604	93.8223	87.4657	91.0109	90.4567	86.3432			1588.09	96.6604	22.0085	-56.162	-124.431	-196.799	-272.726
1589.06	96.6249	93.7423	87.2108	90.8756	90.3126	86.102			1589.06	96.6249	21.9285	-56.4169	-124.566	-196.943	-272.967
1590.02	96.5887	93.6612	86.9503	90.7381	90.1655	85.8549			1590.02	96.5887	21.8474	-56.6774	-124.703	-197.09	-273.214
1590.99	96.5523	93.579	86.6839	90.5964	90.0132	85.5993			1590.99	96.5523	21.7652	-56.9438	-124.845	-197.242	-273.47
1591.95	96.5161	93.4952	86.4088	90.4462	89.8513	85.33			1591.95	96.5161	21.6814	-57.2189	-124.995	-197.404	-273.739
1592.91	96.48	93.4086	86.1203	90.2822	89.6744	85.04			1592.91	96.48	21.5948	-57.5074	-125.159	-197.581	-274.029
1593.88	96.4439	93.3182	85.8147	90.1001	89.4785	84.724			1593.88	96.4439	21.5044	-57.813	-125.341	-197.777	-274.345
1594.84	96.4073	93.2235	85.4906	89.899	89.2626	84.3812			1594.84	96.4073	21.4097	-58.1371	-125.542	-197.993	-274.688
1595.81	96.3699	93.1248	85.1505	89.6823	89.0307	84.0165			1595.81	96.3699	21.311	-58.4772	-125.759	-198.225	-275.053
1596.77	96.3312	93.0228	84.7995	89.457	88.7898	83.6389			1596.77	96.3312	21.209	-58.8282	-125.984	-198.466	-275.43
1597.73	96.2905	92.9178	84.4435	89.2308	88.5482	83.2584			1597.73	96.2905	21.104	-59.1842	-126.211	-198.707	-275.811
1598.7	96.2477	92.8098	84.0866	89.0089	88.3114	82.8812			1598.7	96.2477	20.996	-59.5411	-126.433	-198.944	-276.188
1599.66	96.2027	92.6981	83.7298	88.7923	88.0802	82.5077			1599.66	96.2027	20.8843	-59.8979	-126.649	-199.175	-276.561
1600.63	96.1559	92.5824	83.3712	88.5774	87.851	82.1332			1600.63	96.1559	20.7686	-60.2565	-126.864	-199.404	-276.936
1601.59	96.1078	92.4627	83.0085	88.3596	87.6189	81.7521			1601.59	96.1078	20.6489	-60.6192	-127.082	-199.636	-277.317
1602.56	96.0586	92.3401	82.6408	88.1358	87.3808	81.3618			1602.56	96.0586	20.5263	-60.9869	-127.306	-199.875	-277.707
1603.52	96.0084	92.2162	82.2699	87.9063	87.1371	80.964			1603.52	96.0084	20.4024	-61.3578	-127.535	-200.118	-278.105
1604.48	95.9569	92.0921	81.8991	87.6736	86.8909	80.5633			1604.48	95.9569	20.2783	-61.7286	-127.768	-200.364	-278.506
1605.45	95.903	91.9678	81.5311	87.4406	86.645	80.1625			1605.45	95.903	20.154	-62.0966	-128.001	-200.61	-278.907
1606.41	95.8451	91.8418	81.1662	87.2075	86.3993	79.7604			1606.41	95.8451	20.028	-62.4615	-128.234	-200.856	-279.309
1607.38	95.7814	91.7122	80.802	86.9717	86.1508	79.3518			1607.38	95.7814	19.8984	-62.8257	-128.47	-201.105	-279.717
1608.34	95.7109	91.5781	80.4356	86.7294	85.8955	78.9316			1608.34	95.7109	19.7643	-63.1921	-128.712	-201.36	-280.138
1609.31	95.6337	91.441	80.0654	86.4771	85.6302	78.4976			1609.31	95.6337	19.6272	-63.5623	-128.964	-201.625	-280.572
1610.27	95.5503	91.3037	79.6915	86.2118	85.3522	78.0506			1610.27	95.5503	19.4899	-63.9362	-129.23	-201.903	-281.019
1611.23	95.461	91.1686	79.317	85.9339	85.0619	77.5949			1611.23	95.461	19.3548	-64.3107	-129.508	-202.193	-281.474
1612.2	95.365	91.0353	78.948	85.649	84.765	77.1387			1612.2	95.365	19.2215	-64.6797	-129.792	-202.49	-281.93
1613.16	95.2593	90.8986	78.5915	85.3684	84.4724	76.6923			1613.16	95.2593	19.0848	-65.0362	-130.073	-202.783	-282.377
1614.13	95.1409	90.7512	78.2525	85.1037	84.1954	76.2636			1614.13	95.1409	18.9374	-65.3752	-130.338	-203.06	-282.806
1615.09	95.0101	90.5895	77.9335	84.8644	83.9436	75.86			1615.09	95.0101	18.7757	-65.6942	-130.577	-203.312	-283.209
1616.06	94.8725	90.4171	77.6374	84.6585	83.7267	75.4933			1616.06	94.8725	18.6033	-65.9903	-130.783	-203.529	-283.576
1617.02	94.7354	90.2425	77.3658	84.4879	83.5486	75.1718			1617.02	94.7354	18.4287	-66.2619	-130.954	-203.707	-283.897
1617.98	94.6049	90.0744	77.1151	84.343	83.4006	74.8913			1617.98	94.6049	18.2606	-66.5126	-131.098	-203.855	-284.178
1618.95	94.4826	89.9178	76.8797	84.209	83.2674	74.6393			1618.95	94.4826	18.104	-66.748	-131.232	-203.988	-284.43
1619.91	94.3646	89.7705	76.6563	84.0746	83.1367	74.4024			1619.91	94.3646	17.9567	-66.9714	-131.367	-204.119	-284.667
1620.88	94.2436	89.6245	76.4431	83.9336	82.9999	74.1676			1620.88	94.2436	17.8107	-67.1846	-131.508	-204.255	-284.902
1621.84	94.1138	89.4729	76.2397	83.7849	82.8537	73.9269			1621.84	94.1138	17.6591	-67.388	-131.657	-204.402	-285.142
1622.8	93.9752	89.3152	76.049	83.6348	82.7031	73.6844			1622.8	93.9752	17.5014	-67.5787	-131.807	-204.552	-285.385
1623.77	93.8318	89.1556	75.8753	83.4935	82.5589	73.4523			1623.77	93.8318	17.3418	-67.7524	-131.948	-204.696	-285.617
1624.73	93.6881	88.9983	75.7204	83.3683	82.4293	73.2412			1624.73	93.6881	17.1845	-67.9073	-132.073	-204.826	-285.828
1625.7	93.5464	88.8451	75.5805	83.2597	82.3159	73.0535			1625.7	93.5464	17.0313	-68.0472	-132.182	-204.939	-286.016
1626.66	93.4063	88.6944	75.4479	83.1619	82.214	72.8834			1626.66	93.4063	16.8806	-68.1798	-132.28	-205.041	-286.186
1627.63	93.2659	88.5446	75.3127	83.065	82.1138	72.719			1627.63	93.2659	16.7308	-68.315	-132.376	-205.142	-286.35
1628.59	93.1241	88.3961	75.165	82.9555	82.0018	72.5447			1628.59	93.1241	16.5823	-68.4627	-132.486	-205.254	-286.524
1629.55	92.9815	88.2521	74.998	82.8211	81.8645	72.3468			1629.55	92.9815	16.4383	-68.6297	-132.62	-205.391	-286.722
1630.52	92.8388	88.1155	74.8137	82.6588	81.6984	72.123			1630.52	92.8388	16.3017	-68.814	-132.783	-205.557	-286.946
1631.48	92.6953	87.9842	74.6287	82.4857	81.5214	71.8939			1631.48	92.6953	16.1704	-68.999	-132.956	-205.734	-287.175
1632.45	92.5471	87.849	74.4732	82.341	81.3749	71.7035			1632.45	92.5471	16.0352	-69.1545	-133.1	-205.88	-287.366
1633.41	92.3897	87.6982	74.3728	82.2623	81.298	71.5917			1633.41	92.3897	15.8844	-69.2549	-133.179	-205.957	-287.477
1634.38	92.2229	87.5273	74.3295	82.257	81.297	71.5631			1634.38	92.2229	15.7135	-69.2982	-133.184	-205.958	-287.506
1635.34	92.052	87.3428	74.3248	82.3066	81.3522	71.5953			1635.34	92.052	15.529	-69.3029	-133.135	-205.903	-287.474
1636.3	91.8835	87.1569	74.3304	82.3808	81.4327	71.6542			1636.3	91.8835	15.3431	-69.2973	-133.061	-205.823	-287.415
1637.27	91.7213	86.9818	74.3113	82.4364	81.494	71.6918			1637.27	91.7213	15.168	-69.3164	-133.005	-205.761	-287.377
1638.23	91.5655	86.8265	74.2399	82.4341	81.4962	71.6653			1638.23	91.5655	15.0127	-69.3878	-133.007	-205.759	-287.404
1639.2	91.412	86.6921	74.112	82.3646	81.4307	71.5656			1639.2	91.412	14.8783	-69.5157	-133.077	-205.825	-287.504
1640.16	91.254	86.5723	73.941	82.2398	81.3101	71.4061			1640.16	91.254	14.7585	-69.6867	-133.202	-205.945	-287.663
1641.13	91.0878	86.4594	73.7457	82.0761	81.1495	71.2035			1641.13	91.0878	14.6456	-69.882	-133.365	-206.106	-287.866
1642.09	90.9132	86.3463	73.5509	81.9016	80.9769	70.9879			1642.09	90.9132	14.5325	-70.0768	-133.54	-206.278	-288.081
1643.05	90.7297	86.2243	73.3872	81.762	80.8399	70.8085			1643.05	90.7297	14.4105	-70.2405	-133.679	-206.415	-288.261
1644.02	90.5326	86.0828	73.2751	81.6976	80.7809	70.7069			1644.02	90.5326	14.269	-70.3526	-133.744	-206.474	-288.362
1644.98	90.3168	85.9174	73.207	81.7104	80.8019	70.682			1644.98	90.3168	14.1036	-70.4207	-133.731	-206.453	-288.387
1645.95	90.0823	85.7354	73.1496	81.76	80.86	70.6882			1645.95	90.0823	13.9216	-70.4781	-133.681	-206.395	-288.381
1646.91	89.8331	85.551	73.0566	81.7803	80.885	70.6551			1646.91	89.8331	13.7372	-70.5711	-133.661	-206.37	-288.414
1647.88	89.5727	85.3773	72.8822	81.6973	80.7975	70.5047			1647.88	89.5727	13.5635	-70.7455	-133.744	-206.458	-288.564
1648.84	89.3005	85.2181	72.604	81.463	80.5469	70.1894			1648.84	89.3005	13.4043	-71.0237	-133.978	-206.708	-288.88
1649.8	89.0046	85.056	72.2454	81.0965	80.1548	69.733			1649.8	89.0046	13.2422	-71.3823	-134.345	-207.101	-289.336
1650.77	88.6629	84.857	71.8594	80.6734	79.7026	69.2123			1650.77	88.6629	13.0432	-71.7683	-134.768	-207.553	-289.857
1651.73	88.2645	84.6036	71.4914	80.2712	79.2732	68.7001			1651.73	88.2645	12.7898	-72.1363	-135.17	-207.982	-290.369
1652.7	87.8231	84.3159	71.1694	79.9501	78.9333	68.2578			1652.7	87.8231	12.5021	-72.4583	-135.491	-208.322	-290.811
1653.66	87.3622	84.0307	70.9056	79.7449	78.7238	67.9273			1653.66	87.3622	12.2169	-72.7221	-135.697	-208.532	-291.142
1654.62	86.9025	83.7834	70.6816	79.6382	78.6275	67.6949			1654.62	86.9025	11.9696	-72.9461	-135.803	-208.628	-291.374
1655.59	86.4583	83.6018	70.4571	79.5695	78.5794	67.502			1655.59	86.4583	11.788	-73.1706	-135.872	-208.676	-291.567
1656.55	86.025	83.4866	70.2011	79.4807	78.516	67.2928			1656.55	86.025	11.6728	-73.4266	-135.961	-208.739	-291.776
1657.52	85.5744	83.4034	69.8997	79.332	78.3921	67.0226			1657.52	85.5744	11.5896	-73.728	-136.109	-208.863	-292.047
1658.48	85.0727	83.3119	69.5505	79.1038	78.1828	66.6584			1658.48	85.0727	11.4981	-74.0772	-136.338	-209.073	-292.411
1659.45	84.4943	83.1878	69.1635	78.8035	77.8945	66.1964			1659.45	84.4943	11.374	-74.4642	-136.638	-209.361	-292.873
1660.41	83.8271	83.0261	68.7546	78.4554	77.5546	65.6559			1660.41	83.8271	11.2123	-74.8731	-136.986	-209.701	-293.413
1661.37	83.0763	82.8365	68.3359	78.0846	77.1912	65.0644			1661.37	83.0763	11.0227	-75.2918	-137.357	-210.064	-294.005
1662.34	82.2616	82.6363	67.9112	77.7064	76.822	64.4459			1662.34	82.2616	10.8225	-75.7165	-137.735	-210.433	-294.623
1663.3	81.4058	82.4426	67.4772	77.3227	76.4491	63.8124			1663.3	81.4058	10.6288	-76.1505	-138.119	-210.806	-295.257
1664.27	80.5208	82.2646	67.028	76.9275	76.066	63.1662			1664.27	80.5208	10.4508	-76.5997	-138.514	-211.189	-295.903
1665.23	79.5911	82.0976	66.5631	76.5159	75.6687	62.5039			1665.23	79.5911	10.2838	-77.0646	-138.926	-211.587	-296.565
1666.2	78.5683	81.9238	66.0867	76.085	75.2571	61.8138			1666.2	78.5683	10.11	-77.541	-139.356	-211.998	-297.255
1667.16	77.3932	81.7227	65.602	75.6287	74.8274	61.0739			1667.16	77.3932	9.90887	-78.0257	-139.813	-212.428	-297.995
1668.12	76.0351	81.4865	65.1091	75.1389	74.3716	60.2654			1668.12	76.0351	9.67267	-78.5186	-140.303	-212.884	-298.804
1669.09	74.5097	81.2248	64.607	74.6104	73.8818	59.3841			1669.09	74.5097	9.41097	-79.0207	-140.831	-213.374	-299.685
1670.05	72.8579	80.9566	64.0933	74.0401	73.3513	58.4365			1670.05	72.8579	9.14277	-79.5344	-141.401	-213.904	-300.633
1671.02	71.1138	80.6985	63.5639	73.4228	72.7718	57.4279			1671.02	71.1138	8.88467	-80.0638	-142.019	-214.484	-301.641
1671.98	69.2777	80.4566	63.0161	72.7544	72.1386	56.3596			1671.98	69.2777	8.64277	-80.6116	-142.687	-215.117	-302.71
1672.95	67.3101	80.2234	62.4523	72.0389	71.4592	55.2322			1672.95	67.3101	8.40957	-81.1754	-143.403	-215.796	-303.837
1673.91	65.1637	79.9866	61.8804	71.2918	70.7539	54.053			1673.91	65.1637	8.17277	-81.7473	-144.15	-216.501	-305.016
1674.87	62.8359	79.7431	61.3108	70.5386	70.0509	52.845			1674.87	62.8359	7.92927	-82.3169	-144.903	-217.204	-306.224
1675.84	60.3862	79.5035	60.752	69.8073	69.3757	51.6446			1675.84	60.3862	7.68967	-82.8757	-145.634	-217.88	-307.425
1676.8	57.9126	79.2852	60.2048	69.1149	68.7395	50.4855			1676.8	57.9126	7.47137	-83.4229	-146.327	-218.516	-308.584
1677.77	55.5082	79.1014	59.6614	68.4584	68.1317	49.3819			1677.77	55.5082	7.28757	-83.9663	-146.983	-219.124	-309.687
1678.73	53.2158	78.9503	59.1087	67.8132	67.5227	48.3186			1678.73	53.2158	7.13647	-84.519	-147.628	-219.733	-310.751
1679.69	51.0023	78.8094	58.5382	67.1437	66.8768	47.2551			1679.69	51.0023	6.99557	-85.0895	-148.298	-220.379	-311.814
1680.66	48.7837	78.6427	57.9515	66.4187	66.1688	46.1432			1680.66	48.7837	6.82887	-85.6762	-149.023	-221.087	-312.926
1681.62	46.4992	78.4214	57.3591	65.6294	65.3952	44.9556			1681.62	46.4992	6.60757	-86.2686	-149.812	-221.86	-314.114
1682.59	44.1818	78.1471	56.7752	64.8043	64.5855	43.7162			1682.59	44.1818	6.33327	-86.8525	-150.637	-222.67	-315.353
1683.55	41.9486	77.8514	56.216	64.0034	63.7963	42.496			1683.55	41.9486	6.03757	-87.4117	-151.438	-223.459	-316.573
1684.52	39.9383	77.5776	55.6893	63.283	63.0792	41.3702			1684.52	39.9383	5.76377	-87.9384	-152.158	-224.176	-317.699
1685.48	38.2693	77.3658	55.1875	62.6721	62.4564	40.3885			1685.48	38.2693	5.55197	-88.4402	-152.769	-224.799	-318.681
1686.44	37.0011	77.2415	54.6937	62.1701	61.9225	39.5675			1686.44	37.0011	5.42767	-88.934	-153.271	-225.333	-319.502
1687.41	36.1008	77.2025	54.1905	61.7452	61.4463	38.8795			1687.41	36.1008	5.38867	-89.4372	-153.696	-225.809	-320.19
1688.37	35.4738	77.2241	53.6623	61.3446	60.9789	38.2644			1688.37	35.4738	5.41027	-89.9654	-154.097	-226.276	-320.805
1689.34	35.036	77.2808	53.1012	60.9265	60.4819	37.6723			1689.34	35.036	5.46697	-90.5265	-154.515	-226.773	-321.397
1690.3	34.7492	77.3588	52.5127	60.4797	59.9475	37.0885			1690.3	34.7492	5.54497	-91.115	-154.962	-227.308	-321.981
1691.27	34.6152	77.4537	51.9135	60.02	59.3953	36.5281			1691.27	34.6152	5.63987	-91.7142	-155.421	-227.86	-322.541
1692.23	34.657	77.5657	51.3242	59.5758	58.8576	36.0189			1692.23	34.657	5.75187	-92.3035	-155.866	-228.398	-323.05
1693.19	34.8987	77.6939	50.7629	59.1751	58.3654	35.5858			1693.19	34.8987	5.88007	-92.8648	-156.266	-228.89	-323.483
1694.16	35.3521	77.8343	50.2416	58.8354	57.9379	35.2425			1694.16	35.3521	6.02047	-93.3861	-156.606	-229.317	-323.827
1695.12	36.0206	77.979	49.7649	58.5576	57.5752	34.9879			1695.12	36.0206	6.16517	-93.8628	-156.884	-229.68	-324.081
1696.09	36.9175	78.1194	49.3285	58.3259	57.2588	34.8109			1696.09	36.9175	6.30557	-94.2992	-157.116	-229.997	-324.258
1697.05	38.0729	78.2499	48.9216	58.1177	56.9625	34.6973			1697.05	38.0729	6.43607	-94.7061	-157.324	-230.293	-324.372
1698.02	39.5077	78.371	48.5334	57.919	56.6705	34.6377			1698.02	39.5077	6.55717	-95.0943	-157.522	-230.585	-324.431
1698.98	41.201	78.4892	48.1602	57.7337	56.3879	34.6312			1698.98	41.201	6.67537	-95.4675	-157.708	-230.867	-324.438
1699.94	43.0864	78.6135	47.8065	57.5798	56.1371	34.6824			1699.94	43.0864	6.79967	-95.8212	-157.862	-231.118	-324.387
1700.91	45.0755	78.752	47.4814	57.4781	55.9441	34.7964			1700.91	45.0755	6.93817	-96.1463	-157.963	-231.311	-324.273
1701.87	47.0916	78.909	47.1937	57.4396	55.8237	34.9729			1701.87	47.0916	7.09517	-96.434	-158.002	-231.432	-324.096
1702.84	49.1076	79.0839	46.9474	57.4558	55.7685	35.2035			1702.84	49.1076	7.27007	-96.6803	-157.986	-231.487	-323.866
1703.8	51.1567	79.2736	46.7386	57.5014	55.7519	35.4727			1703.8	51.1567	7.45977	-96.8891	-157.94	-231.503	-323.596
1704.76	53.2867	79.4741	46.56	57.5491	55.7452	35.7622			1704.76	53.2867	7.66027	-97.0677	-157.892	-231.51	-323.307
1705.73	55.502	79.6826	46.4064	57.5847	55.7343	36.0564			1705.73	55.502	7.86877	-97.2213	-157.857	-231.521	-323.013
1706.69	57.7477	79.8973	46.2768	57.6096	55.7223	36.345			1706.69	57.7477	8.08347	-97.3509	-157.832	-231.533	-322.724
1707.66	59.9405	80.1175	46.1715	57.6342	55.7215	36.6232			1707.66	59.9405	8.30367	-97.4562	-157.807	-231.534	-322.446
1708.62	62.0128	80.3425	46.0888	57.6684	55.743	36.8907			1708.62	62.0128	8.52867	-97.5389	-157.773	-231.512	-322.178
1709.59	63.9446	80.5715	46.0241	57.7171	55.7915	37.1512			1709.59	63.9446	8.75767	-97.6036	-157.724	-231.464	-321.918
1710.55	65.7673	80.8022	45.974	57.7804	55.8656	37.4119			1710.55	65.7673	8.98837	-97.6537	-157.661	-231.39	-321.657
1711.51	67.5382	81.0306	45.9417	57.8599	55.9658	37.685			1711.51	67.5382	9.21677	-97.686	-157.582	-231.29	-321.384
1712.48	69.3193	81.2519	45.9438	57.9676	56.1033	37.9908			1712.48	69.3193	9.43807	-97.6839	-157.474	-231.152	-321.078
1713.44	71.1763	81.4622	46.01	58.1261	56.3005	38.3588			1713.44	71.1763	9.64837	-97.6177	-157.315	-230.955	-320.71
1714.41	73.1716	81.6614	46.1706	58.3541	56.5748	38.8129			1714.41	73.1716	9.84757	-97.4571	-157.087	-230.681	-320.256
1715.37	75.3213	81.8524	46.4343	58.6471	56.9195	39.3488			1715.37	75.3213	10.0386	-97.1934	-156.794	-230.336	-319.72
1716.34	77.5601	82.0407	46.7794	58.9797	57.3064	39.9329			1716.34	77.5601	10.2269	-96.8483	-156.462	-229.949	-319.136
1717.3	79.7659	82.2319	47.1656	59.3207	57.7028	40.5218			1717.3	79.7659	10.4181	-96.4621	-156.121	-229.553	-318.547
1718.26	81.8032	82.4308	47.5475	59.6387	58.0759	41.0729			1718.26	81.8032	10.617	-96.0802	-155.803	-229.179	-317.996
1719.23	83.5584	82.6402	47.8897	59.9118	58.4035	41.5565			1719.23	83.5584	10.8264	-95.738	-155.53	-228.852	-317.513
1720.19	84.987	82.8612	48.1835	60.1414	58.6873	41.9735			1720.19	84.987	11.0474	-95.4442	-155.3	-228.568	-317.096
1721.16	86.1355	83.0941	48.4489	60.3452	58.9456	42.3501			1721.16	86.1355	11.2803	-95.1788	-155.096	-228.31	-316.719
1722.12	87.0924	83.3385	48.7153	60.5395	59.1937	42.7126			1722.12	87.0924	11.5247	-94.9124	-154.902	-228.062	-316.357
1723.09	87.9259	83.5938	49.0049	60.7343	59.4408	43.0762			1723.09	87.9259	11.78	-94.6228	-154.707	-227.815	-315.993
1724.05	88.6666	83.8598	49.3278	60.9389	59.695	43.4498			1724.05	88.6666	12.046	-94.2999	-154.503	-227.56	-315.619
1725.01	89.3215	84.1374	49.6834	61.1614	59.9643	43.839			1725.01	89.3215	12.3236	-93.9443	-154.28	-227.291	-315.23
1725.98	89.8921	84.4273	50.0627	61.4049	60.252	44.2456			1725.98	89.8921	12.6135	-93.565	-154.037	-227.003	-314.824
1726.94	90.3841	84.7287	50.4509	61.6644	60.5531	44.665			1726.94	90.3841	12.9149	-93.1768	-153.777	-226.702	-314.404
1727.91	90.8077	85.0385	50.8348	61.9287	60.8558	45.0883			1727.91	90.8077	13.2247	-92.7929	-153.513	-226.4	-313.981
1728.87	91.175	85.3531	51.2118	62.1873	61.1496	45.51			1728.87	91.175	13.5393	-92.4159	-153.254	-226.106	-313.559
1729.83	91.4974	85.672	51.5997	62.4413	61.4354	45.939			1729.83	91.4974	13.8582	-92.028	-153	-225.82	-313.13
1730.8	91.7874	86.0003	52.034	62.7061	61.73	46.401			1730.8	91.7874	14.1865	-91.5937	-152.735	-225.525	-312.668
1731.76	92.057	86.3449	52.5471	63.0013	62.0552	46.9218			1731.76	92.057	14.5311	-91.0806	-152.44	-225.2	-312.147
1732.73	92.3145	86.7081	53.1437	63.3379	62.425	47.5094			1732.73	92.3145	14.8943	-90.484	-152.104	-224.83	-311.56
1733.69	92.563	87.0856	53.798	63.7139	62.8396	48.1501			1733.69	92.563	15.2718	-89.8297	-151.728	-224.416	-310.919
1734.66	92.8001	87.4691	54.4659	64.1134	63.2833	48.814			1734.66	92.8001	15.6553	-89.1618	-151.328	-223.972	-310.255
1735.62	93.0197	87.8493	55.1018	64.5129	63.7304	49.4656			1735.62	93.0197	16.0355	-88.5259	-150.929	-223.525	-309.604
1736.58	93.2157	88.2214	55.6837	64.898	64.1628	50.0862			1736.58	93.2157	16.4076	-87.944	-150.543	-223.093	-308.983
1737.55	93.387	88.5878	56.2275	65.2748	64.5828	50.6879			1737.55	93.387	16.774	-87.4002	-150.167	-222.673	-308.381
1738.51	93.5367	88.9549	56.7714	65.6616	65.0062	51.299			1738.51	93.5367	17.1411	-86.8563	-149.78	-222.249	-307.77
1739.48	93.669	89.3255	57.3456	66.0755	65.4491	51.9412			1739.48	93.669	17.5117	-86.2821	-149.366	-221.806	-307.128
1740.44	93.7879	89.698	57.9582	66.524	65.9198	52.6199			1740.44	93.7879	17.8842	-85.6695	-148.917	-221.336	-306.449
1741.41	93.8969	90.0696	58.5983	67.0037	66.4169	53.3265			1741.41	93.8969	18.2558	-85.0294	-148.438	-220.838	-305.743
1742.37	93.9993	90.4407	59.2465	67.5025	66.9299	54.0447			1742.37	93.9993	18.6269	-84.3812	-147.939	-220.325	-305.024
1743.33	94.0975	90.8156	59.886	68.0056	67.4452	54.7593			1743.33	94.0975	19.0018	-83.7417	-147.436	-219.81	-304.31
1744.3	94.1925	91.2018	60.5104	68.5027	67.9525	55.4639			1744.3	94.1925	19.388	-83.1173	-146.939	-219.303	-303.605
1745.26	94.2829	91.6065	61.1259	68.9914	68.4481	56.1619			1745.26	94.2829	19.7927	-82.5018	-146.45	-218.807	-302.907
1746.23	94.3662	92.0328	61.7452	69.4752	68.9336	56.8629			1746.23	94.3662	20.219	-81.8825	-145.966	-218.322	-302.206
1747.19	94.4407	92.4777	62.3822	69.9592	69.4118	57.5755			1747.19	94.4407	20.6639	-81.2455	-145.482	-217.844	-301.494
1748.16	94.5077	92.9312	63.0447	70.4464	69.8848	58.302			1748.16	94.5077	21.1174	-80.583	-144.995	-217.371	-300.767
1749.12	94.5712	93.3779	63.7309	70.9367	70.3547	59.038			1749.12	94.5712	21.5641	-79.8968	-144.505	-216.901	-300.031
1750.08	94.6359	93.8004	64.4301	71.4283	70.8239	59.7754			1750.08	94.6359	21.9866	-79.1976	-144.013	-216.431	-299.294
1751.05	94.7047	94.1837	65.1279	71.9189	71.2952	60.5064			1751.05	94.7047	22.3699	-78.4998	-143.523	-215.96	-298.563
1752.01	94.7772	94.5186	65.813	72.4088	71.7726	61.2287			1752.01	94.7772	22.7048	-77.8147	-143.033	-215.483	-297.84
1752.98	94.8493	94.8044	66.484	72.9036	72.2633	61.9502			1752.98	94.8493	22.9906	-77.1437	-142.538	-214.992	-297.119
1753.94	94.9151	95.0478	67.1506	73.4119	72.7746	62.6855			1753.94	94.9151	23.234	-76.4771	-142.03	-214.481	-296.384
1754.9	94.9688	95.2587	67.8257	73.9389	73.3087	63.4453			1754.9	94.9688	23.4449	-75.802	-141.503	-213.947	-295.624
1755.87	95.0076	95.4449	68.5165	74.483	73.8614	64.2293			1755.87	95.0076	23.6311	-75.1112	-140.958	-213.394	-294.84
1756.83	95.0311	95.6108	69.2227	75.039	74.4255	65.0297			1756.83	95.0311	23.797	-74.405	-140.402	-212.83	-294.039
1757.8	95.041	95.7586	69.9418	75.604	74.9971	65.84			1757.8	95.041	23.9448	-73.6859	-139.837	-212.258	-293.229
1758.76	95.0402	95.8902	70.6743	76.1805	75.5781	66.6608			1758.76	95.0402	24.0764	-72.9534	-139.261	-211.677	-292.408
1759.73	95.0321	96.0083	71.4228	76.7739	76.1739	67.498			1759.73	95.0321	24.1945	-72.2049	-138.668	-211.081	-291.571
1760.69	95.0206	96.1164	72.1874	77.3862	76.7866	68.3545			1760.69	95.0206	24.3026	-71.4403	-138.055	-210.469	-290.715
1761.65	95.0098	96.218	72.9604	78.0109	77.4106	69.2237			1761.65	95.0098	24.4042	-70.6673	-137.431	-209.845	-289.845
1762.62	95.0028	96.3154	73.727	78.633	78.0319	70.0888			1762.62	95.0028	24.5016	-69.9007	-136.808	-209.223	-288.98
1763.58	95.001	96.4102	74.4713	79.2356	78.6349	70.9309			1763.58	95.001	24.5964	-69.1564	-136.206	-208.62	-288.138
1764.55	95.0039	96.5031	75.1869	79.8102	79.212	71.7417			1764.55	95.0039	24.6893	-68.4408	-135.631	-208.043	-287.327
1765.51	95.009	96.5949	75.8822	80.3634	79.7703	72.5313			1765.51	95.009	24.7811	-67.7455	-135.078	-207.485	-286.538
1766.48	95.0127	96.6854	76.5782	80.9148	80.3297	73.3248			1766.48	95.0127	24.8716	-67.0495	-134.527	-206.926	-285.744
1767.44	95.0112	96.7732	77.2979	81.4871	80.9135	74.1507			1767.44	95.0112	24.9594	-66.3298	-133.954	-206.342	-284.918
1768.4	95.0008	96.8551	78.057	82.0968	81.538	75.0285			1768.4	95.0008	25.0413	-65.5707	-133.345	-205.717	-284.041
1769.37	94.9782	96.9274	78.8595	82.7473	82.2051	75.9605			1769.37	94.9782	25.1136	-64.7682	-132.694	-205.05	-283.109
1770.33	94.9423	96.9876	79.6954	83.4268	82.901	76.929			1770.33	94.9423	25.1738	-63.9323	-132.015	-204.354	-282.14
1771.3	94.8957	97.0365	80.544	84.1132	83.6011	77.9018			1771.3	94.8957	25.2227	-63.0837	-131.328	-203.654	-281.167
1772.26	94.8444	97.0776	81.3801	84.7825	84.2809	78.8446			1772.26	94.8444	25.2638	-62.2476	-130.659	-202.974	-280.225
1773.23	94.7958	97.116	82.1813	85.4154	84.9213	79.7299			1773.23	94.7958	25.3022	-61.4464	-130.026	-202.334	-279.339
1774.19	94.7561	97.1561	82.9338	86.0016	85.5139	80.544			1774.19	94.7561	25.3423	-60.6939	-129.44	-201.741	-278.525
1775.15	94.7277	97.1998	83.6372	86.5439	86.0633	81.2926			1775.15	94.7277	25.386	-59.9905	-128.898	-201.192	-277.777
1776.12	94.7086	97.2455	84.3049	87.0558	86.5847	81.9981			1776.12	94.7086	25.4317	-59.3228	-128.386	-200.671	-277.071
1777.08	94.6941	97.2891	84.9554	87.553	87.0941	82.6859			1777.08	94.6941	25.4753	-58.6723	-127.888	-200.161	-276.383
1778.05	94.6797	97.326	85.6007	88.044	87.5993	83.3702			1778.05	94.6797	25.5122	-58.027	-127.397	-199.656	-275.699
1779.01	94.6637	97.3529	86.2406	88.5268	88.0971	84.0486			1779.01	94.6637	25.5391	-57.3871	-126.915	-199.158	-275.021
1779.97	94.6474	97.3687	86.8653	88.9925	88.5777	84.7075			1779.97	94.6474	25.5549	-56.7624	-126.449	-198.678	-274.362
1780.94	94.6339	97.3749	87.4636	89.432	89.0315	85.3321			1780.94	94.6339	25.5611	-56.1641	-126.009	-198.224	-273.737
1781.9	94.6275	97.3749	88.0306	89.8433	89.4563	85.9164			1781.9	94.6275	25.5611	-55.5971	-125.598	-197.799	-273.153
1782.87	94.6317	97.3732	88.5703	90.2333	89.8591	86.4666			1782.87	94.6317	25.5594	-55.0574	-125.208	-197.396	-272.603
1783.83	94.6487	97.3741	89.0918	90.6139	90.2527	86.9966			1783.83	94.6487	25.5603	-54.5359	-124.828	-197.003	-272.073
1784.8	94.6786	97.3806	89.6012	90.9935	90.6455	87.5163			1784.8	94.6786	25.5668	-54.0265	-124.448	-196.61	-271.553
1785.76	94.7186	97.3938	90.0955	91.3703	91.0355	88.0242			1785.76	94.7186	25.58	-53.5322	-124.071	-196.22	-271.045
1786.72	94.7642	97.4122	90.565	91.7347	91.4127	88.5091			1786.72	94.7642	25.5984	-53.0627	-123.707	-195.843	-270.56
1787.69	94.8101	97.4325	91.0007	92.0779	91.7682	88.9621			1787.69	94.8101	25.6187	-52.627	-123.364	-195.487	-270.107
1788.65	94.852	97.45	91.4004	92.3994	92.1022	89.3847			1788.65	94.852	25.6362	-52.2273	-123.042	-195.153	-269.684
1789.62	94.8882	97.4599	91.7687	92.7056	92.4217	89.7858			1789.62	94.8882	25.6461	-51.859	-122.736	-194.834	-269.283
1790.58	94.9205	97.46	92.1115	93.0025	92.7327	90.1726			1790.58	94.9205	25.6462	-51.5162	-122.439	-194.523	-268.897
1791.55	94.9533	97.452	92.4339	93.2924	93.037	90.5471			1791.55	94.9533	25.6382	-51.1938	-122.149	-194.218	-268.522
1792.51	94.9916	97.4403	92.738	93.5729	93.3309	90.9058			1792.51	94.9916	25.6265	-50.8897	-121.869	-193.924	-268.163
1793.47	95.0379	97.4302	93.0214	93.8349	93.6039	91.2375			1793.47	95.0379	25.6164	-50.6063	-121.607	-193.651	-267.832
1794.44	95.0915	97.4253	93.2789	94.0668	93.8432	91.5293			1794.44	95.0915	25.6115	-50.3488	-121.375	-193.412	-267.54
1795.4	95.1484	97.4263	93.5064	94.2615	94.0416	91.7752			1795.4	95.1484	25.6125	-50.1213	-121.18	-193.214	-267.294
1796.37	95.2023	97.4302	93.7006	94.4172	94.1983	91.9754			1796.37	95.2023	25.6164	-49.9271	-121.024	-193.057	-267.094
1797.33	95.2474	97.4323	93.8577	94.5339	94.3141	92.131			1797.33	95.2474	25.6185	-49.77	-120.908	-192.941	-266.938
1798.3	95.2807	97.4294	93.9762	94.614	94.3919	92.2437			1798.3	95.2807	25.6156	-49.6515	-120.827	-192.863	-266.825
1799.26	95.3031	97.4214	94.0607	94.6648	94.4395	92.3197			1799.26	95.3031	25.6076	-49.567	-120.777	-192.816	-266.749
1800.22	95.3184	97.4109	94.1223	94.698	94.4692	92.3704			1800.22	95.3184	25.5971	-49.5054	-120.743	-192.786	-266.699
1801.19	95.3316	97.4019	94.1752	94.7263	94.4944	92.4091			1801.19	95.3316	25.5881	-49.4525	-120.715	-192.761	-266.66
1802.15	95.3466	97.3979	94.232	94.7601	94.526	92.4479			1802.15	95.3466	25.5841	-49.3957	-120.681	-192.729	-266.621
1803.12	95.3652	97.4007	94.3001	94.8061	94.5705	92.4962			1803.12	95.3652	25.5869	-49.3276	-120.635	-192.685	-266.573
1804.08	95.3868	97.4098	94.3806	94.8661	94.6302	92.5594			1804.08	95.3868	25.596	-49.2471	-120.575	-192.625	-266.51
1805.05	95.4086	97.4229	94.4681	94.9379	94.7028	92.6382			1805.05	95.4086	25.6091	-49.1596	-120.504	-192.553	-266.431
1806.01	95.4276	97.4371	94.5546	95.0167	94.7832	92.7294			1806.01	95.4276	25.6233	-49.0731	-120.425	-192.472	-266.34
1806.97	95.4419	97.4492	94.6325	95.0961	94.8649	92.8264			1806.97	95.4419	25.6354	-48.9952	-120.345	-192.39	-266.243
1807.94	95.4512	97.457	94.6966	95.1694	94.9407	92.9203			1807.94	95.4512	25.6432	-48.9311	-120.272	-192.315	-266.149
1808.9	95.4574	97.4592	94.7443	95.2298	95.0031	93.0007			1808.9	95.4574	25.6454	-48.8834	-120.212	-192.252	-266.068
1809.87	95.4632	97.4558	94.7756	95.2715	95.0463	93.0587			1809.87	95.4632	25.642	-48.8521	-120.17	-192.209	-266.01
1810.83	95.472	97.4482	94.7924	95.292	95.067	93.0894			1810.83	95.472	25.6344	-48.8353	-120.149	-192.188	-265.98
1811.79	95.4869	97.4389	94.7982	95.2926	95.0668	93.0941			1811.79	95.4869	25.6251	-48.8295	-120.149	-192.189	-265.975
1812.76	95.51	97.4304	94.7975	95.2787	95.0515	93.0801			1812.76	95.51	25.6166	-48.8302	-120.163	-192.204	-265.989
1813.72	95.5429	97.4251	94.7957	95.259	95.0305	93.0596			1813.72	95.5429	25.6113	-48.832	-120.182	-192.225	-266.01
1814.69	95.5858	97.4243	94.7976	95.2429	95.0136	93.0447			1814.69	95.5858	25.6105	-48.8301	-120.199	-192.242	-266.024
1815.65	95.6383	97.4283	94.8068	95.2374	95.0084	93.0443			1815.65	95.6383	25.6145	-48.8209	-120.204	-192.247	-266.025
1816.62	95.6983	97.4368	94.825	95.2461	95.0185	93.0616			1816.62	95.6983	25.623	-48.8027	-120.195	-192.237	-266.008
1817.58	95.7629	97.4488	94.8519	95.2688	95.043	93.0952			1817.58	95.7629	25.635	-48.7758	-120.173	-192.212	-265.974
1818.54	95.8282	97.4629	94.8846	95.3021	95.078	93.1398			1818.54	95.8282	25.6491	-48.7431	-120.139	-192.177	-265.929
1819.51	95.89	97.4774	94.9188	95.341	95.1173	93.1884			1819.51	95.89	25.6636	-48.7089	-120.1	-192.138	-265.881
1820.47	95.9456	97.4901	94.9503	95.381	95.1556	93.2355			1820.47	95.9456	25.6763	-48.6774	-120.06	-192.1	-265.834
1821.44	95.994	97.4993	94.9772	95.4205	95.1915	93.2796			1821.44	95.994	25.6855	-48.6505	-120.021	-192.064	-265.79
1822.4	96.0363	97.5042	95.0014	95.4613	95.2278	93.324			1822.4	96.0363	25.6904	-48.6263	-119.98	-192.028	-265.745
1823.37	96.0748	97.505	95.0278	95.5077	95.2707	93.3755			1823.37	96.0748	25.6912	-48.5999	-119.934	-191.985	-265.694
1824.33	96.1116	97.503	95.0613	95.5634	95.326	93.4405			1824.33	96.1116	25.6892	-48.5664	-119.878	-191.929	-265.629
1825.29	96.1477	97.4999	95.1034	95.6282	95.3947	93.5203			1825.29	96.1477	25.6861	-48.5243	-119.813	-191.861	-265.549
1826.26	96.1824	97.4967	95.1491	95.6955	95.4701	93.6078			1826.26	96.1824	25.6829	-48.4786	-119.746	-191.785	-265.461
1827.22	96.2141	97.4933	95.1886	95.7527	95.5373	93.6868			1827.22	96.2141	25.6795	-48.4391	-119.689	-191.718	-265.382
1828.19	96.2416	97.4896	95.2114	95.7863	95.5798	93.7388			1828.19	96.2416	25.6758	-48.4163	-119.655	-191.676	-265.33
1829.15	96.2654	97.4858	95.2134	95.7895	95.5881	93.7533			1829.15	96.2654	25.672	-48.4143	-119.652	-191.667	-265.316
1830.12	96.2874	97.4831	95.1991	95.7659	95.565	93.733			1830.12	96.2874	25.6693	-48.4286	-119.676	-191.69	-265.336
1831.08	96.3097	97.483	95.179	95.727	95.5229	93.6912			1831.08	96.3097	25.6692	-48.4487	-119.714	-191.732	-265.378
1832.04	96.3334	97.4866	95.1646	95.6876	95.4789	93.6464			1832.04	96.3334	25.6728	-48.4631	-119.754	-191.776	-265.423
1833.01	96.3581	97.4937	95.1636	95.6605	95.4481	93.6146			1833.01	96.3581	25.6799	-48.4641	-119.781	-191.807	-265.455
1833.97	96.382	97.5024	95.1766	95.6517	95.4377	93.6032			1833.97	96.382	25.6886	-48.4511	-119.79	-191.818	-265.466
1834.94	96.4033	97.5103	95.198	95.6589	95.4453	93.6088			1834.94	96.4033	25.6965	-48.4297	-119.783	-191.81	-265.46
1835.9	96.4215	97.516	95.2204	95.6752	95.4626	93.6226			1835.9	96.4215	25.7022	-48.4073	-119.766	-191.793	-265.447
1836.86	96.4373	97.5192	95.2377	95.6928	95.4802	93.6355			1836.86	96.4373	25.7054	-48.39	-119.749	-191.775	-265.434
1837.83	96.4525	97.5213	95.2453	95.7043	95.4894	93.6404			1837.83	96.4525	25.7075	-48.3824	-119.737	-191.766	-265.429
1838.79	96.4678	97.5234	95.2405	95.7041	95.4837	93.6327			1838.79	96.4678	25.7096	-48.3872	-119.737	-191.772	-265.436
1839.76	96.483	97.5259	95.2223	95.6907	95.4619	93.6129			1839.76	96.483	25.7121	-48.4054	-119.751	-191.793	-265.456
1840.72	96.4966	97.5275	95.193	95.6683	95.4303	93.5875			1840.72	96.4966	25.7137	-48.4347	-119.773	-191.825	-265.482
1841.69	96.507	97.5264	95.158	95.6454	95.3999	93.5664			1841.69	96.507	25.7126	-48.4697	-119.796	-191.855	-265.503
1842.65	96.514	97.521	95.1254	95.6309	95.3818	93.5584			1842.65	96.514	25.7072	-48.5023	-119.811	-191.874	-265.511
1843.61	96.5199	97.5121	95.1047	95.6321	95.3842	93.5698			1843.61	96.5199	25.6983	-48.523	-119.809	-191.871	-265.499
1844.58	96.5286	97.5021	95.1032	95.6513	95.4088	93.6014			1844.58	96.5286	25.6883	-48.5245	-119.79	-191.847	-265.468
1845.54	96.5432	97.4942	95.1221	95.6837	95.4482	93.6461			1845.54	96.5432	25.6804	-48.5056	-119.758	-191.807	-265.423
1846.51	96.5654	97.4911	95.1565	95.7193	95.4892	93.6912			1846.51	96.5654	25.6773	-48.4712	-119.722	-191.766	-265.378
1847.47	96.5937	97.4936	95.198	95.7484	95.52	93.7253			1847.47	96.5937	25.6798	-48.4297	-119.693	-191.735	-265.344
1848.44	96.6242	97.5006	95.2377	95.7645	95.5337	93.7412			1848.44	96.6242	25.6868	-48.39	-119.677	-191.722	-265.328
1849.4	96.6522	97.5095	95.2686	95.7655	95.5297	93.7366			1849.4	96.6522	25.6957	-48.3591	-119.676	-191.726	-265.333
1850.36	96.6741	97.5182	95.288	95.754	95.5127	93.7146			1850.36	96.6741	25.7044	-48.3397	-119.687	-191.743	-265.355
1851.33	96.6891	97.5254	95.2971	95.7359	95.4911	93.6827			1851.33	96.6891	25.7116	-48.3306	-119.706	-191.764	-265.386
1852.29	96.698	97.5311	95.2986	95.7175	95.4729	93.6497			1852.29	96.698	25.7173	-48.3291	-119.724	-191.782	-265.419
1853.26	96.7033	97.5356	95.2949	95.703	95.4621	93.6218			1853.26	96.7033	25.7218	-48.3328	-119.738	-191.793	-265.447
1854.22	96.707	97.5394	95.2872	95.6938	95.4585	93.602			1854.22	96.707	25.7256	-48.3405	-119.748	-191.797	-265.467
1855.19	96.7107	97.5427	95.2759	95.6894	95.4593	93.5904			1855.19	96.7107	25.7289	-48.3518	-119.752	-191.796	-265.479
1856.15	96.715	97.5452	95.2621	95.6883	95.4609	93.586			1856.15	96.715	25.7314	-48.3656	-119.753	-191.794	-265.483
1857.11	96.7201	97.5467	95.2476	95.6893	95.461	93.587			1857.11	96.7201	25.7329	-48.3801	-119.752	-191.794	-265.482
1858.08	96.7261	97.5476	95.2353	95.6916	95.4592	93.5923			1858.08	96.7261	25.7338	-48.3924	-119.75	-191.796	-265.477
1859.04	96.7338	97.5488	95.2294	95.6959	95.458	93.6019			1859.04	96.7338	25.735	-48.3983	-119.746	-191.797	-265.467
1860.01	96.7442	97.5517	95.2342	95.7042	95.4619	93.6178			1860.01	96.7442	25.7379	-48.3935	-119.737	-191.793	-265.451
1860.97	96.7581	97.5577	95.2528	95.7199	95.4768	93.6442			1860.97	96.7581	25.7439	-48.3749	-119.722	-191.779	-265.425
1861.93	96.7755	97.5678	95.2863	95.7464	95.5078	93.6855			1861.93	96.7755	25.754	-48.3414	-119.695	-191.748	-265.384
1862.9	96.795	97.5822	95.3319	95.7857	95.557	93.744			1862.9	96.795	25.7684	-48.2958	-119.656	-191.698	-265.325
1863.86	96.8144	97.6005	95.3829	95.8368	95.6223	93.8175			1863.86	96.8144	25.7867	-48.2448	-119.605	-191.633	-265.252
1864.83	96.8307	97.6212	95.4288	95.8932	95.6945	93.8956			1864.83	96.8307	25.8074	-48.1989	-119.548	-191.561	-265.174
1865.79	96.8412	97.6419	95.457	95.9421	95.757	93.959			1865.79	96.8412	25.8281	-48.1707	-119.499	-191.498	-265.11
1866.76	96.8447	97.6593	95.4577	95.9681	95.7908	93.9854			1866.76	96.8447	25.8455	-48.17	-119.473	-191.465	-265.084
1867.72	96.8421	97.6702	95.4293	95.9622	95.7852	93.9629			1867.72	96.8421	25.8564	-48.1984	-119.479	-191.47	-265.106
1868.68	96.8366	97.6732	95.3801	95.9267	95.7431	93.8969			1868.68	96.8366	25.8594	-48.2476	-119.515	-191.512	-265.172
1869.65	96.8319	97.6684	95.3243	95.8729	95.6784	93.8059			1869.65	96.8319	25.8546	-48.3034	-119.569	-191.577	-265.263
1870.61	96.8316	97.6581	95.2762	95.8165	95.6102	93.7147			1870.61	96.8316	25.8443	-48.3515	-119.625	-191.645	-265.354
1871.58	96.8376	97.6454	95.2457	95.7716	95.5558	93.6451			1871.58	96.8376	25.8316	-48.382	-119.67	-191.7	-265.424
1872.54	96.85	97.634	95.2338	95.7443	95.523	93.6061			1872.54	96.85	25.8202	-48.3939	-119.697	-191.732	-265.463
1873.51	96.8668	97.6261	95.2337	95.7303	95.5071	93.5908			1873.51	96.8668	25.8123	-48.394	-119.711	-191.748	-265.478
1874.47	96.8858	97.623	95.2364	95.7208	95.4973	93.5847			1874.47	96.8858	25.8092	-48.3913	-119.721	-191.758	-265.484
1875.43	96.9049	97.6247	95.2362	95.709	95.4854	93.5762			1875.43	96.9049	25.8109	-48.3915	-119.732	-191.77	-265.493
1876.4	96.9233	97.6309	95.232	95.6936	95.4688	93.5608			1876.4	96.9233	25.8171	-48.3957	-119.748	-191.787	-265.508
1877.36	96.9407	97.6412	95.226	95.6766	95.4493	93.5399			1877.36	96.9407	25.8274	-48.4017	-119.765	-191.806	-265.529
1878.33	96.9575	97.6549	95.2211	95.6616	95.4306	93.5176			1878.33	96.9575	25.8411	-48.4066	-119.78	-191.825	-265.552
1879.29	96.974	97.6715	95.2191	95.6515	95.4167	93.4984			1879.29	96.974	25.8577	-48.4086	-119.79	-191.839	-265.571
1880.26	96.9901	97.69	95.2208	95.6476	95.4106	93.4857			1880.26	96.9901	25.8762	-48.4069	-119.794	-191.845	-265.583
1881.22	97.0051	97.7093	95.2251	95.6494	95.4134	93.4812			1881.22	97.0051	25.8955	-48.4026	-119.792	-191.842	-265.588
1882.18	97.0176	97.728	95.2305	95.6547	95.4243	93.4845			1882.18	97.0176	25.9142	-48.3972	-119.787	-191.831	-265.585
1883.15	97.0267	97.7446	95.2353	95.6609	95.4408	93.4939			1883.15	97.0267	25.9308	-48.3924	-119.781	-191.815	-265.575
1884.11	97.0324	97.7578	95.2381	95.6662	95.4592	93.5068			1884.11	97.0324	25.944	-48.3896	-119.775	-191.796	-265.562
1885.08	97.0357	97.7672	95.2382	95.6698	95.4759	93.5202			1885.08	97.0357	25.9534	-48.3895	-119.772	-191.779	-265.549
1886.04	97.0385	97.7731	95.2352	95.6722	95.4877	93.531			1886.04	97.0385	25.9593	-48.3925	-119.769	-191.768	-265.538
1887	97.0432	97.7767	95.2294	95.6739	95.4925	93.5365			1887	97.0432	25.9629	-48.3983	-119.768	-191.763	-265.533
1887.97	97.0512	97.7797	95.2213	95.6751	95.4901	93.5358			1887.97	97.0512	25.9659	-48.4064	-119.766	-191.765	-265.533
1888.93	97.0631	97.7838	95.2126	95.6759	95.4823	93.53			1888.93	97.0631	25.97	-48.4151	-119.766	-191.773	-265.539
1889.9	97.0784	97.7903	95.2057	95.6758	95.4727	93.5226			1889.9	97.0784	25.9765	-48.422	-119.766	-191.783	-265.547
1890.86	97.096	97.8	95.2025	95.6746	95.4644	93.5172			1890.86	97.096	25.9862	-48.4252	-119.767	-191.791	-265.552
1891.83	97.114	97.8122	95.2038	95.6719	95.4595	93.5158			1891.83	97.114	25.9984	-48.4239	-119.77	-191.796	-265.553
1892.79	97.1305	97.8255	95.2078	95.6672	95.4569	93.5166			1892.79	97.1305	26.0117	-48.4199	-119.774	-191.798	-265.553
1893.75	97.1438	97.8382	95.2107	95.6596	95.4531	93.5145			1893.75	97.1438	26.0244	-48.417	-119.782	-191.802	-265.555
1894.72	97.153	97.8487	95.2078	95.648	95.4437	93.5033			1894.72	97.153	26.0349	-48.4199	-119.793	-191.812	-265.566
1895.68	97.158	97.8566	95.1961	95.6321	95.4264	93.4795			1895.68	97.158	26.0428	-48.4316	-119.809	-191.829	-265.59
1896.65	97.1603	97.8623	95.1759	95.6132	95.4023	93.4446			1896.65	97.1603	26.0485	-48.4518	-119.828	-191.853	-265.625
1897.61	97.1616	97.8668	95.1507	95.5936	95.3757	93.4045			1897.61	97.1616	26.053	-48.477	-119.848	-191.88	-265.665
1898.58	97.1636	97.8709	95.1257	95.5761	95.3523	93.3665			1898.58	97.1636	26.0571	-48.502	-119.865	-191.903	-265.703
1899.54	97.1671	97.8748	95.1057	95.5629	95.3366	93.3369			1899.54	97.1671	26.061	-48.522	-119.879	-191.919	-265.732
1900.5	97.1717	97.8777	95.093	95.555	95.3306	93.3183			1900.5	97.1717	26.0639	-48.5347	-119.886	-191.925	-265.751
1901.47	97.1771	97.8786	95.0874	95.5534	95.3339	93.311			1901.47	97.1771	26.0648	-48.5403	-119.888	-191.921	-265.758
1902.43	97.1832	97.8773	95.0869	95.5586	95.3451	93.314			1902.43	97.1832	26.0635	-48.5408	-119.883	-191.91	-265.755
1903.4	97.1913	97.8746	95.0892	95.5712	95.3624	93.327			1903.4	97.1913	26.0608	-48.5385	-119.87	-191.893	-265.742
1904.36	97.2036	97.8725	95.0926	95.5909	95.3839	93.3491			1904.36	97.2036	26.0587	-48.5351	-119.851	-191.871	-265.72
1905.33	97.2223	97.8729	95.096	95.6151	95.4066	93.3782			1905.33	97.2223	26.0591	-48.5317	-119.826	-191.849	-265.691
1906.29	97.2482	97.8773	95.0985	95.6385	95.4265	93.4089			1906.29	97.2482	26.0635	-48.5292	-119.803	-191.829	-265.66
1907.25	97.2795	97.8854	95.0986	95.6543	95.4392	93.4332			1907.25	97.2795	26.0716	-48.5291	-119.787	-191.816	-265.636
1908.22	97.3127	97.8962	95.0949	95.6572	95.4419	93.4433			1908.22	97.3127	26.0824	-48.5328	-119.784	-191.813	-265.626
1909.18	97.3435	97.9082	95.0874	95.6456	95.4347	93.4352			1909.18	97.3435	26.0944	-48.5403	-119.796	-191.821	-265.634
1910.15	97.3688	97.9206	95.0772	95.6221	95.4203	93.4096			1910.15	97.3688	26.1068	-48.5505	-119.819	-191.835	-265.66
1911.11	97.3874	97.9338	95.0663	95.5924	95.4022	93.3716			1911.11	97.3874	26.12	-48.5614	-119.849	-191.853	-265.698
1912.08	97.4003	97.9487	95.0564	95.5622	95.3832	93.3279			1912.08	97.4003	26.1349	-48.5713	-119.879	-191.872	-265.741
1913.04	97.4097	97.9658	95.0477	95.5362	95.3641	93.2848			1913.04	97.4097	26.152	-48.58	-119.905	-191.891	-265.784
1914	97.4176	97.9842	95.0387	95.5166	95.345	93.2466			1914	97.4176	26.1704	-48.589	-119.925	-191.91	-265.823
1914.97	97.4255	98.0011	95.0273	95.5042	95.3269	93.216			1914.97	97.4255	26.1873	-48.6004	-119.937	-191.928	-265.853
1915.93	97.4341	98.0129	95.012	95.4995	95.3129	93.1961			1915.93	97.4341	26.1991	-48.6157	-119.942	-191.942	-265.873
1916.9	97.4438	98.0166	94.9941	95.5032	95.3084	93.1906			1916.9	97.4438	26.2028	-48.6336	-119.938	-191.947	-265.879
1917.86	97.4543	98.0114	94.9765	95.5157	95.3181	93.2021			1917.86	97.4543	26.1976	-48.6512	-119.926	-191.937	-265.867
1918.82	97.4648	97.9993	94.9623	95.535	95.3424	93.2297			1918.82	97.4648	26.1855	-48.6654	-119.906	-191.913	-265.839
1919.79	97.4739	97.9842	94.9534	95.5566	95.3762	93.2673			1919.79	97.4739	26.1704	-48.6743	-119.885	-191.879	-265.802
1920.75	97.4801	97.9711	94.9494	95.5745	95.4097	93.3039			1920.75	97.4801	26.1573	-48.6783	-119.867	-191.846	-265.765
1921.72	97.4828	97.9635	94.9479	95.5829	95.4315	93.3269			1921.72	97.4828	26.1497	-48.6798	-119.859	-191.824	-265.742
1922.68	97.4835	97.9626	94.9461	95.5781	95.4329	93.3267			1922.68	97.4835	26.1488	-48.6816	-119.863	-191.822	-265.742
1923.65	97.4853	97.9676	94.9427	95.5604	95.4118	93.301			1923.65	97.4853	26.1538	-48.685	-119.881	-191.844	-265.768
1924.61	97.4915	97.976	94.938	95.5334	95.3728	93.2551			1924.61	97.4915	26.1622	-48.6897	-119.908	-191.883	-265.814
1925.57	97.5041	97.9857	94.934	95.5033	95.3255	93.2001			1925.57	97.5041	26.1719	-48.6937	-119.938	-191.93	-265.869
1926.54	97.5223	97.9956	94.9329	95.4762	95.2803	93.1483			1926.54	97.5223	26.1818	-48.6948	-119.965	-191.975	-265.921
1927.5	97.5431	98.0064	94.9359	95.4567	95.2452	93.1084			1927.5	97.5431	26.1926	-48.6918	-119.985	-192.01	-265.961
1928.47	97.5627	98.0197	94.9431	95.4464	95.2235	93.0833			1928.47	97.5627	26.2059	-48.6846	-119.995	-192.032	-265.986
1929.43	97.578	98.0369	94.953	95.4439	95.2137	93.0702			1929.43	97.578	26.2231	-48.6747	-119.998	-192.042	-265.999
1930.4	97.5885	98.0582	94.9635	95.4459	95.2117	93.0639			1930.4	97.5885	26.2444	-48.6642	-119.996	-192.044	-266.005
1931.36	97.5952	98.0817	94.9721	95.4484	95.2131	93.0595			1931.36	97.5952	26.2679	-48.6556	-119.993	-192.042	-266.01
1932.32	97.6002	98.1039	94.9769	95.4486	95.2147	93.0544			1932.32	97.6002	26.2901	-48.6508	-119.993	-192.041	-266.015
1933.29	97.6059	98.1212	94.9772	95.4454	95.216	93.0496			1933.29	97.6059	26.3074	-48.6505	-119.996	-192.039	-266.02
1934.25	97.6143	98.1322	94.9741	95.4398	95.2182	93.0485			1934.25	97.6143	26.3184	-48.6536	-120.002	-192.037	-266.021
1935.22	97.6273	98.1382	94.9703	95.4338	95.2237	93.0552			1935.22	97.6273	26.3244	-48.6574	-120.008	-192.032	-266.014
1936.18	97.6469	98.1433	94.9697	95.4297	95.2352	93.0733			1936.18	97.6469	26.3295	-48.658	-120.012	-192.02	-265.996
1937.14	97.6739	98.1526	94.9756	95.4294	95.2545	93.1039			1937.14	97.6739	26.3388	-48.6521	-120.012	-192.001	-265.965
1938.11	97.7075	98.1699	94.9896	95.4351	95.2828	93.1454			1938.11	97.7075	26.3561	-48.6381	-120.006	-191.973	-265.924
1939.07	97.7439	98.196	95.0098	95.4483	95.3197	93.1927			1939.07	97.7439	26.3822	-48.6179	-119.993	-191.936	-265.876
1940.04	97.776	98.2283	95.0307	95.4694	95.3626	93.2373			1940.04	97.776	26.4145	-48.597	-119.972	-191.893	-265.832
1941	97.7964	98.2618	95.0447	95.4963	95.4058	93.2691			1941	97.7964	26.448	-48.583	-119.945	-191.85	-265.8
1941.97	97.7998	98.2915	95.0462	95.5238	95.4429	93.2798			1941.97	97.7998	26.4777	-48.5815	-119.918	-191.812	-265.789
1942.93	97.7861	98.3145	95.0342	95.5452	95.4683	93.2658			1942.93	97.7861	26.5007	-48.5935	-119.896	-191.787	-265.803
1943.89	97.761	98.3305	95.0131	95.5548	95.4792	93.2294			1943.89	97.761	26.5167	-48.6146	-119.887	-191.776	-265.84
1944.86	97.7348	98.3418	94.9916	95.5503	95.477	93.1783			1944.86	97.7348	26.528	-48.6361	-119.891	-191.778	-265.891
1945.82	97.7195	98.3523	94.9792	95.5347	95.4669	93.1234			1945.82	97.7195	26.5385	-48.6485	-119.907	-191.788	-265.946
1946.79	97.7243	98.3662	94.9819	95.5156	95.4551	93.0755			1946.79	97.7243	26.5524	-48.6458	-119.926	-191.8	-265.994
1947.75	97.753	98.3869	94.9998	95.5008	95.447	93.0424			1947.75	97.753	26.5731	-48.6279	-119.941	-191.808	-266.027
1948.72	97.8035	98.4161	95.0273	95.4954	95.4448	93.0275			1948.72	97.8035	26.6023	-48.6004	-119.946	-191.811	-266.042
1949.68	97.8686	98.4533	95.0561	95.4997	95.4487	93.0308			1949.68	97.8686	26.6395	-48.5716	-119.942	-191.807	-266.038
1950.64	97.9391	98.4957	95.0788	95.5093	95.4579	93.0494			1950.64	97.9391	26.6819	-48.5489	-119.932	-191.797	-266.02
1951.61	98.0062	98.5385	95.0916	95.5177	95.4712	93.0783			1951.61	98.0062	26.7247	-48.5361	-119.924	-191.784	-265.991
1952.57	98.0633	98.5766	95.0954	95.5196	95.4873	93.1112			1952.57	98.0633	26.7628	-48.5323	-119.922	-191.768	-265.958
1953.54	98.1073	98.607	95.095	95.5131	95.5051	93.142			1953.54	98.1073	26.7932	-48.5327	-119.928	-191.75	-265.927
1954.5	98.1384	98.6306	95.097	95.5007	95.5231	93.1662			1954.5	98.1384	26.8168	-48.5307	-119.941	-191.732	-265.903
1955.47	98.1585	98.6526	95.1073	95.4881	95.5402	93.1817			1955.47	98.1585	26.8388	-48.5204	-119.953	-191.715	-265.887
1956.43	98.1708	98.6799	95.1286	95.482	95.5558	93.1898			1956.43	98.1708	26.8661	-48.4991	-119.959	-191.7	-265.879
1957.39	98.1789	98.7176	95.16	95.4881	95.5711	93.1944			1957.39	98.1789	26.9038	-48.4677	-119.953	-191.684	-265.875
1958.36	98.1866	98.7656	95.1973	95.5091	95.5888	93.2012			1958.36	98.1866	26.9518	-48.4304	-119.932	-191.667	-265.868
1959.32	98.1969	98.8184	95.2354	95.5442	95.6125	93.2159			1959.32	98.1969	27.0046	-48.3923	-119.897	-191.643	-265.853
1960.29	98.2123	98.8681	95.2703	95.5901	95.645	93.2424			1960.29	98.2123	27.0543	-48.3574	-119.851	-191.61	-265.827
1961.25	98.2335	98.9099	95.3015	95.6414	95.6874	93.2815			1961.25	98.2335	27.0961	-48.3262	-119.8	-191.568	-265.788
1962.22	98.2598	98.9448	95.3306	95.6923	95.7387	93.33			1962.22	98.2598	27.131	-48.2971	-119.749	-191.517	-265.739
1963.18	98.2891	98.9797	95.3602	95.7375	95.7963	93.3811			1963.18	98.2891	27.1659	-48.2675	-119.704	-191.459	-265.688
1964.14	98.3193	99.0231	95.3905	95.7729	95.8561	93.4261			1964.14	98.3193	27.2093	-48.2372	-119.669	-191.399	-265.643
1965.11	98.3489	99.0787	95.4183	95.7961	95.9125	93.4563			1965.11	98.3489	27.2649	-48.2094	-119.645	-191.343	-265.613
1966.07	98.3783	99.1431	95.4377	95.8064	95.959	93.4667			1966.07	98.3783	27.3293	-48.19	-119.635	-191.296	-265.602
1967.04	98.4091	99.207	95.4434	95.8054	95.9891	93.4574			1967.04	98.4091	27.3932	-48.1843	-119.636	-191.266	-265.612
1968	98.4434	99.2613	95.4336	95.7956	95.9978	93.4339			1968	98.4434	27.4475	-48.1941	-119.646	-191.258	-265.635
1968.96	98.4827	99.3019	95.4123	95.78	95.9839	93.404			1968.96	98.4827	27.4881	-48.2154	-119.661	-191.271	-265.665
1969.93	98.5267	99.333	95.3888	95.761	95.9509	93.375			1969.93	98.5267	27.5192	-48.2389	-119.68	-191.304	-265.694
1970.89	98.5737	99.3641	95.3757	95.7401	95.9076	93.3506			1970.89	98.5737	27.5503	-48.252	-119.701	-191.348	-265.719
1971.86	98.6209	99.4051	95.3849	95.7189	95.8666	93.331			1971.86	98.6209	27.5913	-48.2428	-119.723	-191.389	-265.738
1972.82	98.6652	99.4601	95.4232	95.7001	95.8405	93.3144			1972.82	98.6652	27.6463	-48.2045	-119.741	-191.415	-265.755
1973.79	98.7036	99.5254	95.4889	95.6884	95.8388	93.3003			1973.79	98.7036	27.7116	-48.1388	-119.753	-191.417	-265.769
1974.75	98.7324	99.5896	95.57	95.6894	95.8637	93.2902			1974.75	98.7324	27.7758	-48.0577	-119.752	-191.392	-265.779
1975.71	98.7478	99.6383	95.6469	95.7071	95.9088	93.2863			1975.71	98.7478	27.8245	-47.9808	-119.734	-191.347	-265.783
1976.68	98.746	99.6586	95.6986	95.7408	95.9601	93.2896			1976.68	98.746	27.8448	-47.9291	-119.701	-191.295	-265.78
1977.64	98.7248	99.6437	95.7107	95.785	96.0007	93.2981			1977.64	98.7248	27.8299	-47.917	-119.656	-191.255	-265.771
1978.61	98.6854	99.5955	95.6811	95.8301	96.0167	93.3079			1978.61	98.6854	27.7817	-47.9466	-119.611	-191.239	-265.761
1979.57	98.6332	99.5237	95.621	95.8665	96.0024	93.3151			1979.57	98.6332	27.7099	-48.0067	-119.575	-191.253	-265.754
1980.54	98.5771	99.443	95.5505	95.8869	95.9611	93.3184			1980.54	98.5771	27.6292	-48.0772	-119.555	-191.294	-265.751
1981.5	98.5272	99.3679	95.4902	95.8893	95.9038	93.3195			1981.5	98.5272	27.5541	-48.1375	-119.552	-191.352	-265.75
1982.46	98.4921	99.3083	95.4539	95.8761	95.8432	93.3224			1982.46	98.4921	27.4945	-48.1738	-119.565	-191.412	-265.747
1983.43	98.4758	99.2673	95.445	95.8522	95.7895	93.3309			1983.43	98.4758	27.4535	-48.1827	-119.589	-191.466	-265.738
1984.39	98.4774	99.2414	95.4584	95.8232	95.7476	93.3468			1984.39	98.4774	27.4276	-48.1693	-119.618	-191.508	-265.722
1985.36	98.4924	99.2245	95.4842	95.7933	95.7177	93.3687			1985.36	98.4924	27.4107	-48.1435	-119.648	-191.538	-265.7
1986.32	98.5146	99.2111	95.5125	95.7652	95.6978	93.3934			1986.32	98.5146	27.3973	-48.1152	-119.676	-191.558	-265.676
1987.29	98.5382	99.1983	95.5356	95.7393	95.6854	93.4155			1987.29	98.5382	27.3845	-48.0921	-119.702	-191.57	-265.654
1988.25	98.559	99.1858	95.5485	95.7143	95.6781	93.4284			1988.25	98.559	27.372	-48.0792	-119.727	-191.577	-265.641
1989.21	98.5737	99.1734	95.5485	95.688	95.6725	93.4251			1989.21	98.5737	27.3596	-48.0792	-119.753	-191.583	-265.644
1990.18	98.5789	99.1595	95.5349	95.659	95.6638	93.4004			1990.18	98.5789	27.3457	-48.0928	-119.782	-191.592	-265.669
1991.14	98.572	99.1418	95.5098	95.6281	95.6468	93.3538			1991.14	98.572	27.328	-48.1179	-119.813	-191.609	-265.715
1992.11	98.5516	99.1188	95.4774	95.5992	95.6185	93.2908			1992.11	98.5516	27.305	-48.1503	-119.842	-191.637	-265.778
1993.07	98.5195	99.0919	95.4436	95.5772	95.58	93.2232			1993.07	98.5195	27.2781	-48.1841	-119.864	-191.675	-265.846
1994.03	98.4809	99.0655	95.4137	95.5663	95.5374	93.1648			1994.03	98.4809	27.2517	-48.214	-119.875	-191.718	-265.904
1995	98.4437	99.0443	95.3907	95.567	95.4998	93.1273			1995	98.4437	27.2305	-48.237	-119.874	-191.756	-265.942
1995.96	98.4157	99.031	95.3739	95.5754	95.4753	93.1155			1995.96	98.4157	27.2172	-48.2538	-119.866	-191.78	-265.954
1996.93	98.4019	99.0235	95.3609	95.5847	95.4682	93.1254			1996.93	98.4019	27.2097	-48.2668	-119.857	-191.787	-265.944
1997.89	98.4041	99.0171	95.3497	95.588	95.4777	93.1472			1997.89	98.4041	27.2033	-48.278	-119.853	-191.778	-265.922
1998.86	98.4216	99.0085	95.3419	95.5817	95.4995	93.1696			1998.86	98.4216	27.1947	-48.2858	-119.86	-191.756	-265.9
1999.82	98.4531	98.9998	95.3421	95.5666	95.5286	93.1851			1999.82	98.4531	27.186	-48.2856	-119.875	-191.727	-265.884
2000.78	98.4979	99.0002	95.3563	95.5471	95.5617	93.1915			2000.78	98.4979	27.1864	-48.2714	-119.894	-191.694	-265.878
2001.75	98.5553	99.0224	95.3886	95.5292	95.5975	93.1924			2001.75	98.5553	27.2086	-48.2391	-119.912	-191.658	-265.877
2002.71	98.6221	99.0762	95.4385	95.5183	95.6359	93.1935			2002.71	98.6221	27.2624	-48.1892	-119.923	-191.619	-265.876
2003.68	98.6917	99.1617	95.5005	95.5168	95.6758	93.1992			2003.68	98.6917	27.3479	-48.1272	-119.925	-191.58	-265.87
2004.64	98.7541	99.2667	95.5658	95.5243	95.7141	93.2102			2004.64	98.7541	27.4529	-48.0619	-119.917	-191.541	-265.859
2005.61	98.7995	99.3707	95.6265	95.5381	95.7463	93.2227			2005.61	98.7995	27.5569	-48.0012	-119.903	-191.509	-265.846
2006.57	98.8224	99.4535	95.678	95.5538	95.768	93.2308			2006.57	98.8224	27.6397	-47.9497	-119.888	-191.487	-265.838
2007.53	98.8235	99.5031	95.7206	95.5673	95.7772	93.2297			2007.53	98.8235	27.6893	-47.9071	-119.874	-191.478	-265.839
2008.5	98.8097	99.5198	95.757	95.5757	95.7756	93.2185			2008.5	98.8097	27.706	-47.8707	-119.866	-191.48	-265.851
2009.46	98.7902	99.5139	95.7898	95.5783	95.768	93.2024			2009.46	98.7902	27.7001	-47.8379	-119.863	-191.487	-265.867
2010.43	98.773	99.4998	95.8178	95.577	95.7612	93.1909			2010.43	98.773	27.686	-47.8099	-119.864	-191.494	-265.878
2011.39	98.7618	99.4895	95.8358	95.5759	95.7611	93.1948			2011.39	98.7618	27.6757	-47.7919	-119.866	-191.494	-265.874
2012.36	98.7568	99.4896	95.8383	95.5788	95.771	93.2212			2012.36	98.7568	27.6758	-47.7894	-119.863	-191.484	-265.848
2013.32	98.7562	99.5014	95.8234	95.5877	95.7908	93.2697			2013.32	98.7562	27.6876	-47.8043	-119.854	-191.465	-265.799
2014.28	98.7582	99.5234	95.797	95.6013	95.8169	93.3305			2014.28	98.7582	27.7096	-47.8307	-119.84	-191.438	-265.739
2015.25	98.7622	99.5525	95.772	95.615	95.8431	93.3881			2015.25	98.7622	27.7387	-47.8557	-119.826	-191.412	-265.681
2016.21	98.7688	99.5848	95.7633	95.6233	95.8626	93.427			2016.21	98.7688	27.771	-47.8644	-119.818	-191.393	-265.642
2017.18	98.7788	99.616	95.781	95.6232	95.8697	93.4385			2017.18	98.7788	27.8022	-47.8467	-119.818	-191.386	-265.631
2018.14	98.7933	99.6421	95.8254	95.6161	95.8618	93.4234			2018.14	98.7933	27.8283	-47.8023	-119.825	-191.394	-265.646
2019.1	98.8128	99.661	95.8863	95.6075	95.8406	93.3908			2019.1	98.8128	27.8472	-47.7414	-119.834	-191.415	-265.678
2020.07	98.8364	99.6732	95.9477	95.6055	95.8129	93.354			2020.07	98.8364	27.8594	-47.68	-119.836	-191.442	-265.715
2021.03	98.8613	99.6815	95.9943	95.6166	95.7895	93.3243			2021.03	98.8613	27.8677	-47.6334	-119.825	-191.466	-265.745
2022	98.8825	99.6889	96.0181	95.6439	95.7823	93.3079			2022	98.8825	27.8751	-47.6096	-119.798	-191.473	-265.761
2022.96	98.8937	99.6964	96.0204	95.6854	95.8	93.3052			2022.96	98.8937	27.8826	-47.6073	-119.756	-191.455	-265.764
2023.93	98.8907	99.7025	96.0096	95.7352	95.8438	93.3133			2023.93	98.8907	27.8887	-47.6181	-119.706	-191.412	-265.756
2024.89	98.873	99.7039	95.9967	95.7846	95.9055	93.3277			2024.89	98.873	27.8901	-47.631	-119.657	-191.35	-265.741
2025.85	98.8461	99.6975	95.9909	95.8247	95.9688	93.344			2025.85	98.8461	27.8837	-47.6368	-119.617	-191.287	-265.725
2026.82	98.8193	99.6813	95.9961	95.8489	96.0156	93.3582			2026.82	98.8193	27.8675	-47.6316	-119.593	-191.24	-265.711
2027.78	98.8029	99.656	96.0111	95.8553	96.0341	93.3675			2027.78	98.8029	27.8422	-47.6166	-119.586	-191.221	-265.702
2028.75	98.8036	99.624	96.0308	95.8484	96.0243	93.371			2028.75	98.8036	27.8102	-47.5969	-119.593	-191.231	-265.698
2029.71	98.8214	99.5897	96.0488	95.8382	95.9982	93.3697			2029.71	98.8214	27.7759	-47.5789	-119.603	-191.257	-265.699
2030.68	98.8498	99.5586	96.0602	95.8365	95.9738	93.367			2030.68	98.8498	27.7448	-47.5675	-119.605	-191.282	-265.702
2031.64	98.8787	99.5354	96.0634	95.8511	95.9657	93.367			2031.64	98.8787	27.7216	-47.5643	-119.59	-191.29	-265.702
2032.6	98.898	99.5227	96.0605	95.8816	95.9778	93.3734			2032.6	98.898	27.7089	-47.5672	-119.56	-191.278	-265.696
2033.57	98.902	99.5194	96.0559	95.9189	96.002	93.3876			2033.57	98.902	27.7056	-47.5718	-119.523	-191.253	-265.682
2034.53	98.8902	99.5206	96.0539	95.9495	96.0232	93.4089			2034.53	98.8902	27.7068	-47.5738	-119.492	-191.232	-265.66
2035.5	98.8669	99.5198	96.0566	95.9623	96.0275	93.4346			2035.5	98.8669	27.706	-47.5711	-119.479	-191.228	-265.635
2036.46	98.8383	99.5106	96.0626	95.9541	96.0093	93.461			2036.46	98.8383	27.6968	-47.5651	-119.487	-191.246	-265.608
2037.43	98.8095	99.4897	96.0672	95.9318	95.9738	93.4854			2037.43	98.8095	27.6759	-47.5605	-119.51	-191.282	-265.584
2038.39	98.7824	99.4565	96.0649	95.9079	95.9337	93.5065			2038.39	98.7824	27.6427	-47.5628	-119.534	-191.322	-265.563
2039.35	98.7564	99.4123	96.0508	95.8951	95.9033	93.5254			2039.35	98.7564	27.5985	-47.5769	-119.546	-191.352	-265.544
2040.32	98.7294	99.3593	96.0235	95.8999	95.8919	93.5449			2040.32	98.7294	27.5455	-47.6042	-119.542	-191.363	-265.524
2041.28	98.7005	99.3002	95.9853	95.9212	95.9002	93.5673			2041.28	98.7005	27.4864	-47.6424	-119.52	-191.355	-265.502
2042.25	98.6713	99.2393	95.9428	95.9516	95.921	93.593			2042.25	98.6713	27.4255	-47.6849	-119.49	-191.334	-265.476
2043.21	98.6462	99.1826	95.9053	95.9823	95.9421	93.619			2043.21	98.6462	27.3688	-47.7224	-119.459	-191.313	-265.45
2044.17	98.6302	99.1364	95.8814	96.0064	95.9518	93.6406			2044.17	98.6302	27.3226	-47.7463	-119.435	-191.304	-265.429
2045.14	98.6263	99.1044	95.8763	96.021	95.9436	93.6536			2045.14	98.6263	27.2906	-47.7514	-119.42	-191.312	-265.416
2046.1	98.6333	99.0847	95.8885	96.0269	95.9183	93.6569			2046.1	98.6333	27.2709	-47.7392	-119.415	-191.337	-265.412
2047.07	98.645	99.069	95.91	96.0268	95.8824	93.6529			2047.07	98.645	27.2552	-47.7177	-119.415	-191.373	-265.416
2048.03	98.6525	99.0454	95.9284	96.0227	95.8448	93.6457			2048.03	98.6525	27.2316	-47.6993	-119.419	-191.411	-265.423
2049	98.6477	99.004	95.9326	96.0155	95.8125	93.6382			2049	98.6477	27.1902	-47.6951	-119.426	-191.443	-265.431
2049.96	98.626	98.9405	95.9163	96.0045	95.7878	93.6302			2049.96	98.626	27.1267	-47.7114	-119.437	-191.468	-265.439
2050.92	98.5884	98.859	95.8804	95.9889	95.7687	93.6192			2050.92	98.5884	27.0452	-47.7473	-119.453	-191.487	-265.45
2051.89	98.5408	98.7697	95.832	95.9686	95.7511	93.6029			2051.89	98.5408	26.9559	-47.7957	-119.473	-191.504	-265.466
2052.85	98.4914	98.6847	95.7804	95.9449	95.7314	93.5818			2052.85	98.4914	26.8709	-47.8473	-119.497	-191.524	-265.487
2053.82	98.4481	98.6127	95.7334	95.921	95.7086	93.5604			2053.82	98.4481	26.7989	-47.8943	-119.52	-191.547	-265.509
2054.78	98.4155	98.5567	95.6952	95.901	95.6842	93.545			2054.78	98.4155	26.7429	-47.9325	-119.54	-191.571	-265.524
2055.75	98.3946	98.5143	95.6662	95.8887	95.661	93.5406			2055.75	98.3946	26.7005	-47.9615	-119.553	-191.594	-265.529
2056.71	98.3828	98.4803	95.6449	95.886	95.6417	93.5479			2056.71	98.3828	26.6665	-47.9828	-119.555	-191.614	-265.521
2057.67	98.3758	98.4498	95.6293	95.8917	95.6283	93.5637			2057.67	98.3758	26.636	-47.9984	-119.55	-191.627	-265.505
2058.64	98.3697	98.4207	95.6187	95.9022	95.6215	93.5816			2058.64	98.3697	26.6069	-48.009	-119.539	-191.634	-265.488
2059.6	98.3631	98.3947	95.6128	95.9118	95.6203	93.5958			2059.6	98.3631	26.5809	-48.0149	-119.53	-191.635	-265.473
2060.57	98.3572	98.3756	95.6115	95.9153	95.6224	93.6032			2060.57	98.3572	26.5618	-48.0162	-119.526	-191.633	-265.466
2061.53	98.3544	98.3667	95.614	95.91	95.6241	93.604			2061.53	98.3544	26.5529	-48.0137	-119.531	-191.631	-265.465
2062.5	98.3562	98.3683	95.6182	95.8967	95.6215	93.6012			2062.5	98.3562	26.5545	-48.0095	-119.545	-191.634	-265.468
2063.46	98.3615	98.3768	95.6221	95.8796	95.6121	93.5978			2063.46	98.3615	26.563	-48.0056	-119.562	-191.643	-265.471
2064.42	98.3668	98.3861	95.6245	95.864	95.5964	93.5957			2064.42	98.3668	26.5723	-48.0032	-119.577	-191.659	-265.473
2065.39	98.3678	98.3902	95.626	95.8546	95.5781	93.595			2065.39	98.3678	26.5764	-48.0017	-119.587	-191.677	-265.474
2066.35	98.3619	98.3859	95.6294	95.8536	95.5625	93.5948			2066.35	98.3619	26.5721	-47.9983	-119.588	-191.693	-265.474
2067.32	98.3504	98.3744	95.6383	95.8606	95.5552	93.5943			2067.32	98.3504	26.5606	-47.9894	-119.581	-191.7	-265.475
2068.28	98.3369	98.3594	95.6546	95.8729	95.5585	93.5938			2068.28	98.3369	26.5456	-47.9731	-119.569	-191.697	-265.475
2069.25	98.3255	98.345	95.6774	95.887	95.571	93.5948			2069.25	98.3255	26.5312	-47.9503	-119.554	-191.684	-265.474
2070.21	98.3183	98.3324	95.7023	95.8993	95.5878	93.5986			2070.21	98.3183	26.5186	-47.9254	-119.542	-191.668	-265.471
2071.17	98.3137	98.3198	95.723	95.9069	95.6029	93.6056			2071.17	98.3137	26.506	-47.9047	-119.535	-191.652	-265.464
2072.14	98.3081	98.3034	95.7345	95.9082	95.6115	93.6145			2072.14	98.3081	26.4896	-47.8932	-119.533	-191.644	-265.455
2073.1	98.2983	98.2808	95.7357	95.9032	95.6124	93.6235			2073.1	98.2983	26.467	-47.892	-119.538	-191.643	-265.446
2074.07	98.283	98.2524	95.7299	95.8934	95.6082	93.6313			2074.07	98.283	26.4386	-47.8978	-119.548	-191.647	-265.438
2075.03	98.2639	98.2222	95.7228	95.8818	95.6041	93.6382			2075.03	98.2639	26.4084	-47.9049	-119.56	-191.651	-265.431
2075.99	98.244	98.195	95.7196	95.8719	95.6052	93.6456			2075.99	98.244	26.3812	-47.9081	-119.57	-191.65	-265.424
2076.96	98.226	98.1745	95.7221	95.8658	95.6142	93.6547			2076.96	98.226	26.3607	-47.9056	-119.576	-191.641	-265.414
2077.92	98.2109	98.1614	95.7284	95.864	95.6298	93.6652			2077.92	98.2109	26.3476	-47.8993	-119.577	-191.626	-265.404
2078.89	98.1979	98.1535	95.7339	95.8648	95.6473	93.675			2078.89	98.1979	26.3397	-47.8938	-119.577	-191.608	-265.394
2079.85	98.185	98.147	95.7346	95.8657	95.6602	93.681			2079.85	98.185	26.3332	-47.8931	-119.576	-191.595	-265.388
2080.82	98.1708	98.1385	95.7289	95.8645	95.6634	93.6811			2080.82	98.1708	26.3247	-47.8988	-119.577	-191.592	-265.388
2081.78	98.1546	98.1259	95.7178	95.86	95.6551	93.6747			2081.78	98.1546	26.3121	-47.9099	-119.581	-191.6	-265.394
2082.74	98.1367	98.1085	95.7038	95.8525	95.6376	93.6637			2082.74	98.1367	26.2947	-47.9239	-119.589	-191.618	-265.405
2083.71	98.118	98.0868	95.6895	95.8428	95.6158	93.6509			2083.71	98.118	26.273	-47.9382	-119.599	-191.64	-265.418
2084.67	98.0999	98.0619	95.6766	95.8323	95.5954	93.6392			2084.67	98.0999	26.2481	-47.9511	-119.609	-191.66	-265.43
2085.64	98.0838	98.0354	95.6656	95.8221	95.5808	93.6307			2085.64	98.0838	26.2216	-47.9621	-119.619	-191.675	-265.438
2086.6	98.071	98.0091	95.6568	95.8136	95.5732	93.6266			2086.6	98.071	26.1953	-47.9709	-119.628	-191.682	-265.443
2087.57	98.0625	97.9852	95.6507	95.8078	95.571	93.6272			2087.57	98.0625	26.1714	-47.977	-119.634	-191.684	-265.442
2088.53	98.058	97.9654	95.6476	95.8047	95.571	93.6318			2088.53	98.058	26.1516	-47.9801	-119.637	-191.684	-265.437
2089.49	98.0565	97.9512	95.6473	95.8037	95.5694	93.6385			2089.49	98.0565	26.1374	-47.9804	-119.638	-191.686	-265.431
2090.46	98.0564	97.9429	95.649	95.803	95.5642	93.6454			2090.46	98.0564	26.1291	-47.9787	-119.638	-191.691	-265.424
2091.42	98.0562	97.9399	95.6511	95.8013	95.5555	93.6504			2091.42	98.0562	26.1261	-47.9766	-119.64	-191.7	-265.419
2092.39	98.056	97.941	95.6524	95.7986	95.5456	93.6534			2092.39	98.056	26.1272	-47.9753	-119.643	-191.71	-265.416
2093.35	98.0571	97.9443	95.6529	95.7968	95.5383	93.6556			2093.35	98.0571	26.1305	-47.9748	-119.645	-191.717	-265.414
2094.32	98.0616	97.948	95.6544	95.7987	95.5368	93.6599			2094.32	98.0616	26.1342	-47.9733	-119.643	-191.719	-265.409
2095.28	98.0706	97.9511	95.6594	95.8067	95.5429	93.6683			2095.28	98.0706	26.1373	-47.9683	-119.635	-191.712	-265.401
2096.24	98.0831	97.953	95.6702	95.8209	95.5561	93.6809			2096.24	98.0831	26.1392	-47.9575	-119.621	-191.699	-265.388
2097.21	98.0953	97.9542	95.6873	95.8393	95.5742	93.6958			2097.21	98.0953	26.1404	-47.9404	-119.602	-191.681	-265.373
2098.17	98.1021	97.9551	95.7087	95.8591	95.5943	93.7105			2098.17	98.1021	26.1413	-47.919	-119.582	-191.661	-265.359
2099.14	98.0991	97.9554	95.7298	95.8776	95.6137	93.7225			2099.14	98.0991	26.1416	-47.8979	-119.564	-191.642	-265.347
2100.1	98.0848	97.9538	95.7457	95.8939	95.631	93.7319			2100.1	98.0848	26.14	-47.882	-119.548	-191.624	-265.337
2101.06	98.0622	97.9485	95.753	95.9079	95.6459	93.7402			2101.06	98.0622	26.1347	-47.8747	-119.534	-191.609	-265.329
2102.03	98.0373	97.9377	95.7505	95.9199	95.6584	93.7489			2102.03	98.0373	26.1239	-47.8772	-119.522	-191.597	-265.32
2102.99	98.0174	97.9208	95.7401	95.9289	95.6678	93.7576			2102.99	98.0174	26.107	-47.8876	-119.513	-191.588	-265.312
2103.96	98.0075	97.8991	95.7258	95.9335	95.6736	93.7646			2103.96	98.0075	26.0853	-47.9019	-119.508	-191.582	-265.305
2104.92	98.0089	97.8756	95.7114	95.9326	95.6749	93.7677			2104.92	98.0089	26.0618	-47.9163	-119.509	-191.58	-265.301
2105.89	98.0185	97.854	95.7	95.9264	95.6713	93.7658			2105.89	98.0185	26.0402	-47.9277	-119.515	-191.584	-265.303
2106.85	98.0311	97.8372	95.6932	95.9171	95.6638	93.7604			2106.85	98.0311	26.0234	-47.9345	-119.524	-191.592	-265.309
2107.81	98.0418	97.8272	95.6912	95.908	95.6548	93.7553			2107.81	98.0418	26.0134	-47.9365	-119.533	-191.601	-265.314
2108.78	98.0485	97.8235	95.6935	95.902	95.647	93.7542			2108.78	98.0485	26.0097	-47.9342	-119.539	-191.608	-265.315
2109.74	98.0518	97.8242	95.6991	95.9004	95.6427	93.7589			2109.74	98.0518	26.0104	-47.9286	-119.541	-191.613	-265.31
2110.71	98.054	97.8257	95.7067	95.9029	95.6428	93.7684			2110.71	98.054	26.0119	-47.921	-119.539	-191.613	-265.301
2111.67	98.057	97.8243	95.7146	95.9081	95.6462	93.7793			2111.67	98.057	26.0105	-47.9131	-119.533	-191.609	-265.29
2112.64	98.0608	97.8174	95.7206	95.914	95.6503	93.7881			2112.64	98.0608	26.0036	-47.9071	-119.527	-191.605	-265.281
2113.6	98.0634	97.8043	95.7235	95.9193	95.6524	93.7925			2113.6	98.0634	25.9905	-47.9042	-119.522	-191.603	-265.277
2114.56	98.0623	97.7865	95.7232	95.9225	95.6509	93.7921			2114.56	98.0623	25.9727	-47.9045	-119.519	-191.604	-265.277
2115.53	98.0557	97.7675	95.7209	95.9221	95.646	93.7878			2115.53	98.0557	25.9537	-47.9068	-119.519	-191.609	-265.281
2116.49	98.0437	97.7511	95.7189	95.917	95.6391	93.7804			2116.49	98.0437	25.9373	-47.9088	-119.524	-191.616	-265.289
2117.46	98.0282	97.7398	95.7186	95.906	95.6322	93.7702			2117.46	98.0282	25.926	-47.9091	-119.535	-191.623	-265.299
2118.42	98.0116	97.7341	95.72	95.8887	95.6258	93.7567			2118.42	98.0116	25.9203	-47.9077	-119.553	-191.63	-265.312
2119.39	97.9955	97.7322	95.7212	95.8655	95.6186	93.7396			2119.39	97.9955	25.9184	-47.9065	-119.576	-191.637	-265.33
2120.35	97.9801	97.7311	95.7193	95.8378	95.608	93.72			2120.35	97.9801	25.9173	-47.9084	-119.604	-191.647	-265.349
2121.31	97.9645	97.7283	95.7121	95.8074	95.5903	93.6993			2121.31	97.9645	25.9145	-47.9156	-119.634	-191.665	-265.37
2122.28	97.9478	97.7222	95.6992	95.7762	95.5636	93.6794			2122.28	97.9478	25.9084	-47.9285	-119.665	-191.692	-265.39
2123.24	97.9301	97.7136	95.6824	95.7458	95.5283	93.6609			2123.24	97.9301	25.8998	-47.9453	-119.696	-191.727	-265.408
2124.21	97.9131	97.7046	95.6657	95.7179	95.4878	93.6436			2124.21	97.9131	25.8908	-47.962	-119.724	-191.768	-265.426
2125.17	97.8995	97.6981	95.6533	95.6939	95.4484	93.6266			2125.17	97.8995	25.8843	-47.9744	-119.748	-191.807	-265.443
2126.13	97.8916	97.6966	95.6485	95.6751	95.4168	93.6093			2126.13	97.8916	25.8828	-47.9792	-119.766	-191.839	-265.46
2127.1	97.8904	97.7016	95.6525	95.6618	95.3985	93.5919			2127.1	97.8904	25.8878	-47.9752	-119.78	-191.857	-265.477
2128.06	97.8943	97.7127	95.6639	95.6537	95.3958	93.5745			2128.06	97.8943	25.8989	-47.9638	-119.788	-191.86	-265.495
2129.03	97.9003	97.7284	95.6796	95.6492	95.4074	93.5567			2129.03	97.9003	25.9146	-47.9481	-119.792	-191.848	-265.512
2129.99	97.9052	97.7466	95.6955	95.6461	95.4288	93.5373			2129.99	97.9052	25.9328	-47.9322	-119.795	-191.827	-265.532
2130.96	97.9074	97.7658	95.7084	95.642	95.4538	93.5149			2130.96	97.9074	25.952	-47.9193	-119.799	-191.802	-265.554
2131.92	97.9073	97.786	95.7168	95.635	95.4768	93.4891			2131.92	97.9073	25.9722	-47.9109	-119.806	-191.779	-265.58
2132.88	97.9073	97.8085	95.7208	95.6243	95.4933	93.4614			2132.88	97.9073	25.9947	-47.9069	-119.817	-191.762	-265.608
2133.85	97.9095	97.8353	95.7219	95.611	95.5016	93.4351			2133.85	97.9095	26.0215	-47.9058	-119.83	-191.754	-265.634
2134.81	97.9153	97.8686	95.7226	95.5978	95.5022	93.414			2134.81	97.9153	26.0548	-47.9051	-119.844	-191.753	-265.655
2135.78	97.9245	97.9097	95.7259	95.5885	95.4976	93.4015			2135.78	97.9245	26.0959	-47.9018	-119.853	-191.758	-265.668
2136.74	97.9367	97.9586	95.7346	95.5868	95.4922	93.3998			2136.74	97.9367	26.1448	-47.8931	-119.855	-191.763	-265.669
2137.71	97.9525	98.0137	95.7513	95.5948	95.4904	93.4096			2137.71	97.9525	26.1999	-47.8764	-119.847	-191.765	-265.66
2138.67	97.9728	98.0715	95.7767	95.6118	95.4958	93.4299			2138.67	97.9728	26.2577	-47.851	-119.83	-191.76	-265.639
2139.63	97.9983	98.1269	95.8088	95.634	95.5092	93.4583			2139.63	97.9983	26.3131	-47.8189	-119.807	-191.746	-265.611
2140.6	98.0267	98.1734	95.8424	95.6552	95.5287	93.4901			2140.6	98.0267	26.3596	-47.7853	-119.786	-191.727	-265.579
2141.56	98.0522	98.2052	95.8696	95.6691	95.5503	93.5182			2141.56	98.0522	26.3914	-47.7581	-119.772	-191.705	-265.551
2142.53	98.0664	98.2195	95.8824	95.6706	95.5699	93.5348			2142.53	98.0664	26.4057	-47.7453	-119.771	-191.685	-265.534
2143.49	98.062	98.2189	95.8762	95.6582	95.5854	93.5331			2143.49	98.062	26.4051	-47.7515	-119.783	-191.67	-265.536
2144.46	98.0366	98.2126	95.8519	95.6342	95.5969	93.5102			2144.46	98.0366	26.3988	-47.7758	-119.807	-191.658	-265.559
2145.42	97.9952	98.2144	95.8171	95.6038	95.6064	93.4687			2145.42	97.9952	26.4006	-47.8106	-119.838	-191.649	-265.6
2146.38	97.9493	98.2376	95.7836	95.5734	95.6148	93.4157			2146.38	97.9493	26.4238	-47.8441	-119.868	-191.641	-265.653
2147.35	97.9128	98.2897	95.7636	95.5484	95.6202	93.3609			2147.35	97.9128	26.4759	-47.8641	-119.893	-191.635	-265.708
2148.31	97.8972	98.3678	95.7647	95.5315	95.618	93.3128			2148.31	97.8972	26.554	-47.863	-119.91	-191.637	-265.756
2149.28	97.9075	98.4587	95.7861	95.522	95.603	93.2754			2149.28	97.9075	26.6449	-47.8416	-119.919	-191.652	-265.794
2150.24	97.9406	98.544	95.8197	95.5159	95.5727	93.2469			2150.24	97.9406	26.7302	-47.808	-119.926	-191.683	-265.822
2151.2	97.9888	98.6094	95.8541	95.5079	95.5306	93.2208			2151.2	97.9888	26.7956	-47.7736	-119.934	-191.725	-265.848
2152.17	98.0444	98.6524	95.8805	95.4942	95.4862	93.1893			2152.17	98.0444	26.8386	-47.7472	-119.947	-191.769	-265.88
2153.13	98.1048	98.6867	95.8983	95.4756	95.4537	93.1486			2153.13	98.1048	26.8729	-47.7294	-119.966	-191.802	-265.921
2154.1	98.1742	98.7375	95.9153	95.4591	95.447	93.103			2154.1	98.1742	26.9237	-47.7124	-119.982	-191.808	-265.966
2155.06	98.2606	98.8289	95.9424	95.457	95.4749	93.0662			2155.06	98.2606	27.0151	-47.6853	-119.984	-191.78	-266.003
2156.03	98.3687	98.9691	95.9852	95.4814	95.5365	93.056			2156.03	98.3687	27.1553	-47.6425	-119.96	-191.719	-266.013
2156.99	98.4926	99.1413	96.0391	95.5377	95.6202	93.0858			2156.99	98.4926	27.3275	-47.5886	-119.904	-191.635	-265.983
2157.95	98.6154	99.3095	96.092	95.6207	95.7074	93.1562			2157.95	98.6154	27.4957	-47.5357	-119.821	-191.548	-265.913
2158.92	98.7157	99.4341	96.1322	95.7164	95.7799	93.2541			2158.92	98.7157	27.6203	-47.4955	-119.725	-191.475	-265.815
2159.88	98.7764	99.488	96.1555	95.8089	95.8263	93.3587			2159.88	98.7764	27.6742	-47.4722	-119.633	-191.429	-265.71
2160.85	98.7921	99.4668	96.1673	95.8874	95.846	93.4503			2160.85	98.7921	27.653	-47.4604	-119.554	-191.409	-265.619
2161.81	98.7711	99.3874	96.1783	95.9501	95.848	93.5176			2161.81	98.7711	27.5736	-47.4494	-119.491	-191.407	-265.552
2162.78	98.7298	99.2774	96.196	96.0021	95.845	93.5606			2162.78	98.7298	27.4636	-47.4317	-119.439	-191.41	-265.509
2163.74	98.6842	99.1604	96.2176	96.0487	95.8461	93.5853			2163.74	98.6842	27.3466	-47.4101	-119.393	-191.409	-265.484
2164.7	98.6423	99.0483	96.231	96.0883	95.8521	93.5972			2164.7	98.6423	27.2345	-47.3967	-119.353	-191.403	-265.472
2165.67	98.6045	98.9425	96.223	96.112	95.8559	93.5975			2165.67	98.6045	27.1287	-47.4047	-119.329	-191.399	-265.472
2166.63	98.5664	98.8402	96.187	96.1084	95.8479	93.5848			2166.63	98.5664	27.0264	-47.4407	-119.333	-191.407	-265.484
2167.6	98.5239	98.7402	96.1266	96.071	95.8212	93.559			2167.6	98.5239	26.9264	-47.5011	-119.37	-191.434	-265.51
2168.56	98.4759	98.6449	96.0531	96.0026	95.7761	93.5242			2168.56	98.4759	26.8311	-47.5746	-119.439	-191.479	-265.545
2169.53	98.4251	98.5594	95.9795	95.9157	95.7198	93.4878			2169.53	98.4251	26.7456	-47.6482	-119.526	-191.536	-265.581
2170.49	98.3763	98.4893	95.9144	95.8277	95.6638	93.4569			2170.49	98.3763	26.6755	-47.7133	-119.614	-191.592	-265.612
2171.45	98.3353	98.438	95.8605	95.7542	95.6185	93.4344			2171.45	98.3353	26.6242	-47.7672	-119.687	-191.637	-265.635
2172.42	98.3063	98.4051	95.8158	95.7047	95.5892	93.4174			2172.42	98.3063	26.5913	-47.8119	-119.737	-191.666	-265.652
2173.38	98.2912	98.3874	95.7782	95.6805	95.575	93.399			2173.38	98.2912	26.5736	-47.8495	-119.761	-191.68	-265.67
2174.35	98.289	98.3808	95.7487	95.6763	95.5702	93.3728			2174.35	98.289	26.567	-47.879	-119.765	-191.685	-265.696
2175.31	98.2961	98.3813	95.7318	95.6837	95.5683	93.3367			2175.31	98.2961	26.5675	-47.8959	-119.758	-191.687	-265.732
2176.27	98.3076	98.3859	95.7333	95.695	95.5652	93.295			2176.27	98.3076	26.5721	-47.8944	-119.746	-191.69	-265.774
2177.24	98.3188	98.3921	95.7558	95.7056	95.5602	93.2571			2177.24	98.3188	26.5783	-47.8719	-119.736	-191.695	-265.812
2178.2	98.327	98.396	95.7959	95.715	95.5557	93.2341			2178.2	98.327	26.5822	-47.8318	-119.726	-191.7	-265.835
2179.17	98.3318	98.3926	95.8437	95.7257	95.5548	93.2343			2179.17	98.3318	26.5788	-47.784	-119.716	-191.701	-265.835
2180.13	98.3346	98.3762	95.885	95.7407	95.5592	93.2606			2180.13	98.3346	26.5624	-47.7427	-119.701	-191.696	-265.809
2181.1	98.3368	98.3429	95.9069	95.7611	95.5678	93.3091			2181.1	98.3368	26.5291	-47.7208	-119.68	-191.688	-265.76
2182.06	98.3386	98.2923	95.9017	95.7845	95.5776	93.3705			2182.06	98.3386	26.4785	-47.726	-119.657	-191.678	-265.699
2183.02	98.3386	98.2284	95.8701	95.8061	95.5847	93.4327			2183.02	98.3386	26.4146	-47.7576	-119.635	-191.671	-265.636
2183.99	98.3353	98.158	95.8204	95.8208	95.5859	93.484			2183.99	98.3353	26.3442	-47.8073	-119.621	-191.669	-265.585
2184.95	98.3281	98.0887	95.7653	95.8262	95.5792	93.5162			2184.95	98.3281	26.2749	-47.8624	-119.615	-191.676	-265.553
2185.92	98.3191	98.0263	95.7174	95.8238	95.5642	93.5263			2185.92	98.3191	26.2125	-47.9103	-119.618	-191.691	-265.543
2186.88	98.3117	97.9742	95.6858	95.8182	95.5424	93.5169			2186.88	98.3117	26.1604	-47.9419	-119.623	-191.713	-265.552
2187.85	98.309	97.9326	95.6731	95.8145	95.517	93.4949			2187.85	98.309	26.1188	-47.9546	-119.627	-191.738	-265.574
2188.81	98.3106	97.8999	95.676	95.8156	95.4932	93.4693			2188.81	98.3106	26.0861	-47.9517	-119.626	-191.762	-265.6
2189.77	98.3122	97.8732	95.6869	95.8206	95.4766	93.4476			2189.77	98.3122	26.0594	-47.9408	-119.621	-191.779	-265.622
2190.74	98.3069	97.849	95.6966	95.8255	95.4712	93.434			2190.74	98.3069	26.0352	-47.9311	-119.616	-191.784	-265.635
2191.7	98.2885	97.8245	95.6975	95.8253	95.4778	93.428			2191.7	98.2885	26.0107	-47.9302	-119.616	-191.778	-265.641
2192.67	98.2555	97.7987	95.6857	95.8168	95.4931	93.4261			2192.67	98.2555	25.9849	-47.942	-119.625	-191.762	-265.643
2193.63	98.2124	97.7725	95.6623	95.8004	95.5109	93.4239			2193.63	98.2124	25.9587	-47.9654	-119.641	-191.744	-265.645
2194.6	98.1683	97.7485	95.6319	95.7799	95.525	93.4195			2194.6	98.1683	25.9347	-47.9958	-119.662	-191.73	-265.65
2195.56	98.1332	97.7293	95.6006	95.7608	95.5316	93.4143			2195.56	98.1332	25.9155	-48.0271	-119.681	-191.724	-265.655
2196.52	98.1139	97.7159	95.5743	95.7475	95.5306	93.4118			2196.52	98.1139	25.9021	-48.0534	-119.694	-191.725	-265.657
2197.49	98.1112	97.7067	95.5568	95.7415	95.5242	93.4152			2197.49	98.1112	25.8929	-48.0709	-119.7	-191.731	-265.654
2198.45	98.1214	97.6983	95.5497	95.7405	95.5152	93.4247			2198.45	98.1214	25.8845	-48.078	-119.701	-191.74	-265.644
2199.42	98.1383	97.687	95.5526	95.7403	95.5047	93.437			2199.42	98.1383	25.8732	-48.0751	-119.701	-191.751	-265.632
2200.38	98.1564	97.6713	95.5633	95.7373	95.493	93.4471			2200.38	98.1564	25.8575	-48.0644	-119.704	-191.762	-265.622
2201.34	98.1724	97.6525	95.5778	95.7301	95.4799	93.4504			2201.34	98.1724	25.8387	-48.0499	-119.711	-191.775	-265.619
2202.31	98.1845	97.634	95.5904	95.7209	95.4666	93.446			2202.31	98.1845	25.8202	-48.0373	-119.721	-191.789	-265.623
2203.27	98.1919	97.6202	95.5951	95.713	95.4561	93.4361			2203.27	98.1919	25.8064	-48.0326	-119.728	-191.799	-265.633
2204.24	98.1934	97.6131	95.587	95.7095	95.4513	93.4249			2204.24	98.1934	25.7993	-48.0407	-119.732	-191.804	-265.644
2205.2	98.1875	97.6114	95.5647	95.7112	95.4543	93.416			2205.2	98.1875	25.7976	-48.063	-119.73	-191.801	-265.653
2206.17	98.1735	97.6103	95.5307	95.7171	95.4646	93.4105			2206.17	98.1735	25.7965	-48.097	-119.724	-191.791	-265.659
2207.13	98.1516	97.6032	95.4912	95.7256	95.4796	93.4077			2207.13	98.1516	25.7894	-48.1365	-119.716	-191.776	-265.661
2208.09	98.1237	97.5846	95.4536	95.7355	95.4962	93.4055			2208.09	98.1237	25.7708	-48.1741	-119.706	-191.759	-265.664
2209.06	98.0932	97.5529	95.4252	95.7464	95.5113	93.4023			2209.06	98.0932	25.7391	-48.2025	-119.695	-191.744	-265.667
2210.02	98.0647	97.5112	95.4107	95.7575	95.5227	93.397			2210.02	98.0647	25.6974	-48.217	-119.684	-191.733	-265.672
2210.99	98.0428	97.467	95.4118	95.7664	95.5294	93.3898			2210.99	98.0428	25.6532	-48.2159	-119.675	-191.726	-265.679
2211.95	98.0315	97.4288	95.4272	95.7693	95.531	93.3809			2211.95	98.0315	25.615	-48.2005	-119.672	-191.724	-265.688
2212.92	98.0326	97.403	95.4529	95.7629	95.5276	93.3712			2212.92	98.0326	25.5892	-48.1748	-119.679	-191.728	-265.698
2213.88	98.0447	97.3915	95.4824	95.7461	95.5204	93.3617			2213.88	98.0447	25.5777	-48.1453	-119.695	-191.735	-265.707
2214.84	98.063	97.391	95.5085	95.7219	95.5111	93.3538			2214.84	98.063	25.5772	-48.1192	-119.72	-191.744	-265.715
2215.81	98.0813	97.3953	95.5249	95.6957	95.5016	93.3492			2215.81	98.0813	25.5815	-48.1028	-119.746	-191.754	-265.72
2216.77	98.0938	97.3977	95.5283	95.6733	95.493	93.349			2216.77	98.0938	25.5839	-48.0994	-119.768	-191.762	-265.72
2217.74	98.0973	97.3941	95.5194	95.6582	95.4854	93.3528			2217.74	98.0973	25.5803	-48.1083	-119.783	-191.77	-265.716
2218.7	98.0919	97.3838	95.5033	95.6501	95.4776	93.3592			2218.7	98.0919	25.57	-48.1244	-119.791	-191.778	-265.71
2219.67	98.0801	97.3687	95.4863	95.6464	95.4686	93.3661			2219.67	98.0801	25.5549	-48.1414	-119.795	-191.787	-265.703
2220.63	98.0646	97.3515	95.4743	95.6436	95.4584	93.3717			2220.63	98.0646	25.5377	-48.1534	-119.798	-191.797	-265.697
2221.59	98.0467	97.3342	95.4693	95.64	95.4481	93.3755			2221.59	98.0467	25.5204	-48.1584	-119.801	-191.807	-265.694
2222.56	98.026	97.3173	95.4699	95.6353	95.4396	93.3775			2222.56	98.026	25.5035	-48.1578	-119.806	-191.816	-265.692
2223.52	98.0012	97.3001	95.4723	95.6306	95.4344	93.3781			2223.52	98.0012	25.4863	-48.1554	-119.811	-191.821	-265.691
2224.49	97.9724	97.2818	95.4726	95.6269	95.4326	93.377			2224.49	97.9724	25.468	-48.1551	-119.815	-191.823	-265.692
2225.45	97.9415	97.2627	95.4688	95.6242	95.4327	93.3733			2225.45	97.9415	25.4489	-48.1589	-119.817	-191.823	-265.696
2226.41	97.9119	97.2438	95.4614	95.6219	95.4324	93.3657			2226.41	97.9119	25.43	-48.1663	-119.82	-191.823	-265.703
2227.38	97.8877	97.2267	95.4529	95.6195	95.4296	93.3543			2227.38	97.8877	25.4129	-48.1748	-119.822	-191.826	-265.715
2228.34	97.8714	97.2128	95.446	95.6171	95.4236	93.3404			2228.34	97.8714	25.399	-48.1817	-119.824	-191.832	-265.729
2229.31	97.8632	97.2023	95.4427	95.6156	95.4153	93.3266			2229.31	97.8632	25.3885	-48.185	-119.826	-191.84	-265.743
2230.27	97.8612	97.1941	95.4437	95.6153	95.4067	93.3153			2230.27	97.8612	25.3803	-48.184	-119.826	-191.849	-265.754
2231.24	97.8615	97.1862	95.4479	95.6161	95.3996	93.3079			2231.24	97.8615	25.3724	-48.1798	-119.825	-191.856	-265.761
2232.2	97.8597	97.1765	95.4533	95.6166	95.3952	93.304			2232.2	97.8597	25.3627	-48.1744	-119.825	-191.86	-265.765
2233.16	97.8523	97.1643	95.457	95.6149	95.3928	93.302			2233.16	97.8523	25.3505	-48.1707	-119.827	-191.863	-265.767
2234.13	97.8371	97.15	95.4562	95.6093	95.3909	93.3001			2234.13	97.8371	25.3362	-48.1715	-119.832	-191.864	-265.769
2235.09	97.8144	97.1355	95.4494	95.5994	95.3876	93.297			2235.09	97.8144	25.3217	-48.1783	-119.842	-191.868	-265.772
2236.06	97.7866	97.1231	95.4367	95.5859	95.3818	93.2921			2236.06	97.7866	25.3093	-48.191	-119.856	-191.874	-265.777
2237.02	97.7576	97.1147	95.4206	95.5708	95.3734	93.2854			2237.02	97.7576	25.3009	-48.2071	-119.871	-191.882	-265.784
2237.99	97.7318	97.1107	95.4051	95.5565	95.3633	93.2768			2237.99	97.7318	25.2969	-48.2226	-119.885	-191.892	-265.792
2238.95	97.7125	97.1097	95.3943	95.5457	95.353	93.2661			2238.95	97.7125	25.2959	-48.2334	-119.896	-191.902	-265.803
2239.91	97.701	97.1091	95.3907	95.5399	95.3435	93.2535			2239.91	97.701	25.2953	-48.237	-119.902	-191.912	-265.816
2240.88	97.6961	97.1057	95.3938	95.5397	95.3352	93.2402			2240.88	97.6961	25.2919	-48.2339	-119.902	-191.92	-265.829
2241.84	97.6945	97.0966	95.4002	95.5438	95.3281	93.228			2241.84	97.6945	25.2828	-48.2275	-119.898	-191.927	-265.841
2242.81	97.692	97.0806	95.405	95.5497	95.3219	93.2191			2242.81	97.692	25.2668	-48.2227	-119.892	-191.933	-265.85
2243.77	97.6847	97.0581	95.4034	95.5546	95.3167	93.2145			2243.77	97.6847	25.2443	-48.2243	-119.887	-191.939	-265.855
2244.74	97.67	97.0317	95.3928	95.5555	95.3124	93.2136			2244.74	97.67	25.2179	-48.2349	-119.886	-191.943	-265.856
2245.7	97.6471	97.0052	95.3739	95.5511	95.3082	93.2139			2245.7	97.6471	25.1914	-48.2538	-119.89	-191.947	-265.855
2246.66	97.617	96.9829	95.3504	95.5411	95.3026	93.2118			2246.66	97.617	25.1691	-48.2773	-119.9	-191.953	-265.857
2247.63	97.5818	96.968	95.3273	95.5266	95.2934	93.2043			2247.63	97.5818	25.1542	-48.3004	-119.915	-191.962	-265.865
2248.59	97.5433	96.9613	95.309	95.509	95.2791	93.1901			2248.59	97.5433	25.1475	-48.3187	-119.932	-191.976	-265.879
2249.56	97.5029	96.9612	95.2974	95.4899	95.2598	93.1705			2249.56	97.5029	25.1474	-48.3303	-119.952	-191.996	-265.899
2250.52	97.4611	96.9638	95.2917	95.4706	95.238	93.1482			2250.52	97.4611	25.15	-48.336	-119.971	-192.017	-265.921
2251.49	97.4177	96.9649	95.2886	95.4523	95.2179	93.127			2251.49	97.4177	25.1511	-48.3391	-119.989	-192.037	-265.942
2252.45	97.3728	96.9616	95.2843	95.4362	95.2031	93.1095			2252.45	97.3728	25.1478	-48.3434	-120.005	-192.052	-265.96
2253.41	97.3277	96.9529	95.2765	95.4233	95.195	93.0969			2253.41	97.3277	25.1391	-48.3512	-120.018	-192.06	-265.972
2254.38	97.2842	96.9401	95.2653	95.4137	95.1919	93.0889			2254.38	97.2842	25.1263	-48.3624	-120.028	-192.063	-265.98
2255.34	97.2452	96.9261	95.2527	95.407	95.1901	93.0844			2255.34	97.2452	25.1123	-48.375	-120.034	-192.065	-265.985
2256.31	97.2132	96.9137	95.2415	95.4024	95.1861	93.0824			2256.31	97.2132	25.0999	-48.3862	-120.039	-192.069	-265.987
2257.27	97.1898	96.9042	95.2334	95.399	95.1788	93.083			2257.27	97.1898	25.0904	-48.3943	-120.042	-192.077	-265.986
2258.23	97.1754	96.8972	95.2283	95.3964	95.17	93.0866			2258.23	97.1754	25.0834	-48.3994	-120.045	-192.085	-265.983
2259.2	97.1691	96.8906	95.224	95.3944	95.1631	93.0934			2259.2	97.1691	25.0768	-48.4037	-120.047	-192.092	-265.976
2260.16	97.1688	96.8811	95.2173	95.3928	95.1605	93.1022			2260.16	97.1688	25.0673	-48.4104	-120.049	-192.095	-265.967
2261.13	97.1724	96.8661	95.2061	95.3908	95.1626	93.1105			2261.13	97.1724	25.0523	-48.4216	-120.051	-192.093	-265.959
2262.09	97.178	96.8447	95.1899	95.3879	95.1665	93.1151			2262.09	97.178	25.0309	-48.4378	-120.054	-192.089	-265.954
2263.06	97.1845	96.8186	95.1708	95.3834	95.1687	93.1135			2263.06	97.1845	25.0048	-48.4569	-120.058	-192.087	-265.956
2264.02	97.192	96.792	95.1523	95.3781	95.1665	93.1051			2264.02	97.192	24.9782	-48.4754	-120.063	-192.089	-265.964
2264.98	97.2014	96.7701	95.1382	95.3731	95.1596	93.0911			2264.98	97.2014	24.9563	-48.4895	-120.068	-192.096	-265.978
2265.95	97.2137	96.7572	95.131	95.37	95.1499	93.074			2265.95	97.2137	24.9434	-48.4967	-120.071	-192.105	-265.995
2266.91	97.229	96.7548	95.1305	95.3689	95.1398	93.0558			2266.91	97.229	24.941	-48.4972	-120.073	-192.116	-266.013
2267.88	97.2464	96.7611	95.1343	95.369	95.1308	93.0381			2267.88	97.2464	24.9473	-48.4934	-120.072	-192.125	-266.031
2268.84	97.2635	96.7713	95.1385	95.3687	95.1226	93.0216			2268.84	97.2635	24.9575	-48.4892	-120.073	-192.133	-266.048
2269.81	97.2775	96.7796	95.1392	95.3663	95.1138	93.0071			2269.81	97.2775	24.9658	-48.4885	-120.075	-192.142	-266.062
2270.77	97.2864	96.7814	95.134	95.3619	95.1024	92.9954			2270.77	97.2864	24.9676	-48.4937	-120.08	-192.153	-266.074
2271.73	97.2895	96.7743	95.1226	95.3564	95.0875	92.9875			2271.73	97.2895	24.9605	-48.5051	-120.085	-192.168	-266.082
2272.7	97.2879	96.7589	95.1062	95.351	95.0692	92.9832			2272.7	97.2879	24.9451	-48.5215	-120.09	-192.186	-266.086
2273.66	97.2832	96.7378	95.0866	95.3462	95.0486	92.981			2273.66	97.2832	24.924	-48.5411	-120.095	-192.207	-266.088
2274.63	97.2771	96.7139	95.0654	95.3412	95.0273	92.9776			2274.63	97.2771	24.9001	-48.5623	-120.1	-192.228	-266.092
2275.59	97.2702	96.6902	95.0429	95.3342	95.0065	92.9694			2275.59	97.2702	24.8764	-48.5848	-120.107	-192.249	-266.1
2276.56	97.2624	96.6688	95.0187	95.3232	94.9865	92.9537			2276.56	97.2624	24.855	-48.609	-120.118	-192.269	-266.115
2277.52	97.2537	96.6509	94.9919	95.3072	94.9667	92.9295			2277.52	97.2537	24.8371	-48.6358	-120.134	-192.289	-266.14
2278.48	97.2441	96.6366	94.9618	95.2861	94.9455	92.8976			2278.48	97.2441	24.8228	-48.6659	-120.155	-192.31	-266.172
2279.45	97.2344	96.6253	94.9284	95.2604	94.9206	92.8597			2279.45	97.2344	24.8115	-48.6993	-120.181	-192.335	-266.209
2280.41	97.2254	96.6154	94.8922	95.2308	94.8899	92.8177			2280.41	97.2254	24.8016	-48.7355	-120.211	-192.365	-266.251
2281.38	97.2176	96.6048	94.854	95.1974	94.8522	92.7731			2281.38	97.2176	24.791	-48.7737	-120.244	-192.403	-266.296
2282.34	97.2106	96.5911	94.8143	95.16	94.8074	92.7264			2282.34	97.2106	24.7773	-48.8134	-120.281	-192.448	-266.343
2283.3	97.2031	96.5728	94.7728	95.1184	94.7568	92.6779			2283.3	97.2031	24.759	-48.8549	-120.323	-192.499	-266.391
2284.27	97.1935	96.549	94.7286	95.0723	94.7021	92.627			2284.27	97.1935	24.7352	-48.8991	-120.369	-192.553	-266.442
2285.23	97.1802	96.5201	94.6804	95.0217	94.6448	92.5732			2285.23	97.1802	24.7063	-48.9473	-120.42	-192.611	-266.496
2286.2	97.1627	96.4872	94.6272	94.9666	94.5849	92.5152			2286.2	97.1627	24.6734	-49.0005	-120.475	-192.67	-266.554
2287.16	97.1411	96.4515	94.5689	94.9063	94.5211	92.4518			2287.16	97.1411	24.6377	-49.0588	-120.535	-192.734	-266.617
2288.13	97.1166	96.4141	94.5062	94.8397	94.451	92.3818			2288.13	97.1166	24.6003	-49.1215	-120.602	-192.804	-266.687
2289.09	97.0904	96.3755	94.4406	94.7654	94.3724	92.3043			2289.09	97.0904	24.5617	-49.1871	-120.676	-192.883	-266.765
2290.05	97.0636	96.336	94.3731	94.6829	94.2848	92.2192			2290.05	97.0636	24.5222	-49.2546	-120.759	-192.971	-266.85
2291.02	97.0366	96.2958	94.3041	94.5925	94.1895	92.1273			2291.02	97.0366	24.482	-49.3236	-120.849	-193.066	-266.942
2291.98	97.0092	96.2549	94.2326	94.4962	94.0892	92.0302			2291.98	97.0092	24.4411	-49.3951	-120.945	-193.166	-267.039
2292.95	96.9805	96.2137	94.1568	94.3969	93.987	91.9295			2292.95	96.9805	24.3999	-49.4709	-121.045	-193.268	-267.14
2293.91	96.9502	96.1726	94.0751	94.2973	93.8852	91.8265			2293.91	96.9502	24.3588	-49.5526	-121.144	-193.37	-267.243
2294.88	96.9187	96.132	93.9869	94.1994	93.7845	91.7222			2294.88	96.9187	24.3182	-49.6408	-121.242	-193.471	-267.347
2295.84	96.8872	96.0927	93.8931	94.1046	93.6849	91.6174			2295.84	96.8872	24.2789	-49.7346	-121.337	-193.57	-267.452
2296.8	96.8579	96.055	93.7963	94.0133	93.5866	91.5133			2296.8	96.8579	24.2412	-49.8314	-121.428	-193.669	-267.556
2297.77	96.8322	96.0194	93.6995	93.9263	93.491	91.4117			2297.77	96.8322	24.2056	-49.9282	-121.515	-193.764	-267.657
2298.73	96.8104	95.9858	93.6053	93.8441	93.3999	91.3148			2298.73	96.8104	24.172	-50.0224	-121.597	-193.855	-267.754
2299.7	96.7913	95.9536	93.5149	93.7663	93.3148	91.2234			2299.7	96.7913	24.1398	-50.1128	-121.675	-193.941	-267.846
2300.66	96.7724	95.922	93.4278	93.6903	93.2342	91.136			2300.66	96.7724	24.1082	-50.1999	-121.751	-194.021	-267.933
2301.63	96.7511	95.8902	93.3417	93.6114	93.1535	91.0486			2301.63	96.7511	24.0764	-50.286	-121.83	-194.102	-268.021
2302.59	96.7259	95.8576	93.2533	93.5231	93.0656	90.9548			2302.59	96.7259	24.0438	-50.3744	-121.918	-194.19	-268.114
2303.55	96.6971	95.8242	93.1597	93.4204	92.9636	90.8491			2303.55	96.6971	24.0104	-50.468	-122.021	-194.292	-268.22
2304.52	96.6663	95.7905	93.0598	93.3022	92.8442	90.7289			2304.52	96.6663	23.9767	-50.5679	-122.139	-194.411	-268.34
2305.48	96.6355	95.7571	92.9547	93.1738	92.7105	90.5974			2305.48	96.6355	23.9433	-50.673	-122.268	-194.545	-268.472
2306.45	96.6065	95.7248	92.8482	93.0468	92.5728	90.4639			2306.45	96.6065	23.911	-50.7795	-122.395	-194.683	-268.605
2307.41	96.5803	95.6941	92.7466	92.9362	92.4468	90.3425			2307.41	96.5803	23.8803	-50.8811	-122.505	-194.809	-268.727
2308.38	96.5573	95.6654	92.6568	92.8563	92.3488	90.2477			2308.38	96.5573	23.8516	-50.9709	-122.585	-194.907	-268.821
2309.34	96.5376	95.6388	92.5852	92.8154	92.2908	90.19			2309.34	96.5376	23.825	-51.0425	-122.626	-194.965	-268.879
2310.3	96.5215	95.6143	92.5354	92.8131	92.2759	90.172			2310.3	96.5215	23.8005	-51.0923	-122.628	-194.979	-268.897
2311.27	96.5096	95.592	92.5074	92.8401	92.2969	90.1867			2311.27	96.5096	23.7782	-51.1203	-122.601	-194.958	-268.882
2312.23	96.5019	95.5719	92.4982	92.8815	92.3391	90.2204			2312.23	96.5019	23.7581	-51.1295	-122.56	-194.916	-268.849
2313.2	96.4982	95.5543	92.5021	92.9222	92.3852	90.2574			2313.2	96.4982	23.7405	-51.1256	-122.519	-194.87	-268.812
2314.16	96.4973	95.5398	92.513	92.9519	92.4217	90.2852			2314.16	96.4973	23.726	-51.1147	-122.49	-194.834	-268.784
2315.12	96.4974	95.529	92.5253	92.9677	92.4425	90.2987			2315.12	96.4974	23.7152	-51.1024	-122.474	-194.813	-268.77
2316.09	96.4968	95.5221	92.5353	92.9739	92.4498	90.3006			2316.09	96.4968	23.7083	-51.0924	-122.468	-194.806	-268.769
2317.05	96.4945	95.5188	92.5412	92.9788	92.4515	90.2985			2317.05	96.4945	23.705	-51.0865	-122.463	-194.804	-268.771
2318.02	96.4903	95.517	92.5429	92.9903	92.4561	90.3008			2318.02	96.4903	23.7032	-51.0848	-122.451	-194.799	-268.768
2318.98	96.4851	95.514	92.5423	93.0118	92.469	90.3126			2318.98	96.4851	23.7002	-51.0854	-122.43	-194.786	-268.757
2319.95	96.4799	95.5061	92.5426	93.0411	92.49	90.3342			2319.95	96.4799	23.6923	-51.0851	-122.4	-194.765	-268.735
2320.91	96.4752	95.4904	92.5483	93.0716	92.5143	90.3616			2320.91	96.4752	23.6766	-51.0794	-122.37	-194.741	-268.708
[truncated: 1,742 more rows]
