# Supplementary material for: Hydroxy acid conjugation to lipids increases structural and hydrolytic stability
Source: Nat Commun. 2026 Jul 27;17:6973. doi: 10.1038/s41467-026-75192-5 (PMC13408983; doi:10.1038/s41467-026-75192-5)
Supplement: Supplementary file 30 — Source data for Figure S166 [file 41467_2026_75192_MOESM30_ESM.xlsx]

## Sheet: Figure S166
Figure S166: FTIR spectra of DA and PLA fresh monomers and reaction products
min	34.6152	89.4379	87.1485	54.1982	48.749	54.9711
max	99.9005	101.461	100.554	97.9232	98.9055	98.8509
delta	65.2853	12.0231	13.4055	43.725	50.1565	43.8798
F		1.1	2.2	3.3	4.4	5.5
υ [cm-1]	DA	PLA	PLA control	DA:PLA 1:1	DA:PLA 1:2	DA:PLA 1:4			υ [cm-1]	DA	PLA	PLA control	DA:PLA 1:1	DA:PLA 1:2	DA:PLA 1:4
399.193	99.4984	99.914	98.5646	86.397	84.6927	81.9627			399.193	99.4984	28.1002	-45.0631	-129.044	-202.563	-277.106
400.157	99.128	99.5947	98.0565	85.8616	84.0663	81.3566			400.157	99.128	27.7809	-45.5712	-129.58	-203.189	-277.713
401.121	98.6866	99.2362	97.468	85.248	83.3035	80.6624			401.121	98.6866	27.4224	-46.1597	-130.193	-203.952	-278.407
402.085	98.2152	98.8613	96.8458	84.5967	82.4471	79.9271			402.085	98.2152	27.0475	-46.7819	-130.845	-204.808	-279.142
403.05	97.8663	98.6137	96.4178	84.1572	81.7604	79.4302			403.05	97.8663	26.7999	-47.2099	-131.284	-205.495	-279.639
404.014	97.6736	98.4669	96.1909	83.9089	81.2652	79.1415			404.014	97.6736	26.6531	-47.4368	-131.533	-205.99	-279.928
404.978	97.6196	98.3756	96.1246	83.8027	80.9444	78.9936			404.978	97.6196	26.5618	-47.5031	-131.639	-206.311	-280.076
405.942	97.6644	98.3001	96.1597	83.7894	80.7656	78.9145			405.942	97.6644	26.4863	-47.468	-131.652	-206.49	-280.155
406.906	97.7657	98.217	96.2355	83.8328	80.6909	78.8463			406.906	97.7657	26.4032	-47.3922	-131.609	-206.564	-280.223
407.871	97.8882	98.1189	96.2983	83.9146	80.68	78.7534			407.871	97.8882	26.3051	-47.3294	-131.527	-206.575	-280.316
408.835	98.0038	98.0076	96.3087	84.0306	80.692	78.624			408.835	98.0038	26.1938	-47.319	-131.411	-206.563	-280.445
409.799	98.0899	97.8848	96.2486	84.1823	80.6901	78.4642			409.799	98.0899	26.071	-47.3791	-131.259	-206.565	-280.605
410.764	98.1305	97.7481	96.1263	84.3686	80.6506	78.2927			410.764	98.1305	25.9343	-47.5014	-131.073	-206.605	-280.776
411.728	98.119	97.5928	95.9749	84.5828	80.5735	78.1369			411.728	98.119	25.779	-47.6528	-130.859	-206.682	-280.932
412.692	98.0628	97.4182	95.8438	84.8182	80.4906	78.0336			412.692	98.0628	25.6044	-47.7839	-130.623	-206.765	-281.036
413.656	97.983	97.2319	95.7852	85.076	80.4658	78.0285			413.656	97.983	25.4181	-47.8425	-130.365	-206.79	-281.041
414.62	97.9076	97.0499	95.8346	85.3677	80.5838	78.1664			414.62	97.9076	25.2361	-47.7931	-130.074	-206.672	-280.903
415.585	97.8568	96.8911	95.9886	85.7032	80.912	78.4611			415.585	97.8568	25.0773	-47.6391	-129.738	-206.343	-280.608
416.549	97.8302	96.7697	96.193	86.0628	81.4386	78.8543			416.549	97.8302	24.9559	-47.4347	-129.379	-205.817	-280.215
417.513	97.8083	96.6903	96.3624	86.3844	82.0369	79.2125			417.513	97.8083	24.8765	-47.2653	-129.057	-205.218	-279.857
418.477	97.7689	96.6485	96.4276	86.595	82.5208	79.3942			418.477	97.7689	24.8347	-47.2001	-128.846	-204.735	-279.675
419.442	97.7006	96.6349	96.3656	86.6493	82.736	79.3175			419.442	97.7006	24.8211	-47.2621	-128.792	-204.519	-279.752
420.406	97.6047	96.6375	96.2015	86.5431	82.6071	78.9782			420.406	97.6047	24.8237	-47.4262	-128.898	-204.648	-280.091
421.37	97.4928	96.6435	95.9958	86.3164	82.1612	78.4513			421.37	97.4928	24.8297	-47.6319	-129.125	-205.094	-280.618
422.334	97.3779	96.6401	95.8166	86.045	81.5296	77.8679			422.334	97.3779	24.8263	-47.8111	-129.396	-205.726	-281.201
423.298	97.2628	96.6153	95.6983	85.8004	80.8775	77.3433			423.298	97.2628	24.8015	-47.9294	-129.641	-206.378	-281.726
424.263	97.1387	96.5598	95.6279	85.6172	80.3152	76.9231			424.263	97.1387	24.746	-47.9998	-129.824	-206.94	-282.146
425.227	96.9964	96.4701	95.568	85.4992	79.8783	76.5971			425.227	96.9964	24.6563	-48.0597	-129.942	-207.377	-282.472
426.191	96.8353	96.3505	95.487	85.4402	79.5556	76.3356			426.191	96.8353	24.5367	-48.1407	-130.001	-207.7	-282.734
427.155	96.6635	96.2119	95.3727	85.4335	79.3187	76.1107			427.155	96.6635	24.3981	-48.255	-130.008	-207.937	-282.958
428.12	96.4915	96.0677	95.2321	85.4704	79.1378	75.9014			428.12	96.4915	24.2539	-48.3956	-129.971	-208.118	-283.168
429.084	96.3258	95.9293	95.0817	85.5354	78.9905	75.6916			429.084	96.3258	24.1155	-48.546	-129.906	-208.265	-283.378
430.048	96.1656	95.8029	94.9361	85.6051	78.8642	75.4699			430.048	96.1656	23.9891	-48.6916	-129.836	-208.391	-283.599
431.012	96.0056	95.6908	94.8019	85.655	78.7557	75.2314			431.012	96.0056	23.877	-48.8258	-129.786	-208.5	-283.838
431.977	95.8389	95.5949	94.6789	85.6689	78.668	74.981			431.977	95.8389	23.7811	-48.9488	-129.773	-208.587	-284.088
432.941	95.6583	95.5186	94.5651	85.6454	78.6044	74.7347			432.941	95.6583	23.7048	-49.0626	-129.796	-208.651	-284.334
433.905	95.4546	95.4672	94.4617	85.5963	78.5653	74.5155			433.905	95.4546	23.6534	-49.166	-129.845	-208.69	-284.554
434.869	95.2146	95.4456	94.3743	85.5396	78.547	74.3484			434.869	95.2146	23.6318	-49.2534	-129.902	-208.708	-284.721
435.834	94.9205	95.4587	94.3134	85.4923	78.5443	74.2543			435.834	94.9205	23.6449	-49.3143	-129.949	-208.711	-284.815
436.798	94.5526	95.5121	94.2942	85.4662	78.5561	74.248			436.798	94.5526	23.6983	-49.3335	-129.975	-208.699	-284.821
437.762	94.0903	95.6138	94.3347	85.468	78.5888	74.3377			437.762	94.0903	23.8	-49.293	-129.973	-208.667	-284.731
438.726	93.5114	95.7733	94.4532	85.5004	78.655	74.5249			438.726	93.5114	23.9595	-49.1745	-129.941	-208.6	-284.544
439.69	92.7902	95.9951	94.6602	85.5609	78.7681	74.8031			439.69	92.7902	24.1813	-48.9675	-129.881	-208.487	-284.266
440.655	91.8977	96.2694	94.9488	85.6379	78.9329	75.1573			440.655	91.8977	24.4556	-48.6789	-129.804	-208.322	-283.912
441.619	90.8102	96.568	95.2883	85.7102	79.1407	75.5661			441.619	90.8102	24.7542	-48.3394	-129.731	-208.115	-283.503
442.583	89.524	96.849	95.6297	85.7524	79.3713	76.0084			442.583	89.524	25.0352	-47.998	-129.689	-207.884	-283.061
443.547	88.0689	97.0725	95.9226	85.7461	79.6016	76.4704			443.547	88.0689	25.2587	-47.7051	-129.695	-207.654	-282.599
444.512	86.5141	97.2162	96.1344	85.6874	79.8153	76.9488			444.512	86.5141	25.4024	-47.4933	-129.754	-207.44	-282.12
445.476	84.9636	97.2828	96.2623	85.5893	80.0081	77.449			445.476	84.9636	25.469	-47.3654	-129.852	-207.247	-281.62
446.44	83.5442	97.2963	96.3314	85.4761	80.1875	77.9771			446.44	83.5442	25.4825	-47.2963	-129.965	-207.068	-281.092
447.404	82.3882	97.2882	96.3788	85.3719	80.3655	78.5316			447.404	82.3882	25.4744	-47.2489	-130.07	-206.89	-280.538
448.369	81.6152	97.2817	96.4334	85.2918	80.5508	79.0983			448.369	81.6152	25.4679	-47.1943	-130.15	-206.705	-279.971
449.333	81.3129	97.2847	96.5024	85.2391	80.7436	79.6525			449.333	81.3129	25.4709	-47.1253	-130.202	-206.512	-279.417
450.297	81.5205	97.2936	96.5742	85.2103	80.9367	80.1663			450.297	81.5205	25.4798	-47.0535	-130.231	-206.319	-278.903
451.261	82.2186	97.3022	96.6312	85.2015	81.1198	80.6155			451.261	82.2186	25.4884	-46.9965	-130.24	-206.136	-278.454
452.226	83.3319	97.3083	96.6632	85.2112	81.282	80.9804			452.226	83.3319	25.4945	-46.9645	-130.23	-205.973	-278.089
453.19	84.7453	97.3122	96.6718	85.2376	81.4099	81.2413			453.19	84.7453	25.4984	-46.9559	-130.204	-205.845	-277.828
454.154	86.3258	97.3107	96.6658	85.2717	81.4814	81.3704			454.154	86.3258	25.4969	-46.9619	-130.17	-205.774	-277.699
455.118	87.9424	97.2908	96.6489	85.2908	81.4618	81.3301			455.118	87.9424	25.477	-46.9788	-130.151	-205.794	-277.739
456.082	89.479	97.2322	96.6129	85.2623	81.3118	81.0861			456.082	89.479	25.4184	-47.0148	-130.179	-205.944	-277.983
457.047	90.8426	97.1179	96.5408	85.1575	81.0068	80.6301			457.047	90.8426	25.3041	-47.0869	-130.284	-206.249	-278.439
458.011	91.9725	96.9467	96.4194	84.9675	80.5557	79.9956			458.011	91.9725	25.1329	-47.2083	-130.474	-206.7	-279.074
458.975	92.8463	96.7373	96.2488	84.7113	80.0047	79.2536			458.975	92.8463	24.9235	-47.3789	-130.73	-207.251	-279.816
459.939	93.4808	96.5236	96.0465	84.4297	79.4244	78.4933			459.939	93.4808	24.7098	-47.5812	-131.012	-207.831	-280.576
460.904	93.9251	96.3411	95.8411	84.1713	78.886	77.7936			460.904	93.9251	24.5273	-47.7866	-131.27	-208.369	-281.276
461.868	94.2429	96.2115	95.6608	83.9707	78.4335	77.1979			461.868	94.2429	24.3977	-47.9669	-131.471	-208.822	-281.871
462.832	94.4908	96.1324	95.5206	83.834	78.0693	76.7062			462.832	94.4908	24.3186	-48.1071	-131.607	-209.186	-282.363
463.796	94.7027	96.0807	95.4192	83.7407	77.764	76.2914			463.796	94.7027	24.2669	-48.2085	-131.701	-209.491	-282.778
464.76	94.8908	96.0268	95.345	83.66	77.4837	75.9249			464.76	94.8908	24.213	-48.2827	-131.781	-209.772	-283.144
465.725	95.0554	95.9494	95.2853	83.5703	77.2133	75.593			465.725	95.0554	24.1356	-48.3424	-131.871	-210.042	-283.476
466.689	95.1967	95.8453	95.2318	83.4691	76.9657	75.2992			466.689	95.1967	24.0315	-48.3959	-131.972	-210.29	-283.77
467.653	95.3202	95.7293	95.1812	83.3707	76.7711	75.0534			467.653	95.3202	23.9155	-48.4465	-132.071	-210.484	-284.016
468.618	95.4355	95.6257	95.1312	83.2919	76.6535	74.8559			468.618	95.4355	23.8119	-48.4965	-132.15	-210.602	-284.213
469.582	95.5501	95.5535	95.0745	83.2327	76.6026	74.6839			469.582	95.5501	23.7397	-48.5532	-132.209	-210.653	-284.385
470.546	95.6628	95.5137	94.9972	83.1661	76.5635	74.4919			470.546	95.6628	23.6999	-48.6305	-132.275	-210.692	-284.577
471.51	95.7622	95.4874	94.8839	83.0449	76.4535	74.2283			471.51	95.7622	23.6736	-48.7438	-132.397	-210.802	-284.841
472.474	95.8309	95.4442	94.7249	82.8243	76.1992	73.8575			472.474	95.8309	23.6304	-48.9028	-132.617	-211.056	-285.212
473.439	95.8523	95.3568	94.5222	82.4819	75.7689	73.3744			473.439	95.8523	23.543	-49.1055	-132.96	-211.486	-285.695
474.403	95.8172	95.2125	94.2889	82.0277	75.1858	72.8053			474.403	95.8172	23.3987	-49.3388	-133.414	-212.07	-286.264
475.367	95.7269	95.0177	94.0449	81.4999	74.5172	72.1953			475.367	95.7269	23.2039	-49.5828	-133.942	-212.738	-286.874
476.331	95.591	94.794	93.8095	80.9493	73.8449	71.5894			476.331	95.591	22.9802	-49.8182	-134.492	-213.41	-287.48
477.296	95.4205	94.5675	93.5963	80.4205	73.2293	71.0152			477.296	95.4205	22.7537	-50.0314	-135.021	-214.026	-288.054
478.26	95.2191	94.3583	93.4124	79.9407	72.6894	70.4765			478.26	95.2191	22.5445	-50.2153	-135.501	-214.566	-288.593
479.224	94.9783	94.1759	93.2595	79.5198	72.2027	69.9562			479.224	94.9783	22.3621	-50.3682	-135.922	-215.053	-289.113
480.188	94.681	94.0186	93.132	79.1548	71.7179	69.4219			480.188	94.681	22.2048	-50.4957	-136.287	-215.537	-289.647
481.152	94.3143	93.8758	93.0125	78.8355	71.1722	68.8318			481.152	94.3143	22.062	-50.6152	-136.606	-216.083	-290.237
482.117	93.8884	93.7323	92.8698	78.5487	70.5122	68.1473			482.117	93.8884	21.9185	-50.7579	-136.893	-216.743	-290.922
483.081	93.4497	93.5734	92.6653	78.2845	69.7163	67.3526			483.081	93.4497	21.7596	-50.9624	-137.157	-217.539	-291.717
484.045	93.0764	93.392	92.3707	78.0421	68.814	66.4782			484.045	93.0764	21.5782	-51.257	-137.399	-218.441	-292.591
485.009	92.8552	93.1946	91.9869	77.8327	67.8901	65.6135			485.009	92.8552	21.3808	-51.6408	-137.609	-219.365	-293.456
485.974	92.8497	93.0035	91.5564	77.6771	67.073	64.9005			485.974	92.8497	21.1897	-52.0713	-137.764	-220.182	-294.169
486.938	93.0733	92.8546	91.1588	77.5981	66.5053	64.5045			486.938	93.0733	21.0408	-52.4689	-137.843	-220.75	-294.565
487.902	93.4812	92.7879	90.8895	77.6102	66.306	64.5672			487.902	93.4812	20.9741	-52.7382	-137.831	-220.949	-294.502
488.866	93.9852	92.8349	90.8259	77.713	66.5333	65.1547			488.866	93.9852	21.0211	-52.8018	-137.728	-220.722	-293.914
489.831	94.4863	93.0071	90.9984	77.8903	67.1648	66.2251			489.831	94.4863	21.1933	-52.6293	-137.551	-220.091	-292.844
490.795	94.9068	93.29	91.3782	78.1189	68.1038	67.6328			490.795	94.9068	21.4762	-52.2495	-137.323	-219.152	-291.436
491.759	95.2082	93.6472	91.8885	78.3799	69.2098	69.1706			491.759	95.2082	21.8334	-51.7392	-137.062	-218.046	-289.899
492.723	95.39	94.031	92.4328	78.6659	70.3396	70.6327			492.723	95.39	22.2172	-51.1949	-136.776	-216.916	-288.436
493.688	95.4769	94.3944	92.9261	78.9827	71.385	71.8719			493.688	95.4769	22.5806	-50.7016	-136.459	-215.87	-287.197
494.652	95.5014	94.7019	93.3172	79.3433	72.2931	72.8308			494.652	95.5014	22.8881	-50.3105	-136.098	-214.962	-286.238
495.616	95.4903	94.9347	93.5952	79.7589	73.0657	73.5379			495.616	95.4903	23.1209	-50.0325	-135.683	-214.19	-285.531
496.58	95.4599	95.0905	93.78	80.231	73.7398	74.0736			496.58	95.4599	23.2767	-49.8477	-135.21	-213.516	-284.996
497.545	95.418	95.1796	93.9039	80.7483	74.3599	74.526			497.545	95.418	23.3658	-49.7238	-134.693	-212.895	-284.543
498.509	95.3683	95.2209	93.9953	81.2889	74.9577	74.9586			498.509	95.3683	23.4071	-49.6324	-134.153	-212.298	-284.111
499.473	95.3149	95.2375	94.0719	81.8261	75.5437	75.4003			499.473	95.3149	23.4237	-49.5558	-133.615	-211.712	-283.669
500.437	95.2627	95.2524	94.1413	82.3352	76.1108	75.8509			500.437	95.2627	23.4386	-49.4864	-133.106	-211.145	-283.218
501.401	95.2176	95.2841	94.2068	82.7988	76.6442	76.2957			501.401	95.2176	23.4703	-49.4209	-132.643	-210.611	-282.773
502.366	95.185	95.3424	94.2715	83.2097	77.1313	76.7185			502.366	95.185	23.5286	-49.3562	-132.232	-210.124	-282.351
503.33	95.1692	95.4273	94.3399	83.5694	77.5674	77.1097			503.33	95.1692	23.6135	-49.2878	-131.872	-209.688	-281.959
504.294	95.1719	95.5303	94.4156	83.8843	77.956	77.4685			504.294	95.1719	23.7165	-49.2121	-131.557	-209.299	-281.601
505.258	95.1908	95.6386	94.4986	84.1606	78.3048	77.8008			505.258	95.1908	23.8248	-49.1291	-131.281	-208.951	-281.268
506.223	95.2177	95.7399	94.5842	84.4	78.6196	78.1144			506.223	95.2177	23.9261	-49.0435	-131.041	-208.636	-280.955
507.187	95.2392	95.8252	94.664	84.6	78.9017	78.4147			507.187	95.2392	24.0114	-48.9637	-130.841	-208.354	-280.654
508.151	95.2405	95.891	94.7303	84.7579	79.1499	78.7036			508.151	95.2405	24.0772	-48.8974	-130.684	-208.105	-280.366
509.115	95.2098	95.9376	94.7802	84.8766	79.3666	78.9831			509.115	95.2098	24.1238	-48.8475	-130.565	-207.889	-280.086
510.079	95.1434	95.9687	94.818	84.9679	79.5627	79.2587			510.079	95.1434	24.1549	-48.8097	-130.474	-207.693	-279.81
511.044	95.0482	95.9903	94.8544	85.0511	79.7589	79.5413			511.044	95.0482	24.1765	-48.7733	-130.39	-207.496	-279.528
512.008	94.9395	96.0103	94.9035	85.1474	79.9788	79.8444			512.008	94.9395	24.1965	-48.7242	-130.294	-207.277	-279.225
512.972	94.8359	96.0373	94.9779	85.2707	80.239	80.1761			512.972	94.8359	24.2235	-48.6498	-130.171	-207.016	-278.893
513.937	94.752	96.0785	95.0831	85.4209	80.5378	80.5303			513.937	94.752	24.2647	-48.5446	-130.021	-206.718	-278.539
514.901	94.692	96.1367	95.2143	85.5806	80.8512	80.8823			514.901	94.692	24.3229	-48.4134	-129.861	-206.404	-278.187
515.865	94.6473	96.2078	95.3555	85.7204	81.1379	81.1941			515.865	94.6473	24.394	-48.2722	-129.721	-206.117	-277.875
516.829	94.6002	96.2816	95.4839	85.8109	81.3554	81.4291			516.829	94.6002	24.4678	-48.1438	-129.631	-205.9	-277.64
517.793	94.5311	96.3458	95.5779	85.8356	81.4777	81.5693			517.793	94.5311	24.532	-48.0498	-129.606	-205.778	-277.5
518.758	94.4268	96.3922	95.6255	85.7986	81.5057	81.6249			518.758	94.4268	24.5784	-48.0022	-129.643	-205.75	-277.444
519.722	94.2843	96.4205	95.6285	85.7235	81.466	81.6311			519.722	94.2843	24.6067	-47.9992	-129.718	-205.789	-277.438
520.686	94.1101	96.4384	95.6015	85.6436	81.3981	81.6345			520.686	94.1101	24.6246	-48.0262	-129.798	-205.857	-277.435
521.65	93.914	96.458	95.5654	85.5875	81.3368	81.673			521.65	93.914	24.6442	-48.0623	-129.854	-205.919	-277.396
522.615	93.7018	96.4885	95.5377	85.5665	81.2958	81.7589			522.615	93.7018	24.6747	-48.09	-129.875	-205.96	-277.31
523.579	93.4692	96.5304	95.5261	85.5717	81.2647	81.8738			523.579	93.4692	24.7166	-48.1016	-129.87	-205.991	-277.195
524.543	93.2029	96.5753	95.5267	85.5807	81.218	81.9795			524.543	93.2029	24.7615	-48.101	-129.861	-206.037	-277.09
525.507	92.8859	96.6094	95.529	85.5717	81.1313	82.0367			525.507	92.8859	24.7956	-48.0987	-129.87	-206.124	-277.032
526.471	92.5049	96.6198	95.5212	85.5345	80.9938	82.0212			526.471	92.5049	24.806	-48.1065	-129.907	-206.262	-277.048
527.436	92.0543	96.5997	95.4953	85.4744	80.8115	81.9312			527.436	92.0543	24.7859	-48.1324	-129.967	-206.444	-277.138
528.4	91.5383	96.5494	95.4483	85.4098	80.6029	81.7843			528.4	91.5383	24.7356	-48.1794	-130.032	-206.652	-277.285
529.364	90.9668	96.4752	95.3818	85.3629	80.3881	81.6074			529.364	90.9668	24.6614	-48.2459	-130.079	-206.867	-277.462
530.328	90.3497	96.3859	95.2997	85.35	80.1788	81.4224			530.328	90.3497	24.5721	-48.328	-130.091	-207.077	-277.647
531.293	89.6912	96.2892	95.2064	85.3753	79.9735	81.2379			531.293	89.6912	24.4754	-48.4213	-130.066	-207.282	-277.831
532.257	88.9875	96.1912	95.1057	85.4309	79.7608	81.0488			532.257	88.9875	24.3774	-48.522	-130.011	-207.495	-278.02
533.221	88.23	96.0967	95.001	85.5023	79.5294	80.8436			533.221	88.23	24.2829	-48.6267	-129.939	-207.726	-278.226
534.185	87.4121	96.0101	94.8952	85.5747	79.2764	80.6136			534.185	87.4121	24.1963	-48.7325	-129.867	-207.979	-278.456
535.15	86.5385	95.9368	94.7924	85.638	79.0131	80.3603			535.15	86.5385	24.123	-48.8353	-129.803	-208.242	-278.709
536.114	85.6321	95.8819	94.6991	85.6876	78.7645	80.0984			536.114	85.6321	24.0681	-48.9286	-129.754	-208.491	-278.971
537.078	84.7344	95.8497	94.6246	85.7239	78.5637	79.8539			537.078	84.7344	24.0359	-49.0031	-129.718	-208.692	-279.215
538.042	83.9003	95.8428	94.581	85.7488	78.4437	79.6586			538.042	83.9003	24.029	-49.0467	-129.693	-208.812	-279.411
539.006	83.187	95.8611	94.5808	85.7646	78.4297	79.5436			539.006	83.187	24.0473	-49.0469	-129.677	-208.826	-279.526
539.971	82.643	95.9037	94.6331	85.7742	78.535	79.5344			539.971	82.643	24.0899	-48.9946	-129.667	-208.72	-279.535
540.935	82.3004	95.9695	94.7411	85.7828	78.7609	79.6484			540.935	82.3004	24.1557	-48.8866	-129.659	-208.494	-279.421
541.899	82.1726	96.0586	94.9008	85.7983	79.0984	79.8939			541.899	82.1726	24.2448	-48.7269	-129.643	-208.157	-279.175
542.864	82.256	96.1719	95.1026	85.8304	79.5311	80.2695			542.864	82.256	24.3581	-48.5251	-129.611	-207.724	-278.8
543.828	82.5341	96.3095	95.3339	85.8861	80.036	80.7629			543.828	82.5341	24.4957	-48.2938	-129.555	-207.219	-278.306
544.792	82.98	96.4689	95.5813	85.966	80.5844	81.3494			544.792	82.98	24.6551	-48.0464	-129.475	-206.671	-277.72
545.756	83.5591	96.6441	95.8321	86.0628	81.143	81.9929			545.756	83.5591	24.8303	-47.7956	-129.379	-206.112	-277.076
546.72	84.2314	96.8266	96.0747	86.1632	81.6779	82.6499			546.72	84.2314	25.0128	-47.553	-129.278	-205.577	-276.419
547.685	84.9549	97.0075	96.2993	86.2542	82.1598	83.277			547.685	84.9549	25.1937	-47.3284	-129.187	-205.096	-275.792
548.649	85.6906	97.1798	96.4989	86.3272	82.5695	83.8398			548.649	85.6906	25.366	-47.1288	-129.114	-204.686	-275.229
549.613	86.4072	97.3386	96.6707	86.3814	82.9007	84.3176			549.613	86.4072	25.5248	-46.957	-129.06	-204.355	-274.752
550.577	87.0847	97.4809	96.8161	86.4217	83.1586	84.7055			550.577	87.0847	25.6671	-46.8116	-129.02	-204.097	-274.364
551.542	87.715	97.6042	96.9391	86.4548	83.3562	85.0104			551.542	87.715	25.7904	-46.6886	-128.987	-203.899	-274.059
552.506	88.3001	97.7066	97.0446	86.485	83.5085	85.2453			552.506	88.3001	25.8928	-46.5831	-128.956	-203.747	-273.824
553.47	88.8478	97.7878	97.1351	86.5118	83.6284	85.4236			553.47	88.8478	25.974	-46.4926	-128.93	-203.627	-273.646
554.434	89.3662	97.8495	97.2108	86.5306	83.7236	85.5555			554.434	89.3662	26.0357	-46.4169	-128.911	-203.532	-273.514
555.399	89.8596	97.8958	97.2697	86.5347	83.7968	85.6474			555.399	89.8596	26.082	-46.358	-128.907	-203.459	-273.422
556.363	90.3263	97.9315	97.3099	86.5182	83.8458	85.7019			556.363	90.3263	26.1177	-46.3178	-128.923	-203.41	-273.367
557.327	90.76	97.9589	97.3317	86.4768	83.8652	85.7201			557.327	90.76	26.1451	-46.296	-128.965	-203.39	-273.349
558.291	91.1532	97.9779	97.3379	86.4088	83.8485	85.7026			558.291	91.1532	26.1641	-46.2898	-129.033	-203.407	-273.367
559.255	91.5011	97.986	97.3332	86.3154	83.7904	85.6509			559.255	91.5011	26.1722	-46.2945	-129.126	-203.465	-273.418
560.22	91.8045	97.9817	97.3237	86.2001	83.6896	85.5689			560.22	91.8045	26.1679	-46.304	-129.241	-203.566	-273.5
561.184	92.0697	97.9672	97.3152	86.0692	83.5505	85.4632			561.184	92.0697	26.1534	-46.3125	-129.372	-203.705	-273.606
562.148	92.3065	97.9482	97.3124	85.9308	83.3829	85.3427			562.148	92.3065	26.1344	-46.3153	-129.511	-203.872	-273.726
563.112	92.5247	97.9316	97.3185	85.7926	83.1992	85.2171			563.112	92.5247	26.1178	-46.3092	-129.649	-204.056	-273.852
564.077	92.7317	97.9221	97.3339	85.6598	83.0094	85.0933			564.077	92.7317	26.1083	-46.2938	-129.782	-204.246	-273.976
565.041	92.9311	97.9187	97.3555	85.532	82.8175	84.9721			565.041	92.9311	26.1049	-46.2722	-129.909	-204.438	-274.097
566.005	93.1231	97.9153	97.3763	85.4038	82.6201	84.8468			566.005	93.1231	26.1015	-46.2514	-130.038	-204.635	-274.222
566.969	93.3055	97.9037	97.3872	85.2672	82.41	84.7055			566.969	93.3055	26.0899	-46.2405	-130.174	-204.845	-274.364
567.933	93.4755	97.8777	97.3802	85.1168	82.1821	84.5371			567.933	93.4755	26.0639	-46.2475	-130.325	-205.073	-274.532
568.898	93.6308	97.8361	97.3518	84.9543	81.9383	84.3376			568.898	93.6308	26.0223	-46.2759	-130.487	-205.317	-274.732
569.862	93.7705	97.7819	97.3042	84.7893	81.6885	84.1121			569.862	93.7705	25.9681	-46.3235	-130.652	-205.567	-274.957
570.826	93.8955	97.7202	97.2445	84.6369	81.4464	83.873			570.826	93.8955	25.9064	-46.3832	-130.805	-205.809	-275.196
571.79	94.0077	97.6541	97.1802	84.5121	81.2222	83.6325			571.79	94.0077	25.8403	-46.4475	-130.929	-206.033	-275.437
572.755	94.1098	97.5831	97.1155	84.4232	81.0168	83.3955			572.755	94.1098	25.7693	-46.5122	-131.018	-206.239	-275.674
573.719	94.2039	97.5039	97.0484	84.3702	80.8204	83.1558			573.719	94.2039	25.6901	-46.5793	-131.071	-206.435	-275.913
574.683	94.2919	97.4126	96.9723	84.3462	80.6162	82.8974			574.683	94.2919	25.5988	-46.6554	-131.095	-206.639	-276.172
575.647	94.3754	97.3072	96.8789	84.3425	80.3865	82.6013			575.647	94.3754	25.4934	-46.7488	-131.099	-206.869	-276.468
576.612	94.4564	97.188	96.7626	84.3525	80.1166	82.251			576.612	94.4564	25.3742	-46.8651	-131.089	-207.139	-276.818
577.576	94.5371	97.0563	96.6218	84.3731	79.7964	81.8355			577.576	94.5371	25.2425	-47.0059	-131.068	-207.459	-277.234
578.54	94.6193	96.9126	96.4587	84.4033	79.4179	81.3483			578.54	94.6193	25.0988	-47.169	-131.038	-207.837	-277.721
579.504	94.7027	96.7544	96.2756	84.4405	78.9722	80.7834			579.504	94.7027	24.9406	-47.3521	-131.001	-208.283	-278.286
580.469	94.7849	96.5762	96.072	84.4795	78.4486	80.1319			580.469	94.7849	24.7624	-47.5557	-130.962	-208.807	-278.937
581.433	94.8616	96.37	95.8422	84.5121	77.8358	79.3811			581.433	94.8616	24.5562	-47.7855	-130.929	-209.42	-279.688
582.397	94.9287	96.1263	95.5751	84.531	77.1254	78.5175			582.397	94.9287	24.3125	-48.0526	-130.91	-210.13	-280.552
583.361	94.9837	95.8365	95.2567	84.5331	76.3167	77.534			583.361	94.9837	24.0227	-48.371	-130.908	-210.939	-281.535
584.326	95.0271	95.4947	94.8744	84.5216	75.4222	76.4386			584.326	95.0271	23.6809	-48.7533	-130.92	-211.833	-282.631
585.29	95.0618	95.1007	94.4222	84.5051	74.4702	75.2615			585.29	95.0618	23.2869	-49.2055	-130.936	-212.785	-283.808
586.254	95.0916	94.6637	93.9066	84.495	73.5073	74.0601			586.254	95.0916	22.8499	-49.7211	-130.946	-213.748	-285.009
587.218	95.1196	94.2049	93.3498	84.5006	72.597	72.9178			587.218	95.1196	22.3911	-50.2779	-130.941	-214.658	-286.151
588.182	95.1476	93.7594	92.7917	84.5255	71.8142	71.9371			588.182	95.1476	21.9456	-50.836	-130.916	-215.441	-287.132
589.147	95.1756	93.3729	92.2859	84.5651	71.2359	71.224			589.147	95.1756	21.5591	-51.3418	-130.876	-216.019	-287.845
590.111	95.2026	93.0942	91.8914	84.608	70.9266	70.8678			590.111	95.2026	21.2804	-51.7363	-130.833	-216.329	-288.201
591.075	95.2276	92.9634	91.6589	84.64	70.9233	70.9188			591.075	95.2276	21.1496	-51.9688	-130.801	-216.332	-288.15
592.039	95.2498	93.0011	91.6182	84.6501	71.2258	71.3737			592.039	95.2498	21.1873	-52.0095	-130.791	-216.03	-287.695
593.004	95.269	93.2013	91.7697	84.6363	71.7944	72.1733			593.004	95.269	21.3875	-51.858	-130.805	-215.461	-286.896
593.968	95.2854	93.5323	92.0836	84.6069	72.558	73.215			593.968	95.2854	21.7185	-51.5441	-130.835	-214.697	-285.854
594.932	95.2996	93.945	92.508	84.5779	73.4277	74.3736			594.932	95.2996	22.1312	-51.1197	-130.864	-213.828	-284.696
595.896	95.3117	94.3843	92.9814	84.5666	74.3119	75.5254			595.896	95.3117	22.5705	-50.6463	-130.875	-212.943	-283.544
596.861	95.3213	94.8016	93.4458	84.5842	75.1285	76.5666			596.861	95.3213	22.9878	-50.1819	-130.857	-212.127	-282.503
597.825	95.3271	95.1611	93.8557	84.6313	75.8122	77.4234			597.825	95.3271	23.3473	-49.772	-130.81	-211.443	-281.646
598.789	95.3277	95.4428	94.1816	84.6987	76.3187	78.0535			598.789	95.3277	23.629	-49.4461	-130.743	-210.937	-281.016
599.753	95.3223	95.6396	94.4089	84.7722	76.6256	78.4427			599.753	95.3223	23.8258	-49.2188	-130.669	-210.63	-280.626
600.717	95.3112	95.7538	94.5344	84.839	76.7319	78.5989			600.717	95.3112	23.94	-49.0933	-130.602	-210.523	-280.47
601.682	95.2959	95.7927	94.563	84.892	76.6546	78.5439			601.682	95.2959	23.9789	-49.0647	-130.549	-210.601	-280.525
602.646	95.2788	95.7653	94.5036	84.9312	76.4212	78.3049			602.646	95.2788	23.9515	-49.1241	-130.51	-210.834	-280.764
603.61	95.2621	95.6793	94.3657	84.9614	76.0612	77.9064			603.61	95.2621	23.8655	-49.262	-130.48	-211.194	-281.163
604.574	95.2479	95.5403	94.1571	84.9883	75.5988	77.3654			604.574	95.2479	23.7265	-49.4706	-130.453	-211.657	-281.704
605.539	95.2375	95.3513	93.8824	85.016	75.0495	76.6914			605.539	95.2375	23.5375	-49.7453	-130.425	-212.206	-282.378
606.503	95.2323	95.113	93.5427	85.046	74.4207	75.8878			606.503	95.2323	23.2992	-50.085	-130.395	-212.835	-283.181
607.467	95.2329	94.8246	93.1361	85.078	73.7143	74.9552			607.467	95.2329	23.0108	-50.4916	-130.363	-213.541	-284.114
608.431	95.2385	94.4849	92.6592	85.1111	72.9313	73.8941			608.431	95.2385	22.6711	-50.9685	-130.33	-214.324	-285.175
609.396	95.2471	94.094	92.1104	85.1431	72.0777	72.7103			609.396	95.2471	22.2802	-51.5173	-130.298	-215.178	-286.359
610.36	95.2548	93.6582	91.4968	85.1696	71.1726	71.4234			610.36	95.2548	21.8444	-52.1309	-130.272	-216.083	-287.646
611.324	95.2571	93.1943	90.8414	85.1837	70.2573	70.079			611.324	95.2571	21.3805	-52.7863	-130.258	-216.998	-288.99
612.288	95.2507	92.7334	90.1895	85.1769	69.4007	68.7559			612.288	95.2507	20.9196	-53.4382	-130.265	-217.855	-290.313
613.253	95.234	92.3196	89.607	85.1425	68.6935	67.5642			613.253	95.234	20.5058	-54.0207	-130.299	-218.562	-291.505
614.217	95.2079	92	89.1662	85.0792	68.2263	66.6239			614.217	95.2079	20.1862	-54.4615	-130.362	-219.029	-292.445
615.181	95.175	91.8078	88.9207	84.9937	68.0569	66.0305			615.181	95.175	19.994	-54.707	-130.448	-219.198	-293.039
616.145	95.1379	91.7475	88.8815	84.8991	68.1824	65.8215			616.145	95.1379	19.9337	-54.7462	-130.542	-219.073	-293.248
617.109	95.0991	91.7915	89.0097	84.8109	68.5384	65.9672			617.109	95.0991	19.9777	-54.618	-130.631	-218.717	-293.102
618.074	95.06	91.8932	89.2348	84.7411	69.03	66.3945			618.074	95.06	20.0794	-54.3929	-130.7	-218.225	-292.675
619.038	95.022	92.0105	89.4883	84.6953	69.5793	67.0294			619.038	95.022	20.1967	-54.1394	-130.746	-217.676	-292.04
620.002	94.9865	92.1279	89.7385	84.6715	70.167	67.8387			620.002	94.9865	20.3141	-53.8892	-130.77	-217.088	-291.23
620.966	94.9547	92.2656	90.0061	84.6627	70.8427	68.8451			620.966	94.9547	20.4518	-53.6216	-130.779	-216.413	-290.224
621.931	94.927	92.4692	90.3506	84.6596	71.6957	70.1038			621.931	94.927	20.6554	-53.2771	-130.782	-215.56	-288.965
622.895	94.9037	92.7839	90.8337	84.6538	72.7986	71.6532			622.895	94.9037	20.9701	-52.794	-130.788	-214.457	-287.416
623.859	94.8814	93.2289	91.4805	84.6369	74.1576	73.4679			623.859	94.8814	21.4151	-52.1472	-130.805	-213.098	-285.601
624.823	94.8557	93.7863	92.2634	84.6025	75.6993	75.4494			624.823	94.8557	21.9725	-51.3643	-130.839	-211.556	-283.62
625.788	94.8233	94.4087	93.1131	84.5479	77.2973	77.4532			625.788	94.8233	22.5949	-50.5146	-130.894	-209.958	-281.616
626.752	94.7826	95.0382	93.9471	84.4747	78.819	79.3369			626.752	94.7826	23.2244	-49.6806	-130.967	-208.436	-279.732
627.716	94.7334	95.6264	94.6993	84.3891	80.1689	81.0015			627.716	94.7334	23.8126	-48.9284	-131.052	-207.086	-278.068
628.68	94.6801	96.1462	95.3374	84.3027	81.3095	82.4128			628.68	94.6801	24.3324	-48.2903	-131.139	-205.946	-276.656
629.644	94.6277	96.5916	95.8616	84.2273	82.2541	83.5892			629.644	94.6277	24.7778	-47.7661	-131.214	-205.001	-275.48
630.609	94.5803	96.9702	96.2908	84.1713	83.0411	84.5745			630.609	94.5803	25.1564	-47.3369	-131.27	-204.214	-274.495
631.573	94.5396	97.2928	96.6478	84.1364	83.7089	85.4111			631.573	94.5396	25.479	-46.9799	-131.305	-203.546	-273.658
632.537	94.5043	97.5686	96.9494	84.1177	84.2824	86.1265			632.537	94.5043	25.7548	-46.6783	-131.324	-202.973	-272.943
633.501	94.4714	97.8033	97.206	84.1065	84.7719	86.7339			633.501	94.4714	25.9895	-46.4217	-131.335	-202.483	-272.335
634.466	94.4368	98.0012	97.424	84.0942	85.1797	87.2399			634.466	94.4368	26.1874	-46.2037	-131.347	-202.076	-271.829
635.43	94.3975	98.167	97.6083	84.0759	85.5074	87.6528			635.43	94.3975	26.3532	-46.0194	-131.366	-201.748	-271.416
636.394	94.3517	98.3058	97.7641	84.052	85.7605	87.985			636.394	94.3517	26.492	-45.8636	-131.389	-201.495	-271.084
637.358	94.2994	98.4233	97.8961	84.0267	85.9489	88.2521			637.358	94.2994	26.6095	-45.7316	-131.415	-201.306	-270.817
638.323	94.2414	98.5242	98.0085	84.0055	86.0856	88.4685			638.323	94.2414	26.7104	-45.6192	-131.436	-201.17	-270.601
639.287	94.1791	98.612	98.1048	83.9919	86.1838	88.6437			639.287	94.1791	26.7982	-45.5229	-131.45	-201.072	-270.425
640.251	94.1138	98.6875	98.1875	83.9854	86.2533	88.7801			640.251	94.1138	26.8737	-45.4402	-131.456	-201.002	-270.289
641.215	94.047	98.7503	98.2581	83.9816	86.2989	88.875			641.215	94.047	26.9365	-45.3696	-131.46	-200.956	-270.194
642.179	93.9802	98.7988	98.3175	83.9743	86.3194	88.9242			642.179	93.9802	26.985	-45.3102	-131.467	-200.936	-270.145
643.144	93.9142	98.8322	98.3661	83.9585	86.3105	88.9267			643.144	93.9142	27.0184	-45.2616	-131.483	-200.945	-270.142
644.108	93.8485	98.8508	98.4046	83.9325	86.2682	88.8871			644.108	93.8485	27.037	-45.2231	-131.509	-200.987	-270.182
645.072	93.7796	98.8568	98.4341	83.8994	86.1932	88.8167			645.072	93.7796	27.043	-45.1936	-131.542	-201.062	-270.252
646.036	93.7015	98.8531	98.4566	83.8661	86.0921	88.73			646.036	93.7015	27.0393	-45.1711	-131.575	-201.163	-270.339
647.001	93.6068	98.8429	98.4741	83.841	85.9771	88.6408			647.001	93.6068	27.0291	-45.1536	-131.6	-201.278	-270.428
647.965	93.4896	98.8288	98.4881	83.8299	85.8614	88.5578			647.965	93.4896	27.015	-45.1396	-131.612	-201.394	-270.511
648.929	93.3482	98.8133	98.4998	83.8338	85.7546	88.4826			648.929	93.3482	26.9995	-45.1279	-131.608	-201.501	-270.587
649.893	93.1857	98.7983	98.5097	83.8485	85.66	88.4104			649.893	93.1857	26.9845	-45.118	-131.593	-201.595	-270.659
650.858	93.0077	98.7853	98.5176	83.8661	85.5735	88.3326			650.858	93.0077	26.9715	-45.1101	-131.575	-201.682	-270.737
651.822	92.818	98.7743	98.5226	83.8788	85.4871	88.2413			651.822	92.818	26.9605	-45.1051	-131.563	-201.768	-270.828
652.786	92.6154	98.7637	98.5228	83.8822	85.3925	88.1324			652.786	92.6154	26.9499	-45.1049	-131.559	-201.863	-270.937
653.75	92.3945	98.7504	98.5158	83.8769	85.2854	88.0072			653.75	92.3945	26.9366	-45.1119	-131.565	-201.97	-271.062
654.715	92.1488	98.7318	98.4995	83.8684	85.167	87.8717			654.715	92.1488	26.918	-45.1282	-131.573	-202.088	-271.197
655.679	91.875	98.7067	98.4737	83.8636	85.0421	87.733			655.679	91.875	26.8929	-45.154	-131.578	-202.213	-271.336
656.643	91.5733	98.676	98.4406	83.8671	84.9161	87.5952			656.643	91.5733	26.8622	-45.1871	-131.574	-202.339	-271.474
657.607	91.2444	98.6429	98.4043	83.878	84.7915	87.4576			657.607	91.2444	26.8291	-45.2234	-131.563	-202.464	-271.612
658.572	90.8877	98.6108	98.3696	83.8905	84.6685	87.3163			658.572	90.8877	26.797	-45.2581	-131.551	-202.587	-271.753
659.536	90.5039	98.5832	98.3414	83.8966	84.5455	87.1693			659.536	90.5039	26.7694	-45.2863	-131.545	-202.71	-271.9
660.5	90.1027	98.562	98.3237	83.8921	84.4221	87.022			660.5	90.1027	26.7482	-45.304	-131.549	-202.833	-272.047
661.464	89.7084	98.5479	98.3195	83.8789	84.2982	86.8876			661.464	89.7084	26.7341	-45.3082	-131.563	-202.957	-272.182
662.428	89.3591	98.5393	98.3294	83.8642	84.1709	86.7816			662.428	89.3591	26.7255	-45.2983	-131.577	-203.084	-272.288
663.393	89.0939	98.5315	98.3492	83.8522	84.028	86.7089			663.393	89.0939	26.7177	-45.2785	-131.589	-203.227	-272.36
664.357	88.9261	98.5144	98.3645	83.833	83.8404	86.6453			664.357	88.9261	26.7006	-45.2632	-131.608	-203.415	-272.424
665.321	88.8142	98.4725	98.3495	83.7784	83.566	86.5297			665.321	88.8142	26.6587	-45.2782	-131.663	-203.689	-272.539
666.285	88.6625	98.3918	98.28	83.6626	83.1815	86.2959			666.285	88.6625	26.578	-45.3477	-131.779	-204.074	-272.773
667.25	88.3772	98.2753	98.1579	83.4923	82.7212	85.9315			667.25	88.3772	26.4615	-45.4698	-131.949	-204.534	-273.138
668.214	87.9172	98.143	98.0097	83.2965	82.2567	85.4783			668.214	87.9172	26.3292	-45.618	-132.145	-204.999	-273.591
669.178	87.296	98.0179	97.8673	83.1074	81.8521	84.9958			669.178	87.296	26.2041	-45.7604	-132.334	-205.403	-274.073
670.142	86.5752	97.9188	97.7618	82.9603	81.551	84.5505			670.142	86.5752	26.105	-45.8659	-132.481	-205.704	-274.519
671.106	85.8462	97.8555	97.7128	82.8791	81.3609	84.1925			671.106	85.8462	26.0417	-45.9149	-132.562	-205.894	-274.877
672.071	85.1762	97.8192	97.7102	82.8508	81.2299	83.9099			672.071	85.1762	26.0054	-45.9175	-132.591	-206.025	-275.159
673.035	84.5711	97.7865	97.721	82.8431	81.0804	83.6443			673.035	84.5711	25.9727	-45.9067	-132.598	-206.175	-275.425
673.999	83.9989	97.7386	97.7166	82.8349	80.8658	83.348			673.999	83.9989	25.9248	-45.9111	-132.607	-206.39	-275.721
674.963	83.4246	97.67	97.6842	82.8184	80.5808	83.004			674.963	83.4246	25.8562	-45.9435	-132.623	-206.675	-276.065
675.928	82.8253	97.5848	97.6234	82.793	80.2435	82.6171			675.928	82.8253	25.771	-46.0043	-132.648	-207.012	-276.452
676.892	82.1946	97.49	97.5401	82.7613	79.8777	82.2015			676.892	82.1946	25.6762	-46.0876	-132.68	-207.378	-276.868
677.856	81.5413	97.3908	97.4415	82.726	79.5017	81.7714			677.856	81.5413	25.577	-46.1862	-132.715	-207.754	-277.298
678.82	80.8867	97.2883	97.3325	82.6866	79.1231	81.3346			678.82	80.8867	25.4745	-46.2952	-132.755	-208.132	-277.735
679.785	80.2626	97.18	97.2145	82.6366	78.7389	80.8899			679.785	80.2626	25.3662	-46.4132	-132.805	-208.516	-278.179
680.749	79.7103	97.0621	97.0873	82.5645	78.3399	80.4298			680.749	79.7103	25.2483	-46.5404	-132.877	-208.915	-278.639
681.713	79.2796	96.9328	96.9515	82.4558	77.9149	79.944			681.713	79.2796	25.119	-46.6762	-132.986	-209.34	-279.125
682.677	79.0253	96.7926	96.8097	82.2955	77.4509	79.4208			682.677	79.0253	24.9788	-46.818	-133.146	-209.804	-279.648
683.641	78.9989	96.6427	96.6641	82.0666	76.9298	78.8441			683.641	78.9989	24.8289	-46.9636	-133.375	-210.326	-280.225
684.606	79.2382	96.4829	96.5137	81.7475	76.3245	78.1904			684.606	79.2382	24.6691	-47.114	-133.694	-210.931	-280.879
685.57	79.7577	96.3102	96.3518	81.3064	75.597	77.4266			685.57	79.7577	24.4964	-47.2759	-134.135	-211.658	-281.643
686.534	80.5421	96.1176	96.1659	80.6961	74.6982	76.5115			686.534	80.5421	24.3038	-47.4618	-134.745	-212.557	-282.558
687.499	81.5476	95.8951	95.9398	79.8518	73.5698	75.4004			687.499	81.5476	24.0813	-47.6879	-135.59	-213.686	-283.669
688.463	82.7076	95.6302	95.6561	78.6937	72.1486	74.051			688.463	82.7076	23.8164	-47.9716	-136.748	-215.107	-285.018
689.427	83.9439	95.3102	95.2986	77.1372	70.3752	72.4309			689.427	83.9439	23.4964	-48.3291	-138.304	-216.88	-286.638
690.391	85.1803	94.9228	94.8533	75.1131	68.2078	70.5244			690.391	85.1803	23.109	-48.7744	-140.328	-219.048	-288.545
691.355	86.3552	94.4577	94.3076	72.5957	65.6403	68.3411			691.355	86.3552	22.6439	-49.3201	-142.846	-221.615	-290.728
692.32	87.4282	93.9075	93.6489	69.633	62.7221	65.9244			692.32	87.4282	22.0937	-49.9788	-145.808	-224.533	-293.145
693.284	88.3808	93.2696	92.8663	66.3701	59.5728	63.3635			693.284	88.3808	21.4558	-50.7614	-149.071	-227.683	-295.706
694.248	89.2109	92.5516	91.9567	63.0529	56.388	60.8038			694.248	89.2109	20.7378	-51.671	-152.389	-230.867	-298.265
695.212	89.9268	91.7795	90.9383	60.0019	53.4281	58.4482			695.212	89.9268	19.9657	-52.6894	-155.44	-233.827	-300.621
696.177	90.5399	91.0057	89.8635	57.5575	50.9892	56.5394			696.177	90.5399	19.1919	-53.7642	-157.884	-236.266	-302.53
697.141	91.0608	90.3107	88.8262	56.0104	49.3563	55.3189			697.141	91.0608	18.4969	-54.8015	-159.431	-237.899	-303.75
698.105	91.4974	89.7919	87.9505	55.5393	48.749	54.9711			698.105	91.4974	17.9781	-55.6772	-159.902	-238.506	-304.098
699.069	91.8552	89.5398	87.3617	56.1764	49.2723	55.5733			699.069	91.8552	17.726	-56.266	-159.265	-237.983	-303.496
700.034	92.139	89.6069	87.1485	57.8109	50.8892	57.072			700.034	92.139	17.7931	-56.4792	-157.631	-236.366	-301.997
700.998	92.3537	89.9856	87.3316	60.2254	53.4269	59.3023			700.998	92.3537	18.1718	-56.2961	-155.216	-233.828	-299.767
701.962	92.5057	90.6077	87.8594	63.151	56.6207	62.0434			701.962	92.5057	18.7939	-55.7683	-152.29	-230.635	-297.026
702.926	92.6021	91.3683	88.6316	66.3185	60.1801	65.0839			702.926	92.6021	19.5545	-54.9961	-149.123	-227.075	-293.985
703.89	92.6493	92.1662	89.5427	69.4948	63.8534	68.2675			703.89	92.6493	20.3524	-54.085	-145.947	-223.402	-290.802
704.855	92.6531	92.9386	90.5192	72.4998	67.4671	71.498			704.855	92.6531	21.1248	-53.1085	-142.942	-219.788	-287.571
705.819	92.6171	93.6748	91.5336	75.2091	70.9257	74.7099			705.819	92.6171	21.861	-52.0941	-140.232	-216.33	-284.359
706.783	92.5437	94.4022	92.5894	77.5482	74.1813	77.8283			706.783	92.5437	22.5884	-51.0383	-137.893	-213.074	-281.241
707.747	92.4335	95.1548	93.6892	79.4847	77.192	80.7457			707.747	92.4335	23.341	-49.9385	-135.957	-210.063	-278.323
708.712	92.286	95.9427	94.8086	81.0187	79.8954	83.3306			708.712	92.286	24.1289	-48.8191	-134.423	-207.36	-275.739
709.676	92.0979	96.7394	95.8898	82.1747	82.2092	85.4627			709.676	92.0979	24.9256	-47.7379	-133.267	-205.046	-273.606
710.64	91.8607	97.4908	96.8587	82.9916	84.0561	87.0715			710.64	91.8607	25.677	-46.769	-132.45	-203.199	-271.998
711.604	91.5567	98.1381	97.6525	83.5148	85.3938	88.1576			711.604	91.5567	26.3243	-45.9752	-131.927	-201.862	-270.912
712.568	91.1529	98.6412	98.2402	83.788	86.2319	88.7836			712.568	91.1529	26.8274	-45.3875	-131.653	-201.023	-270.286
713.533	90.6188	98.9877	98.6324	83.8634	86.6284	89.0624			713.533	90.6188	27.1739	-44.9953	-131.578	-200.627	-270.007
714.497	89.8509	99.1943	98.8561	83.7525	86.6603	89.069			714.497	89.8509	27.3805	-44.7716	-131.689	-200.595	-270
715.461	88.7633	99.2907	98.9535	83.4771	86.4089	88.8773			715.461	88.7633	27.4769	-44.6742	-131.964	-200.846	-270.192
716.426	87.292	99.3091	98.9646	83.0594	85.9442	88.538			716.426	87.292	27.4953	-44.6631	-132.382	-201.311	-270.531
717.39	85.4416	99.2768	98.9221	82.5297	85.3265	88.0897			717.39	85.4416	27.463	-44.7056	-132.912	-201.929	-270.979
718.354	83.3032	99.2156	98.8479	81.9172	84.6118	87.553			718.354	83.3032	27.4018	-44.7798	-133.524	-202.644	-271.516
719.318	81.1365	99.1385	98.7675	81.2955	83.8648	86.9893			719.318	81.1365	27.3247	-44.8602	-134.146	-203.391	-272.08
720.282	79.2487	99.0547	98.6949	80.7237	83.1455	86.4377			720.282	79.2487	27.2409	-44.9328	-134.718	-204.11	-272.631
721.247	77.9398	98.9682	98.6351	80.2485	82.4994	85.924			721.247	77.9398	27.1544	-44.9926	-135.193	-204.756	-273.145
722.211	77.4178	98.8779	98.5841	79.892	81.9459	85.4521			722.211	77.4178	27.0641	-45.0436	-135.549	-205.309	-273.617
723.175	77.742	98.7786	98.5312	79.6472	81.4736	85.0038			723.175	77.742	26.9648	-45.0965	-135.794	-205.782	-274.065
724.139	78.8162	98.6629	98.4633	79.483	81.0455	84.545			724.139	78.8162	26.8491	-45.1644	-135.958	-206.21	-274.524
725.104	80.433	98.5235	98.3688	79.3567	80.6119	84.0366			725.104	80.433	26.7097	-45.2589	-136.085	-206.643	-275.033
726.068	82.3437	98.3539	98.2391	79.2271	80.124	83.4427			726.068	82.3437	26.5401	-45.3886	-136.214	-207.131	-275.626
727.032	84.3184	98.1482	98.0678	79.0637	79.5421	82.7348			727.032	84.3184	26.3344	-45.5599	-136.378	-207.713	-276.334
727.996	86.1818	97.9008	97.8485	78.8493	78.8385	81.8916			727.996	86.1818	26.087	-45.7792	-136.592	-208.417	-277.178
728.961	87.8227	97.605	97.5744	78.5787	77.997	80.8979			728.961	87.8227	25.7912	-46.0533	-136.863	-209.258	-278.171
729.925	89.1892	97.2545	97.2383	78.2567	77.0128	79.7453			729.925	89.1892	25.4407	-46.3894	-137.185	-210.243	-279.324
730.889	90.2748	96.8445	96.8346	77.8957	75.8928	78.4342			730.889	90.2748	25.0307	-46.7931	-137.546	-211.363	-280.635
731.853	91.1	96.3738	96.3607	77.5131	74.6583	76.9787			731.853	91.1	24.56	-47.267	-137.928	-212.597	-282.09
732.817	91.6924	95.8476	95.8187	77.1296	73.3466	75.4113			732.817	91.6924	24.0338	-47.809	-138.312	-213.909	-283.658
733.782	92.0677	95.2792	95.2182	76.7665	72.0127	73.7876			733.782	92.0677	23.4654	-48.4095	-138.675	-215.243	-285.282
734.746	92.2194	94.693	94.5797	76.4433	70.7296	72.1914			734.746	92.2194	22.8792	-49.048	-138.998	-216.526	-286.878
735.71	92.1226	94.1256	93.9382	76.1757	69.5862	70.7361			735.71	92.1226	22.3118	-49.6895	-139.266	-217.669	-288.333
736.674	91.7553	93.6252	93.3445	75.9743	68.6817	69.5604			736.674	91.7553	21.8114	-50.2832	-139.467	-218.574	-289.509
737.639	91.1319	93.2467	92.862	75.8442	68.1151	68.8124			737.639	91.1319	21.4329	-50.7657	-139.597	-219.14	-290.257
738.603	90.3308	93.0436	92.5576	75.7844	67.9682	68.6226			738.603	90.3308	21.2298	-51.0701	-139.657	-219.287	-290.447
739.567	89.4996	93.0558	92.4866	75.7876	68.2865	69.0693			739.567	89.4996	21.242	-51.1411	-139.654	-218.969	-290
740.531	88.8257	93.2986	92.6774	75.8407	69.0605	70.1485			740.531	88.8257	21.4848	-50.9503	-139.601	-218.195	-288.921
741.495	88.4818	93.7556	93.1193	75.9256	70.219	71.7608			741.495	88.4818	21.9418	-50.5084	-139.516	-217.036	-287.308
742.46	88.5677	94.3799	93.7622	76.0225	71.636	73.7258			742.46	88.5677	22.5661	-49.8655	-139.419	-215.619	-285.343
743.424	89.0767	95.1025	94.5261	76.113	73.1545	75.8191			743.424	89.0767	23.2887	-49.1016	-139.328	-214.101	-283.25
744.388	89.9028	95.8479	95.3198	76.1837	74.6197	77.8233			744.388	89.9028	24.0341	-48.3079	-139.258	-212.636	-281.246
745.352	90.8824	96.5484	96.0616	76.2288	75.91	79.5729			745.352	90.8824	24.7346	-47.5661	-139.213	-211.345	-279.496
746.317	91.8523	97.1557	96.6944	76.2511	76.9571	80.9795			746.317	91.8523	25.3419	-46.9333	-139.19	-210.298	-278.09
747.281	92.6946	97.6453	97.192	76.2613	77.7486	82.0317			747.281	92.6946	25.8315	-46.4357	-139.18	-209.507	-277.037
748.245	93.356	98.0137	97.5545	76.2775	78.3162	82.7743			748.245	93.356	26.1999	-46.0732	-139.164	-208.939	-276.295
749.209	93.8382	98.272	97.7994	76.3236	78.7161	83.2791			749.209	93.8382	26.4582	-45.8283	-139.118	-208.539	-275.79
750.174	94.1746	98.4381	97.9502	76.4264	79.0098	83.6195			750.174	94.1746	26.6243	-45.6775	-139.015	-208.246	-275.45
751.138	94.4061	98.5315	98.0294	76.6125	79.2506	83.8551			751.138	94.4061	26.7177	-45.5983	-138.829	-208.005	-275.214
752.102	94.5676	98.5689	98.054	76.9042	79.4772	84.0262			752.102	94.5676	26.7551	-45.5737	-138.537	-207.778	-275.043
753.066	94.6843	98.5625	98.034	77.3146	79.7101	84.154			753.066	94.6843	26.7487	-45.5937	-138.127	-207.545	-274.915
754.031	94.7743	98.5187	97.9729	77.8446	79.9519	84.2424			754.031	94.7743	26.7049	-45.6548	-137.597	-207.303	-274.827
754.995	94.8509	98.4378	97.8686	78.482	80.189	84.2803			754.995	94.8509	26.624	-45.7591	-136.959	-207.066	-274.789
755.959	94.9235	98.3165	97.7171	79.2032	80.3991	84.2479			755.959	94.9235	26.5027	-45.9106	-136.238	-206.856	-274.821
756.923	94.9968	98.1526	97.5194	79.9781	80.5644	84.1292			756.923	94.9968	26.3388	-46.1083	-135.463	-206.691	-274.94
757.888	95.071	97.9527	97.2888	80.7743	80.686	83.9296			757.888	95.071	26.1389	-46.3389	-134.667	-206.569	-275.14
758.852	95.1428	97.7369	97.0546	81.562	80.794	83.6899			758.852	95.1428	25.9231	-46.5731	-133.879	-206.461	-275.379
759.816	95.2082	97.539	96.8589	82.3169	80.9444	83.4874			759.816	95.2082	25.7252	-46.7688	-133.125	-206.311	-275.582
760.78	95.2635	97.3983	96.7453	83.0218	81.2016	83.4175			760.78	95.2635	25.5845	-46.8824	-132.42	-206.054	-275.652
761.744	95.3064	97.3471	96.7431	83.6667	81.6111	83.5606			761.744	95.3064	25.5333	-46.8846	-131.775	-205.644	-275.509
762.709	95.336	97.3977	96.8546	84.2478	82.1773	83.9488			762.709	95.336	25.5839	-46.7731	-131.194	-205.078	-275.12
763.673	95.3524	97.5363	97.0524	84.7667	82.8554	84.5473			763.673	95.3524	25.7225	-46.5753	-130.675	-204.4	-274.522
764.637	95.3572	97.7278	97.2884	85.2276	83.5641	85.2633			764.637	95.3572	25.914	-46.3393	-130.214	-203.691	-273.806
765.601	95.3528	97.9269	97.5102	85.636	84.2129	85.976			765.601	95.3528	26.1131	-46.1175	-129.805	-203.042	-273.093
766.566	95.3407	98.0936	97.6775	85.9962	84.7301	86.5769			766.566	95.3407	26.2798	-45.9502	-129.445	-202.525	-272.492
767.53	95.3189	98.2031	97.7712	86.3105	85.0816	86.9994			767.53	95.3189	26.3893	-45.8565	-129.131	-202.174	-272.07
768.494	95.2783	98.2491	97.7926	86.5794	85.2709	87.2281			768.494	95.2783	26.4353	-45.8351	-128.862	-201.984	-271.841
769.458	95.202	98.2391	97.7557	86.8025	85.3267	87.2873			769.458	95.202	26.4253	-45.872	-128.639	-201.929	-271.782
770.423	95.0696	98.187	97.6772	86.9801	85.2852	87.2195			770.423	95.0696	26.3732	-45.9505	-128.461	-201.97	-271.85
771.387	94.8657	98.1063	97.5703	87.1145	85.1766	87.0651			771.387	94.8657	26.2925	-46.0574	-128.327	-202.079	-272.004
772.351	94.591	98.0063	97.4419	87.2111	85.0195	86.8516			772.351	94.591	26.1925	-46.1858	-128.23	-202.236	-272.218
773.315	94.2702	97.8923	97.2946	87.2774	84.823	86.5938			773.315	94.2702	26.0785	-46.3331	-128.164	-202.432	-272.475
774.279	93.9504	97.7665	97.1291	87.3218	84.5912	86.2977			774.279	93.9504	25.9527	-46.4986	-128.12	-202.664	-272.771
775.244	93.6903	97.6292	96.9449	87.3516	84.3263	85.9658			775.244	93.6903	25.8154	-46.6828	-128.09	-202.929	-273.103
776.208	93.5416	97.4797	96.7415	87.3713	84.0296	85.5981			776.208	93.5416	25.6659	-46.8862	-128.07	-203.226	-273.471
777.172	93.532	97.3159	96.5171	87.3818	83.7011	85.1924			777.172	93.532	25.5021	-47.1106	-128.06	-203.554	-273.877
778.136	93.6562	97.135	96.2689	87.3813	83.3384	84.7433			778.136	93.6562	25.3212	-47.3588	-128.06	-203.917	-274.326
779.101	93.8793	96.934	95.9932	87.3667	82.937	84.2422			779.101	93.8793	25.1202	-47.6345	-128.075	-204.318	-274.827
780.065	94.151	96.7105	95.6856	87.3354	82.4912	83.6788			780.065	94.151	24.8967	-47.9421	-128.106	-204.764	-275.39
781.029	94.4219	96.4633	95.3417	87.2864	81.9949	83.0418			781.029	94.4219	24.6495	-48.286	-128.155	-205.26	-276.027
781.993	94.657	96.1914	94.9571	87.2207	81.4427	82.3204			781.993	94.657	24.3776	-48.6706	-128.221	-205.813	-276.749
782.958	94.8404	95.8935	94.528	87.1406	80.8315	81.5039			782.958	94.8404	24.0797	-49.0997	-128.301	-206.424	-277.565
783.922	94.9725	95.5672	94.053	87.0497	80.1612	80.5826			783.922	94.9725	23.7534	-49.5747	-128.392	-207.094	-278.487
784.886	95.0627	95.2089	93.5334	86.9521	79.4353	79.5487			784.886	95.0627	23.3951	-50.0943	-128.489	-207.82	-279.52
785.85	95.1222	94.8149	92.9751	86.8535	78.6609	78.3979			785.85	95.1222	23.0011	-50.6526	-128.588	-208.594	-280.671
786.814	95.1601	94.3838	92.3879	86.7601	77.8478	77.1323			786.814	95.1601	22.57	-51.2398	-128.681	-209.408	-281.937
787.779	95.1817	93.918	91.7863	86.6785	77.0085	75.7666			787.779	95.1817	22.1042	-51.8414	-128.763	-210.247	-283.303
788.743	95.1903	93.4261	91.1902	86.6142	76.1618	74.3357			788.743	95.1903	21.6123	-52.4375	-128.827	-211.094	-284.733
789.707	95.1879	92.9252	90.6284	86.5703	75.3396	72.9061			789.707	95.1879	21.1114	-52.9993	-128.871	-211.916	-286.163
790.671	95.1767	92.4429	90.141	86.5473	74.5948	71.5825			790.671	95.1767	20.6291	-53.4867	-128.894	-212.661	-287.487
791.636	95.1596	92.0188	89.7802	86.544	74.0063	70.5078			791.636	95.1596	20.205	-53.8475	-128.897	-213.249	-288.561
792.6	95.1394	91.7024	89.605	86.5587	73.6744	69.847			792.6	95.1394	19.8886	-54.0227	-128.883	-213.581	-289.222
793.564	95.118	91.5474	89.6694	86.5905	73.7033	69.7556			793.564	95.118	19.7336	-53.9583	-128.851	-213.552	-289.314
794.528	95.0965	91.6001	90.007	86.6391	74.1742	70.339			794.528	95.0965	19.7863	-53.6207	-128.802	-213.081	-288.73
795.493	95.0748	91.8862	90.6171	86.7047	75.1164	71.6152			795.493	95.0748	20.0724	-53.0106	-128.737	-212.139	-287.454
796.457	95.0518	92.3998	91.4592	86.7871	76.4895	73.4969			796.457	95.0518	20.586	-52.1685	-128.654	-210.766	-285.572
797.421	95.0266	93.1005	92.4584	86.8844	78.1844	75.8015			797.421	95.0266	21.2867	-51.1693	-128.557	-209.071	-283.268
798.385	94.9992	93.9203	93.5216	86.9934	80.0441	78.29			798.385	94.9992	22.1065	-50.1061	-128.448	-207.211	-280.779
799.35	94.9699	94.7789	94.5576	87.1087	81.8995	80.7193			799.35	94.9699	22.9651	-49.0701	-128.333	-205.356	-278.35
800.314	94.9396	95.6016	95.4948	87.2242	83.604	82.8927			800.314	94.9396	23.7878	-48.1329	-128.217	-203.651	-276.176
801.278	94.9085	96.3335	96.2904	87.3327	85.0594	84.6907			801.278	94.9085	24.5197	-47.3373	-128.109	-202.196	-274.378
802.242	94.8763	96.9458	96.9307	87.4281	86.2237	86.0767			802.242	94.8763	25.132	-46.697	-128.013	-201.032	-272.992
803.207	94.8417	97.4338	97.4249	87.5064	87.104	87.0797			803.207	94.8417	25.62	-46.2028	-127.935	-200.151	-271.989
804.171	94.8034	97.8092	97.7948	87.5663	87.7392	87.7675			804.171	94.8034	25.9954	-45.8329	-127.875	-199.516	-271.302
805.135	94.7602	98.0918	98.0672	87.6097	88.1823	88.2194			805.135	94.7602	26.278	-45.5605	-127.832	-199.073	-270.85
806.099	94.7118	98.3023	98.2678	87.6401	88.4857	88.5075			806.099	94.7118	26.4885	-45.3599	-127.801	-198.77	-270.562
807.063	94.6588	98.4587	98.4178	87.661	88.6929	88.6882			807.063	94.6588	26.6449	-45.2099	-127.78	-198.562	-270.381
808.028	94.6022	98.5751	98.5337	87.674	88.8353	88.8004			808.028	94.6022	26.7613	-45.094	-127.767	-198.42	-270.269
808.992	94.542	98.6617	98.6263	87.6785	88.9327	88.8682			808.992	94.542	26.8479	-45.0014	-127.763	-198.323	-270.201
809.956	94.4769	98.7255	98.7021	87.6719	88.9955	88.9043			809.956	94.4769	26.9117	-44.9256	-127.77	-198.26	-270.165
810.92	94.4033	98.7707	98.764	87.651	89.0279	88.9135			810.92	94.4033	26.9569	-44.8637	-127.79	-198.227	-270.156
811.885	94.3164	98.7998	98.8128	87.6135	89.0305	88.8963			811.885	94.3164	26.986	-44.8149	-127.828	-198.225	-270.173
812.849	94.2109	98.8144	98.848	87.5589	89.0029	88.851			812.849	94.2109	27.0006	-44.7797	-127.883	-198.252	-270.218
813.813	94.0807	98.8158	98.8692	87.488	88.9453	88.776			813.813	94.0807	27.002	-44.7585	-127.953	-198.31	-270.293
814.777	93.917	98.8056	98.8766	87.4031	88.8593	88.6716			814.777	93.917	26.9918	-44.7511	-128.038	-198.396	-270.398
815.741	93.7038	98.7864	98.8709	87.3066	88.7476	88.5399			815.741	93.7038	26.9726	-44.7568	-128.135	-198.508	-270.529
816.706	93.4158	98.7606	98.8536	87.2014	88.6138	88.3853			816.706	93.4158	26.9468	-44.7741	-128.24	-198.642	-270.684
817.67	93.0209	98.7309	98.8269	87.0906	88.4628	88.2137			817.67	93.0209	26.9171	-44.8008	-128.351	-198.793	-270.855
818.634	92.4931	98.6989	98.7929	86.9781	88.2997	88.0317			818.634	92.4931	26.8851	-44.8348	-128.463	-198.956	-271.037
819.598	91.8306	98.6651	98.7545	86.8687	88.1301	87.8455			819.598	91.8306	26.8513	-44.8732	-128.573	-199.125	-271.224
820.563	91.0726	98.6293	98.7144	86.7678	87.9593	87.6605			820.563	91.0726	26.8155	-44.9133	-128.674	-199.296	-271.409
821.527	90.3041	98.5907	98.6756	86.6809	87.7917	87.4806			821.527	90.3041	26.7769	-44.9521	-128.761	-199.464	-271.589
822.491	89.6411	98.5492	98.641	86.6124	87.6305	87.3084			822.491	89.6411	26.7354	-44.9867	-128.829	-199.625	-271.761
823.455	89.1987	98.5057	98.612	86.5649	87.4775	87.1454			823.455	89.1987	26.6919	-45.0157	-128.877	-199.778	-271.924
824.42	89.0536	98.4619	98.5885	86.5385	87.3332	86.9926			824.42	89.0536	26.6481	-45.0392	-128.903	-199.922	-272.077
825.384	89.2182	98.42	98.5684	86.5308	87.1978	86.8501			825.384	89.2182	26.6062	-45.0593	-128.911	-200.058	-272.219
826.348	89.6365	98.3813	98.5489	86.5368	87.0705	86.717			826.348	89.6365	26.5675	-45.0788	-128.905	-200.185	-272.352
827.312	90.2058	98.3462	98.5271	86.5506	86.9499	86.591			827.312	90.2058	26.5324	-45.1006	-128.891	-200.305	-272.478
828.277	90.8106	98.3135	98.5017	86.566	86.8334	86.4682			828.277	90.8106	26.4997	-45.126	-128.875	-200.422	-272.601
829.241	91.3569	98.2809	98.4731	86.5783	86.7173	86.3445			829.241	91.3569	26.4671	-45.1546	-128.863	-200.538	-272.725
830.205	91.7906	98.2462	98.4426	86.5847	86.5974	86.2157			830.205	91.7906	26.4324	-45.1851	-128.857	-200.658	-272.853
831.169	92.0985	98.2073	98.4111	86.5847	86.4704	86.079			831.169	92.0985	26.3935	-45.2166	-128.857	-200.785	-272.99
832.134	92.2952	98.1631	98.3777	86.5788	86.3347	85.9329			832.134	92.2952	26.3493	-45.25	-128.863	-200.921	-273.136
833.098	92.407	98.1141	98.3401	86.5681	86.1906	85.7771			833.098	92.407	26.3003	-45.2876	-128.873	-201.065	-273.292
834.062	92.4592	98.0619	98.2963	86.553	86.0398	85.6126			834.062	92.4592	26.2481	-45.3314	-128.888	-201.216	-273.457
835.026	92.4717	98.0092	98.2461	86.5337	85.8841	85.4409			835.026	92.4717	26.1954	-45.3816	-128.908	-201.371	-273.628
835.99	92.4598	97.9589	98.1928	86.5104	85.7249	85.2649			835.99	92.4598	26.1451	-45.4349	-128.931	-201.53	-273.804
836.955	92.4364	97.9136	98.1425	86.4845	85.5631	85.0884			836.955	92.4364	26.0998	-45.4852	-128.957	-201.692	-273.981
837.919	92.4125	97.8745	98.1021	86.4586	85.4005	84.9157			837.919	92.4125	26.0607	-45.5256	-128.983	-201.855	-274.153
838.883	92.3962	97.841	98.0757	86.437	85.2401	84.7502			838.883	92.3962	26.0272	-45.552	-129.004	-202.015	-274.319
839.847	92.3897	97.8113	98.0626	86.4247	85.0863	84.5934			839.847	92.3897	25.9975	-45.5651	-129.017	-202.169	-274.476
840.812	92.3891	97.7817	98.0559	86.4261	84.943	84.4436			840.812	92.3891	25.9679	-45.5718	-129.015	-202.312	-274.626
841.776	92.3857	97.7483	98.0451	86.4434	84.8123	84.2964			841.776	92.3857	25.9345	-45.5826	-128.998	-202.443	-274.773
842.74	92.3697	97.7066	98.0191	86.4758	84.6929	84.1459			842.74	92.3697	25.8928	-45.6086	-128.966	-202.562	-274.923
843.704	92.334	97.653	97.9705	86.5189	84.5809	83.986			843.704	92.334	25.8392	-45.6572	-128.923	-202.674	-275.083
844.668	92.2773	97.5855	97.8982	86.5652	84.471	83.8118			844.668	92.2773	25.7717	-45.7295	-128.876	-202.784	-275.257
845.633	92.2038	97.5038	97.8074	86.6074	84.3587	83.6203			845.633	92.2038	25.69	-45.8203	-128.834	-202.897	-275.449
846.597	92.1215	97.4102	97.7079	86.6404	84.2411	83.4107			846.597	92.1215	25.5964	-45.9198	-128.801	-203.014	-275.658
847.561	92.0384	97.3089	97.6101	86.6645	84.1173	83.1841			847.561	92.0384	25.4951	-46.0176	-128.777	-203.138	-275.885
848.525	91.9599	97.2046	97.5213	86.6847	83.9871	82.9435			848.525	91.9599	25.3908	-46.1064	-128.757	-203.268	-276.126
849.49	91.8867	97.1018	97.4438	86.7094	83.8503	82.693			849.49	91.8867	25.288	-46.1839	-128.732	-203.405	-276.376
850.454	91.8155	97.0029	97.3746	86.7457	83.7058	82.4373			850.454	91.8155	25.1891	-46.2531	-128.696	-203.55	-276.632
851.418	91.7414	96.9086	97.3073	86.7964	83.5518	82.1798			851.418	91.7414	25.0948	-46.3204	-128.645	-203.704	-276.889
852.382	91.6593	96.8179	97.2348	86.8579	83.3859	81.9205			852.382	91.6593	25.0041	-46.3929	-128.584	-203.869	-277.149
853.347	91.5664	96.7291	97.1523	86.9211	83.2063	81.6554			853.347	91.5664	24.9153	-46.4754	-128.52	-204.049	-277.414
854.311	91.4625	96.6415	97.0588	86.9735	83.0135	81.378			854.311	91.4625	24.8277	-46.5689	-128.468	-204.242	-277.691
855.275	91.3491	96.556	96.9574	87.0032	82.8122	81.0824			855.275	91.3491	24.7422	-46.6703	-128.438	-204.443	-277.987
856.239	91.2289	96.4756	96.8547	87.0016	82.6118	80.7693			856.239	91.2289	24.6618	-46.773	-128.44	-204.644	-278.3
857.204	91.1044	96.4042	96.7584	86.9658	82.4255	80.4496			857.204	91.1044	24.5904	-46.8693	-128.476	-204.83	-278.62
858.168	90.9777	96.345	96.6749	86.8981	82.2665	80.144			858.168	90.9777	24.5312	-46.9528	-128.543	-204.989	-278.925
859.132	90.8501	96.299	96.6075	86.8055	82.1428	79.8782			859.132	90.8501	24.4852	-47.0202	-128.636	-205.113	-279.191
860.096	90.7223	96.2639	96.5548	86.6965	82.0533	79.6729			860.096	90.7223	24.4501	-47.0729	-128.745	-205.202	-279.396
861.061	90.5948	96.2346	96.5114	86.5799	81.9863	79.5341			861.061	90.5948	24.4208	-47.1163	-128.862	-205.269	-279.535
862.025	90.4673	96.2043	96.4694	86.4632	81.9224	79.4483			862.025	90.4673	24.3905	-47.1583	-128.978	-205.333	-279.621
862.989	90.3395	96.1667	96.4214	86.3526	81.8407	79.3855			862.989	90.3395	24.3529	-47.2063	-129.089	-205.415	-279.684
863.953	90.2104	96.1176	96.3618	86.2538	81.7251	79.3089			863.953	90.2104	24.3038	-47.2659	-129.188	-205.53	-279.76
864.917	90.0787	96.055	96.2879	86.1721	81.5683	79.1867			864.917	90.0787	24.2412	-47.3398	-129.269	-205.687	-279.882
865.882	89.943	95.9798	96.1997	86.1123	81.3727	79.0022			865.882	89.943	24.166	-47.428	-129.329	-205.883	-280.067
866.846	89.8027	95.8935	96.0987	86.077	81.1475	78.7555			866.846	89.8027	24.0797	-47.529	-129.364	-206.108	-280.314
867.81	89.6579	95.7988	95.9868	86.0662	80.9044	78.4602			867.81	89.6579	23.985	-47.6409	-129.375	-206.351	-280.609
868.774	89.5097	95.6977	95.866	86.0763	80.6537	78.1354			868.774	89.5097	23.8839	-47.7617	-129.365	-206.602	-280.934
869.739	89.3601	95.5923	95.7383	86.1017	80.4023	77.7983			869.739	89.3601	23.7785	-47.8894	-129.34	-206.853	-281.271
870.703	89.2107	95.4841	95.6053	86.1358	80.1522	77.4602			870.703	89.2107	23.6703	-48.0224	-129.306	-207.103	-281.609
871.667	89.0619	95.3742	95.4684	86.1738	79.902	77.1259			871.667	89.0619	23.5604	-48.1593	-129.268	-207.353	-281.943
872.631	88.9113	95.2626	95.3278	86.2124	79.6479	76.7961			872.631	88.9113	23.4488	-48.2999	-129.229	-207.607	-282.273
873.596	88.7535	95.1487	95.1828	86.2505	79.3862	76.4702			873.596	88.7535	23.3349	-48.4449	-129.191	-207.869	-282.599
874.56	88.5809	95.0316	95.0329	86.2879	79.1161	76.1496			874.56	88.5809	23.2178	-48.5948	-129.154	-208.139	-282.92
875.524	88.3844	94.9124	94.8801	86.324	78.8435	75.8412			875.524	88.3844	23.0986	-48.7476	-129.117	-208.412	-283.228
876.488	88.1557	94.7958	94.7311	86.3573	78.5832	75.5608			876.488	88.1557	22.982	-48.8966	-129.084	-208.672	-283.508
877.452	87.8874	94.6909	94.5984	86.3852	78.3593	75.3342			877.452	87.8874	22.8771	-49.0293	-129.056	-208.896	-283.735
878.417	87.5721	94.6107	94.4986	86.4045	78.2016	75.1958			878.417	87.5721	22.7969	-49.1291	-129.037	-209.054	-283.873
879.381	87.2005	94.5691	94.4484	86.4125	78.1382	75.1821			879.381	87.2005	22.7553	-49.1793	-129.029	-209.117	-283.887
880.345	86.7615	94.5765	94.4594	86.4074	78.1866	75.3199			880.345	86.7615	22.7627	-49.1683	-129.034	-209.069	-283.749
881.309	86.2452	94.6363	94.5333	86.389	78.3456	75.6146			881.309	86.2452	22.8225	-49.0944	-129.052	-208.91	-283.455
882.274	85.6497	94.7432	94.6607	86.3588	78.5938	76.0427			882.274	85.6497	22.9294	-48.967	-129.083	-208.662	-283.026
883.238	84.9901	94.8839	94.823	86.319	78.8929	76.5522			883.238	84.9901	23.0701	-48.8047	-129.122	-208.362	-282.517
884.202	84.304	95.0408	94.9971	86.2724	79.1984	77.0743			884.202	84.304	23.227	-48.6306	-129.169	-208.057	-281.995
885.166	83.6502	95.1971	95.162	86.2221	79.4703	77.5409			885.166	83.6502	23.3833	-48.4657	-129.219	-207.785	-281.528
886.131	83.0976	95.3398	95.3033	86.171	79.6834	77.9027			886.131	83.0976	23.526	-48.3244	-129.27	-207.572	-281.166
887.095	82.7077	95.4627	95.4157	86.1226	79.8312	78.1417			887.095	82.7077	23.6489	-48.212	-129.319	-207.424	-280.927
888.059	82.5168	95.5659	95.5021	86.0805	79.9239	78.2725			888.059	82.5168	23.7521	-48.1256	-129.361	-207.331	-280.797
889.023	82.5253	95.6537	95.5709	86.0484	79.9823	78.3337			889.023	82.5253	23.8399	-48.0568	-129.393	-207.273	-280.735
889.987	82.6977	95.7328	95.6317	86.0285	80.0292	78.3733			889.987	82.6977	23.919	-47.996	-129.413	-207.226	-280.696
890.952	82.9741	95.8093	95.6925	86.0208	80.0824	78.4345			890.952	82.9741	23.9955	-47.9352	-129.421	-207.173	-280.635
891.916	83.2876	95.8876	95.7573	86.0224	80.1513	78.5451			891.916	83.2876	24.0738	-47.8704	-129.419	-207.104	-280.524
892.88	83.5798	95.9695	95.8263	86.0275	80.2356	78.7146			892.88	83.5798	24.1557	-47.8014	-129.414	-207.02	-280.355
893.844	83.8105	96.054	95.8964	86.0285	80.328	78.936			893.844	83.8105	24.2402	-47.7313	-129.413	-206.927	-280.133
894.809	83.9592	96.1369	95.9621	86.0178	80.4158	79.1907			894.809	83.9592	24.3231	-47.6656	-129.424	-206.84	-279.878
895.773	84.0203	96.2114	96.0156	85.9894	80.4836	79.453			895.773	84.0203	24.3976	-47.6121	-129.452	-206.772	-279.616
896.737	83.9956	96.2684	96.0481	85.9396	80.5153	79.695			896.737	83.9956	24.4546	-47.5796	-129.502	-206.74	-279.374
897.701	83.8892	96.2985	96.0504	85.8673	80.4969	79.8918			897.701	83.8892	24.4847	-47.5773	-129.574	-206.758	-279.177
898.666	83.7043	96.2942	96.0159	85.7741	80.4206	80.0268			898.666	83.7043	24.4804	-47.6118	-129.667	-206.835	-279.042
899.63	83.4428	96.2531	95.944	85.6632	80.2892	80.096			899.63	83.4428	24.4393	-47.6837	-129.778	-206.966	-278.973
900.594	83.1065	96.1797	95.8429	85.5395	80.1183	80.1083			900.594	83.1065	24.3659	-47.7848	-129.902	-207.137	-278.961
901.558	82.6989	96.0847	95.7292	85.409	79.9326	80.0792			901.558	82.6989	24.2709	-47.8985	-130.032	-207.323	-278.99
902.523	82.2269	95.9818	95.6238	85.2777	79.7574	80.0187			902.523	82.2269	24.168	-48.0039	-130.164	-207.498	-279.05
903.487	81.7019	95.8825	95.5444	85.1517	79.6074	79.9202			903.487	81.7019	24.0687	-48.0833	-130.29	-207.648	-279.149
904.451	81.1405	95.7923	95.4982	85.0361	79.479	79.756			904.451	81.1405	23.9785	-48.1295	-130.405	-207.776	-279.313
905.415	80.5635	95.7095	95.4791	84.9348	79.3518	79.4877			905.415	80.5635	23.8957	-48.1486	-130.507	-207.904	-279.581
906.38	79.992	95.6286	95.4714	84.8507	79.2001	79.0872			906.38	79.992	23.8148	-48.1563	-130.591	-208.055	-279.982
907.344	79.4436	95.5459	95.4584	84.7857	79.0094	78.5614			907.344	79.4436	23.7321	-48.1693	-130.656	-208.246	-280.508
908.308	78.9269	95.4647	95.4317	84.7408	78.7897	77.9654			908.308	78.9269	23.6509	-48.196	-130.701	-208.466	-281.104
909.272	78.4391	95.3972	95.3972	84.7161	78.5777	77.3968			909.272	78.4391	23.5834	-48.2305	-130.725	-208.678	-281.672
910.236	77.9655	95.361	95.3732	84.7108	78.4255	76.9703			910.236	77.9655	23.5472	-48.2545	-130.731	-208.83	-282.099
911.201	77.4835	95.3727	95.3825	84.7222	78.3824	76.7824			911.201	77.4835	23.5589	-48.2452	-130.719	-208.873	-282.287
912.165	76.9686	95.4416	95.443	84.7463	78.4763	76.8821			912.165	76.9686	23.6278	-48.1847	-130.695	-208.779	-282.187
913.129	76.3997	95.5656	95.5604	84.7776	78.7054	77.259			913.129	76.3997	23.7518	-48.0673	-130.664	-208.55	-281.81
914.093	75.7641	95.7332	95.7272	84.8102	79.0404	77.8524			914.093	75.7641	23.9194	-47.9005	-130.631	-208.215	-281.217
915.058	75.059	95.9275	95.9271	84.8386	79.4376	78.5755			915.058	75.059	24.1137	-47.7006	-130.603	-207.818	-280.494
916.022	74.2905	96.1319	96.1411	84.8583	79.8523	79.3414			916.022	74.2905	24.3181	-47.4866	-130.583	-207.403	-279.728
916.986	73.471	96.3339	96.3537	84.8658	80.2502	80.0834			916.986	73.471	24.5201	-47.274	-130.576	-207.005	-278.986
917.95	72.617	96.5264	96.555	84.8593	80.6113	80.7617			917.95	72.617	24.7126	-47.0727	-130.582	-206.644	-278.307
918.915	71.746	96.7063	96.7409	84.8379	80.9274	81.3607			918.915	71.746	24.8925	-46.8868	-130.604	-206.328	-277.708
919.879	70.8758	96.8727	96.9103	84.8013	81.1978	81.8806			919.879	70.8758	25.0589	-46.7174	-130.64	-206.058	-277.189
920.843	70.0241	97.0256	97.0635	84.7494	81.4246	82.3281			920.843	70.0241	25.2118	-46.5642	-130.692	-205.831	-276.741
921.807	69.2081	97.1645	97.2007	84.6828	81.6101	82.7113			921.807	69.2081	25.3507	-46.427	-130.759	-205.645	-276.358
922.771	68.4449	97.2894	97.3219	84.6026	81.7559	83.0372			922.771	68.4449	25.4756	-46.3058	-130.839	-205.499	-276.032
923.736	67.751	97.4001	97.4271	84.5111	81.8642	83.3114			923.736	67.751	25.5863	-46.2006	-130.93	-205.391	-275.758
924.7	67.1418	97.497	97.5171	84.4121	81.9379	83.5387			924.7	67.1418	25.6832	-46.1106	-131.029	-205.317	-275.53
925.664	66.6302	97.5804	97.5932	84.3109	81.9806	83.7231			925.664	66.6302	25.7666	-46.0345	-131.131	-205.275	-275.346
926.628	66.2267	97.6508	97.6568	84.2136	81.9961	83.8677			926.628	66.2267	25.837	-45.9709	-131.228	-205.259	-275.201
927.593	65.9387	97.7086	97.7093	84.126	81.9869	83.9737			927.593	65.9387	25.8948	-45.9184	-131.315	-205.268	-275.095
928.557	65.7708	97.7537	97.7512	84.053	81.9541	84.0413			928.557	65.7708	25.9399	-45.8765	-131.388	-205.301	-275.028
929.521	65.7245	97.7861	97.782	83.9969	81.8988	84.0715			929.521	65.7245	25.9723	-45.8457	-131.445	-205.357	-274.998
930.485	65.7989	97.8066	97.8014	83.958	81.8247	84.07			930.485	65.7989	25.9928	-45.8263	-131.483	-205.431	-274.999
931.45	65.99	97.8176	97.8103	83.9342	81.7411	84.0503			931.45	65.99	26.0038	-45.8174	-131.507	-205.514	-275.019
932.414	66.2909	97.8239	97.8126	83.9226	81.6641	84.0341			932.414	66.2909	26.0101	-45.8151	-131.519	-205.591	-275.035
933.378	66.6925	97.833	97.815	83.92	81.6149	84.048			933.378	66.6925	26.0192	-45.8127	-131.521	-205.64	-275.021
934.342	67.1837	97.8526	97.8257	83.9244	81.6137	84.1154			934.342	67.1837	26.0388	-45.802	-131.517	-205.642	-274.954
935.307	67.7531	97.8892	97.8523	83.9351	81.6737	84.249			935.307	67.7531	26.0754	-45.7754	-131.506	-205.582	-274.82
936.271	68.3893	97.9447	97.8983	83.9533	81.7956	84.4448			936.271	68.3893	26.1309	-45.7294	-131.488	-205.46	-274.624
937.235	69.0811	98.0162	97.962	83.981	81.9665	84.6832			937.235	69.0811	26.2024	-45.6657	-131.46	-205.289	-274.386
938.199	69.817	98.0962	98.0369	84.0208	82.1641	84.9356			938.199	69.817	26.2824	-45.5908	-131.421	-205.091	-274.134
939.163	70.5846	98.1752	98.1136	84.0745	82.3637	85.1737			939.163	70.5846	26.3614	-45.5141	-131.367	-204.892	-273.895
940.128	71.3712	98.2449	98.1833	84.1424	82.5455	85.3779			940.128	71.3712	26.4311	-45.4444	-131.299	-204.71	-273.691
941.092	72.1635	98.3003	98.2401	84.2241	82.699	85.5413			941.092	72.1635	26.4865	-45.3876	-131.217	-204.556	-273.528
942.056	72.9493	98.3404	98.2822	84.3181	82.824	85.6684			942.056	72.9493	26.5266	-45.3455	-131.123	-204.431	-273.401
943.02	73.7183	98.3675	98.3112	84.4232	82.9276	85.7701			943.02	73.7183	26.5537	-45.3165	-131.018	-204.328	-273.299
943.985	74.462	98.3857	98.3307	84.5386	83.0198	85.8586			943.985	74.462	26.5719	-45.297	-130.903	-204.236	-273.211
944.949	75.1729	98.3991	98.3443	84.6637	83.1097	85.943			944.949	75.1729	26.5853	-45.2834	-130.778	-204.146	-273.126
945.913	75.8438	98.411	98.3548	84.7979	83.2032	86.0282			945.913	75.8438	26.5972	-45.2729	-130.644	-204.052	-273.041
946.877	76.4659	98.4228	98.3637	84.94	83.303	86.1158			946.877	76.4659	26.609	-45.264	-130.501	-203.952	-272.953
947.842	77.0283	98.4346	98.3718	85.0883	83.4092	86.2052			947.842	77.0283	26.6208	-45.2559	-130.353	-203.846	-272.864
948.806	77.5196	98.4453	98.3795	85.2412	83.5207	86.2954			948.806	77.5196	26.6315	-45.2482	-130.2	-203.735	-272.774
949.77	77.9309	98.4536	98.3871	85.3974	83.6356	86.3853			949.77	77.9309	26.6398	-45.2406	-130.044	-203.62	-272.684
950.734	78.2609	98.4585	98.3948	85.556	83.7522	86.4736			950.734	78.2609	26.6447	-45.2329	-129.885	-203.503	-272.596
951.698	78.5211	98.46	98.4025	85.7171	83.8691	86.5592			951.698	78.5211	26.6462	-45.2252	-129.724	-203.386	-272.51
952.663	78.7391	98.4589	98.4096	85.8808	83.9854	86.6413			952.663	78.7391	26.6451	-45.2181	-129.561	-203.27	-272.428
953.627	78.9563	98.4567	98.4149	86.0473	84.101	86.7196			953.627	78.9563	26.6429	-45.2128	-129.394	-203.154	-272.35
954.591	79.2204	98.4542	98.4171	86.2159	84.2164	86.7946			954.591	79.2204	26.6404	-45.2106	-129.226	-203.039	-272.275
955.555	79.5735	98.4519	98.4147	86.3859	84.3318	86.8673			955.555	79.5735	26.6381	-45.213	-129.056	-202.924	-272.202
956.52	80.0404	98.4492	98.407	86.5558	84.4471	86.9387			956.52	80.0404	26.6354	-45.2207	-128.886	-202.808	-272.13
957.484	80.6216	98.4451	98.3943	86.7238	84.5609	87.0089			957.484	80.6216	26.6313	-45.2334	-128.718	-202.694	-272.06
958.448	81.2946	98.4392	98.3777	86.888	84.6712	87.0774			958.448	81.2946	26.6254	-45.25	-128.553	-202.584	-271.992
959.412	82.0218	98.431	98.3591	87.047	84.7761	87.1435			959.412	82.0218	26.6172	-45.2686	-128.394	-202.479	-271.926
960.377	82.7631	98.4206	98.3402	87.1999	84.8742	87.2066			960.377	82.7631	26.6068	-45.2875	-128.242	-202.381	-271.863
961.341	83.4869	98.4077	98.322	87.3467	84.9656	87.2663			961.341	83.4869	26.5939	-45.3057	-128.095	-202.29	-271.803
962.305	84.1755	98.3924	98.3044	87.4879	85.0513	87.3229			962.305	84.1755	26.5786	-45.3233	-127.954	-202.204	-271.746
963.269	84.8248	98.3747	98.2868	87.625	85.1335	87.3768			963.269	84.8248	26.5609	-45.3409	-127.816	-202.122	-271.692
964.234	85.4396	98.3546	98.2684	87.7598	85.2138	87.4278			964.234	85.4396	26.5408	-45.3593	-127.682	-202.042	-271.641
965.198	86.0273	98.3323	98.2472	87.8944	85.292	87.4751			965.198	86.0273	26.5185	-45.3805	-127.547	-201.963	-271.594
966.162	86.5938	98.3063	98.2199	88.031	85.364	87.5157			966.162	86.5938	26.4925	-45.4078	-127.41	-201.891	-271.553
967.126	87.142	98.2725	98.181	88.1714	85.4201	87.543			967.126	87.142	26.4587	-45.4467	-127.27	-201.835	-271.526
968.091	87.6722	98.2247	98.1234	88.3167	85.4467	87.5466			968.091	87.6722	26.4109	-45.5043	-127.125	-201.809	-271.523
969.055	88.1829	98.1564	98.0419	88.4673	85.4322	87.5133			969.055	88.1829	26.3426	-45.5858	-126.974	-201.823	-271.556
970.019	88.6724	98.0651	97.9367	88.6228	85.3744	87.4331			970.019	88.6724	26.2513	-45.691	-126.819	-201.881	-271.636
970.983	89.1387	97.956	97.8178	88.782	85.2878	87.3068			970.983	89.1387	26.1422	-45.8099	-126.659	-201.968	-271.762
971.947	89.5798	97.8436	97.7041	88.9436	85.205	87.1525			971.947	89.5798	26.0298	-45.9236	-126.498	-202.05	-271.917
972.912	89.9938	97.7487	97.6194	89.1059	85.169	87.0058			972.912	89.9938	25.9349	-46.0083	-126.336	-202.086	-272.063
973.876	90.3791	97.6923	97.5839	89.2667	85.2183	86.9114			973.876	90.3791	25.8785	-46.0438	-126.175	-202.037	-272.158
974.84	90.7348	97.6876	97.6067	89.4238	85.3715	86.9079			974.84	90.7348	25.8738	-46.021	-126.018	-201.884	-272.161
975.804	91.0608	97.735	97.6816	89.5744	85.6179	87.0115			975.804	91.0608	25.9212	-45.9461	-125.867	-201.637	-272.058
976.769	91.3576	97.8213	97.7888	89.7159	85.9199	87.208			976.769	91.3576	26.0075	-45.8389	-125.726	-201.335	-271.861
977.733	91.6258	97.924	97.9019	89.8465	86.2255	87.4557			977.733	91.6258	26.1102	-45.7258	-125.595	-201.03	-271.613
978.697	91.866	98.0192	97.9963	89.965	86.486	87.7002			978.697	91.866	26.2054	-45.6314	-125.476	-200.769	-271.369
979.661	92.0786	98.0882	98.0562	90.0717	86.6697	87.8927			979.661	92.0786	26.2744	-45.5715	-125.37	-200.586	-271.176
980.625	92.2643	98.1218	98.0765	90.1677	86.7672	88.0032			980.625	92.2643	26.308	-45.5512	-125.274	-200.488	-271.066
981.59	92.4244	98.1198	98.0611	90.2547	86.787	88.0243			981.59	92.4244	26.306	-45.5666	-125.187	-200.468	-271.045
982.554	92.5611	98.0877	98.018	90.3348	86.7455	87.9649			982.554	92.5611	26.2739	-45.6097	-125.107	-200.51	-271.104
983.518	92.6774	98.0324	97.954	90.4095	86.6573	87.8392			983.518	92.6774	26.2186	-45.6737	-125.032	-200.598	-271.23
984.482	92.7778	97.9583	97.872	90.4801	86.5302	87.6588			984.482	92.7778	26.1445	-45.7557	-124.961	-200.725	-271.41
985.447	92.8671	97.8664	97.7713	90.5468	86.3663	87.4303			985.447	92.8671	26.0526	-45.8564	-124.895	-200.889	-271.639
986.411	92.9512	97.7563	97.6501	90.6091	86.1674	87.1601			986.411	92.9512	25.9425	-45.9776	-124.832	-201.088	-271.909
987.375	93.0349	97.6294	97.5105	90.666	85.9409	86.8599			987.375	93.0349	25.8156	-46.1172	-124.775	-201.314	-272.209
988.339	93.1221	97.4915	97.3608	90.7165	85.7024	86.5491			988.339	93.1221	25.6777	-46.2669	-124.725	-201.553	-272.52
989.304	93.2139	97.3534	97.2159	90.76	85.4737	86.2508			989.304	93.2139	25.5396	-46.4118	-124.681	-201.782	-272.818
990.268	93.3091	97.2285	97.0928	90.7968	85.2733	85.9814			990.268	93.3091	25.4147	-46.5349	-124.645	-201.982	-273.088
991.232	93.4042	97.1266	97.0033	90.8279	85.106	85.738			991.232	93.4042	25.3128	-46.6244	-124.614	-202.149	-273.331
992.196	93.4949	97.0478	96.9467	90.8541	84.9542	85.4914			992.196	93.4949	25.234	-46.681	-124.587	-202.301	-273.578
993.16	93.5772	96.9788	96.9068	90.8754	84.7784	85.1903			993.16	93.5772	25.165	-46.7209	-124.566	-202.477	-273.879
994.125	93.6488	96.8964	96.8555	90.8895	84.5294	84.7785			994.125	93.6488	25.0826	-46.7722	-124.552	-202.726	-274.291
995.089	93.7091	96.775	96.7632	90.8917	84.1691	84.2206			995.089	93.7091	24.9612	-46.8645	-124.55	-203.086	-274.849
996.053	93.7588	96.5995	96.6117	90.8754	83.6913	83.5251			996.053	93.7588	24.7857	-47.016	-124.566	-203.564	-275.544
997.018	93.7997	96.374	96.4037	90.8343	83.1322	82.752			997.018	93.7997	24.5602	-47.224	-124.607	-204.123	-276.317
997.982	93.8338	96.1243	96.1642	90.7655	82.5632	81.9997			997.982	93.8338	24.3105	-47.4635	-124.676	-204.692	-277.069
998.946	93.8635	95.8901	95.9323	90.6724	82.0688	81.3747			998.946	93.8635	24.0763	-47.6954	-124.769	-205.187	-277.694
999.91	93.8915	95.7121	95.7478	90.5652	81.7193	80.9589			999.91	93.8915	23.8983	-47.8799	-124.876	-205.536	-278.11
1000.87	93.9208	95.6185	95.6384	90.459	81.5518	80.7897			1000.87	93.9208	23.8047	-47.9893	-124.982	-205.704	-278.279
1001.84	93.9545	95.6185	95.6139	90.3692	81.568	80.8626			1001.84	93.9545	23.8047	-48.0138	-125.072	-205.687	-278.207
1002.8	93.9947	95.7039	95.668	90.3055	81.7466	81.1502			1002.8	93.9947	23.8901	-47.9597	-125.136	-205.509	-277.919
1003.77	94.0423	95.8575	95.7861	90.2683	82.061	81.6232			1003.77	94.0423	24.0437	-47.8416	-125.173	-205.194	-277.446
1004.73	94.0962	96.0615	95.9532	90.2486	82.4893	82.2606			1004.73	94.0962	24.2477	-47.6745	-125.193	-204.766	-276.809
1005.7	94.1535	96.3018	96.1572	90.2313	83.0129	83.0412			1005.7	94.1535	24.488	-47.4705	-125.21	-204.242	-276.028
1006.66	94.2105	96.5669	96.3876	90.2011	83.6053	83.9277			1006.66	94.2105	24.7531	-47.2401	-125.24	-203.65	-275.141
1007.62	94.2633	96.8438	96.632	90.1475	84.2237	84.856			1007.62	94.2633	25.03	-46.9957	-125.294	-203.032	-274.213
1008.59	94.3088	97.1152	96.8735	90.0668	84.8102	85.7408			1008.59	94.3088	25.3014	-46.7542	-125.375	-202.445	-273.328
1009.55	94.345	97.3615	97.0927	89.962	85.3048	86.4974			1009.55	94.345	25.5477	-46.535	-125.479	-201.951	-272.572
1010.52	94.3714	97.5655	97.2724	89.839	85.6629	87.0661			1010.52	94.3714	25.7517	-46.3553	-125.602	-201.592	-272.003
1011.48	94.388	97.7174	97.4025	89.7043	85.8672	87.428			1011.48	94.388	25.9036	-46.2252	-125.737	-201.388	-271.641
1012.45	94.3958	97.817	97.482	89.5625	85.9286	87.6032			1012.45	94.3958	26.0032	-46.1457	-125.879	-201.327	-271.466
1013.41	94.3964	97.8723	97.5172	89.4158	85.8766	87.6347			1013.41	94.3964	26.0585	-46.1105	-126.026	-201.379	-271.434
1014.37	94.3924	97.8945	97.5186	89.2653	85.7451	87.5692			1014.37	94.3924	26.0807	-46.1091	-126.176	-201.51	-271.5
1015.34	94.3874	97.8943	97.4965	89.1114	85.5622	87.4429			1015.34	94.3874	26.0805	-46.1312	-126.33	-201.693	-271.626
1016.3	94.3858	97.8792	97.459	88.9541	85.3457	87.2771			1016.3	94.3858	26.0654	-46.1687	-126.487	-201.91	-271.792
1017.27	94.3924	97.8531	97.4113	88.7931	85.1049	87.0816			1017.27	94.3924	26.0393	-46.2164	-126.648	-202.15	-271.988
1018.23	94.4106	97.8177	97.3565	88.6273	84.844	86.86			1018.23	94.4106	26.0039	-46.2712	-126.814	-202.411	-272.209
1019.19	94.4417	97.7741	97.296	88.4552	84.5657	86.6142			1019.19	94.4417	25.9603	-46.3317	-126.986	-202.69	-272.455
1020.16	94.4843	97.7226	97.2301	88.2746	84.2722	86.3467			1020.16	94.4843	25.9088	-46.3976	-127.167	-202.983	-272.722
1021.12	94.5341	97.6635	97.1574	88.0819	83.9637	86.0592			1021.12	94.5341	25.8497	-46.4703	-127.36	-203.292	-273.01
1022.09	94.5853	97.5951	97.0745	87.8699	83.6347	85.748			1022.09	94.5853	25.7813	-46.5532	-127.572	-203.621	-273.321
1023.05	94.6317	97.5129	96.9763	87.6259	83.2705	85.3994			1023.05	94.6317	25.6991	-46.6514	-127.816	-203.985	-273.67
1024.02	94.6689	97.4095	96.8559	87.3314	82.8464	84.9864			1024.02	94.6689	25.5957	-46.7718	-128.11	-204.409	-274.083
1024.98	94.695	97.2763	96.7071	86.9668	82.3343	84.4744			1024.98	94.695	25.4625	-46.9206	-128.475	-204.921	-274.595
1025.94	94.7109	97.1079	96.5277	86.5223	81.7178	83.8375			1025.94	94.7109	25.2941	-47.1	-128.919	-205.538	-275.232
1026.91	94.7202	96.9078	96.3239	86.0095	81.0099	83.0826			1026.91	94.7202	25.094	-47.3038	-129.432	-206.245	-275.987
1027.87	94.7282	96.6921	96.1124	85.4702	80.2661	82.2684			1027.87	94.7282	24.8783	-47.5153	-129.971	-206.989	-276.801
1028.84	94.74	96.4892	95.9189	84.9739	79.5805	81.505			1028.84	94.74	24.6754	-47.7088	-130.468	-207.675	-277.564
1029.8	94.76	96.3327	95.7713	84.6018	79.0628	80.9286			1029.8	94.76	24.5189	-47.8564	-130.84	-208.193	-278.141
1030.77	94.7906	96.2504	95.6909	84.4233	78.802	80.6556			1030.77	94.7906	24.4366	-47.9368	-131.018	-208.453	-278.414
1031.73	94.8323	96.2541	95.6835	84.4713	78.833	80.7369			1031.73	94.8323	24.4403	-47.9442	-130.97	-208.422	-278.332
1032.69	94.8832	96.3344	95.7368	84.7306	79.1206	81.1344			1032.69	94.8832	24.5206	-47.8909	-130.711	-208.135	-277.935
1033.66	94.9402	96.4634	95.8242	85.1419	79.5713	81.7316			1033.66	94.9402	24.6496	-47.8035	-130.3	-207.684	-277.338
1034.62	94.9992	96.6047	95.9139	85.6218	80.0644	82.3748			1034.62	94.9992	24.7909	-47.7138	-129.82	-207.191	-276.694
1035.59	95.0564	96.7246	95.9789	86.0875	80.4908	82.9237			1035.59	95.0564	24.9108	-47.6488	-129.354	-206.765	-276.145
1036.55	95.1086	96.8016	96.0042	86.4785	80.7805	83.2898			1036.55	95.1086	24.9878	-47.6235	-128.963	-206.475	-275.779
1037.52	95.1539	96.8289	95.9873	86.765	80.9105	83.4477			1037.52	95.1539	25.0151	-47.6404	-128.676	-206.345	-275.621
1038.48	95.1914	96.8117	95.9345	86.9444	80.8947	83.4212			1038.48	95.1914	24.9979	-47.6932	-128.497	-206.361	-275.648
1039.44	95.2206	96.7613	95.8555	87.0312	80.7645	83.2564			1039.44	95.2206	24.9475	-47.7722	-128.41	-206.491	-275.813
1040.41	95.241	96.6892	95.7588	87.0444	80.5513	82.9979			1040.41	95.241	24.8754	-47.8689	-128.397	-206.704	-276.071
1041.37	95.2516	96.6043	95.6499	87.0005	80.2777	82.6761			1041.37	95.2516	24.7905	-47.9778	-128.441	-206.978	-276.393
1042.34	95.2505	96.5113	95.532	86.9099	79.9557	82.3067			1042.34	95.2505	24.6975	-48.0957	-128.532	-207.3	-276.762
1043.3	95.2357	96.4121	95.4068	86.7787	79.59	81.8956			1043.3	95.2357	24.5983	-48.2209	-128.663	-207.665	-277.174
1044.26	95.2046	96.3066	95.2752	86.61	79.1822	81.4442			1044.26	95.2046	24.4928	-48.3525	-128.831	-208.073	-277.625
1045.23	95.1537	96.193	95.1369	86.4054	78.7317	80.9517			1045.23	95.1537	24.3792	-48.4908	-129.036	-208.524	-278.117
1046.19	95.0781	96.0691	94.9901	86.1664	78.2366	80.4145			1046.19	95.0781	24.2553	-48.6376	-129.275	-209.019	-278.655
1047.16	94.9709	95.9318	94.8318	85.8938	77.6937	79.8262			1047.16	94.9709	24.118	-48.7959	-129.548	-209.562	-279.243
1048.12	94.8254	95.7786	94.6585	85.5887	77.0983	79.1782			1048.12	94.8254	23.9648	-48.9692	-129.853	-210.157	-279.891
1049.09	94.637	95.6073	94.4666	85.2524	76.4459	78.4614			1049.09	94.637	23.7935	-49.1611	-130.189	-210.809	-280.608
1050.05	94.408	95.4161	94.2536	84.8864	75.7331	77.6685			1050.05	94.408	23.6023	-49.3741	-130.555	-211.522	-281.401
1051.01	94.1493	95.2041	94.0173	84.4924	74.9593	76.7956			1051.01	94.1493	23.3903	-49.6104	-130.949	-212.296	-282.274
1051.98	93.8808	94.9704	93.7562	84.0719	74.1277	75.8443			1051.98	93.8808	23.1566	-49.8715	-131.37	-213.128	-283.225
1052.94	93.6268	94.7148	93.4698	83.6263	73.2458	74.822			1052.94	93.6268	22.901	-50.1579	-131.815	-214.01	-284.247
1053.91	93.4111	94.4382	93.1591	83.1571	72.3251	73.7409			1053.91	93.4111	22.6244	-50.4686	-132.284	-214.93	-285.328
1054.87	93.2506	94.1424	92.8266	82.6665	71.3788	72.6151			1054.87	93.2506	22.3286	-50.8011	-132.775	-215.877	-286.454
1055.84	93.1542	93.8296	92.4762	82.1573	70.4194	71.458			1055.84	93.1542	22.0158	-51.1515	-133.284	-216.836	-287.611
1056.8	93.1231	93.5017	92.1103	81.6328	69.4578	70.2811			1056.8	93.1231	21.6879	-51.5174	-133.809	-217.798	-288.788
1057.76	93.1545	93.1594	91.7289	81.0964	68.5031	69.0969			1057.76	93.1545	21.3456	-51.8988	-134.345	-218.752	-289.972
1058.73	93.2434	92.8024	91.3282	80.5513	67.5655	67.925			1058.73	93.2434	20.9886	-52.2995	-134.89	-219.69	-291.144
1059.69	93.3828	92.4315	90.9038	80.0004	66.6607	66.8006			1059.69	93.3828	20.6177	-52.7239	-135.441	-220.595	-292.269
1060.66	93.5613	92.0518	90.4566	79.4469	65.8142	65.7802			1060.66	93.5613	20.238	-53.1711	-135.995	-221.441	-293.289
1061.62	93.7606	91.6767	90	78.895	65.0658	64.9427			1061.62	93.7606	19.8629	-53.6277	-136.546	-222.19	-294.126
1062.59	93.9552	91.3309	89.566	78.351	64.4707	64.3848			1062.59	93.9552	19.5171	-54.0617	-137.09	-222.785	-294.684
1063.55	94.115	91.0512	89.206	77.8237	64.0969	64.2074			1063.55	94.115	19.2374	-54.4217	-137.618	-223.158	-294.862
1064.51	94.2079	90.8826	88.9838	77.3244	64.0171	64.4971			1064.51	94.2079	19.0688	-54.6439	-138.117	-223.238	-294.572
1065.48	94.2018	90.8703	88.9624	76.866	64.2931	65.3043			1065.48	94.2018	19.0565	-54.6653	-138.575	-222.962	-293.765
1066.44	94.064	91.049	89.1856	76.4615	64.9563	66.6214			1066.44	94.064	19.2352	-54.4421	-138.98	-222.299	-292.448
1067.41	93.7627	91.4306	89.6624	76.1231	65.9884	68.3697			1067.41	93.7627	19.6168	-53.9653	-139.318	-221.267	-290.699
1068.37	93.275	91.9964	90.3582	75.8596	67.3106	70.4011			1068.37	93.275	20.1826	-53.2695	-139.582	-219.945	-288.668
1069.34	92.6012	92.6955	91.1974	75.6752	68.7879	72.5169			1069.34	92.6012	20.8817	-52.4303	-139.766	-218.467	-286.552
1070.3	91.7841	93.4516	92.0774	75.5675	70.2496	74.5014			1070.3	91.7841	21.6378	-51.5503	-139.874	-217.006	-284.568
1071.26	90.9193	94.1774	92.8898	75.5267	71.5229	76.1615			1071.26	90.9193	22.3636	-50.7379	-139.915	-215.732	-282.908
1072.23	90.1485	94.7917	93.5425	75.535	72.4658	77.3592			1072.23	90.1485	22.9779	-50.0852	-139.906	-214.79	-281.71
1073.19	89.6293	95.2346	93.9752	75.5666	72.9916	78.0274			1073.19	89.6293	23.4208	-49.6525	-139.875	-214.264	-281.042
1074.16	89.4899	95.4757	94.1654	75.5903	73.0745	78.1649			1074.16	89.4899	23.6619	-49.4623	-139.851	-214.181	-280.904
1075.12	89.7866	95.5139	94.1241	75.5736	72.7407	77.8174			1075.12	89.7866	23.7001	-49.5036	-139.868	-214.515	-281.252
1076.08	90.4826	95.3703	93.8845	75.4876	72.049	77.0528			1076.08	90.4826	23.5565	-49.7432	-139.954	-215.206	-282.016
1077.05	91.4588	95.0775	93.4887	75.3143	71.073	75.9421			1077.05	91.4588	23.2637	-50.139	-140.127	-216.182	-283.127
1078.01	92.5527	94.6702	92.9773	75.0515	69.8891	74.5504			1078.01	92.5527	22.8564	-50.6504	-140.39	-217.366	-284.519
1078.98	93.6071	94.1785	92.384	74.7145	68.5731	72.9375			1078.98	93.6071	22.3647	-51.2437	-140.727	-218.682	-286.132
1079.94	94.5105	93.6266	91.7348	74.3328	67.1995	71.1629			1079.94	94.5105	21.8128	-51.8929	-141.109	-220.056	-287.906
1080.91	95.2132	93.0341	91.0507	73.9421	65.8413	69.2906			1080.91	95.2132	21.2203	-52.577	-141.499	-221.414	-289.779
1081.87	95.7201	92.4188	90.3514	73.5743	64.5654	67.3893			1081.87	95.7201	20.605	-53.2763	-141.867	-222.69	-291.68
1082.83	96.0685	91.7989	89.6585	73.2487	63.4277	65.5307			1082.83	96.0685	19.9851	-53.9692	-142.193	-223.828	-293.538
1083.8	96.3044	91.1953	88.9982	72.9686	62.4694	63.7873			1083.8	96.3044	19.3815	-54.6295	-142.473	-224.786	-295.282
1084.76	96.4666	90.6329	88.4025	72.7242	61.7203	62.2318			1084.76	96.4666	18.8191	-55.2252	-142.717	-225.535	-296.837
1085.73	96.5815	90.1406	87.9103	72.5002	61.2061	60.9391			1085.73	96.5815	18.3268	-55.7174	-142.941	-226.049	-298.13
1086.69	96.6646	89.7526	87.5662	72.285	60.9572	59.9891			1086.69	96.6646	17.9388	-56.0615	-143.156	-226.298	-299.08
1087.66	96.7248	89.506	87.4169	72.0767	61.0136	59.4649			1087.66	96.7248	17.6922	-56.2108	-143.365	-226.242	-299.604
1088.62	96.7678	89.4379	87.504	71.8847	61.4206	59.4462			1088.62	96.7678	17.6241	-56.1237	-143.557	-225.835	-299.623
1089.58	96.7975	89.5785	87.8547	71.7267	62.2159	59.996			1089.58	96.7975	17.7647	-55.773	-143.715	-225.039	-299.073
1090.55	96.8167	89.9437	88.4716	71.6224	63.4119	61.1426			1090.55	96.8167	18.1299	-55.1561	-143.819	-223.843	-297.927
1091.51	96.8274	90.528	89.328	71.5879	64.9812	62.864			1091.51	96.8274	18.7142	-54.2997	-143.854	-222.274	-296.205
1092.48	96.8311	91.3016	90.3678	71.6322	66.851	65.0794			1092.48	96.8311	19.4878	-53.2599	-143.809	-220.404	-293.99
1093.44	96.8287	92.2131	91.5145	71.756	68.9098	67.6533			1093.44	96.8287	20.3993	-52.1132	-143.685	-218.346	-291.416
1094.4	96.8209	93.1975	92.6845	71.9528	71.0256	70.413			1094.4	96.8209	21.3837	-50.9432	-143.489	-216.23	-288.656
1095.37	96.8076	94.1872	93.8019	72.2116	73.0694	73.1758			1095.37	96.8076	22.3734	-49.8258	-143.23	-214.186	-285.893
1096.33	96.7879	95.1232	94.8102	72.5187	74.9365	75.7775			1096.33	96.7879	23.3094	-48.8175	-142.923	-212.319	-283.292
1097.3	96.7605	95.9624	95.6772	72.8598	76.5588	78.0956			1097.3	96.7605	24.1486	-47.9505	-142.582	-210.697	-280.974
1098.26	96.7241	96.681	96.3943	73.2216	77.9082	80.0607			1098.26	96.7241	24.8672	-47.2334	-142.22	-209.347	-279.008
1099.23	96.678	97.2729	96.97	73.592	78.9897	81.6547			1099.23	96.678	25.4591	-46.6577	-141.849	-208.266	-277.414
1100.19	96.6223	97.7451	97.4231	73.9615	79.8301	82.9001			1100.19	96.6223	25.9313	-46.2046	-141.48	-207.425	-276.169
1101.15	96.5577	98.1129	97.7752	74.3223	80.4665	83.8432			1101.15	96.5577	26.2991	-45.8525	-141.119	-206.789	-275.226
1102.12	96.4858	98.3946	98.0471	74.6694	80.9373	84.5402			1102.12	96.4858	26.5808	-45.5806	-140.772	-206.318	-274.529
1103.08	96.4081	98.6083	98.2564	75.0003	81.2776	85.0457			1103.08	96.4081	26.7945	-45.3713	-140.441	-205.978	-274.023
1104.05	96.3261	98.7698	98.4173	75.3161	81.5189	85.4075			1104.05	96.3261	26.956	-45.2104	-140.125	-205.736	-273.662
1105.01	96.2406	98.8912	98.5407	75.6218	81.6895	85.666			1105.01	96.2406	27.0774	-45.087	-139.82	-205.566	-273.403
1105.98	96.1523	98.9816	98.6354	75.9276	81.8169	85.8547			1105.98	96.1523	27.1678	-44.9923	-139.514	-205.438	-273.214
1106.94	96.0616	99.0477	98.7077	76.248	81.9281	86.0024			1106.94	96.0616	27.2339	-44.92	-139.193	-205.327	-273.067
1107.9	95.9695	99.0945	98.7629	76.6009	82.0487	86.1337			1107.9	95.9695	27.2807	-44.8648	-138.841	-205.207	-272.935
1108.87	95.8769	99.1264	98.8046	77.0051	82.2005	86.2685			1108.87	95.8769	27.3126	-44.8231	-138.436	-205.055	-272.801
1109.83	95.7845	99.1471	98.8354	77.4765	82.3988	86.4204			1109.83	95.7845	27.3333	-44.7923	-137.965	-204.857	-272.649
1110.8	95.6913	99.1593	98.8566	78.0257	82.6502	86.5958			1110.8	95.6913	27.3455	-44.7711	-137.416	-204.605	-272.473
1111.76	95.5941	99.1639	98.8684	78.6549	82.9526	86.7935			1111.76	95.5941	27.3501	-44.7593	-136.787	-204.303	-272.276
1112.73	95.4862	99.1609	98.8701	79.3578	83.2968	87.0063			1112.73	95.4862	27.3471	-44.7576	-136.084	-203.959	-272.063
1113.69	95.3579	99.1487	98.8606	80.1207	83.6703	87.2248			1113.69	95.3579	27.3349	-44.7671	-135.321	-203.585	-271.844
1114.65	95.1975	99.1261	98.8395	80.9252	84.061	87.4408			1114.65	95.1975	27.3123	-44.7882	-134.516	-203.194	-271.628
1115.62	94.9937	99.0927	98.8076	81.7511	84.46	87.6499			1115.62	94.9937	27.2789	-44.8201	-133.69	-202.795	-271.419
1116.58	94.7407	99.0505	98.7682	82.5795	84.8637	87.8538			1116.58	94.7407	27.2367	-44.8595	-132.862	-202.392	-271.215
1117.55	94.4427	99.0038	98.7267	83.3944	85.2735	88.0592			1117.55	94.4427	27.19	-44.901	-132.047	-201.982	-271.01
1118.51	94.1182	98.9587	98.6903	84.184	85.6947	88.2764			1118.51	94.1182	27.1449	-44.9374	-131.257	-201.561	-270.793
1119.48	93.8003	98.9217	98.6659	84.9401	86.1337	88.5169			1119.48	93.8003	27.1079	-44.9618	-130.501	-201.122	-270.552
1120.44	93.5324	98.8984	98.6588	85.6576	86.595	88.7899			1120.44	93.5324	27.0846	-44.9689	-129.784	-200.66	-270.279
1121.4	93.359	98.8914	98.6707	86.3331	87.0777	89.0992			1121.4	93.359	27.0776	-44.957	-129.108	-200.178	-269.97
1122.37	93.3148	98.9004	98.6992	86.9637	87.5725	89.4402			1122.37	93.3148	27.0866	-44.9285	-128.478	-199.683	-269.629
1123.33	93.4148	98.9217	98.7385	87.5459	88.0621	89.799			1123.33	93.4148	27.1079	-44.8892	-127.896	-199.193	-269.27
1124.3	93.6499	98.9494	98.7806	88.0745	88.5225	90.1536			1124.3	93.6499	27.1356	-44.8471	-127.367	-198.733	-268.916
1125.26	93.9892	98.9771	98.8176	88.5434	88.9276	90.4777			1125.26	93.9892	27.1633	-44.8101	-126.898	-198.328	-268.591
1126.22	94.388	98.999	98.8431	88.9457	89.2539	90.746			1126.22	94.388	27.1852	-44.7846	-126.496	-198.001	-268.323
1127.19	94.7986	99.0104	98.8534	89.2749	89.4853	90.9393			1127.19	94.7986	27.1966	-44.7743	-126.167	-197.77	-268.13
1128.15	95.1803	99.0088	98.8471	89.5269	89.6144	91.0476			1128.15	95.1803	27.195	-44.7806	-125.915	-197.641	-268.022
1129.12	95.506	98.9933	98.825	89.6996	89.6424	91.0704			1129.12	95.506	27.1795	-44.8027	-125.742	-197.613	-267.999
1130.08	95.7635	98.9643	98.7889	89.7939	89.5762	91.0142			1130.08	95.7635	27.1505	-44.8388	-125.648	-197.679	-268.055
1131.05	95.9533	98.9231	98.7408	89.8124	89.4252	90.8892			1131.05	95.9533	27.1093	-44.8869	-125.629	-197.83	-268.18
1132.01	96.0843	98.8715	98.6831	89.7584	89.1986	90.7056			1132.01	96.0843	27.0577	-44.9446	-125.683	-198.057	-268.364
1132.97	96.1685	98.8113	98.6177	89.6349	88.9033	90.4719			1132.97	96.1685	26.9975	-45.01	-125.807	-198.352	-268.597
1133.94	96.2178	98.7442	98.5463	89.4438	88.5442	90.1935			1133.94	96.2178	26.9304	-45.0814	-125.998	-198.711	-268.876
1134.9	96.2422	98.6718	98.4699	89.186	88.1241	89.8733			1134.9	96.2422	26.858	-45.1578	-126.255	-199.131	-269.196
1135.87	96.2489	98.595	98.3894	88.8616	87.6444	89.5124			1135.87	96.2489	26.7812	-45.2383	-126.58	-199.611	-269.557
1136.83	96.2429	98.5148	98.3046	88.47	87.1055	89.111			1136.83	96.2429	26.701	-45.3231	-126.971	-200.15	-269.958
1137.8	96.2274	98.4316	98.2151	88.0099	86.5068	88.6687			1137.8	96.2274	26.6178	-45.4126	-127.432	-200.749	-270.4
1138.76	96.2043	98.3455	98.12	87.4801	85.8467	88.1851			1138.76	96.2043	26.5317	-45.5077	-127.961	-201.409	-270.884
1139.72	96.1747	98.2564	98.0189	86.8788	85.1235	87.6594			1139.72	96.1747	26.4426	-45.6088	-128.563	-202.132	-271.41
1140.69	96.1385	98.1638	97.9114	86.205	84.3354	87.0914			1140.69	96.1385	26.35	-45.7163	-129.236	-202.92	-271.978
1141.65	96.0956	98.0674	97.7982	85.4594	83.482	86.4811			1141.65	96.0956	26.2536	-45.8295	-129.982	-203.773	-272.588
1142.62	96.0458	97.9672	97.68	84.6455	82.5658	85.8297			1142.62	96.0458	26.1534	-45.9477	-130.796	-204.69	-273.239
1143.58	95.9891	97.8634	97.5576	83.7707	81.5929	85.1399			1143.58	95.9891	26.0496	-46.0701	-131.671	-205.662	-273.929
1144.55	95.9256	97.7564	97.4315	82.8463	80.5734	84.4161			1144.55	95.9256	25.9426	-46.1962	-132.595	-206.682	-274.653
1145.51	95.8553	97.6463	97.3017	81.8868	79.5208	83.6638			1145.51	95.8553	25.8325	-46.326	-133.555	-207.735	-275.405
1146.47	95.7782	97.5329	97.1683	80.9085	78.451	82.8894			1146.47	95.7782	25.7191	-46.4594	-134.533	-208.804	-276.18
1147.44	95.6941	97.4157	97.0314	79.9283	77.3812	82.0992			1147.44	95.6941	25.6019	-46.5963	-135.513	-209.874	-276.97
1148.4	95.6031	97.2941	96.8914	78.9632	76.3284	81.2999			1148.4	95.6031	25.4803	-46.7363	-136.478	-210.927	-277.769
1149.37	95.5062	97.1672	96.7486	78.0314	75.3091	80.4985			1149.37	95.5062	25.3534	-46.8791	-137.41	-211.946	-278.571
1150.33	95.4052	97.0344	96.6024	77.1532	74.3386	79.7029			1150.33	95.4052	25.2206	-47.0253	-138.288	-212.917	-279.366
1151.29	95.3026	96.8947	96.451	76.351	73.4315	78.9231			1151.29	95.3026	25.0809	-47.1767	-139.09	-213.824	-280.146
1152.26	95.201	96.748	96.2923	75.6469	72.602	78.1715			1152.26	95.201	24.9342	-47.3354	-139.795	-214.653	-280.898
1153.22	95.1024	96.5956	96.126	75.0588	71.864	77.4641			1153.22	95.1024	24.7818	-47.5017	-140.383	-215.391	-281.605
1154.19	95.0079	96.4412	95.9553	74.5939	71.2295	76.8192			1154.19	95.0079	24.6274	-47.6724	-140.848	-216.026	-282.25
1155.15	94.9177	96.2917	95.7877	74.2446	70.706	76.2563			1155.15	94.9177	24.4779	-47.84	-141.197	-216.549	-282.813
1156.12	94.8306	96.1555	95.6335	73.9882	70.2929	75.7912			1156.12	94.8306	24.3417	-47.9942	-141.453	-216.962	-283.278
1157.08	94.7448	96.0402	95.5017	73.7907	69.9776	75.4308			1157.08	94.7448	24.2264	-48.126	-141.651	-217.278	-283.638
1158.04	94.658	95.9498	95.3967	73.6149	69.7351	75.1678			1158.04	94.658	24.136	-48.231	-141.827	-217.52	-283.901
1159.01	94.5679	95.8824	95.3149	73.4289	69.5308	74.9789			1159.01	94.5679	24.0686	-48.3128	-142.013	-217.725	-284.09
1159.97	94.4725	95.8305	95.2461	73.2126	69.3266	74.8266			1159.97	94.4725	24.0167	-48.3816	-142.229	-217.929	-284.243
1160.94	94.3706	95.7826	95.1758	72.959	69.0892	74.667			1160.94	94.3706	23.9688	-48.4519	-142.482	-218.166	-284.402
1161.9	94.2615	95.7267	95.0907	72.6725	68.7966	74.4593			1161.9	94.2615	23.9129	-48.537	-142.769	-218.459	-284.61
1162.87	94.1452	95.6533	94.9814	72.3634	68.4408	74.1747			1162.87	94.1452	23.8395	-48.6463	-143.078	-218.815	-284.894
1163.83	94.0218	95.557	94.8445	72.0435	68.0265	73.8005			1163.83	94.0218	23.7432	-48.7832	-143.398	-219.229	-285.269
1164.79	93.8915	95.4367	94.6812	71.7225	67.5665	73.3396			1164.79	93.8915	23.6229	-48.9465	-143.719	-219.689	-285.73
1165.76	93.7547	95.2938	94.4957	71.4071	67.0763	72.8054			1165.76	93.7547	23.48	-49.132	-144.034	-220.179	-286.264
1166.72	93.612	95.1312	94.2923	71.1013	66.5696	72.2151			1166.72	93.612	23.3174	-49.3354	-144.34	-220.686	-286.854
1167.69	93.4645	94.9518	94.0746	70.8081	66.057	71.5845			1167.69	93.4645	23.138	-49.5531	-144.633	-221.198	-287.485
1168.65	93.3127	94.7582	93.8451	70.53	65.5451	70.9249			1168.65	93.3127	22.9444	-49.7826	-144.911	-221.71	-288.144
1169.62	93.1566	94.5524	93.605	70.27	65.0378	70.2426			1169.62	93.1566	22.7386	-50.0227	-145.171	-222.218	-288.827
1170.58	92.9944	94.3358	93.3546	70.031	64.5371	69.5403			1170.58	92.9944	22.522	-50.2731	-145.41	-222.718	-289.529
1171.54	92.8224	94.1088	93.0936	69.8159	64.0435	68.8186			1171.54	92.8224	22.295	-50.5341	-145.626	-223.212	-290.251
1172.51	92.6353	93.8707	92.8209	69.6275	63.5566	68.0789			1172.51	92.6353	22.0569	-50.8068	-145.814	-223.699	-290.99
1173.47	92.427	93.62	92.5355	69.4688	63.0761	67.3258			1173.47	92.427	21.8062	-51.0922	-145.973	-224.179	-291.743
1174.44	92.1911	93.3559	92.2378	69.3428	62.6042	66.5693			1174.44	92.1911	21.5421	-51.3899	-146.099	-224.651	-292.5
1175.4	91.9216	93.0799	91.9313	69.2522	62.1474	65.8247			1175.4	91.9216	21.2661	-51.6964	-146.189	-225.108	-293.244
1176.36	91.6133	92.7975	91.6236	69.1987	61.7171	65.1102			1176.36	91.6133	20.9837	-52.0041	-146.243	-225.538	-293.959
1177.33	91.2618	92.519	91.326	69.1819	61.3292	64.4428			1177.33	91.2618	20.7052	-52.3017	-146.26	-225.926	-294.626
1178.29	90.8628	92.2577	91.0524	69.1988	61.0002	63.8344			1178.29	90.8628	20.4439	-52.5753	-146.243	-226.255	-295.235
1179.26	90.4119	92.0268	90.8154	69.2439	60.7441	63.2918			1179.26	90.4119	20.213	-52.8123	-146.198	-226.511	-295.777
1180.22	89.9038	91.8354	90.6235	69.3099	60.5688	62.8201			1180.22	89.9038	20.0216	-53.0042	-146.132	-226.687	-296.249
1181.19	89.3306	91.6861	90.479	69.3898	60.4754	62.4285			1181.19	89.3306	19.8723	-53.1487	-146.052	-226.78	-296.641
1182.15	88.681	91.5742	90.3777	69.4783	60.4593	62.1349			1182.15	88.681	19.7604	-53.25	-145.963	-226.796	-296.934
1183.11	87.9378	91.4901	90.3101	69.5729	60.5128	61.9639			1183.11	87.9378	19.6763	-53.3176	-145.869	-226.743	-297.105
1184.08	87.0757	91.423	90.2655	69.6734	60.6274	61.9399			1184.08	87.0757	19.6092	-53.3622	-145.768	-226.628	-297.129
1185.04	86.0603	91.3653	90.2357	69.7811	60.7969	62.0767			1185.04	86.0603	19.5515	-53.392	-145.66	-226.458	-296.992
1186.01	84.852	91.3166	90.2197	69.8973	61.0195	62.3723			1186.01	84.852	19.5028	-53.408	-145.544	-226.236	-296.697
1186.97	83.4167	91.2851	90.2265	70.0227	61.3011	62.8106			1186.97	83.4167	19.4713	-53.4012	-145.419	-225.954	-296.259
1187.94	81.7428	91.2883	90.2762	70.1567	61.6582	63.3728			1187.94	81.7428	19.4745	-53.3515	-145.285	-225.597	-295.696
1188.9	79.8582	91.35	90.3972	70.298	62.1173	64.0501			1188.9	79.8582	19.5362	-53.2305	-145.143	-225.138	-295.019
1189.86	77.8392	91.4958	90.6195	70.4449	62.7115	64.8517			1189.86	77.8392	19.682	-53.0082	-144.997	-224.544	-294.217
1190.83	75.8052	91.7472	90.9664	70.5958	63.4703	65.8018			1190.83	75.8052	19.9334	-52.6613	-144.846	-223.785	-293.267
1191.79	73.8986	92.1144	91.445	70.749	64.4086	66.9259			1191.79	73.8986	20.3006	-52.1827	-144.692	-222.847	-292.143
1192.76	72.2595	92.5919	92.0411	70.9031	65.5158	68.2327			1192.76	72.2595	20.7781	-51.5866	-144.538	-221.74	-290.836
1193.72	71.0078	93.1571	92.72	71.0564	66.7521	69.6991			1193.72	71.0078	21.3433	-50.9077	-144.385	-220.503	-289.37
1194.69	70.2379	93.7734	93.4328	71.2074	68.0529	71.2673			1194.69	70.2379	21.9596	-50.1949	-144.234	-219.202	-287.802
1195.65	70.0235	94.397	94.1266	71.3548	69.3399	72.8526			1195.65	70.0235	22.5832	-49.5011	-144.087	-217.915	-286.217
1196.61	70.4196	94.985	94.7549	71.4979	70.5366	74.3605			1196.61	70.4196	23.1712	-48.8728	-143.944	-216.719	-284.709
1197.58	71.4502	95.5015	95.2716	71.617	71.5571	75.6818			1197.58	71.4502	23.6877	-48.3561	-143.824	-215.698	-283.387
1198.54	73.0873	95.9265	95.6773	71.7349	72.3927	76.7847			1198.54	73.0873	24.1127	-47.9504	-143.707	-214.863	-282.284
1199.51	75.2252	96.2526	95.9732	71.8528	73.0349	77.6441			1199.51	75.2252	24.4388	-47.6545	-143.589	-214.22	-281.425
1200.47	77.6784	96.4841	96.1725	71.9714	73.4981	78.2674			1200.47	77.6784	24.6703	-47.4552	-143.47	-213.757	-280.802
1201.43	80.2083	96.6337	96.2946	72.0905	73.8127	78.6873			1201.43	80.2083	24.8199	-47.3331	-143.351	-213.443	-280.382
1202.4	82.5756	96.7197	96.374	72.2281	74.0391	78.9735			1202.4	82.5756	24.9059	-47.2537	-143.213	-213.216	-280.096
1203.36	84.5933	96.7564	96.4123	72.3583	74.1807	79.1442			1203.36	84.5933	24.9426	-47.2154	-143.083	-213.075	-279.925
1204.33	86.1644	96.7563	96.4203	72.4758	74.258	79.2349			1204.33	86.1644	24.9425	-47.2074	-142.966	-212.997	-279.834
1205.29	87.2834	96.7272	96.4032	72.575	74.2802	79.2683			1205.29	87.2834	24.9134	-47.2245	-142.866	-212.975	-279.801
1206.26	88.0099	96.6732	96.3618	72.6513	74.249	79.2564			1206.26	88.0099	24.8594	-47.2659	-142.79	-213.006	-279.813
1207.22	88.4294	96.5977	96.2981	72.702	74.1665	79.2062			1207.22	88.4294	24.7839	-47.3296	-142.739	-213.089	-279.863
1208.18	88.6205	96.5079	96.2184	72.7271	74.0419	79.1267			1208.18	88.6205	24.6941	-47.4093	-142.714	-213.213	-279.942
1209.15	88.6389	96.4161	96.1364	72.7288	73.8946	79.0312			1209.15	88.6389	24.6023	-47.4913	-142.713	-213.361	-280.038
1210.11	88.5169	96.3402	96.0718	72.7117	73.7524	78.9362			1210.11	88.5169	24.5264	-47.5559	-142.73	-213.503	-280.133
1211.08	88.2725	96.299	96.0451	72.6818	73.6438	78.8559			1211.08	88.2725	24.4852	-47.5826	-142.76	-213.612	-280.213
1212.04	87.9177	96.3066	96.0711	72.6468	73.5898	78.7978			1212.04	87.9177	24.4928	-47.5566	-142.795	-213.666	-280.271
1213.01	87.462	96.3673	96.1527	72.6157	73.5973	78.7603			1213.01	87.462	24.5535	-47.475	-142.826	-213.658	-280.309
1213.97	86.9119	96.4727	96.2793	72.5985	73.6578	78.7352			1213.97	86.9119	24.6589	-47.3484	-142.843	-213.598	-280.334
1214.93	86.2677	96.6037	96.4286	72.605	73.7507	78.7115			1214.93	86.2677	24.7899	-47.1991	-142.836	-213.505	-280.358
1215.9	85.5214	96.7352	96.5723	72.6425	73.8489	78.6786			1215.9	85.5214	24.9214	-47.0554	-142.799	-213.406	-280.391
1216.86	84.6594	96.8421	96.683	72.7136	73.9241	78.6275			1216.86	84.6594	25.0283	-46.9447	-142.728	-213.331	-280.442
1217.83	83.6701	96.9043	96.7393	72.8147	73.9508	78.5481			1217.83	83.6701	25.0905	-46.8884	-142.627	-213.305	-280.521
1218.79	82.5541	96.9091	96.7288	72.936	73.9073	78.4275			1218.79	82.5541	25.0953	-46.8989	-142.505	-213.348	-280.642
1219.76	81.334	96.8511	96.6468	73.064	73.7762	78.2481			1219.76	81.334	25.0373	-46.9809	-142.377	-213.479	-280.821
1220.72	80.0556	96.7304	96.4951	73.1851	73.5458	77.9911			1220.72	80.0556	24.9166	-47.1326	-142.256	-213.71	-281.078
1221.68	78.7787	96.5505	96.2789	73.2886	73.2112	77.6401			1221.68	78.7787	24.7367	-47.3488	-142.153	-214.044	-281.429
1222.65	77.5585	96.317	96.0051	73.3694	72.7751	77.1861			1222.65	77.5585	24.5032	-47.6226	-142.072	-214.48	-281.883
1223.61	76.4274	96.0369	95.6814	73.4281	72.2487	76.6296			1223.61	76.4274	24.2231	-47.9463	-142.013	-215.007	-282.44
1224.58	75.3902	95.7178	95.3159	73.4695	71.6493	75.9805			1224.58	75.3902	23.904	-48.3118	-141.972	-215.606	-283.089
1225.54	74.439	95.3683	94.9167	73.5006	70.9978	75.2548			1225.54	74.439	23.5545	-48.711	-141.941	-216.258	-283.814
1226.51	73.5844	94.9968	94.4919	73.5289	70.3152	74.471			1226.51	73.5844	23.183	-49.1358	-141.913	-216.94	-284.598
1227.47	72.8864	94.6115	94.0493	73.5609	69.621	73.6471			1227.47	72.8864	22.7977	-49.5784	-141.881	-217.634	-285.422
1228.43	72.4645	94.2197	93.5965	73.6017	68.9313	72.799			1228.43	72.4645	22.4059	-50.0312	-141.84	-218.324	-286.27
1229.4	72.475	93.8287	93.1415	73.6549	68.26	71.9403			1229.4	72.475	22.0149	-50.4862	-141.787	-218.995	-287.129
1230.36	73.0591	93.4454	92.6924	73.7225	67.6191	71.0831			1230.36	73.0591	21.6316	-50.9353	-141.719	-219.636	-287.986
1231.33	74.2832	93.0775	92.2586	73.8046	67.0198	70.2394			1231.33	74.2832	21.2637	-51.3691	-141.637	-220.236	-288.83
1232.29	76.0985	92.7328	91.85	73.8988	66.473	69.4221			1232.29	76.0985	20.919	-51.7777	-141.543	-220.782	-289.647
1233.25	78.3401	92.4197	91.4776	74.0008	65.99	68.646			1233.25	78.3401	20.6059	-52.1501	-141.441	-221.265	-290.423
1234.22	80.767	92.1467	91.1522	74.1045	65.5826	67.9287			1234.22	80.767	20.3329	-52.4755	-141.337	-221.673	-291.14
1235.18	83.1258	91.9218	90.8846	74.203	65.263	67.2903			1235.18	83.1258	20.108	-52.7431	-141.238	-221.992	-291.779
1236.15	85.2117	91.7524	90.6851	74.2899	65.0437	66.7527			1236.15	85.2117	19.9386	-52.9426	-141.152	-222.212	-292.316
1237.11	86.9047	91.6451	90.5632	74.3609	64.936	66.3383			1237.11	86.9047	19.8313	-53.0645	-141.081	-222.319	-292.731
1238.08	88.173	91.6045	90.5268	74.4141	64.9493	66.0676			1238.08	88.173	19.7907	-53.1009	-141.027	-222.306	-293.002
1239.04	89.0498	91.6333	90.5815	74.4506	65.089	65.9572			1239.04	89.0498	19.8195	-53.0462	-140.991	-222.166	-293.112
1240	89.6004	91.7316	90.7289	74.4742	65.3559	66.0173			1240	89.6004	19.9178	-52.8988	-140.967	-221.899	-293.052
1240.97	89.893	91.8965	90.9653	74.4898	65.745	66.2508			1240.97	89.893	20.0827	-52.6624	-140.952	-221.51	-292.818
1241.93	89.9828	92.1223	91.2812	74.5033	66.2462	66.6529			1241.93	89.9828	20.3085	-52.3465	-140.938	-221.009	-292.416
1242.9	89.9066	92.4004	91.6615	74.5203	66.845	67.2115			1242.9	89.9066	20.5866	-51.9662	-140.921	-220.41	-291.858
1243.86	89.6862	92.7204	92.0873	74.5461	67.524	67.9089			1243.86	89.6862	20.9066	-51.5404	-140.895	-219.731	-291.16
1244.83	89.3327	93.0706	92.5384	74.5858	68.2648	68.7239			1244.83	89.3327	21.2568	-51.0893	-140.856	-218.991	-290.345
1245.79	88.8508	93.4388	92.996	74.6442	69.049	69.6328			1245.79	88.8508	21.625	-50.6317	-140.797	-218.206	-289.436
1246.75	88.2433	93.8134	93.4449	74.7258	69.8601	70.6111			1246.75	88.2433	21.9996	-50.1828	-140.716	-217.395	-288.458
1247.72	87.5144	94.1842	93.8742	74.8339	70.6826	71.6334			1247.72	87.5144	22.3704	-49.7535	-140.608	-216.573	-287.436
1248.68	86.6726	94.5432	94.2773	74.9695	71.5033	72.6746			1248.68	86.6726	22.7294	-49.3504	-140.472	-215.752	-286.395
1249.65	85.7309	94.8848	94.6507	75.1309	72.3099	73.7102			1249.65	85.7309	23.071	-48.977	-140.311	-214.945	-285.359
1250.61	84.7028	95.2055	94.9931	75.3129	73.0916	74.7174			1250.61	84.7028	23.3917	-48.6346	-140.129	-214.164	-284.352
1251.58	83.5965	95.5039	95.3044	75.508	73.8386	75.6773			1251.58	83.5965	23.6901	-48.3233	-139.933	-213.417	-283.392
1252.54	82.41	95.7795	95.5854	75.7075	74.5426	76.5753			1252.54	82.41	23.9657	-48.0423	-139.734	-212.713	-282.494
1253.5	81.1319	96.0324	95.8375	75.9028	75.1967	77.4026			1253.5	81.1319	24.2186	-47.7902	-139.539	-212.059	-281.667
1254.47	79.7486	96.2627	96.0627	76.0872	75.796	78.1551			1254.47	79.7486	24.4489	-47.565	-139.354	-211.459	-280.914
1255.43	78.2561	96.4707	96.263	76.2557	76.3371	78.8324			1255.43	78.2561	24.6569	-47.3647	-139.186	-210.918	-280.237
1256.4	76.671	96.6568	96.4407	76.4051	76.8185	79.436			1256.4	76.671	24.843	-47.187	-139.036	-210.437	-279.633
1257.36	75.0368	96.8218	96.5976	76.5332	77.2396	79.9675			1257.36	75.0368	25.008	-47.0301	-138.908	-210.016	-279.102
1258.32	73.4229	96.9671	96.7354	76.6391	77.6017	80.4288			1258.32	73.4229	25.1533	-46.8923	-138.802	-209.654	-278.64
1259.29	71.9197	97.0946	96.8556	76.7229	77.9075	80.8224			1259.29	71.9197	25.2808	-46.7721	-138.719	-209.348	-278.247
1260.25	70.6322	97.2062	96.96	76.7866	78.1619	81.1526			1260.25	70.6322	25.3924	-46.6677	-138.655	-209.093	-277.917
1261.22	69.6739	97.3038	97.0507	76.8338	78.3714	81.426			1261.22	69.6739	25.49	-46.577	-138.608	-208.884	-277.643
1262.18	69.1569	97.389	97.1298	76.8695	78.5439	81.6513			1262.18	69.1569	25.5752	-46.4979	-138.572	-208.711	-277.418
1263.15	69.176	97.463	97.1999	76.8985	78.6866	81.8377			1263.15	69.176	25.6492	-46.4278	-138.543	-208.569	-277.231
1264.11	69.7858	97.5267	97.263	76.9243	78.8049	81.9928			1264.11	69.7858	25.7129	-46.3647	-138.517	-208.45	-277.076
1265.07	70.9762	97.5808	97.3206	76.9479	78.9011	82.1211			1265.07	70.9762	25.767	-46.3071	-138.494	-208.354	-276.948
1266.04	72.658	97.6259	97.3735	76.9681	78.9745	82.2234			1266.04	72.658	25.8121	-46.2542	-138.473	-208.281	-276.846
1267	74.6675	97.6624	97.4215	76.9816	79.0219	82.2973			1267	74.6675	25.8486	-46.2062	-138.46	-208.233	-276.772
1267.97	76.7929	97.691	97.4638	76.9845	79.0386	82.3387			1267.97	76.7929	25.8772	-46.1639	-138.457	-208.217	-276.73
1268.93	78.815	97.712	97.4992	76.973	79.0203	82.343			1268.93	78.815	25.8982	-46.1285	-138.468	-208.235	-276.726
1269.9	80.5491	97.726	97.5264	76.9453	78.964	82.307			1269.9	80.5491	25.9122	-46.1013	-138.496	-208.291	-276.762
1270.86	81.8733	97.7331	97.5444	76.9019	78.8698	82.2297			1270.86	81.8733	25.9193	-46.0833	-138.54	-208.386	-276.839
1271.82	82.7381	97.7331	97.5528	76.847	78.7407	82.1134			1271.82	82.7381	25.9193	-46.0749	-138.594	-208.515	-276.956
1272.79	83.1586	97.7256	97.5517	76.7877	78.5837	81.9637			1272.79	83.1586	25.9118	-46.076	-138.654	-208.672	-277.105
1273.75	83.1965	97.7095	97.5415	76.7342	78.4082	81.7884			1273.75	83.1965	25.8957	-46.0862	-138.707	-208.847	-277.281
1274.72	82.9401	97.6838	97.5227	76.6977	78.225	81.5962			1274.72	82.9401	25.87	-46.105	-138.744	-209.03	-277.473
1275.68	82.4865	97.6473	97.4952	76.6888	78.0445	81.3951			1275.68	82.4865	25.8335	-46.1325	-138.753	-209.211	-277.674
1276.65	81.9267	97.5992	97.459	76.716	77.8753	81.191			1276.65	81.9267	25.7854	-46.1687	-138.725	-209.38	-277.878
1277.61	81.3348	97.5395	97.4134	76.7848	77.7238	80.9877			1277.61	81.3348	25.7257	-46.2143	-138.657	-209.532	-278.081
1278.57	80.7602	97.4684	97.358	76.8975	77.5938	80.787			1278.57	80.7602	25.6546	-46.2697	-138.544	-209.662	-278.282
1279.54	80.2233	97.3869	97.2927	77.0532	77.4868	80.5896			1279.54	80.2233	25.5731	-46.335	-138.388	-209.769	-278.48
1280.5	79.7164	97.2958	97.2175	77.2485	77.4026	80.396			1280.5	79.7164	25.482	-46.4102	-138.193	-209.853	-278.673
1281.47	79.2076	97.196	97.1331	77.4775	77.3393	80.2064			1281.47	79.2076	25.3822	-46.4946	-137.964	-209.916	-278.863
1282.43	78.6467	97.0885	97.0405	77.7324	77.2932	80.0209			1282.43	78.6467	25.2747	-46.5872	-137.709	-209.962	-279.048
1283.39	77.9731	96.9738	96.9408	78.0043	77.2594	79.8394			1283.39	77.9731	25.16	-46.6869	-137.437	-209.996	-279.23
1284.36	77.1248	96.8532	96.8355	78.2835	77.2326	79.6614			1284.36	77.1248	25.0394	-46.7922	-137.158	-210.023	-279.408
1285.32	76.0494	96.7285	96.7266	78.5609	77.2079	79.4869			1285.32	76.0494	24.9147	-46.9011	-136.881	-210.047	-279.582
1286.29	74.718	96.6025	96.6162	78.829	77.1823	79.317			1286.29	74.718	24.7887	-47.0115	-136.612	-210.073	-279.752
1287.25	73.1358	96.4788	96.5071	79.0833	77.1554	79.1544			1287.25	73.1358	24.665	-47.1206	-136.358	-210.1	-279.915
1288.22	71.3497	96.3611	96.4024	79.3225	77.1299	79.0033			1288.22	71.3497	24.5473	-47.2253	-136.119	-210.125	-280.066
1289.18	69.4449	96.2529	96.3046	79.5487	77.1107	78.8686			1289.18	69.4449	24.4391	-47.3231	-135.893	-210.145	-280.201
1290.14	67.5351	96.1564	96.2158	79.7662	77.1032	78.7543			1290.14	67.5351	24.3426	-47.4119	-135.675	-210.152	-280.315
1291.11	65.7457	96.0724	96.1368	79.9804	77.1118	78.6623			1291.11	65.7457	24.2586	-47.4909	-135.461	-210.144	-280.407
1292.07	64.1961	96.0004	96.0674	80.1959	77.1384	78.5912			1292.07	64.1961	24.1866	-47.5603	-135.246	-210.117	-280.478
1293.04	62.9857	95.9391	96.0066	80.4155	77.1821	78.5364			1293.04	62.9857	24.1253	-47.6211	-135.026	-210.073	-280.533
1294	62.1856	95.8862	95.9526	80.6398	77.239	78.4909			1294	62.1856	24.0724	-47.6751	-134.802	-210.016	-280.578
1294.97	61.8361	95.8396	95.9036	80.8675	77.3038	78.4476			1294.97	61.8361	24.0258	-47.7241	-134.574	-209.952	-280.622
1295.93	61.9509	95.7968	95.857	81.0968	77.3712	78.401			1295.93	61.9509	23.983	-47.7707	-134.345	-209.884	-280.668
1296.89	62.5225	95.7554	95.8107	81.3264	77.4377	78.3494			1296.89	62.5225	23.9416	-47.817	-134.115	-209.818	-280.72
1297.86	63.5278	95.7135	95.7625	81.5564	77.5022	78.2953			1297.86	63.5278	23.8997	-47.8652	-133.885	-209.753	-280.774
1298.82	64.9293	95.6697	95.7111	81.7885	77.5672	78.2462			1298.82	64.9293	23.8559	-47.9166	-133.653	-209.688	-280.823
1299.79	66.6732	95.624	95.6563	82.0258	77.6382	78.2134			1299.79	66.6732	23.8102	-47.9714	-133.416	-209.617	-280.856
1300.75	68.6864	95.5775	95.5997	82.2713	77.7231	78.2107			1300.75	68.6864	23.7637	-48.028	-133.17	-209.532	-280.858
1301.72	70.8762	95.5326	95.5442	82.5274	77.8312	78.2527			1301.72	70.8762	23.7188	-48.0835	-132.914	-209.424	-280.816
1302.68	73.1375	95.4925	95.4943	82.7944	77.9712	78.353			1302.68	73.1375	23.6787	-48.1334	-132.647	-209.284	-280.716
1303.64	75.3656	95.4612	95.4549	83.0711	78.151	78.5229			1303.64	75.3656	23.6474	-48.1728	-132.37	-209.104	-280.546
1304.61	77.4711	95.4428	95.4313	83.3539	78.3757	78.7702			1304.61	77.4711	23.629	-48.1964	-132.088	-208.88	-280.299
1305.57	79.3924	95.4416	95.428	83.6384	78.6478	79.0979			1305.57	79.3924	23.6278	-48.1997	-131.803	-208.608	-279.971
1306.54	81.0992	95.4611	95.4485	83.9196	78.9675	79.505			1306.54	81.0992	23.6473	-48.1792	-131.522	-208.288	-279.564
1307.5	82.5883	95.5042	95.4948	84.1936	79.3336	79.9866			1307.5	82.5883	23.6904	-48.1329	-131.248	-207.922	-279.083
1308.46	83.8737	95.5725	95.5676	84.4573	79.7441	80.5348			1308.46	83.8737	23.7587	-48.0601	-130.984	-207.511	-278.534
1309.43	84.974	95.6663	95.6662	84.7089	80.1965	81.1395			1309.43	84.974	23.8525	-47.9615	-130.733	-207.059	-277.93
1310.39	85.9018	95.785	95.7892	84.9471	80.6873	81.7881			1310.39	85.9018	23.9712	-47.8385	-130.494	-206.568	-277.281
1311.36	86.6568	95.9266	95.9347	85.1711	81.2107	82.4662			1311.36	86.6568	24.1128	-47.693	-130.27	-206.045	-276.603
1312.32	87.2252	96.0882	96.1002	85.3807	81.7594	83.1585			1312.32	87.2252	24.2744	-47.5275	-130.061	-205.496	-275.911
1313.29	87.5842	96.2661	96.2822	85.5769	82.3241	83.8498			1313.29	87.5842	24.4523	-47.3455	-129.865	-204.931	-275.219
1314.25	87.7107	96.4552	96.4766	85.7617	82.8948	84.5263			1314.25	87.7107	24.6414	-47.1511	-129.68	-204.361	-274.543
1315.21	87.5916	96.6499	96.6774	85.9371	83.4603	85.1748			1315.21	87.5916	24.8361	-46.9503	-129.504	-203.795	-273.894
1316.18	87.2337	96.8439	96.8773	86.1034	84.0075	85.7814			1316.18	87.2337	25.0301	-46.7504	-129.338	-203.248	-273.288
1317.14	86.6667	97.0302	97.0676	86.2581	84.5205	86.3302			1317.14	86.6667	25.2164	-46.5601	-129.183	-202.735	-272.739
1318.11	85.9387	97.2023	97.2398	86.3966	84.9823	86.805			1318.11	85.9387	25.3885	-46.3879	-129.045	-202.273	-272.264
1319.07	85.1055	97.3543	97.3872	86.5145	85.3784	87.1929			1319.07	85.1055	25.5405	-46.2405	-128.927	-201.877	-271.876
1320.04	84.218	97.4815	97.5053	86.61	85.7005	87.4888			1320.04	84.218	25.6677	-46.1224	-128.831	-201.555	-271.58
1321	83.3159	97.5805	97.5928	86.6856	85.9483	87.6968			1321	83.3159	25.7667	-46.0349	-128.756	-201.307	-271.372
1321.96	82.43	97.6485	97.6499	86.7469	86.1272	87.8275			1321.96	82.43	25.8347	-45.9778	-128.695	-201.128	-271.242
1322.93	81.5936	97.6832	97.6767	86.8001	86.2434	87.8912			1322.93	81.5936	25.8694	-45.951	-128.641	-201.012	-271.178
1323.89	80.856	97.6826	97.6725	86.8493	86.2988	87.8921			1323.89	80.856	25.8688	-45.9552	-128.592	-200.957	-271.177
1324.86	80.2883	97.6461	97.6368	86.8947	86.2908	87.826			1324.86	80.2883	25.8323	-45.9909	-128.547	-200.965	-271.243
1325.82	79.976	97.5769	97.5712	86.9337	86.2165	87.6861			1325.82	79.976	25.7631	-46.0565	-128.508	-201.039	-271.383
1326.79	79.9987	97.4841	97.483	86.9626	86.0813	87.4723			1326.79	79.9987	25.6703	-46.1447	-128.479	-201.174	-271.597
1327.75	80.4053	97.3834	97.3862	86.9785	85.9046	87.2013			1327.75	80.4053	25.5696	-46.2415	-128.463	-201.351	-271.868
1328.71	81.1945	97.2955	97.3007	86.981	85.7212	86.91			1328.71	81.1945	25.4817	-46.327	-128.46	-201.534	-272.159
1329.68	82.3087	97.2411	97.247	86.9719	85.5742	86.6507			1329.68	82.3087	25.4273	-46.3807	-128.47	-201.681	-272.418
1330.64	83.6448	97.2357	97.2404	86.9549	85.5032	86.4779			1330.64	83.6448	25.4219	-46.3873	-128.487	-201.752	-272.591
1331.61	85.0773	97.2842	97.2859	86.9354	85.5332	86.4332			1331.61	85.0773	25.4704	-46.3418	-128.506	-201.722	-272.636
1332.57	86.4854	97.3798	97.3774	86.9198	85.6683	86.5339			1332.57	86.4854	25.566	-46.2503	-128.522	-201.587	-272.535
1333.53	87.7742	97.5062	97.4998	86.915	85.8927	86.7697			1333.53	87.7742	25.6924	-46.1279	-128.526	-201.363	-272.299
1334.5	88.8847	97.6427	97.6347	86.927	86.1771	87.1074			1334.5	88.8847	25.8289	-45.993	-128.514	-201.078	-271.962
1335.46	89.7924	97.7703	97.7654	86.9577	86.4859	87.499			1335.46	89.7924	25.9565	-45.8623	-128.484	-200.769	-271.57
1336.43	90.4966	97.8762	97.8801	87.0018	86.7814	87.8898			1336.43	90.4966	26.0624	-45.7476	-128.44	-200.474	-271.179
1337.39	91.0088	97.9554	97.9723	87.0465	87.0289	88.2264			1337.39	91.0088	26.1416	-45.6554	-128.395	-200.226	-270.843
1338.36	91.3428	98.01	98.0404	87.0772	87.2027	88.4665			1338.36	91.3428	26.1962	-45.5873	-128.364	-200.053	-270.603
1339.32	91.5112	98.0461	98.0862	87.0844	87.2917	88.5863			1339.32	91.5112	26.2323	-45.5415	-128.357	-199.964	-270.483
1340.28	91.5233	98.0705	98.1139	87.0675	87.3012	88.5828			1340.28	91.5233	26.2567	-45.5138	-128.374	-199.954	-270.486
1341.25	91.3864	98.089	98.1284	87.0352	87.2507	88.473			1341.25	91.3864	26.2752	-45.4993	-128.406	-200.005	-270.596
1342.21	91.1057	98.1047	98.1352	87.0022	87.1689	88.2896			1342.21	91.1057	26.2909	-45.4925	-128.439	-200.086	-270.78
1343.18	90.6855	98.1185	98.1386	86.9821	87.0845	88.0738			1343.18	90.6855	26.3047	-45.4891	-128.459	-200.171	-270.995
1344.14	90.1322	98.1299	98.1409	86.9816	87.0186	87.8671			1344.14	90.1322	26.3161	-45.4868	-128.46	-200.237	-271.202
1345.11	89.4583	98.1381	98.1425	86.9985	86.9811	87.7054			1345.11	89.4583	26.3243	-45.4852	-128.443	-200.274	-271.364
1346.07	88.6881	98.143	98.1426	87.0255	86.9736	87.6161			1346.07	88.6881	26.3292	-45.4851	-128.416	-200.282	-271.453
1347.03	87.8615	98.1452	98.1404	87.054	86.9922	87.6127			1347.03	87.8615	26.3314	-45.4873	-128.387	-200.263	-271.456
1348	87.0337	98.146	98.136	87.0776	87.0305	87.6917			1348	87.0337	26.3322	-45.4917	-128.364	-200.225	-271.377
1348.96	86.2716	98.1477	98.1311	87.0937	87.0821	87.8334			1348.96	86.2716	26.3339	-45.4966	-128.348	-200.173	-271.236
1349.93	85.6469	98.1525	98.1284	87.1032	87.1426	88.0087			1349.93	85.6469	26.3387	-45.4993	-128.338	-200.113	-271.06
1350.89	85.2261	98.1629	98.1317	87.1098	87.2111	88.1885			1350.89	85.2261	26.3491	-45.496	-128.332	-200.044	-270.881
1351.86	85.0593	98.1811	98.1445	87.1174	87.2895	88.3529			1351.86	85.0593	26.3673	-45.4832	-128.324	-199.966	-270.716
1352.82	85.169	98.2088	98.169	87.1277	87.3797	88.4944			1352.82	85.169	26.395	-45.4587	-128.314	-199.876	-270.575
1353.78	85.5416	98.2467	98.2058	87.1397	87.4821	88.6165			1353.78	85.5416	26.4329	-45.4219	-128.302	-199.773	-270.453
1354.75	86.127	98.2941	98.253	87.1502	87.5943	88.7285			1354.75	86.127	26.4803	-45.3747	-128.291	-199.661	-270.341
1355.71	86.8485	98.3492	98.3074	87.1566	87.7121	88.8409			1355.71	86.8485	26.5354	-45.3203	-128.285	-199.543	-270.228
1356.68	87.6191	98.4087	98.3653	87.1583	87.8319	88.9628			1356.68	87.6191	26.5949	-45.2624	-128.283	-199.423	-270.106
1357.64	88.361	98.469	98.4238	87.1574	87.9527	89.1016			1357.64	88.361	26.6552	-45.2039	-128.284	-199.303	-269.968
1358.61	89.0193	98.527	98.4813	87.1565	88.0741	89.2607			1358.61	89.0193	26.7132	-45.1464	-128.285	-199.181	-269.808
1359.57	89.5681	98.5812	98.5372	87.1535	88.1924	89.4357			1359.57	89.5681	26.7674	-45.0905	-128.288	-199.063	-269.633
1360.53	90.0069	98.632	98.5905	87.141	88.2986	89.6134			1360.53	90.0069	26.8182	-45.0372	-128.3	-198.957	-269.456
1361.5	90.3511	98.6807	98.6409	87.1108	88.3827	89.7771			1361.5	90.3511	26.8669	-44.9868	-128.331	-198.873	-269.292
1362.46	90.6217	98.7291	98.6884	87.0595	88.4394	89.9147			1362.46	90.6217	26.9153	-44.9393	-128.382	-198.816	-269.154
1363.43	90.8382	98.7779	98.7332	86.9899	88.4703	90.0226			1363.43	90.8382	26.9641	-44.8945	-128.452	-198.785	-269.047
1364.39	91.0128	98.8268	98.7754	86.91	88.4829	90.1059			1364.39	91.0128	27.013	-44.8523	-128.531	-198.772	-268.963
1365.35	91.1498	98.8743	98.8147	86.8297	88.4882	90.1762			1365.35	91.1498	27.0605	-44.813	-128.612	-198.767	-268.893
1366.32	91.2463	98.9187	98.8505	86.7556	88.4941	90.2442			1366.32	91.2463	27.1049	-44.7772	-128.686	-198.761	-268.825
1367.28	91.2978	98.9585	98.8818	86.6869	88.501	90.3135			1367.28	91.2978	27.1447	-44.7459	-128.755	-198.754	-268.756
1368.25	91.3044	98.9931	98.9081	86.6186	88.5041	90.3814			1368.25	91.3044	27.1793	-44.7196	-128.823	-198.751	-268.688
1369.21	91.2769	99.0227	98.9309	86.5453	88.4983	90.4446			1369.21	91.2769	27.2089	-44.6968	-128.896	-198.757	-268.625
1370.18	91.2377	99.0479	98.9528	86.4631	88.4809	90.5014			1370.18	91.2377	27.2341	-44.6749	-128.978	-198.774	-268.568
1371.14	91.2175	99.0694	98.9763	86.3666	88.4486	90.5497			1371.14	91.2175	27.2556	-44.6514	-129.075	-198.807	-268.519
1372.1	91.2454	99.0881	99.0007	86.2477	88.3954	90.5824			1372.1	91.2454	27.2743	-44.627	-129.194	-198.86	-268.487
1373.07	91.3385	99.1051	99.0227	86.0992	88.3145	90.5896			1373.07	91.3385	27.2913	-44.605	-129.342	-198.941	-268.48
1374.03	91.4955	99.1215	99.0377	85.9223	88.2057	90.5647			1374.03	91.4955	27.3077	-44.59	-129.519	-199.05	-268.504
1375	91.6998	99.1386	99.0426	85.7316	88.0805	90.5112			1375	91.6998	27.3248	-44.5851	-129.71	-199.175	-268.558
1375.96	91.927	99.1575	99.0378	85.5541	87.9622	90.4444			1375.96	91.927	27.3437	-44.5899	-129.887	-199.293	-268.625
1376.93	92.1554	99.1788	99.0272	85.4238	87.8829	90.3905			1376.93	92.1554	27.365	-44.6005	-130.018	-199.372	-268.679
1377.89	92.3717	99.2027	99.017	85.372	87.8738	90.3784			1377.89	92.3717	27.3889	-44.6107	-130.069	-199.382	-268.691
1378.85	92.5721	99.2288	99.0133	85.4146	87.9532	90.4285			1378.85	92.5721	27.415	-44.6144	-130.027	-199.302	-268.641
1379.82	92.757	99.2565	99.0187	85.5462	88.119	90.5446			1379.82	92.757	27.4427	-44.609	-129.895	-199.136	-268.525
1380.78	92.9248	99.2846	99.0319	85.7442	88.3512	90.7151			1380.78	92.9248	27.4708	-44.5958	-129.697	-198.904	-268.354
1381.75	93.0696	99.3113	99.0489	85.9778	88.6204	90.9197			1381.75	93.0696	27.4975	-44.5788	-129.464	-198.635	-268.149
1382.71	93.1811	99.335	99.0656	86.2187	88.898	91.1379			1382.71	93.1811	27.5212	-44.5621	-129.223	-198.357	-267.931
1383.67	93.2482	99.3544	99.0797	86.4474	89.164	91.3541			1383.67	93.2482	27.5406	-44.548	-128.994	-198.091	-267.715
1384.64	93.2621	99.3696	99.0915	86.6545	89.4081	91.5584			1384.64	93.2621	27.5558	-44.5362	-128.787	-197.847	-267.511
1385.6	93.2203	99.3824	99.1036	86.8376	89.6273	91.7448			1385.6	93.2203	27.5686	-44.5241	-128.604	-197.628	-267.324
1386.57	93.1271	99.3956	99.1191	86.9976	89.8227	91.911			1386.57	93.1271	27.5818	-44.5086	-128.444	-197.433	-267.158
1387.53	92.9921	99.4114	99.1392	87.1354	89.9954	92.0558			1387.53	92.9921	27.5976	-44.4885	-128.306	-197.26	-267.013
1388.5	92.8257	99.4306	99.1618	87.2489	90.1426	92.1774			1388.5	92.8257	27.6168	-44.4659	-128.193	-197.113	-266.892
1389.46	92.6351	99.452	99.1827	87.3359	90.2607	92.275			1389.46	92.6351	27.6382	-44.445	-128.106	-196.995	-266.794
1390.42	92.4212	99.4729	99.1994	87.3994	90.3515	92.3548			1390.42	92.4212	27.6591	-44.4283	-128.042	-196.904	-266.714
1391.39	92.1784	99.4904	99.2134	87.4479	90.4232	92.4283			1391.39	92.1784	27.6766	-44.4143	-127.994	-196.832	-266.641
1392.35	91.8982	99.5028	99.2293	87.4905	90.485	92.5061			1392.35	91.8982	27.689	-44.3984	-127.951	-196.77	-266.563
1393.32	91.5734	99.5101	99.2521	87.5302	90.5399	92.5896			1393.32	91.5734	27.6963	-44.3756	-127.911	-196.715	-266.48
1394.28	91.1983	99.5135	99.2832	87.5597	90.5794	92.6667			1394.28	91.1983	27.6997	-44.3445	-127.882	-196.676	-266.402
1395.25	90.7667	99.5145	99.3182	87.5617	90.5838	92.7127			1395.25	90.7667	27.7007	-44.3095	-127.88	-196.672	-266.356
1396.21	90.2695	99.5141	99.3487	87.5159	90.5296	92.6995			1396.21	90.2695	27.7003	-44.279	-127.926	-196.726	-266.37
1397.17	89.6958	99.5128	99.3662	87.4086	90.401	92.6082			1397.17	89.6958	27.699	-44.2615	-128.033	-196.854	-266.461
1398.14	89.034	99.5104	99.3672	87.2409	90.1998	92.4397			1398.14	89.034	27.6966	-44.2605	-128.201	-197.056	-266.629
1399.1	88.2729	99.5066	99.3543	87.0277	89.9446	92.2152			1399.1	88.2729	27.6928	-44.2734	-128.414	-197.311	-266.854
1400.07	87.3996	99.5013	99.3345	86.7898	89.6615	91.9647			1400.07	87.3996	27.6875	-44.2932	-128.652	-197.594	-267.104
1401.03	86.3949	99.4947	99.3149	86.5418	89.3699	91.7135			1401.03	86.3949	27.6809	-44.3128	-128.9	-197.885	-267.356
1402	85.2319	99.4879	99.2998	86.2871	89.0766	91.4728			1402	85.2319	27.6741	-44.3279	-129.154	-198.179	-267.596
1402.96	83.8824	99.4823	99.2904	86.0202	88.7771	91.2415			1402.96	83.8824	27.6685	-44.3373	-129.421	-198.478	-267.828
1403.92	82.3332	99.48	99.286	85.7361	88.4665	91.0141			1403.92	82.3332	27.6662	-44.3417	-129.705	-198.789	-268.055
1404.89	80.605	99.4825	99.2862	85.4386	88.1472	90.7901			1404.89	80.605	27.6687	-44.3415	-130.003	-199.108	-268.279
1405.85	78.7644	99.4903	99.2909	85.1408	87.8309	90.5754			1405.85	78.7644	27.6765	-44.3368	-130.301	-199.424	-268.494
1406.82	76.9283	99.5024	99.3002	84.8614	87.5333	90.38			1406.82	76.9283	27.6886	-44.3275	-130.58	-199.722	-268.689
1407.78	75.2604	99.517	99.3138	84.6188	87.2701	90.2131			1407.78	75.2604	27.7032	-44.3139	-130.823	-199.985	-268.856
1408.75	73.9511	99.5315	99.3312	84.4276	87.0532	90.0813			1408.75	73.9511	27.7177	-44.2965	-131.014	-200.202	-268.988
1409.71	73.1773	99.5438	99.3517	84.296	86.8895	89.9874			1409.71	73.1773	27.73	-44.276	-131.145	-200.366	-269.082
1410.67	73.049	99.5528	99.3741	84.2252	86.7806	89.9307			1410.67	73.049	27.739	-44.2536	-131.216	-200.475	-269.138
1411.64	73.5688	99.5579	99.3956	84.2101	86.7225	89.907			1411.64	73.5688	27.7441	-44.2321	-131.231	-200.533	-269.162
1412.6	74.6217	99.5585	99.4112	84.2392	86.7049	89.9079			1412.6	74.6217	27.7447	-44.2165	-131.202	-200.55	-269.161
1413.57	75.996	99.5533	99.415	84.2979	86.7125	89.9222			1413.57	75.996	27.7395	-44.2127	-131.144	-200.543	-269.147
1414.53	77.4297	99.5404	99.4022	84.374	86.7307	89.9392			1414.53	77.4297	27.7266	-44.2255	-131.067	-200.525	-269.13
1415.49	78.6713	99.518	99.3721	84.4612	86.7491	89.9512			1415.49	78.6713	27.7042	-44.2556	-130.98	-200.506	-269.118
1416.46	79.5367	99.486	99.3289	84.558	86.7635	89.9536			1416.46	79.5367	27.6722	-44.2988	-130.883	-200.492	-269.116
1417.42	79.9426	99.4466	99.2823	84.668	86.7784	89.9497			1417.42	79.9426	27.6328	-44.3454	-130.773	-200.477	-269.119
1418.39	79.9015	99.4029	99.2447	84.7991	86.8063	89.9524			1418.39	79.9015	27.5891	-44.383	-130.642	-200.449	-269.117
1419.35	79.4891	99.3563	99.2239	84.9551	86.8543	89.9718			1419.35	79.4891	27.5425	-44.4038	-130.486	-200.401	-269.097
1420.32	78.8094	99.3048	99.2171	85.1279	86.9116	90.0021			1420.32	78.8094	27.491	-44.4106	-130.314	-200.344	-269.067
1421.28	77.9672	99.2426	99.2108	85.2997	86.9514	90.0218			1421.28	77.9672	27.4288	-44.4169	-130.142	-200.304	-269.047
1422.24	77.0459	99.1612	99.1861	85.45	86.9377	89.9998			1422.24	77.0459	27.3474	-44.4416	-129.991	-200.318	-269.069
1423.21	76.102	99.0525	99.1236	85.5584	86.8329	89.9001			1423.21	76.102	27.2387	-44.5041	-129.883	-200.422	-269.169
1424.17	75.1807	98.9107	99.0107	85.6122	86.6111	89.6954			1424.17	75.1807	27.0969	-44.617	-129.829	-200.644	-269.374
1425.14	74.3328	98.7339	98.8466	85.6139	86.2702	89.3792			1425.14	74.3328	26.9201	-44.7811	-129.828	-200.985	-269.69
1426.1	73.617	98.5241	98.6413	85.5796	85.8323	88.9656			1426.1	73.617	26.7103	-44.9864	-129.862	-201.423	-270.104
1427.07	73.0912	98.2894	98.4126	85.5293	85.3361	88.4817			1427.07	73.0912	26.4756	-45.2151	-129.912	-201.919	-270.587
1428.03	72.7987	98.0452	98.1813	85.4751	84.8262	87.9594			1428.03	72.7987	26.2314	-45.4464	-129.966	-202.429	-271.11
1428.99	72.7568	97.8142	97.9674	85.4161	84.3441	87.4315			1428.99	72.7568	26.0004	-45.6603	-130.025	-202.911	-271.638
1429.96	72.9558	97.6211	97.7867	85.3391	83.921	86.9291			1429.96	72.9558	25.8073	-45.841	-130.102	-203.334	-272.14
1430.92	73.3693	97.4868	97.6479	85.2253	83.5743	86.4799			1430.92	73.3693	25.673	-45.9798	-130.216	-203.681	-272.589
1431.89	73.9703	97.4229	97.5538	85.0608	83.313	86.1117			1431.89	73.9703	25.6091	-46.0739	-130.381	-203.942	-272.957
1432.85	74.7458	97.4296	97.5038	84.8474	83.1445	85.8554			1432.85	74.7458	25.6158	-46.1239	-130.594	-204.111	-273.214
1433.82	75.698	97.4961	97.4965	84.6068	83.0787	85.7408			1433.82	75.698	25.6823	-46.1312	-130.835	-204.177	-273.328
1434.78	76.8206	97.6049	97.5306	84.3756	83.124	85.7847			1434.78	76.8206	25.7911	-46.0971	-131.066	-204.131	-273.284
1435.74	78.0723	97.7371	97.6047	84.1963	83.2816	85.9822			1435.74	78.0723	25.9233	-46.023	-131.245	-203.974	-273.087
1436.71	79.3779	97.8762	97.7164	84.104	83.5425	86.3073			1436.71	79.3779	26.0624	-45.9113	-131.337	-203.713	-272.762
1437.67	80.6489	98.0097	97.8567	84.1106	83.8791	86.7122			1437.67	80.6489	26.1959	-45.771	-131.331	-203.376	-272.357
1438.64	81.8069	98.1293	98.0087	84.2013	84.2467	87.1338			1438.64	81.8069	26.3155	-45.619	-131.24	-203.009	-271.935
1439.6	82.8072	98.2312	98.1536	84.343	84.5994	87.5149			1439.6	82.8072	26.4174	-45.4741	-131.098	-202.656	-271.554
1440.56	83.6498	98.3151	98.2759	84.4984	84.9043	87.8213			1440.56	83.6498	26.5013	-45.3518	-130.943	-202.351	-271.248
1441.53	84.3591	98.3824	98.3669	84.6376	85.145	88.0421			1441.53	84.3591	26.5686	-45.2608	-130.804	-202.11	-271.027
1442.49	84.9531	98.4341	98.4256	84.7455	85.3201	88.1825			1442.49	84.9531	26.6203	-45.2021	-130.696	-201.935	-270.887
1443.46	85.4323	98.4709	98.4575	84.8215	85.4381	88.2563			1443.46	85.4323	26.6571	-45.1702	-130.62	-201.817	-270.813
1444.42	85.7866	98.4918	98.4699	84.8686	85.5069	88.2754			1444.42	85.7866	26.678	-45.1578	-130.573	-201.748	-270.794
1445.39	86.0079	98.4943	98.4662	84.8834	85.5221	88.2383			1445.39	86.0079	26.6805	-45.1615	-130.558	-201.733	-270.831
1446.35	86.0991	98.4724	98.4442	84.849	85.4598	88.1252			1446.35	86.0991	26.6586	-45.1835	-130.592	-201.796	-270.944
1447.31	86.0772	98.4181	98.3979	84.7379	85.2805	87.9022			1447.31	86.0772	26.6043	-45.2298	-130.704	-201.975	-271.167
1448.28	85.9696	98.324	98.3204	84.5172	84.9393	87.5313			1448.28	85.9696	26.5102	-45.3073	-130.924	-202.316	-271.538
1449.24	85.8066	98.1866	98.2054	84.1564	84.3981	86.9805			1449.24	85.8066	26.3728	-45.4223	-131.285	-202.857	-272.089
1450.21	85.6139	98.0085	98.0489	83.6343	83.6369	86.2338			1450.21	85.6139	26.1947	-45.5788	-131.807	-203.618	-272.835
1451.17	85.4062	97.7999	97.8522	82.9541	82.6706	85.3059			1451.17	85.4062	25.9861	-45.7755	-132.487	-204.585	-273.763
1452.14	85.1861	97.5786	97.6298	82.1667	81.5728	84.2645			1452.14	85.1861	25.7648	-45.9979	-133.275	-205.683	-274.805
1453.1	84.9485	97.3709	97.4173	81.4001	80.5052	83.2561			1453.1	84.9485	25.5571	-46.2104	-134.041	-206.75	-275.813
1454.06	84.6959	97.2123	97.2683	80.8622	79.7194	82.5028			1454.06	84.6959	25.3985	-46.3594	-134.579	-207.536	-276.566
1455.03	84.454	97.141	97.2282	80.752	79.4588	82.2095			1455.03	84.454	25.3272	-46.3995	-134.689	-207.797	-276.86
1455.99	84.2614	97.1787	97.3103	81.1298	79.8093	82.44			1455.99	84.2614	25.3649	-46.3174	-134.312	-207.446	-276.629
1456.96	84.1378	97.3199	97.5024	81.9118	80.6851	83.1192			1456.96	84.1378	25.5061	-46.1253	-133.53	-206.57	-275.95
1457.92	84.0681	97.5392	97.7703	82.9266	81.8911	84.0836			1457.92	84.0681	25.7254	-45.8574	-132.515	-205.364	-274.986
1458.89	83.9978	97.7987	98.0596	83.9402	83.1552	85.1042			1458.89	83.9978	25.9849	-45.5681	-131.501	-204.1	-273.965
1459.85	83.8314	98.0574	98.323	84.7414	84.2248	85.9774			1459.85	83.8314	26.2436	-45.3047	-130.7	-203.031	-273.092
1460.81	83.4562	98.2896	98.5453	85.2619	85.0087	86.6427			1460.81	83.4562	26.4758	-45.0824	-130.18	-202.247	-272.426
1461.78	82.8007	98.4923	98.7304	85.5597	85.5642	87.1567			1461.78	82.8007	26.6785	-44.8973	-129.882	-201.691	-271.912
1462.74	81.8851	98.6723	98.8846	85.7261	85.988	87.5972			1462.74	81.8851	26.8585	-44.7431	-129.715	-201.267	-271.472
1463.71	80.8314	98.8349	99.0158	85.8468	86.3637	88.0244			1463.71	80.8314	27.0211	-44.6119	-129.595	-200.892	-271.045
1464.67	79.8219	98.981	99.1324	85.9944	86.7521	88.4749			1464.67	79.8219	27.1672	-44.4953	-129.447	-200.503	-270.594
1465.63	79.0414	99.1096	99.2383	86.2192	87.1857	88.959			1465.63	79.0414	27.2958	-44.3894	-129.222	-200.07	-270.11
1466.6	78.6377	99.2194	99.3303	86.5474	87.6729	89.4668			1466.6	78.6377	27.4056	-44.2974	-128.894	-199.582	-269.602
1467.56	78.7005	99.3104	99.4049	86.9971	88.2215	89.9929			1467.56	78.7005	27.4966	-44.2228	-128.444	-199.034	-269.076
1468.53	79.2677	99.3847	99.4653	87.598	88.8635	90.5626			1468.53	79.2677	27.5709	-44.1624	-127.843	-198.392	-268.507
1469.49	80.3575	99.4444	99.5199	88.3879	89.649	91.2238			1469.49	80.3575	27.6306	-44.1078	-127.054	-197.606	-267.845
1470.46	81.9657	99.4907	99.5729	89.3704	90.5969	91.9967			1470.46	81.9657	27.6769	-44.0548	-126.071	-196.658	-267.072
1471.42	84.0041	99.5241	99.6189	90.4726	91.6473	92.8305			1471.42	84.0041	27.7103	-44.0088	-124.969	-195.608	-266.239
1472.38	86.2729	99.5461	99.6503	91.5691	92.6862	93.6297			1472.38	86.2729	27.7323	-43.9774	-123.872	-194.569	-265.439
1473.35	88.5163	99.5598	99.6637	92.5399	93.6025	94.3061			1473.35	88.5163	27.746	-43.964	-122.902	-193.653	-264.763
1474.31	90.492	99.5682	99.6587	93.2976	94.3129	94.7974			1474.31	90.492	27.7544	-43.969	-122.144	-192.942	-264.272
1475.28	92.0345	99.5738	99.6399	93.8125	94.7885	95.089			1475.28	92.0345	27.76	-43.9878	-121.629	-192.467	-263.98
1476.24	93.1136	99.5781	99.6199	94.1364	95.0791	95.2341			1476.24	93.1136	27.7643	-44.0078	-121.305	-192.176	-263.835
1477.21	93.8258	99.5801	99.6087	94.3596	95.271	95.3113			1477.21	93.8258	27.7663	-44.019	-121.082	-191.984	-263.758
1478.17	94.3058	99.5775	99.6056	94.5422	95.4188	95.3635			1478.17	94.3058	27.7637	-44.0221	-120.899	-191.837	-263.706
1479.13	94.6539	99.5679	99.6031	94.6998	95.5343	95.3935			1479.13	94.6539	27.7541	-44.0246	-120.742	-191.721	-263.676
1480.1	94.9237	99.5499	99.5947	94.8289	95.6129	95.3918			1480.1	94.9237	27.7361	-44.033	-120.613	-191.642	-263.677
1481.06	95.1401	99.5234	99.5789	94.9269	95.6529	95.3553			1481.06	95.1401	27.7096	-44.0488	-120.515	-191.602	-263.714
1482.03	95.3156	99.4893	99.5572	94.9981	95.6614	95.2913			1482.03	95.3156	27.6755	-44.0705	-120.443	-191.594	-263.778
1482.99	95.4596	99.4484	99.5338	95.0536	95.6523	95.216			1482.99	95.4596	27.6346	-44.0939	-120.388	-191.603	-263.853
1483.96	95.58	99.4004	99.5131	95.1087	95.6434	95.1493			1483.96	95.58	27.5866	-44.1146	-120.333	-191.612	-263.92
1484.92	95.6823	99.3419	99.4979	95.1761	95.6462	95.1029			1484.92	95.6823	27.5281	-44.1298	-120.265	-191.609	-263.966
1485.88	95.7704	99.2646	99.4822	95.2491	95.6432	95.0532			1485.88	95.7704	27.4508	-44.1455	-120.192	-191.612	-264.016
1486.85	95.8471	99.1566	99.4476	95.2847	95.5691	94.9209			1486.85	95.8471	27.3428	-44.1801	-120.157	-191.686	-264.148
1487.81	95.9162	99.0098	99.3704	95.2185	95.3375	94.6035			1487.81	95.9162	27.196	-44.2573	-120.223	-191.918	-264.466
1488.78	95.9816	98.8269	99.2393	95.0045	94.8989	94.0441			1488.78	95.9816	27.0131	-44.3884	-120.437	-192.356	-265.025
1489.74	96.047	98.6222	99.0603	94.6252	94.2581	93.2566			1489.74	96.047	26.8084	-44.5674	-120.816	-192.997	-265.813
1490.7	96.1136	98.4186	98.8539	94.0812	93.4623	92.3137			1490.7	96.1136	26.6048	-44.7738	-121.36	-193.793	-266.755
1491.67	96.1802	98.2444	98.6539	93.3937	92.5989	91.3447			1491.67	96.1802	26.4306	-44.9738	-122.048	-194.656	-267.724
1492.63	96.2436	98.1263	98.5008	92.6002	91.7769	90.5084			1492.63	96.2436	26.3125	-45.1269	-122.841	-195.478	-268.561
1493.6	96.2999	98.0844	98.4273	91.7437	91.0893	89.9387			1493.6	96.2999	26.2706	-45.2004	-123.698	-196.166	-269.13
1494.56	96.3457	98.1292	98.4491	90.8983	90.6133	89.724			1494.56	96.3457	26.3154	-45.1786	-124.543	-196.642	-269.345
1495.53	96.3805	98.2589	98.5633	90.2009	90.4272	89.9088			1495.53	96.3805	26.4451	-45.0644	-125.241	-196.828	-269.16
1496.49	96.4073	98.4568	98.751	89.8216	90.5954	90.4829			1496.49	96.4073	26.643	-44.8767	-125.62	-196.66	-268.586
1497.45	96.4319	98.694	98.9833	89.8845	91.1317	91.3756			1497.45	96.4319	26.8802	-44.6444	-125.557	-196.124	-267.694
1498.42	96.4599	98.9377	99.225	90.4069	91.9733	92.4589			1498.42	96.4599	27.1239	-44.4027	-125.035	-195.282	-266.61
1499.38	96.4948	99.1584	99.4383	91.2825	92.9812	93.5653			1499.38	96.4948	27.3446	-44.1894	-124.159	-194.274	-265.504
1500.35	96.5361	99.3373	99.5947	92.3091	93.9772	94.5342			1500.35	96.5361	27.5235	-44.033	-123.132	-193.278	-264.535
1501.31	96.5798	99.4709	99.6853	93.2705	94.8109	95.2694			1501.31	96.5798	27.6571	-43.9424	-122.171	-192.444	-263.8
1502.28	96.6195	99.5658	99.724	94.043	95.426	95.773			1502.28	96.6195	27.752	-43.9037	-121.398	-191.829	-263.296
1503.24	96.649	99.6306	99.7464	94.6481	95.8898	96.1492			1503.24	96.649	27.8168	-43.8813	-120.793	-191.366	-262.92
1504.2	96.6643	99.671	99.7887	95.1932	96.334	96.5398			1504.2	96.6643	27.8572	-43.839	-120.248	-190.921	-262.529
1505.17	96.6645	99.6909	99.8511	95.7233	96.8075	96.9818			1505.17	96.6645	27.8771	-43.7766	-119.718	-190.448	-262.087
1506.13	96.6561	99.6972	99.911	96.1987	97.2617	97.4082			1506.13	96.6561	27.8834	-43.7167	-119.243	-189.994	-261.661
1507.1	96.6497	99.6991	99.9579	96.5945	97.6635	97.7746			1507.1	96.6497	27.8853	-43.6698	-118.847	-189.592	-261.295
1508.06	96.6537	99.7039	99.9806	96.8796	97.9705	98.0345			1508.06	96.6537	27.8901	-43.6471	-118.562	-189.285	-261.035
1509.03	96.6729	99.7162	99.9658	97.0034	98.1169	98.1244			1509.03	96.6729	27.9024	-43.6619	-118.438	-189.138	-260.945
1509.99	96.7075	99.7378	99.9317	96.9968	98.1267	98.0794			1509.99	96.7075	27.924	-43.696	-118.445	-189.129	-260.99
1510.95	96.7517	99.7652	99.914	96.9693	98.1116	98.0237			1510.95	96.7517	27.9514	-43.7137	-118.472	-189.144	-261.045
1511.92	96.796	99.7924	99.9243	96.9792	98.1309	98.02			1511.92	96.796	27.9786	-43.7034	-118.462	-189.124	-261.049
1512.88	96.8342	99.8152	99.9566	97.0286	98.1857	98.0672			1512.88	96.8342	28.0014	-43.6711	-118.413	-189.07	-261.002
1513.85	96.8651	99.8327	100.006	97.1105	98.2692	98.1543			1513.85	96.8651	28.0189	-43.6217	-118.331	-188.986	-260.915
1514.81	96.89	99.8462	100.066	97.2139	98.3708	98.2668			1514.81	96.89	28.0324	-43.5617	-118.228	-188.885	-260.802
1515.78	96.9108	99.8565	100.13	97.3197	98.4705	98.3805			1515.78	96.9108	28.0427	-43.4977	-118.122	-188.785	-260.689
1516.74	96.9286	99.864	100.185	97.4065	98.5445	98.468			1516.74	96.9286	28.0502	-43.4427	-118.035	-188.711	-260.601
1517.7	96.9437	99.8684	100.223	97.4631	98.5811	98.5144			1517.7	96.9437	28.0546	-43.4047	-117.978	-188.674	-260.555
1518.67	96.9566	99.8691	100.245	97.496	98.5884	98.5262			1518.67	96.9566	28.0553	-43.3827	-117.945	-188.667	-260.543
1519.63	96.9678	99.8656	100.257	97.5241	98.5897	98.5253			1519.63	96.9678	28.0518	-43.3707	-117.917	-188.666	-260.544
1520.6	96.9787	99.8585	100.264	97.5643	98.6066	98.5335			1520.6	96.9787	28.0447	-43.3637	-117.877	-188.649	-260.536
1521.56	96.9904	99.8486	100.269	97.6182	98.6434	98.5557			1521.56	96.9904	28.0348	-43.3587	-117.823	-188.612	-260.513
1522.52	97.0037	99.8371	100.268	97.6686	98.6823	98.5745			1522.52	97.0037	28.0233	-43.3597	-117.773	-188.573	-260.495
1523.49	97.0187	99.8253	100.254	97.6893	98.6942	98.562			1523.49	97.0187	28.0115	-43.3737	-117.752	-188.561	-260.507
1524.45	97.0354	99.8146	100.224	97.6634	98.6593	98.4999			1524.45	97.0354	28.0008	-43.4037	-117.778	-188.596	-260.569
1525.42	97.0538	99.8065	100.182	97.592	98.577	98.3899			1525.42	97.0538	27.9927	-43.4457	-117.849	-188.678	-260.679
1526.38	97.074	99.8019	100.135	97.4894	98.4614	98.2486			1526.38	97.074	27.9881	-43.4927	-117.952	-188.794	-260.821
1527.35	97.0951	99.8009	100.09	97.3737	98.3317	98.0976			1527.35	97.0951	27.9871	-43.5377	-118.068	-188.924	-260.972
1528.31	97.1155	99.803	100.052	97.2622	98.2065	97.9577			1528.31	97.1155	27.9892	-43.5757	-118.179	-189.049	-261.111
1529.27	97.1333	99.8068	100.025	97.1701	98.1027	97.8472			1529.27	97.1333	27.993	-43.6027	-118.271	-189.153	-261.222
1530.24	97.1472	99.8114	100.013	97.1095	98.0342	97.7798			1530.24	97.1472	27.9976	-43.6147	-118.332	-189.221	-261.289
1531.2	97.1581	99.8165	100.016	97.0847	98.0062	97.759			1531.2	97.1581	28.0027	-43.6117	-118.357	-189.249	-261.31
1532.17	97.1685	99.8229	100.033	97.0892	98.0117	97.7751			1532.17	97.1685	28.0091	-43.5947	-118.352	-189.244	-261.294
1533.13	97.1817	99.8316	100.056	97.1047	98.0291	97.8046			1533.13	97.1817	28.0178	-43.5717	-118.337	-189.226	-261.265
1534.1	97.1995	99.8434	100.077	97.1031	98.0254	97.8136			1534.1	97.1995	28.0296	-43.5507	-118.338	-189.23	-261.256
1535.06	97.2214	99.8581	100.086	97.0631	97.9741	97.7769			1535.06	97.2214	28.0443	-43.5417	-118.378	-189.281	-261.292
1536.02	97.2453	99.8756	100.097	97.0041	97.8954	97.7182			1536.02	97.2453	28.0618	-43.5307	-118.437	-189.36	-261.351
1536.99	97.2683	99.895	100.14	97.0079	97.8819	97.7345			1536.99	97.2683	28.0812	-43.4877	-118.434	-189.373	-261.335
1537.95	97.2856	99.913	100.244	97.1622	98.0362	97.9287			1537.95	97.2856	28.0992	-43.3837	-118.279	-189.219	-261.14
1538.92	97.2913	99.9231	100.381	97.4402	98.3348	98.2676			1538.92	97.2913	28.1093	-43.2467	-118.001	-188.921	-260.802
1539.88	97.2835	99.9201	100.496	97.7184	98.6447	98.6041			1539.88	97.2835	28.1063	-43.1317	-117.723	-188.611	-260.465
1540.85	97.2663	99.9043	100.549	97.9021	98.8613	98.8257			1540.85	97.2663	28.0905	-43.0787	-117.539	-188.394	-260.243
1541.81	97.2451	99.8789	100.516	97.9232	98.9055	98.8509			1541.81	97.2451	28.0651	-43.1117	-117.518	-188.35	-260.218
1542.77	97.2257	99.8495	100.394	97.7378	98.7226	98.6283			1542.77	97.2257	28.0357	-43.2337	-117.704	-188.533	-260.441
1543.74	97.2143	99.824	100.226	97.4167	98.3849	98.2422			1543.74	97.2143	28.0102	-43.4017	-118.025	-188.87	-260.827
1544.7	97.2134	99.8081	100.08	97.1105	98.0559	97.8702			1544.7	97.2134	27.9943	-43.5477	-118.331	-189.199	-261.199
1545.67	97.2188	99.8007	99.9845	96.8974	97.8215	97.6048			1545.67	97.2188	27.9869	-43.6432	-118.544	-189.434	-261.464
1546.63	97.2248	99.7978	99.9311	96.7729	97.6765	97.4401			1546.63	97.2248	27.984	-43.6966	-118.669	-189.579	-261.629
1547.59	97.2277	99.7955	99.904	96.7096	97.5913	97.3436			1547.59	97.2277	27.9817	-43.7237	-118.732	-189.664	-261.726
1548.56	97.2261	99.7921	99.8912	96.684	97.5407	97.2877			1548.56	97.2261	27.9783	-43.7365	-118.757	-189.715	-261.781
1549.52	97.2211	99.7874	99.886	96.6803	97.5085	97.2542			1549.52	97.2211	27.9736	-43.7417	-118.761	-189.747	-261.815
1550.49	97.2153	99.7822	99.886	96.6881	97.4844	97.2322			1550.49	97.2153	27.9684	-43.7417	-118.753	-189.771	-261.837
1551.45	97.2113	99.7782	99.8891	96.6965	97.458	97.2111			1551.45	97.2113	27.9644	-43.7386	-118.745	-189.797	-261.858
1552.42	97.2106	99.7762	99.8916	96.691	97.4138	97.176			1552.42	97.2106	27.9624	-43.7361	-118.75	-189.842	-261.893
1553.38	97.2122	99.7761	99.8899	96.6564	97.3355	97.111			1553.38	97.2122	27.9623	-43.7378	-118.785	-189.92	-261.958
1554.34	97.2126	99.7767	99.8857	96.5888	97.2196	97.0129			1554.34	97.2126	27.9629	-43.742	-118.853	-190.036	-262.056
1555.31	97.205	99.7751	99.8822	96.4921	97.0727	96.8861			1555.31	97.205	27.9613	-43.7455	-118.949	-190.183	-262.183
1556.27	97.1818	99.7669	99.8639	96.3399	96.8712	96.6985			1556.27	97.1818	27.9531	-43.7638	-119.102	-190.384	-262.371
1557.24	97.1419	99.7502	99.8049	96.1022	96.5873	96.4137			1557.24	97.1419	27.9364	-43.8228	-119.339	-190.668	-262.655
1558.2	97.0956	99.7297	99.7197	95.8458	96.2976	96.108			1558.2	97.0956	27.9159	-43.908	-119.596	-190.958	-262.961
1559.17	97.0567	99.7124	99.6484	95.6748	96.1173	95.9029			1559.17	97.0567	27.8986	-43.9793	-119.767	-191.138	-263.166
1560.13	97.0347	99.7032	99.6134	95.6352	96.0932	95.8523			1560.13	97.0347	27.8894	-44.0143	-119.806	-191.162	-263.217
1561.09	97.0348	99.7054	99.6302	95.7455	96.2387	95.9782			1561.09	97.0348	27.8916	-43.9975	-119.696	-191.017	-263.091
1562.06	97.054	99.7184	99.7124	96.0058	96.5466	96.2814			1562.06	97.054	27.9046	-43.9153	-119.436	-190.709	-262.788
1563.02	97.0792	99.7355	99.8316	96.3203	96.9069	96.6501			1563.02	97.0792	27.9217	-43.7961	-119.121	-190.348	-262.419
1563.99	97.0966	99.749	99.9341	96.5597	97.1754	96.9326			1563.99	97.0966	27.9352	-43.6936	-118.882	-190.08	-262.137
1564.95	97.1002	99.7549	99.9904	96.6664	97.2896	97.0605			1564.95	97.1002	27.9411	-43.6373	-118.775	-189.966	-262.009
1565.92	97.0912	99.7532	100.004	96.6591	97.2726	97.0546			1565.92	97.0912	27.9394	-43.6237	-118.782	-189.983	-262.015
1566.88	97.0743	99.7457	99.9911	96.5878	97.1819	96.9715			1566.88	97.0743	27.9319	-43.6366	-118.854	-190.073	-262.098
1567.84	97.055	99.7352	99.9683	96.4987	97.07	96.8637			1567.84	97.055	27.9214	-43.6594	-118.943	-190.185	-262.205
1568.81	97.0379	99.7239	99.9442	96.4202	96.9678	96.7633			1568.81	97.0379	27.9101	-43.6835	-119.021	-190.288	-262.306
1569.77	97.0255	99.7135	99.9199	96.3581	96.8805	96.6767			1569.77	97.0255	27.8997	-43.7078	-119.083	-190.375	-262.392
1570.74	97.0174	99.7043	99.8919	96.3015	96.7941	96.5919			1570.74	97.0174	27.8905	-43.7358	-119.14	-190.461	-262.477
1571.7	97.011	99.6955	99.8594	96.2394	96.6956	96.4975			1571.7	97.011	27.8817	-43.7683	-119.202	-190.56	-262.572
1572.66	97.0025	99.685	99.826	96.1707	96.5848	96.3941			1572.66	97.0025	27.8712	-43.8017	-119.271	-190.671	-262.675
1573.63	96.9885	99.6698	99.7941	96.0962	96.4643	96.2837			1573.63	96.9885	27.856	-43.8336	-119.345	-190.791	-262.785
1574.59	96.968	99.6467	99.7588	96.0118	96.3288	96.1593			1574.59	96.968	27.8329	-43.8689	-119.43	-190.927	-262.91
1575.56	96.9438	99.6129	99.7148	95.9198	96.1754	96.0164			1575.56	96.9438	27.7991	-43.9129	-119.522	-191.08	-263.053
1576.52	96.9208	99.5664	99.6603	95.8326	96.0077	95.8575			1576.52	96.9208	27.7526	-43.9674	-119.609	-191.248	-263.212
1577.49	96.9028	99.5051	99.5928	95.754	95.8199	95.6756			1577.49	96.9028	27.6913	-44.0349	-119.687	-191.435	-263.394
1578.45	96.8908	99.428	99.5088	95.6741	95.5958	95.4523			1578.45	96.8908	27.6142	-44.1189	-119.767	-191.66	-263.617
1579.41	96.8828	99.337	99.4113	95.5818	95.3304	95.1814			1579.41	96.8828	27.5232	-44.2164	-119.86	-191.925	-263.888
1580.38	96.8746	99.2399	99.3099	95.4679	95.0376	94.877			1580.38	96.8746	27.4261	-44.3178	-119.974	-192.218	-264.192
1581.34	96.8617	99.1503	99.2166	95.3236	94.7449	94.5703			1581.34	96.8617	27.3365	-44.4111	-120.118	-192.51	-264.499
1582.31	96.8423	99.0856	99.1456	95.1538	94.4935	94.3094			1582.31	96.8423	27.2718	-44.4821	-120.288	-192.762	-264.76
1583.27	96.8174	99.0602	99.1107	94.982	94.3294	94.1479			1583.27	96.8174	27.2464	-44.517	-120.459	-192.926	-264.921
1584.24	96.789	99.0795	99.1188	94.8393	94.2811	94.1194			1584.24	96.789	27.2657	-44.5089	-120.602	-192.974	-264.95
1585.2	96.7587	99.1365	99.1644	94.7494	94.3446	94.2182			1585.2	96.7587	27.3227	-44.4633	-120.692	-192.911	-264.851
1586.16	96.7273	99.2138	99.2317	94.7203	94.4834	94.4006			1586.16	96.7273	27.4	-44.396	-120.721	-192.772	-264.669
1587.13	96.6945	99.29	99.3008	94.7442	94.6467	94.6048			1587.13	96.6945	27.4762	-44.3269	-120.697	-192.609	-264.464
1588.09	96.6604	99.3482	99.357	94.8026	94.7898	94.7776			1588.09	96.6604	27.5344	-44.2707	-120.639	-192.466	-264.292
1589.06	96.6249	99.3806	99.3942	94.8736	94.8882	94.8911			1589.06	96.6249	27.5668	-44.2335	-120.568	-192.367	-264.178
1590.02	96.5887	99.3886	99.4142	94.9371	94.9365	94.9431			1590.02	96.5887	27.5748	-44.2135	-120.504	-192.319	-264.126
1590.99	96.5523	99.3792	99.422	94.9771	94.9406	94.9461			1590.99	96.5523	27.5654	-44.2057	-120.464	-192.315	-264.123
1591.95	96.5161	99.3601	99.4216	94.9817	94.9076	94.914			1591.95	96.5161	27.5463	-44.2061	-120.46	-192.348	-264.155
1592.91	96.48	99.3373	99.4142	94.9437	94.8402	94.8532			1592.91	96.48	27.5235	-44.2135	-120.498	-192.415	-264.216
1593.88	96.4439	99.3132	99.3985	94.8598	94.7371	94.7628			1593.88	96.4439	27.4994	-44.2292	-120.582	-192.518	-264.306
1594.84	96.4073	99.2873	99.3729	94.7317	94.5961	94.6385			1594.84	96.4073	27.4735	-44.2548	-120.71	-192.659	-264.431
1595.81	96.3699	99.2579	99.338	94.5645	94.418	94.4785			1595.81	96.3699	27.4441	-44.2897	-120.877	-192.837	-264.591
1596.77	96.3312	99.2226	99.2967	94.3661	94.2078	94.2854			1596.77	96.3312	27.4088	-44.331	-121.075	-193.048	-264.784
1597.73	96.2905	99.1805	99.2535	94.1438	93.9733	94.0666			1597.73	96.2905	27.3667	-44.3742	-121.298	-193.282	-265.003
1598.7	96.2477	99.1325	99.2131	93.9024	93.7233	93.8321			1598.7	96.2477	27.3187	-44.4146	-121.539	-193.532	-265.237
1599.66	96.2027	99.0828	99.1791	93.6446	93.4673	93.5949			1599.66	96.2027	27.269	-44.4486	-121.797	-193.788	-265.474
1600.63	96.1559	99.0385	99.1543	93.3755	93.2178	93.3724			1600.63	96.1559	27.2247	-44.4734	-122.066	-194.038	-265.697
1601.59	96.1078	99.008	99.1414	93.1089	92.9931	93.1884			1601.59	96.1078	27.1942	-44.4863	-122.333	-194.262	-265.881
1602.56	96.0586	98.9988	99.1436	92.8693	92.8173	93.0703			1602.56	96.0586	27.185	-44.4841	-122.572	-194.438	-265.999
1603.52	96.0084	99.0146	99.1634	92.6887	92.7147	93.0418			1603.52	96.0084	27.2008	-44.4643	-122.753	-194.541	-266.027
1604.48	95.9569	99.0537	99.2009	92.5968	92.702	93.1139			1604.48	95.9569	27.2399	-44.4268	-122.845	-194.553	-265.955
1605.45	95.903	99.1094	99.2521	92.6103	92.7805	93.2778			1605.45	95.903	27.2956	-44.3756	-122.831	-194.475	-265.791
1606.41	95.8451	99.1719	99.3094	92.7239	92.9314	93.5031			1606.41	95.8451	27.3581	-44.3183	-122.718	-194.324	-265.566
1607.38	95.7814	99.2312	99.3628	92.9102	93.1202	93.7468			1607.38	95.7814	27.4174	-44.2649	-122.531	-194.135	-265.322
1608.34	95.7109	99.2804	99.4042	93.1276	93.3063	93.9652			1608.34	95.7109	27.4666	-44.2235	-122.314	-193.949	-265.104
1609.31	95.6337	99.3163	99.4286	93.3319	93.4529	94.1245			1609.31	95.6337	27.5025	-44.1991	-122.11	-193.802	-264.945
1610.27	95.5503	99.3393	99.4345	93.4861	93.5327	94.2045			1610.27	95.5503	27.5255	-44.1932	-121.955	-193.723	-264.865
1611.23	95.461	99.3519	99.4241	93.5687	93.5345	94.2016			1611.23	95.461	27.5381	-44.2036	-121.873	-193.721	-264.868
1612.2	95.365	99.3568	99.4035	93.5811	93.4674	94.131			1612.2	95.365	27.543	-44.2242	-121.86	-193.788	-264.938
1613.16	95.2593	99.3552	99.3808	93.544	93.357	94.021			1613.16	95.2593	27.5414	-44.2469	-121.897	-193.898	-265.048
1614.13	95.1409	99.3465	99.361	93.4835	93.2311	93.8993			1614.13	95.1409	27.5327	-44.2667	-121.958	-194.024	-265.17
1615.09	95.0101	99.3306	99.3462	93.4226	93.113	93.7878			1615.09	95.0101	27.5168	-44.2815	-122.019	-194.142	-265.281
1616.06	94.8725	99.3095	99.3398	93.3826	93.0238	93.7073			1616.06	94.8725	27.4957	-44.2879	-122.059	-194.232	-265.362
1617.02	94.7354	99.2867	99.3448	93.375	92.9742	93.6694			1617.02	94.7354	27.4729	-44.2829	-122.066	-194.281	-265.4
1617.98	94.6049	99.2656	99.3589	93.3921	92.9538	93.6644			1617.98	94.6049	27.4518	-44.2688	-122.049	-194.302	-265.405
1618.95	94.4826	99.2487	99.3777	93.4155	92.9412	93.6708			1618.95	94.4826	27.4349	-44.25	-122.026	-194.314	-265.398
1619.91	94.3646	99.2359	99.3982	93.4297	92.9186	93.6698			1619.91	94.3646	27.4221	-44.2295	-122.012	-194.337	-265.399
1620.88	94.2436	99.2245	99.4156	93.4208	92.8704	93.6437			1620.88	94.2436	27.4107	-44.2121	-122.021	-194.385	-265.425
1621.84	94.1138	99.2108	99.4235	93.3787	92.7856	93.5789			1621.84	94.1138	27.397	-44.2042	-122.063	-194.47	-265.49
1622.8	93.9752	99.193	99.419	93.3053	92.667	93.4765			1622.8	93.9752	27.3792	-44.2087	-122.136	-194.588	-265.593
1623.77	93.8318	99.171	99.4042	93.2137	92.5293	93.3515			1623.77	93.8318	27.3572	-44.2235	-122.228	-194.726	-265.718
1624.73	93.6881	99.1463	99.3828	93.1178	92.388	93.2205			1624.73	93.6881	27.3325	-44.2449	-122.324	-194.867	-265.849
1625.7	93.5464	99.1205	99.3577	93.0259	92.252	93.0937			1625.7	93.5464	27.3067	-44.27	-122.416	-195.003	-265.975
1626.66	93.4063	99.095	99.3308	92.9402	92.1233	92.9743			1626.66	93.4063	27.2812	-44.2969	-122.501	-195.132	-266.095
1627.63	93.2659	99.0712	99.3026	92.8563	91.9961	92.8572			1627.63	93.2659	27.2574	-44.3251	-122.585	-195.259	-266.212
1628.59	93.1241	99.0498	99.2707	92.7622	91.8563	92.7275			1628.59	93.1241	27.236	-44.357	-122.679	-195.399	-266.342
1629.55	92.9815	99.0316	99.2312	92.6427	91.6861	92.5664			1629.55	92.9815	27.2178	-44.3965	-122.799	-195.569	-266.503
1630.52	92.8388	99.0167	99.1846	92.492	91.4785	92.3662			1630.52	92.8388	27.2029	-44.4431	-122.949	-195.777	-266.703
1631.48	92.6953	99.004	99.1407	92.3286	91.2544	92.1485			1631.48	92.6953	27.1902	-44.487	-123.113	-196.001	-266.921
1632.45	92.5471	98.9904	99.1164	92.196	91.0637	91.9649			1632.45	92.5471	27.1766	-44.5113	-123.245	-196.192	-267.104
1633.41	92.3897	98.9708	99.1196	92.1295	90.9491	91.8587			1633.41	92.3897	27.157	-44.5081	-123.312	-196.306	-267.21
1634.38	92.2229	98.9417	99.14	92.1264	90.9113	91.8291			1634.38	92.2229	27.1279	-44.4877	-123.315	-196.344	-267.24
1635.34	92.052	98.9034	99.1635	92.1664	90.9286	91.8529			1635.34	92.052	27.0896	-44.4642	-123.275	-196.327	-267.216
1636.3	91.8835	98.8591	99.1792	92.226	90.9725	91.9014			1636.3	91.8835	27.0453	-44.4485	-123.215	-196.283	-267.168
1637.27	91.7213	98.8136	99.1757	92.267	90.9967	91.9279			1637.27	91.7213	26.9998	-44.452	-123.174	-196.259	-267.141
1638.23	91.5655	98.7716	99.1482	92.2557	90.959	91.8905			1638.23	91.5655	26.9578	-44.4795	-123.186	-196.296	-267.179
1639.2	91.412	98.7366	99.1073	92.1914	90.855	91.7868			1639.2	91.412	26.9228	-44.5204	-123.25	-196.4	-267.282
1640.16	91.254	98.7086	99.063	92.0839	90.6957	91.6286			1640.16	91.254	26.8948	-44.5647	-123.358	-196.56	-267.441
1641.13	91.0878	98.6852	99.0177	91.9359	90.4876	91.4215			1641.13	91.0878	26.8714	-44.61	-123.506	-196.768	-267.648
1642.09	90.9132	98.6643	98.9787	91.7682	90.2581	91.1924			1642.09	90.9132	26.8505	-44.649	-123.673	-196.997	-267.877
1643.05	90.7297	98.6433	98.9641	91.6318	90.0671	91.0026			1643.05	90.7297	26.8295	-44.6636	-123.81	-197.188	-268.067
1644.02	90.5326	98.6194	98.9884	91.5763	89.9698	90.9094			1644.02	90.5326	26.8056	-44.6393	-123.865	-197.286	-268.16
1644.98	90.3168	98.5904	99.0462	91.6046	89.9676	90.9139			1644.98	90.3168	26.7766	-44.5815	-123.837	-197.288	-268.155
1645.95	90.0823	98.5566	99.1124	91.6694	90.0047	90.9586			1645.95	90.0823	26.7428	-44.5153	-123.772	-197.251	-268.111
1646.91	89.8331	98.52	99.1504	91.6912	89.9901	90.9492			1646.91	89.8331	26.7062	-44.4773	-123.75	-197.265	-268.12
1647.88	89.5727	98.4821	99.1206	91.5765	89.8195	90.777			1647.88	89.5727	26.6683	-44.5071	-123.865	-197.436	-268.292
1648.84	89.3005	98.4431	99.0022	91.2658	89.4293	90.3758			1648.84	89.3005	26.6293	-44.6255	-124.176	-197.826	-268.693
1649.8	89.0046	98.3993	98.813	90.7875	88.8571	89.7845			1649.8	89.0046	26.5855	-44.8147	-124.654	-198.398	-269.285
1650.77	88.6629	98.3432	98.5933	90.2356	88.2166	89.1199			1650.77	88.6629	26.5294	-45.0344	-125.206	-199.039	-269.949
1651.73	88.2645	98.2718	98.3786	89.7065	87.6201	88.498			1651.73	88.2645	26.458	-45.2491	-125.735	-199.635	-270.571
1652.7	87.8231	98.1926	98.2085	89.297	87.1717	88.0295			1652.7	87.8231	26.3788	-45.4192	-126.144	-200.084	-271.04
1653.66	87.3622	98.1176	98.1201	89.0839	86.9469	87.7986			1653.66	87.3622	26.3038	-45.5076	-126.358	-200.308	-271.271
1654.62	86.9025	98.0573	98.116	89.0622	86.9309	87.7932			1654.62	86.9025	26.2435	-45.5117	-126.379	-200.324	-271.276
1655.59	86.4583	98.0185	98.1691	89.1564	87.0322	87.9195			1655.59	86.4583	26.2047	-45.4586	-126.285	-200.223	-271.15
1656.55	86.025	98.0008	98.2509	89.2835	87.1555	88.0781			1656.55	86.025	26.187	-45.3768	-126.158	-200.1	-270.991
1657.52	85.5744	97.9931	98.3294	89.365	87.22	88.1805			1657.52	85.5744	26.1793	-45.2983	-126.076	-200.035	-270.889
1658.48	85.0727	97.9827	98.3736	89.3413	87.1702	88.1633			1658.48	85.0727	26.1689	-45.2541	-126.1	-200.085	-270.906
1659.45	84.4943	97.9616	98.3751	89.207	87.0075	88.0244			1659.45	84.4943	26.1478	-45.2526	-126.234	-200.248	-271.045
1660.41	83.8271	97.9277	98.3457	88.9982	86.7739	87.8072			1660.41	83.8271	26.1139	-45.282	-126.443	-200.481	-271.262
1661.37	83.0763	97.8833	98.3031	88.7602	86.5167	87.5625			1661.37	83.0763	26.0695	-45.3246	-126.681	-200.739	-271.507
1662.34	82.2616	97.8334	98.2599	88.5243	86.2649	87.3221			1662.34	82.2616	26.0196	-45.3678	-126.917	-200.99	-271.747
1663.3	81.4058	97.7828	98.2191	88.2989	86.0217	87.0904			1663.3	81.4058	25.969	-45.4086	-127.143	-201.234	-271.979
1664.27	80.5208	97.7345	98.1789	88.079	85.7769	86.8574			1664.27	80.5208	25.9207	-45.4488	-127.362	-201.478	-272.212
1665.23	79.5911	97.6881	98.1409	87.8646	85.5286	86.6214			1665.23	79.5911	25.8743	-45.4868	-127.577	-201.727	-272.448
1666.2	78.5683	97.6391	98.1098	87.6634	85.2864	86.3931			1666.2	78.5683	25.8253	-45.5179	-127.778	-201.969	-272.676
1667.16	77.3932	97.5818	98.0863	87.4763	85.0544	86.1773			1667.16	77.3932	25.768	-45.5414	-127.965	-202.201	-272.892
1668.12	76.0351	97.513	98.0633	87.2889	84.8201	85.9609			1668.12	76.0351	25.6992	-45.5644	-128.153	-202.435	-273.108
1669.09	74.5097	97.4344	98.0294	87.0784	84.5609	85.7203			1669.09	74.5097	25.6206	-45.5983	-128.363	-202.694	-273.349
1670.05	72.8579	97.3503	97.973	86.8205	84.2516	85.4288			1670.05	72.8579	25.5365	-45.6547	-128.621	-203.004	-273.64
1671.02	71.1138	97.265	97.8839	86.4932	83.8689	85.0621			1671.02	71.1138	25.4512	-45.7438	-128.948	-203.386	-274.007
1671.98	69.2777	97.1798	97.7603	86.0899	83.4068	84.614			1671.98	69.2777	25.366	-45.8674	-129.352	-203.849	-274.455
1672.95	67.3101	97.0932	97.6143	85.6328	82.8912	84.1131			1672.95	67.3101	25.2794	-46.0134	-129.809	-204.364	-274.956
1673.91	65.1637	97.0032	97.4693	85.1662	82.373	83.6149			1673.91	65.1637	25.1894	-46.1584	-130.275	-204.882	-275.454
1674.87	62.8359	96.9116	97.3506	84.7364	81.9045	83.1767			1674.87	62.8359	25.0978	-46.2771	-130.705	-205.351	-275.892
1675.84	60.3862	96.8247	97.2761	84.3725	81.5185	82.8339			1675.84	60.3862	25.0109	-46.3516	-131.069	-205.737	-276.235
1676.8	57.9126	96.7501	97.2479	84.0733	81.2127	82.583			1676.8	57.9126	24.9363	-46.3798	-131.368	-206.043	-276.486
1677.77	55.5082	96.6928	97.2507	83.8042	80.947	82.3795			1677.77	55.5082	24.879	-46.377	-131.637	-206.308	-276.69
1678.73	53.2158	96.6509	97.2582	83.5094	80.6581	82.1537			1678.73	53.2158	24.8371	-46.3695	-131.932	-206.597	-276.915
1679.69	51.0023	96.6136	97.2447	83.1344	80.2847	81.8407			1679.69	51.0023	24.7998	-46.383	-132.307	-206.971	-277.228
1680.66	48.7837	96.5631	97.1942	82.6437	79.7875	81.4034			1680.66	48.7837	24.7493	-46.4335	-132.798	-207.468	-277.666
1681.62	46.4992	96.4833	97.1001	82.026	79.155	80.8359			1681.62	46.4992	24.6695	-46.5276	-133.415	-208.1	-278.233
1682.59	44.1818	96.371	96.969	81.3081	78.4168	80.1728			1682.59	44.1818	24.5572	-46.6587	-134.133	-208.839	-278.896
1683.55	41.9486	96.2382	96.8271	80.5573	77.6464	79.4915			1683.55	41.9486	24.4244	-46.8006	-134.884	-209.609	-279.578
1684.52	39.9383	96.1035	96.7044	79.836	76.9139	78.8651			1684.52	39.9383	24.2897	-46.9233	-135.605	-210.341	-280.204
1685.48	38.2693	95.9856	96.6181	79.1656	76.2469	78.322			1685.48	38.2693	24.1718	-47.0096	-136.276	-211.008	-280.747
1686.44	37.0011	95.8981	96.5735	78.5337	75.6378	77.8536			1686.44	37.0011	24.0843	-47.0542	-136.908	-211.618	-281.216
1687.41	36.1008	95.8429	96.5649	77.8997	75.0478	77.4219			1687.41	36.1008	24.0291	-47.0628	-137.542	-212.208	-281.647
1688.37	35.4738	95.8102	96.5678	77.197	74.4076	76.9564			1688.37	35.4738	23.9964	-47.0599	-138.244	-212.848	-282.113
1689.34	35.036	95.7881	96.5509	76.3707	73.6562	76.392			1689.34	35.036	23.9743	-47.0768	-139.071	-213.599	-282.677
1690.3	34.7492	95.7683	96.4959	75.4091	72.775	75.7064			1690.3	34.7492	23.9545	-47.1318	-140.032	-214.48	-283.363
1691.27	34.6152	95.7458	96.4055	74.3377	71.7841	74.9207			1691.27	34.6152	23.932	-47.2222	-141.104	-215.471	-284.148
1692.23	34.657	95.7168	96.2976	73.1955	70.7195	74.0781			1692.23	34.657	23.903	-47.3301	-142.246	-216.536	-284.991
1693.19	34.8987	95.6779	96.1952	72.0168	69.6144	73.222			1693.19	34.8987	23.8641	-47.4325	-143.425	-217.641	-285.847
1694.16	35.3521	95.6258	96.1123	70.8207	68.4862	72.3761			1694.16	35.3521	23.812	-47.5154	-144.621	-218.769	-286.693
1695.12	36.0206	95.5566	96.0436	69.6018	67.3252	71.5286			1695.12	36.0206	23.7428	-47.5841	-145.84	-219.93	-287.541
1696.09	36.9175	95.4645	95.9639	68.3255	66.0896	70.6276			1696.09	36.9175	23.6507	-47.6638	-147.116	-221.166	-288.442
1697.05	38.0729	95.3432	95.8425	66.9448	64.7254	69.6089			1697.05	38.0729	23.5294	-47.7852	-148.497	-222.53	-289.46
1698.02	39.5077	95.1919	95.6671	65.4417	63.2125	68.4459			1698.02	39.5077	23.3781	-47.9606	-150	-224.043	-290.623
1698.98	41.201	95.0189	95.4571	63.8575	61.5968	67.1809			1698.98	41.201	23.2051	-48.1706	-151.584	-225.659	-291.888
1699.94	43.0864	94.8398	95.2553	62.2816	59.9779	65.9103			1699.94	43.0864	23.026	-48.3724	-153.16	-227.277	-293.159
1700.91	45.0755	94.6715	95.1055	60.8168	58.4705	64.7423			1700.91	45.0755	22.8577	-48.5222	-154.625	-228.785	-294.327
1701.87	47.0916	94.5252	95.0283	59.539	57.1592	63.7475			1701.87	47.0916	22.7114	-48.5994	-155.902	-230.096	-295.322
1702.84	49.1076	94.4008	95.0077	58.461	56.0597	62.9218			1702.84	49.1076	22.587	-48.62	-156.98	-231.196	-296.147
1703.8	51.1567	94.2871	94.9977	57.5324	55.1198	62.1956			1703.8	51.1567	22.4733	-48.63	-157.909	-232.136	-296.874
1704.76	53.2867	94.1707	94.9518	56.6901	54.2744	61.4938			1704.76	53.2867	22.3569	-48.6759	-158.751	-232.981	-297.575
1705.73	55.502	94.0464	94.8496	55.912	53.5018	60.7937			1705.73	55.502	22.2326	-48.7781	-159.529	-233.754	-298.275
1706.69	57.7477	93.9193	94.7023	55.2274	52.8343	60.1322			1706.69	57.7477	22.1055	-48.9254	-160.214	-234.421	-298.937
1707.66	59.9405	93.8004	94.5385	54.6905	52.3295	59.5742			1707.66	59.9405	21.9866	-49.0892	-160.751	-234.926	-299.495
1708.62	62.0128	93.6998	94.386	54.3446	52.0324	59.1722			1708.62	62.0128	21.886	-49.2417	-161.097	-235.223	-299.897
1709.59	63.9446	93.6208	94.2595	54.1982	51.9505	58.9409			1709.59	63.9446	21.807	-49.3682	-161.243	-235.305	-300.128
1710.55	65.7673	93.559	94.1568	54.2256	52.0541	58.8569			1710.55	65.7673	21.7452	-49.4709	-161.216	-235.201	-300.212
1711.51	67.5382	93.5033	94.0662	54.3923	52.3028	58.8833			1711.51	67.5382	21.6895	-49.5615	-161.049	-234.953	-300.186
1712.48	69.3193	93.4388	93.9738	54.6835	52.6734	58.9966			1712.48	69.3193	21.625	-49.6539	-160.758	-234.582	-300.073
1713.44	71.1763	93.3477	93.8649	55.109	53.1649	59.1888			1713.44	71.1763	21.5339	-49.7628	-160.332	-234.09	-299.88
1714.41	73.1716	93.2141	93.7211	55.6766	53.772	59.4456			1714.41	73.1716	21.4003	-49.9066	-159.765	-233.483	-299.624
1715.37	75.3213	93.0348	93.5282	56.3596	54.4593	59.7329			1715.37	75.3213	21.221	-50.0995	-159.082	-232.796	-299.336
1716.34	77.5601	92.8261	93.2937	57.1034	55.1729	60.0195			1716.34	77.5601	21.0123	-50.334	-158.338	-232.082	-299.05
1717.3	79.7659	92.6167	93.0467	57.8513	55.8649	60.2911			1717.3	79.7659	20.8029	-50.581	-157.59	-231.39	-298.778
1718.26	81.8032	92.4365	92.8209	58.5531	56.4972	60.5423			1718.26	81.8032	20.6227	-50.8068	-156.888	-230.758	-298.527
1719.23	83.5584	92.3076	92.645	59.1791	57.0515	60.7779			1719.23	83.5584	20.4938	-50.9827	-156.262	-230.204	-298.291
1720.19	84.987	92.2348	92.5322	59.7382	57.5424	61.016			1720.19	84.987	20.421	-51.0955	-155.703	-229.713	-298.053
1721.16	86.1355	92.2029	92.4689	60.2609	57.9981	61.2647			1721.16	86.1355	20.3891	-51.1588	-155.181	-229.257	-297.804
1722.12	87.0924	92.1901	92.4242	60.7684	58.4342	61.5132			1722.12	87.0924	20.3763	-51.2035	-154.673	-228.821	-297.556
1723.09	87.9259	92.182	92.3749	61.2696	58.8585	61.7534			1723.09	87.9259	20.3682	-51.2528	-154.172	-228.397	-297.316
1724.05	88.6666	92.1768	92.3194	61.7715	59.2839	61.997			1724.05	88.6666	20.363	-51.3083	-153.67	-227.971	-297.072
1725.01	89.3215	92.1813	92.2718	62.2814	59.7285	62.2698			1725.01	89.3215	20.3675	-51.3559	-153.16	-227.527	-296.799
1725.98	89.8921	92.2046	92.2479	62.8017	60.2051	62.5936			1725.98	89.8921	20.3908	-51.3798	-152.64	-227.05	-296.476
1726.94	90.3841	92.2531	92.2549	63.3243	60.7123	62.972			1726.94	90.3841	20.4393	-51.3728	-152.117	-226.543	-296.097
1727.91	90.8077	92.328	92.2874	63.8315	61.2346	63.3894			1727.91	90.8077	20.5142	-51.3403	-151.61	-226.021	-295.68
1728.87	91.175	92.427	92.3343	64.3045	61.7548	63.826			1728.87	91.175	20.6132	-51.2934	-151.137	-225.501	-295.243
1729.83	91.4974	92.5487	92.39	64.735	62.2722	64.2824			1729.83	91.4974	20.7349	-51.2377	-150.706	-224.983	-294.787
1730.8	91.7874	92.6974	92.4628	65.1313	62.812	64.792			1730.8	91.7874	20.8836	-51.1649	-150.31	-224.443	-294.277
1731.76	92.057	92.8827	92.5743	65.5113	63.411	65.4055			1731.76	92.057	21.0689	-51.0534	-149.93	-223.844	-293.664
1732.73	92.3145	93.1137	92.7512	65.8948	64.0967	66.1632			1732.73	92.3145	21.2999	-50.8765	-149.547	-223.159	-292.906
1733.69	92.563	93.394	93.0133	66.2945	64.8744	67.0762			1733.69	92.563	21.5802	-50.6144	-149.147	-222.381	-291.993
1734.66	92.8001	93.7212	93.363	66.7063	65.7217	68.119			1734.66	92.8001	21.9074	-50.2647	-148.735	-221.534	-290.95
1735.62	93.0197	94.0879	93.784	67.1102	66.5958	69.2379			1735.62	93.0197	22.2741	-49.8437	-148.331	-220.66	-289.831
1736.58	93.2157	94.4845	94.2499	67.4874	67.4597	70.3812			1736.58	93.2157	22.6707	-49.3778	-147.954	-219.796	-288.688
1737.55	93.387	94.9025	94.7347	67.8328	68.3027	71.5243			1737.55	93.387	23.0887	-48.893	-147.609	-218.953	-287.545
1738.51	93.5367	95.334	95.2182	68.1544	69.1335	72.6637			1738.51	93.5367	23.5202	-48.4095	-147.287	-218.122	-286.405
1739.48	93.669	95.769	95.6881	68.4697	69.9626	73.7966			1739.48	93.669	23.9552	-47.9396	-146.972	-217.293	-285.273
1740.44	93.7879	96.194	96.1385	68.7998	70.7924	74.9111			1740.44	93.7879	24.3802	-47.4892	-146.642	-216.463	-284.158
1741.41	93.8969	96.5956	96.5673	69.1619	71.6153	75.9859			1741.41	93.8969	24.7818	-47.0604	-146.28	-215.64	-283.083
1742.37	93.9993	96.9642	96.9719	69.5625	72.4154	76.9951			1742.37	93.9993	25.1504	-46.6558	-145.879	-214.84	-282.074
1743.33	94.0975	97.2951	97.3478	69.9977	73.176	77.9171			1743.33	94.0975	25.4813	-46.2799	-145.444	-214.079	-281.152
1744.3	94.1925	97.5881	97.6886	70.4589	73.8867	78.7422			1744.3	94.1925	25.7743	-45.9391	-144.983	-213.369	-280.327
1745.26	94.2829	97.8438	97.9846	70.9391	74.5451	79.4697			1745.26	94.2829	26.03	-45.6431	-144.502	-212.71	-279.599
1746.23	94.3662	98.0609	98.2225	71.4349	75.1514	80.0994			1746.23	94.3662	26.2471	-45.4052	-144.007	-212.104	-278.97
1747.19	94.4407	98.2377	98.3902	71.9454	75.7054	80.6288			1747.19	94.4407	26.4239	-45.2375	-143.496	-211.55	-278.44
1748.16	94.5077	98.3756	98.4857	72.471	76.21	81.0624			1748.16	94.5077	26.5618	-45.142	-142.97	-211.045	-278.007
1749.12	94.5712	98.4806	98.5231	73.0138	76.6775	81.4215			1749.12	94.5712	26.6668	-45.1046	-142.428	-210.578	-277.648
1750.08	94.6359	98.562	98.5284	73.5773	77.1284	81.7419			1750.08	94.6359	26.7482	-45.0993	-141.864	-210.127	-277.327
1751.05	94.7047	98.6294	98.5299	74.1641	77.5855	82.0621			1751.05	94.7047	26.8156	-45.0978	-141.277	-209.67	-277.007
1752.01	94.7772	98.6899	98.5482	74.7766	78.0686	82.413			1752.01	94.7772	26.8761	-45.0795	-140.665	-209.187	-276.656
1752.98	94.8493	98.7465	98.5905	75.4188	78.5908	82.8106			1752.98	94.8493	26.9327	-45.0372	-140.023	-208.665	-276.259
1753.94	94.9151	98.7985	98.6491	76.092	79.1529	83.2505			1753.94	94.9151	26.9847	-44.9786	-139.349	-208.102	-275.819
1754.9	94.9688	98.844	98.7091	76.7898	79.7422	83.7121			1754.9	94.9688	27.0302	-44.9186	-138.652	-207.513	-275.357
1755.87	95.0076	98.8819	98.7581	77.4983	80.3385	84.1712			1755.87	95.0076	27.0681	-44.8696	-137.943	-206.917	-274.898
1756.83	95.0311	98.912	98.792	78.203	80.924	84.6108			1756.83	95.0311	27.0982	-44.8357	-137.238	-206.331	-274.458
1757.8	95.041	98.9357	98.8139	78.8946	81.4892	85.0254			1757.8	95.041	27.1219	-44.8138	-136.547	-205.766	-274.044
1758.76	95.0402	98.9549	98.8298	79.5731	82.0352	85.4196			1758.76	95.0402	27.1411	-44.7979	-135.868	-205.22	-273.65
1759.73	95.0321	98.972	98.8447	80.244	82.5694	85.8037			1759.73	95.0321	27.1582	-44.783	-135.197	-204.686	-273.265
1760.69	95.0206	98.9888	98.8614	80.9118	83.0995	86.1873			1760.69	95.0206	27.175	-44.7663	-134.53	-204.156	-272.882
1761.65	95.0098	99.0066	98.8797	81.5735	83.6268	86.5735			1761.65	95.0098	27.1928	-44.748	-133.868	-203.629	-272.496
1762.62	95.0028	99.0258	98.8976	82.2178	84.1446	86.9572			1762.62	95.0028	27.212	-44.7301	-133.224	-203.111	-272.112
1763.58	95.001	99.0466	98.913	82.8306	84.6426	87.3282			1763.58	95.001	27.2328	-44.7147	-132.611	-202.613	-271.741
1764.55	95.0039	99.0688	98.9258	83.4059	85.116	87.6807			1764.55	95.0039	27.255	-44.7019	-132.036	-202.139	-271.388
1765.51	95.009	99.0928	98.9402	83.9533	85.5736	88.0203			1765.51	95.009	27.279	-44.6875	-131.488	-201.682	-271.049
1766.48	95.0127	99.1188	98.9638	84.497	86.0367	88.3647			1766.48	95.0127	27.305	-44.6639	-130.944	-201.219	-270.704
1767.44	95.0112	99.1468	99.0047	85.0655	86.5303	88.737			1767.44	95.0112	27.333	-44.623	-130.376	-200.725	-270.332
1768.4	95.0008	99.1754	99.0661	85.6795	87.0715	89.1531			1768.4	95.0008	27.3616	-44.5616	-129.762	-200.184	-269.916
1769.37	94.9782	99.2018	99.1403	86.3423	87.6587	89.61			1769.37	94.9782	27.388	-44.4874	-129.099	-199.597	-269.459
1770.33	94.9423	99.2228	99.211	87.0367	88.2704	90.0848			1770.33	94.9423	27.409	-44.4167	-128.405	-198.985	-268.984
1771.3	94.8957	99.2359	99.2617	87.7347	88.8769	90.5487			1771.3	94.8957	27.4221	-44.366	-127.707	-198.378	-268.52
1772.26	94.8444	99.2413	99.2846	88.4104	89.4545	90.9818			1772.26	94.8444	27.4275	-44.3431	-127.031	-197.801	-268.087
1773.23	94.7958	99.2411	99.2827	89.0453	89.9904	91.3766			1773.23	94.7958	27.4273	-44.345	-126.396	-197.265	-267.693
1774.19	94.7561	99.2388	99.2669	89.6318	90.4843	91.7371			1774.19	94.7561	27.425	-44.3608	-125.81	-196.771	-267.332
1775.15	94.7277	99.2375	99.2514	90.175	90.9473	92.0761			1775.15	94.7277	27.4237	-44.3763	-125.266	-196.308	-266.993
1776.12	94.7086	99.2385	99.2454	90.6877	91.3937	92.4047			1776.12	94.7086	27.4247	-44.3823	-124.754	-195.862	-266.664
1777.08	94.6941	99.2409	99.2479	91.1788	91.8296	92.7233			1777.08	94.6941	27.4271	-44.3798	-124.263	-195.426	-266.346
1778.05	94.6797	99.2427	99.2514	91.6483	92.2498	93.0224			1778.05	94.6797	27.4289	-44.3763	-123.793	-195.006	-266.047
1779.01	94.6637	99.2421	99.2472	92.0879	92.6415	93.2892			1779.01	94.6637	27.4283	-44.3805	-123.354	-194.614	-265.78
1779.97	94.6474	99.2389	99.2302	92.4855	92.9902	93.5133			1779.97	94.6474	27.4251	-44.3975	-122.956	-194.265	-265.556
1780.94	94.6339	99.2339	99.1997	92.8321	93.2866	93.6901			1780.94	94.6339	27.4201	-44.428	-122.609	-193.969	-265.379
1781.9	94.6275	99.2289	99.1602	93.1277	93.5322	93.8248			1781.9	94.6275	27.4151	-44.4675	-122.314	-193.723	-265.244
1782.87	94.6317	99.2258	99.1206	93.3844	93.7424	93.9344			1782.87	94.6317	27.412	-44.5071	-122.057	-193.513	-265.135
1783.83	94.6487	99.2264	99.0913	93.6219	93.9406	94.0427			1783.83	94.6487	27.4126	-44.5364	-121.82	-193.315	-265.026
1784.8	94.6786	99.2315	99.0795	93.8563	94.1461	94.169			1784.8	94.6786	27.4177	-44.5482	-121.585	-193.109	-264.9
1785.76	94.7186	99.2408	99.0857	94.091	94.3638	94.3176			1785.76	94.7186	27.427	-44.542	-121.35	-192.892	-264.752
1786.72	94.7642	99.2531	99.1041	94.317	94.5847	94.4782			1786.72	94.7642	27.4393	-44.5236	-121.124	-192.671	-264.591
1787.69	94.8101	99.2667	99.1272	94.5233	94.7957	94.6358			1787.69	94.8101	27.4529	-44.5005	-120.918	-192.46	-264.433
1788.65	94.852	99.2797	99.1496	94.7057	94.9899	94.7814			1788.65	94.852	27.4659	-44.4781	-120.736	-192.265	-264.288
1789.62	94.8882	99.2909	99.1702	94.8679	95.1676	94.9148			1789.62	94.8882	27.4771	-44.4575	-120.574	-192.088	-264.154
1790.58	94.9205	99.3003	99.1907	95.0169	95.3329	95.0415			1790.58	94.9205	27.4865	-44.437	-120.425	-191.922	-264.028
1791.55	94.9533	99.3091	99.2149	95.1621	95.4929	95.172			1791.55	94.9533	27.4953	-44.4128	-120.279	-191.762	-263.897
1792.51	94.9916	99.319	99.246	95.3102	95.6539	95.3152			1792.51	94.9916	27.5052	-44.3817	-120.131	-191.601	-263.754
1793.47	95.0379	99.3311	99.2831	95.4577	95.8124	95.4673			1793.47	95.0379	27.5173	-44.3446	-119.984	-191.443	-263.602
1794.44	95.0915	99.3457	99.3209	95.5926	95.9569	95.6134			1794.44	95.0915	27.5319	-44.3068	-119.849	-191.298	-263.456
1795.4	95.1484	99.3613	99.3533	95.7032	96.0767	95.7369			1795.4	95.1484	27.5475	-44.2744	-119.738	-191.179	-263.332
1796.37	95.2023	99.3754	99.3741	95.7796	96.1625	95.8228			1796.37	95.2023	27.5616	-44.2536	-119.662	-191.093	-263.246
1797.33	95.2474	99.3853	99.3775	95.8145	96.2063	95.8591			1797.33	95.2474	27.5715	-44.2502	-119.627	-191.049	-263.21
1798.3	95.2807	99.3895	99.3614	95.8073	96.2065	95.8436			1798.3	95.2807	27.5757	-44.2663	-119.634	-191.049	-263.226
1799.26	95.3031	99.3887	99.3293	95.7684	96.1723	95.7885			1799.26	95.3031	27.5749	-44.2984	-119.673	-191.083	-263.281
1800.22	95.3184	99.3852	99.2901	95.7164	96.1223	95.716			1800.22	95.3184	27.5714	-44.3376	-119.725	-191.133	-263.353
1801.19	95.3316	99.3825	99.2545	95.6706	96.076	95.6496			1801.19	95.3316	27.5687	-44.3732	-119.771	-191.179	-263.42
1802.15	95.3466	99.3833	99.2309	95.645	96.0485	95.6061			1802.15	95.3466	27.5695	-44.3968	-119.796	-191.207	-263.463
1803.12	95.3652	99.3887	99.2238	95.6471	96.0479	95.5936			1803.12	95.3652	27.5749	-44.4039	-119.794	-191.207	-263.476
1804.08	95.3868	99.398	99.2329	95.6774	96.0761	95.6123			1804.08	95.3868	27.5842	-44.3948	-119.764	-191.179	-263.457
1805.05	95.4086	99.4089	99.2541	95.7317	96.1296	95.6564			1805.05	95.4086	27.5951	-44.3736	-119.71	-191.126	-263.413
1806.01	95.4276	99.4192	99.2814	95.8021	96.2015	95.7171			1806.01	95.4276	27.6054	-44.3463	-119.639	-191.054	-263.352
1806.97	95.4419	99.4275	99.309	95.88	96.2834	95.7857			1806.97	95.4419	27.6137	-44.3187	-119.561	-190.972	-263.283
1807.94	95.4512	99.4333	99.3324	95.9557	96.3653	95.8533			1807.94	95.4512	27.6195	-44.2953	-119.486	-190.89	-263.216
1808.9	95.4574	99.4367	99.3476	96.0188	96.4363	95.9111			1808.9	95.4574	27.6229	-44.2801	-119.423	-190.819	-263.158
1809.87	95.4632	99.4382	99.3517	96.0611	96.4861	95.9513			1809.87	95.4632	27.6244	-44.276	-119.38	-190.769	-263.118
1810.83	95.472	99.4386	99.3434	96.078	96.5089	95.9691			1810.83	95.472	27.6248	-44.2843	-119.363	-190.746	-263.1
1811.79	95.4869	99.4385	99.3231	96.0705	96.5046	95.9645			1811.79	95.4869	27.6247	-44.3046	-119.371	-190.751	-263.105
1812.76	95.51	99.4393	99.2945	96.0452	96.4804	95.9431			1812.76	95.51	27.6255	-44.3332	-119.396	-190.775	-263.126
1813.72	95.5429	99.4422	99.2636	96.0131	96.4491	95.9157			1813.72	95.5429	27.6284	-44.3641	-119.428	-190.806	-263.153
1814.69	95.5858	99.4485	99.238	95.986	96.4251	95.8952			1814.69	95.5858	27.6347	-44.3897	-119.455	-190.83	-263.174
1815.65	95.6383	99.4589	99.2241	95.9725	96.4195	95.8923			1815.65	95.6383	27.6451	-44.4036	-119.469	-190.836	-263.177
1816.62	95.6983	99.473	99.2253	95.9768	96.4376	95.913			1816.62	95.6983	27.6592	-44.4024	-119.465	-190.818	-263.156
1817.58	95.7629	99.4897	99.2408	95.998	96.4784	95.9571			1817.58	95.7629	27.6759	-44.3869	-119.443	-190.777	-263.112
1818.54	95.8282	99.5073	99.2658	96.0313	96.5355	96.0185			1818.54	95.8282	27.6935	-44.3619	-119.41	-190.72	-263.051
1819.51	95.89	99.5243	99.2927	96.0693	96.5996	96.0871			1819.51	95.89	27.7105	-44.335	-119.372	-190.656	-262.982
1820.47	95.9456	99.5398	99.315	96.106	96.6625	96.1538			1820.47	95.9456	27.726	-44.3127	-119.335	-190.593	-262.915
1821.44	95.994	99.5534	99.3292	96.1397	96.7209	96.2146			1821.44	95.994	27.7396	-44.2985	-119.302	-190.534	-262.855
1822.4	96.0363	99.5651	99.3372	96.1746	96.7783	96.2727			1822.4	96.0363	27.7513	-44.2905	-119.267	-190.477	-262.796
1823.37	96.0748	99.5748	99.3453	96.2186	96.8423	96.337			1823.37	96.0748	27.761	-44.2824	-119.223	-190.413	-262.732
1824.33	96.1116	99.5824	99.3605	96.2792	96.9213	96.4162			1824.33	96.1116	27.7686	-44.2672	-119.162	-190.334	-262.653
1825.29	96.1477	99.5875	99.3871	96.3579	97.0172	96.5126			1825.29	96.1477	27.7737	-44.2406	-119.084	-190.238	-262.557
1826.26	96.1824	99.59	99.4229	96.4458	97.1212	96.6164			1826.26	96.1824	27.7762	-44.2048	-118.996	-190.134	-262.453
1827.22	96.2141	99.5903	99.4593	96.5245	97.214	96.7071			1827.22	96.2141	27.7765	-44.1684	-118.917	-190.041	-262.362
1828.19	96.2416	99.5893	99.4844	96.5741	97.2734	96.7621			1828.19	96.2416	27.7755	-44.1433	-118.867	-189.982	-262.307
1829.15	96.2654	99.5886	99.4898	96.5839	97.2875	96.7705			1829.15	96.2654	27.7748	-44.1379	-118.858	-189.968	-262.299
1830.12	96.2874	99.5893	99.4747	96.5591	97.261	96.7393			1830.12	96.2874	27.7755	-44.153	-118.882	-189.994	-262.33
1831.08	96.3097	99.5921	99.4454	96.5157	97.2118	96.6886			1831.08	96.3097	27.7783	-44.1823	-118.926	-190.044	-262.381
1832.04	96.3334	99.5971	99.4122	96.4738	97.1626	96.6421			1832.04	96.3334	27.7833	-44.2155	-118.968	-190.093	-262.427
1833.01	96.3581	99.6032	99.3856	96.4499	97.1329	96.6188			1833.01	96.3581	27.7894	-44.2421	-118.992	-190.122	-262.45
1833.97	96.382	99.6091	99.3716	96.4501	97.1301	96.6248			1833.97	96.382	27.7953	-44.2561	-118.991	-190.125	-262.444
1834.94	96.4033	99.6137	99.3699	96.4685	97.148	96.6523			1834.94	96.4033	27.7999	-44.2578	-118.973	-190.107	-262.417
1835.9	96.4215	99.6163	99.3757	96.4937	97.1734	96.687			1835.9	96.4215	27.8025	-44.252	-118.948	-190.082	-262.382
1836.86	96.4373	99.6172	99.3824	96.5138	97.1934	96.715			1836.86	96.4373	27.8034	-44.2453	-118.928	-190.062	-262.354
1837.83	96.4525	99.617	99.3833	96.5186	97.1976	96.7247			1837.83	96.4525	27.8032	-44.2444	-118.923	-190.058	-262.344
1838.79	96.4678	99.6164	99.3737	96.5005	97.1799	96.7079			1838.79	96.4678	27.8026	-44.254	-118.941	-190.075	-262.361
1839.76	96.483	99.6158	99.3524	96.4593	97.1419	96.6644			1839.76	96.483	27.802	-44.2753	-118.982	-190.113	-262.405
1840.72	96.4966	99.6156	99.3241	96.4043	97.0949	96.6055			1840.72	96.4966	27.8018	-44.3036	-119.037	-190.16	-262.464
1841.69	96.507	99.6157	99.2963	96.3522	97.0555	96.5505			1841.69	96.507	27.8019	-44.3314	-119.089	-190.2	-262.519
1842.65	96.514	99.6165	99.2771	96.3197	97.039	96.5194			1842.65	96.514	27.8027	-44.3506	-119.122	-190.216	-262.55
1843.61	96.5199	99.6184	99.2722	96.3196	97.0554	96.5271			1843.61	96.5199	27.8046	-44.3555	-119.122	-190.2	-262.542
1844.58	96.5286	99.622	99.2828	96.3549	97.1055	96.5778			1844.58	96.5286	27.8082	-44.3449	-119.087	-190.15	-262.491
1845.54	96.5432	99.6277	99.3048	96.4151	97.1773	96.6592			1845.54	96.5432	27.8139	-44.3229	-119.026	-190.078	-262.41
1846.51	96.5654	99.6357	99.3305	96.4807	97.2512	96.7486			1846.51	96.5654	27.8219	-44.2972	-118.961	-190.004	-262.321
1847.47	96.5937	99.6456	99.3529	96.5332	97.3095	96.824			1847.47	96.5937	27.8318	-44.2748	-118.908	-189.946	-262.245
1848.44	96.6242	99.6568	99.3681	96.5617	97.3422	96.8717			1848.44	96.6242	27.843	-44.2596	-118.88	-189.913	-262.197
1849.4	96.6522	99.6679	99.3754	96.564	97.3475	96.8882			1849.4	96.6522	27.8541	-44.2523	-118.877	-189.908	-262.181
1850.36	96.6741	99.6778	99.3769	96.5463	97.3317	96.88			1850.36	96.6741	27.864	-44.2508	-118.895	-189.924	-262.189
1851.33	96.6891	99.6853	99.3761	96.5201	97.3064	96.8606			1851.33	96.6891	27.8715	-44.2516	-118.921	-189.949	-262.209
1852.29	96.698	99.6901	99.3763	96.4961	97.2832	96.8434			1852.29	96.698	27.8763	-44.2514	-118.945	-189.972	-262.226
1853.26	96.7033	99.6923	99.3784	96.4801	97.2691	96.8362			1853.26	96.7033	27.8785	-44.2493	-118.961	-189.986	-262.233
1854.22	96.707	99.6928	99.3815	96.4723	97.2652	96.8401			1854.22	96.707	27.879	-44.2462	-118.969	-189.99	-262.229
1855.19	96.7107	99.6928	99.3837	96.4698	97.269	96.8513			1855.19	96.7107	27.879	-44.244	-118.972	-189.986	-262.218
1856.15	96.715	99.6936	99.3838	96.4692	97.2766	96.8645			1856.15	96.715	27.8798	-44.2439	-118.972	-189.979	-262.205
1857.11	96.7201	99.6966	99.3815	96.4684	97.2843	96.8748			1857.11	96.7201	27.8828	-44.2462	-118.973	-189.971	-262.194
1858.08	96.7261	99.7022	99.3782	96.4672	97.2902	96.8804			1858.08	96.7261	27.8884	-44.2495	-118.974	-189.965	-262.189
1859.04	96.7338	99.7106	99.3763	96.4676	97.2955	96.8832			1859.04	96.7338	27.8968	-44.2514	-118.974	-189.96	-262.186
1860.01	96.7442	99.7211	99.3789	96.4735	97.3046	96.8892			1860.01	96.7442	27.9073	-44.2488	-118.968	-189.951	-262.18
1860.97	96.7581	99.7326	99.3889	96.4901	97.3247	96.9074			1860.97	96.7581	27.9188	-44.2388	-118.951	-189.931	-262.162
1861.93	96.7755	99.744	99.408	96.5222	97.3636	96.9458			1861.93	96.7755	27.9302	-44.2197	-118.919	-189.892	-262.123
1862.9	96.795	99.7544	99.436	96.5722	97.4266	97.0084			1862.9	96.795	27.9406	-44.1917	-118.869	-189.829	-262.061
1863.86	96.8144	99.7628	99.4703	96.6377	97.5126	97.0919			1863.86	96.8144	27.949	-44.1574	-118.804	-189.743	-261.977
1864.83	96.8307	99.7685	99.5061	96.709	97.6101	97.183			1864.83	96.8307	27.9547	-44.1216	-118.732	-189.645	-261.886
1865.79	96.8412	99.7704	99.5356	96.7671	97.6951	97.2571			1865.79	96.8412	27.9566	-44.0921	-118.674	-189.56	-261.812
1866.76	96.8447	99.7676	99.5504	96.79	97.7384	97.2873			1866.76	96.8447	27.9538	-44.0773	-118.651	-189.517	-261.782
1867.72	96.8421	99.7595	99.5454	96.7656	97.7218	97.2596			1867.72	96.8421	27.9457	-44.0823	-118.676	-189.534	-261.81
1868.68	96.8366	99.7468	99.5219	96.6991	97.6479	97.181			1868.68	96.8366	27.933	-44.1058	-118.742	-189.607	-261.888
1869.65	96.8319	99.7314	99.4855	96.6088	97.5365	97.0734			1869.65	96.8319	27.9176	-44.1422	-118.833	-189.719	-261.996
1870.61	96.8316	99.7159	99.4441	96.5182	97.4164	96.9641			1870.61	96.8316	27.9021	-44.1836	-118.923	-189.839	-262.105
1871.58	96.8376	99.7031	99.4058	96.4488	97.3151	96.8768			1871.58	96.8376	27.8893	-44.2219	-118.993	-189.94	-262.192
1872.54	96.85	99.6946	99.3754	96.4098	97.2474	96.8205			1872.54	96.85	27.8808	-44.2523	-119.032	-190.008	-262.249
1873.51	96.8668	99.6905	99.353	96.3951	97.2096	96.7877			1873.51	96.8668	27.8767	-44.2747	-119.046	-190.046	-262.281
1874.47	96.8858	99.6895	99.3368	96.3915	97.1895	96.7646			1874.47	96.8858	27.8757	-44.2909	-119.05	-190.066	-262.305
1875.43	96.9049	99.6898	99.3253	96.3891	97.1774	96.7432			1875.43	96.9049	27.876	-44.3024	-119.052	-190.078	-262.326
1876.4	96.9233	99.6905	99.3187	96.3844	97.1705	96.7239			1876.4	96.9233	27.8767	-44.309	-119.057	-190.085	-262.345
1877.36	96.9407	99.6916	99.3179	96.3785	97.1702	96.7118			1877.36	96.9407	27.8778	-44.3098	-119.063	-190.085	-262.357
1878.33	96.9575	99.6949	99.3237	96.374	97.1793	96.7118			1878.33	96.9575	27.8811	-44.304	-119.067	-190.076	-262.357
1879.29	96.974	99.7026	99.3359	96.3739	97.1991	96.7266			1879.29	96.974	27.8888	-44.2918	-119.068	-190.056	-262.343
1880.26	96.9901	99.7164	99.354	96.3804	97.2295	96.756			1880.26	96.9901	27.9026	-44.2737	-119.061	-190.026	-262.313
1881.22	97.0051	99.7365	99.3764	96.3947	97.2687	96.7979			1881.22	97.0051	27.9227	-44.2513	-119.047	-189.987	-262.271
1882.18	97.0176	99.7606	99.4003	96.416	97.3133	96.8483			1882.18	97.0176	27.9468	-44.2274	-119.025	-189.942	-262.221
1883.15	97.0267	99.7853	99.4229	96.4414	97.3588	96.902			1883.15	97.0267	27.9715	-44.2048	-119	-189.897	-262.167
1884.11	97.0324	99.8069	99.4412	96.4664	97.401	96.9535			1884.11	97.0324	27.9931	-44.1865	-118.975	-189.854	-262.116
1885.08	97.0357	99.8225	99.4538	96.4865	97.437	96.9986			1885.08	97.0357	28.0087	-44.1739	-118.955	-189.818	-262.071
1886.04	97.0385	99.8313	99.4611	96.499	97.466	97.0346			1886.04	97.0385	28.0175	-44.1666	-118.942	-189.789	-262.035
1887	97.0432	99.8341	99.4644	96.5033	97.4893	97.0608			1887	97.0432	28.0203	-44.1633	-118.938	-189.766	-262.008
1887.97	97.0512	99.8332	99.4658	96.502	97.5098	97.0785			1887.97	97.0512	28.0194	-44.1619	-118.939	-189.746	-261.991
1888.93	97.0631	99.8315	99.4674	96.4999	97.5311	97.0912			1888.93	97.0631	28.0177	-44.1603	-118.942	-189.724	-261.978
1889.9	97.0784	99.8317	99.4704	96.5022	97.5561	97.1026			1889.9	97.0784	28.0179	-44.1573	-118.939	-189.699	-261.967
1890.86	97.096	99.8352	99.4756	96.512	97.5858	97.1152			1890.86	97.096	28.0214	-44.1521	-118.929	-189.67	-261.954
1891.83	97.114	99.842	99.483	96.5291	97.6181	97.1294			1891.83	97.114	28.0282	-44.1447	-118.912	-189.637	-261.94
1892.79	97.1305	99.8505	99.4916	96.5496	97.6478	97.1423			1892.79	97.1305	28.0367	-44.1361	-118.892	-189.608	-261.927
1893.75	97.1438	99.8579	99.4997	96.5668	97.6679	97.1489			1893.75	97.1438	28.0441	-44.128	-118.875	-189.587	-261.92
1894.72	97.153	99.8619	99.5052	96.5742	97.6714	97.1438			1894.72	97.153	28.0481	-44.1225	-118.867	-189.584	-261.925
1895.68	97.158	99.8617	99.506	96.5692	97.6558	97.1251			1895.68	97.158	28.0479	-44.1217	-118.872	-189.6	-261.944
1896.65	97.1603	99.8582	99.5016	96.5548	97.6239	97.0959			1896.65	97.1603	28.0444	-44.1261	-118.887	-189.631	-261.973
1897.61	97.1616	99.8539	99.4927	96.5376	97.5834	97.0631			1897.61	97.1616	28.0401	-44.135	-118.904	-189.672	-262.006
1898.58	97.1636	99.8509	99.4808	96.5255	97.5438	97.0347			1898.58	97.1636	28.0371	-44.1469	-118.916	-189.712	-262.034
1899.54	97.1671	99.8497	99.4679	96.5241	97.5136	97.0166			1899.54	97.1671	28.0359	-44.1598	-118.917	-189.742	-262.053
1900.5	97.1717	99.8488	99.4552	96.535	97.4978	97.0119			1900.5	97.1717	28.035	-44.1725	-118.906	-189.758	-262.057
1901.47	97.1771	99.8456	99.4438	96.5559	97.4986	97.0208			1901.47	97.1771	28.0318	-44.1839	-118.886	-189.757	-262.048
1902.43	97.1832	99.8384	99.4348	96.5835	97.5166	97.0433			1902.43	97.1832	28.0246	-44.1929	-118.858	-189.739	-262.026
1903.4	97.1913	99.8275	99.4301	96.615	97.5516	97.0796			1903.4	97.1913	28.0137	-44.1976	-118.826	-189.704	-261.99
1904.36	97.2036	99.8157	99.4317	96.6489	97.6025	97.1294			1904.36	97.2036	28.0019	-44.196	-118.793	-189.653	-261.94
1905.33	97.2223	99.8071	99.4406	96.6842	97.6656	97.1901			1905.33	97.2223	27.9933	-44.1871	-118.757	-189.59	-261.879
1906.29	97.2482	99.805	99.456	96.7184	97.7333	97.2545			1906.29	97.2482	27.9912	-44.1717	-118.723	-189.522	-261.815
1907.25	97.2795	99.8111	99.4749	96.7473	97.7958	97.3122			1907.25	97.2795	27.9973	-44.1528	-118.694	-189.46	-261.757
1908.22	97.3127	99.8243	99.4934	96.7661	97.8439	97.3533			1908.22	97.3127	28.0105	-44.1343	-118.675	-189.411	-261.716
1909.18	97.3435	99.8424	99.5083	96.7716	97.8732	97.3726			1909.18	97.3435	28.0286	-44.1194	-118.67	-189.382	-261.697
1910.15	97.3688	99.8632	99.5182	96.7633	97.8844	97.3713			1910.15	97.3688	28.0494	-44.1095	-118.678	-189.371	-261.698
1911.11	97.3874	99.8851	99.5237	96.7426	97.8823	97.3552			1911.11	97.3874	28.0713	-44.104	-118.699	-189.373	-261.714
1912.08	97.4003	99.9075	99.5265	96.7122	97.8726	97.3317			1912.08	97.4003	28.0937	-44.1012	-118.729	-189.383	-261.737
1913.04	97.4097	99.9303	99.5285	96.6756	97.8599	97.3074			1913.04	97.4097	28.1165	-44.0992	-118.766	-189.395	-261.762
1914	97.4176	99.9525	99.5308	96.6369	97.847	97.2868			1914	97.4176	28.1387	-44.0969	-118.805	-189.408	-261.782
1914.97	97.4255	99.9726	99.5338	96.6018	97.8362	97.2734			1914.97	97.4255	28.1588	-44.0939	-118.84	-189.419	-261.796
1915.93	97.4341	99.9887	99.5374	96.5775	97.8313	97.2716			1915.93	97.4341	28.1749	-44.0903	-118.864	-189.424	-261.798
1916.9	97.4438	99.9991	99.5419	96.5721	97.8384	97.287			1916.9	97.4438	28.1853	-44.0858	-118.869	-189.417	-261.782
1917.86	97.4543	100.003	99.5479	96.5905	97.8624	97.3231			1917.86	97.4543	28.1892	-44.0798	-118.851	-189.393	-261.746
1918.82	97.4648	100.001	99.555	96.6319	97.9032	97.3777			1918.82	97.4648	28.1872	-44.0727	-118.81	-189.352	-261.691
1919.79	97.4739	99.9941	99.5621	96.6878	97.9537	97.4407			1919.79	97.4739	28.1803	-44.0656	-118.754	-189.302	-261.628
1920.75	97.4801	99.9854	99.5674	96.7444	98.0003	97.4963			1920.75	97.4801	28.1716	-44.0603	-118.697	-189.255	-261.573
1921.72	97.4828	99.9778	99.5688	96.7867	98.0279	97.5282			1921.72	97.4828	28.164	-44.0589	-118.655	-189.227	-261.541
1922.68	97.4835	99.9738	99.5649	96.8042	98.0256	97.526			1922.68	97.4835	28.16	-44.0628	-118.637	-189.23	-261.543
1923.65	97.4853	99.9746	99.5558	96.7942	97.9919	97.4895			1923.65	97.4853	28.1608	-44.0719	-118.647	-189.263	-261.58
1924.61	97.4915	99.9804	99.543	96.7622	97.935	97.4294			1924.61	97.4915	28.1666	-44.0847	-118.679	-189.32	-261.64
1925.57	97.5041	99.9898	99.5289	96.719	97.8697	97.3619			1925.57	97.5041	28.176	-44.0988	-118.722	-189.386	-261.707
1926.54	97.5223	100.001	99.5158	96.6761	97.8114	97.3034			1926.54	97.5223	28.1872	-44.1119	-118.765	-189.444	-261.766
1927.5	97.5431	100.014	99.506	96.6414	97.7704	97.2642			1927.5	97.5431	28.2002	-44.1217	-118.8	-189.485	-261.805
1928.47	97.5627	100.027	99.5011	96.6173	97.7497	97.2463			1928.47	97.5627	28.2132	-44.1266	-118.824	-189.506	-261.823
1929.43	97.578	100.042	99.5019	96.6015	97.7452	97.2452			1929.43	97.578	28.2282	-44.1258	-118.84	-189.51	-261.824
1930.4	97.5885	100.057	99.5088	96.5896	97.7496	97.2531			1930.4	97.5885	28.2432	-44.1189	-118.852	-189.506	-261.816
1931.36	97.5952	100.073	99.5209	96.5778	97.7556	97.2627			1931.36	97.5952	28.2592	-44.1068	-118.864	-189.5	-261.806
1932.32	97.6002	100.086	99.5361	96.564	97.7575	97.2693			1932.32	97.6002	28.2722	-44.0916	-118.877	-189.498	-261.8
1933.29	97.6059	100.094	99.5514	96.549	97.7526	97.2718			1933.29	97.6059	28.2802	-44.0763	-118.892	-189.503	-261.797
1934.25	97.6143	100.099	99.5641	96.5354	97.7409	97.2718			1934.25	97.6143	28.2852	-44.0636	-118.906	-189.514	-261.797
1935.22	97.6273	100.103	99.5726	96.5261	97.7244	97.2718			1935.22	97.6273	28.2892	-44.0551	-118.915	-189.531	-261.797
1936.18	97.6469	100.11	99.5774	96.5228	97.7068	97.274			1936.18	97.6469	28.2962	-44.0503	-118.919	-189.549	-261.795
1937.14	97.6739	100.124	99.5811	96.5256	97.6925	97.2798			1937.14	97.6739	28.3102	-44.0466	-118.916	-189.563	-261.789
1938.11	97.7075	100.145	99.5865	96.5326	97.6871	97.2898			1938.11	97.7075	28.3312	-44.0412	-118.909	-189.568	-261.779
1939.07	97.7439	100.169	99.5958	96.5402	97.6947	97.3047			1939.07	97.7439	28.3552	-44.0319	-118.901	-189.561	-261.764
1940.04	97.776	100.192	99.6091	96.5435	97.7159	97.3244			1940.04	97.776	28.3782	-44.0186	-118.898	-189.539	-261.745
1941	97.7964	100.206	99.6243	96.5379	97.7463	97.3478			1941	97.7964	28.3922	-44.0034	-118.904	-189.509	-261.721
1941.97	97.7998	100.209	99.6382	96.5207	97.7774	97.3723			1941.97	97.7998	28.3952	-43.9895	-118.921	-189.478	-261.697
1942.93	97.7861	100.202	99.6488	96.4927	97.7996	97.3938			1942.93	97.7861	28.3882	-43.9789	-118.949	-189.456	-261.675
1943.89	97.761	100.188	99.6555	96.4571	97.8049	97.407			1943.89	97.761	28.3742	-43.9722	-118.984	-189.45	-261.662
1944.86	97.7348	100.174	99.66	96.4189	97.7899	97.4074			1944.86	97.7348	28.3602	-43.9677	-119.023	-189.465	-261.662
1945.82	97.7195	100.165	99.6647	96.3837	97.7571	97.3932			1945.82	97.7195	28.3512	-43.963	-119.058	-189.498	-261.676
1946.79	97.7243	100.168	99.6725	96.3556	97.7129	97.3663			1946.79	97.7243	28.3542	-43.9552	-119.086	-189.542	-261.703
1947.75	97.753	100.184	99.6851	96.3365	97.6655	97.3321			1947.75	97.753	28.3702	-43.9426	-119.105	-189.59	-261.737
1948.72	97.8035	100.213	99.7029	96.3269	97.6225	97.2976			1948.72	97.8035	28.3992	-43.9248	-119.115	-189.633	-261.772
1949.68	97.8686	100.253	99.7254	96.3262	97.5898	97.2695			1949.68	97.8686	28.4392	-43.9023	-119.115	-189.666	-261.8
1950.64	97.9391	100.297	99.7503	96.3338	97.5706	97.2513			1950.64	97.9391	28.4832	-43.8774	-119.108	-189.685	-261.818
1951.61	98.0062	100.341	99.7738	96.3478	97.5651	97.2419			1951.61	98.0062	28.5272	-43.8539	-119.094	-189.69	-261.827
1952.57	98.0633	100.378	99.7915	96.3657	97.5697	97.2361			1952.57	98.0633	28.5642	-43.8362	-119.076	-189.686	-261.833
1953.54	98.1073	100.406	99.7994	96.384	97.5782	97.2267			1953.54	98.1073	28.5922	-43.8283	-119.057	-189.677	-261.842
1954.5	98.1384	100.425	99.7964	96.3999	97.5835	97.2083			1954.5	98.1384	28.6112	-43.8313	-119.042	-189.672	-261.861
1955.47	98.1585	100.437	99.7848	96.4116	97.58	97.1791			1955.47	98.1585	28.6232	-43.8429	-119.03	-189.675	-261.89
1956.43	98.1708	100.448	99.7701	96.4198	97.5655	97.1425			1956.43	98.1708	28.6342	-43.8576	-119.022	-189.69	-261.927
1957.39	98.1789	100.461	99.758	96.4262	97.542	97.1053			1957.39	98.1789	28.6472	-43.8697	-119.015	-189.713	-261.964
1958.36	98.1866	100.477	99.7518	96.4335	97.5149	97.0755			1958.36	98.1866	28.6632	-43.8759	-119.008	-189.74	-261.994
1959.32	98.1969	100.493	99.7512	96.4434	97.4908	97.0596			1959.32	98.1969	28.6792	-43.8765	-118.998	-189.765	-262.01
1960.29	98.2123	100.506	99.754	96.4567	97.4758	97.0612			1960.29	98.2123	28.6922	-43.8737	-118.985	-189.78	-262.008
1961.25	98.2335	100.514	99.7596	96.4734	97.4741	97.0812			1961.25	98.2335	28.7002	-43.8681	-118.968	-189.781	-261.988
1962.22	98.2598	100.517	99.7714	96.4938	97.4882	97.1185			1962.22	98.2598	28.7032	-43.8563	-118.948	-189.767	-261.951
1963.18	98.2891	100.52	99.7962	96.5182	97.5194	97.1707			1963.18	98.2891	28.7062	-43.8315	-118.923	-189.736	-261.898
1964.14	98.3193	100.53	99.8411	96.5466	97.567	97.2332			1964.14	98.3193	28.7162	-43.7866	-118.895	-189.688	-261.836
1965.11	98.3489	100.554	99.9073	96.5772	97.6278	97.2985			1965.11	98.3489	28.7402	-43.7204	-118.864	-189.628	-261.771
1966.07	98.3783	100.594	99.9873	96.6056	97.6953	97.3572			1966.07	98.3783	28.7802	-43.6404	-118.836	-189.56	-261.712
1967.04	98.4091	100.647	100.067	96.6264	97.7604	97.4			1967.04	98.4091	28.8332	-43.5607	-118.815	-189.495	-261.669
1968	98.4434	100.708	100.129	96.6343	97.8137	97.422			1968	98.4434	28.8942	-43.4987	-118.807	-189.442	-261.647
1968.96	98.4827	100.769	100.161	96.6264	97.8472	97.4243			1968.96	98.4827	28.9552	-43.4667	-118.815	-189.408	-261.645
1969.93	98.5267	100.825	100.162	96.6026	97.8569	97.4143			1969.93	98.5267	29.0112	-43.4657	-118.839	-189.398	-261.655
1970.89	98.5737	100.875	100.139	96.5663	97.844	97.4018			1970.89	98.5737	29.0612	-43.4887	-118.875	-189.411	-261.667
1971.86	98.6209	100.919	100.109	96.5232	97.8151	97.3953			1971.86	98.6209	29.1052	-43.5187	-118.918	-189.44	-261.674
1972.82	98.6652	100.961	100.094	96.4807	97.7813	97.399			1972.82	98.6652	29.1472	-43.5337	-118.961	-189.474	-261.67
1973.79	98.7036	101.005	100.111	96.448	97.7564	97.4128			1973.79	98.7036	29.1912	-43.5167	-118.993	-189.499	-261.656
1974.75	98.7324	101.05	100.169	96.4344	97.7537	97.4354			1974.75	98.7324	29.2362	-43.4587	-119.007	-189.502	-261.634
1975.71	98.7478	101.092	100.257	96.4465	97.7805	97.4647			1975.71	98.7478	29.2782	-43.3707	-118.995	-189.475	-261.604
1976.68	98.746	101.122	100.355	96.4847	97.8346	97.4978			1976.68	98.746	29.3082	-43.2727	-118.957	-189.421	-261.571
1977.64	98.7248	101.133	100.434	96.5426	97.9042	97.5303			1977.64	98.7248	29.3192	-43.1937	-118.899	-189.351	-261.539
1978.61	98.6854	101.117	100.471	96.6081	97.9723	97.5564			1978.61	98.6854	29.3032	-43.1567	-118.833	-189.283	-261.513
1979.57	98.6332	101.077	100.457	96.668	98.0231	97.5695			1979.57	98.6332	29.2632	-43.1707	-118.773	-189.232	-261.5
1980.54	98.5771	101.021	100.402	96.7128	98.0487	97.5659			1980.54	98.5771	29.2072	-43.2257	-118.729	-189.207	-261.503
1981.5	98.5272	100.962	100.326	96.7399	98.0518	97.5463			1981.5	98.5272	29.1482	-43.3017	-118.702	-189.204	-261.523
1982.46	98.4921	100.912	100.252	96.7538	98.0422	97.5163			1982.46	98.4921	29.0982	-43.3757	-118.688	-189.213	-261.553
1983.43	98.4758	100.878	100.195	96.7627	98.0318	97.4842			1983.43	98.4758	29.0642	-43.4327	-118.679	-189.224	-261.585
1984.39	98.4774	100.861	100.156	96.7743	98.0281	97.4568			1984.39	98.4774	29.0472	-43.4717	-118.667	-189.227	-261.612
1985.36	98.4924	100.857	100.129	96.7926	98.0322	97.4377			1985.36	98.4924	29.0432	-43.4987	-118.649	-189.223	-261.631
1986.32	98.5146	100.858	100.107	96.8169	98.0401	97.4266			1986.32	98.5146	29.0442	-43.5207	-118.625	-189.215	-261.643
1987.29	98.5382	100.861	100.087	96.8421	98.0452	97.4208			1987.29	98.5382	29.0472	-43.5407	-118.599	-189.21	-261.648
1988.25	98.559	100.862	100.071	96.8607	98.0419	97.4172			1988.25	98.559	29.0482	-43.5567	-118.581	-189.213	-261.652
1989.21	98.5737	100.863	100.063	96.8649	98.0268	97.4138			1989.21	98.5737	29.0492	-43.5647	-118.577	-189.229	-261.655
1990.18	98.5789	100.864	100.068	96.8494	97.9995	97.4102			1990.18	98.5789	29.0502	-43.5597	-118.592	-189.256	-261.659
1991.14	98.572	100.867	100.083	96.8144	97.9625	97.4078			1991.14	98.572	29.0532	-43.5447	-118.627	-189.293	-261.661
1992.11	98.5516	100.871	100.1	96.7658	97.9208	97.4082			1992.11	98.5516	29.0572	-43.5277	-118.676	-189.335	-261.661
1993.07	98.5195	100.875	100.11	96.7144	97.8811	97.4123			1993.07	98.5195	29.0612	-43.5177	-118.727	-189.374	-261.657
1994.03	98.4809	100.877	100.105	96.672	97.8502	97.4196			1994.03	98.4809	29.0632	-43.5227	-118.769	-189.405	-261.65
1995	98.4437	100.873	100.083	96.648	97.8332	97.4276			1995	98.4437	29.0592	-43.5447	-118.793	-189.422	-261.642
1995.96	98.4157	100.861	100.05	96.6459	97.8313	97.4323			1995.96	98.4157	29.0472	-43.5777	-118.796	-189.424	-261.637
1996.93	98.4019	100.841	100.012	96.6631	97.8413	97.4297			1996.93	98.4019	29.0272	-43.6157	-118.778	-189.414	-261.639
1997.89	98.4041	100.814	99.9778	96.6922	97.856	97.4169			1997.89	98.4041	29.0002	-43.6499	-118.749	-189.399	-261.652
1998.86	98.4216	100.789	99.9526	96.7248	97.8678	97.3932			1998.86	98.4216	28.9752	-43.6751	-118.717	-189.388	-261.676
1999.82	98.4531	100.776	99.9406	96.7539	97.8707	97.3607			1999.82	98.4531	28.9622	-43.6871	-118.688	-189.385	-261.708
2000.78	98.4979	100.785	99.944	96.7747	97.8634	97.3249			2000.78	98.4979	28.9712	-43.6837	-118.667	-189.392	-261.744
2001.75	98.5553	100.825	99.9646	96.7847	97.8492	97.2938			2001.75	98.5553	29.0112	-43.6631	-118.657	-189.406	-261.775
2002.71	98.6221	100.894	100.003	96.7828	97.836	97.2781			2002.71	98.6221	29.0802	-43.6247	-118.659	-189.419	-261.791
2003.68	98.6917	100.985	100.058	96.7689	97.833	97.2883			2003.68	98.6917	29.1712	-43.5697	-118.673	-189.422	-261.781
2004.64	98.7541	101.086	100.125	96.744	97.8473	97.3305			2004.64	98.7541	29.2722	-43.5027	-118.697	-189.408	-261.739
2005.61	98.7995	101.184	100.196	96.711	97.8805	97.4026			2005.61	98.7995	29.3702	-43.4317	-118.73	-189.375	-261.667
2006.57	98.8224	101.269	100.262	96.6747	97.9272	97.4924			2006.57	98.8224	29.4552	-43.3657	-118.767	-189.328	-261.577
2007.53	98.8235	101.335	100.316	96.6413	97.9764	97.5805			2007.53	98.8235	29.5212	-43.3117	-118.8	-189.279	-261.489
2008.5	98.8097	101.376	100.353	96.6173	98.0154	97.6474			2008.5	98.8097	29.5622	-43.2747	-118.824	-189.24	-261.422
2009.46	98.7902	101.393	100.373	96.608	98.0348	97.6811			2009.46	98.7902	29.5792	-43.2547	-118.833	-189.221	-261.388
2010.43	98.773	101.387	100.379	96.6162	98.0326	97.6832			2010.43	98.773	29.5732	-43.2487	-118.825	-189.223	-261.386
2011.39	98.7618	101.364	100.374	96.6411	98.0151	97.6675			2011.39	98.7618	29.5502	-43.2537	-118.8	-189.24	-261.402
2012.36	98.7568	101.332	100.363	96.6777	97.9937	97.6532			2012.36	98.7568	29.5182	-43.2647	-118.764	-189.262	-261.416
2013.32	98.7562	101.302	100.348	96.7176	97.9802	97.6548			2013.32	98.7562	29.4882	-43.2797	-118.724	-189.275	-261.414
2014.28	98.7582	101.284	100.334	96.7499	97.9819	97.6753			2014.28	98.7582	29.4702	-43.2937	-118.692	-189.273	-261.394
2015.25	98.7622	101.284	100.326	96.7644	97.9995	97.7059			2015.25	98.7622	29.4702	-43.3017	-118.677	-189.256	-261.363
2016.21	98.7688	101.301	100.327	96.7553	98.0277	97.7315			2016.21	98.7688	29.4872	-43.3007	-118.686	-189.228	-261.338
2017.18	98.7788	101.332	100.341	96.7235	98.0578	97.7395			2017.18	98.7788	29.5182	-43.2867	-118.718	-189.198	-261.33
2018.14	98.7933	101.37	100.366	96.6773	98.0811	97.7257			2018.14	98.7933	29.5562	-43.2617	-118.764	-189.174	-261.343
2019.1	98.8128	101.409	100.401	96.6297	98.0913	97.6953			2019.1	98.8128	29.5952	-43.2267	-118.812	-189.164	-261.374
2020.07	98.8364	101.441	100.439	96.5945	98.0865	97.6598			2020.07	98.8364	29.6272	-43.1887	-118.847	-189.169	-261.409
2021.03	98.8613	101.46	100.47	96.5817	98.0697	97.6316			2021.03	98.8613	29.6462	-43.1577	-118.86	-189.186	-261.438
2022	98.8825	101.461	100.488	96.5947	98.0478	97.6193			2022	98.8825	29.6472	-43.1397	-118.847	-189.208	-261.45
2022.96	98.8937	101.446	100.486	96.6299	98.0294	97.6268			2022.96	98.8937	29.6322	-43.1417	-118.812	-189.226	-261.442
2023.93	98.8907	101.422	100.468	96.6782	98.0213	97.6525			2023.93	98.8907	29.6082	-43.1597	-118.763	-189.234	-261.417
2024.89	98.873	101.4	100.443	96.7283	98.0258	97.6905			2024.89	98.873	29.5862	-43.1847	-118.713	-189.23	-261.379
2025.85	98.8461	101.392	100.423	96.77	98.0396	97.7304			2025.85	98.8461	29.5782	-43.2047	-118.671	-189.216	-261.339
2026.82	98.8193	101.403	100.422	96.7972	98.0557	97.7605			2026.82	98.8193	29.5892	-43.2057	-118.644	-189.2	-261.309
2027.78	98.8029	101.426	100.444	96.8093	98.0674	97.7709			2027.78	98.8029	29.6122	-43.1837	-118.632	-189.188	-261.298
2028.75	98.8036	101.448	100.484	96.8109	98.072	97.7596			2028.75	98.8036	29.6342	-43.1437	-118.631	-189.183	-261.31
2029.71	98.8214	101.455	100.526	96.8093	98.0717	97.7345			2029.71	98.8214	29.6412	-43.1017	-118.632	-189.184	-261.335
2030.68	98.8498	101.442	100.553	96.8108	98.0722	97.7113			2030.68	98.8498	29.6282	-43.0747	-118.631	-189.183	-261.358
2031.64	98.8787	101.415	100.554	96.8179	98.0783	97.7069			2031.64	98.8787	29.6012	-43.0737	-118.624	-189.177	-261.362
2032.6	98.898	101.383	100.528	96.8283	98.0913	97.7311			2032.6	98.898	29.5692	-43.0997	-118.613	-189.164	-261.338
2033.57	98.902	101.358	100.485	96.8358	98.1083	97.7818			2033.57	98.902	29.5442	-43.1427	-118.606	-189.147	-261.287
2034.53	98.8902	101.34	100.442	96.8341	98.1242	97.8458			2034.53	98.8902	29.5262	-43.1857	-118.607	-189.131	-261.223
2035.5	98.8669	101.325	100.413	96.82	98.1345	97.9054			2035.5	98.8669	29.5112	-43.2147	-118.621	-189.121	-261.164
2036.46	98.8383	101.304	100.402	96.7959	98.1377	97.946			2036.46	98.8383	29.4902	-43.2257	-118.646	-189.118	-261.123
2037.43	98.8095	101.272	100.407	96.7693	98.136	97.9618			2037.43	98.8095	29.4582	-43.2207	-118.672	-189.119	-261.107
2038.39	98.7824	101.23	100.417	96.7507	98.1336	97.9564			2038.39	98.7824	29.4162	-43.2107	-118.691	-189.122	-261.113
2039.35	98.7564	101.185	100.422	96.7497	98.1353	97.9402			2039.35	98.7564	29.3712	-43.2057	-118.692	-189.12	-261.129
2040.32	98.7294	101.145	100.415	96.7709	98.1445	97.9245			2040.32	98.7294	29.3312	-43.2127	-118.671	-189.111	-261.145
2041.28	98.7005	101.112	100.398	96.8116	98.1625	97.9184			2041.28	98.7005	29.2982	-43.2297	-118.63	-189.093	-261.151
2042.25	98.6713	101.086	100.376	96.8623	98.1878	97.926			2042.25	98.6713	29.2722	-43.2517	-118.579	-189.068	-261.143
2043.21	98.6462	101.064	100.357	96.9102	98.2169	97.9462			2043.21	98.6462	29.2502	-43.2707	-118.531	-189.038	-261.123
2044.17	98.6302	101.044	100.35	96.9439	98.2452	97.9744			2044.17	98.6302	29.2302	-43.2777	-118.498	-189.01	-261.095
2045.14	98.6263	101.024	100.357	96.9586	98.2682	98.004			2045.14	98.6263	29.2102	-43.2707	-118.483	-188.987	-261.065
2046.1	98.6333	101.006	100.374	96.9576	98.2835	98.0285			2046.1	98.6333	29.1922	-43.2537	-118.484	-188.972	-261.041
2047.07	98.645	100.99	100.393	96.9496	98.2907	98.043			2047.07	98.645	29.1762	-43.2347	-118.492	-188.965	-261.026
2048.03	98.6525	100.973	100.403	96.9442	98.2909	98.0451			2048.03	98.6525	29.1592	-43.2247	-118.497	-188.964	-261.024
2049	98.6477	100.952	100.394	96.9464	98.2851	98.0345			2049	98.6477	29.1382	-43.2337	-118.495	-188.97	-261.035
2049.96	98.626	100.925	100.363	96.9552	98.2741	98.0129			2049.96	98.626	29.1112	-43.2647	-118.486	-188.981	-261.056
2050.92	98.5884	100.892	100.313	96.9648	98.2577	97.9828			2050.92	98.5884	29.0782	-43.3147	-118.477	-188.998	-261.086
2051.89	98.5408	100.857	100.254	96.9691	98.2364	97.948			2051.89	98.5408	29.0432	-43.3737	-118.472	-189.019	-261.121
2052.85	98.4914	100.821	100.197	96.9656	98.2119	97.9129			2052.85	98.4914	29.0072	-43.4307	-118.476	-189.043	-261.156
2053.82	98.4481	100.787	100.15	96.9572	98.1878	97.8826			2053.82	98.4481	28.9732	-43.4777	-118.484	-189.068	-261.187
2054.78	98.4155	100.754	100.117	96.95	98.1677	97.8619			2054.78	98.4155	28.9402	-43.5107	-118.491	-189.088	-261.207
2055.75	98.3946	100.72	100.095	96.9495	98.1544	97.8535			2055.75	98.3946	28.9062	-43.5327	-118.492	-189.101	-261.216
2056.71	98.3828	100.683	100.076	96.9571	98.1481	97.8567			2056.71	98.3828	28.8692	-43.5517	-118.484	-189.107	-261.212
2057.67	98.3758	100.642	100.056	96.9694	98.1469	97.8666			2057.67	98.3758	28.8282	-43.5717	-118.472	-189.108	-261.203
2058.64	98.3697	100.601	100.031	96.9793	98.1479	97.8756			2058.64	98.3697	28.7872	-43.5967	-118.462	-189.107	-261.194
2059.6	98.3631	100.564	100.003	96.98	98.1483	97.8755			2059.6	98.3631	28.7502	-43.6247	-118.461	-189.107	-261.194
2060.57	98.3572	100.536	99.977	96.968	98.1461	97.8609			2060.57	98.3572	28.7222	-43.6507	-118.473	-189.109	-261.208
2061.53	98.3544	100.521	99.9586	96.9452	98.1406	97.831			2061.53	98.3544	28.7072	-43.6691	-118.496	-189.115	-261.238
2062.5	98.3562	100.518	99.9521	96.918	98.1313	97.7904			2062.5	98.3562	28.7042	-43.6756	-118.523	-189.124	-261.279
2063.46	98.3615	100.524	99.9581	96.8947	98.1187	97.747			2063.46	98.3615	28.7102	-43.6696	-118.547	-189.137	-261.322
2064.42	98.3668	100.535	99.9735	96.8826	98.1045	97.7096			2064.42	98.3668	28.7212	-43.6542	-118.559	-189.151	-261.36
2065.39	98.3678	100.546	99.9937	96.8851	98.0916	97.6848			2065.39	98.3678	28.7322	-43.634	-118.556	-189.164	-261.384
2066.35	98.3619	100.555	100.014	96.9009	98.0838	97.6755			2066.35	98.3619	28.7412	-43.6137	-118.541	-189.172	-261.394
2067.32	98.3504	100.564	100.032	96.9249	98.0846	97.6808			2067.32	98.3504	28.7502	-43.5957	-118.517	-189.171	-261.388
2068.28	98.3369	100.576	100.045	96.9501	98.0952	97.6966			2068.28	98.3369	28.7622	-43.5827	-118.491	-189.16	-261.373
2069.25	98.3255	100.591	100.055	96.9705	98.1137	97.7174			2069.25	98.3255	28.7772	-43.5727	-118.471	-189.142	-261.352
2070.21	98.3183	100.607	100.058	96.9828	98.1348	97.7368			2070.21	98.3183	28.7932	-43.5697	-118.459	-189.121	-261.332
2071.17	98.3137	100.62	100.055	96.987	98.1519	97.7491			2071.17	98.3137	28.8062	-43.5727	-118.454	-189.103	-261.32
2072.14	98.3081	100.621	100.043	96.9854	98.1589	97.7506			2072.14	98.3081	28.8072	-43.5847	-118.456	-189.096	-261.319
2073.1	98.2983	100.608	100.023	96.9812	98.1532	97.7408			2073.1	98.2983	28.7942	-43.6047	-118.46	-189.102	-261.328
2074.07	98.283	100.581	99.9983	96.9773	98.1368	97.7228			2074.07	98.283	28.7672	-43.6294	-118.464	-189.119	-261.346
2075.03	98.2639	100.549	99.9744	96.9748	98.1156	97.7025			2075.03	98.2639	28.7352	-43.6533	-118.467	-189.14	-261.367
2075.99	98.244	100.519	99.9556	96.9741	98.0978	97.6867			2075.99	98.244	28.7052	-43.6721	-118.467	-189.158	-261.382
2076.96	98.226	100.499	99.9442	96.9748	98.09	97.68			2076.96	98.226	28.6852	-43.6835	-118.467	-189.165	-261.389
2077.92	98.2109	100.492	99.9393	96.9767	98.095	97.6831			2077.92	98.2109	28.6782	-43.6884	-118.465	-189.16	-261.386
2078.89	98.1979	100.493	99.9374	96.98	98.1103	97.6922			2078.89	98.1979	28.6792	-43.6903	-118.461	-189.145	-261.377
2079.85	98.185	100.496	99.9346	96.9844	98.1297	97.7013			2079.85	98.185	28.6822	-43.6931	-118.457	-189.126	-261.368
2080.82	98.1708	100.494	99.9281	96.9893	98.1461	97.7041			2080.82	98.1708	28.6802	-43.6996	-118.452	-189.109	-261.365
2081.78	98.1546	100.481	99.917	96.9936	98.1545	97.6976			2081.78	98.1546	28.6672	-43.7107	-118.448	-189.101	-261.372
2082.74	98.1367	100.459	99.9023	96.9961	98.1538	97.6821			2082.74	98.1367	28.6452	-43.7254	-118.445	-189.102	-261.387
2083.71	98.118	100.43	99.8855	96.9965	98.1463	97.6612			2083.71	98.118	28.6162	-43.7422	-118.445	-189.109	-261.408
2084.67	98.0999	100.4	99.8679	96.9953	98.1354	97.6397			2084.67	98.0999	28.5862	-43.7598	-118.446	-189.12	-261.429
2085.64	98.0838	100.374	99.8508	96.9937	98.1238	97.621			2085.64	98.0838	28.5602	-43.7769	-118.448	-189.132	-261.448
2086.6	98.071	100.357	99.8353	96.9926	98.112	97.6061			2086.6	98.071	28.5432	-43.7924	-118.449	-189.143	-261.463
2087.57	98.0625	100.35	99.8223	96.9918	98.0983	97.5938			2087.57	98.0625	28.5362	-43.8054	-118.45	-189.157	-261.475
2088.53	98.058	100.352	99.8124	96.9897	98.0808	97.5816			2088.53	98.058	28.5382	-43.8153	-118.452	-189.175	-261.488
2089.49	98.0565	100.361	99.8056	96.9846	98.0587	97.5672			2089.49	98.0565	28.5472	-43.8221	-118.457	-189.197	-261.502
2090.46	98.0564	100.373	99.8008	96.9751	98.0334	97.5501			2090.46	98.0564	28.5592	-43.8269	-118.466	-189.222	-261.519
2091.42	98.0562	100.385	99.797	96.9624	98.0081	97.5318			2091.42	98.0562	28.5712	-43.8307	-118.479	-189.247	-261.537
2092.39	98.056	100.394	99.7937	96.9493	97.9874	97.5153			2092.39	98.056	28.5802	-43.834	-118.492	-189.268	-261.554
2093.35	98.0571	100.401	99.792	96.9399	97.9751	97.504			2093.35	98.0571	28.5872	-43.8357	-118.502	-189.28	-261.565
2094.32	98.0616	100.407	99.7938	96.9369	97.9728	97.5002			2094.32	98.0616	28.5932	-43.8339	-118.505	-189.283	-261.569
2095.28	98.0706	100.411	99.8011	96.9409	97.9793	97.5042			2095.28	98.0706	28.5972	-43.8266	-118.501	-189.276	-261.565
2096.24	98.0831	100.417	99.8139	96.9496	97.9908	97.5144			2096.24	98.0831	28.6032	-43.8138	-118.492	-189.265	-261.555
2097.21	98.0953	100.422	99.8303	96.9592	98.0025	97.5274			2097.21	98.0953	28.6082	-43.7974	-118.482	-189.253	-261.542
2098.17	98.1021	100.426	99.8464	96.9666	98.0113	97.5403			2098.17	98.1021	28.6122	-43.7813	-118.475	-189.244	-261.529
2099.14	98.0991	100.426	99.8578	96.9697	98.0158	97.5497			2099.14	98.0991	28.6122	-43.7699	-118.472	-189.24	-261.519
2100.1	98.0848	100.422	99.862	96.9689	98.0177	97.5542			2100.1	98.0848	28.6082	-43.7657	-118.473	-189.238	-261.515
2101.06	98.0622	100.412	99.8591	96.9659	98.0199	97.5539			2101.06	98.0622	28.5982	-43.7686	-118.476	-189.235	-261.515
2102.03	98.0373	100.398	99.8514	96.9624	98.0237	97.5495			2102.03	98.0373	28.5842	-43.7763	-118.479	-189.232	-261.52
2102.99	98.0174	100.384	99.842	96.9589	98.0276	97.5417			2102.99	98.0174	28.5702	-43.7857	-118.483	-189.228	-261.527
2103.96	98.0075	100.373	99.8335	96.9562	98.0282	97.5318			2103.96	98.0075	28.5592	-43.7942	-118.485	-189.227	-261.537
2104.92	98.0089	100.366	99.8263	96.954	98.021	97.5209			2104.92	98.0089	28.5522	-43.8014	-118.487	-189.234	-261.548
2105.89	98.0185	100.363	99.8193	96.9526	98.0042	97.5101			2105.89	98.0185	28.5492	-43.8084	-118.489	-189.251	-261.559
2106.85	98.0311	100.363	99.8109	96.9527	97.9794	97.5006			2106.85	98.0311	28.5492	-43.8168	-118.489	-189.276	-261.569
2107.81	98.0418	100.361	99.8003	96.9552	97.952	97.493			2107.81	98.0418	28.5472	-43.8274	-118.486	-189.303	-261.576
2108.78	98.0485	100.357	99.7881	96.9606	97.9286	97.4872			2108.78	98.0485	28.5432	-43.8396	-118.481	-189.327	-261.582
2109.74	98.0518	100.35	99.7759	96.9685	97.9142	97.4817			2109.74	98.0518	28.5362	-43.8518	-118.473	-189.341	-261.587
2110.71	98.054	100.34	99.7656	96.9773	97.9097	97.4744			2110.71	98.054	28.5262	-43.8621	-118.464	-189.346	-261.595
2111.67	98.057	100.33	99.758	96.985	97.9117	97.4635			2111.67	98.057	28.5162	-43.8697	-118.456	-189.344	-261.606
2112.64	98.0608	100.32	99.7527	96.9894	97.9148	97.4486			2112.64	98.0608	28.5062	-43.875	-118.452	-189.341	-261.621
2113.6	98.0634	100.31	99.7479	96.9891	97.9134	97.4313			2113.6	98.0634	28.4962	-43.8798	-118.452	-189.342	-261.638
2114.56	98.0623	100.301	99.7421	96.9837	97.9046	97.4141			2114.56	98.0623	28.4872	-43.8856	-118.458	-189.351	-261.655
2115.53	98.0557	100.293	99.7339	96.974	97.8885	97.3989			2115.53	98.0557	28.4792	-43.8938	-118.467	-189.367	-261.67
2116.49	98.0437	100.287	99.7232	96.9619	97.8673	97.3856			2116.49	98.0437	28.4732	-43.9045	-118.48	-189.388	-261.684
2117.46	98.0282	100.282	99.7104	96.9488	97.8439	97.3715			2117.46	98.0282	28.4682	-43.9173	-118.493	-189.411	-261.698
2118.42	98.0116	100.279	99.696	96.9359	97.8201	97.3523			2118.42	98.0116	28.4652	-43.9317	-118.506	-189.435	-261.717
2119.39	97.9955	100.276	99.68	96.9227	97.7959	97.3238			2119.39	97.9955	28.4622	-43.9477	-118.519	-189.459	-261.745
2120.35	97.9801	100.272	99.6621	96.9076	97.7697	97.2838			2120.35	97.9801	28.4582	-43.9656	-118.534	-189.486	-261.785
2121.31	97.9645	100.265	99.6416	96.8882	97.7395	97.2333			2121.31	97.9645	28.4512	-43.9861	-118.553	-189.516	-261.836
2122.28	97.9478	100.254	99.6185	96.8627	97.7033	97.1758			2122.28	97.9478	28.4402	-44.0092	-118.579	-189.552	-261.893
2123.24	97.9301	100.241	99.5933	96.8305	97.6606	97.1167			2123.24	97.9301	28.4272	-44.0344	-118.611	-189.595	-261.952
2124.21	97.9131	100.228	99.568	96.7935	97.6128	97.0611			2124.21	97.9131	28.4142	-44.0597	-118.648	-189.643	-262.008
2125.17	97.8995	100.218	99.5456	96.7554	97.5633	97.0128			2125.17	97.8995	28.4042	-44.0821	-118.686	-189.692	-262.056
2126.13	97.8916	100.213	99.5293	96.7204	97.5173	96.9737			2126.13	97.8916	28.3992	-44.0984	-118.721	-189.738	-262.095
2127.1	97.8904	100.216	99.5216	96.6922	97.4799	96.9436			2127.1	97.8904	28.4022	-44.1061	-118.749	-189.775	-262.126
2128.06	97.8943	100.227	99.5228	96.6721	97.4547	96.9205			2128.06	97.8943	28.4132	-44.1049	-118.769	-189.801	-262.149
2129.03	97.9003	100.245	99.5305	96.6593	97.4415	96.9022			2129.03	97.9003	28.4312	-44.0972	-118.782	-189.814	-262.167
2129.99	97.9052	100.267	99.5401	96.6513	97.4366	96.8864			2129.99	97.9052	28.4532	-44.0876	-118.79	-189.819	-262.183
2130.96	97.9074	100.292	99.5465	96.6449	97.4331	96.8722			2130.96	97.9074	28.4782	-44.0812	-118.797	-189.822	-262.197
2131.92	97.9073	100.317	99.5472	96.6368	97.4239	96.8595			2131.92	97.9073	28.5032	-44.0805	-118.805	-189.831	-262.21
2132.88	97.9073	100.343	99.5433	96.6244	97.4046	96.8494			2132.88	97.9073	28.5292	-44.0844	-118.817	-189.851	-262.22
2133.85	97.9095	100.37	99.5397	96.6062	97.3747	96.8429			2133.85	97.9095	28.5562	-44.088	-118.835	-189.881	-262.226
2134.81	97.9153	100.397	99.5432	96.5818	97.3387	96.8409			2134.81	97.9153	28.5832	-44.0845	-118.86	-189.917	-262.228
2135.78	97.9245	100.425	99.5588	96.5531	97.3037	96.8445			2135.78	97.9245	28.6112	-44.0689	-118.888	-189.952	-262.225
2136.74	97.9367	100.454	99.5874	96.5236	97.2775	96.8546			2136.74	97.9367	28.6402	-44.0403	-118.918	-189.978	-262.215
2137.71	97.9525	100.482	99.6249	96.4978	97.2651	96.8722			2137.71	97.9525	28.6682	-44.0028	-118.944	-189.99	-262.197
2138.67	97.9728	100.509	99.6639	96.4795	97.2678	96.8971			2138.67	97.9728	28.6952	-43.9638	-118.962	-189.988	-262.172
2139.63	97.9983	100.534	99.6964	96.4694	97.2818	96.9272			2139.63	97.9983	28.7202	-43.9313	-118.972	-189.974	-262.142
2140.6	98.0267	100.557	99.7163	96.4651	97.2999	96.9573			2140.6	98.0267	28.7432	-43.9114	-118.976	-189.955	-262.112
2141.56	98.0522	100.576	99.722	96.4608	97.3133	96.9805			2141.56	98.0522	28.7622	-43.9057	-118.981	-189.942	-262.089
2142.53	98.0664	100.59	99.7159	96.4506	97.315	96.9905			2142.53	98.0664	28.7762	-43.9118	-118.991	-189.94	-262.079
2143.49	98.062	100.598	99.7034	96.4303	97.3018	96.9841			2143.49	98.062	28.7842	-43.9243	-119.011	-189.954	-262.085
2144.46	98.0366	100.603	99.6912	96.3995	97.2756	96.9635			2144.46	98.0366	28.7892	-43.9365	-119.042	-189.98	-262.106
2145.42	97.9952	100.608	99.6857	96.3621	97.2415	96.9354			2145.42	97.9952	28.7942	-43.942	-119.079	-190.014	-262.134
2146.38	97.9493	100.619	99.6909	96.3246	97.2058	96.9084			2146.38	97.9493	28.8052	-43.9368	-119.117	-190.05	-262.161
2147.35	97.9128	100.64	99.7075	96.2943	97.1719	96.8889			2147.35	97.9128	28.8262	-43.9202	-119.147	-190.083	-262.18
2148.31	97.8972	100.67	99.7326	96.2758	97.1392	96.878			2148.31	97.8972	28.8562	-43.8951	-119.166	-190.116	-262.191
2149.28	97.9075	100.707	99.7602	96.2687	97.1033	96.8703			2149.28	97.9075	28.8932	-43.8675	-119.173	-190.152	-262.199
2150.24	97.9406	100.746	99.7832	96.267	97.0584	96.8562			2150.24	97.9406	28.9322	-43.8445	-119.174	-190.197	-262.213
2151.2	97.9888	100.784	99.7957	96.2599	97.0007	96.8265			2151.2	97.9888	28.9702	-43.832	-119.182	-190.255	-262.243
2152.17	98.0444	100.822	99.7968	96.2356	96.9306	96.7781			2152.17	98.0444	29.0082	-43.8309	-119.206	-190.325	-262.291
2153.13	98.1048	100.869	99.7932	96.1863	96.8541	96.7186			2153.13	98.1048	29.0552	-43.8345	-119.255	-190.401	-262.351
2154.1	98.1742	100.937	99.7991	96.1127	96.7815	96.6665			2154.1	98.1742	29.1232	-43.8286	-119.329	-190.474	-262.403
2155.06	98.2606	101.035	99.8325	96.0261	96.725	96.6466			2155.06	98.2606	29.2212	-43.7952	-119.415	-190.53	-262.423
2156.03	98.3687	101.159	99.9071	95.9447	96.6951	96.6788			2156.03	98.3687	29.3452	-43.7206	-119.497	-190.56	-262.39
2156.99	98.4926	101.289	100.023	95.8875	96.6958	96.7671			2156.99	98.4926	29.4752	-43.6047	-119.554	-190.56	-262.302
2157.95	98.6154	101.395	100.165	95.8667	96.7237	96.8953			2157.95	98.6154	29.5812	-43.4627	-119.575	-190.532	-262.174
2158.92	98.7157	101.451	100.305	95.885	96.77	97.0335			2158.92	98.7157	29.6372	-43.3227	-119.556	-190.485	-262.036
2159.88	98.7764	101.446	100.417	95.9365	96.8242	97.1506			2159.88	98.7764	29.6322	-43.2107	-119.505	-190.431	-261.919
2160.85	98.7921	101.39	100.483	96.0107	96.8793	97.2264			2160.85	98.7921	29.5762	-43.1447	-119.431	-190.376	-261.843
2161.81	98.7711	101.306	100.5	96.0963	96.933	97.2586			2161.81	98.7711	29.4922	-43.1277	-119.345	-190.322	-261.811
2162.78	98.7298	101.225	100.482	96.1833	96.9872	97.2592			2162.78	98.7298	29.4112	-43.1457	-119.258	-190.268	-261.81
2163.74	98.6842	101.163	100.444	96.2628	97.0429	97.2434			2163.74	98.6842	29.3492	-43.1837	-119.179	-190.212	-261.826
2164.7	98.6423	101.124	100.4	96.3262	97.0973	97.2195			2164.7	98.6423	29.3102	-43.2277	-119.115	-190.158	-261.85
2165.67	98.6045	101.095	100.352	96.3658	97.1425	97.1855			2165.67	98.6045	29.2812	-43.2757	-119.076	-190.113	-261.884
2166.63	98.5664	101.062	100.297	96.3777	97.1688	97.1338			2166.63	98.5664	29.2482	-43.3307	-119.064	-190.087	-261.935
2167.6	98.5239	101.013	100.23	96.3637	97.1691	97.0589			2167.6	98.5239	29.1992	-43.3977	-119.078	-190.086	-262.01
2168.56	98.4759	100.947	100.15	96.3303	97.1419	96.9626			2168.56	98.4759	29.1332	-43.4777	-119.111	-190.113	-262.107
2169.53	98.4251	100.871	100.059	96.2867	97.0913	96.8548			2169.53	98.4251	29.0572	-43.5687	-119.155	-190.164	-262.214
2170.49	98.3763	100.794	99.9699	96.2406	97.0262	96.7503			2170.49	98.3763	28.9802	-43.6578	-119.201	-190.229	-262.319
2171.45	98.3353	100.729	99.8938	96.1966	96.957	96.6631			2171.45	98.3353	28.9152	-43.7339	-119.245	-190.298	-262.406
2172.42	98.3063	100.682	99.8432	96.1565	96.8937	96.6016			2172.42	98.3063	28.8682	-43.7845	-119.285	-190.362	-262.468
2173.38	98.2912	100.653	99.8256	96.1215	96.8443	96.5666			2173.38	98.2912	28.8392	-43.8021	-119.32	-190.411	-262.503
2174.35	98.289	100.643	99.8416	96.0937	96.8138	96.5528			2174.35	98.289	28.8292	-43.7861	-119.348	-190.442	-262.516
2175.31	98.2961	100.648	99.8847	96.0761	96.8039	96.5523			2175.31	98.2961	28.8342	-43.743	-119.365	-190.451	-262.517
2176.27	98.3076	100.665	99.9421	96.0717	96.8132	96.5588			2176.27	98.3076	28.8512	-43.6856	-119.37	-190.442	-262.51
2177.24	98.3188	100.691	99.9982	96.0818	96.8385	96.5702			2177.24	98.3188	28.8772	-43.6295	-119.36	-190.417	-262.499
2178.2	98.327	100.723	100.039	96.1056	96.876	96.5891			2178.2	98.327	28.9092	-43.5887	-119.336	-190.379	-262.48
2179.17	98.3318	100.754	100.055	96.14	96.9221	96.6202			2179.17	98.3318	28.9402	-43.5727	-119.301	-190.333	-262.449
2180.13	98.3346	100.779	100.048	96.1806	96.973	96.6659			2180.13	98.3346	28.9652	-43.5797	-119.261	-190.282	-262.403
2181.1	98.3368	100.794	100.026	96.2225	97.0238	96.7233			2181.1	98.3368	28.9802	-43.6017	-119.219	-190.232	-262.346
2182.06	98.3386	100.796	100.001	96.2602	97.0683	96.7837			2182.06	98.3386	28.9822	-43.6267	-119.181	-190.187	-262.285
2183.02	98.3386	100.787	99.9852	96.2888	97.1006	96.8357			2183.02	98.3386	28.9732	-43.6425	-119.153	-190.155	-262.233
2183.99	98.3353	100.768	99.9854	96.3048	97.117	96.8698			2183.99	98.3353	28.9542	-43.6423	-119.137	-190.138	-262.199
2184.95	98.3281	100.743	100	96.3077	97.1188	96.8827			2184.95	98.3281	28.9292	-43.6277	-119.134	-190.137	-262.186
2185.92	98.3191	100.715	100.022	96.3008	97.112	96.8789			2185.92	98.3191	28.9012	-43.6057	-119.141	-190.143	-262.19
2186.88	98.3117	100.686	100.042	96.2903	97.1059	96.8679			2186.88	98.3117	28.8722	-43.5857	-119.151	-190.149	-262.201
2187.85	98.309	100.659	100.055	96.2831	97.1087	96.8603			2187.85	98.309	28.8452	-43.5727	-119.158	-190.147	-262.209
2188.81	98.3106	100.638	100.055	96.2848	97.1247	96.863			2188.81	98.3106	28.8242	-43.5727	-119.157	-190.131	-262.206
2189.77	98.3122	100.625	100.046	96.2974	97.1531	96.8769			2189.77	98.3122	28.8112	-43.5817	-119.144	-190.102	-262.192
2190.74	98.3069	100.621	100.027	96.319	97.1887	96.8986			2190.74	98.3069	28.8072	-43.6007	-119.122	-190.067	-262.171
2191.7	98.2885	100.624	100.002	96.3456	97.2249	96.9225			2191.7	98.2885	28.8102	-43.6257	-119.096	-190.03	-262.147
2192.67	98.2555	100.629	99.9752	96.3724	97.2556	96.9451			2192.67	98.2555	28.8152	-43.6525	-119.069	-190	-262.124
2193.63	98.2124	100.632	99.9494	96.3962	97.2774	96.966			2193.63	98.2124	28.8182	-43.6783	-119.045	-189.978	-262.103
2194.6	98.1683	100.632	99.9297	96.4159	97.2893	96.9874			2194.6	98.1683	28.8182	-43.698	-119.026	-189.966	-262.082
2195.56	98.1332	100.626	99.92	96.4319	97.2924	97.0111			2195.56	98.1332	28.8122	-43.7077	-119.01	-189.963	-262.058
2196.52	98.1139	100.616	99.9221	96.4448	97.2889	97.0362			2196.52	98.1139	28.8022	-43.7056	-118.997	-189.966	-262.033
2197.49	98.1112	100.603	99.9341	96.4545	97.2815	97.0576			2197.49	98.1112	28.7892	-43.6936	-118.987	-189.974	-262.012
2198.45	98.1214	100.59	99.9518	96.4598	97.2732	97.0691			2198.45	98.1214	28.7762	-43.6759	-118.982	-189.982	-262
2199.42	98.1383	100.581	99.9702	96.4592	97.2675	97.0665			2199.42	98.1383	28.7672	-43.6575	-118.982	-189.988	-262.003
2200.38	98.1564	100.576	99.9849	96.4526	97.2677	97.0512			2200.38	98.1564	28.7622	-43.6428	-118.989	-189.988	-262.018
2201.34	98.1724	100.576	99.9939	96.4419	97.2767	97.0298			2201.34	98.1724	28.7622	-43.6338	-119	-189.979	-262.039
2202.31	98.1845	100.578	99.9965	96.4311	97.2956	97.0114			2202.31	98.1845	28.7642	-43.6312	-119.01	-189.96	-262.058
2203.27	98.1919	100.579	99.993	96.424	97.3223	97.0027			2203.27	98.1919	28.7652	-43.6347	-119.017	-189.933	-262.066
2204.24	98.1934	100.574	99.9835	96.4228	97.3519	97.0058			2204.24	98.1934	28.7602	-43.6442	-119.019	-189.903	-262.063
2205.2	98.1875	100.561	99.9684	96.4268	97.3774	97.0174			2205.2	98.1875	28.7472	-43.6593	-119.015	-189.878	-262.052
2206.17	98.1735	100.54	99.9484	96.4335	97.3927	97.0323			2206.17	98.1735	28.7262	-43.6793	-119.008	-189.863	-262.037
2207.13	98.1516	100.515	99.9249	96.4403	97.3951	97.0462			2207.13	98.1516	28.7012	-43.7028	-119.001	-189.86	-262.023
2208.09	98.1237	100.488	99.9003	96.4464	97.3865	97.057			2208.09	98.1237	28.6742	-43.7274	-118.995	-189.869	-262.012
2209.06	98.0932	100.462	99.8772	96.4527	97.3725	97.064			2209.06	98.0932	28.6482	-43.7505	-118.989	-189.883	-262.005
2210.02	98.0647	100.44	99.8581	96.461	97.3596	97.0662			2210.02	98.0647	28.6262	-43.7696	-118.98	-189.896	-262.003
2210.99	98.0428	100.422	99.8448	96.4714	97.352	97.0617			2210.99	98.0428	28.6082	-43.7829	-118.97	-189.903	-262.007
2211.95	98.0315	100.409	99.8384	96.4821	97.3499	97.0489			2211.95	98.0315	28.5952	-43.7893	-118.959	-189.905	-262.02
2212.92	98.0326	100.403	99.8384	96.4903	97.3503	97.0285			2212.92	98.0326	28.5892	-43.7893	-118.951	-189.905	-262.041
2213.88	98.0447	100.404	99.8426	96.4934	97.349	97.004			2213.88	98.0447	28.5902	-43.7851	-118.948	-189.906	-262.065
2214.84	98.063	100.41	99.848	96.4916	97.3435	96.981			2214.84	98.063	28.5962	-43.7797	-118.95	-189.912	-262.088
2215.81	98.0813	100.419	99.8518	96.4876	97.3338	96.9639			2215.81	98.0813	28.6052	-43.7759	-118.954	-189.922	-262.105
2216.77	98.0938	100.425	99.8527	96.485	97.3223	96.9542			2216.77	98.0938	28.6112	-43.775	-118.956	-189.933	-262.115
2217.74	98.0973	100.427	99.8523	96.4863	97.312	96.95			2217.74	98.0973	28.6132	-43.7754	-118.955	-189.943	-262.119
2218.7	98.0919	100.422	99.8539	96.4915	97.3052	96.948			2218.7	98.0919	28.6082	-43.7738	-118.95	-189.95	-262.121
2219.67	98.0801	100.41	99.8608	96.4979	97.3034	96.9463			2219.67	98.0801	28.5962	-43.7669	-118.944	-189.952	-262.123
2220.63	98.0646	100.395	99.8739	96.5024	97.3069	96.9456			2220.63	98.0646	28.5812	-43.7538	-118.939	-189.948	-262.124
2221.59	98.0467	100.378	99.8902	96.5025	97.3154	96.948			2221.59	98.0467	28.5642	-43.7375	-118.939	-189.94	-262.121
2222.56	98.026	100.362	99.9032	96.4984	97.3275	96.9544			2222.56	98.026	28.5482	-43.7245	-118.943	-189.928	-262.115
2223.52	98.0012	100.347	99.9056	96.4917	97.3406	96.9631			2223.52	98.0012	28.5332	-43.7221	-118.95	-189.915	-262.106
2224.49	97.9724	100.335	99.8928	96.4854	97.3513	96.9696			2224.49	97.9724	28.5212	-43.7349	-118.956	-189.904	-262.1
2225.45	97.9415	100.324	99.8655	96.4819	97.3561	96.9687			2225.45	97.9415	28.5102	-43.7622	-118.96	-189.899	-262.1
2226.41	97.9119	100.313	99.8298	96.4826	97.353	96.9575			2226.41	97.9119	28.4992	-43.7979	-118.959	-189.902	-262.112
2227.38	97.8877	100.302	99.7949	96.4875	97.3427	96.9372			2227.38	97.8877	28.4882	-43.8328	-118.954	-189.913	-262.132
2228.34	97.8714	100.291	99.77	96.4957	97.3283	96.9132			2228.34	97.8714	28.4772	-43.8577	-118.946	-189.927	-262.156
2229.31	97.8632	100.28	99.7603	96.5053	97.3136	96.8922			2229.31	97.8632	28.4662	-43.8674	-118.936	-189.942	-262.177
2230.27	97.8612	100.272	99.7652	96.5141	97.3015	96.8794			2230.27	97.8612	28.4582	-43.8625	-118.927	-189.954	-262.19
2231.24	97.8615	100.266	99.7788	96.5202	97.2925	96.8759			2231.24	97.8615	28.4522	-43.8489	-118.921	-189.963	-262.193
2232.2	97.8597	100.259	99.7926	96.5228	97.2851	96.8788			2232.2	97.8597	28.4452	-43.8351	-118.919	-189.97	-262.19
2233.16	97.8523	100.251	99.7992	96.5221	97.2769	96.8828			2233.16	97.8523	28.4372	-43.8285	-118.919	-189.978	-262.186
2234.13	97.8371	100.239	99.7951	96.5197	97.2663	96.8824			2234.13	97.8371	28.4252	-43.8326	-118.922	-189.989	-262.187
2235.09	97.8144	100.221	99.7815	96.5178	97.2531	96.8747			2235.09	97.8144	28.4072	-43.8462	-118.924	-190.002	-262.194
2236.06	97.7866	100.2	99.763	96.5181	97.2381	96.8599			2236.06	97.7866	28.3862	-43.8647	-118.923	-190.017	-262.209
2237.02	97.7576	100.177	99.745	96.5212	97.2227	96.8404			2237.02	97.7576	28.3632	-43.8827	-118.92	-190.033	-262.229
2237.99	97.7318	100.156	99.7308	96.5264	97.2077	96.8195			2237.99	97.7318	28.3422	-43.8969	-118.915	-190.048	-262.25
2238.95	97.7125	100.138	99.7211	96.5322	97.1935	96.8			2238.95	97.7125	28.3242	-43.9066	-118.909	-190.062	-262.269
2239.91	97.701	100.123	99.7138	96.5369	97.1804	96.7835			2239.91	97.701	28.3092	-43.9139	-118.905	-190.075	-262.286
2240.88	97.6961	100.114	99.7062	96.5396	97.1686	96.7696			2240.88	97.6961	28.3002	-43.9215	-118.902	-190.087	-262.3
2241.84	97.6945	100.107	99.6964	96.5399	97.1583	96.757			2241.84	97.6945	28.2932	-43.9313	-118.902	-190.097	-262.312
2242.81	97.692	100.104	99.6836	96.538	97.1492	96.744			2242.81	97.692	28.2902	-43.9441	-118.903	-190.106	-262.325
2243.77	97.6847	100.103	99.6684	96.5341	97.1408	96.7291			2243.77	97.6847	28.2892	-43.9593	-118.907	-190.115	-262.34
2244.74	97.67	100.103	99.6514	96.5284	97.132	96.7113			2244.74	97.67	28.2892	-43.9763	-118.913	-190.123	-262.358
2245.7	97.6471	100.103	99.6335	96.5213	97.1225	96.6908			2245.7	97.6471	28.2892	-43.9942	-118.92	-190.133	-262.378
2246.66	97.617	100.101	99.6156	96.5132	97.1123	96.6689			2246.66	97.617	28.2872	-44.0121	-118.928	-190.143	-262.4
2247.63	97.5818	100.096	99.5992	96.5047	97.1019	96.6474			2247.63	97.5818	28.2822	-44.0285	-118.937	-190.153	-262.422
2248.59	97.5433	100.088	99.5865	96.4963	97.092	96.6281			2248.59	97.5433	28.2742	-44.0412	-118.945	-190.163	-262.441
2249.56	97.5029	100.079	99.5792	96.4887	97.0826	96.6126			2249.56	97.5029	28.2652	-44.0485	-118.953	-190.173	-262.457
2250.52	97.4611	100.071	99.5781	96.4827	97.0738	96.602			2250.52	97.4611	28.2572	-44.0496	-118.959	-190.182	-262.467
2251.49	97.4177	100.063	99.5821	96.4793	97.066	96.597			2251.49	97.4177	28.2492	-44.0456	-118.962	-190.189	-262.472
2252.45	97.3728	100.056	99.5887	96.4794	97.0599	96.5982			2252.45	97.3728	28.2422	-44.039	-118.962	-190.195	-262.471
2253.41	97.3277	100.051	99.5954	96.4831	97.0564	96.6053			2253.41	97.3277	28.2372	-44.0323	-118.958	-190.199	-262.464
2254.38	97.2842	100.048	99.6004	96.4893	97.0554	96.6168			2254.38	97.2842	28.2342	-44.0273	-118.952	-190.2	-262.452
2255.34	97.2452	100.048	99.6031	96.4958	97.0561	96.6303			2255.34	97.2452	28.2342	-44.0246	-118.946	-190.199	-262.439
2256.31	97.2132	100.052	99.6042	96.5006	97.0574	96.6427			2256.31	97.2132	28.2382	-44.0235	-118.941	-190.198	-262.426
2257.27	97.1898	100.06	99.6035	96.5025	97.0587	96.6515			2257.27	97.1898	28.2462	-44.0242	-118.939	-190.197	-262.418
2258.23	97.1754	100.068	99.6002	96.5023	97.061	96.6555			2258.23	97.1754	28.2542	-44.0275	-118.939	-190.194	-262.414
2259.2	97.1691	100.073	99.5923	96.5021	97.0657	96.6556			2259.2	97.1691	28.2592	-44.0354	-118.939	-190.19	-262.414
2260.16	97.1688	100.072	99.5785	96.5037	97.0739	96.6535			2260.16	97.1688	28.2582	-44.0492	-118.938	-190.181	-262.416
2261.13	97.1724	100.063	99.5594	96.5075	97.0851	96.6511			2261.13	97.1724	28.2492	-44.0683	-118.934	-190.17	-262.418
2262.09	97.178	100.047	99.5384	96.5123	97.097	96.65			2262.09	97.178	28.2332	-44.0893	-118.929	-190.158	-262.419
2263.06	97.1845	100.03	99.521	96.5157	97.107	96.6508			2263.06	97.1845	28.2162	-44.1067	-118.926	-190.148	-262.418
2264.02	97.192	100.015	99.5127	96.5162	97.1134	96.6536			2264.02	97.192	28.2012	-44.115	-118.925	-190.142	-262.416
2264.98	97.2014	100.005	99.5162	96.5135	97.1167	96.6584			2264.98	97.2014	28.1912	-44.1115	-118.928	-190.139	-262.411
2265.95	97.2137	100.003	99.5305	96.5093	97.1186	96.6648			2265.95	97.2137	28.1892	-44.0972	-118.932	-190.137	-262.404
2266.91	97.229	100.007	99.5511	96.5054	97.1211	96.6721			2266.91	97.229	28.1932	-44.0766	-118.936	-190.134	-262.397
2267.88	97.2464	100.015	99.5715	96.5035	97.1246	96.6791			2267.88	97.2464	28.2012	-44.0562	-118.938	-190.131	-262.39
2268.84	97.2635	100.024	99.5863	96.5041	97.1282	96.6849			2268.84	97.2635	28.2102	-44.0414	-118.937	-190.127	-262.384
2269.81	97.2775	100.03	99.593	96.507	97.1301	96.6888			2269.81	97.2775	28.2162	-44.0347	-118.934	-190.125	-262.38
2270.77	97.2864	100.034	99.5921	96.5115	97.1292	96.6913			2270.77	97.2864	28.2202	-44.0356	-118.93	-190.126	-262.378
2271.73	97.2895	100.035	99.5867	96.517	97.1259	96.6929			2271.73	97.2895	28.2212	-44.041	-118.924	-190.129	-262.376
2272.7	97.2879	100.034	99.5802	96.5222	97.1213	96.6936			2272.7	97.2879	28.2202	-44.0475	-118.919	-190.134	-262.376
2273.66	97.2832	100.033	99.5744	96.5251	97.1164	96.6924			2273.66	97.2832	28.2192	-44.0533	-118.916	-190.139	-262.377
2274.63	97.2771	100.031	99.5695	96.523	97.1114	96.6873			2274.63	97.2771	28.2172	-44.0582	-118.918	-190.144	-262.382
2275.59	97.2702	100.028	99.5638	96.5136	97.1053	96.6766			2275.59	97.2702	28.2142	-44.0639	-118.928	-190.15	-262.393
2276.56	97.2624	100.025	99.5553	96.4954	97.0967	96.6599			2276.56	97.2624	28.2112	-44.0724	-118.946	-190.159	-262.409
2277.52	97.2537	100.02	99.5426	96.4689	97.0839	96.6381			2277.52	97.2537	28.2062	-44.0851	-118.973	-190.171	-262.431
2278.48	97.2441	100.015	99.5253	96.436	97.0657	96.6132			2278.48	97.2441	28.2012	-44.1024	-119.005	-190.19	-262.456
2279.45	97.2344	100.011	99.5042	96.3995	97.0418	96.5868			2279.45	97.2344	28.1972	-44.1235	-119.042	-190.214	-262.482
2280.41	97.2254	100.007	99.4806	96.3613	97.012	96.5593			2280.41	97.2254	28.1932	-44.1471	-119.08	-190.243	-262.51
2281.38	97.2176	100.002	99.4556	96.3221	96.9768	96.53			2281.38	97.2176	28.1882	-44.1721	-119.119	-190.279	-262.539
2282.34	97.2106	99.9946	99.4297	96.2815	96.9363	96.4972			2282.34	97.2106	28.1808	-44.198	-119.16	-190.319	-262.572
2283.3	97.2031	99.9835	99.4027	96.2386	96.8908	96.4598			2283.3	97.2031	28.1697	-44.225	-119.203	-190.365	-262.609
2284.27	97.1935	99.9675	99.3732	96.193	96.8398	96.4169			2284.27	97.1935	28.1537	-44.2545	-119.248	-190.416	-262.652
2285.23	97.1802	99.947	99.339	96.1444	96.7828	96.3682			2285.23	97.1802	28.1332	-44.2887	-119.297	-190.473	-262.701
2286.2	97.1627	99.9231	99.2977	96.093	96.7188	96.3132			2286.2	97.1627	28.1093	-44.33	-119.348	-190.537	-262.756
2287.16	97.1411	99.8975	99.2474	96.0379	96.6472	96.2504			2287.16	97.1411	28.0837	-44.3803	-119.404	-190.608	-262.819
2288.13	97.1166	99.8712	99.1874	95.9773	96.5676	96.1776			2288.13	97.1166	28.0574	-44.4403	-119.464	-190.688	-262.892
2289.09	97.0904	99.8446	99.118	95.9082	96.4802	96.0928			2289.09	97.0904	28.0308	-44.5097	-119.533	-190.775	-262.976
2290.05	97.0636	99.8171	99.0409	95.8279	96.3859	95.9946			2290.05	97.0636	28.0033	-44.5868	-119.614	-190.869	-263.075
2291.02	97.0366	99.7879	98.9577	95.7354	96.2857	95.8837			2291.02	97.0366	27.9741	-44.67	-119.706	-190.97	-263.185
2291.98	97.0092	99.7562	98.87	95.6315	96.1808	95.7628			2291.98	97.0092	27.9424	-44.7577	-119.81	-191.075	-263.306
2292.95	96.9805	99.7216	98.7788	95.5195	96.0723	95.6359			2292.95	96.9805	27.9078	-44.8489	-119.922	-191.183	-263.433
2293.91	96.9502	99.6845	98.685	95.4033	95.9612	95.5079			2293.91	96.9502	27.8707	-44.9427	-120.038	-191.294	-263.561
2294.88	96.9187	99.6462	98.5894	95.2875	95.8484	95.3828			2294.88	96.9187	27.8324	-45.0383	-120.154	-191.407	-263.686
2295.84	96.8872	99.6083	98.4934	95.1756	95.7351	95.2637			2295.84	96.8872	27.7945	-45.1343	-120.266	-191.52	-263.805
2296.8	96.8579	99.5723	98.3986	95.0709	95.6233	95.1526			2296.8	96.8579	27.7585	-45.2291	-120.371	-191.632	-263.917
2297.77	96.8322	99.5393	98.3062	94.9756	95.5156	95.0502			2297.77	96.8322	27.7255	-45.3215	-120.466	-191.74	-264.019
2298.73	96.8104	99.5091	98.2164	94.8908	95.4142	94.9561			2298.73	96.8104	27.6953	-45.4113	-120.551	-191.841	-264.113
2299.7	96.7913	99.4805	98.1277	94.8146	95.3194	94.8679			2299.7	96.7913	27.6667	-45.5	-120.627	-191.936	-264.201
2300.66	96.7724	99.4517	98.037	94.7423	95.2285	94.781			2300.66	96.7724	27.6379	-45.5907	-120.699	-192.027	-264.288
2301.63	96.7511	99.4205	97.9408	94.666	95.1356	94.6886			2301.63	96.7511	27.6067	-45.6869	-120.775	-192.12	-264.381
2302.59	96.7259	99.3854	97.8361	94.5769	95.0331	94.5832			2302.59	96.7259	27.5716	-45.7916	-120.865	-192.222	-264.486
2303.55	96.6971	99.3458	97.7216	94.468	94.9147	94.4592			2303.55	96.6971	27.532	-45.9061	-120.973	-192.341	-264.61
2304.52	96.6663	99.3026	97.5986	94.3383	94.7786	94.3161			2304.52	96.6663	27.4888	-46.0291	-121.103	-192.477	-264.753
2305.48	96.6355	99.2576	97.4712	94.1941	94.6307	94.1605			2305.48	96.6355	27.4438	-46.1565	-121.247	-192.625	-264.909
2306.45	96.6065	99.2139	97.3457	94.0492	94.4839	94.0064			2306.45	96.6065	27.4001	-46.282	-121.392	-192.771	-265.063
2307.41	96.5803	99.1746	97.2299	93.9215	94.3558	93.8721			2307.41	96.5803	27.3608	-46.3978	-121.52	-192.9	-265.197
2308.38	96.5573	99.1429	97.1313	93.8282	94.2638	93.7754			2308.38	96.5573	27.3291	-46.4964	-121.613	-192.992	-265.294
2309.34	96.5376	99.1203	97.0558	93.7802	94.2188	93.728			2309.34	96.5376	27.3065	-46.5719	-121.661	-193.037	-265.341
2310.3	96.5215	99.1065	97.0062	93.7783	94.2213	93.7305			2310.3	96.5215	27.2927	-46.6215	-121.663	-193.034	-265.339
2311.27	96.5096	99.0995	96.9809	93.8131	94.2607	93.7721			2311.27	96.5096	27.2857	-46.6468	-121.628	-192.995	-265.297
2312.23	96.5019	99.0965	96.9745	93.868	94.3194	93.8341			2312.23	96.5019	27.2827	-46.6532	-121.573	-192.936	-265.235
2313.2	96.4982	99.0946	96.9782	93.9251	94.3781	93.8964			2313.2	96.4982	27.2808	-46.6495	-121.516	-192.877	-265.173
2314.16	96.4973	99.0925	96.983	93.9715	94.4237	93.9443			2314.16	96.4973	27.2787	-46.6447	-121.47	-192.832	-265.125
2315.12	96.4974	99.0905	96.9815	94.0022	94.4521	93.9738			2315.12	96.4974	27.2767	-46.6462	-121.439	-192.803	-265.095
2316.09	96.4968	99.0895	96.9701	94.0202	94.4688	93.9912			2316.09	96.4968	27.2757	-46.6576	-121.421	-192.787	-265.078
2317.05	96.4945	99.0904	96.9499	94.0334	94.4846	94.0097			2317.05	96.4945	27.2766	-46.6778	-121.408	-192.771	-265.059
2318.02	96.4903	99.0921	96.9257	94.0497	94.5098	94.0419			2318.02	96.4903	27.2783	-46.702	-121.392	-192.746	-265.027
2318.98	96.4851	99.0921	96.9043	94.0733	94.5489	94.0944			2318.98	96.4851	27.2783	-46.7234	-121.368	-192.706	-264.975
2319.95	96.4799	99.0874	96.8921	94.1039	94.5991	94.1641			2319.95	96.4799	27.2736	-46.7356	-121.338	-192.656	-264.905
2320.91	96.4752	99.0763	96.8929	94.138	94.652	94.2398			2320.91	96.4752	27.2625	-46.7348	-121.303	-192.603	-264.829
[truncated: 1,742 more rows]
