# Supplementary material for: Hydroxy acid conjugation to lipids increases structural and hydrolytic stability
Source: Nat Commun. 2026 Jul 27;17:6973. doi: 10.1038/s41467-026-75192-5 (PMC13408983; doi:10.1038/s41467-026-75192-5)
Supplement: Supplementary file 31 — Source data for Figure S214-S215 [file 41467_2026_75192_MOESM31_ESM.xlsx]

## Sheet: Figures S214-S215
Figures S214-S215: HPLC chromatograms obtained for DA-LA heteroesters and LA homoesters of DA:LA reaction product at a 1:4 molar ratio at pH 6.8 and 40°C over the course of the degradation study
min	-210.141	-178.05	-198.503	-210.871	-202.66	-197.817	-207.984	-209.649	-202.513	-230.577	-228.975	-250.299	-205.019
max	177.748	184.756	219.859	236.901	238.042	246.743	263.539	272.438	277.915	297.904	297.75	326.634	323.921
delta	387.889	362.806	418.362	447.771	440.702	444.56	471.523	482.086	480.428	528.481	526.725	576.933	528.94
F		0.3	0.6	0.9	1.2	1.5	1.8	2.1	2.4	2.7	3	3.3	3.6
RT [min]	t0	1hr	2hr	3hr	4hr	6hr	8hr	12hr	16hr	20hr	24hr	48hr	72hr			RT [min]	t0	1hr	2hr	3hr	4hr	6hr	8hr	12hr	16hr	20hr	24hr	48hr	72hr
0.00583333	0.0600347	0.0644275	0.0469152	0.0406669	0.0239776	0.0196772	0.0567436	-0.0234118	-0.0535898	0.00150006	-0.088168	-0.0119247	-0.0429191			0.00583333	0.0600347	98.0547	196.027	294.011	391.985	489.971	587.998	685.908	783.869	881.914	979.814	1077.88	1175.84
0.0125	0.0543637	0.0527622	0.030338	0.0193889	0.0150974	0.0131164	0.0424385	-0.031467	-0.0624798	-0.0105459	-0.105408	-0.0265141	-0.0541706			0.0125	0.0543637	98.043	196.011	293.99	391.976	489.964	587.984	685.9	783.86	881.902	979.797	1077.87	1175.83
0.0191667	0.0510949	0.0463421	0.0151913	0.00907824	0.0114624	0.0132313	0.020504	-0.0390273	-0.0756977	-0.0213182	-0.10739	-0.0363351	-0.0577928			0.0191667	0.0510949	98.0366	195.996	293.98	391.973	489.965	587.962	685.893	783.846	881.891	979.795	1077.86	1175.83
0.0258333	0.0474633	0.0382691	0.00108084	0.00236722	0.00236722	0.00537988	0.0038147	-0.0450431	-0.0872348	-0.0264395	-0.10374	-0.0411875	-0.0602609			0.0258333	0.0474633	98.0285	195.982	293.973	391.963	489.957	587.945	685.887	783.835	881.886	979.799	1077.85	1175.82
0.0325	0.0468143	0.0282876	-0.00217905	0.00015688	-0.00508833	-0.00380106	0.000476837	-0.0504605	-0.097116	-0.023616	-0.0945096	-0.0381234	-0.0524286			0.0325	0.0468143	98.0185	195.978	293.971	391.956	489.948	587.942	685.881	783.825	881.889	979.808	1077.85	1175.83
0.0391667	0.0478796	0.0171874	0.00258014	0.0014174	-0.0105035	-0.012587	0.00190735	-0.0575014	-0.102105	-0.0174625	-0.0840959	-0.0339489	-0.0420552			0.0391667	0.0478796	98.0074	195.983	293.972	391.951	489.939	587.943	685.874	783.82	881.895	979.819	1077.86	1175.84
0.0458333	0.0534527	0.0123646	0.00582461	0.00709328	-0.0196096	-0.0229198	0	-0.0614651	-0.104793	-0.0126811	-0.0744158	-0.0338627	-0.0381542			0.0458333	0.0534527	98.0026	195.986	293.978	391.941	489.928	587.942	685.87	783.817	881.9	979.828	1077.86	1175.84
0.0525	0.0580249	0.0134262	0.00793682	0.0145264	-0.0350647	-0.0383305	-0.00476837	-0.0640454	-0.107572	-0.0118488	-0.0713592	-0.0364227	-0.044529			0.0525	0.0580249	98.0037	195.988	293.985	391.926	489.913	587.937	685.868	783.815	881.901	979.831	1077.86	1175.84
0.0591667	0.0575045	0.0190622	0.00939284	0.0201705	-0.057554	-0.0567825	-0.0109673	-0.0674268	-0.116277	-0.0135131	-0.077075	-0.0375564	-0.0513846			0.0591667	0.0575045	98.0093	195.99	293.991	391.903	489.895	587.931	685.864	783.806	881.899	979.826	1077.86	1175.83
0.0658333	0.054853	0.0208486	0.0067567	0.0206543	-0.0747131	-0.0671708	-0.0185966	-0.0758004	-0.131112	-0.0204997	-0.0934904	-0.0416898	-0.0564717			0.0658333	0.054853	98.0111	195.987	293.991	391.886	489.884	587.923	685.856	783.791	881.892	979.809	1077.85	1175.83
0.0725	0.052521	0.020074	-0.00402357	0.0183487	-0.0832176	-0.0725072	-0.0309944	-0.0824239	-0.140568	-0.0299508	-0.113117	-0.0526179	-0.0664462			0.0725	0.052521	98.0103	195.976	293.989	391.878	489.879	587.911	685.849	783.782	881.882	979.789	1077.84	1175.82
0.0791667	0.0508896	0.0168096	-0.0149411	0.0158638	-0.0847488	-0.0705309	-0.0433922	-0.0840553	-0.140982	-0.0415638	-0.133906	-0.0695473	-0.0776535			0.0791667	0.0508896	98.0071	195.966	293.987	391.876	489.881	587.898	685.848	783.781	881.871	979.769	1077.82	1175.81
0.0858333	0.0517741	0.0141161	-0.0181397	0.0130575	-0.0789721	-0.0633246	-0.0457764	-0.079833	-0.133579	-0.0510909	-0.150615	-0.0853748	-0.0801296			0.0858333	0.0517741	98.0044	195.962	293.984	391.882	489.888	587.896	685.852	783.789	881.861	979.752	1077.81	1175.8
0.0925	0.0549375	0.0100671	-0.0171818	0.00559036	-0.066412	-0.0483793	-0.041008	-0.0800074	-0.125387	-0.061274	-0.16336	-0.0946913	-0.075141			0.0925	0.0549375	98.0003	195.963	293.976	391.895	489.903	587.901	685.852	783.797	881.851	979.739	1077.8	1175.81
0.0991667	0.0654076	0.00201927	-0.0171283	-0.00642406	-0.0464784	-0.0302438	-0.0319481	-0.0843192	-0.116365	-0.0746777	-0.170014	-0.100823	-0.0741196			0.0991667	0.0654076	97.9923	195.963	293.964	391.915	489.921	587.91	685.848	783.806	881.838	979.733	1077.79	1175.81
0.105833	0.0798396	-0.00637525	-0.0180636	-0.0179254	-0.0284158	-0.0155241	-0.026226	-0.0918218	-0.111323	-0.0880647	-0.170125	-0.103087	-0.0768608			0.105833	0.0798396	97.9839	195.962	293.953	391.933	489.936	587.915	685.84	783.811	881.824	979.732	1077.79	1175.81
0.1125	0.0906873	-0.0127677	-0.0203012	-0.0313006	-0.0189028	-0.00868964	-0.0290871	-0.106723	-0.117214	-0.104423	-0.170413	-0.109103	-0.0819231			0.1125	0.0906873	97.9775	195.96	293.939	391.942	489.943	587.912	685.825	783.805	881.808	979.732	1077.78	1175.8
0.119167	0.0923031	-0.016621	-0.0301167	-0.0492166	-0.0244211	-0.0163702	-0.0414848	-0.128472	-0.131537	-0.121242	-0.170035	-0.123291	-0.0937269			0.119167	0.0923031	97.9736	195.95	293.922	391.937	489.935	587.9	685.803	783.791	881.791	979.733	1077.77	1175.79
0.125833	0.0870035	-0.0214728	-0.0516732	-0.0693457	-0.0402586	-0.0351145	-0.061512	-0.15523	-0.15108	-0.13632	-0.170815	-0.145743	-0.116179			0.125833	0.0870035	97.9688	195.929	293.901	391.921	489.916	587.88	685.777	783.771	881.776	979.732	1077.75	1175.77
0.1325	0.0831143	-0.0299323	-0.073671	-0.0841111	-0.0555009	-0.0584934	-0.0844002	-0.180577	-0.172153	-0.147822	-0.173064	-0.171507	-0.147665			0.1325	0.0831143	97.9603	195.907	293.887	391.906	489.893	587.857	685.751	783.75	881.765	979.73	1077.72	1175.74
0.139167	0.0791718	-0.0381354	-0.0857094	-0.0926482	-0.0683295	-0.0837415	-0.111103	-0.205977	-0.194348	-0.159186	-0.182476	-0.195307	-0.178618			0.139167	0.0791718	97.9521	195.895	293.878	391.893	489.868	587.83	685.726	783.728	881.753	979.72	1077.7	1175.7
0.145833	0.0684184	-0.0455271	-0.0853337	-0.100801	-0.0807743	-0.111936	-0.141621	-0.231989	-0.213006	-0.176225	-0.200346	-0.219173	-0.206298			0.145833	0.0684184	97.9447	195.895	293.87	391.88	489.839	587.8	685.7	783.709	881.736	979.702	1077.67	1175.68
0.1525	0.0560336	-0.0527937	-0.0837658	-0.111492	-0.0981409	-0.141198	-0.168324	-0.252003	-0.22444	-0.192925	-0.220876	-0.239377	-0.231748			0.1525	0.0560336	97.9375	195.897	293.859	391.863	489.81	587.773	685.68	783.698	881.719	979.682	1077.65	1175.65
0.159167	0.0511453	-0.0570765	-0.0837383	-0.12089	-0.112784	-0.162708	-0.184536	-0.262137	-0.234275	-0.202995	-0.235598	-0.24901	-0.252825			0.159167	0.0511453	97.9332	195.897	293.85	391.848	489.789	587.757	685.67	783.688	881.709	979.667	1077.64	1175.63
0.165833	0.0522779	-0.0606246	-0.0839541	-0.124786	-0.123355	-0.175928	-0.19455	-0.265296	-0.242525	-0.210163	-0.246291	-0.248553	-0.270964			0.165833	0.0522779	97.9296	195.897	293.846	391.838	489.775	587.747	685.667	783.68	881.702	979.656	1077.64	1175.61
0.1725	0.0523562	-0.0587527	-0.081551	-0.123628	-0.132211	-0.184426	-0.202179	-0.262833	-0.243843	-0.215781	-0.25643	-0.246463	-0.283656			0.1725	0.0523562	97.9315	195.899	293.847	391.829	489.767	587.739	685.669	783.678	881.697	979.646	1077.65	1175.6
0.179167	0.049703	-0.0527072	-0.0819294	-0.12057	-0.140121	-0.190567	-0.206947	-0.260718	-0.24295	-0.222787	-0.267127	-0.246361	-0.296429			0.179167	0.049703	97.9376	195.899	293.85	391.821	489.761	587.735	685.671	783.679	881.69	979.635	1077.65	1175.59
0.185833	0.0483781	-0.0478533	-0.0890048	-0.116756	-0.146797	-0.196413	-0.202656	-0.259659	-0.246089	-0.23109	-0.275352	-0.251197	-0.308417			0.185833	0.0483781	97.9424	195.892	293.854	391.814	489.755	587.739	685.672	783.676	881.681	979.627	1077.64	1175.57
0.1925	0.0483461	-0.0463562	-0.0946498	-0.111017	-0.147257	-0.199401	-0.196934	-0.262552	-0.252832	-0.242161	-0.286292	-0.254934	-0.316923			0.1925	0.0483461	97.9439	195.886	293.86	391.814	489.752	587.745	685.669	783.669	881.67	979.616	1077.64	1175.57
0.199167	0.0484528	-0.0470392	-0.0944428	-0.104575	-0.146537	-0.199542	-0.19598	-0.267213	-0.257848	-0.2561	-0.301161	-0.25899	-0.319072			0.199167	0.0484528	97.9432	195.886	293.866	391.815	489.752	587.746	685.665	783.664	881.656	979.601	1077.63	1175.56
0.205833	0.0459569	-0.0436099	-0.085487	-0.101715	-0.147968	-0.195694	-0.198841	-0.27257	-0.260972	-0.266565	-0.31492	-0.261798	-0.313297			0.205833	0.0459569	97.9467	195.895	293.869	391.813	489.756	587.743	685.659	783.661	881.646	979.588	1077.63	1175.57
0.2125	0.0366355	-0.044147	-0.0821882	-0.108438	-0.154214	-0.191119	-0.203133	-0.281892	-0.271012	-0.279211	-0.326559	-0.27012	-0.309221			0.2125	0.0366355	97.9461	195.898	293.862	391.807	489.76	587.738	685.65	783.651	881.633	979.576	1077.62	1175.57
0.219167	0.022736	-0.050105	-0.0883203	-0.127527	-0.16615	-0.189187	-0.206947	-0.286254	-0.284977	-0.289897	-0.334113	-0.285523	-0.30555			0.219167	0.022736	97.9402	195.892	293.843	391.795	489.762	587.735	685.646	783.637	881.622	979.569	1077.61	1175.58
0.225833	0.0124681	-0.0591765	-0.0976436	-0.148356	-0.178874	-0.184188	-0.21553	-0.283648	-0.294518	-0.295829	-0.339074	-0.303762	-0.307577			0.225833	0.0124681	97.9311	195.883	293.822	391.782	489.767	587.726	685.648	783.628	881.617	979.564	1077.59	1175.58
0.2325	0.00877089	-0.0645182	-0.102846	-0.166415	-0.18978	-0.177432	-0.226498	-0.271133	-0.301475	-0.292253	-0.338277	-0.317461	-0.31603			0.2325	0.00877089	97.9257	195.878	293.804	391.771	489.774	587.715	685.661	783.621	881.62	979.564	1077.58	1175.57
0.239167	0.00463886	-0.0670034	-0.108476	-0.180181	-0.194486	-0.175281	-0.241756	-0.266205	-0.312613	-0.290858	-0.33416	-0.329714	-0.331144			0.239167	0.00463886	97.9233	195.872	293.791	391.767	489.776	587.7	685.666	783.609	881.621	979.568	1077.56	1175.55
0.245833	-0.00417037	-0.0723872	-0.122905	-0.196418	-0.199756	-0.184248	-0.258923	-0.270722	-0.330682	-0.299085	-0.332956	-0.343848	-0.353385			0.245833	-0.00417037	97.9179	195.858	293.774	391.761	489.767	587.683	685.661	783.591	881.613	979.57	1077.55	1175.53
0.2525	-0.0109272	-0.0775658	-0.140473	-0.208358	-0.205974	-0.202155	-0.272274	-0.279863	-0.345579	-0.310158	-0.336162	-0.355903	-0.370208			0.2525	-0.0109272	97.9127	195.84	293.762	391.755	489.749	587.669	685.652	783.577	881.602	979.566	1077.54	1175.51
0.259167	-0.00696545	-0.0733325	-0.148269	-0.205704	-0.208565	-0.217949	-0.272751	-0.284962	-0.349121	-0.315982	-0.336804	-0.356157	-0.376661			0.259167	-0.00696545	97.9169	195.832	293.765	391.752	489.733	587.669	685.647	783.573	881.596	979.566	1077.54	1175.51
0.265833	0.00258989	-0.0598764	-0.145154	-0.189459	-0.202811	-0.225602	-0.26226	-0.291142	-0.349134	-0.318934	-0.335923	-0.348646	-0.371057			0.265833	0.00258989	97.9304	195.835	293.781	391.758	489.726	587.679	685.641	783.573	881.593	979.567	1077.54	1175.51
0.2725	0.010425	-0.0489831	-0.141474	-0.170687	-0.191191	-0.229151	-0.253677	-0.306672	-0.35157	-0.328289	-0.342791	-0.346034	-0.361769			0.2725	0.010425	97.9413	195.839	293.8	391.77	489.722	587.688	685.625	783.571	881.584	979.56	1077.55	1175.52
0.279167	0.0184412	-0.0486588	-0.136447	-0.156568	-0.181364	-0.232537	-0.247002	-0.321067	-0.352693	-0.335201	-0.357474	-0.34892	-0.355596			0.279167	0.0184412	97.9416	195.844	293.814	391.78	489.719	587.695	685.611	783.569	881.577	979.545	1077.54	1175.53
0.285833	0.0306805	-0.0560582	-0.126139	-0.146415	-0.16978	-0.236163	-0.237942	-0.330762	-0.343916	-0.335582	-0.373489	-0.35172	-0.353151			0.285833	0.0306805	97.9342	195.854	293.824	391.791	489.715	587.704	685.601	783.578	881.577	979.529	1077.54	1175.53
0.2925	0.0478724	-0.0574787	-0.108923	-0.139908	-0.156121	-0.235193	-0.22459	-0.327398	-0.325334	-0.325686	-0.378828	-0.34816	-0.351021			0.2925	0.0478724	97.9328	195.872	293.831	391.805	489.716	587.717	685.604	783.597	881.587	979.524	1077.54	1175.53
0.299167	0.0592508	-0.0568503	-0.0973284	-0.136685	-0.142884	-0.232133	-0.222206	-0.32508	-0.31021	-0.318738	-0.382582	-0.345602	-0.356093			0.299167	0.0592508	97.9334	195.883	293.834	391.818	489.719	587.719	685.607	783.612	881.594	979.52	1077.55	1175.53
0.305833	0.0631518	-0.0627063	-0.0974432	-0.141441	-0.138103	-0.234315	-0.235081	-0.32547	-0.302861	-0.316978	-0.385508	-0.346221	-0.366725			0.305833	0.0631518	97.9276	195.883	293.829	391.823	489.717	587.706	685.606	783.619	881.595	979.517	1077.55	1175.52
0.3125	0.0646924	-0.0723425	-0.106376	-0.14985	-0.143174	-0.241933	-0.252724	-0.323453	-0.301651	-0.317973	-0.385579	-0.348187	-0.378228			0.3125	0.0646924	97.9179	195.874	293.821	391.818	489.709	587.689	685.608	783.62	881.594	979.517	1077.54	1175.5
0.319167	0.068807	-0.0752114	-0.117384	-0.156538	-0.150815	-0.247963	-0.262737	-0.319815	-0.302497	-0.323318	-0.376831	-0.348049	-0.381428			0.319167	0.068807	97.915	195.863	293.814	391.81	489.703	587.679	685.612	783.62	881.589	979.526	1077.54	1175.5
0.325833	0.0686303	-0.0673116	-0.128161	-0.155293	-0.158154	-0.246383	-0.266552	-0.317131	-0.306707	-0.330647	-0.366208	-0.35063	-0.383532			0.325833	0.0686303	97.9229	195.852	293.815	391.803	489.705	587.675	685.615	783.615	881.582	979.536	1077.54	1175.5
0.3325	0.0595566	-0.0653582	-0.138138	-0.148249	-0.167322	-0.242562	-0.277519	-0.325251	-0.321034	-0.346882	-0.371437	-0.362975	-0.391108			0.3325	0.0595566	97.9249	195.842	293.823	391.794	489.709	587.664	685.607	783.601	881.565	979.531	1077.53	1175.49
0.339167	0.044686	-0.0762799	-0.143913	-0.145277	-0.180086	-0.243527	-0.294685	-0.338214	-0.34358	-0.367049	-0.388947	-0.384135	-0.401778			0.339167	0.044686	97.914	195.837	293.826	391.781	489.708	587.647	685.594	783.579	881.545	979.514	1077.51	1175.48
0.345833	0.0345086	-0.0900382	-0.142211	-0.146517	-0.19277	-0.251265	-0.306129	-0.352683	-0.363929	-0.383737	-0.408803	-0.406268	-0.411513			0.345833	0.0345086	97.9002	195.838	293.824	391.768	489.7	587.635	685.579	783.558	881.529	979.494	1077.49	1175.47
0.3525	0.0261296	-0.0960052	-0.135202	-0.147598	-0.199096	-0.258567	-0.308514	-0.370122	-0.377845	-0.396055	-0.424285	-0.423474	-0.42109			0.3525	0.0261296	97.8943	195.845	293.823	391.762	489.693	587.633	685.562	783.544	881.516	979.478	1077.47	1175.46
0.359167	0.0137262	-0.0974659	-0.12772	-0.145108	-0.202805	-0.265491	-0.30899	-0.390155	-0.389307	-0.405151	-0.437161	-0.438315	-0.433546			0.359167	0.0137262	97.8928	195.853	293.826	391.758	489.686	587.633	685.542	783.533	881.507	979.465	1077.45	1175.45
0.365833	0.00368822	-0.100708	-0.121788	-0.143354	-0.205343	-0.274133	-0.317097	-0.412114	-0.40318	-0.412365	-0.4481	-0.449149	-0.442951			0.365833	0.00368822	97.8896	195.859	293.827	391.756	489.677	587.624	685.52	783.519	881.5	979.455	1077.44	1175.44
0.3725	-0.00201449	-0.105049	-0.119484	-0.15012	-0.207341	-0.286128	-0.329494	-0.433075	-0.416491	-0.415164	-0.451933	-0.455887	-0.448258			0.3725	-0.00201449	97.8852	195.861	293.821	391.754	489.665	587.612	685.499	783.506	881.497	979.451	1077.44	1175.43
0.379167	-0.00101891	-0.107073	-0.123997	-0.162831	-0.210038	-0.29844	-0.339508	-0.452107	-0.42499	-0.415036	-0.453404	-0.460809	-0.454133			0.379167	-0.00101891	97.8832	195.857	293.808	391.751	489.653	587.602	685.48	783.497	881.497	979.449	1077.43	1175.43
0.385833	0.00278732	-0.103274	-0.132662	-0.177319	-0.215943	-0.307329	-0.346661	-0.465467	-0.429782	-0.418421	-0.461509	-0.464656	-0.464656			0.385833	0.00278732	97.887	195.848	293.793	391.745	489.644	587.595	685.466	783.492	881.494	979.441	1077.43	1175.42
0.3925	0.0107794	-0.0981998	-0.143073	-0.18897	-0.227117	-0.314558	-0.352859	-0.469396	-0.434785	-0.424502	-0.476659	-0.468075	-0.477135			0.3925	0.0107794	97.8921	195.837	293.782	391.734	489.637	587.589	685.462	783.487	881.488	979.426	1077.42	1175.41
0.399167	0.020616	-0.0952976	-0.15303	-0.198943	-0.239474	-0.322201	-0.361443	-0.469096	-0.442768	-0.432185	-0.496034	-0.472158	-0.491708			0.399167	0.020616	97.895	195.827	293.772	391.722	489.629	587.58	685.463	783.479	881.48	979.407	1077.42	1175.39
0.405833	0.0263616	-0.100469	-0.16176	-0.211572	-0.254964	-0.331487	-0.370026	-0.469072	-0.451281	-0.443014	-0.511292	-0.482031	-0.505873			0.405833	0.0263616	97.8898	195.819	293.759	391.706	489.62	587.572	685.463	783.471	881.469	979.391	1077.41	1175.38
0.4125	0.0293491	-0.107577	-0.167425	-0.221488	-0.272987	-0.341753	-0.378609	-0.470376	-0.458667	-0.457444	-0.520488	-0.496922	-0.519333			0.4125	0.0293491	97.8827	195.813	293.749	391.688	489.61	587.563	685.461	783.463	881.455	979.382	1077.4	1175.36
0.419167	0.02944	-0.112592	-0.16933	-0.229351	-0.291816	-0.350836	-0.389099	-0.473623	-0.468971	-0.474803	-0.530588	-0.514888	-0.533008			0.419167	0.02944	97.8777	195.811	293.741	391.669	489.6	587.552	685.458	783.453	881.438	979.372	1077.38	1175.35
0.425833	0.0247181	-0.114692	-0.169778	-0.233429	-0.309246	-0.363327	-0.40102	-0.478822	-0.479853	-0.488513	-0.539227	-0.530896	-0.548062			0.425833	0.0247181	97.8756	195.811	293.737	391.652	489.588	587.541	685.453	783.442	881.424	979.363	1077.36	1175.34
0.4325	0.0186846	-0.11554	-0.169416	-0.237963	-0.322363	-0.377484	-0.412941	-0.488193	-0.485225	-0.498451	-0.549861	-0.544706	-0.563303			0.4325	0.0186846	97.8747	195.811	293.733	391.639	489.574	587.529	685.444	783.437	881.414	979.353	1077.35	1175.32
0.439167	0.0164235	-0.116045	-0.167712	-0.244126	-0.32948	-0.38673	-0.418186	-0.498561	-0.481665	-0.503399	-0.557638	-0.549708	-0.570689			0.439167	0.0164235	97.8742	195.813	293.727	391.632	489.565	587.523	685.433	783.44	881.409	979.345	1077.34	1175.31
0.445833	0.0191186	-0.113238	-0.166041	-0.251373	-0.327667	-0.390194	-0.415802	-0.506833	-0.477239	-0.507266	-0.567974	-0.547264	-0.573967			0.445833	0.0191186	97.877	195.814	293.719	391.633	489.561	587.526	685.425	783.445	881.405	979.335	1077.35	1175.31
0.4525	0.0193879	-0.109249	-0.169486	-0.261306	-0.31948	-0.389488	-0.411034	-0.51467	-0.476696	-0.513121	-0.579205	-0.542098	-0.580722			0.4525	0.0193879	97.881	195.811	293.709	391.642	489.562	587.531	685.417	783.445	881.399	979.323	1077.35	1175.3
0.459167	0.0181787	-0.108064	-0.176721	-0.269851	-0.309905	-0.385526	-0.408649	-0.526369	-0.479123	-0.519633	-0.587543	-0.541171	-0.591715			0.459167	0.0181787	97.8822	195.804	293.701	391.651	489.566	587.533	685.405	783.443	881.393	979.315	1077.35	1175.29
0.465833	0.0147247	-0.114724	-0.186056	-0.278888	-0.299869	-0.379914	-0.412941	-0.542698	-0.486485	-0.527545	-0.591693	-0.549056	-0.600078			0.465833	0.0147247	97.8755	195.794	293.692	391.661	489.571	587.529	685.389	783.436	881.385	979.311	1077.34	1175.28
0.4725	0.00838415	-0.126837	-0.19946	-0.287921	-0.291259	-0.375487	-0.419617	-0.55333	-0.502526	-0.53614	-0.588715	-0.563018	-0.601642			0.4725	0.00838415	97.8634	195.781	293.683	391.67	489.576	587.522	685.378	783.42	881.376	979.314	1077.33	1175.28
0.479167	-0.00359024	-0.141276	-0.214309	-0.298788	-0.290205	-0.378556	-0.431538	-0.558152	-0.529782	-0.550038	-0.590537	-0.583492	-0.604949			0.479167	-0.00359024	97.849	195.766	293.672	391.671	489.573	587.51	685.374	783.392	881.362	979.312	1077.31	1175.28
0.485833	-0.0172818	-0.152207	-0.224248	-0.304801	-0.300032	-0.389085	-0.449181	-0.560876	-0.55574	-0.562518	-0.59974	-0.602679	-0.610786			0.485833	-0.0172818	97.8381	195.756	293.666	391.661	489.562	587.492	685.371	783.366	881.35	979.303	1077.29	1175.27
0.4925	-0.0280158	-0.160438	-0.226286	-0.305338	-0.32012	-0.400487	-0.468731	-0.566842	-0.572902	-0.56893	-0.615692	-0.619188	-0.615374			0.4925	-0.0280158	97.8298	195.754	293.665	391.641	489.551	587.473	685.365	783.349	881.343	979.287	1077.27	1175.27
0.499167	-0.0355372	-0.165699	-0.222697	-0.305885	-0.340694	-0.414259	-0.484467	-0.570548	-0.580821	-0.570596	-0.629658	-0.627522	-0.617031			0.499167	-0.0355372	97.8246	195.758	293.665	391.62	489.537	587.457	685.361	783.341	881.342	979.273	1077.27	1175.27
0.505833	-0.0427785	-0.171141	-0.222637	-0.312326	-0.356672	-0.429725	-0.498295	-0.572068	-0.590053	-0.573229	-0.643394	-0.636687	-0.62429			0.505833	-0.0427785	97.8191	195.758	293.658	391.604	489.522	587.443	685.36	783.332	881.339	979.259	1077.26	1175.26
0.5125	-0.0459524	-0.175297	-0.225503	-0.324708	-0.372392	-0.447209	-0.507832	-0.573811	-0.597807	-0.576958	-0.658791	-0.647109	-0.638526			0.5125	-0.0459524	97.815	195.755	293.646	391.589	489.504	587.434	685.358	783.324	881.335	979.244	1077.25	1175.24
0.519167	-0.0389902	-0.175246	-0.229238	-0.33362	-0.385595	-0.45786	-0.512123	-0.579247	-0.599628	-0.57756	-0.67053	-0.654997	-0.655474			0.519167	-0.0389902	97.815	195.751	293.637	391.575	489.493	587.429	685.353	783.322	881.335	979.232	1077.24	1175.23
0.525833	-0.0246714	-0.175905	-0.231701	-0.334717	-0.393845	-0.455824	-0.510693	-0.586862	-0.601532	-0.581405	-0.677243	-0.659098	-0.671973			0.525833	-0.0246714	97.8144	195.749	293.636	391.567	489.495	587.431	685.345	783.321	881.331	979.225	1077.23	1175.21
0.5325	-0.0135398	-0.180315	-0.236872	-0.330813	-0.398047	-0.451619	-0.512123	-0.590513	-0.61123	-0.595729	-0.680762	-0.664697	-0.690923			0.5325	-0.0135398	97.8099	195.744	293.64	391.563	489.5	587.429	685.341	783.311	881.317	979.222	1077.23	1175.19
0.539167	-0.00737658	-0.186141	-0.245341	-0.329317	-0.405611	-0.45293	-0.517368	-0.590548	-0.627469	-0.613349	-0.688786	-0.675089	-0.712283			0.539167	-0.00737658	97.8041	195.735	293.641	391.555	489.498	587.424	685.341	783.295	881.299	979.214	1077.22	1175.17
0.545833	0.0019523	-0.183633	-0.250783	-0.325416	-0.416491	-0.458066	-0.517368	-0.585034	-0.635999	-0.626873	-0.694783	-0.679531	-0.728646			0.545833	0.0019523	97.8066	195.73	293.645	391.545	489.493	587.424	685.347	783.286	881.285	979.208	1077.21	1175.15
0.5525	0.012856	-0.173145	-0.250567	-0.313271	-0.424374	-0.457045	-0.513554	-0.58176	-0.640449	-0.637168	-0.699521	-0.679593	-0.739675			0.5525	0.012856	97.8171	195.73	293.658	391.537	489.494	587.428	685.35	783.282	881.275	979.203	1077.21	1175.14
0.559167	0.0168887	-0.16614	-0.253253	-0.30236	-0.427291	-0.453661	-0.510216	-0.581065	-0.646204	-0.652701	-0.705454	-0.685192	-0.750042			0.559167	0.0168887	97.8241	195.727	293.668	391.534	489.498	587.431	685.351	783.276	881.26	979.197	1077.21	1175.13
0.565833	0.0140656	-0.166087	-0.262461	-0.302522	-0.424592	-0.456073	-0.510216	-0.582935	-0.652301	-0.671109	-0.710232	-0.700329	-0.759457			0.565833	0.0140656	97.8242	195.718	293.668	391.536	489.495	587.431	685.349	783.27	881.241	979.192	1077.19	1175.12
0.5725	0.0117476	-0.165928	-0.270841	-0.311839	-0.41579	-0.46007	-0.507355	-0.589067	-0.656957	-0.685753	-0.712704	-0.715088	-0.766587			0.5725	0.0117476	97.8243	195.71	293.659	391.545	489.491	587.434	685.343	783.265	881.227	979.19	1077.18	1175.12
0.579167	0.00977811	-0.170013	-0.277107	-0.321288	-0.407119	-0.462307	-0.506401	-0.602481	-0.665662	-0.699759	-0.717406	-0.724825	-0.772508			0.579167	0.00977811	97.8202	195.703	293.649	391.554	489.489	587.435	685.329	783.256	881.213	979.185	1077.17	1175.11
0.585833	0.00720753	-0.179096	-0.283958	-0.329336	-0.408014	-0.464449	-0.509739	-0.623171	-0.678924	-0.713236	-0.726298	-0.731403	-0.78147			0.585833	0.00720753	97.8112	195.697	293.641	391.553	489.487	587.432	685.309	783.243	881.199	979.176	1077.16	1175.1
0.5925	4.27071e-05	-0.195065	-0.294198	-0.338947	-0.418579	-0.470518	-0.520229	-0.643687	-0.695605	-0.728436	-0.737217	-0.739127	-0.793009			0.5925	4.27071e-05	97.7952	195.686	293.632	391.542	489.481	587.421	685.288	783.226	881.184	979.165	1077.15	1175.09
0.599167	-0.00661712	-0.209099	-0.300486	-0.348975	-0.431944	-0.484691	-0.535011	-0.663222	-0.709905	-0.740385	-0.743937	-0.747547	-0.799046			0.599167	-0.00661712	97.7812	195.68	293.622	391.529	489.467	587.407	685.269	783.212	881.172	979.159	1077.15	1175.08
0.605833	-0.0113739	-0.218532	-0.303001	-0.354539	-0.444661	-0.504798	-0.551224	-0.6799	-0.722255	-0.747907	-0.752507	-0.757387	-0.804117			0.605833	-0.0113739	97.7717	195.678	293.616	391.516	489.447	587.39	685.252	783.2	881.164	979.15	1077.14	1175.08
0.6125	-0.00445344	-0.226862	-0.307663	-0.355897	-0.456033	-0.526544	-0.563145	-0.690622	-0.729868	-0.748593	-0.759899	-0.76975	-0.805036			0.6125	-0.00445344	97.7634	195.673	293.615	391.505	489.425	587.378	685.241	783.192	881.164	979.143	1077.12	1175.08
0.619167	0.010516	-0.2313	-0.312796	-0.356048	-0.461906	-0.538899	-0.569344	-0.694249	-0.732365	-0.744727	-0.763435	-0.782042	-0.803023			0.619167	0.010516	97.759	195.668	293.615	391.499	489.412	587.372	685.238	783.19	881.168	979.139	1077.11	1175.08
0.625833	0.0247818	-0.230806	-0.313858	-0.363092	-0.457029	-0.544417	-0.577927	-0.695719	-0.734367	-0.743461	-0.76532	-0.792065	-0.798741			0.625833	0.0247818	97.7595	195.667	293.608	391.504	489.407	587.364	685.236	783.188	881.169	979.137	1077.1	1175.08
0.6325	0.0332068	-0.226515	-0.312926	-0.376537	-0.44997	-0.546573	-0.594616	-0.701599	-0.735635	-0.746314	-0.768976	-0.797632	-0.795725			0.6325	0.0332068	97.7637	195.668	293.594	391.511	489.405	587.347	685.23	783.186	881.166	979.134	1077.1	1175.09
0.639167	0.0388858	-0.220115	-0.313384	-0.391408	-0.449582	-0.548145	-0.617504	-0.706888	-0.739047	-0.750699	-0.77798	-0.798773	-0.795912			0.639167	0.0388858	97.7701	195.667	293.579	391.511	489.403	587.324	685.225	783.183	881.162	979.125	1077.09	1175.09
0.645833	0.0437437	-0.212249	-0.313809	-0.406256	-0.456323	-0.549677	-0.641346	-0.711566	-0.745063	-0.754711	-0.789509	-0.796697	-0.79765			0.645833	0.0437437	97.778	195.667	293.565	391.505	489.402	587.3	685.22	783.177	881.158	979.113	1077.1	1175.09
0.6525	0.0442738	-0.200056	-0.308074	-0.418453	-0.466614	-0.549776	-0.656605	-0.715328	-0.754978	-0.757434	-0.799107	-0.789831	-0.802705			0.6525	0.0442738	97.7902	195.672	293.552	391.494	489.402	587.285	685.217	783.167	881.155	979.104	1077.1	1175.08
0.659167	0.0395498	-0.185851	-0.299181	-0.423926	-0.475901	-0.551511	-0.663757	-0.721959	-0.767757	-0.76205	-0.803437	-0.783279	-0.809029			0.659167	0.0395498	97.8044	195.681	293.547	391.485	489.4	587.278	685.21	783.154	881.15	979.099	1077.11	1175.07
0.665833	0.0315815	-0.172404	-0.294171	-0.421578	-0.486428	-0.551774	-0.659943	-0.726113	-0.77463	-0.764964	-0.802139	-0.781393	-0.814771			0.665833	0.0315815	97.8179	195.686	293.549	391.475	489.4	587.282	685.206	783.147	881.147	979.1	1077.11	1175.07
0.6725	0.0273245	-0.160682	-0.290393	-0.414855	-0.492102	-0.55168	-0.647545	-0.724171	-0.776008	-0.7692	-0.801237	-0.785977	-0.820309			0.6725	0.0273245	97.8296	195.69	293.556	391.469	489.4	587.294	685.208	783.146	881.143	979.101	1077.11	1175.06
0.679167	0.0281476	-0.156029	-0.2883	-0.412066	-0.491221	-0.548298	-0.632286	-0.721917	-0.776752	-0.77438	-0.801588	-0.794091	-0.827469			0.679167	0.0281476	97.8342	195.692	293.559	391.47	489.403	587.309	685.21	783.145	881.138	979.101	1077.1	1175.06
0.685833	0.0296148	-0.15871	-0.287233	-0.412693	-0.484695	-0.546003	-0.616074	-0.723788	-0.783382	-0.785795	-0.80261	-0.808371	-0.842227			0.685833	0.0296148	97.8316	195.693	293.558	391.476	489.405	587.325	685.208	783.139	881.127	979.1	1077.08	1175.04
0.6925	0.0244541	-0.172604	-0.29718	-0.418133	-0.482029	-0.547441	-0.612259	-0.735148	-0.79701	-0.803567	-0.809814	-0.832251	-0.867537			0.6925	0.0244541	97.8177	195.683	293.553	391.479	489.404	587.329	685.197	783.125	881.109	979.093	1077.06	1175.02
0.699167	0.0147413	-0.190691	-0.314738	-0.430305	-0.485618	-0.560749	-0.617504	-0.749629	-0.807856	-0.822701	-0.82347	-0.859705	-0.896898			0.699167	0.0147413	97.7996	195.666	293.54	391.475	489.391	587.324	685.182	783.114	881.09	979.079	1077.03	1174.99
0.705833	0.00753998	-0.210463	-0.331257	-0.443003	-0.493071	-0.583403	-0.632286	-0.769228	-0.816041	-0.838531	-0.841045	-0.886034	-0.923228			0.705833	0.00753998	97.7798	195.649	293.528	391.468	489.368	587.309	685.163	783.106	881.074	979.062	1077.01	1174.96
0.7125	0.00186408	-0.228274	-0.342573	-0.453037	-0.505012	-0.608769	-0.646114	-0.79207	-0.825492	-0.847471	-0.859217	-0.909152	-0.944438			0.7125	0.00186408	97.762	195.638	293.518	391.456	489.343	587.295	685.14	783.097	881.065	979.043	1076.98	1174.94
0.719167	-0.00724771	-0.242936	-0.350495	-0.458088	-0.517693	-0.634847	-0.658512	-0.811195	-0.839428	-0.858603	-0.878721	-0.927124	-0.967655			0.719167	-0.00724771	97.7473	195.63	293.513	391.443	489.316	587.283	685.121	783.083	881.054	979.024	1076.97	1174.92
0.725833	-0.0232977	-0.256602	-0.3614	-0.462743	-0.53093	-0.658434	-0.677109	-0.826768	-0.855765	-0.873294	-0.898881	-0.93989	-0.991389			0.725833	-0.0232977	97.7337	195.619	293.508	391.43	489.293	587.264	685.105	783.066	881.039	979.004	1076.95	1174.89
0.7325	-0.0368703	-0.264128	-0.372705	-0.466847	-0.540756	-0.679563	-0.696182	-0.836049	-0.869097	-0.887354	-0.913458	-0.948196	-1.00542			0.7325	-0.0368703	97.7261	195.608	293.504	391.42	489.272	587.245	685.096	783.053	881.025	978.989	1076.94	1174.88
0.739167	-0.0472213	-0.266932	-0.383579	-0.472014	-0.547355	-0.691502	-0.713825	-0.843539	-0.883122	-0.89933	-0.923133	-0.956865	-1.01122			0.739167	-0.0472213	97.7233	195.597	293.499	391.414	489.26	587.228	685.088	783.039	881.013	978.979	1076.94	1174.87
0.745833	-0.058024	-0.269796	-0.391196	-0.481985	-0.552557	-0.697615	-0.726223	-0.846236	-0.897573	-0.910274	-0.929494	-0.965607	-1.01615			0.745833	-0.058024	97.7205	195.589	293.489	391.408	489.254	587.215	685.086	783.025	881.002	978.973	1076.93	1174.87
0.7525	-0.0645083	-0.273224	-0.394227	-0.493663	-0.554222	-0.699804	-0.734329	-0.845568	-0.90911	-0.917328	-0.932069	-0.971606	-1.02358			0.7525	-0.0645083	97.717	195.586	293.477	391.407	489.252	587.207	685.086	783.013	880.995	978.971	1076.92	1174.86
0.759167	-0.0657968	-0.274643	-0.390913	-0.507109	-0.554793	-0.697129	-0.739098	-0.849717	-0.918847	-0.917402	-0.932695	-0.977482	-1.02564			0.759167	-0.0657968	97.7156	195.59	293.464	391.406	489.254	587.202	685.082	783.003	880.995	978.97	1076.92	1174.86
0.765833	-0.0606183	-0.272642	-0.381338	-0.518697	-0.55446	-0.696609	-0.741482	-0.859797	-0.924719	-0.915263	-0.935984	-0.982637	-1.02841			0.765833	-0.0606183	97.7176	195.599	293.452	391.407	489.255	587.2	685.072	782.997	880.997	978.967	1076.91	1174.85
0.7725	-0.0558409	-0.270146	-0.368561	-0.531322	-0.557072	-0.701729	-0.743389	-0.870756	-0.928492	-0.9166	-0.940737	-0.985788	-1.03824			0.7725	-0.0558409	97.7201	195.612	293.439	391.404	489.25	587.198	685.061	782.994	880.996	978.962	1076.91	1174.84
0.779167	-0.0471948	-0.268513	-0.354403	-0.536592	-0.55948	-0.709196	-0.742435	-0.876415	-0.930766	-0.918365	-0.942246	-0.983789	-1.05341			0.779167	-0.0471948	97.7217	195.626	293.434	391.402	489.242	587.199	685.055	782.991	880.994	978.96	1076.91	1174.83
0.785833	-0.037286	-0.26442	-0.342946	-0.530254	-0.559818	-0.711418	-0.741482	-0.881288	-0.939087	-0.918695	-0.945008	-0.982478	-1.07022			0.785833	-0.037286	97.7258	195.638	293.441	391.401	489.24	587.2	685.051	782.983	880.994	978.958	1076.91	1174.81
0.7925	-0.0312899	-0.25956	-0.339006	-0.521569	-0.56067	-0.713301	-0.744343	-0.888643	-0.952373	-0.919797	-0.951964	-0.984117	-1.08425			0.7925	-0.0312899	97.7307	195.642	293.449	391.4	489.238	587.197	685.043	782.97	880.993	978.951	1076.91	1174.8
0.799167	-0.0295502	-0.257571	-0.343071	-0.518303	-0.564557	-0.717957	-0.752926	-0.893102	-0.962713	-0.927904	-0.965138	-0.991464	-1.09637			0.799167	-0.0295502	97.7327	195.637	293.452	391.396	489.233	587.189	685.039	782.959	880.984	978.937	1076.9	1174.79
0.805833	-0.0330766	-0.25659	-0.351668	-0.521724	-0.57513	-0.723349	-0.767231	-0.893768	-0.97073	-0.941849	-0.979742	-1.00559	-1.10191			0.805833	-0.0330766	97.7337	195.629	293.449	391.386	489.228	587.174	685.038	782.951	880.971	978.923	1076.89	1174.78
0.8125	-0.0413445	-0.258894	-0.365733	-0.525105	-0.590908	-0.728447	-0.785828	-0.89679	-0.981531	-0.957556	-1.00007	-1.02819	-1.10449			0.8125	-0.0413445	97.7314	195.615	293.446	391.37	489.223	587.156	685.035	782.941	880.955	978.903	1076.86	1174.78
0.819167	-0.0533021	-0.264008	-0.383071	-0.532192	-0.60944	-0.737127	-0.809193	-0.90541	-0.990184	-0.971007	-1.02578	-1.05185	-1.10859			0.819167	-0.0533021	97.7263	195.597	293.439	391.352	489.214	587.132	685.026	782.932	880.941	978.877	1076.84	1174.77
0.825833	-0.0637354	-0.272713	-0.394216	-0.544289	-0.627735	-0.747266	-0.833035	-0.914413	-0.995783	-0.989407	-1.05063	-1.07107	-1.11828			0.825833	-0.0637354	97.7175	195.586	293.426	391.333	489.204	587.109	685.017	782.926	880.923	978.852	1076.82	1174.76
0.8325	-0.0692694	-0.284674	-0.397084	-0.556111	-0.645757	-0.758432	-0.850201	-0.920424	-0.996831	-1.01028	-1.07083	-1.08748	-1.13373			0.8325	-0.0692694	97.7056	195.583	293.415	391.315	489.193	587.091	685.011	782.925	880.902	978.832	1076.81	1174.75
0.839167	-0.0725118	-0.293166	-0.396066	-0.559964	-0.660099	-0.769092	-0.854492	-0.926527	-0.996178	-1.02434	-1.08477	-1.09804	-1.15478			0.839167	-0.0725118	97.6971	195.584	293.411	391.301	489.182	587.087	685.005	782.926	880.888	978.818	1076.79	1174.73
0.845833	-0.0760121	-0.299123	-0.401982	-0.558511	-0.66866	-0.778318	-0.849724	-0.936226	-0.998373	-1.02854	-1.09888	-1.10226	-1.17712			0.845833	-0.0760121	97.6911	195.579	293.412	391.292	489.173	587.092	684.996	782.924	880.884	978.804	1076.79	1174.71
0.8525	-0.0709339	-0.295963	-0.409218	-0.560001	-0.671104	-0.782581	-0.83971	-0.944023	-0.996358	-1.02771	-1.10781	-1.09857	-1.19013			0.8525	-0.0709339	97.6943	195.571	293.411	391.29	489.169	587.102	684.988	782.926	880.885	978.795	1076.79	1174.69
0.859167	-0.0590129	-0.289793	-0.415086	-0.563269	-0.668174	-0.777254	-0.83065	-0.949745	-0.996362	-1.03488	-1.11496	-1.09243	-1.19161			0.859167	-0.0590129	97.7005	195.565	293.408	391.293	489.174	587.111	684.982	782.926	880.877	978.788	1076.8	1174.69
0.865833	-0.0501177	-0.288441	-0.424905	-0.570536	-0.664473	-0.77442	-0.825882	-0.958016	-1.001	-1.044	-1.12626	-1.08954	-1.18777			0.865833	-0.0501177	97.7018	195.556	293.4	391.297	489.177	587.116	684.974	782.921	880.868	978.776	1076.8	1174.7
0.8725	-0.0522933	-0.294779	-0.443791	-0.579123	-0.662093	-0.775643	-0.829697	-0.968774	-1.00964	-1.05052	-1.14172	-1.09275	-1.1824			0.8725	-0.0522933	97.6955	195.537	293.392	391.299	489.176	587.112	684.963	782.912	880.862	978.761	1076.8	1174.7
0.879167	-0.0620226	-0.308944	-0.468253	-0.589994	-0.661996	-0.77956	-0.844479	-0.979457	-1.02289	-1.05919	-1.15583	-1.10145	-1.17536			0.879167	-0.0620226	97.6813	195.512	293.381	391.299	489.172	587.097	684.952	782.899	880.853	978.747	1076.79	1174.71
0.885833	-0.0684236	-0.324589	-0.489092	-0.601263	-0.66802	-0.783636	-0.864983	-0.99015	-1.03951	-1.07554	-1.16565	-1.1131	-1.16937			0.885833	-0.0684236	97.6657	195.491	293.37	391.293	489.168	587.077	684.942	782.883	880.837	978.737	1076.78	1174.71
0.8925	-0.073263	-0.34142	-0.503056	-0.612739	-0.683788	-0.791622	-0.885487	-0.998804	-1.05919	-1.09429	-1.177	-1.12836	-1.16936			0.8925	-0.073263	97.6488	195.477	293.358	391.277	489.16	587.056	684.933	782.863	880.818	978.726	1076.76	1174.71
0.899167	-0.0797659	-0.354276	-0.506729	-0.622836	-0.704375	-0.80275	-0.898838	-1.00435	-1.07552	-1.1071	-1.18813	-1.14706	-1.17711			0.899167	-0.0797659	97.636	195.474	293.348	391.257	489.149	587.043	684.927	782.847	880.805	978.714	1076.75	1174.71
0.905833	-0.0896634	-0.357569	-0.505779	-0.622943	-0.721171	-0.812984	-0.909328	-1.00614	-1.08627	-1.11776	-1.19589	-1.16578	-1.182			0.905833	-0.0896634	97.6327	195.475	293.348	391.24	489.138	587.032	684.926	782.836	880.795	978.707	1076.73	1174.7
0.9125	-0.0978084	-0.353192	-0.503763	-0.618598	-0.732085	-0.821188	-0.920296	-1.01047	-1.09637	-1.13267	-1.20205	-1.18333	-1.18809			0.9125	-0.0978084	97.6371	195.477	293.352	391.229	489.13	587.021	684.921	782.826	880.78	978.701	1076.71	1174.7
0.919167	-0.102548	-0.347011	-0.505625	-0.61462	-0.743843	-0.828037	-0.932693	-1.0176	-1.10583	-1.14685	-1.21018	-1.2005	-1.19668			0.919167	-0.102548	97.6433	195.475	293.356	391.217	489.123	587.009	684.914	782.816	880.766	978.692	1076.69	1174.69
0.925833	-0.104236	-0.342832	-0.506221	-0.615116	-0.755306	-0.835001	-0.939846	-1.02072	-1.11063	-1.15046	-1.21801	-1.21986	-1.2108			0.925833	-0.104236	97.6474	195.474	293.356	391.206	489.116	587.002	684.911	782.811	880.762	978.685	1076.67	1174.67
0.9325	-0.105956	-0.334411	-0.504721	-0.611041	-0.758384	-0.837884	-0.941753	-1.02053	-1.11027	-1.14613	-1.22108	-1.23456	-1.22168			0.9325	-0.105956	97.6558	195.476	293.36	391.203	489.113	587	684.911	782.812	880.766	978.682	1076.66	1174.66
0.939167	-0.107207	-0.32567	-0.506185	-0.598691	-0.753187	-0.840101	-0.943661	-1.02226	-1.11281	-1.1438	-1.21987	-1.24285	-1.22854			0.939167	-0.107207	97.6646	195.474	293.372	391.208	489.111	586.998	684.91	782.809	880.769	978.683	1076.65	1174.65
0.945833	-0.105147	-0.324026	-0.517011	-0.589508	-0.750679	-0.843893	-0.950813	-1.03021	-1.12392	-1.14896	-1.22285	-1.25221	-1.2441			0.945833	-0.105147	97.6662	195.464	293.381	391.21	489.107	586.991	684.902	782.798	880.763	978.68	1076.64	1174.64
0.9525	-0.100721	-0.330018	-0.532113	-0.592015	-0.75414	-0.854039	-0.957489	-1.03389	-1.13507	-1.15136	-1.22296	-1.26206	-1.26492			0.9525	-0.100721	97.6602	195.448	293.379	391.207	489.097	586.984	684.898	782.787	880.761	978.68	1076.63	1174.62
0.959167	-0.0938487	-0.332578	-0.538714	-0.601698	-0.759054	-0.866264	-0.959873	-1.03369	-1.1428	-1.15033	-1.21888	-1.27105	-1.28393			0.959167	-0.0938487	97.6577	195.442	293.369	391.202	489.085	586.982	684.898	782.779	880.762	978.684	1076.62	1174.6
0.965833	-0.0919903	-0.329677	-0.539264	-0.611089	-0.760816	-0.876045	-0.964165	-1.03565	-1.15006	-1.15195	-1.21837	-1.27437	-1.29726			0.965833	-0.0919903	97.6606	195.441	293.36	391.2	489.075	586.977	684.896	782.772	880.76	978.684	1076.62	1174.59
0.9725	-0.0973633	-0.330213	-0.53984	-0.621741	-0.763839	-0.881581	-0.97084	-1.04102	-1.1589	-1.15613	-1.22873	-1.27619	-1.311			0.9725	-0.0973633	97.66	195.441	293.349	391.197	489.07	586.971	684.891	782.763	880.756	978.674	1076.62	1174.57
0.979167	-0.107342	-0.336917	-0.542651	-0.637251	-0.767905	-0.883	-0.977516	-1.0429	-1.16692	-1.16028	-1.24591	-1.27859	-1.32818			0.979167	-0.107342	97.6533	195.438	293.334	391.193	489.068	586.964	684.889	782.755	880.752	978.657	1076.61	1174.55
0.985833	-0.121638	-0.34084	-0.540567	-0.653995	-0.770343	-0.881845	-0.978947	-1.04479	-1.17741	-1.16841	-1.26263	-1.28352	-1.34074			0.985833	-0.121638	97.6494	195.44	293.317	391.191	489.069	586.963	684.887	782.745	880.744	978.64	1076.61	1174.54
0.9925	-0.135179	-0.334613	-0.534414	-0.670911	-0.773431	-0.881893	-0.983238	-1.05547	-1.19639	-1.18807	-1.27771	-1.29622	-1.34867			0.9925	-0.135179	97.6556	195.446	293.3	391.188	489.069	586.958	684.876	782.726	880.724	978.625	1076.6	1174.53
0.999167	-0.146313	-0.329279	-0.532736	-0.687162	-0.777284	-0.886515	-0.991821	-1.07471	-1.22151	-1.21381	-1.29136	-1.31262	-1.35219			0.999167	-0.146313	97.661	195.448	293.284	391.184	489.065	586.95	684.857	782.701	880.699	978.611	1076.58	1174.53
1.00583	-0.15062	-0.333002	-0.537725	-0.701444	-0.781553	-0.896172	-1.0047	-1.0919	-1.2449	-1.23578	-1.30421	-1.32821	-1.35539			1.00583	-0.15062	97.6573	195.443	293.269	391.179	489.055	586.937	684.84	782.677	880.677	978.598	1076.56	1174.53
1.0125	-0.152262	-0.344931	-0.548435	-0.71155	-0.786414	-0.908615	-1.01709	-1.10784	-1.26299	-1.25556	-1.31595	-1.34242	-1.36149			1.0125	-0.152262	97.6453	195.432	293.259	391.175	489.043	586.924	684.824	782.659	880.657	978.587	1076.55	1174.52
1.01917	-0.157287	-0.361695	-0.561835	-0.722048	-0.796911	-0.924384	-1.03235	-1.13051	-1.28208	-1.27821	-1.33522	-1.36363	-1.37317			1.01917	-0.157287	97.6286	195.419	293.249	391.164	489.027	586.909	684.801	782.64	880.634	978.567	1076.53	1174.51
1.02583	-0.162129	-0.383858	-0.577014	-0.737784	-0.815985	-0.945805	-1.04713	-1.15776	-1.29891	-1.29796	-1.36041	-1.39047	-1.38761			1.02583	-0.162129	97.6064	195.404	293.233	391.145	489.006	586.894	684.774	782.623	880.614	978.542	1076.5	1174.5
1.0325	-0.165716	-0.414875	-0.593981	-0.751474	-0.839689	-0.969425	-1.05858	-1.18376	-1.30892	-1.3096	-1.38827	-1.41254	-1.40491			1.0325	-0.165716	97.5754	195.387	293.219	391.121	488.982	586.883	684.748	782.613	880.603	978.514	1076.48	1174.48
1.03917	-0.163519	-0.447328	-0.605583	-0.757495	-0.862399	-0.989334	-1.06764	-1.20064	-1.30931	-1.31451	-1.41385	-1.4215	-1.42436			1.03917	-0.163519	97.5429	195.375	293.213	391.099	488.962	586.874	684.731	782.613	880.598	978.489	1076.47	1174.46
1.04583	-0.16389	-0.473415	-0.613945	-0.758234	-0.880781	-1.00021	-1.07765	-1.21484	-1.31196	-1.32134	-1.43542	-1.42244	-1.44342			1.04583	-0.16389	97.5168	195.367	293.213	391.08	488.951	586.864	684.717	782.61	880.591	978.467	1076.47	1174.44
1.0525	-0.166866	-0.485283	-0.61885	-0.760291	-0.897621	-1.0098	-1.09196	-1.22926	-1.31693	-1.32875	-1.45101	-1.42073	-1.46173			1.0525	-0.166866	97.505	195.362	293.21	391.063	488.942	586.85	684.703	782.605	880.584	978.452	1076.47	1174.42
1.05917	-0.167829	-0.482002	-0.620938	-0.761056	-0.908398	-1.01915	-1.1034	-1.23785	-1.31267	-1.33359	-1.4534	-1.41462	-1.47232			1.05917	-0.167829	97.5083	195.36	293.21	391.053	488.932	586.838	684.694	782.609	880.579	978.449	1076.48	1174.41
1.06583	-0.163099	-0.46657	-0.619106	-0.755649	-0.908714	-1.02452	-1.11437	-1.23884	-1.30225	-1.33417	-1.44619	-1.40532	-1.47732			1.06583	-0.163099	97.5237	195.361	293.215	391.052	488.927	586.827	684.693	782.62	880.578	978.456	1076.49	1174.41
1.0725	-0.15309	-0.443542	-0.611156	-0.744017	-0.898989	-1.02131	-1.12391	-1.23074	-1.29135	-1.33244	-1.43242	-1.39728	-1.4731			1.0725	-0.15309	97.5467	195.369	293.227	391.062	488.93	586.818	684.701	782.631	880.58	978.47	1076.5	1174.41
1.07917	-0.147718	-0.420493	-0.605111	-0.732217	-0.887666	-1.00973	-1.13201	-1.22775	-1.29156	-1.33489	-1.42014	-1.39722	-1.47066			1.07917	-0.147718	97.5698	195.375	293.239	391.073	488.942	586.81	684.704	782.631	880.577	978.482	1076.5	1174.41
1.08583	-0.148019	-0.401507	-0.602931	-0.728712	-0.8813	-1.00295	-1.13726	-1.2333	-1.29599	-1.33962	-1.41221	-1.40657	-1.47475			1.08583	-0.148019	97.5888	195.378	293.242	391.08	488.948	586.804	684.699	782.626	880.573	978.49	1076.49	1174.41
1.0925	-0.148348	-0.390012	-0.60425	-0.73284	-0.880183	-1.00276	-1.14155	-1.24507	-1.30284	-1.34823	-1.40711	-1.42477	-1.47961			1.0925	-0.148348	97.6002	195.376	293.238	391.081	488.949	586.8	684.687	782.619	880.564	978.496	1076.47	1174.4
1.09917	-0.143165	-0.389186	-0.60667	-0.745964	-0.884723	-1.00452	-1.14679	-1.25467	-1.31486	-1.35454	-1.40178	-1.44858	-1.48434			1.09917	-0.143165	97.6011	195.374	293.225	391.076	488.947	586.795	684.677	782.607	880.558	978.501	1076.44	1174.4
1.10583	-0.134201	-0.390011	-0.60706	-0.758863	-0.892377	-1.00082	-1.15061	-1.25811	-1.32843	-1.35823	-1.39551	-1.46609	-1.48707			1.10583	-0.134201	97.6003	195.373	293.212	391.069	488.95	586.791	684.674	782.594	880.554	978.507	1076.43	1174.4
1.1125	-0.131747	-0.391397	-0.609068	-0.770393	-0.901047	-0.994661	-1.15395	-1.26328	-1.34398	-1.36077	-1.40317	-1.47597	-1.49982			1.1125	-0.131747	97.5989	195.371	293.2	391.06	488.957	586.788	684.669	782.578	880.552	978.499	1076.42	1174.38
1.11917	-0.133509	-0.391525	-0.610911	-0.780652	-0.905107	-0.994153	-1.15633	-1.26504	-1.35469	-1.36232	-1.4186	-1.47825	-1.51402			1.11917	-0.133509	97.5987	195.37	293.19	391.056	488.957	586.785	684.667	782.567	880.55	978.484	1076.41	1174.37
1.12583	-0.133955	-0.393927	-0.609938	-0.785388	-0.906504	-0.994211	-1.16205	-1.26311	-1.36367	-1.37221	-1.43626	-1.47969	-1.52404			1.12583	-0.133955	97.5963	195.371	293.185	391.055	488.957	586.78	684.669	782.558	880.54	978.466	1076.41	1174.36
1.1325	-0.128229	-0.39832	-0.609758	-0.788306	-0.908946	-0.993541	-1.16825	-1.25404	-1.37084	-1.3875	-1.44916	-1.48414	-1.53326			1.1325	-0.128229	97.5919	195.371	293.182	391.052	488.958	586.773	684.678	782.551	880.525	978.453	1076.41	1174.35
1.13917	-0.124674	-0.403362	-0.611886	-0.786715	-0.915461	-0.997438	-1.17588	-1.24953	-1.37518	-1.40692	-1.46226	-1.4909	-1.54669			1.13917	-0.124674	97.5869	195.369	293.184	391.046	488.954	586.766	684.682	782.547	880.505	978.44	1076.4	1174.34
1.14583	-0.131982	-0.41419	-0.620022	-0.790633	-0.925578	-1.01094	-1.18637	-1.25923	-1.37738	-1.42877	-1.48354	-1.50148	-1.56681			1.14583	-0.131982	97.5761	195.361	293.18	391.035	488.94	586.755	684.673	782.545	880.484	978.419	1076.39	1174.32
1.1525	-0.143583	-0.427677	-0.631865	-0.798492	-0.935821	-1.03242	-1.19352	-1.27798	-1.37819	-1.44885	-1.50153	-1.5125	-1.58784			1.1525	-0.143583	97.5626	195.349	293.172	391.025	488.919	586.748	684.654	782.544	880.464	978.401	1076.38	1174.3
1.15917	-0.154112	-0.442627	-0.643908	-0.808941	-0.950085	-1.05509	-1.19925	-1.29709	-1.38252	-1.46985	-1.51671	-1.53111	-1.60931			1.15917	-0.154112	97.5476	195.337	293.162	391.011	488.896	586.742	684.635	782.54	880.443	978.386	1076.36	1174.27
1.16583	-0.157073	-0.453182	-0.657198	-0.823793	-0.963029	-1.07698	-1.19734	-1.3115	-1.38748	-1.48155	-1.52518	-1.55198	-1.63113			1.16583	-0.157073	97.5371	195.323	293.147	390.998	488.874	586.744	684.62	782.535	880.431	978.377	1076.34	1174.25
1.1725	-0.156233	-0.457706	-0.664434	-0.835687	-0.968247	-1.09255	-1.18685	-1.32115	-1.38915	-1.48576	-1.53033	-1.5636	-1.64561			1.1725	-0.156233	97.5326	195.316	293.135	390.993	488.859	586.755	684.611	782.533	880.427	978.372	1076.33	1174.24
1.17917	-0.153937	-0.461476	-0.664652	-0.842161	-0.960893	-1.09884	-1.17683	-1.33125	-1.39318	-1.48994	-1.536	-1.56408	-1.65468			1.17917	-0.153937	97.5288	195.316	293.129	391	488.852	586.765	684.601	782.529	880.422	978.367	1076.33	1174.23
1.18583	-0.151436	-0.467072	-0.662546	-0.844392	-0.954065	-1.1056	-1.17731	-1.34305	-1.40296	-1.49912	-1.54422	-1.56551	-1.66088			1.18583	-0.151436	97.5232	195.318	293.126	391.007	488.846	586.764	684.589	782.519	880.413	978.358	1076.33	1174.22
1.1925	-0.149226	-0.476922	-0.667312	-0.849198	-0.958394	-1.1218	-1.18971	-1.35753	-1.41473	-1.51245	-1.55404	-1.57225	-1.66285			1.1925	-0.149226	97.5133	195.313	293.122	391.003	488.83	586.752	684.574	782.507	880.4	978.349	1076.32	1174.22
1.19917	-0.147196	-0.487681	-0.676273	-0.857628	-0.970162	-1.14288	-1.20687	-1.37124	-1.4221	-1.52349	-1.5613	-1.5783	-1.66318			1.19917	-0.147196	97.5026	195.304	293.113	390.991	488.808	586.735	684.561	782.5	880.389	978.341	1076.31	1174.22
1.20583	-0.147313	-0.497105	-0.685873	-0.864254	-0.984894	-1.16426	-1.22309	-1.38852	-1.42762	-1.53445	-1.5698	-1.58203	-1.66357			1.20583	-0.147313	97.4932	195.295	293.107	390.976	488.787	586.718	684.543	782.494	880.378	978.333	1076.31	1174.22
1.2125	-0.1551	-0.506466	-0.698222	-0.869058	-0.999711	-1.18545	-1.24168	-1.41347	-1.43982	-1.54674	-1.58726	-1.58875	-1.67172			1.2125	-0.1551	97.4838	195.282	293.102	390.961	488.766	586.7	684.518	782.482	880.366	978.315	1076.3	1174.21
1.21917	-0.165705	-0.510703	-0.71547	-0.874229	-1.01728	-1.20829	-1.25551	-1.43362	-1.45528	-1.55177	-1.60762	-1.59751	-1.68287			1.21917	-0.165705	97.4796	195.265	293.097	390.944	488.743	586.686	684.498	782.467	880.361	978.295	1076.3	1174.2
1.22583	-0.171046	-0.508171	-0.726752	-0.875521	-1.0262	-1.21908	-1.2598	-1.43752	-1.46837	-1.5445	-1.62042	-1.60164	-1.69129			1.22583	-0.171046	97.4821	195.254	293.095	390.935	488.732	586.682	684.494	782.454	880.368	978.282	1076.29	1174.19
1.2325	-0.169964	-0.504312	-0.724851	-0.872369	-1.02591	-1.21293	-1.25933	-1.43024	-1.47575	-1.53508	-1.62389	-1.60462	-1.70094			1.2325	-0.169964	97.4859	195.256	293.098	390.935	488.738	586.682	684.502	782.446	880.377	978.279	1076.29	1174.18
1.23917	-0.169138	-0.496436	-0.714531	-0.865961	-1.02141	-1.20007	-1.2598	-1.42417	-1.47889	-1.52933	-1.62427	-1.60863	-1.71067			1.23917	-0.169138	97.4938	195.266	293.105	390.94	488.751	586.682	684.508	782.443	880.383	978.278	1076.28	1174.17
1.24583	-0.17458	-0.489103	-0.701241	-0.859597	-1.01981	-1.19021	-1.26648	-1.42199	-1.47927	-1.52941	-1.62692	-1.61966	-1.71836			1.24583	-0.17458	97.5012	195.279	293.111	390.941	488.761	586.675	684.51	782.443	880.383	978.276	1076.27	1174.16
1.2525	-0.183215	-0.481759	-0.69412	-0.858345	-1.02476	-1.18902	-1.27554	-1.42251	-1.47889	-1.52907	-1.63067	-1.63274	-1.72334			1.2525	-0.183215	97.5085	195.286	293.112	390.936	488.762	586.666	684.509	782.443	880.383	978.272	1076.26	1174.16
1.25917	-0.186579	-0.47549	-0.689693	-0.859568	-1.03361	-1.19587	-1.28746	-1.42493	-1.47465	-1.53105	-1.63589	-1.64552	-1.72611			1.25917	-0.186579	97.5148	195.291	293.111	390.927	488.755	586.654	684.507	782.447	880.381	978.267	1076.25	1174.16
1.26583	-0.18393	-0.469882	-0.69109	-0.864911	-1.04277	-1.20503	-1.29986	-1.43324	-1.46932	-1.53732	-1.64185	-1.65579	-1.72874			1.26583	-0.18393	97.5204	195.289	293.106	390.918	488.746	586.642	684.499	782.453	880.375	978.261	1076.24	1174.15
1.2725	-0.175649	-0.459196	-0.693336	-0.868287	-1.04376	-1.21286	-1.30606	-1.43831	-1.46424	-1.54168	-1.64779	-1.66115	-1.72505			1.2725	-0.175649	97.5311	195.287	293.102	390.917	488.738	586.636	684.494	782.458	880.371	978.255	1076.23	1174.16
1.27917	-0.166248	-0.453547	-0.698789	-0.869719	-1.03709	-1.21525	-1.30939	-1.44083	-1.46785	-1.54447	-1.65623	-1.66777	-1.72023			1.27917	-0.166248	97.5367	195.282	293.101	390.924	488.736	586.632	684.491	782.454	880.368	978.246	1076.23	1174.16
1.28583	-0.15528	-0.452988	-0.708527	-0.871547	-1.0289	-1.21864	-1.30892	-1.44179	-1.47881	-1.54586	-1.66337	-1.67813	-1.72009			1.28583	-0.15528	97.5373	195.272	293.099	390.932	488.733	586.633	684.49	782.443	880.366	978.239	1076.21	1174.16
1.2925	-0.139282	-0.457804	-0.713648	-0.86951	-1.01876	-1.21906	-1.30701	-1.43819	-1.49119	-1.55472	-1.6651	-1.68763	-1.72435			1.2925	-0.139282	97.5325	195.267	293.101	390.942	488.732	586.635	684.494	782.431	880.358	978.238	1076.21	1174.16
1.29917	-0.133448	-0.468549	-0.717439	-0.868769	-1.01563	-1.21868	-1.30987	-1.4376	-1.50859	-1.57484	-1.66758	-1.69749	-1.73421			1.29917	-0.133448	97.5217	195.263	293.102	390.945	488.733	586.632	684.494	782.413	880.338	978.235	1076.2	1174.15
1.30583	-0.135639	-0.480596	-0.7239	-0.875816	-1.02316	-1.22434	-1.3175	-1.44027	-1.52824	-1.59906	-1.67493	-1.70879	-1.74789			1.30583	-0.135639	97.5097	195.257	293.095	390.938	488.727	586.624	684.492	782.394	880.313	978.228	1076.18	1174.14
1.3125	-0.141268	-0.492519	-0.737382	-0.894889	-1.03985	-1.23406	-1.32942	-1.45066	-1.54756	-1.61962	-1.6869	-1.72301	-1.76402			1.3125	-0.141268	97.4977	195.243	293.076	390.921	488.717	586.612	684.481	782.375	880.293	978.216	1076.17	1174.12
1.31917	-0.138433	-0.499588	-0.75097	-0.919606	-1.06027	-1.24344	-1.33991	-1.46356	-1.55953	-1.62973	-1.69498	-1.73291	-1.77773			1.31917	-0.138433	97.4907	195.23	293.051	390.901	488.708	586.602	684.468	782.363	880.283	978.208	1076.16	1174.11
1.32583	-0.130829	-0.501731	-0.758999	-0.934311	-1.07355	-1.24311	-1.35183	-1.47503	-1.56726	-1.63472	-1.70359	-1.73284	-1.78195			1.32583	-0.130829	97.4885	195.222	293.036	390.887	488.708	586.59	684.457	782.355	880.278	978.199	1076.16	1174.1
1.3325	-0.130907	-0.501748	-0.768827	-0.940547	-1.08408	-1.23823	-1.36948	-1.49085	-1.57691	-1.64056	-1.72016	-1.7336	-1.78605			1.3325	-0.130907	97.4885	195.212	293.03	390.877	488.713	586.572	684.441	782.345	880.272	978.182	1076.16	1174.1
1.33917	-0.129645	-0.498801	-0.776157	-0.940798	-1.08957	-1.23593	-1.38426	-1.50389	-1.58154	-1.64009	-1.7381	-1.73997	-1.7929			1.33917	-0.129645	97.4915	195.204	293.03	390.871	488.715	586.557	684.428	782.341	880.272	978.165	1076.15	1174.09
1.34583	-0.125046	-0.494516	-0.772394	-0.933757	-1.08491	-1.23322	-1.3938	-1.51073	-1.5795	-1.63633	-1.74795	-1.74842	-1.80039			1.34583	-0.125046	97.4957	195.208	293.037	390.876	488.718	586.548	684.421	782.343	880.276	978.155	1076.14	1174.08
1.3525	-0.125091	-0.489815	-0.759923	-0.922798	-1.07586	-1.22967	-1.39904	-1.51078	-1.57867	-1.63419	-1.75033	-1.75525	-1.80436			1.3525	-0.125091	97.5004	195.221	293.048	390.885	488.722	586.543	684.421	782.343	880.278	978.152	1076.14	1174.08
1.35917	-0.135583	-0.483259	-0.7494	-0.908539	-1.06733	-1.22815	-1.40572	-1.51173	-1.58298	-1.64377	-1.75321	-1.76165	-1.80933			1.35917	-0.135583	97.507	195.231	293.062	390.894	488.723	586.536	684.42	782.339	880.269	978.149	1076.13	1174.07
1.36583	-0.1544	-0.47613	-0.747223	-0.904435	-1.06799	-1.233	-1.41478	-1.52054	-1.59244	-1.6629	-1.76152	-1.77321	-1.81851			1.36583	-0.1544	97.5141	195.233	293.066	390.893	488.718	586.527	684.411	782.33	880.249	978.141	1076.12	1174.06
1.3725	-0.16536	-0.471937	-0.745545	-0.907581	-1.07495	-1.24222	-1.42336	-1.53102	-1.6015	-1.68056	-1.77061	-1.78527	-1.82771			1.3725	-0.16536	97.5183	195.235	293.063	390.886	488.709	586.518	684.401	782.321	880.232	978.132	1076.11	1174.06
1.37917	-0.170213	-0.474056	-0.748834	-0.916369	-1.08231	-1.25371	-1.43385	-1.54255	-1.6112	-1.69464	-1.7791	-1.79684	-1.83546			1.37917	-0.170213	97.5162	195.232	293.054	390.879	488.698	586.508	684.389	782.311	880.218	978.124	1076.1	1174.05
1.38583	-0.172431	-0.480439	-0.761332	-0.929415	-1.09249	-1.27026	-1.44911	-1.55907	-1.62711	-1.70948	-1.78883	-1.80349	-1.8445			1.38583	-0.172431	97.5098	195.219	293.041	390.869	488.681	586.492	684.373	782.295	880.203	978.114	1076.09	1174.04
1.3925	-0.17695	-0.492437	-0.77987	-0.942947	-1.10507	-1.28881	-1.46914	-1.58171	-1.64851	-1.72865	-1.80621	-1.80799	-1.86092			1.3925	-0.17695	97.4978	195.201	293.028	390.856	488.662	586.472	684.35	782.274	880.184	978.096	1076.08	1174.02
1.39917	-0.182554	-0.506081	-0.794635	-0.954369	-1.11935	-1.30812	-1.48726	-1.60305	-1.66829	-1.74591	-1.82778	-1.81503	-1.88226			1.39917	-0.182554	97.4842	195.186	293.016	390.842	488.643	586.454	684.329	782.254	880.166	978.075	1076.08	1174
1.40583	-0.187941	-0.523196	-0.802972	-0.960952	-1.12737	-1.3238	-1.50061	-1.61655	-1.68382	-1.75536	-1.84622	-1.82288	-1.90299			1.40583	-0.187941	97.4671	195.178	293.01	390.834	488.628	586.441	684.315	782.238	880.157	978.056	1076.07	1173.98
1.4125	-0.192442	-0.537002	-0.809269	-0.965534	-1.12814	-1.33382	-1.50824	-1.62343	-1.6938	-1.7551	-1.85318	-1.83035	-1.92			1.4125	-0.192442	97.4533	195.171	293.005	390.833	488.617	586.433	684.308	782.228	880.157	978.049	1076.06	1173.96
1.41917	-0.198087	-0.545832	-0.80886	-0.968849	-1.12716	-1.33431	-1.50919	-1.62526	-1.70175	-1.75153	-1.8566	-1.83403	-1.93321			1.41917	-0.198087	97.4444	195.172	293.002	390.834	488.617	586.432	684.307	782.22	880.161	978.046	1076.06	1173.95
1.42583	-0.203775	-0.550247	-0.805798	-0.969781	-1.13	-1.32734	-1.49918	-1.62523	-1.70407	-1.7462	-1.86427	-1.83897	-1.94673			1.42583	-0.203775	97.44	195.175	293.001	390.831	488.624	586.442	684.307	782.218	880.166	978.038	1076.05	1173.94
1.4325	-0.205633	-0.553706	-0.802672	-0.968159	-1.13648	-1.32245	-1.48439	-1.62422	-1.70683	-1.74556	-1.87576	-1.84771	-1.95881			1.4325	-0.205633	97.4366	195.178	293.003	390.825	488.629	586.457	684.308	782.215	880.167	978.027	1076.05	1173.92
1.43917	-0.203208	-0.559579	-0.804438	-0.96917	-1.14703	-1.32413	-1.47152	-1.62561	-1.7139	-1.74783	-1.88534	-1.85888	-1.96617			1.43917	-0.203208	97.4307	195.176	293.002	390.814	488.627	586.47	684.306	782.208	880.165	978.017	1076.03	1173.92
1.44583	-0.200294	-0.565424	-0.806553	-0.978027	-1.15779	-1.33258	-1.46484	-1.63176	-1.72333	-1.75004	-1.8892	-1.87239	-1.97109			1.44583	-0.200294	97.4248	195.174	292.993	390.803	488.619	586.477	684.3	782.199	880.162	978.013	1076.02	1173.91
1.4525	-0.197412	-0.569833	-0.805415	-0.992356	-1.16783	-1.34569	-1.46198	-1.63508	-1.73188	-1.75001	-1.89066	-1.88305	-1.9746			1.4525	-0.197412	97.4204	195.175	292.978	390.793	488.606	586.48	684.297	782.19	880.162	978.012	1076.01	1173.91
1.45917	-0.193852	-0.572545	-0.805786	-1.00677	-1.17414	-1.35998	-1.46723	-1.63962	-1.74004	-1.75417	-1.89329	-1.89132	-1.97858			1.45917	-0.193852	97.4177	195.175	292.964	390.787	488.591	586.474	684.292	782.182	880.158	978.009	1076	1173.9
1.46583	-0.195008	-0.578465	-0.81079	-1.01841	-1.18149	-1.37685	-1.48392	-1.64507	-1.7552	-1.76805	-1.90117	-1.90315	-1.98182			1.46583	-0.195008	97.4118	195.17	292.952	390.78	488.574	586.458	684.287	782.167	880.144	978.001	1075.99	1173.9
1.4725	-0.197739	-0.581622	-0.818858	-1.0274	-1.18809	-1.39133	-1.50204	-1.64971	-1.77018	-1.78002	-1.91225	-1.9202	-1.98028			1.4725	-0.197739	97.4086	195.162	292.943	390.773	488.56	586.44	684.282	782.152	880.132	977.99	1075.97	1173.9
1.47917	-0.196903	-0.576895	-0.824534	-1.03191	-1.19212	-1.39596	-1.51539	-1.64792	-1.77708	-1.78272	-1.92452	-1.93485	-1.97395			1.47917	-0.196903	97.4134	195.156	292.939	390.769	488.555	586.426	684.284	782.145	880.13	977.978	1075.96	1173.91
1.48583	-0.185789	-0.565148	-0.823702	-1.02546	-1.19331	-1.38828	-1.52302	-1.64014	-1.77397	-1.7781	-1.93662	-1.93911	-1.96677			1.48583	-0.185789	97.4251	195.157	292.945	390.768	488.563	586.419	684.292	782.148	880.134	977.966	1075.95	1173.92
1.4925	-0.173606	-0.555032	-0.821245	-1.01463	-1.19583	-1.37121	-1.52779	-1.6375	-1.77488	-1.78163	-1.95072	-1.93646	-1.96507			1.4925	-0.173606	97.4352	195.159	292.956	390.765	488.58	586.414	684.294	782.147	880.131	977.952	1075.96	1173.92
1.49917	-0.173821	-0.55291	-0.822679	-1.00721	-1.20271	-1.35876	-1.53255	-1.64391	-1.7877	-1.79035	-1.96433	-1.93505	-1.96891			1.49917	-0.173821	97.4374	195.158	292.964	390.758	488.593	586.409	684.288	782.134	880.122	977.938	1075.96	1173.91
1.50583	-0.182473	-0.558843	-0.830167	-1.00901	-1.20786	-1.35528	-1.53637	-1.6559	-1.80023	-1.79865	-1.97426	-1.93944	-1.97378			1.50583	-0.182473	97.4314	195.15	292.962	390.753	488.596	586.405	684.276	782.122	880.114	977.928	1075.95	1173.91
1.5125	-0.198422	-0.56693	-0.841745	-1.01466	-1.21255	-1.35886	-1.54448	-1.66994	-1.80735	-1.80651	-1.97836	-1.94645	-1.98079			1.5125	-0.198422	97.4233	195.139	292.956	390.748	488.592	586.397	684.262	782.115	880.106	977.924	1075.95	1173.9
1.51917	-0.219299	-0.578194	-0.852841	-1.02374	-1.21829	-1.37034	-1.55687	-1.68939	-1.81334	-1.82192	-1.98228	-1.95829	-1.99263			1.51917	-0.219299	97.4121	195.128	292.947	390.743	488.581	586.385	684.242	782.109	880.09	977.92	1075.93	1173.89
1.52583	-0.246646	-0.589017	-0.866224	-1.03956	-1.23029	-1.39373	-1.5707	-1.71435	-1.82176	-1.84429	-1.98829	-1.97412	-2.00702			1.52583	-0.246646	97.4012	195.114	292.931	390.731	488.558	586.371	684.217	782.1	880.068	977.914	1075.92	1173.88
1.5325	-0.274098	-0.596631	-0.879322	-1.0565	-1.24294	-1.42336	-1.58501	-1.73656	-1.82895	-1.86744	-1.99753	-1.99185	-2.02237			1.5325	-0.274098	97.3936	195.101	292.914	390.718	488.528	586.357	684.195	782.093	880.045	977.905	1075.9	1173.86
1.53917	-0.290205	-0.599201	-0.887599	-1.07027	-1.25099	-1.44813	-1.59407	-1.74742	-1.82634	-1.88949	-2.00524	-2.00541	-2.03354			1.53917	-0.290205	97.3911	195.093	292.901	390.71	488.503	586.348	684.184	782.096	880.023	977.897	1075.89	1173.85
1.54583	-0.29223	-0.594333	-0.883404	-1.07837	-1.25433	-1.4605	-1.59407	-1.74801	-1.81994	-1.90426	-2.00851	-2.01059	-2.04206			1.54583	-0.29223	97.3959	195.097	292.892	390.707	488.491	586.348	684.184	782.102	880.008	977.894	1075.88	1173.84
1.5525	-0.283885	-0.589669	-0.869194	-1.08705	-1.25633	-1.46167	-1.58739	-1.7473	-1.8161	-1.9135	-2.01063	-2.01038	-2.049			1.5525	-0.283885	97.4006	195.111	292.884	390.705	488.49	586.354	684.185	782.106	879.999	977.892	1075.88	1173.83
1.55917	-0.268499	-0.581664	-0.850068	-1.09221	-1.25671	-1.45774	-1.57785	-1.74431	-1.81016	-1.91225	-2.01031	-2.00405	-2.05221			1.55917	-0.268499	97.4086	195.13	292.879	390.704	488.494	586.364	684.188	782.112	880	977.892	1075.89	1173.83
1.56583	-0.248749	-0.575846	-0.832471	-1.09038	-1.25012	-1.4493	-1.57022	-1.73743	-1.80352	-1.90392	-2.01	-1.99973	-2.05361			1.56583	-0.248749	97.4144	195.148	292.88	390.711	488.502	586.371	684.194	782.119	880.008	977.893	1075.89	1173.83
1.5725	-0.222336	-0.566597	-0.817041	-1.08267	-1.23812	-1.44067	-1.55687	-1.7239	-1.79699	-1.8863	-2.00259	-1.99985	-2.04324			1.5725	-0.222336	97.4237	195.163	292.888	390.723	488.511	586.385	684.208	782.125	880.026	977.9	1075.89	1173.84
1.57917	-0.196886	-0.555831	-0.802424	-1.06876	-1.22897	-1.42965	-1.544	-1.71275	-1.7938	-1.86486	-1.99373	-2.00176	-2.02942			1.57917	-0.196886	97.4344	195.178	292.902	390.732	488.522	586.398	684.219	782.128	880.047	977.909	1075.89	1173.85
1.58583	-0.178775	-0.545804	-0.794335	-1.05315	-1.22672	-1.42096	-1.53875	-1.70942	-1.79477	-1.84772	-1.98705	-1.99984	-2.02035			1.58583	-0.178775	97.4445	195.186	292.918	390.734	488.53	586.403	684.222	782.127	880.065	977.916	1075.89	1173.86
1.5925	-0.170263	-0.537999	-0.797374	-1.03894	-1.22777	-1.41767	-1.54352	-1.71188	-1.8035	-1.84175	-1.98317	-1.99628	-2.02346			1.5925	-0.170263	97.4523	195.183	292.932	390.733	488.534	586.398	684.22	782.119	880.071	977.919	1075.9	1173.86
1.59917	-0.172055	-0.536279	-0.815676	-1.03565	-1.23115	-1.42226	-1.55401	-1.71891	-1.82184	-1.85325	-1.9866	-2.00078	-2.04083			1.59917	-0.172055	97.454	195.165	292.935	390.73	488.529	586.388	684.213	782.1	880.059	977.916	1075.89	1173.84
1.60583	-0.179492	-0.542182	-0.841376	-1.04395	-1.2404	-1.43406	-1.56832	-1.72921	-1.84245	-1.87416	-2.00063	-2.01264	-2.06509			1.60583	-0.179492	97.4481	195.139	292.927	390.721	488.517	586.373	684.203	782.08	880.038	977.902	1075.88	1173.82
1.6125	-0.189614	-0.553585	-0.865864	-1.0604	-1.25399	-1.45004	-1.58834	-1.74506	-1.86075	-1.89966	-2.02433	-2.02763	-2.0963			1.6125	-0.189614	97.4367	195.115	292.91	390.707	488.501	586.353	684.187	782.061	880.013	977.878	1075.87	1173.79
1.61917	-0.19938	-0.565697	-0.883272	-1.08053	-1.26459	-1.46745	-1.60694	-1.75816	-1.87407	-1.9213	-2.0465	-2.04566	-2.12386			1.61917	-0.19938	97.4246	195.097	292.89	390.696	488.484	586.335	684.174	782.048	879.991	977.856	1075.85	1173.76
1.62583	-0.207931	-0.575687	-0.888774	-1.09904	-1.26688	-1.4826	-1.62029	-1.76099	-1.884	-1.93832	-2.06225	-2.06371	-2.14525			1.62583	-0.207931	97.4146	195.092	292.872	390.694	488.469	586.321	684.171	782.038	879.974	977.84	1075.83	1173.74
1.6325	-0.209028	-0.586919	-0.879542	-1.11336	-1.26166	-1.49049	-1.62792	-1.75493	-1.88671	-1.94839	-2.0693	-2.0797	-2.15313			1.6325	-0.209028	97.4033	195.101	292.857	390.699	488.461	586.314	684.177	782.035	879.964	977.833	1075.81	1173.73
1.63917	-0.205537	-0.602094	-0.861698	-1.1193	-1.25472	-1.49508	-1.62983	-1.75097	-1.88735	-1.95029	-2.07373	-2.09165	-2.15317			1.63917	-0.205537	97.3882	195.119	292.851	390.706	488.456	586.312	684.181	782.035	879.962	977.829	1075.8	1173.73
1.64583	-0.198447	-0.614991	-0.842919	-1.12003	-1.25021	-1.50157	-1.62649	-1.74912	-1.89037	-1.94962	-2.07466	-2.09842	-2.14658			1.64583	-0.198447	97.3753	195.138	292.851	390.711	488.45	586.315	684.183	782.032	879.963	977.828	1075.79	1173.74
1.6525	-0.196772	-0.631872	-0.831827	-1.11678	-1.24982	-1.50582	-1.62315	-1.75269	-1.89893	-1.95314	-2.07966	-2.10216	-2.14317			1.6525	-0.196772	97.3584	195.149	292.854	390.711	488.445	586.318	684.179	782.023	879.959	977.823	1075.79	1173.74
1.65917	-0.199224	-0.653076	-0.829333	-1.11672	-1.25739	-1.50668	-1.62458	-1.75944	-1.90716	-1.96143	-2.09007	-2.10276	-2.14758			1.65917	-0.199224	97.3372	195.151	292.854	390.704	488.445	586.317	684.172	782.015	879.951	977.813	1075.79	1173.74
1.66583	-0.200092	-0.670911	-0.83153	-1.1175	-1.26818	-1.50643	-1.6284	-1.76984	-1.91032	-1.96781	-2.10111	-2.10252	-2.15259			1.66583	-0.200092	97.3194	195.149	292.853	390.693	488.445	586.313	684.162	782.012	879.945	977.802	1075.79	1173.73
1.6725	-0.194647	-0.671011	-0.834067	-1.11717	-1.27882	-1.50888	-1.62935	-1.77584	-1.91134	-1.97007	-2.10799	-2.09898	-2.15382			1.6725	-0.194647	97.3193	195.146	292.854	390.682	488.442	586.312	684.156	782.011	879.942	977.795	1075.79	1173.73
1.67917	-0.184055	-0.659002	-0.833995	-1.11719	-1.28599	-1.51189	-1.62888	-1.77478	-1.90734	-1.96933	-2.10858	-2.0919	-2.15007			1.67917	-0.184055	97.3313	195.147	292.854	390.675	488.439	586.313	684.157	782.015	879.943	977.794	1075.8	1173.73
1.68583	-0.175004	-0.646103	-0.830156	-1.12007	-1.28601	-1.50727	-1.62745	-1.77145	-1.90164	-1.96745	-2.10428	-2.08472	-2.15005			1.68583	-0.175004	97.3442	195.15	292.851	390.675	488.444	586.314	684.16	782.02	879.945	977.798	1075.81	1173.73
1.6925	-0.167545	-0.631395	-0.824721	-1.12783	-1.28185	-1.50064	-1.62888	-1.7702	-1.90104	-1.96754	-2.0965	-2.08183	-2.15145			1.6925	-0.167545	97.3589	195.156	292.843	390.679	488.451	586.313	684.162	782.021	879.945	977.806	1075.81	1173.73
1.69917	-0.163012	-0.614907	-0.822227	-1.136	-1.2781	-1.50142	-1.63412	-1.77329	-1.90961	-1.9706	-2.08958	-2.08511	-2.15568			1.69917	-0.163012	97.3754	195.158	292.835	390.683	488.45	586.307	684.159	782.012	879.942	977.813	1075.81	1173.73
1.70583	-0.161903	-0.602602	-0.826346	-1.14708	-1.27821	-1.51138	-1.64175	-1.7822	-1.91933	-1.97877	-2.0888	-2.09352	-2.16314			1.70583	-0.161903	97.3877	195.154	292.824	390.683	488.44	586.3	684.15	782.003	879.934	977.814	1075.8	1173.72
1.7125	-0.168868	-0.605438	-0.840962	-1.16008	-1.28453	-1.52467	-1.6551	-1.79965	-1.92704	-1.99675	-2.0985	-2.10888	-2.17325			1.7125	-0.168868	97.3848	195.14	292.811	390.677	488.427	586.286	684.132	781.995	879.916	977.804	1075.78	1173.71
1.71917	-0.183841	-0.616815	-0.86182	-1.17227	-1.29863	-1.5367	-1.67274	-1.81653	-1.93649	-2.02499	-2.11453	-2.12819	-2.18302			1.71917	-0.183841	97.3734	195.119	292.799	390.662	488.415	586.269	684.115	781.986	879.887	977.788	1075.76	1173.7
1.72583	-0.200918	-0.633076	-0.88501	-1.18121	-1.32188	-1.54844	-1.69373	-1.82932	-1.95153	-2.0599	-2.13175	-2.14583	-2.18684			1.72583	-0.200918	97.3572	195.096	292.79	390.639	488.403	586.248	684.103	781.971	879.852	977.771	1075.75	1173.7
1.7325	-0.211531	-0.648926	-0.900932	-1.1866	-1.34967	-1.55884	-1.70612	-1.83564	-1.96227	-2.0846	-2.1445	-2.15583	-2.18778			1.7325	-0.211531	97.3413	195.08	292.784	390.611	488.392	586.235	684.096	781.96	879.828	977.758	1075.74	1173.7
1.73917	-0.21801	-0.662962	-0.909574	-1.18851	-1.36971	-1.56413	-1.71137	-1.84402	-1.96618	-2.0912	-2.15473	-2.15963	-2.18395			1.73917	-0.21801	97.3273	195.071	292.782	390.591	488.387	586.23	684.088	781.956	879.821	977.748	1075.73	1173.7
1.74583	-0.226041	-0.671776	-0.916264	-1.18264	-1.38196	-1.56772	-1.71375	-1.85253	-1.97033	-2.08907	-2.16339	-2.16185	-2.18188			1.74583	-0.226041	97.3185	195.064	292.788	390.579	488.384	586.228	684.079	781.952	879.823	977.739	1075.73	1173.7
1.7525	-0.235072	-0.678567	-0.921301	-1.17118	-1.3848	-1.57028	-1.71375	-1.86013	-1.97933	-2.08565	-2.17009	-2.1644	-2.1849			1.7525	-0.235072	97.3117	195.059	292.8	390.576	488.381	586.228	684.072	781.943	879.827	977.733	1075.73	1173.7
1.75917	-0.242916	-0.686327	-0.923243	-1.1576	-1.38171	-1.57208	-1.71423	-1.87084	-1.98689	-2.07811	-2.17557	-2.16468	-2.1952			1.75917	-0.242916	97.3039	195.057	292.813	390.579	488.379	586.227	684.061	781.935	879.834	977.727	1075.73	1173.69
1.76583	-0.24661	-0.689796	-0.916631	-1.14201	-1.36946	-1.57279	-1.70946	-1.88073	-1.98669	-2.06071	-2.17669	-2.16222	-2.20371			1.76583	-0.24661	97.3005	195.064	292.829	390.592	488.379	586.232	684.051	781.935	879.852	977.726	1075.73	1173.68
1.7725	-0.252521	-0.688746	-0.909334	-1.12621	-1.34937	-1.57112	-1.71041	-1.89093	-1.98563	-2.04458	-2.17888	-2.1648	-2.20915			1.7725	-0.252521	97.3015	195.071	292.845	390.612	488.38	586.231	684.041	781.936	879.868	977.724	1075.73	1173.67
1.77917	-0.257572	-0.684164	-0.907899	-1.11702	-1.33208	-1.57044	-1.71328	-1.89646	-1.98955	-2.04022	-2.18052	-2.17382	-2.21435			1.77917	-0.257572	97.3061	195.073	292.854	390.629	488.381	586.228	684.035	781.933	879.872	977.722	1075.72	1173.67
1.78583	-0.263034	-0.681493	-0.909584	-1.12204	-1.32565	-1.57402	-1.72043	-1.90097	-2.00093	-2.04653	-2.18696	-2.19136	-2.2214			1.78583	-0.263034	97.3088	195.071	292.849	390.635	488.377	586.221	684.031	781.921	879.866	977.716	1075.7	1173.66
1.7925	-0.269683	-0.679124	-0.913317	-1.13986	-1.3325	-1.58573	-1.72901	-1.90428	-2.01565	-2.0531	-2.19651	-2.20996	-2.23189			1.7925	-0.269683	97.3111	195.067	292.831	390.629	488.366	586.213	684.028	781.906	879.859	977.706	1075.68	1173.65
1.79917	-0.276789	-0.673578	-0.917042	-1.16144	-1.34645	-1.60226	-1.73712	-1.90471	-2.02701	-2.05823	-2.20658	-2.22594	-2.2431			1.79917	-0.276789	97.3167	195.063	292.809	390.615	488.349	586.204	684.027	781.895	879.854	977.696	1075.67	1173.64
1.80583	-0.283126	-0.664192	-0.924144	-1.17942	-1.36252	-1.61882	-1.74999	-1.90676	-2.03493	-2.06536	-2.21695	-2.23745	-2.26034			1.80583	-0.283126	97.3261	195.056	292.791	390.599	488.332	586.192	684.025	781.887	879.847	977.686	1075.66	1173.62
1.8125	-0.28804	-0.658442	-0.936418	-1.19444	-1.37993	-1.63709	-1.76477	-1.91405	-2.04188	-2.07672	-2.22776	-2.24725	-2.28111			1.8125	-0.28804	97.3318	195.044	292.776	390.581	488.314	586.177	684.018	781.88	879.836	977.675	1075.65	1173.6
1.81917	-0.293735	-0.658469	-0.949258	-1.20712	-1.3969	-1.65095	-1.78146	-1.92404	-2.04659	-2.08901	-2.23636	-2.25633	-2.30115			1.81917	-0.293735	97.3318	195.031	292.764	390.564	488.3	586.16	684.008	781.876	879.823	977.666	1075.64	1173.58
1.82583	-0.299781	-0.661271	-0.961473	-1.2139	-1.40702	-1.65269	-1.79768	-1.93342	-2.04818	-2.09712	-2.24079	-2.25878	-2.31409			1.82583	-0.299781	97.329	195.019	292.757	390.554	488.299	586.144	683.998	781.874	879.815	977.662	1075.63	1173.57
1.8325	-0.300553	-0.660876	-0.967843	-1.21367	-1.41061	-1.64632	-1.80912	-1.93849	-2.04639	-2.09849	-2.23907	-2.25571	-2.32104			1.8325	-0.300553	97.3294	195.013	292.757	390.55	488.305	586.132	683.993	781.876	879.814	977.664	1075.64	1173.56
1.83917	-0.294352	-0.657176	-0.967262	-1.21156	-1.40659	-1.63847	-1.81341	-1.9423	-2.04688	-2.09759	-2.23766	-2.25113	-2.32456			1.83917	-0.294352	97.3331	195.013	292.759	390.554	488.313	586.128	683.99	781.875	879.815	977.665	1075.64	1173.56
1.84583	-0.288769	-0.657716	-0.963605	-1.21187	-1.39975	-1.63332	-1.81389	-1.94864	-2.05193	-2.09848	-2.23991	-2.25249	-2.32306			1.84583	-0.288769	97.3325	195.017	292.759	390.561	488.318	586.128	683.983	781.87	879.814	977.663	1075.64	1173.56
1.8525	-0.286459	-0.665078	-0.9592	-1.21616	-1.39498	-1.62862	-1.81723	-1.95634	-2.05922	-2.09915	-2.24507	-2.25927	-2.32126			1.8525	-0.286459	97.3252	195.021	292.755	390.566	488.323	586.124	683.975	781.863	879.813	977.658	1075.63	1173.56
1.85917	-0.28302	-0.674839	-0.954764	-1.21984	-1.39579	-1.62696	-1.81723	-1.96149	-2.06616	-2.09357	-2.24993	-2.26908	-2.31963			1.85917	-0.28302	97.3154	195.026	292.751	390.565	488.324	586.124	683.97	781.856	879.819	977.653	1075.62	1173.56
1.86583	-0.272006	-0.681282	-0.94869	-1.2199	-1.40015	-1.63317	-1.80817	-1.96525	-2.07037	-2.083	-2.24761	-2.2742	-2.31664			1.86583	-0.272006	97.309	195.032	292.751	390.561	488.318	586.133	683.967	781.852	879.829	977.655	1075.62	1173.57
1.8725	-0.253648	-0.684006	-0.943327	-1.21567	-1.40593	-1.64311	-1.79577	-1.97312	-2.0723	-2.06993	-2.2388	-2.27771	-2.3087			1.8725	-0.253648	97.3063	195.037	292.755	390.555	488.308	586.146	683.959	781.85	879.842	977.664	1075.62	1173.57
1.87917	-0.234104	-0.681686	-0.940247	-1.2134	-1.41414	-1.65227	-1.79195	-1.98839	-2.07423	-2.05759	-2.22498	-2.27925	-2.29451			1.87917	-0.234104	97.3086	195.04	292.757	390.547	488.299	586.15	683.943	781.848	879.855	977.678	1075.61	1173.59
1.88583	-0.217768	-0.677611	-0.939072	-1.22026	-1.42959	-1.66284	-1.79958	-2.01068	-2.08159	-2.04808	-2.20934	-2.27902	-2.28188			1.88583	-0.217768	97.3127	195.041	292.751	390.531	488.288	586.142	683.921	781.841	879.864	977.693	1075.61	1173.6
1.8925	-0.20605	-0.669402	-0.939344	-1.23516	-1.45355	-1.68271	-1.81532	-2.03806	-2.09392	-2.04203	-2.19484	-2.27301	-2.26729			1.8925	-0.20605	97.3209	195.041	292.736	390.507	488.269	586.126	683.894	781.828	879.87	977.708	1075.62	1173.62
1.89917	-0.204408	-0.660512	-0.940184	-1.25243	-1.47988	-1.70931	-1.84059	-2.06836	-2.10971	-2.04617	-2.18504	-2.26529	-2.25194			1.89917	-0.204408	97.3297	195.04	292.718	390.481	488.242	586.101	683.863	781.812	879.866	977.718	1075.63	1173.63
1.90583	-0.216974	-0.656119	-0.942753	-1.27382	-1.50747	-1.73755	-1.87922	-2.09381	-2.1272	-2.05951	-2.18772	-2.26307	-2.23875			1.90583	-0.216974	97.3341	195.038	292.697	390.454	488.214	586.062	683.838	781.795	879.853	977.715	1075.63	1173.64
1.9125	-0.24274	-0.66318	-0.949652	-1.3005	-1.53367	-1.76247	-1.9269	-2.11433	-2.1463	-2.08052	-2.20009	-2.27056	-2.23099			1.9125	-0.24274	97.3271	195.031	292.67	390.427	488.189	586.015	683.818	781.776	879.832	977.703	1075.62	1173.65
1.91917	-0.275945	-0.686016	-0.961813	-1.33048	-1.56032	-1.78824	-1.97554	-2.1337	-2.16978	-2.10522	-2.2198	-2.28874	-2.23867			1.91917	-0.275945	97.3042	195.019	292.64	390.401	488.163	585.966	683.798	781.752	879.807	977.683	1075.6	1173.64
1.92583	-0.312316	-0.718009	-0.980907	-1.35995	-1.58645	-1.82035	-2.01511	-2.15195	-2.19626	-2.13374	-2.24541	-2.31342	-2.26097			1.92583	-0.312316	97.2723	195	292.611	390.375	488.131	585.926	683.78	781.726	879.779	977.657	1075.58	1173.62
1.9325	-0.346786	-0.752914	-1.00259	-1.38607	-1.60875	-1.85661	-2.04468	-2.16735	-2.22372	-2.16277	-2.27151	-2.34058	-2.29719			1.9325	-0.346786	97.2373	194.978	292.585	390.352	488.095	585.897	683.764	781.698	879.75	977.631	1075.55	1173.59
1.93917	-0.37295	-0.78584	-1.02771	-1.41278	-1.6326	-1.89103	-2.0647	-2.18064	-2.2498	-2.18779	-2.29634	-2.36774	-2.33437			1.93917	-0.37295	97.2044	194.953	292.558	390.328	488.06	585.877	683.751	781.672	879.725	977.606	1075.53	1173.55
1.94583	-0.381038	-0.813716	-1.0493	-1.43866	-1.65467	-1.92021	-2.07233	-2.1935	-2.27125	-2.2045	-2.31307	-2.38859	-2.36522			1.94583	-0.381038	97.1765	194.931	292.532	390.306	488.031	585.869	683.738	781.651	879.708	977.59	1075.5	1173.52
1.9525	-0.380263	-0.835102	-1.06731	-1.46003	-1.67365	-1.94128	-2.07043	-2.20941	-2.28972	-2.216	-2.32815	-2.40359	-2.39072			1.9525	-0.380263	97.1552	194.913	292.511	390.287	488.01	585.871	683.722	781.632	879.696	977.574	1075.49	1173.49
1.95917	-0.374751	-0.844526	-1.08143	-1.47602	-1.68917	-1.95247	-2.05803	-2.22202	-2.29825	-2.21951	-2.34082	-2.41235	-2.40759			1.95917	-0.374751	97.1457	194.899	292.495	390.272	487.999	585.884	683.71	781.624	879.693	977.562	1075.48	1173.48
1.96583	-0.368321	-0.840441	-1.09376	-1.4838	-1.70315	-1.95049	-2.04182	-2.22608	-2.29255	-2.21452	-2.34773	-2.41517	-2.40993			1.96583	-0.368321	97.1498	194.887	292.487	390.258	488.001	585.9	683.706	781.63	879.698	977.555	1075.48	1173.47
1.9725	-0.359497	-0.824954	-1.09998	-1.4793	-1.7139	-1.93763	-2.02417	-2.21725	-2.27395	-2.2014	-2.34797	-2.4128	-2.39754			1.9725	-0.359497	97.1653	194.881	292.491	390.247	488.014	585.917	683.715	781.648	879.711	977.555	1075.48	1173.49
1.97917	-0.347531	-0.806145	-1.09495	-1.46101	-1.71278	-1.91809	-2.00701	-2.201	-2.24718	-2.1875	-2.34088	-2.40604	-2.3822			1.97917	-0.347531	97.1841	194.886	292.51	390.248	488.033	585.935	683.731	781.675	879.725	977.562	1075.49	1173.5
1.98583	-0.332856	-0.786745	-1.08335	-1.43247	-1.70093	-1.89562	-1.99318	-2.18298	-2.21639	-2.17494	-2.32552	-2.3975	-2.36937			1.98583	-0.332856	97.2035	194.897	292.538	390.26	488.056	585.948	683.749	781.706	879.737	977.577	1075.5	1173.51
1.9925	-0.307179	-0.764583	-1.06428	-1.39979	-1.68065	-1.87076	-1.9803	-2.15874	-2.18029	-2.15274	-2.29493	-2.3805	-2.35428			1.9925	-0.307179	97.2257	194.916	292.571	390.28	488.081	585.961	683.773	781.742	879.76	977.608	1075.51	1173.53
1.99917	-0.266122	-0.731754	-1.03287	-1.36302	-1.6496	-1.83956	-1.95742	-2.11863	-2.13155	-2.11441	-2.24728	-2.34863	-2.32574			1.99917	-0.266122	97.2585	194.948	292.608	390.311	488.112	585.984	683.813	781.791	879.798	977.655	1075.54	1173.56
2.00583	-0.192134	-0.674332	-0.969555	-1.31052	-1.59185	-1.79162	-1.90163	-2.0456	-2.05081	-2.03934	-2.17488	-2.2894	-2.26747			2.00583	-0.192134	97.3159	195.011	292.66	390.369	488.16	586.04	683.886	781.871	879.873	977.728	1075.6	1173.62
2.0125	-0.0588252	-0.568011	-0.854396	-1.22246	-1.49187	-1.70887	-1.78385	-1.91658	-1.90868	-1.89984	-2.04882	-2.18107	-2.15294			2.0125	-0.0588252	97.4222	195.126	292.748	390.469	488.242	586.158	684.015	782.013	880.013	977.854	1075.71	1173.73
2.01917	0.165	-0.375863	-0.665546	-1.0703	-1.32493	-1.56296	-1.56927	-1.69562	-1.66748	-1.64984	-1.8306	-1.98812	-1.94329			2.01917	0.165	97.6144	195.315	292.9	390.636	488.388	586.372	684.236	782.255	880.263	978.072	1075.9	1173.94
2.02583	0.527347	-0.0446958	-0.358792	-0.808325	-1.05294	-1.3156	-1.20783	-1.32993	-1.27322	-1.23749	-1.47053	-1.66303	-1.59008			2.02583	0.527347	97.9456	195.622	293.162	390.908	488.636	586.734	684.602	782.649	880.675	978.432	1076.23	1174.29
2.0325	1.08561	0.487197	0.126937	-0.371687	-0.620119	-0.910888	-0.643253	-0.758796	-0.664074	-0.61849	-0.912059	-1.1516	-1.03478			2.0325	1.08561	98.4775	196.107	293.599	391.341	489.04	587.298	685.173	783.258	881.294	978.991	1076.74	1174.85
2.03917	1.89742	1.26774	0.850264	0.300733	0.0346579	-0.292076	0.174522	0.0735149	0.211334	0.256102	-0.0964724	-0.397245	-0.22606			2.03917	1.89742	99.258	196.831	294.272	391.996	489.659	588.116	686.005	784.133	882.168	979.806	1077.5	1175.66
2.04583	3.00751	2.33401	1.85516	1.24944	0.96191	0.590722	1.28794	1.20983	1.39346	1.43399	1.02744	0.647141	0.880315			2.04583	3.00751	100.324	197.836	295.22	392.923	490.542	589.23	687.142	785.316	883.346	980.93	1078.54	1176.76
2.0525	4.45985	3.72874	3.18427	2.5117	2.20414	1.7787	2.74086	2.68983	2.92297	2.96249	2.49766	2.02442	2.32387			2.0525	4.45985	101.719	199.165	296.482	394.165	491.73	590.682	688.622	786.845	884.875	982.4	1079.92	1178.21
2.05917	6.29438	5.49125	4.88262	4.12694	3.80269	3.31431	4.57096	4.54677	4.83488	4.87359	4.34289	3.76823	4.13301			2.05917	6.29438	103.482	200.863	298.098	395.764	493.266	592.513	690.479	788.757	886.786	984.246	1081.66	1180.02
2.06583	8.53688	7.64753	6.97388	6.12727	5.7892	5.23509	6.80065	6.80262	7.15216	7.19266	6.58501	5.90445	6.33122			2.06583	8.53688	105.638	202.954	300.098	397.75	495.186	594.742	692.734	791.074	889.105	986.488	1083.8	1182.21
2.0725	11.2111	10.2219	9.47605	8.53067	8.18782	7.56024	9.4552	9.48302	9.90231	9.95159	9.24905	8.45794	8.94384			2.0725	11.2111	108.212	205.457	302.501	400.149	497.512	597.397	695.415	793.824	891.864	989.152	1086.35	1184.83
2.07917	14.3712	13.2724	12.4362	11.3758	11.0315	10.3208	12.5899	12.6441	13.1522	13.2156	12.3976	11.4781	12.0307			2.07917	14.3712	111.263	208.417	305.347	402.993	500.272	600.531	698.576	797.074	895.128	992.3	1089.37	1187.91
2.08583	18.1183	16.8973	15.9444	14.7466	14.3899	13.5841	16.2997	16.3879	17.0087	17.0841	16.1244	15.0533	15.6865			2.08583	18.1183	114.888	211.925	308.717	406.351	503.535	604.241	702.32	800.931	898.996	996.027	1092.95	1191.57
2.0925	22.5787	21.2125	20.1139	18.7574	18.3735	17.4548	20.7009	20.8315	21.5921	21.6694	20.5375	19.2945	20.0255			2.0925	22.5787	119.203	216.094	312.728	410.335	507.406	608.642	706.763	805.514	903.582	1000.44	1097.19	1195.91
2.09917	27.8577	26.3305	25.0599	23.5299	23.1022	22.0482	25.9032	26.0825	27.0061	27.0734	25.7488	24.3148	25.1678			2.09917	27.8577	124.321	221.04	317.501	415.063	511.999	613.845	712.014	810.928	908.986	1005.65	1102.21	1201.05
2.10583	34.0105	32.3192	30.8729	29.1558	28.6703	27.4593	31.9705	32.2014	33.2954	33.3476	31.8241	30.1985	31.1874			2.10583	34.0105	130.31	226.853	323.127	420.631	517.411	619.912	718.133	817.217	915.26	1011.73	1108.09	1207.07
2.1125	40.997	39.1505	37.5485	35.6546	35.0991	33.7279	38.8603	39.1397	40.3915	40.4416	38.7288	36.942	38.0606			2.1125	40.997	137.141	233.529	329.625	427.06	523.679	626.802	725.072	824.314	922.354	1018.63	1114.83	1213.94
2.11917	48.6448	46.6681	44.9522	42.9236	42.2984	40.7855	46.4063	46.7179	48.0911	48.161	46.2896	44.4115	45.6236			2.11917	48.6448	144.658	240.933	336.894	434.259	530.737	634.348	732.65	832.013	930.073	1026.19	1122.3	1221.51
2.12583	56.6719	54.6075	52.8299	50.7376	50.0548	48.4398	54.3404	54.6534	56.1052	56.2142	54.24	52.3461	53.6111			2.12583	56.6719	152.598	248.81	344.708	442.016	538.391	642.282	740.585	840.027	938.127	1034.14	1130.24	1229.49
2.1325	64.7792	62.6748	60.8857	58.7978	58.0773	56.4056	62.3775	62.6683	64.165	64.3228	62.3017	60.4462	61.7304			2.1325	64.7792	160.665	256.866	352.769	450.038	546.357	650.319	748.6	848.087	946.235	1042.2	1138.34	1237.61
2.13917	72.8385	70.6974	68.9123	66.8577	66.1195	64.4182	70.3802	70.647	72.1959	72.3996	70.3337	68.5236	69.8187			2.13917	72.8385	168.688	264.893	360.828	458.081	554.37	658.322	756.579	856.118	954.312	1050.24	1146.42	1245.7
2.14583	81.0753	78.815	76.9823	74.9036	74.1559	72.4055	78.5413	78.8065	80.4907	80.7335	78.5221	76.6681	78.0414			2.14583	81.0753	176.805	272.963	368.874	466.117	562.357	666.483	764.738	864.413	962.646	1058.42	1154.56	1253.92
2.1525	90.2006	87.6373	85.6233	83.3464	82.5677	80.6748	87.5216	87.815	89.8063	90.0935	87.5281	85.4303	87.0344			2.1525	90.2006	185.628	281.604	377.317	474.529	570.626	675.463	773.747	873.728	972.006	1067.43	1163.32	1262.92
2.15917	101.264	98.128	95.7729	93.0463	92.1761	89.9763	98.2747	98.5922	101.124	101.529	98.3472	95.7915	97.8047			2.15917	101.264	196.118	291.753	387.017	484.137	579.928	686.216	784.524	885.046	983.441	1078.25	1173.68	1273.69
2.16583	115.151	111.122	108.367	105.007	103.932	101.244	111.506	111.769	115.033	115.774	111.8	108.77	111.228			2.16583	115.151	209.112	304.348	398.978	495.893	591.195	699.448	797.701	898.955	997.686	1091.7	1186.66	1287.11
2.1725	131.797	126.584	123.631	119.724	118.271	115.003	126.939	126.964	130.993	132.476	127.782	124.665	127.304			2.1725	131.797	224.574	319.611	413.695	510.233	604.954	714.881	812.896	914.915	1014.39	1107.68	1202.56	1303.19
2.17917	149.583	143.045	140.418	136.449	134.391	130.656	142.85	142.389	146.973	149.744	144.718	142.351	144.555			2.17917	149.583	241.035	336.399	430.42	526.352	620.607	730.792	828.321	930.895	1031.66	1124.62	1220.24	1320.44
2.18583	165.472	157.703	156.125	152.92	150.031	146.154	156.325	155.156	159.876	164.424	159.705	159.172	160.095			2.18583	165.472	255.693	352.106	446.891	541.992	636.105	744.267	841.088	943.798	1046.34	1139.61	1237.06	1335.98
2.1925	175.852	167.206	167.366	165.838	161.969	158.406	164.117	162.139	166.479	173.042	169.324	171.602	170.447			2.1925	175.852	265.196	363.347	459.809	553.93	648.357	752.058	848.071	950.401	1054.95	1149.23	1249.5	1346.33
2.19917	177.748	168.751	171.074	171.92	167.07	164.268	163.711	160.999	164.483	172.93	170.767	176.37	172.666			2.19917	177.748	266.741	367.054	465.891	559.031	654.219	751.653	846.931	948.405	1054.84	1150.67	1254.26	1348.55
2.20583	169.741	160.992	165.492	168.954	163.302	161.581	154.153	150.939	153.265	163.082	162.713	171.501	165.285			2.20583	169.741	258.982	361.472	462.925	555.263	651.532	742.095	836.871	937.187	1044.99	1142.62	1249.39	1341.17
2.2125	152.494	144.534	150.756	156.523	150.409	149.874	136.436	133.06	134.168	144.556	145.829	156.985	148.833			2.2125	152.494	242.524	346.736	450.494	542.37	639.826	724.377	818.991	918.09	1026.47	1125.73	1234.88	1324.72
2.21917	128.65	121.858	128.971	136.238	130.1	130.597	113.297	110.116	110.204	120.242	122.673	134.884	125.783			2.21917	128.65	219.849	324.952	430.209	522.061	620.548	701.239	796.048	894.126	1002.15	1102.58	1212.78	1301.67
2.22583	102.073	96.5962	103.651	111.342	105.611	106.786	88.4008	85.6758	85.1089	94.0062	96.9486	108.772	99.844			2.22583	102.073	194.587	299.632	405.312	497.572	596.737	676.342	771.608	869.031	975.919	1076.85	1186.66	1275.73
2.2325	76.6101	72.3746	78.5894	85.6959	80.7005	82.1417	65.1774	62.9959	62.1648	69.4489	72.319	82.6041	74.7711			2.2325	76.6101	170.365	274.57	379.667	472.662	572.093	653.119	748.928	846.087	951.361	1052.22	1160.5	1250.65
2.23917	54.9814	51.7702	56.7095	62.5684	58.4709	59.8478	45.8822	44.1624	43.3667	48.9348	51.3709	59.5114	53.2796			2.23917	54.9814	149.76	252.69	356.539	450.432	549.799	633.824	730.094	827.289	930.847	1031.27	1137.4	1229.16
2.24583	38.3505	35.886	39.4648	43.8489	40.6441	41.7808	31.3263	29.8886	29.29	33.3283	35.214	41.1365	36.5846			2.24583	38.3505	133.876	235.445	337.82	432.605	531.732	619.268	715.82	813.212	915.241	1015.12	1119.03	1212.47
2.2525	26.5713	24.5906	26.9744	29.9925	27.543	28.4106	21.1945	19.8364	19.4897	22.3236	23.7227	27.6953	24.6192			2.2525	26.5713	122.581	222.955	323.963	419.504	518.362	609.136	705.768	803.412	904.236	1003.63	1105.59	1200.5
2.25917	18.7741	17.0639	18.5324	20.4588	18.5752	19.2375	14.6179	13.1569	13.0526	15.032	16.0856	18.5092	16.5885			2.25917	18.7741	115.054	214.513	314.43	410.536	509.189	602.559	699.089	796.975	896.944	995.988	1096.4	1192.47
2.26583	13.9056	12.3165	13.1441	14.2769	12.783	13.3331	10.6301	8.92931	9.03093	10.4415	11.3081	12.5697	11.492			2.26583	13.9056	110.307	209.125	308.248	404.744	503.284	598.572	694.861	792.953	892.354	991.211	1090.46	1187.38
2.2725	11.0386	9.47456	9.8813	10.4675	9.22915	9.75488	8.40044	6.3775	6.64626	7.68943	8.50986	8.91362	8.43344			2.2725	11.0386	107.465	205.862	304.438	401.19	499.706	596.342	692.309	790.568	889.602	988.412	1086.81	1184.32
2.27917	9.46515	7.8799	8.0188	8.24548	7.16735	7.73603	7.3061	4.92518	5.32374	6.13284	7.00337	6.77463	6.71741			2.27917	9.46515	105.87	203.999	302.216	399.128	497.687	595.248	690.857	789.246	888.045	986.906	1084.67	1182.6
2.28583	8.66989	7.05544	7.03721	7.03877	6.0522	6.70875	6.88839	4.15186	4.64348	5.30673	6.28273	5.58995	5.83314			2.28583	8.66989	105.046	203.018	301.01	398.013	496.66	594.83	690.084	788.566	887.219	986.185	1083.48	1181.72
2.2925	8.29669	6.66411	6.56752	6.43407	5.49994	6.2594	6.82306	3.76626	4.32006	4.88864	5.99698	4.97158	5.41981			2.2925	8.29669	104.654	202.548	300.405	397.461	496.211	594.765	689.698	788.242	886.801	985.9	1082.86	1181.3
2.29917	8.11967	6.48564	6.36844	6.14674	5.24647	6.10428	6.89125	3.5797	4.17534	4.67275	5.91889	4.66209	5.24431			2.29917	8.11967	104.476	202.349	300.118	397.208	496.056	594.833	689.512	788.097	886.585	985.822	1082.55	1181.13
2.30583	7.99387	6.37888	6.27533	5.99701	5.12297	6.06182	6.95276	3.46916	4.09108	4.5289	5.89636	4.49172	5.15595			2.30583	7.99387	104.369	202.256	299.968	397.084	496.013	594.894	689.401	788.013	886.441	985.799	1082.38	1181.04
2.3125	7.82513	6.25643	6.17702	5.8744	5.0261	6.01619	6.92463	3.35478	3.98532	4.37356	5.8257	4.34763	5.05525			2.3125	7.82513	104.247	202.158	299.845	396.987	495.967	594.866	689.287	787.907	886.286	985.728	1082.24	1180.94
2.31917	7.56899	6.06265	6.01408	5.70983	4.89014	5.89565	6.7687	3.194	3.81351	4.15781	5.65031	4.16588	4.88209			2.31917	7.56899	104.053	201.995	299.681	396.851	495.847	594.71	689.126	787.736	886.07	985.553	1082.06	1180.77
2.32583	7.21994	5.78323	5.76568	5.46626	4.6809	5.66936	6.47593	2.97466	3.57079	3.87075	5.36326	3.92032	4.61555			2.32583	7.21994	103.773	201.746	299.437	396.642	495.621	594.417	688.906	787.493	885.783	985.266	1081.81	1180.5
2.3325	6.78545	5.42963	5.43368	5.1391	4.39142	5.34366	6.05869	2.69514	3.2597	3.51807	4.97758	3.60444	4.25962			2.3325	6.78545	103.42	201.414	299.11	396.352	495.295	594	688.627	787.182	885.43	984.88	1081.5	1180.14
2.33917	6.28391	5.02088	5.02645	4.74165	4.03403	4.9308	5.54705	2.36526	2.88943	3.1122	4.51403	3.22813	3.82942			2.33917	6.28391	103.011	201.007	298.712	395.995	494.882	593.489	688.297	786.812	885.025	984.417	1081.12	1179.71
2.34583	5.7389	4.57542	4.56817	4.29586	3.62733	4.45217	4.98152	2.00813	2.48374	2.6752	4.00053	2.80774	3.34895			2.34583	5.7389	102.566	200.549	298.267	395.588	494.403	592.923	687.94	786.406	884.588	983.903	1080.7	1179.23
2.3525	5.19439	4.11929	4.09173	3.82968	3.19501	3.93769	4.39835	1.65196	2.07329	2.23531	3.47031	2.3699	2.85007			2.3525	5.19439	102.11	200.072	297.8	395.156	493.889	592.34	687.584	785.995	884.148	983.373	1080.26	1178.73
2.35917	4.67714	3.678	3.62568	3.37209	2.76651	3.425	3.82137	1.31353	1.68113	1.81758	2.94998	1.94003	2.36012			2.35917	4.67714	101.668	199.606	297.343	394.728	493.376	591.763	687.245	785.603	883.73	982.853	1079.83	1178.24
2.36583	4.20211	3.27113	3.18683	2.93953	2.36446	2.93594	3.27396	0.999196	1.31568	1.43534	2.45465	1.53759	1.9038			2.36583	4.20211	101.261	199.167	296.91	394.326	492.887	591.216	686.931	785.238	883.348	982.357	1079.43	1177.79
2.3725	3.77256	2.90143	2.78517	2.53843	1.9996	2.48115	2.76899	0.718419	0.987787	1.09612	1.99396	1.17407	1.49069			2.3725	3.77256	100.892	198.766	296.509	393.961	492.432	590.711	686.65	784.91	883.008	981.897	1079.07	1177.37
2.37917	3.39355	2.56924	2.4297	2.17301	1.67042	2.06812	2.31314	0.474356	0.703734	0.798759	1.57664	0.851769	1.125			2.37917	3.39355	100.56	198.41	296.144	393.631	492.019	590.255	686.406	784.626	882.711	981.479	1078.74	1177.01
2.38583	3.06429	2.2742	2.11835	1.84754	1.37261	1.70309	1.89781	0.260961	0.461929	0.539484	1.20302	0.56975	0.801493			2.38583	3.06429	100.264	198.099	295.818	393.334	491.654	589.839	686.193	784.384	882.452	981.106	1078.46	1176.68
2.3925	2.77265	2.01259	1.8461	1.55958	1.10849	1.38388	1.52111	0.0708879	0.252933	0.312008	0.87235	0.323067	0.512848			2.3925	2.77265	100.003	197.827	295.53	393.07	491.335	589.463	686.003	784.175	882.224	980.775	1078.22	1176.4
2.39917	2.50847	1.78044	1.6026	1.30037	0.875028	1.10261	1.17922	-0.10078	0.0702999	0.111743	0.580066	0.100012	0.260707			2.39917	2.50847	99.7707	197.583	295.271	392.836	491.054	589.121	685.831	783.992	882.024	980.483	1077.99	1176.14
2.40583	2.27093	1.57267	1.38244	1.06728	0.673411	0.856581	0.873566	-0.252489	-0.0862696	-0.0635338	0.325492	-0.102505	0.0410229			2.40583	2.27093	99.5629	197.363	295.038	392.634	490.808	588.815	685.679	783.836	881.849	980.228	1077.79	1175.92
2.4125	2.06076	1.38767	1.183	0.86754	0.497038	0.641599	0.605106	-0.388271	-0.22386	-0.219639	0.105535	-0.282917	-0.150356			2.4125	2.06076	99.3779	197.164	294.838	392.458	490.593	588.547	685.544	783.698	881.693	980.008	1077.61	1175.73
2.41917	1.87325	1.2201	1.00461	0.69825	0.342053	0.453135	0.370979	-0.509979	-0.34808	-0.354495	-0.0908192	-0.438029	-0.320727			2.41917	1.87325	99.2104	196.985	294.669	392.303	490.404	588.313	685.422	783.574	881.558	979.812	1077.45	1175.56
2.42583	1.70422	1.07072	0.85083	0.553516	0.205902	0.284256	0.170231	-0.615112	-0.468279	-0.472166	-0.265171	-0.572142	-0.474391			2.42583	1.70422	99.061	196.831	294.524	392.167	490.236	588.112	685.317	783.454	881.44	979.637	1077.32	1175.41
2.4325	1.54451	0.938208	0.713227	0.421736	0.0860425	0.1314	-0.0114441	-0.707591	-0.587409	-0.584548	-0.428728	-0.696974	-0.61925			2.4325	1.54451	98.9285	196.694	294.393	392.047	490.083	587.93	685.224	783.335	881.328	979.474	1077.2	1175.26
2.43917	1.39861	0.819785	0.58543	0.301675	-0.0240051	-0.009502	-0.173569	-0.78626	-0.700903	-0.691404	-0.578012	-0.814536	-0.760177			2.43917	1.39861	98.81	196.566	294.272	391.937	489.942	587.768	685.146	783.221	881.221	979.325	1077.08	1175.12
2.44583	1.26738	0.714743	0.470274	0.193069	-0.126412	-0.136919	-0.319958	-0.855019	-0.803603	-0.789415	-0.71619	-0.921838	-0.892751			2.44583	1.26738	98.705	196.451	294.164	391.835	489.814	587.622	685.077	783.118	881.123	979.186	1076.97	1174.99
2.4525	1.15077	0.619999	0.369277	0.090458	-0.221394	-0.251695	-0.451088	-0.913934	-0.896188	-0.875165	-0.846132	-1.01642	-1.01547			2.4525	1.15077	98.6103	196.35	294.061	391.74	489.7	587.49	685.018	783.026	881.037	979.056	1076.88	1174.87
2.45917	1.04011	0.536168	0.275927	-0.00538044	-0.307218	-0.359723	-0.573635	-0.974055	-0.983054	-0.960166	-0.971504	-1.10834	-1.12551			2.45917	1.04011	98.5264	196.256	293.965	391.654	489.592	587.368	684.958	782.939	880.952	978.931	1076.78	1174.76
2.46583	0.931978	0.456789	0.183122	-0.0948137	-0.388069	-0.464792	-0.684261	-1.03688	-1.06339	-1.05036	-1.09844	-1.20588	-1.22591			2.46583	0.931978	98.4471	196.164	293.876	391.573	489.487	587.257	684.895	782.859	880.862	978.804	1076.69	1174.66
2.4725	0.832088	0.373069	0.0924644	-0.179482	-0.470829	-0.564834	-0.78249	-1.10339	-1.13681	-1.14071	-1.22028	-1.30463	-1.31369			2.4725	0.832088	98.3633	196.073	293.791	391.49	489.386	587.159	684.828	782.785	880.772	978.682	1076.59	1174.57
2.47917	0.740308	0.286508	0.00662343	-0.263164	-0.553558	-0.656374	-0.873089	-1.17276	-1.21165	-1.23007	-1.33401	-1.40049	-1.39334			2.47917	0.740308	98.2768	195.987	293.708	391.407	489.295	587.068	684.759	782.71	880.682	978.569	1076.49	1174.49
2.48583	0.653328	0.197455	-0.0789662	-0.343845	-0.6371	-0.745954	-0.96035	-1.24544	-1.29453	-1.32412	-1.43681	-1.49316	-1.4717			2.48583	0.653328	98.1877	195.902	293.627	391.324	489.205	586.981	684.686	782.628	880.588	978.466	1076.4	1174.41
2.4925	0.566493	0.10901	-0.169904	-0.419535	-0.718035	-0.834463	-1.04666	-1.32083	-1.37854	-1.4234	-1.53116	-1.58674	-1.55098			2.4925	0.566493	98.0993	195.811	293.551	391.243	489.117	586.895	684.611	782.544	880.489	978.371	1076.31	1174.33
2.49917	0.48617	0.0206142	-0.261151	-0.490089	-0.796695	-0.919437	-1.13058	-1.39352	-1.45667	-1.51839	-1.61532	-1.67579	-1.63144			2.49917	0.48617	98.0109	195.719	293.481	391.164	489.032	586.811	684.538	782.465	880.394	978.287	1076.22	1174.25
2.50583	0.416655	-0.0592196	-0.344833	-0.555034	-0.867362	-0.996934	-1.20735	-1.45875	-1.52464	-1.59624	-1.68455	-1.75232	-1.70892			2.50583	0.416655	97.931	195.636	293.416	391.094	488.954	586.734	684.473	782.397	880.316	978.218	1076.14	1174.17
2.5125	0.358017	-0.119962	-0.414506	-0.607976	-0.926504	-1.06368	-1.27125	-1.51643	-1.58519	-1.66064	-1.74467	-1.81697	-1.77787			2.5125	0.358017	97.8703	195.566	293.363	391.035	488.888	586.67	684.415	782.337	880.252	978.158	1076.08	1174.11
2.51917	0.306509	-0.168938	-0.473727	-0.654049	-0.977821	-1.12145	-1.32561	-1.56746	-1.63955	-1.71593	-1.80329	-1.87207	-1.83822			2.51917	0.306509	97.8213	195.507	293.317	390.983	488.83	586.616	684.364	782.283	880.196	978.099	1076.02	1174.04
2.52583	0.259159	-0.210659	-0.522573	-0.701082	-1.02342	-1.17147	-1.37281	-1.60861	-1.68422	-1.76128	-1.85802	-1.92187	-1.88897			2.52583	0.259159	97.7796	195.458	293.27	390.938	488.78	586.569	684.323	782.238	880.151	978.045	1075.97	1173.99
2.5325	0.210153	-0.248167	-0.56615	-0.749393	-1.06506	-1.21323	-1.41954	-1.64474	-1.72691	-1.80148	-1.90819	-1.96712	-1.93708			2.5325	0.210153	97.7421	195.414	293.221	390.896	488.738	586.522	684.287	782.195	880.111	977.994	1075.93	1173.95
2.53917	0.154384	-0.280729	-0.610863	-0.801551	-1.10816	-1.25188	-1.46484	-1.68049	-1.77361	-1.8415	-1.95591	-2.0131	-1.98783			2.53917	0.154384	97.7095	195.37	293.169	390.853	488.699	586.477	684.251	782.148	880.071	977.947	1075.88	1173.9
2.54583	0.0961764	-0.315409	-0.659702	-0.85312	-1.15544	-1.28954	-1.51396	-1.72153	-1.82613	-1.88832	-2.00594	-2.06061	-2.04249			2.54583	0.0961764	97.6749	195.321	293.118	390.806	488.662	586.428	684.21	782.096	880.024	977.897	1075.83	1173.84
2.5525	0.0362207	-0.358144	-0.713112	-0.911386	-1.20321	-1.33208	-1.56641	-1.76241	-1.88404	-1.94035	-2.05612	-2.10818	-2.10151			2.5525	0.0362207	97.6321	195.267	293.059	390.758	488.619	586.375	684.169	782.038	879.972	977.846	1075.78	1173.78
2.55917	-0.0254891	-0.404721	-0.763762	-0.970799	-1.24736	-1.3787	-1.62125	-1.80361	-1.93974	-1.99433	-2.10217	-2.1574	-2.16407			2.55917	-0.0254891	97.5855	195.217	293	390.714	488.573	586.32	684.128	781.982	879.918	977.8	1075.74	1173.72
2.56583	-0.0855624	-0.447549	-0.811598	-1.02495	-1.28768	-1.42618	-1.66893	-1.84461	-1.99168	-2.04575	-2.14507	-2.20636	-2.2283			2.56583	-0.0855624	97.5427	195.169	292.946	390.673	488.525	586.273	684.087	781.93	879.867	977.758	1075.69	1173.65
2.5725	-0.135421	-0.486281	-0.850834	-1.07126	-1.32923	-1.47563	-1.70565	-1.88875	-2.04132	-2.09041	-2.18914	-2.25529	-2.2858			2.5725	-0.135421	97.504	195.13	292.9	390.632	488.476	586.236	684.043	781.881	879.822	977.713	1075.64	1173.6
2.57917	-0.170076	-0.522098	-0.8844	-1.11216	-1.36965	-1.52436	-1.73521	-1.93056	-2.08823	-2.12526	-2.23461	-2.30036	-2.32801			2.57917	-0.170076	97.4682	195.096	292.859	390.591	488.427	586.206	684.001	781.834	879.787	977.668	1075.59	1173.56
2.58583	-0.198163	-0.558968	-0.91335	-1.15327	-1.40504	-1.57483	-1.7643	-1.96818	-2.12963	-2.15375	-2.27853	-2.34062	-2.35445			2.58583	-0.198163	97.4313	195.067	292.818	390.556	488.376	586.177	683.964	781.792	879.759	977.624	1075.55	1173.53
2.5925	-0.225717	-0.595789	-0.943002	-1.19033	-1.43543	-1.62284	-1.79625	-2.00813	-2.1638	-2.17932	-2.31682	-2.37534	-2.37391			2.5925	-0.225717	97.3945	195.038	292.78	390.526	488.328	586.145	683.924	781.758	879.733	977.586	1075.52	1173.51
2.59917	-0.259699	-0.633957	-0.982112	-1.22617	-1.46697	-1.66607	-1.8363	-2.06024	-2.19885	-2.21066	-2.35817	-2.4081	-2.39713			2.59917	-0.259699	97.3563	194.998	292.745	390.494	488.285	586.105	683.872	781.723	879.702	977.544	1075.48	1173.49
2.60583	-0.296453	-0.672961	-1.02626	-1.26303	-1.50383	-1.70751	-1.88351	-2.11654	-2.23755	-2.24558	-2.40677	-2.44373	-2.428			2.60583	-0.296453	97.3173	194.954	292.708	390.457	488.244	586.058	683.815	781.685	879.667	977.496	1075.45	1173.46
2.6125	-0.33354	-0.715131	-1.07231	-1.3019	-1.54461	-1.74867	-1.93214	-2.16316	-2.27308	-2.28336	-2.45406	-2.48117	-2.46686			2.6125	-0.33354	97.2751	194.908	292.669	390.416	488.203	586.009	683.769	781.649	879.629	977.449	1075.41	1173.42
2.61917	-0.366928	-0.757236	-1.11285	-1.3362	-1.58225	-1.78821	-1.97697	-2.19608	-2.3027	-2.31876	-2.48794	-2.51622	-2.50906			2.61917	-0.366928	97.233	194.868	292.635	390.379	488.163	585.965	683.736	781.619	879.594	977.415	1075.38	1173.37
2.62583	-0.400704	-0.793825	-1.14997	-1.36597	-1.61964	-1.81704	-2.01654	-2.22794	-2.33164	-2.35242	-2.51713	-2.55248	-2.55582			2.62583	-0.400704	97.1964	194.831	292.605	390.341	488.134	585.925	683.704	781.59	879.56	977.385	1075.34	1173.33
2.6325	-0.428484	-0.824653	-1.18604	-1.40085	-1.66263	-1.84111	-2.05564	-2.26288	-2.36951	-2.38889	-2.55224	-2.59447	-2.60591			2.6325	-0.428484	97.1656	194.794	292.57	390.298	488.11	585.886	683.669	781.553	879.523	977.35	1075.3	1173.28
2.63917	-0.448819	-0.852531	-1.2199	-1.44075	-1.70921	-1.86897	-2.09141	-2.2937	-2.40918	-2.42067	-2.59194	-2.63853	-2.65379			2.63917	-0.448819	97.1377	194.761	292.53	390.252	488.082	585.85	683.638	781.513	879.492	977.311	1075.25	1173.23
2.64583	-0.461493	-0.878291	-1.24737	-1.4773	-1.74862	-1.8995	-2.12193	-2.31877	-2.44071	-2.44719	-2.62502	-2.67252	-2.68873			2.64583	-0.461493	97.112	194.733	292.493	390.212	488.052	585.82	683.613	781.481	879.465	977.278	1075.22	1173.19
2.6525	-0.471042	-0.900097	-1.26891	-1.50509	-1.77259	-1.92386	-2.14672	-2.34358	-2.46408	-2.46769	-2.64645	-2.69473	-2.70903			2.6525	-0.471042	97.0902	194.712	292.466	390.188	488.027	585.795	683.588	781.458	879.445	977.256	1075.2	1173.17
2.65917	-0.478576	-0.912781	-1.28233	-1.52637	-1.78433	-1.9367	-2.1615	-2.36637	-2.47772	-2.48506	-2.66324	-2.70655	-2.71466			2.65917	-0.478576	97.0775	194.698	292.444	390.177	488.015	585.78	683.565	781.444	879.427	977.239	1075.19	1173.17
2.66583	-0.48202	-0.919271	-1.28785	-1.53677	-1.78424	-1.93968	-2.16722	-2.37888	-2.48464	-2.49643	-2.67174	-2.70825	-2.71063			2.66583	-0.48202	97.071	194.693	292.434	390.177	488.012	585.774	683.553	781.437	879.416	977.231	1075.18	1173.17
2.6725	-0.48685	-0.918635	-1.28392	-1.53344	-1.7771	-1.93837	-2.16722	-2.38228	-2.48103	-2.49734	-2.67606	-2.70358	-2.70215			2.6725	-0.48685	97.0716	194.697	292.437	390.184	488.013	585.774	683.55	781.441	879.415	977.227	1075.19	1173.18
2.67917	-0.492216	-0.918062	-1.27131	-1.52029	-1.76586	-1.9353	-2.16341	-2.38097	-2.47369	-2.49259	-2.67741	-2.69688	-2.69354			2.67917	-0.492216	97.0722	194.709	292.45	390.195	488.016	585.778	683.551	781.448	879.42	977.225	1075.2	1173.19
2.68583	-0.497048	-0.915412	-1.25752	-1.50637	-1.75671	-1.9351	-2.15435	-2.37579	-2.46339	-2.48725	-2.67503	-2.69204	-2.68393			2.68583	-0.497048	97.0748	194.723	292.464	390.204	488.016	585.787	683.556	781.459	879.425	977.228	1075.2	1173.2
2.6925	-0.503516	-0.912357	-1.24881	-1.49664	-1.74841	-1.93525	-2.14529	-2.36843	-2.4568	-2.48862	-2.67573	-2.69215	-2.67451			2.6925	-0.503516	97.0779	194.732	292.474	390.213	488.016	585.796	683.563	781.465	879.424	977.227	1075.2	1173.21
2.69917	-0.515169	-0.907327	-1.24984	-1.49365	-1.74208	-1.93796	-2.14672	-2.36911	-2.46407	-2.50221	-2.68378	-2.70127	-2.67219			2.69917	-0.515169	97.0829	194.731	292.477	390.219	488.013	585.795	683.563	781.458	879.41	977.219	1075.19	1173.21
2.70583	-0.577396	-0.93056	-1.27705	-1.51089	-1.75265	-1.95476	-2.19917	-2.42466	-2.5279	-2.58641	-2.73954	-2.75249	-2.70338			2.70583	-0.577396	97.0597	194.703	292.46	390.208	487.997	585.742	683.507	781.394	879.326	977.163	1075.14	1173.18
2.7125	-0.946495	-1.13395	-1.43704	-1.63143	-1.86746	-2.04352	-2.53105	-2.79662	-2.92892	-3.084	-3.05918	-3.00592	-2.9096			2.7125	-0.946495	96.8563	194.543	292.339	390.094	487.908	585.411	683.135	780.993	878.828	976.843	1074.89	1172.97
2.71917	-2.76263	-2.24132	-2.3256	-2.33068	-2.55909	-2.55579	-4.21238	-4.65472	-4.88535	-5.45141	-4.68899	-4.30545	-4.01411			2.71917	-2.76263	95.7489	193.655	291.64	389.402	487.396	583.729	681.277	779.037	876.461	975.214	1073.59	1171.87
2.72583	-9.09006	-6.43215	-5.95505	-5.40012	-5.59896	-4.9073	-10.2229	-11.139	-11.5492	-13.4008	-10.6721	-9.41349	-8.32487			2.72583	-9.09006	91.5581	190.025	288.571	386.362	485.044	577.719	674.793	772.373	868.512	969.23	1068.48	1167.56
2.7325	-24.783	-17.5823	-16.3427	-14.8068	-14.8855	-12.5377	-25.4207	-27.2091	-27.6856	-32.4787	-26.2355	-23.6696	-20.1553			2.7325	-24.783	80.408	179.638	279.164	377.076	477.414	562.521	658.723	756.237	849.434	953.667	1054.22	1155.73
2.73917	-53.633	-39.3467	-37.9373	-35.5699	-35.2814	-30.265	-53.7763	-56.6857	-56.7044	-66.5287	-56.0426	-52.7541	-43.8816			2.73917	-53.633	58.6435	158.043	258.401	356.68	459.686	534.165	629.246	727.218	815.384	923.86	1025.14	1132
2.74583	-94.3173	-71.7034	-71.9012	-69.9692	-68.8515	-60.953	-94.1863	-98.0619	-96.7709	-113.175	-99.5483	-97.6797	-80.0444			2.74583	-94.3173	26.2868	124.079	224.002	323.11	428.998	493.755	587.87	687.151	768.737	880.354	980.213	1095.84
2.7525	-139.364	-109.356	-113.515	-114.049	-111.512	-101.804	-139.169	-143.471	-140.17	-163.207	-149.045	-151.556	-123.087			2.7525	-139.364	-11.3662	82.4659	179.922	280.449	388.147	448.772	542.461	643.752	718.706	830.858	926.336	1052.8
2.75917	-178.696	-144.079	-153.889	-158.484	-154.085	-144.39	-178.373	-182.421	-177.034	-205.006	-193.141	-202.146	-163.613			2.75917	-178.696	-46.0884	42.0914	135.487	237.876	345.562	409.569	503.51	606.888	676.906	786.762	875.747	1012.27
2.76583	-203.991	-168.564	-184.263	-193.215	-186.813	-178.879	-203.096	-206.253	-199.395	-229.291	-221.901	-237.722	-192.874			2.76583	-203.991	-70.5739	11.7179	100.756	205.149	311.072	384.845	479.679	584.527	652.621	758.001	840.171	983.009
2.7725	-210.141	-178.05	-198.503	-210.871	-202.66	-197.817	-207.984	-209.649	-202.513	-230.577	-228.975	-250.299	-205.019			2.7725	-210.141	-80.0595	-2.52201	83.1002	189.301	292.134	379.958	476.283	581.409	651.336	750.927	827.594	970.864
2.77917	-195.723	-170.625	-193.627	-207.534	-197.981	-196.961	-191.433	-191.218	-185.403	-207.843	-212.137	-236.295	-197.486			2.77917	-195.723	-72.635	2.35311	86.4371	193.98	292.99	396.508	494.713	598.519	674.069	767.766	841.598	978.397
2.78583	-164.332	-148.237	-170.737	-183.517	-173.364	-175.955	-157.022	-154.978	-152.122	-166.216	-174.772	-197.974	-171.986			2.78583	-164.332	-50.2463	25.2431	110.454	218.597	313.997	430.92	530.954	631.8	715.696	805.131	879.919	1003.9
2.7925	-124.781	-117.299	-136.164	-144.877	-135.007	-139.753	-113.849	-110.464	-111.688	-116.644	-126.613	-144.819	-135.523			2.7925	-124.781	-19.3083	59.8163	149.094	256.954	350.198	474.093	575.467	672.234	765.269	853.29	933.074	1040.36
2.79917	-87.1036	-86.0762	-99.3003	-102.029	-93.1369	-98.0992	-72.5393	-68.3634	-73.7567	-70.7908	-79.626	-90.3527	-97.798			2.79917	-87.1036	11.9141	96.6802	191.942	298.824	391.852	515.402	617.568	710.165	811.122	900.277	987.54	1078.09
2.80583	-57.276	-60.1315	-67.5954	-64.3289	-56.7658	-60.5542	-39.7024	-35.1021	-43.8311	-35.1971	-41.7949	-45.0578	-65.9442			2.80583	-57.276	37.8588	128.385	229.642	335.195	429.397	548.239	650.83	740.091	846.715	938.108	1032.84	1109.94
2.8125	-35.9698	-40.6027	-43.5725	-35.8513	-29.6433	-31.8203	-16.2797	-11.509	-22.1994	-10.2878	-14.8385	-12.4645	-41.8682			2.8125	-35.9698	57.3876	152.408	258.12	362.318	458.131	571.662	674.423	761.723	871.625	965.064	1065.43	1134.01
2.81917	-20.9788	-25.8481	-25.9306	-15.7521	-10.7901	-11.601	0.038147	4.76758	-6.43158	6.70553	3.53467	9.20467	-23.8287			2.81917	-20.9788	72.1421	170.05	278.219	381.171	478.35	587.98	690.699	777.491	888.618	983.437	1087.1	1152.05
2.82583	-10.0124	-13.8952	-12.37	-1.40954	2.51626	2.65718	11.9481	16.4659	5.93408	18.8161	16.3783	23.374	-9.40953			2.82583	-10.0124	84.0951	183.611	292.561	394.477	492.608	599.89	702.398	789.856	900.728	996.281	1101.27	1166.47
2.8325	-1.36251	-3.35634	-1.00884	9.56625	12.731	13.4042	21.6451	25.8816	16.831	28.5291	26.3057	33.1717	3.25681			2.8325	-1.36251	94.6339	194.972	303.537	404.692	503.356	609.587	711.813	800.753	910.441	1006.21	1111.06	1179.14
2.83917	6.25977	6.737	9.51281	19.0621	21.7348	22.683	30.9138	34.8252	27.6864	37.8387	35.4104	41.235	15.5692			2.83917	6.25977	104.727	205.493	313.033	413.696	512.634	618.855	720.757	811.609	919.751	1015.31	1119.13	1191.45
2.84583	13.7782	17.0516	20.1815	28.5353	30.9653	32.0673	41.0852	44.6629	39.6024	48.2044	45.2615	49.6225	28.614			2.84583	13.7782	115.042	216.162	322.506	422.926	522.019	629.027	730.595	823.524	930.117	1025.16	1127.52	1204.5
2.8525	21.7886	28.0573	31.6806	39.0071	41.4214	42.6568	52.9995	56.2754	53.2596	60.5499	56.8951	59.7166	43.1217			2.8525	21.7886	126.048	227.661	332.978	433.382	532.608	640.941	742.207	837.182	942.462	1036.8	1137.61	1219
2.85917	30.5838	40.014	44.3991	51.0429	53.6651	55.0724	67.0161	70.0631	68.9288	75.2641	70.8133	72.2546	59.4682			2.85917	30.5838	138.004	240.38	345.014	445.626	545.024	654.958	755.995	852.851	957.176	1050.72	1150.15	1235.35
2.86583	40.2385	52.9738	58.4415	64.8343	67.8632	69.5277	83.1056	86.0225	86.5417	92.293	87.0504	87.3975	77.6876			2.86583	40.2385	150.964	254.422	358.805	459.824	559.479	671.047	771.954	870.464	974.205	1066.95	1165.29	1253.57
2.8725	50.6674	66.8229	73.6704	80.2557	83.8367	85.9068	100.969	103.849	105.764	111.28	105.317	104.902	97.5419			2.8725	50.6674	164.813	269.651	374.226	475.798	575.858	688.911	789.781	889.686	993.192	1085.22	1182.8	1273.42
2.87917	61.8672	81.4404	89.8611	97.0122	101.251	103.863	120.281	123.251	126.318	131.921	125.258	124.357	118.71			2.87917	61.8672	179.431	285.842	390.983	493.212	593.814	708.222	809.183	910.24	1013.83	1105.16	1202.25	1294.59
2.88583	74.3498	97.0323	107.108	115.027	119.968	123.164	141.19	144.442	148.505	154.564	147.048	145.779	141.365			2.88583	74.3498	195.023	303.089	408.998	511.929	613.115	729.132	830.374	932.427	1036.48	1126.95	1223.67	1317.25
2.8925	89.1603	114.142	126.067	134.811	140.399	144.09	164.405	168.229	173.198	180.252	171.673	170.225	166.725			2.8925	89.1603	212.132	322.048	428.781	532.36	634.042	752.346	854.161	957.12	1062.16	1151.58	1248.12	1342.61
2.89917	106.99	132.919	147.412	157.081	163.048	167.164	190.224	194.946	200.694	209.501	200.046	199.24	196.398			2.89917	106.99	230.91	343.392	451.052	555.009	657.116	778.165	880.878	984.616	1091.41	1179.95	1277.13	1372.28
2.90583	126.95	152.173	170.55	181.484	187.272	191.964	217.073	222.941	229.212	240.571	231.197	232.913	230.437			2.90583	126.95	250.163	366.53	475.455	579.233	681.916	805.015	908.873	1013.13	1122.48	1211.1	1310.81	1406.32
2.9125	146.32	169.264	192.896	205.604	210.47	216.12	241.214	248.31	254.72	269.159	261.414	268.247	265.836			2.9125	146.32	267.254	388.876	499.574	602.431	706.071	829.155	934.242	1038.64	1151.07	1241.32	1346.14	1441.72
2.91917	161.518	181.021	210.585	225.451	228.685	235.726	258.017	266.201	272.337	289.852	285.321	299.627	297.095			2.91917	161.518	279.012	406.565	519.422	620.646	725.678	845.958	952.132	1056.26	1171.76	1265.22	1377.52	1472.98
2.92583	169.277	184.756	219.859	236.901	238.042	246.743	263.539	272.438	277.915	297.904	297.75	320.81	318.141			2.92583	169.277	282.746	415.84	530.871	630.003	736.694	851.481	958.37	1061.84	1179.82	1277.65	1398.7	1494.02
2.9325	167.36	178.869	218.061	236.875	235.797	246.163	255.42	264.468	268.98	290.294	295.027	326.634	323.921			2.9325	167.36	276.859	414.041	530.846	627.758	736.114	843.361	950.4	1052.9	1172.21	1274.93	1404.53	1499.8
2.93917	155.229	163.393	204.248	224.003	220.97	232.672	233.554	242.116	245.517	266.643	275.869	314.173	311.589			2.93917	155.229	261.383	400.229	517.973	612.931	722.624	821.496	928.047	1029.44	1148.56	1255.77	1392.07	1487.47
2.94583	134.647	140.412	179.868	199.341	194.985	207.317	200.748	208.271	210.645	230.028	242.356	283.99	281.818			2.94583	134.647	238.402	375.848	493.312	586.946	697.268	788.69	894.202	994.568	1111.94	1222.26	1361.88	1457.7
2.9525	109.373	113.666	148.795	166.625	161.774	173.765	162.27	168.401	170.027	186.462	199.885	240.739	239.31			2.9525	109.373	211.657	344.776	460.595	553.735	663.716	750.211	854.333	953.949	1068.37	1179.79	1318.63	1415.19
2.95917	83.7698	87.2379	116.126	131.21	126.638	137.341	124.055	128.682	129.886	142.796	155.412	191.865	191.407			2.95917	83.7698	185.228	312.107	425.181	518.599	627.293	711.996	814.614	913.808	1024.71	1135.31	1269.76	1367.29
2.96583	61.1795	64.1585	86.2948	98.1209	94.3182	103.117	90.5929	93.8109	94.8488	104.284	114.879	144.778	145.309			2.96583	61.1795	162.149	282.275	392.092	486.279	593.068	678.534	779.743	878.771	986.196	1094.78	1222.67	1321.19
2.9725	43.2016	45.8295	61.8284	70.4869	67.6258	74.3507	63.9849	66.0188	67.0376	73.4712	81.6292	104.479	105.837			2.9725	43.2016	143.82	257.809	364.458	459.587	564.302	651.926	751.951	850.96	955.384	1061.53	1182.37	1281.72
2.97917	29.9534	32.2866	43.3327	49.3052	47.3226	52.1573	44.3139	45.4372	46.4971	50.5751	56.4567	72.9442	74.9031			2.97917	29.9534	130.277	239.313	343.276	439.284	542.109	632.255	731.369	830.419	932.487	1036.36	1150.84	1250.79
2.98583	20.7465	22.8032	30.1843	34.0893	32.8004	36.1069	30.5529	31.0247	32.1377	34.5078	38.5301	49.9056	52.2478			2.98583	20.7465	120.793	226.165	328.06	424.761	526.058	618.494	716.957	816.06	916.42	1018.43	1127.8	1228.13
2.9925	14.657	16.4194	21.2818	23.6936	22.8897	25.0547	21.3389	21.3842	22.5349	23.7594	26.3834	33.9741	36.5261			2.9925	14.657	114.41	217.262	317.664	414.851	515.006	609.281	707.316	806.457	905.672	1006.29	1111.87	1212.41
2.99917	10.7941	12.2342	15.4853	16.874	16.3667	17.7254	15.3775	15.1686	16.3298	16.8448	18.4839	23.46	26.0849			2.99917	10.7941	110.224	211.466	310.845	408.328	507.677	603.319	701.1	800.252	898.757	998.387	1101.35	1201.97
3.00583	8.40168	9.51357	11.8043	12.5237	12.1704	12.9844	11.5857	11.237	12.3853	12.4918	13.4864	16.7591	19.3559			3.00583	8.40168	107.504	207.785	306.495	404.131	502.936	599.527	697.169	796.307	894.404	993.389	1094.65	1195.24
3.0125	6.90764	7.72091	9.46741	9.7667	9.47344	9.9326	9.15241	8.72582	9.84737	9.7271	10.3327	12.5394	15.05			3.0125	6.90764	105.711	205.448	303.737	401.434	499.884	597.094	694.658	793.769	891.639	990.235	1090.43	1190.93
3.01917	5.93272	6.49855	7.93628	7.97551	7.6937	7.92486	7.5264	7.05281	8.14107	7.89342	8.27487	9.826	12.2293			3.01917	5.93272	104.489	203.917	301.946	399.655	497.876	595.468	692.985	792.063	889.806	988.177	1087.72	1188.11
3.02583	5.2472	5.62242	6.8722	6.74161	6.45741	6.5411	6.36673	5.85946	6.91273	6.59064	6.83954	7.98327	10.2873			3.02583	5.2472	103.613	202.853	300.712	398.418	496.492	594.308	691.791	790.835	888.503	986.742	1085.88	1186.17
3.0325	4.72082	4.95579	6.07297	5.82601	5.53848	5.52496	5.476	4.93969	5.96021	5.58592	5.75336	6.6375	8.86004			3.0325	4.72082	102.946	202.053	299.797	397.5	495.476	593.418	690.872	789.882	887.498	985.656	1084.53	1184.74
3.03917	4.28534	4.42219	5.42777	5.09674	4.8073	4.7247	4.74358	4.18091	5.17382	4.75351	4.87056	5.57684	7.73644			3.03917	4.28534	102.412	201.408	299.068	396.768	494.676	592.685	690.113	789.096	886.666	984.773	1083.47	1183.62
3.04583	3.90489	3.97708	4.87874	4.48337	4.19774	4.0601	4.11081	3.52962	4.49766	4.03421	4.1136	4.688	6.80039			3.04583	3.90489	101.967	200.859	298.454	396.159	494.011	592.052	689.461	788.42	885.947	984.016	1082.58	1182.68
3.0525	3.5658	3.59881	4.39674	3.94931	3.67179	3.49017	3.55339	2.96022	3.90765	3.40592	3.44985	3.91808	5.99565			3.0525	3.5658	101.589	200.377	297.92	395.633	493.441	591.495	688.892	787.83	885.318	983.352	1081.81	1181.88
3.05917	3.26398	3.27208	3.97107	3.47983	3.20851	2.9995	3.06129	2.45812	3.39174	2.85426	2.86618	3.24558	5.29598			3.05917	3.26398	101.262	199.952	297.451	395.17	492.951	591.003	688.39	787.314	884.767	982.769	1081.14	1181.18
3.06583	2.99573	2.98694	3.59459	3.06888	2.79613	2.57516	2.62403	2.01345	2.93681	2.36193	2.35196	2.65563	4.68409			3.06583	2.99573	100.977	199.575	297.04	394.757	492.526	590.566	687.945	786.859	884.274	982.255	1080.55	1180.57
3.0725	2.75805	2.73795	3.26048	2.70765	2.42965	2.20616	2.23446	1.61983	2.533	1.9203	1.90018	2.13568	4.14269			3.0725	2.75805	100.728	199.241	296.678	394.391	492.157	590.176	687.552	786.455	883.833	981.803	1080.03	1180.03
3.07917	2.5473	2.51983	2.96392	2.38837	2.10466	1.88268	1.89018	1.27176	2.17259	1.52853	1.49968	1.67647	3.66012			3.07917	2.5473	100.51	198.944	296.359	394.066	491.834	589.832	687.204	786.095	883.441	981.402	1079.57	1179.54
3.08583	2.36823	2.3315	2.703	2.10578	1.81729	1.59693	1.59025	0.963463	1.85263	1.18596	1.14854	1.27159	3.23044			3.08583	2.36823	100.322	198.684	296.077	393.778	491.548	589.532	686.895	785.775	883.098	981.051	1079.16	1179.11
3.0925	2.21888	2.16579	2.47455	1.85469	1.56716	1.34288	1.32608	0.689189	1.56681	0.885729	0.839153	0.915681	2.85021			3.0925	2.21888	100.156	198.455	295.825	393.528	491.294	589.268	686.621	785.489	882.798	980.742	1078.81	1178.73
3.09917	2.08824	2.01187	2.26984	1.62933	1.34561	1.11215	1.0829	0.438857	1.30506	0.614499	0.55974	0.596843	2.50991			3.09917	2.08824	100.002	198.25	295.6	393.307	491.063	589.024	686.371	785.227	882.527	980.462	1078.49	1178.39
3.10583	1.96712	1.86712	2.08174	1.41865	1.14351	0.895837	0.858784	0.209023	1.06287	0.36999	0.303714	0.306798	2.19889			3.10583	1.96712	99.8574	198.062	295.389	393.105	490.847	588.8	686.141	784.985	882.282	980.206	1078.2	1178.08
3.1125	1.85697	1.73282	1.91015	1.22244	0.955409	0.692441	0.654697	-0.00222266	0.842102	0.152127	0.0691394	0.042896	1.91448			3.1125	1.85697	99.7231	197.891	295.193	392.916	490.644	588.596	685.93	784.764	882.064	979.972	1077.94	1177.8
3.11917	1.75771	1.61114	1.75525	1.04217	0.78039	0.50516	0.469208	-0.193511	0.64361	-0.0459167	-0.143903	-0.1959	1.65709			3.11917	1.75771	99.6014	197.736	295.013	392.741	490.456	588.411	685.738	784.566	881.866	979.759	1077.7	1177.54
3.12583	1.66906	1.50224	1.61801	0.881866	0.616744	0.339056	0.300407	-0.363697	0.466309	-0.230337	-0.335646	-0.408823	1.42605			3.12583	1.66906	99.4925	197.599	294.853	392.578	490.29	588.242	685.568	784.388	881.682	979.567	1077.48	1177.31
3.1325	1.58493	1.40293	1.49402	0.743845	0.466325	0.193292	0.146866	-0.515541	0.304273	-0.404441	-0.508494	-0.599352	1.21454			3.1325	1.58493	99.3932	197.475	294.715	392.427	490.145	588.088	685.416	784.226	881.508	979.394	1077.29	1177.1
3.13917	1.50576	1.31518	1.38147	0.624706	0.334789	0.0619813	0.0138283	-0.647156	0.155002	-0.560407	-0.663464	-0.771501	1.02188			3.13917	1.50576	99.3054	197.362	294.595	392.296	490.013	587.955	685.285	784.077	881.352	979.239	1077.12	1176.91
3.14583	1.43431	1.23685	1.27736	0.52063	0.223561	-0.0544273	-0.103951	-0.76486	0.0154524	-0.699376	-0.804667	-0.927581	0.846254			3.14583	1.43431	99.2271	197.258	294.491	392.185	489.897	587.838	685.167	783.938	881.213	979.098	1076.97	1176.73
3.1525	1.37155	1.16572	1.17852	0.427016	0.127085	-0.158947	-0.208855	-0.872442	-0.112929	-0.822811	-0.931691	-1.06899	0.686729			3.1525	1.37155	99.156	197.159	294.398	392.088	489.792	587.733	685.059	783.809	881.09	978.971	1076.82	1176.57
3.15917	1.31432	1.0984	1.08662	0.342849	0.0414876	-0.252647	-0.305176	-0.975927	-0.233134	-0.934957	-1.04519	-1.19598	0.541136			3.15917	1.31432	99.0887	197.067	294.314	392.003	489.699	587.636	684.956	783.689	880.977	978.857	1076.7	1176.42
3.16583	1.25711	1.02839	0.998234	0.262829	-0.0366247	-0.339581	-0.397205	-1.07844	-0.35278	-1.03929	-1.15151	-1.31599	0.402051			3.16583	1.25711	99.0187	196.979	294.234	391.924	489.612	587.544	684.853	783.569	880.873	978.751	1076.58	1176.29
3.1725	1.20351	0.960391	0.913863	0.180829	-0.11481	-0.421911	-0.484467	-1.17734	-0.469506	-1.13473	-1.25144	-1.43143	0.271836			3.1725	1.20351	98.9507	196.894	294.152	391.846	489.529	587.457	684.754	783.453	880.778	978.651	1076.46	1176.15
3.17917	1.15682	0.8979	0.834799	0.101065	-0.195528	-0.495093	-0.566959	-1.2679	-0.577652	-1.2204	-1.34349	-1.53872	0.149763			3.17917	1.15682	98.8882	196.815	294.072	391.766	489.456	587.375	684.664	783.344	880.692	978.559	1076.35	1176.03
3.18583	1.11483	0.845415	0.765451	0.0305126	-0.277524	-0.561611	-0.6423	-1.34994	-0.672151	-1.29876	-1.42598	-1.63416	0.0376281			3.18583	1.11483	98.8357	196.746	294.001	391.684	489.39	587.299	684.582	783.25	880.614	978.477	1076.26	1175.92
3.1925	1.07169	0.79647	0.704703	-0.0292512	-0.354454	-0.622423	-0.711441	-1.42455	-0.75747	-1.37286	-1.50062	-1.71819	-0.0688082			3.1925	1.07169	98.7867	196.685	293.942	391.607	489.329	587.23	684.507	783.165	880.539	978.402	1076.17	1175.81
3.19917	1.02861	0.749336	0.646727	-0.0861112	-0.425619	-0.679576	-0.77486	-1.49148	-0.838863	-1.44058	-1.56911	-1.79421	-0.170583			3.19917	1.02861	98.7396	196.627	293.885	391.535	489.272	587.167	684.44	783.083	880.472	978.334	1076.1	1175.71
3.20583	0.988483	0.70523	0.590036	-0.140552	-0.491504	-0.731708	-0.83065	-1.55163	-0.912432	-1.50133	-1.63245	-1.86302	-0.266097			3.20583	0.988483	98.6955	196.571	293.83	391.47	489.22	587.111	684.38	783.01	880.411	978.27	1076.03	1175.62
3.2125	0.953978	0.664171	0.536891	-0.190123	-0.550135	-0.781084	-0.883579	-1.60473	-0.978597	-1.55673	-1.69333	-1.9259	-0.356632			3.2125	0.953978	98.6544	196.517	293.781	391.411	489.17	587.058	684.327	782.943	880.356	978.209	1075.97	1175.53
3.21917	0.924165	0.624892	0.491726	-0.236429	-0.60264	-0.830499	-0.937939	-1.65362	-1.03917	-1.61278	-1.75316	-1.98495	-0.440947			3.21917	0.924165	98.6152	196.472	293.734	391.358	489.121	587.004	684.278	782.883	880.3	978.149	1075.91	1175.44
3.22583	0.898631	0.584633	0.449316	-0.281485	-0.649604	-0.88249	-0.990868	-1.70013	-1.09549	-1.66842	-1.80774	-2.03927	-0.519113			3.22583	0.898631	98.5749	196.43	293.689	391.311	489.069	586.951	684.232	782.827	880.244	978.095	1075.85	1175.36
3.2325	0.875512	0.546275	0.405561	-0.324883	-0.693002	-0.93268	-1.04189	-1.74757	-1.14839	-1.72296	-1.85805	-2.08786	-0.592495			3.2325	0.875512	98.5365	196.386	293.646	391.268	489.019	586.9	684.184	782.774	880.189	978.045	1075.81	1175.29
3.23917	0.853436	0.511907	0.359742	-0.364944	-0.735446	-0.980278	-1.08862	-1.79206	-1.19493	-1.77488	-1.90797	-2.13352	-0.663427			3.23917	0.853436	98.5022	196.34	293.606	391.226	488.971	586.853	684.14	782.727	880.137	977.995	1075.76	1175.22
3.24583	0.834851	0.486693	0.318022	-0.400183	-0.774977	-1.02422	-1.13201	-1.82924	-1.23304	-1.81915	-1.95613	-2.17871	-0.730554			3.24583	0.834851	98.477	196.299	293.571	391.186	488.927	586.81	684.103	782.689	880.093	977.946	1075.71	1175.15
3.2525	0.819339	0.469552	0.283433	-0.429534	-0.806236	-1.06226	-1.16825	-1.85906	-1.26315	-1.85581	-1.99549	-2.2196	-0.787655			3.2525	0.819339	98.4598	196.264	293.541	391.155	488.889	586.773	684.073	782.659	880.057	977.907	1075.67	1175.1
3.25917	0.797185	0.451059	0.249146	-0.454563	-0.834603	-1.09595	-1.20163	-1.88884	-1.29555	-1.88987	-2.02771	-2.25748	-0.842227			3.25917	0.797185	98.4413	196.23	293.516	391.126	488.855	586.74	684.043	782.627	880.022	977.875	1075.64	1175.04
3.26583	0.770866	0.425729	0.212478	-0.482916	-0.869155	-1.13025	-1.23596	-1.9185	-1.33433	-1.92298	-2.05859	-2.29455	-0.902187			3.26583	0.770866	98.416	196.193	293.488	391.092	488.821	586.706	684.013	782.588	879.989	977.844	1075.6	1174.98
3.2725	0.750555	0.400424	0.178208	-0.513127	-0.908902	-1.16243	-1.26839	-1.94071	-1.37113	-1.95337	-2.08929	-2.33097	-0.961013			3.2725	0.750555	98.3907	196.159	293.458	391.052	488.789	586.673	683.991	782.551	879.959	977.813	1075.56	1174.92
3.27917	0.740119	0.380086	0.152138	-0.540272	-0.94463	-1.18927	-1.297	-1.95687	-1.40443	-1.97998	-2.11464	-2.36242	-1.0144			3.27917	0.740119	98.3703	196.133	293.431	391.016	488.762	586.645	683.975	782.518	879.932	977.788	1075.53	1174.87
3.28583	0.731727	0.360817	0.129647	-0.562831	-0.973387	-1.21209	-1.32418	-1.97719	-1.43982	-2.00615	-2.13678	-2.38767	-1.06111			3.28583	0.731727	98.3511	196.11	293.408	390.988	488.739	586.617	683.955	782.482	879.906	977.766	1075.51	1174.82
3.2925	0.72028	0.341543	0.108588	-0.581167	-1.00221	-1.2338	-1.35231	-2.00246	-1.47745	-2.02987	-2.15676	-2.40868	-1.10835			3.2925	0.72028	98.3318	196.089	293.39	390.959	488.718	586.589	683.929	782.445	879.882	977.746	1075.48	1174.77
3.29917	0.716182	0.331804	0.0942948	-0.592809	-1.02482	-1.25025	-1.37568	-2.02515	-1.50903	-2.04794	-2.17175	-2.42534	-1.15076			3.29917	0.716182	98.3221	196.075	293.378	390.936	488.701	586.566	683.907	782.413	879.864	977.731	1075.47	1174.73
3.30583	0.717055	0.331477	0.0830064	-0.599474	-1.03578	-1.25579	-1.39666	-2.04431	-1.53448	-2.06302	-2.18313	-2.43996	-1.18635			3.30583	0.717055	98.3217	196.064	293.371	390.925	488.696	586.545	683.888	782.388	879.849	977.719	1075.45	1174.7
3.3125	0.717451	0.330519	0.0683546	-0.605224	-1.03676	-1.2629	-1.41859	-2.06203	-1.55853	-2.07387	-2.19215	-2.45482	-1.21647			3.3125	0.717451	98.3208	196.049	293.366	390.924	488.688	586.523	683.87	782.364	879.838	977.71	1075.44	1174.67
3.31917	0.707672	0.319898	0.0495621	-0.613629	-1.03897	-1.27775	-1.4472	-2.08326	-1.58665	-2.08503	-2.20477	-2.47421	-1.24301			3.31917	0.707672	98.3102	196.03	293.357	390.922	488.674	586.494	683.849	782.335	879.827	977.698	1075.42	1174.64
3.32583	0.690505	0.299468	0.0312302	-0.625918	-1.05126	-1.30006	-1.4782	-2.09995	-1.61478	-2.09645	-2.21811	-2.49745	-1.27245			3.32583	0.690505	98.2897	196.012	293.345	390.91	488.651	586.463	683.832	782.307	879.816	977.685	1075.4	1174.61
3.3325	0.675632	0.272445	0.0142439	-0.640098	-1.06973	-1.32148	-1.50633	-2.11243	-1.63929	-2.10869	-2.23091	-2.52016	-1.30327			3.3325	0.675632	98.2627	195.995	293.331	390.891	488.63	586.435	683.819	782.283	879.804	977.672	1075.37	1174.58
3.33917	0.66074	0.242345	-0.00677192	-0.656301	-1.09356	-1.34006	-1.53255	-2.12447	-1.66143	-2.12186	-2.24366	-2.54247	-1.3375			3.33917	0.66074	98.2326	195.974	293.314	390.867	488.611	586.409	683.807	782.261	879.79	977.659	1075.35	1174.55
3.34583	0.646358	0.215341	-0.0293572	-0.673518	-1.12031	-1.3595	-1.55449	-2.13313	-1.68162	-2.1326	-2.25408	-2.56132	-1.36828			3.34583	0.646358	98.2056	195.951	293.297	390.841	488.592	586.387	683.799	782.24	879.78	977.649	1075.33	1174.51
3.3525	0.632971	0.193113	-0.0489329	-0.689444	-1.14864	-1.37463	-1.56927	-2.13745	-1.70505	-2.14126	-2.26357	-2.57393	-1.39567			3.3525	0.632971	98.1834	195.932	293.281	390.812	488.577	586.372	683.794	782.217	879.771	977.639	1075.32	1174.49
3.35917	0.624737	0.175248	-0.0623972	-0.703359	-1.17304	-1.38568	-1.57738	-2.13377	-1.73108	-2.14839	-2.27443	-2.58221	-1.4235			3.35917	0.624737	98.1655	195.918	293.267	390.788	488.566	586.364	683.798	782.191	879.764	977.628	1075.31	1174.46
3.36583	0.619483	0.163225	-0.0751965	-0.713797	-1.18968	-1.39587	-1.58548	-2.13234	-1.75448	-2.15991	-2.29018	-2.58859	-1.45181			3.36583	0.619483	98.1535	195.905	293.257	390.771	488.555	586.356	683.799	782.168	879.752	977.612	1075.3	1174.43
3.3725	0.610519	0.153572	-0.0938309	-0.727957	-1.20384	-1.4146	-1.59788	-2.13654	-1.77238	-2.17671	-2.31218	-2.59728	-1.48291			3.3725	0.610519	98.1438	195.887	293.243	390.757	488.537	586.344	683.795	782.15	879.736	977.59	1075.3	1174.4
3.37917	0.599088	0.144267	-0.113141	-0.744027	-1.21753	-1.43981	-1.61076	-2.14416	-1.78478	-2.19108	-2.33464	-2.60529	-1.51095			3.37917	0.599088	98.1345	195.867	293.227	390.744	488.511	586.331	683.788	782.137	879.721	977.568	1075.29	1174.37
3.38583	0.586201	0.130639	-0.130223	-0.761659	-1.23373	-1.4657	-1.62458	-2.15943	-1.80052	-2.20581	-2.36035	-2.6169	-1.54116			3.38583	0.586201	98.1209	195.85	293.209	390.727	488.486	586.317	683.772	782.122	879.707	977.542	1075.28	1174.34
3.3925	0.577782	0.116291	-0.144132	-0.779828	-1.25333	-1.49038	-1.63984	-2.17977	-1.81354	-2.21773	-2.38436	-2.63238	-1.57237			3.3925	0.577782	98.1066	195.836	293.191	390.708	488.461	586.302	683.752	782.109	879.695	977.518	1075.26	1174.31
3.39917	0.574133	0.105335	-0.160291	-0.797364	-1.27229	-1.50978	-1.6551	-2.20249	-1.82418	-2.23058	-2.40216	-2.64539	-1.60207			3.39917	0.574133	98.0956	195.82	293.173	390.689	488.442	586.286	683.729	782.098	879.682	977.5	1075.25	1174.28
3.40583	0.569433	0.0959774	-0.179593	-0.815241	-1.29255	-1.52054	-1.66988	-2.22483	-1.83693	-2.23948	-2.41131	-2.65297	-1.62777			3.40583	0.569433	98.0862	195.801	293.156	390.668	488.431	586.272	683.707	782.085	879.673	977.491	1075.24	1174.26
3.4125	0.563405	0.0848006	-0.19647	-0.832317	-1.31106	-1.52419	-1.68276	-2.24612	-1.85617	-2.24811	-2.42057	-2.65727	-1.65258			3.4125	0.563405	98.0751	195.784	293.138	390.65	488.427	586.259	683.686	782.066	879.664	977.482	1075.24	1174.23
3.41917	0.556875	0.0701817	-0.210805	-0.85206	-1.3289	-1.53033	-1.69802	-2.26695	-1.88017	-2.26382	-2.435	-2.66434	-1.68158			3.41917	0.556875	98.0604	195.77	293.119	390.632	488.421	586.244	683.665	782.042	879.649	977.468	1075.23	1174.2
3.42583	0.551409	0.054595	-0.225783	-0.874976	-1.34609	-1.54297	-1.71423	-2.28339	-1.9016	-2.28405	-2.44861	-2.67019	-1.7146			3.42583	0.551409	98.0449	195.755	293.096	390.615	488.408	586.227	683.648	782.02	879.628	977.454	1075.22	1174.17
3.4325	0.544041	0.0414542	-0.240102	-0.898088	-1.36253	-1.55915	-1.7314	-2.29409	-1.92444	-2.30852	-2.46079	-2.67498	-1.74658			3.4325	0.544041	98.0317	195.74	293.073	390.599	488.392	586.21	683.638	781.998	879.604	977.442	1075.22	1174.14
3.43917	0.531869	0.027844	-0.25213	-0.918582	-1.37968	-1.57763	-1.74475	-2.3015	-1.94545	-2.32837	-2.47294	-2.68027	-1.77762			3.43917	0.531869	98.0181	195.728	293.052	390.581	488.374	586.197	683.63	781.977	879.584	977.43	1075.21	1174.11
3.44583	0.519822	0.0145278	-0.263344	-0.935223	-1.39632	-1.59822	-1.75285	-2.30687	-1.96714	-2.34299	-2.48758	-2.69099	-1.80694			3.44583	0.519822	98.0048	195.717	293.036	390.565	488.353	586.189	683.625	781.955	879.569	977.415	1075.2	1174.08
3.4525	0.513039	0.00282579	-0.278265	-0.949098	-1.41401	-1.61768	-1.75571	-2.30793	-1.98692	-2.34766	-2.49702	-2.69931	-1.83337			3.4525	0.513039	97.9931	195.702	293.022	390.547	488.334	586.186	683.624	781.935	879.565	977.406	1075.19	1174.05
3.45917	0.509329	-0.00758796	-0.294937	-0.959298	-1.42898	-1.63014	-1.75953	-2.30926	-2.01057	-2.34644	-2.50668	-2.70607	-1.85444			3.45917	0.509329	97.9827	195.686	293.011	390.532	488.321	586.182	683.623	781.912	879.566	977.396	1075.19	1174.03
3.46583	0.504061	-0.0189827	-0.311093	-0.965495	-1.44472	-1.64077	-1.76764	-2.31309	-2.03589	-2.34603	-2.52049	-2.70983	-1.86916			3.46583	0.504061	97.9713	195.669	293.005	390.516	488.311	586.174	683.619	781.886	879.566	977.382	1075.18	1174.01
3.4725	0.498791	-0.0355855	-0.328077	-0.972367	-1.46351	-1.65327	-1.78146	-2.32218	-2.05787	-2.34563	-2.53477	-2.714	-1.88383			3.4725	0.498791	97.9547	195.652	292.998	390.498	488.298	586.16	683.61	781.864	879.567	977.368	1075.18	1174
3.47917	0.498831	-0.0533147	-0.343937	-0.982026	-1.48366	-1.66576	-1.80387	-2.33454	-2.07591	-2.34741	-2.54338	-2.71506	-1.89681			3.47917	0.498831	97.9369	195.637	292.989	390.477	488.286	586.138	683.597	781.846	879.565	977.359	1075.18	1173.99
3.48583	0.501461	-0.0637993	-0.355632	-0.991784	-1.49819	-1.67751	-1.83153	-2.34812	-2.08975	-2.35439	-2.54796	-2.71257	-1.91196			3.48583	0.501461	97.9265	195.625	292.979	390.463	488.274	586.11	683.584	781.832	879.558	977.355	1075.18	1173.97
3.4925	0.49931	-0.0681448	-0.365586	-1.00205	-1.50464	-1.68862	-1.86443	-2.36267	-2.10642	-2.37172	-2.56151	-2.71467	-1.93075			3.4925	0.49931	97.9221	195.615	292.969	390.456	488.263	586.077	683.569	781.816	879.541	977.341	1075.18	1173.95
3.49917	0.495111	-0.0731151	-0.378726	-1.01317	-1.50908	-1.70087	-1.894	-2.3702	-2.11767	-2.3881	-2.57733	-2.71634	-1.94815			3.49917	0.495111	97.9171	195.602	292.958	390.452	488.25	586.048	683.562	781.804	879.524	977.325	1075.18	1173.93
3.50583	0.493002	-0.0762586	-0.389202	-1.02087	-1.50819	-1.70758	-1.91307	-2.3685	-2.12093	-2.39488	-2.58665	-2.71733	-1.96059			3.50583	0.493002	97.914	195.591	292.95	390.453	488.244	586.028	683.563	781.801	879.517	977.316	1075.18	1173.92
3.5125	0.494405	-0.073096	-0.393206	-1.02224	-1.49955	-1.70692	-1.9207	-2.35947	-2.12007	-2.39795	-2.5881	-2.71763	-1.96566			3.5125	0.494405	97.9172	195.587	292.949	390.461	488.244	586.021	683.572	781.802	879.514	977.315	1075.18	1173.92
3.51917	0.491587	-0.0656516	-0.394184	-1.01849	-1.48626	-1.70156	-1.91975	-2.35084	-2.12381	-2.40166	-2.59006	-2.7222	-1.9707			3.51917	0.491587	97.9246	195.586	292.952	390.475	488.25	586.022	683.581	781.798	879.511	977.313	1075.17	1173.91
3.52583	0.483541	-0.0662617	-0.400599	-1.01924	-1.48129	-1.69808	-1.91784	-2.34506	-2.13321	-2.40574	-2.59393	-2.72666	-1.97373			3.52583	0.483541	97.924	195.58	292.952	390.48	488.253	586.024	683.587	781.789	879.507	977.309	1075.17	1173.91
3.5325	0.475615	-0.076299	-0.412983	-1.02341	-1.48499	-1.69827	-1.91641	-2.34392	-2.14143	-2.40519	-2.59171	-2.72493	-1.97343			3.5325	0.475615	97.914	195.568	292.947	390.476	488.253	586.025	683.588	781.781	879.507	977.311	1075.17	1173.91
3.53917	0.469923	-0.0860575	-0.423599	-1.02928	-1.49038	-1.70134	-1.91736	-2.34532	-2.14712	-2.4042	-2.58318	-2.72192	-1.97519			3.53917	0.469923	97.9042	195.557	292.942	390.471	488.25	586.024	683.587	781.775	879.508	977.319	1075.17	1173.91
3.54583	0.462318	-0.0936521	-0.435821	-1.03942	-1.4967	-1.70801	-1.92404	-2.35054	-2.15325	-2.40742	-2.57747	-2.72232	-1.98752			3.54583	0.462318	97.8966	195.545	292.931	390.464	488.243	586.018	683.581	781.769	879.505	977.325	1075.17	1173.9
3.5525	0.455622	-0.0989602	-0.45134	-1.05329	-1.50628	-1.71879	-1.93214	-2.35343	-2.15617	-2.40802	-2.57461	-2.72197	-2.00766			3.5525	0.455622	97.8913	195.529	292.917	390.455	488.233	586.009	683.578	781.766	879.504	977.328	1075.17	1173.88
3.55917	0.447933	-0.110622	-0.470772	-1.06665	-1.51869	-1.73091	-1.9412	-2.3573	-2.15961	-2.40959	-2.57596	-2.72303	-2.034			3.55917	0.447933	97.8796	195.51	292.904	390.442	488.22	586	683.575	781.762	879.503	977.327	1075.17	1173.85
3.56583	0.441643	-0.126179	-0.488162	-1.08115	-1.53462	-1.74728	-1.95026	-2.36168	-2.1641	-2.41324	-2.584	-2.72759	-2.06383			3.56583	0.441643	97.8641	195.492	292.89	390.426	488.204	585.991	683.57	781.758	879.499	977.319	1075.17	1173.82
3.5725	0.433024	-0.142161	-0.501394	-1.09729	-1.55458	-1.76633	-1.95932	-2.36887	-2.17417	-2.42425	-2.60015	-2.73774	-2.09782			3.5725	0.433024	97.8481	195.479	292.873	390.406	488.185	585.982	683.563	781.748	879.488	977.302	1075.16	1173.79
3.57917	0.428629	-0.156943	-0.511164	-1.11421	-1.57579	-1.78588	-1.96457	-2.37708	-2.18675	-2.43498	-2.62005	-2.74658	-2.12908			3.57917	0.428629	97.8333	195.469	292.857	390.385	488.165	585.977	683.555	781.735	879.477	977.283	1075.15	1173.75
3.58583	0.431684	-0.16684	-0.514558	-1.12175	-1.59048	-1.79952	-1.96457	-2.38499	-2.19594	-2.43691	-2.63364	-2.74586	-2.15077			3.58583	0.431684	97.8234	195.466	292.849	390.371	488.152	585.977	683.547	781.726	879.475	977.269	1075.15	1173.73
3.5925	0.434487	-0.174244	-0.517918	-1.1226	-1.60277	-1.80471	-1.96743	-2.39936	-2.2094	-2.43705	-2.64597	-2.74031	-2.16477			3.5925	0.434487	97.816	195.463	292.848	390.358	488.147	585.974	683.532	781.713	879.475	977.257	1075.15	1173.72
3.59917	0.435957	-0.180071	-0.523343	-1.12995	-1.61538	-1.80727	-1.9784	-2.41648	-2.22457	-2.43788	-2.65697	-2.73234	-2.17062			3.59917	0.435957	97.8102	195.457	292.841	390.346	488.144	585.963	683.515	781.698	879.474	977.246	1075.16	1173.71
3.60583	0.437763	-0.180982	-0.526789	-1.14048	-1.62161	-1.80231	-1.98889	-2.4285	-2.24	-2.43665	-2.66256	-2.72252	-2.17368			3.60583	0.437763	97.8093	195.454	292.83	390.339	488.149	585.953	683.503	781.682	879.476	977.24	1075.17	1173.71
3.6125	0.44426	-0.176388	-0.524052	-1.14448	-1.61798	-1.79013	-1.9927	-2.42582	-2.24755	-2.4273	-2.65384	-2.70597	-2.17143			3.6125	0.44426	97.8139	195.456	292.826	390.343	488.161	585.949	683.506	781.675	879.485	977.249	1075.19	1173.71
3.61917	0.44643	-0.167778	-0.518987	-1.14085	-1.60672	-1.77536	-1.99461	-2.41555	-2.25324	-2.4156	-2.63982	-2.68913	-2.16938			3.61917	0.44643	97.8225	195.462	292.83	390.354	488.176	585.947	683.516	781.669	879.497	977.263	1075.2	1173.71
3.62583	0.438111	-0.161312	-0.521684	-1.14123	-1.59995	-1.76726	-1.9989	-2.4067	-2.26176	-2.40903	-2.62862	-2.67953	-2.16979			3.62583	0.438111	97.8289	195.459	292.83	390.361	488.184	585.943	683.525	781.66	879.503	977.274	1075.21	1173.71
3.6325	0.425358	-0.15773	-0.529107	-1.14516	-1.59482	-1.76609	-1.99652	-2.39847	-2.26865	-2.40717	-2.62109	-2.67646	-2.17244			3.6325	0.425358	97.8325	195.451	292.826	390.366	488.185	585.945	683.533	781.653	879.505	977.282	1075.22	1173.71
3.63917	0.416522	-0.153192	-0.533879	-1.14109	-1.58789	-1.7631	-1.97935	-2.38537	-2.26582	-2.40319	-2.61416	-2.67073	-2.1753			3.63917	0.416522	97.8371	195.447	292.83	390.373	488.188	585.962	683.546	781.656	879.509	977.288	1075.22	1173.71
3.64583	0.414565	-0.14747	-0.535983	-1.13021	-1.57796	-1.76036	-1.95503	-2.37398	-2.25259	-2.3996	-2.60603	-2.6579	-2.17487			3.64583	0.414565	97.8428	195.445	292.841	390.383	488.191	585.987	683.558	781.669	879.513	977.297	1075.23	1173.71
3.6525	0.412874	-0.143372	-0.540722	-1.12147	-1.57066	-1.76356	-1.93882	-2.3709	-2.23976	-2.40181	-2.5991	-2.6426	-2.17625			3.6525	0.412874	97.8469	195.44	292.849	390.39	488.188	586.003	683.561	781.682	879.511	977.304	1075.25	1173.71
3.65917	0.411843	-0.142051	-0.549357	-1.12468	-1.57005	-1.76888	-1.93405	-2.37527	-2.23418	-2.40913	-2.58899	-2.63253	-2.18097			3.65917	0.411843	97.8482	195.431	292.846	390.391	488.182	586.008	683.557	781.688	879.503	977.314	1075.26	1173.7
3.66583	0.411827	-0.143981	-0.55566	-1.13392	-1.57357	-1.77146	-1.93548	-2.37481	-2.23517	-2.41541	-2.57563	-2.6259	-2.1853			3.66583	0.411827	97.8463	195.425	292.837	390.387	488.18	586.006	683.557	781.687	879.497	977.327	1075.27	1173.7
3.6725	0.411302	-0.14427	-0.554294	-1.14282	-1.57675	-1.76826	-1.93977	-2.36627	-2.24146	-2.41601	-2.56461	-2.61753	-2.18552			3.6725	0.411302	97.846	195.426	292.828	390.384	488.183	586.002	683.566	781.681	879.496	977.338	1075.28	1173.7
3.67917	0.411821	-0.141514	-0.549696	-1.14969	-1.57598	-1.76936	-1.94502	-2.35336	-2.24996	-2.41015	-2.55273	-2.60622	-2.18374			3.67917	0.411821	97.8487	195.431	292.821	390.385	488.182	585.997	683.578	781.672	879.502	977.35	1075.29	1173.7
3.68583	0.410458	-0.135994	-0.545328	-1.1498	-1.57323	-1.77107	-1.95217	-2.34042	-2.25793	-2.40184	-2.53658	-2.59505	-2.18211			3.68583	0.410458	97.8543	195.435	292.821	390.388	488.18	585.989	683.591	781.664	879.511	977.366	1075.3	1173.7
3.6925	0.414033	-0.128485	-0.543034	-1.1445	-1.5727	-1.7708	-1.95312	-2.32301	-2.25982	-2.38535	-2.51486	-2.58579	-2.17714			3.6925	0.414033	97.8618	195.437	292.826	390.388	488.181	585.988	683.609	781.662	879.527	977.388	1075.31	1173.71
3.69917	0.42746	-0.119382	-0.536512	-1.12783	-1.56938	-1.76451	-1.93882	-2.29814	-2.24731	-2.35852	-2.49209	-2.56974	-2.16443			3.69917	0.42746	97.8709	195.444	292.843	390.392	488.187	586.003	683.634	781.675	879.554	977.411	1075.32	1173.72
3.70583	0.446189	-0.109392	-0.530544	-1.10083	-1.55525	-1.74916	-1.9145	-2.27464	-2.22322	-2.33195	-2.47745	-2.54708	-2.15083			3.70583	0.446189	97.8809	195.45	292.87	390.406	488.202	586.027	683.657	781.699	879.58	977.425	1075.35	1173.73
3.7125	0.46215	-0.105478	-0.532026	-1.0736	-1.53375	-1.73253	-1.89447	-2.25868	-2.19847	-2.31609	-2.46865	-2.5273	-2.1444			3.7125	0.46215	97.8848	195.448	292.897	390.427	488.219	586.047	683.673	781.724	879.596	977.434	1075.37	1173.74
3.71917	0.464948	-0.112647	-0.541764	-1.05855	-1.51727	-1.72366	-1.88828	-2.25112	-2.18568	-2.31328	-2.46854	-2.51898	-2.148			3.71917	0.464948	97.8776	195.439	292.912	390.444	488.228	586.053	683.681	781.736	879.599	977.434	1075.37	1173.74
3.72583	0.462881	-0.125022	-0.555455	-1.05813	-1.51065	-1.72364	-1.88494	-2.24222	-2.18409	-2.30661	-2.46981	-2.51591	-2.15161			3.72583	0.462881	97.8652	195.425	292.913	390.45	488.228	586.057	683.69	781.738	879.606	977.433	1075.38	1173.73
3.7325	0.460266	-0.137258	-0.564735	-1.06498	-1.50415	-1.72047	-1.87826	-2.23434	-2.18456	-2.2978	-2.47149	-2.50983	-2.1522			3.7325	0.460266	97.853	195.416	292.906	390.457	488.231	586.063	683.697	781.738	879.615	977.431	1075.38	1173.73
3.73917	0.453508	-0.145768	-0.57055	-1.07688	-1.49841	-1.71192	-1.87445	-2.22918	-2.19	-2.29287	-2.47192	-2.50025	-2.15121			3.73917	0.453508	97.8445	195.41	292.894	390.463	488.239	586.067	683.703	781.732	879.619	977.431	1075.39	1173.73
3.74583	0.43724	-0.154024	-0.576403	-1.09743	-1.50227	-1.71001	-1.88208	-2.23019	-2.2001	-2.29486	-2.47231	-2.49262	-2.15359			3.74583	0.43724	97.8362	195.404	292.873	390.459	488.241	586.059	683.702	781.722	879.617	977.43	1075.4	1173.73
3.7525	0.41595	-0.16358	-0.581638	-1.12352	-1.51834	-1.71865	-1.89638	-2.23193	-2.20739	-2.29293	-2.472	-2.48612	-2.15853			3.7525	0.41595	97.8267	195.399	292.847	390.443	488.233	586.045	683.7	781.715	879.619	977.431	1075.41	1173.72
3.75917	0.399944	-0.173709	-0.583263	-1.1438	-1.53528	-1.72752	-1.90878	-2.23077	-2.20697	-2.28229	-2.46791	-2.47832	-2.16361			3.75917	0.399944	97.8166	195.397	292.827	390.426	488.224	586.033	683.701	781.715	879.63	977.435	1075.41	1173.72
3.76583	0.394872	-0.183811	-0.584923	-1.15278	-1.5414	-1.73096	-1.91641	-2.22296	-2.19805	-2.26701	-2.46142	-2.47003	-2.16533			3.76583	0.394872	97.8065	195.396	292.818	390.42	488.22	586.025	683.709	781.724	879.645	977.441	1075.42	1173.72
3.7725	0.389791	-0.190467	-0.588667	-1.15217	-1.54079	-1.73031	-1.92261	-2.21136	-2.19104	-2.25266	-2.45871	-2.46109	-2.16068			3.7725	0.389791	97.7998	195.392	292.819	390.42	488.221	586.019	683.72	781.731	879.66	977.444	1075.43	1173.72
3.77917	0.382512	-0.19333	-0.594741	-1.14513	-1.53661	-1.72961	-1.92165	-2.19718	-2.18651	-2.23726	-2.45762	-2.45042	-2.15335			3.77917	0.382512	97.7969	195.386	292.826	390.424	488.222	586.02	683.735	781.736	879.675	977.445	1075.44	1173.73
3.78583	0.379705	-0.190111	-0.595375	-1.12998	-1.5248	-1.72287	-1.90926	-2.18043	-2.18496	-2.21801	-2.44908	-2.43005	-2.14252			3.78583	0.379705	97.8002	195.385	292.841	390.436	488.228	586.032	683.751	781.737	879.694	977.454	1075.46	1173.74
3.7925	0.390688	-0.177343	-0.585642	-1.10329	-1.5024	-1.70785	-1.88494	-2.15896	-2.18304	-2.19273	-2.42431	-2.39731	-2.12122			3.7925	0.390688	97.8129	195.395	292.867	390.459	488.243	586.057	683.773	781.739	879.72	977.478	1075.5	1173.76
3.79917	0.406474	-0.151993	-0.570082	-1.07013	-1.47497	-1.68832	-1.85871	-2.1365	-2.17821	-2.166	-2.39389	-2.35739	-2.08559			3.79917	0.406474	97.8383	195.41	292.901	390.486	488.263	586.083	683.795	781.744	879.746	977.509	1075.54	1173.8
3.80583	0.414141	-0.122191	-0.553611	-1.04007	-1.45206	-1.67643	-1.83916	-2.11882	-2.17434	-2.14639	-2.3682	-2.32104	-2.04733			3.80583	0.414141	97.8681	195.427	292.931	390.509	488.275	586.102	683.813	781.748	879.766	977.534	1075.57	1173.84
3.8125	0.4126	-0.101357	-0.540585	-1.02014	-1.43356	-1.67782	-1.82819	-2.10844	-2.16979	-2.13623	-2.34329	-2.29342	-2.0221			3.8125	0.4126	97.8889	195.44	292.951	390.527	488.273	586.113	683.823	781.752	879.776	977.559	1075.6	1173.86
3.81917	0.409312	-0.0975858	-0.533382	-1.01226	-1.4252	-1.68684	-1.82486	-2.1041	-2.16681	-2.13889	-2.32472	-2.27533	-2.01164			3.81917	0.409312	97.8927	195.447	292.959	390.536	488.264	586.117	683.828	781.755	879.773	977.578	1075.62	1173.87
3.82583	0.407623	-0.107753	-0.533156	-1.01396	-1.42737	-1.69845	-1.82438	-2.10483	-2.16542	-2.14871	-2.31493	-2.26805	-2.00913			3.82583	0.407623	97.8825	195.447	292.957	390.534	488.253	586.117	683.827	781.757	879.764	977.588	1075.62	1173.87
3.8325	0.400439	-0.12612	-0.537286	-1.02611	-1.43905	-1.7109	-1.82295	-2.10963	-2.16212	-2.16065	-2.31916	-2.27199	-2.01259			3.8325	0.400439	97.8641	195.443	292.945	390.522	488.24	586.119	683.822	781.76	879.752	977.583	1075.62	1173.87
3.83917	0.391066	-0.147573	-0.5439	-1.04403	-1.45267	-1.71948	-1.81627	-2.10899	-2.15559	-2.16731	-2.32266	-2.27881	-2.01941			3.83917	0.391066	97.8427	195.437	292.927	390.508	488.232	586.125	683.823	781.767	879.745	977.58	1075.61	1173.86
3.84583	0.382301	-0.166021	-0.552556	-1.05902	-1.46242	-1.71547	-1.80578	-2.09868	-2.14068	-2.16544	-2.31961	-2.27748	-2.02666			3.84583	0.382301	97.8242	195.428	292.912	390.499	488.236	586.136	683.833	781.781	879.747	977.583	1075.62	1173.86
3.8525	0.378774	-0.173633	-0.562131	-1.06391	-1.46874	-1.69467	-1.79052	-2.07646	-2.12152	-2.15125	-2.31323	-2.26492	-2.02364			3.8525	0.378774	97.8166	195.418	292.907	390.492	488.257	586.151	683.855	781.801	879.761	977.589	1075.63	1173.86
3.85917	0.375671	-0.168587	-0.565851	-1.06019	-1.46789	-1.66688	-1.77431	-2.05048	-2.10007	-2.12193	-2.30392	-2.24531	-2.00737			3.85917	0.375671	97.8217	195.415	292.911	390.493	488.284	586.167	683.881	781.822	879.79	977.599	1075.65	1173.88
3.86583	0.378259	-0.153987	-0.560068	-1.04895	-1.45855	-1.64113	-1.75762	-2.01689	-2.0763	-2.08272	-2.28888	-2.2195	-1.97726			3.86583	0.378259	97.8363	195.42	292.922	390.502	488.31	586.184	683.915	781.846	879.83	977.614	1075.67	1173.91
3.8725	0.389226	-0.133102	-0.547998	-1.02913	-1.43873	-1.61557	-1.7457	-1.98161	-2.05057	-2.04176	-2.266	-2.1858	-1.94357			3.8725	0.389226	97.8572	195.433	292.942	390.522	488.336	586.196	683.95	781.872	879.871	977.637	1075.71	1173.94
3.87917	0.402426	-0.111214	-0.534788	-1.00369	-1.41615	-1.58848	-1.73521	-1.9522	-2.02751	-2.00932	-2.24058	-2.14709	-1.91105			3.87917	0.402426	97.879	195.446	292.967	390.545	488.363	586.206	683.98	781.895	879.903	977.662	1075.75	1173.97
3.88583	0.412603	-0.0955871	-0.520351	-0.982439	-1.39395	-1.56479	-1.71995	-1.93344	-2.01385	-1.98551	-2.21549	-2.11309	-1.88135			3.88583	0.412603	97.8947	195.46	292.988	390.567	488.387	586.222	683.998	781.908	879.927	977.687	1075.78	1174
3.8925	0.41705	-0.0897801	-0.501035	-0.969619	-1.37684	-1.54801	-1.70422	-1.91993	-2.01209	-1.97022	-2.19275	-2.09118	-1.86039			3.8925	0.41705	97.9005	195.479	293.001	390.584	488.403	586.237	684.012	781.91	879.942	977.71	1075.8	1174.02
3.89917	0.420698	-0.0897189	-0.482248	-0.963499	-1.36309	-1.53777	-1.68991	-1.90388	-2.01004	-1.95926	-2.17207	-2.0771	-1.84631			3.89917	0.420698	97.9005	195.498	293.007	390.598	488.414	586.252	684.028	781.912	879.953	977.731	1075.82	1174.04
3.90583	0.425976	-0.090188	-0.468738	-0.960206	-1.35121	-1.52743	-1.67847	-1.88621	-1.99899	-1.9491	-2.15063	-2.06084	-1.8353			3.90583	0.425976	97.9001	195.512	293.011	390.61	488.424	586.263	684.046	781.923	879.963	977.752	1075.83	1174.05
3.9125	0.433293	-0.0882953	-0.461589	-0.9568	-1.3397	-1.51337	-1.66178	-1.86554	-1.98102	-1.93526	-2.12218	-2.03765	-1.8164			3.9125	0.433293	97.902	195.519	293.014	390.621	488.438	586.28	684.066	781.941	879.977	977.78	1075.86	1174.07
3.91917	0.447051	-0.0810871	-0.450709	-0.946219	-1.3234	-1.49652	-1.63794	-1.84129	-1.96211	-1.91217	-2.08876	-2.00568	-1.7911			3.91917	0.447051	97.9092	195.53	293.025	390.638	488.455	586.304	684.091	781.96	880	977.814	1075.89	1174.09
3.92583	0.465541	-0.0668337	-0.433072	-0.92804	-1.30426	-1.47452	-1.61695	-1.81469	-1.94323	-1.88526	-2.05668	-1.9698	-1.76714			3.92583	0.465541	97.9234	195.547	293.043	390.657	488.477	586.325	684.117	781.979	880.027	977.846	1075.92	1174.12
3.9325	0.486982	-0.0439288	-0.412074	-0.906535	-1.28085	-1.45006	-1.59597	-1.78896	-1.91514	-1.85148	-2.02616	-1.9283	-1.74042			3.9325	0.486982	97.9463	195.568	293.064	390.68	488.501	586.346	684.143	782.007	880.061	977.876	1075.96	1174.14
3.93917	0.508339	-0.0159941	-0.389624	-0.880079	-1.25297	-1.42346	-1.56927	-1.76522	-1.8834	-1.81603	-1.99459	-1.8855	-1.70954			3.93917	0.508339	97.9743	195.591	293.091	390.708	488.528	586.372	684.167	782.039	880.096	977.908	1076.01	1174.17
3.94583	0.525283	0.0103588	-0.36609	-0.848947	-1.22326	-1.40052	-1.53589	-1.74065	-1.85524	-1.77715	-1.96052	-1.84704	-1.67681			3.94583	0.525283	98.0006	195.614	293.122	390.738	488.551	586.406	684.191	782.067	880.135	977.942	1076.05	1174.21
3.9525	0.538636	0.0326458	-0.34314	-0.815473	-1.1917	-1.37955	-1.50537	-1.71204	-1.83236	-1.73762	-1.92907	-1.81434	-1.64793			3.9525	0.538636	98.0229	195.637	293.155	390.769	488.572	586.436	684.22	782.09	880.175	977.974	1076.08	1174.24
3.95917	0.546423	0.0466794	-0.327239	-0.7866	-1.16855	-1.35769	-1.48869	-1.68517	-1.81056	-1.70653	-1.90392	-1.79176	-1.62391			3.95917	0.546423	98.0369	195.653	293.184	390.792	488.594	586.453	684.247	782.112	880.206	977.999	1076.1	1174.26
3.96583	0.556849	0.0573631	-0.316794	-0.76341	-1.15346	-1.34161	-1.47724	-1.66331	-1.78542	-1.68145	-1.88145	-1.77385	-1.59456			3.96583	0.556849	98.0476	195.664	293.207	390.808	488.61	586.464	684.269	782.137	880.231	978.021	1076.12	1174.29
3.9725	0.566451	0.0639392	-0.305425	-0.742865	-1.14055	-1.329	-1.46389	-1.64274	-1.75952	-1.66118	-1.85432	-1.75488	-1.56081			3.9725	0.566451	98.0542	195.675	293.228	390.82	488.622	586.478	684.289	782.163	880.251	978.048	1076.14	1174.32
3.97917	0.576466	0.0685776	-0.292951	-0.724057	-1.12222	-1.31482	-1.44958	-1.61889	-1.73522	-1.63597	-1.81953	-1.726	-1.52716			3.97917	0.576466	98.0588	195.688	293.247	390.839	488.636	586.492	684.313	782.187	880.276	978.083	1076.17	1174.36
3.98583	0.582467	0.0753467	-0.279949	-0.711116	-1.09831	-1.29349	-1.43576	-1.59334	-1.71178	-1.61035	-1.78167	-1.6914	-1.49971			3.98583	0.582467	98.0656	195.701	293.26	390.863	488.658	586.506	684.338	782.21	880.302	978.121	1076.2	1174.38
3.9925	0.588456	0.0831353	-0.263416	-0.700624	-1.0759	-1.27427	-1.41811	-1.57352	-1.68836	-1.58761	-1.74426	-1.65336	-1.47407			3.9925	0.588456	98.0734	195.717	293.27	390.885	488.677	586.523	684.358	782.234	880.325	978.158	1076.24	1174.41
3.99917	0.591676	0.0916519	-0.243923	-0.6906	-1.05157	-1.25888	-1.39141	-1.55409	-1.66331	-1.56886	-1.71123	-1.6156	-1.44728			3.99917	0.591676	98.0819	195.737	293.28	390.909	488.692	586.55	684.378	782.259	880.343	978.191	1076.28	1174.44
4.00583	0.592617	0.0988645	-0.226595	-0.676453	-1.02454	-1.24404	-1.35279	-1.52931	-1.63281	-1.54553	-1.67831	-1.57641	-1.41858			4.00583	0.592617	98.0891	195.754	293.294	390.937	488.707	586.589	684.403	782.289	880.367	978.224	1076.32	1174.46
4.0125	0.593858	0.11122	-0.217789	-0.658922	-0.995092	-1.22358	-1.31321	-1.49612	-1.59888	-1.51612	-1.64763	-1.53534	-1.38657			4.0125	0.593858	98.1015	195.763	293.312	390.966	488.728	586.628	684.436	782.323	880.396	978.255	1076.36	1174.5
4.01917	0.59418	0.125649	-0.215488	-0.63817	-0.973387	-1.20014	-1.27888	-1.46003	-1.56627	-1.48599	-1.62409	-1.49779	-1.34997			4.01917	0.59418	98.1159	195.765	293.333	390.988	488.751	586.663	684.472	782.356	880.426	978.279	1076.4	1174.53
4.02583	0.597558	0.140797	-0.212804	-0.613052	-0.957805	-1.17534	-1.24836	-1.42423	-1.53424	-1.45583	-1.60934	-1.46264	-1.30385			4.02583	0.597558	98.1311	195.768	293.358	391.003	488.776	586.693	684.508	782.388	880.457	978.293	1076.43	1174.58
4.0325	0.599471	0.158876	-0.205287	-0.587511	-0.940847	-1.14324	-1.2145	-1.38751	-1.50323	-1.42673	-1.59791	-1.42694	-1.25099			4.0325	0.599471	98.1491	195.775	293.383	391.02	488.808	586.727	684.544	782.419	880.486	978.305	1076.47	1174.63
4.03917	0.604451	0.178903	-0.194121	-0.566943	-0.92171	-1.10984	-1.17922	-1.35297	-1.47275	-1.39265	-1.58045	-1.38557	-1.19674			4.03917	0.604451	98.1692	195.786	293.404	391.039	488.841	586.762	684.579	782.449	880.52	978.322	1076.51	1174.69
4.04583	0.622264	0.202552	-0.174175	-0.547433	-0.896001	-1.07978	-1.14489	-1.3137	-1.43762	-1.35503	-1.55156	-1.335	-1.14093			4.04583	0.622264	98.1928	195.806	293.423	391.065	488.872	586.797	684.618	782.484	880.557	978.351	1076.56	1174.74
4.0525	0.647114	0.223431	-0.146676	-0.521927	-0.862866	-1.05112	-1.11485	-1.2774	-1.40174	-1.31764	-1.51584	-1.28029	-1.08908			4.0525	0.647114	98.2137	195.834	293.449	391.098	488.9	586.827	684.654	782.52	880.595	978.387	1076.61	1174.79
4.05917	0.674547	0.246265	-0.112278	-0.488568	-0.823785	-1.02272	-1.08004	-1.24282	-1.36408	-1.28458	-1.47275	-1.22687	-1.04233			4.05917	0.674547	98.2365	195.868	293.482	391.137	488.929	586.862	684.689	782.558	880.628	978.43	1076.67	1174.84
4.06583	0.698282	0.268967	-0.0784167	-0.456589	-0.785607	-0.997153	-1.04332	-1.21336	-1.33044	-1.25582	-1.4283	-1.17786	-1.0062			4.06583	0.698282	98.2592	195.902	293.514	391.175	488.954	586.898	684.718	782.592	880.657	978.474	1076.72	1174.88
4.0725	0.718378	0.285582	-0.0516958	-0.431084	-0.755334	-0.978032	-1.01233	-1.18611	-1.29882	-1.23029	-1.38591	-1.13453	-0.978127			4.0725	0.718378	98.2758	195.929	293.54	391.206	488.973	586.929	684.746	782.623	880.682	978.517	1076.76	1174.91
4.07917	0.731105	0.29769	-0.0339792	-0.409848	-0.728853	-0.959063	-0.989437	-1.1586	-1.26673	-1.207	-1.34432	-1.09525	-0.95077			4.07917	0.731105	98.288	195.947	293.561	391.232	488.992	586.952	684.773	782.655	880.705	978.558	1076.8	1174.93
4.08583	0.725887	0.299853	-0.0254637	-0.392883	-0.705688	-0.933162	-0.975132	-1.14093	-1.24182	-1.18959	-1.30948	-1.06478	-0.924588			4.08583	0.725887	98.2901	195.955	293.578	391.255	489.018	586.966	684.791	782.68	880.723	978.593	1076.83	1174.96
4.0925	0.714748	0.302646	-0.0180277	-0.380719	-0.688756	-0.906985	-0.954151	-1.12823	-1.21786	-1.16965	-1.27642	-1.0366	-0.894498			4.0925	0.714748	98.2929	195.962	293.59	391.272	489.044	586.987	684.804	782.704	880.743	978.626	1076.86	1174.99
4.09917	0.702332	0.306723	-0.0101113	-0.368349	-0.670187	-0.878681	-0.927925	-1.11919	-1.19545	-1.14623	-1.24585	-1.00758	-0.861188			4.09917	0.702332	98.297	195.97	293.602	391.291	489.073	587.014	684.813	782.727	880.766	978.657	1076.89	1175.02
4.10583	0.697874	0.313939	-0.00177613	-0.351108	-0.648177	-0.851367	-0.896454	-1.10171	-1.16336	-1.11574	-1.21087	-0.979181	-0.823255			4.10583	0.697874	98.3042	195.979	293.62	391.313	489.1	587.045	684.83	782.759	880.797	978.692	1076.91	1175.06
4.1125	0.706306	0.325502	0.00852847	-0.324733	-0.61608	-0.819141	-0.860691	-1.07516	-1.12414	-1.08059	-1.1712	-0.951942	-0.77742			4.1125	0.706306	98.3158	195.989	293.646	391.345	489.132	587.081	684.857	782.798	880.832	978.731	1076.94	1175.11
4.11917	0.715883	0.334529	0.0194671	-0.294333	-0.58425	-0.785719	-0.828266	-1.04984	-1.08971	-1.04562	-1.13927	-0.927653	-0.739302			4.11917	0.715883	98.3248	196	293.676	391.377	489.166	587.113	684.882	782.832	880.867	978.763	1076.97	1175.14
4.12583	0.724705	0.346411	0.0276427	-0.267668	-0.564738	-0.75926	-0.80061	-1.03006	-1.06305	-1.01498	-1.11858	-0.906644	-0.712571			4.12583	0.724705	98.3367	196.008	293.703	391.396	489.192	587.141	684.902	782.859	880.897	978.784	1076.99	1175.17
4.1325	0.727339	0.352103	0.0244909	-0.248106	-0.55662	-0.741376	-0.788212	-1.01836	-1.04725	-0.994563	-1.10639	-0.894382	-0.696495			4.1325	0.727339	98.3424	196.005	293.723	391.404	489.21	587.153	684.913	782.875	880.918	978.796	1077	1175.19
4.13917	0.732152	0.352892	0.0127353	-0.237967	-0.557448	-0.733463	-0.788689	-1.01212	-1.03382	-0.978715	-1.09452	-0.889357	-0.685271			4.13917	0.732152	98.3432	195.993	293.733	391.404	489.218	587.153	684.92	782.888	880.934	978.808	1077	1175.2
4.14583	0.736506	0.348464	0.000118792	-0.232044	-0.559154	-0.725695	-0.797749	-1.01158	-1.02271	-0.968482	-1.07836	-0.88428	-0.673518			4.14583	0.736506	98.3387	195.981	293.739	391.402	489.226	587.144	684.92	782.899	880.944	978.824	1077.01	1175.21
4.1525	0.736866	0.346585	-0.00914894	-0.230874	-0.560846	-0.719657	-0.808716	-1.01551	-1.01148	-0.959231	-1.05962	-0.874022	-0.666597			4.1525	0.736866	98.3368	195.971	293.74	391.4	489.232	587.133	684.916	782.911	880.953	978.843	1077.02	1175.22
4.15917	0.740913	0.34615	-0.0145493	-0.228494	-0.557988	-0.711419	-0.808716	-1.01623	-0.995792	-0.953864	-1.03939	-0.859083	-0.659765			4.15917	0.740913	98.3364	195.966	293.742	391.403	489.24	587.133	684.916	782.926	880.958	978.863	1077.03	1175.22
4.16583	0.746338	0.342899	-0.0199571	-0.223633	-0.548835	-0.699713	-0.802517	-1.01128	-0.978719	-0.953734	-1.02333	-0.843354	-0.657388			4.16583	0.746338	98.3332	195.961	293.747	391.412	489.252	587.139	684.921	782.943	880.959	978.879	1077.05	1175.23
4.1725	0.752107	0.344442	-0.0190284	-0.21773	-0.536734	-0.6879	-0.789165	-0.999793	-0.958637	-0.95657	-1.01197	-0.828166	-0.656981			4.1725	0.752107	98.3347	195.961	293.753	391.424	489.263	587.152	684.932	782.963	880.956	978.891	1077.06	1175.23
4.17917	0.74842	0.346848	-0.0143625	-0.209571	-0.522853	-0.677925	-0.77486	-0.988698	-0.943134	-0.96385	-1.00972	-0.813067	-0.659525			4.17917	0.74842	98.3371	195.966	293.761	391.438	489.273	587.167	684.943	782.979	880.949	978.893	1077.08	1175.22
4.18583	0.737352	0.341802	-0.0141103	-0.205585	-0.513622	-0.674145	-0.764847	-0.9826	-0.941921	-0.978982	-1.02347	-0.800436	-0.669306			4.18583	0.737352	98.3321	195.966	293.765	391.447	489.277	587.177	684.949	782.98	880.933	978.879	1077.09	1175.21
4.1925	0.716639	0.321938	-0.0195151	-0.208496	-0.51701	-0.680839	-0.762939	-0.986147	-0.961884	-1.002	-1.05091	-0.80006	-0.690864			4.1925	0.716639	98.3122	195.961	293.762	391.444	489.27	587.179	684.946	782.96	880.91	978.852	1077.09	1175.19
4.19917	0.687417	0.295043	-0.0308821	-0.223047	-0.532991	-0.700697	-0.77486	-1.00011	-0.996428	-1.02655	-1.0841	-0.818965	-0.722167			4.19917	0.687417	98.2853	195.95	293.748	391.428	489.251	587.167	684.932	782.926	880.886	978.819	1077.07	1175.16
4.20583	0.661845	0.272963	-0.0393084	-0.243939	-0.55293	-0.729044	-0.789165	-1.01758	-1.02661	-1.04228	-1.10956	-0.844602	-0.749235			4.20583	0.661845	98.2632	195.941	293.727	391.408	489.222	587.152	684.914	782.895	880.87	978.793	1077.05	1175.13
4.2125	0.645772	0.252582	-0.0471142	-0.261099	-0.565798	-0.752744	-0.803471	-1.03746	-1.05159	-1.05185	-1.13258	-0.867948	-0.771627			4.2125	0.645772	98.2428	195.933	293.71	391.395	489.199	587.138	684.894	782.87	880.861	978.77	1077.02	1175.11
4.21917	0.635262	0.234833	-0.0541948	-0.274802	-0.574733	-0.770263	-0.813484	-1.05322	-1.07931	-1.06438	-1.15452	-0.891978	-0.792795			4.21917	0.635262	98.2251	195.926	293.696	391.386	489.181	587.128	684.879	782.843	880.848	978.748	1077	1175.09
4.22583	0.617036	0.220451	-0.0614362	-0.286836	-0.583428	-0.780499	-0.821114	-1.0724	-1.11003	-1.08135	-1.17491	-0.923374	-0.821331			4.22583	0.617036	98.2107	195.919	293.684	391.378	489.171	587.12	684.859	782.812	880.831	978.728	1076.97	1175.06
4.2325	0.595116	0.213261	-0.0714951	-0.300183	-0.594392	-0.786087	-0.827789	-1.09146	-1.13241	-1.10038	-1.18875	-0.955844	-0.85094			4.2325	0.595116	98.2035	195.909	293.671	391.367	489.165	587.114	684.84	782.79	880.812	978.714	1076.94	1175.03
4.23917	0.577245	0.205674	-0.0816372	-0.309705	-0.605821	-0.785565	-0.835896	-1.10837	-1.1391	-1.11832	-1.19713	-0.97952	-0.878908			4.23917	0.577245	98.1959	195.899	293.661	391.355	489.166	587.106	684.823	782.783	880.794	978.705	1076.91	1175
4.24583	0.559481	0.190191	-0.0965666	-0.322849	-0.617057	-0.783788	-0.851154	-1.12328	-1.14555	-1.14162	-1.21038	-1.00449	-0.906742			4.24583	0.559481	98.1805	195.884	293.648	391.344	489.168	587.09	684.809	782.777	880.771	978.692	1076.89	1174.98
4.2525	0.534041	0.163091	-0.11544	-0.347326	-0.637243	-0.788648	-0.870705	-1.1387	-1.16114	-1.17165	-1.22832	-1.0395	-0.942228			4.2525	0.534041	98.1534	195.865	293.623	391.324	489.163	587.071	684.793	782.761	880.741	978.674	1076.85	1174.94
4.25917	0.507439	0.129067	-0.135141	-0.3802	-0.666779	-0.802128	-0.891209	-1.15768	-1.18094	-1.20276	-1.247	-1.08022	-0.985326			4.25917	0.507439	98.1193	195.845	293.591	391.294	489.149	587.05	684.774	782.741	880.71	978.656	1076.81	1174.9
4.26583	0.488055	0.0946452	-0.15254	-0.410608	-0.698618	-0.824498	-0.912189	-1.17658	-1.20017	-1.22995	-1.26577	-1.11723	-1.02996			4.26583	0.488055	98.0849	195.828	293.56	391.262	489.127	587.029	684.755	782.722	880.682	978.637	1076.78	1174.85
4.2725	0.473387	0.061903	-0.174618	-0.433959	-0.727214	-0.851073	-0.937462	-1.19554	-1.22378	-1.25773	-1.29163	-1.15245	-1.07521			4.2725	0.473387	98.0522	195.806	293.537	391.234	489.1	587.004	684.736	782.698	880.655	978.611	1076.74	1174.81
4.27917	0.454407	0.0372679	-0.203425	-0.456468	-0.746862	-0.879207	-0.963211	-1.21071	-1.2584	-1.2875	-1.32225	-1.19151	-1.12332			4.27917	0.454407	98.0275	195.777	293.514	391.214	489.072	586.978	684.721	782.664	880.625	978.58	1076.7	1174.76
4.28583	0.430506	0.0176663	-0.23421	-0.478661	-0.759995	-0.903636	-0.983238	-1.22364	-1.29806	-1.31474	-1.35171	-1.2314	-1.17704			4.28583	0.430506	98.0079	195.746	293.492	391.201	489.048	586.958	684.708	782.624	880.598	978.551	1076.66	1174.71
4.2925	0.409018	0.0061236	-0.258436	-0.495595	-0.763101	-0.926546	-0.99659	-1.23464	-1.33106	-1.33687	-1.37365	-1.26019	-1.22824			4.2925	0.409018	97.9964	195.722	293.475	391.198	489.025	586.945	684.697	782.591	880.575	978.529	1076.63	1174.65
4.29917	0.391537	-0.00153606	-0.283366	-0.508839	-0.760609	-0.941167	-1.01137	-1.25069	-1.35792	-1.35546	-1.39479	-1.27852	-1.27375			4.29917	0.391537	97.9887	195.697	293.462	391.2	489.01	586.93	684.681	782.564	880.557	978.508	1076.61	1174.61
4.30583	0.375842	-0.00983564	-0.31389	-0.527809	-0.763367	-0.948643	-1.02758	-1.26782	-1.37787	-1.37254	-1.41916	-1.29645	-1.31361			4.30583	0.375842	97.9804	195.667	293.443	391.198	489.003	586.914	684.664	782.544	880.54	978.483	1076.6	1174.57
4.3125	0.358689	-0.0150776	-0.340072	-0.552041	-0.774724	-0.954745	-1.04237	-1.28068	-1.39167	-1.38821	-1.44587	-1.32027	-1.34936			4.3125	0.358689	97.9752	195.64	293.419	391.186	488.997	586.899	684.651	782.53	880.524	978.457	1076.57	1174.53
4.31917	0.339712	-0.0177363	-0.358706	-0.575641	-0.796893	-0.967045	-1.05476	-1.29345	-1.40006	-1.40557	-1.47219	-1.35163	-1.37928			4.31917	0.339712	97.9725	195.622	293.395	391.164	488.984	586.887	684.638	782.522	880.507	978.43	1076.54	1174.5
4.32583	0.320975	-0.0193942	-0.372731	-0.593136	-0.824402	-0.983826	-1.07002	-1.31267	-1.41133	-1.428	-1.49831	-1.38711	-1.4057			4.32583	0.320975	97.9709	195.608	293.378	391.137	488.967	586.872	684.619	782.511	880.484	978.404	1076.51	1174.48
4.3325	0.302264	-0.0255642	-0.393962	-0.609333	-0.855858	-0.998839	-1.09148	-1.34187	-1.42631	-1.45305	-1.53011	-1.42835	-1.43884			4.3325	0.302264	97.9647	195.587	293.361	391.105	488.952	586.85	684.59	782.496	880.459	978.373	1076.46	1174.44
4.33917	0.283772	-0.0382731	-0.418382	-0.628679	-0.884264	-1.01725	-1.11198	-1.36751	-1.44136	-1.47563	-1.56074	-1.47501	-1.4793			4.33917	0.283772	97.952	195.562	293.342	391.077	488.934	586.83	684.564	782.481	880.437	978.342	1076.42	1174.4
4.34583	0.260949	-0.0556539	-0.439822	-0.644191	-0.90359	-1.04021	-1.13153	-1.38843	-1.45554	-1.49881	-1.58417	-1.5249	-1.52156			4.34583	0.260949	97.9346	195.541	293.327	391.057	488.911	586.81	684.543	782.467	880.414	978.318	1076.37	1174.36
4.3525	0.235469	-0.0834877	-0.459531	-0.657539	-0.920276	-1.06523	-1.1487	-1.4101	-1.46833	-1.52462	-1.60301	-1.57293	-1.55958			4.3525	0.235469	97.9068	195.521	293.313	391.041	488.886	586.793	684.522	782.454	880.388	978.3	1076.32	1174.32
4.35917	0.217297	-0.112922	-0.473577	-0.666153	-0.931751	-1.08546	-1.15824	-1.4297	-1.48036	-1.54339	-1.61917	-1.60757	-1.59279			4.35917	0.217297	97.8773	195.507	293.305	391.029	488.866	586.783	684.502	782.442	880.369	978.283	1076.29	1174.29
4.36583	0.208689	-0.134734	-0.480907	-0.669461	-0.937444	-1.10048	-1.15919	-1.44069	-1.48565	-1.5549	-1.63249	-1.6279	-1.61884			4.36583	0.208689	97.8555	195.5	293.301	391.024	488.851	586.782	684.491	782.436	880.357	978.27	1076.26	1174.26
4.3725	0.204572	-0.145501	-0.483171	-0.666283	-0.939511	-1.11248	-1.15824	-1.44338	-1.48439	-1.56308	-1.64081	-1.63946	-1.6366			4.3725	0.204572	97.8448	195.497	293.305	391.022	488.839	586.783	684.488	782.438	880.349	978.262	1076.25	1174.25
4.37917	0.193261	-0.151774	-0.485958	-0.661093	-0.947195	-1.11774	-1.16539	-1.45135	-1.48653	-1.57895	-1.64955	-1.65121	-1.64835			4.37917	0.193261	97.8385	195.495	293.31	391.014	488.834	586.776	684.48	782.436	880.333	978.253	1076.24	1174.23
4.38583	0.175908	-0.159572	-0.496052	-0.663801	-0.962778	-1.12447	-1.18637	-1.4687	-1.49926	-1.59752	-1.66697	-1.66775	-1.66489			4.38583	0.175908	97.8307	195.484	293.307	390.998	488.827	586.755	684.463	782.423	880.315	978.236	1076.23	1174.22
4.3925	0.165023	-0.164126	-0.507508	-0.676325	-0.976255	-1.1393	-1.20831	-1.48722	-1.5196	-1.61254	-1.68708	-1.68383	-1.68717			4.3925	0.165023	97.8261	195.473	293.294	390.985	488.812	586.733	684.445	782.402	880.3	978.216	1076.21	1174.2
4.39917	0.164974	-0.164046	-0.518883	-0.693035	-0.983906	-1.15522	-1.22738	-1.50586	-1.54022	-1.6256	-1.7085	-1.69996	-1.71188			4.39917	0.164974	97.8262	195.462	293.278	390.977	488.796	586.714	684.426	782.382	880.287	978.194	1076.19	1174.17
4.40583	0.164601	-0.171195	-0.531023	-0.712271	-0.995035	-1.16407	-1.24836	-1.52817	-1.56578	-1.64014	-1.732	-1.72019	-1.74069			4.40583	0.164601	97.8191	195.449	293.259	390.966	488.787	586.693	684.404	782.356	880.272	978.171	1076.17	1174.14
4.4125	0.154776	-0.191596	-0.544913	-0.736238	-1.01566	-1.17333	-1.27268	-1.55707	-1.60113	-1.66045	-1.76124	-1.74686	-1.7707			4.4125	0.154776	97.7987	195.436	293.235	390.945	488.778	586.669	684.375	782.321	880.252	978.141	1076.15	1174.11
4.41917	0.139488	-0.215499	-0.556968	-0.765577	-1.04119	-1.19142	-1.29175	-1.58333	-1.63547	-1.67994	-1.79215	-1.76957	-1.80247			4.41917	0.139488	97.7748	195.424	293.205	390.92	488.76	586.65	684.349	782.287	880.232	978.11	1076.12	1174.08
4.42583	0.133388	-0.227896	-0.560459	-0.79116	-1.0601	-1.21081	-1.29461	-1.59896	-1.65772	-1.6993	-1.81231	-1.7793	-1.82556			4.42583	0.133388	97.7624	195.42	293.18	390.901	488.74	586.647	684.333	782.264	880.213	978.09	1076.11	1174.06
4.4325	0.128769	-0.230853	-0.560855	-0.809251	-1.07056	-1.21729	-1.29557	-1.60883	-1.67031	-1.72322	-1.82631	-1.7825	-1.84353			4.4325	0.128769	97.7594	195.42	293.162	390.89	488.734	586.646	684.323	782.252	880.189	978.076	1076.11	1174.04
4.43917	0.115059	-0.239716	-0.565637	-0.823291	-1.08078	-1.22013	-1.3032	-1.61681	-1.68532	-1.74809	-1.83595	-1.79143	-1.86058			4.43917	0.115059	97.7505	195.415	293.147	390.88	488.731	586.638	684.315	782.237	880.164	978.067	1076.1	1174.02
4.44583	0.0968497	-0.252686	-0.575202	-0.836925	-1.09013	-1.22815	-1.31178	-1.61786	-1.69454	-1.76596	-1.84443	-1.79947	-1.87434			4.44583	0.0968497	97.7376	195.405	293.134	390.871	488.723	586.63	684.314	782.228	880.146	978.058	1076.09	1174.01
4.4525	0.0838304	-0.260963	-0.582834	-0.845409	-1.0948	-1.23986	-1.31512	-1.6118	-1.69343	-1.77648	-1.85241	-1.80053	-1.88541			4.4525	0.0838304	97.7293	195.398	293.125	390.866	488.711	586.626	684.32	782.229	880.136	978.05	1076.09	1174
4.45917	0.0784229	-0.25879	-0.585477	-0.848392	-1.09778	-1.24679	-1.31702	-1.6072	-1.68902	-1.78326	-1.85896	-1.80501	-1.89466			4.45917	0.0784229	97.7315	195.395	293.122	390.863	488.705	586.625	684.325	782.233	880.129	978.044	1076.09	1173.99
4.46583	0.0695442	-0.258766	-0.591087	-0.85108	-1.10714	-1.25001	-1.3237	-1.61226	-1.68912	-1.78839	-1.86914	-1.82038	-1.90621			4.46583	0.0695442	97.7315	195.389	293.12	390.854	488.701	586.618	684.32	782.233	880.124	978.033	1076.07	1173.98
4.4725	0.0546037	-0.263528	-0.600577	-0.853792	-1.12511	-1.25253	-1.33467	-1.62243	-1.68895	-1.78839	-1.87899	-1.84071	-1.91891			4.4725	0.0546037	97.7267	195.38	293.117	390.836	488.699	586.607	684.309	782.233	880.124	978.024	1076.05	1173.96
4.47917	0.0368287	-0.265977	-0.609747	-0.855837	-1.14289	-1.25507	-1.34659	-1.63544	-1.68302	-1.79116	-1.88935	-1.85637	-1.93266			4.47917	0.0368287	97.7243	195.371	293.115	390.818	488.696	586.595	684.296	782.239	880.121	978.013	1076.04	1173.95
4.48583	0.0205991	-0.264908	-0.617535	-0.857629	-1.15756	-1.25939	-1.35899	-1.65072	-1.68066	-1.79929	-1.89695	-1.86812	-1.94823			4.48583	0.0205991	97.7254	195.363	293.113	390.803	488.692	586.583	684.281	782.241	880.113	978.006	1076.02	1173.93
4.4925	0.00776843	-0.263621	-0.620685	-0.85804	-1.16798	-1.26417	-1.36995	-1.66736	-1.68486	-1.81108	-1.89843	-1.88118	-1.96368			4.4925	0.00776843	97.7266	195.36	293.113	390.793	488.687	586.572	684.264	782.237	880.101	978.004	1076.01	1173.92
4.49917	-0.00298815	-0.272712	-0.625357	-0.856272	-1.17146	-1.26876	-1.37854	-1.67955	-1.69491	-1.81993	-1.89862	-1.89041	-1.97624			4.49917	-0.00298815	97.7175	195.355	293.115	390.79	488.683	586.563	684.252	782.227	880.092	978.004	1076	1173.91
4.50583	-0.0113526	-0.285388	-0.629829	-0.854476	-1.1668	-1.27306	-1.37901	-1.68314	-1.70069	-1.81837	-1.90124	-1.89239	-1.98299			4.50583	-0.0113526	97.7049	195.351	293.116	390.794	488.678	586.563	684.249	782.221	880.094	978.001	1076	1173.9
4.5125	-0.0164532	-0.296274	-0.637269	-0.858967	-1.15747	-1.28229	-1.37138	-1.68681	-1.70802	-1.81362	-1.90757	-1.89434	-1.98399			4.5125	-0.0164532	97.694	195.343	293.112	390.804	488.669	586.57	684.245	782.214	880.099	977.995	1076	1173.9
4.51917	-0.0178824	-0.306425	-0.648672	-0.867438	-1.15354	-1.29504	-1.36232	-1.69349	-1.71853	-1.80892	-1.91141	-1.90315	-1.98087			4.51917	-0.0178824	97.6838	195.332	293.103	390.808	488.656	586.579	684.238	782.204	880.103	977.991	1075.99	1173.9
4.52583	-0.0218907	-0.320166	-0.662857	-0.879297	-1.15634	-1.30899	-1.36232	-1.70417	-1.7337	-1.81236	-1.91503	-1.92434	-1.97775			4.52583	-0.0218907	97.6701	195.318	293.091	390.805	488.642	586.579	684.228	782.188	880.1	977.988	1075.97	1173.91
4.5325	-0.030415	-0.340668	-0.6817	-0.892019	-1.16095	-1.32358	-1.36995	-1.71413	-1.74691	-1.8202	-1.92031	-1.95003	-1.97864			4.5325	-0.030415	97.6496	195.299	293.079	390.8	488.628	586.572	684.218	782.175	880.092	977.982	1075.94	1173.9
4.53917	-0.0388063	-0.355609	-0.696836	-0.903974	-1.16385	-1.33845	-1.38092	-1.7168	-1.75369	-1.82538	-1.92623	-1.97664	-1.9838			4.53917	-0.0388063	97.6347	195.284	293.067	390.797	488.613	586.561	684.215	782.168	880.087	977.976	1075.92	1173.9
4.54583	-0.0462833	-0.363664	-0.706722	-0.911407	-1.16842	-1.34871	-1.39523	-1.71903	-1.75958	-1.83588	-1.93019	-1.99866	-1.99294			4.54583	-0.0462833	97.6266	195.274	293.059	390.793	488.603	586.546	684.213	782.163	880.076	977.972	1075.89	1173.89
4.5525	-0.0522946	-0.372815	-0.709766	-0.917389	-1.17393	-1.35426	-1.41287	-1.72075	-1.76731	-1.84581	-1.93086	-2.01611	-2.00514			4.5525	-0.0522946	97.6174	195.271	293.053	390.787	488.597	586.529	684.211	782.155	880.067	977.972	1075.88	1173.88
4.55917	-0.0607076	-0.381914	-0.704607	-0.923254	-1.17598	-1.35686	-1.4286	-1.72344	-1.77698	-1.85102	-1.93103	-2.02443	-2.02395			4.55917	-0.0607076	97.6083	195.276	293.048	390.785	488.594	586.513	684.208	782.145	880.061	977.972	1075.87	1173.86
4.56583	-0.0700392	-0.386317	-0.695258	-0.925877	-1.17288	-1.35857	-1.43766	-1.72466	-1.78563	-1.84849	-1.93028	-2.02377	-2.04809			4.56583	-0.0700392	97.6039	195.285	293.045	390.788	488.593	586.504	684.207	782.136	880.064	977.972	1075.87	1173.84
4.5725	-0.0775869	-0.383807	-0.685123	-0.928236	-1.16904	-1.35821	-1.44005	-1.7284	-1.79025	-1.84257	-1.92752	-2.01664	-2.06766			4.5725	-0.0775869	97.6065	195.295	293.043	390.792	488.593	586.502	684.203	782.132	880.07	977.975	1075.88	1173.82
4.57917	-0.0842912	-0.381321	-0.682063	-0.929413	-1.17022	-1.35607	-1.43719	-1.73653	-1.79603	-1.84027	-1.92605	-2.01221	-2.07325			4.57917	-0.0842912	97.6089	195.298	293.041	390.791	488.595	586.504	684.195	782.126	880.072	977.977	1075.88	1173.81
4.58583	-0.0919829	-0.386896	-0.688016	-0.931003	-1.17705	-1.35855	-1.4348	-1.74565	-1.80236	-1.84095	-1.92838	-2.01346	-2.06925			4.58583	-0.0919829	97.6034	195.293	293.04	390.784	488.593	586.507	684.186	782.12	880.071	977.974	1075.88	1173.81
4.5925	-0.102469	-0.394937	-0.698759	-0.930564	-1.18806	-1.36313	-1.43576	-1.75185	-1.80424	-1.84709	-1.93362	-2.01526	-2.06533			4.5925	-0.102469	97.5953	195.282	293.04	390.773	488.588	586.506	684.18	782.118	880.065	977.969	1075.88	1173.82
4.59917	-0.110509	-0.399452	-0.712575	-0.928867	-1.19828	-1.36637	-1.43528	-1.75274	-1.80269	-1.85549	-1.93607	-2.01318	-2.06038			4.59917	-0.110509	97.5908	195.268	293.042	390.763	488.585	586.506	684.179	782.119	880.057	977.967	1075.88	1173.82
4.60583	-0.115568	-0.400381	-0.728606	-0.92844	-1.20214	-1.36374	-1.4329	-1.74874	-1.79466	-1.86728	-1.94149	-2.00803	-2.0538			4.60583	-0.115568	97.5899	195.252	293.042	390.759	488.588	586.509	684.183	782.127	880.045	977.961	1075.88	1173.83
4.6125	-0.112413	-0.399851	-0.746143	-0.929196	-1.20147	-1.36099	-1.42813	-1.73843	-1.78264	-1.8769	-1.95275	-2.00065	-2.04356			4.6125	-0.112413	97.5904	195.234	293.042	390.76	488.59	586.513	684.193	782.139	880.035	977.95	1075.89	1173.84
4.61917	-0.103105	-0.401083	-0.758636	-0.926747	-1.19616	-1.3565	-1.42288	-1.72721	-1.76355	-1.88093	-1.95968	-1.99021	-2.0379			4.61917	-0.103105	97.5892	195.222	293.044	390.765	488.595	586.519	684.205	782.159	880.031	977.943	1075.9	1173.85
4.62583	-0.0900986	-0.397259	-0.76062	-0.917924	-1.18448	-1.35123	-1.41907	-1.71707	-1.74232	-1.87819	-1.95601	-1.97798	-2.03711			4.62583	-0.0900986	97.593	195.22	293.053	390.777	488.6	586.523	684.215	782.18	880.034	977.947	1075.91	1173.85
4.6325	-0.0788442	-0.389217	-0.751906	-0.904916	-1.17004	-1.34459	-1.41478	-1.71153	-1.72603	-1.8712	-1.94154	-1.96699	-2.03756			4.6325	-0.0788442	97.601	195.229	293.066	390.791	488.607	586.527	684.22	782.196	880.041	977.961	1075.93	1173.85
4.63917	-0.0696296	-0.383443	-0.740344	-0.894287	-1.16084	-1.33786	-1.4143	-1.71233	-1.71951	-1.86833	-1.9312	-1.96279	-2.03908			4.63917	-0.0696296	97.6068	195.24	293.076	390.8	488.613	586.527	684.219	782.203	880.044	977.971	1075.93	1173.84
4.64583	-0.0589723	-0.376822	-0.72856	-0.88879	-1.15963	-1.33529	-1.41573	-1.71503	-1.72014	-1.86498	-1.92231	-1.96159	-2.03836			4.64583	-0.0589723	97.6134	195.252	293.082	390.801	488.616	586.526	684.217	782.202	880.047	977.98	1075.93	1173.84
4.6525	-0.0472773	-0.367954	-0.717401	-0.88767	-1.16424	-1.33703	-1.42431	-1.71811	-1.72725	-1.85943	-1.91444	-1.96198	-2.04114			4.6525	-0.0472773	97.6223	195.263	293.083	390.797	488.614	586.517	684.214	782.195	880.053	977.988	1075.93	1173.84
4.65917	-0.041464	-0.357916	-0.706594	-0.892915	-1.17187	-1.34359	-1.43766	-1.72184	-1.7395	-1.86019	-1.91027	-1.96312	-2.04561			4.65917	-0.041464	97.6323	195.274	293.078	390.789	488.608	586.504	684.21	782.183	880.052	977.992	1075.93	1173.84
4.66583	-0.046271	-0.360594	-0.704279	-0.905669	-1.18366	-1.34912	-1.45435	-1.73332	-1.76054	-1.87457	-1.92118	-1.9662	-2.05441			4.66583	-0.046271	97.6297	195.276	293.065	390.777	488.602	586.487	684.199	782.162	880.038	977.981	1075.93	1173.83
4.6725	-0.0558288	-0.379812	-0.714219	-0.92605	-1.19832	-1.35632	-1.472	-1.7486	-1.78534	-1.89739	-1.95116	-1.97425	-2.06628			4.6725	-0.0558288	97.6104	195.266	293.045	390.763	488.595	586.47	684.183	782.137	880.015	977.951	1075.92	1173.82
4.67917	-0.0632125	-0.403004	-0.726263	-0.944965	-1.21009	-1.36332	-1.48821	-1.7598	-1.80202	-1.91289	-1.98241	-1.98483	-2.07686			4.67917	-0.0632125	97.5873	195.254	293.026	390.751	488.588	586.453	684.172	782.12	879.999	977.92	1075.91	1173.81
4.68583	-0.0706362	-0.426967	-0.730783	-0.963908	-1.21949	-1.36572	-1.50204	-1.77008	-1.81162	-1.91895	-2.00979	-1.99755	-2.08338			4.68583	-0.0706362	97.5633	195.25	293.007	390.742	488.586	586.44	684.162	782.11	879.993	977.893	1075.9	1173.8
4.6925	-0.0813245	-0.44669	-0.726728	-0.983557	-1.22484	-1.36443	-1.50871	-1.78077	-1.81588	-1.92445	-2.03062	-2.01153	-2.08687			4.6925	-0.0813245	97.5436	195.254	292.987	390.736	488.587	586.433	684.151	782.106	879.988	977.872	1075.88	1173.8
4.69917	-0.0891588	-0.463479	-0.721443	-1.00285	-1.22792	-1.36213	-1.51587	-1.79576	-1.82245	-1.93257	-2.05326	-2.02798	-2.09426			4.69917	-0.0891588	97.5268	195.259	292.968	390.733	488.589	586.426	684.136	782.1	879.98	977.849	1075.86	1173.79
4.70583	-0.0868711	-0.466668	-0.716974	-1.01695	-1.22819	-1.36607	-1.52302	-1.80492	-1.8241	-1.93962	-2.06559	-2.04784	-2.1022			4.70583	-0.0868711	97.5236	195.264	292.954	390.733	488.585	586.419	684.127	782.098	879.973	977.837	1075.85	1173.78
4.7125	-0.0801504	-0.461655	-0.717123	-1.02244	-1.22891	-1.37376	-1.53255	-1.81012	-1.82927	-1.95288	-2.0728	-2.06964	-2.11542			4.7125	-0.0801504	97.5286	195.263	292.948	390.732	488.578	586.409	684.122	782.093	879.959	977.83	1075.82	1173.77
4.71917	-0.0797414	-0.458591	-0.724367	-1.0305	-1.23745	-1.39369	-1.54018	-1.81686	-1.8418	-1.97739	-2.0818	-2.09512	-2.13375			4.71917	-0.0797414	97.5317	195.256	292.94	390.724	488.558	586.401	684.115	782.08	879.935	977.821	1075.8	1173.75
4.72583	-0.0873224	-0.460568	-0.741576	-1.0395	-1.25551	-1.42495	-1.55067	-1.83112	-1.85933	-2.01202	-2.1009	-2.1238	-2.15718			4.72583	-0.0873224	97.5297	195.239	292.931	390.706	488.526	586.391	684.101	782.063	879.9	977.802	1075.77	1173.73
4.7325	-0.0993593	-0.467702	-0.766604	-1.05077	-1.28203	-1.4609	-1.56689	-1.84935	-1.88242	-2.0471	-2.12174	-2.15314	-2.17984			4.7325	-0.0993593	97.5226	195.214	292.92	390.679	488.49	586.375	684.082	782.04	879.865	977.781	1075.74	1173.7
4.73917	-0.114851	-0.475941	-0.791954	-1.06061	-1.31142	-1.49126	-1.58596	-1.86532	-1.90624	-2.07159	-2.13627	-2.17966	-2.19921			4.73917	-0.114851	97.5143	195.189	292.91	390.65	488.46	586.356	684.067	782.016	879.841	977.766	1075.71	1173.68
4.74583	-0.129852	-0.485383	-0.81426	-1.06671	-1.33612	-1.51165	-1.6036	-1.87603	-1.93053	-2.08468	-2.1437	-2.19417	-2.2142			4.74583	-0.129852	97.5049	195.166	292.904	390.625	488.44	586.338	684.056	781.992	879.828	977.759	1075.7	1173.67
4.7525	-0.141067	-0.496027	-0.83025	-1.06992	-1.35125	-1.52405	-1.62125	-1.88438	-1.94723	-2.0854	-2.14678	-2.19786	-2.2217			4.7525	-0.141067	97.4942	195.15	292.901	390.61	488.427	586.32	684.047	781.975	879.827	977.756	1075.7	1173.66
4.75917	-0.144805	-0.506425	-0.842169	-1.06822	-1.35862	-1.52643	-1.6408	-1.89098	-1.95807	-2.07857	-2.14688	-2.19317	-2.22178			4.75917	-0.144805	97.4838	195.138	292.903	390.602	488.425	586.301	684.041	781.964	879.834	977.756	1075.7	1173.66
4.76583	-0.1438	-0.516956	-0.848816	-1.06333	-1.36039	-1.52149	-1.65892	-1.89522	-1.96939	-2.06978	-2.14071	-2.18843	-2.22038			4.76583	-0.1438	97.4733	195.132	292.907	390.601	488.43	586.283	684.037	781.953	879.843	977.762	1075.7	1173.66
4.7725	-0.139032	-0.526152	-0.850191	-1.05313	-1.35736	-1.5126	-1.66941	-1.89713	-1.97991	-2.06318	-2.13216	-2.18674	-2.2225			4.7725	-0.139032	97.4641	195.13	292.918	390.604	488.439	586.272	684.035	781.942	879.849	977.77	1075.71	1173.66
4.77917	-0.136443	-0.535412	-0.848794	-1.04122	-1.35116	-1.5075	-1.67799	-1.90265	-1.99	-2.06496	-2.12999	-2.18814	-2.22963			4.77917	-0.136443	97.4548	195.132	292.93	390.61	488.444	586.264	684.029	781.932	879.847	977.773	1075.7	1173.65
4.78583	-0.136057	-0.541171	-0.846761	-1.03794	-1.34979	-1.51004	-1.68562	-1.91466	-1.99396	-2.07373	-2.13988	-2.198	-2.23996			4.78583	-0.136057	97.4491	195.134	292.933	390.611	488.441	586.256	684.017	781.928	879.839	977.763	1075.69	1173.64
4.7925	-0.135331	-0.537063	-0.844593	-1.04087	-1.35606	-1.51787	-1.68657	-1.92395	-1.99202	-2.08296	-2.15299	-2.20934	-2.24749			4.7925	-0.135331	97.4532	195.136	292.93	390.605	488.433	586.255	684.008	781.93	879.829	977.75	1075.68	1173.64
4.79917	-0.133606	-0.522725	-0.837877	-1.04081	-1.35886	-1.52205	-1.67799	-1.92508	-1.98286	-2.08592	-2.15854	-2.21391	-2.24824			4.79917	-0.133606	97.4675	195.143	292.93	390.602	488.429	586.264	684.007	781.939	879.826	977.744	1075.68	1173.63
4.80583	-0.132291	-0.506408	-0.831313	-1.0333	-1.35421	-1.51998	-1.66655	-1.91995	-1.97168	-2.08209	-2.15751	-2.21003	-2.24675			4.80583	-0.132291	97.4839	195.149	292.937	390.607	488.431	586.275	684.012	781.95	879.83	977.745	1075.68	1173.64
4.8125	-0.133034	-0.496449	-0.831826	-1.02524	-1.35044	-1.5178	-1.65987	-1.91545	-1.96314	-2.07854	-2.16151	-2.20977	-2.24887			4.8125	-0.133034	97.4938	195.149	292.946	390.611	488.434	586.282	684.016	781.959	879.834	977.741	1075.68	1173.63
4.81917	-0.132987	-0.491704	-0.839805	-1.02383	-1.35142	-1.5216	-1.65129	-1.91159	-1.95587	-2.07406	-2.17012	-2.2193	-2.25363			4.81917	-0.132987	97.4986	195.141	292.947	390.61	488.43	586.29	684.02	781.966	879.838	977.732	1075.67	1173.63
4.82583	-0.134866	-0.491417	-0.848399	-1.02657	-1.35463	-1.52705	-1.63841	-1.90346	-1.95107	-2.06592	-2.17303	-2.22959	-2.25248			4.82583	-0.134866	97.4988	195.132	292.944	390.606	488.424	586.303	684.028	781.971	879.846	977.73	1075.66	1173.63
4.8325	-0.1445	-0.494931	-0.854489	-1.03433	-1.35524	-1.52847	-1.63174	-1.89831	-1.9546	-2.05524	-2.17198	-2.24016	-2.25351			4.8325	-0.1445	97.4953	195.126	292.936	390.606	488.423	586.31	684.034	781.967	879.857	977.731	1075.65	1173.63
4.83917	-0.155941	-0.502038	-0.861475	-1.04781	-1.35442	-1.52884	-1.6346	-1.8983	-1.96555	-2.04519	-2.1715	-2.24771	-2.26154			4.83917	-0.155941	97.4882	195.119	292.923	390.607	488.422	586.307	684.034	781.957	879.867	977.731	1075.65	1173.62
4.84583	-0.159649	-0.506148	-0.865362	-1.06143	-1.35326	-1.53068	-1.6408	-1.90249	-1.97677	-2.04103	-2.17208	-2.25477	-2.27241			4.84583	-0.159649	97.4841	195.115	292.909	390.608	488.421	586.301	684.029	781.945	879.871	977.731	1075.64	1173.61
4.8525	-0.153047	-0.508132	-0.861936	-1.07148	-1.35043	-1.53212	-1.64366	-1.9059	-1.98595	-2.03736	-2.16959	-2.25656	-2.27659			4.8525	-0.153047	97.4821	195.119	292.899	390.611	488.419	586.298	684.026	781.936	879.875	977.733	1075.64	1173.61
4.85917	-0.135116	-0.50541	-0.849117	-1.07349	-1.34576	-1.52702	-1.64032	-1.90084	-1.98827	-2.03136	-2.15704	-2.24855	-2.27048			4.85917	-0.135116	97.4849	195.131	292.897	390.615	488.424	586.301	684.031	781.934	879.881	977.746	1075.64	1173.61
4.86583	-0.114815	-0.499841	-0.830639	-1.06445	-1.33434	-1.51224	-1.63412	-1.89342	-1.9877	-2.02664	-2.14155	-2.23646	-2.26412			4.86583	-0.114815	97.4904	195.15	292.906	390.627	488.439	586.307	684.038	781.934	879.886	977.761	1075.66	1173.62
4.8725	-0.0884237	-0.489135	-0.809965	-1.04539	-1.32052	-1.49668	-1.61886	-1.8799	-1.98026	-2.02054	-2.12363	-2.22082	-2.2542			4.8725	-0.0884237	97.5011	195.171	292.925	390.641	488.455	586.323	684.052	781.942	879.892	977.779	1075.67	1173.63
4.87917	-0.0642123	-0.478773	-0.78688	-1.02161	-1.30342	-1.48243	-1.60313	-1.86523	-1.97093	-2.01369	-2.1116	-2.2113	-2.24277			4.87917	-0.0642123	97.5115	195.194	292.949	390.658	488.469	586.338	684.067	781.951	879.899	977.791	1075.68	1173.64
4.88583	-0.0484868	-0.474896	-0.767632	-1.00315	-1.2883	-1.46851	-1.59073	-1.85427	-1.96284	-2.0037	-2.10777	-2.20644	-2.22789			4.88583	-0.0484868	97.5154	195.213	292.968	390.673	488.483	586.351	684.078	781.959	879.909	977.795	1075.69	1173.66
4.8925	-0.0486976	-0.474423	-0.75115	-0.991303	-1.27407	-1.45328	-1.58119	-1.84828	-1.95184	-1.9963	-2.10282	-2.19966	-2.21444			4.8925	-0.0486976	97.5158	195.229	292.979	390.687	488.498	586.36	684.084	781.97	879.916	977.8	1075.69	1173.67
4.89917	-0.0614538	-0.475697	-0.740813	-0.982759	-1.26266	-1.44283	-1.57833	-1.85007	-1.93968	-1.99498	-2.10341	-2.19245	-2.21104			4.89917	-0.0614538	97.5146	195.24	292.988	390.698	488.508	586.363	684.082	781.982	879.917	977.799	1075.7	1173.67
4.90583	-0.0787506	-0.478368	-0.737349	-0.98049	-1.25944	-1.44663	-1.58262	-1.85688	-1.93043	-1.99688	-2.11237	-2.18558	-2.21657			4.90583	-0.0787506	97.5119	195.243	292.99	390.702	488.505	586.359	684.075	781.992	879.915	977.79	1075.71	1173.67
4.9125	-0.102302	-0.489751	-0.744319	-0.987954	-1.26738	-1.4616	-1.59454	-1.87137	-1.93073	-2.00913	-2.13404	-2.18553	-2.22987			4.9125	-0.102302	97.5005	195.236	292.983	390.694	488.49	586.347	684.06	781.991	879.903	977.769	1075.71	1173.65
4.91917	-0.124291	-0.503398	-0.755268	-1.00118	-1.28347	-1.4805	-1.59836	-1.8862	-1.92941	-2.0217	-2.14972	-2.18192	-2.23819			4.91917	-0.124291	97.4869	195.225	292.97	390.678	488.471	586.343	684.046	781.993	879.891	977.753	1075.71	1173.64
4.92583	-0.145908	-0.513953	-0.763113	-1.01258	-1.29487	-1.49503	-1.59073	-1.89542	-1.92211	-2.03509	-2.15577	-2.17186	-2.24434			4.92583	-0.145908	97.4763	195.217	292.958	390.666	488.456	586.351	684.036	782	879.877	977.747	1075.72	1173.64
4.9325	-0.162344	-0.520901	-0.771761	-1.022	-1.29857	-1.50718	-1.57881	-1.89422	-1.91778	-2.04004	-2.15984	-2.16093	-2.24963			4.9325	-0.162344	97.4694	195.209	292.949	390.662	488.444	586.363	684.038	782.004	879.872	977.743	1075.73	1173.63
4.93917	-0.173129	-0.521507	-0.78211	-1.0307	-1.29678	-1.5114	-1.56403	-1.88307	-1.91791	-2.03856	-2.15907	-2.14984	-2.2495			4.93917	-0.173129	97.4688	195.198	292.94	390.664	488.44	586.378	684.049	782.004	879.874	977.744	1075.74	1173.63
4.94583	-0.176492	-0.518814	-0.790743	-1.03806	-1.29174	-1.50546	-1.55115	-1.86926	-1.92126	-2.03567	-2.14995	-2.1403	-2.24139			4.94583	-0.176492	97.4714	195.19	292.933	390.669	488.446	586.39	684.063	782.001	879.877	977.753	1075.75	1173.64
4.9525	-0.165995	-0.507568	-0.787498	-1.03953	-1.2789	-1.48914	-1.53542	-1.85114	-1.91698	-2.02335	-2.12996	-2.12583	-2.22596			4.9525	-0.165995	97.4827	195.193	292.931	390.682	488.462	586.406	684.081	782.005	879.889	977.773	1075.77	1173.66
4.95917	-0.145046	-0.489539	-0.776996	-1.03112	-1.25809	-1.46452	-1.51968	-1.82971	-1.9085	-2.00589	-2.11041	-2.11171	-2.20946			4.95917	-0.145046	97.5007	195.204	292.94	390.703	488.487	586.422	684.102	782.014	879.906	977.792	1075.78	1173.67
4.96583	-0.122507	-0.467577	-0.767528	-1.01475	-1.23791	-1.43955	-1.51062	-1.80765	-1.90253	-1.98932	-2.09577	-2.10661	-2.19339			4.96583	-0.122507	97.5227	195.213	292.956	390.723	488.512	586.431	684.124	782.02	879.923	977.807	1075.79	1173.69
4.9725	-0.108119	-0.451119	-0.762261	-0.999712	-1.22478	-1.42192	-1.50967	-1.79422	-1.89902	-1.98095	-2.08822	-2.10787	-2.17749			4.9725	-0.108119	97.5391	195.218	292.971	390.736	488.529	586.432	684.138	782.023	879.931	977.814	1075.79	1173.71
4.97917	-0.103559	-0.444185	-0.758263	-0.990426	-1.21931	-1.41584	-1.5173	-1.79109	-1.89942	-1.97867	-2.09037	-2.10924	-2.16408			4.97917	-0.103559	97.5461	195.222	292.98	390.742	488.535	586.424	684.141	782.023	879.934	977.812	1075.78	1173.72
4.98583	-0.103252	-0.444218	-0.756479	-0.987782	-1.21666	-1.42183	-1.52636	-1.79364	-1.90215	-1.97397	-2.10023	-2.10771	-2.15492			4.98583	-0.103252	97.546	195.224	292.983	390.744	488.529	586.415	684.138	782.02	879.938	977.802	1075.79	1173.73
4.9925	-0.105929	-0.449086	-0.763879	-0.991102	-1.21665	-1.43497	-1.53828	-1.80108	-1.90942	-1.97294	-2.11234	-2.11039	-2.15331			4.9925	-0.105929	97.5412	195.217	292.98	390.744	488.516	586.403	684.131	782.013	879.939	977.79	1075.78	1173.73
4.99917	-0.113075	-0.459376	-0.775599	-1.00166	-1.22196	-1.4533	-1.55258	-1.81395	-1.91986	-1.97949	-2.12137	-2.11865	-2.16108			4.99917	-0.113075	97.5309	195.205	292.969	390.739	488.498	586.389	684.118	782.002	879.933	977.781	1075.77	1173.72
5.00583	-0.115495	-0.467744	-0.784515	-1.01615	-1.23358	-1.46784	-1.56546	-1.8302	-1.92325	-1.98765	-2.12322	-2.12261	-2.17315			5.00583	-0.115495	97.5225	195.196	292.955	390.727	488.483	586.376	684.102	781.999	879.925	977.779	1075.77	1173.71
5.0125	-0.107734	-0.468108	-0.782798	-1.02562	-1.24448	-1.476	-1.5707	-1.8439	-1.91536	-1.98964	-2.11572	-2.11927	-2.18126			5.0125	-0.107734	97.5222	195.198	292.945	390.717	488.475	586.371	684.088	782.007	879.923	977.787	1075.77	1173.7
5.01917	-0.0956606	-0.461264	-0.77477	-1.02673	-1.24512	-1.47739	-1.56736	-1.85042	-1.89889	-1.986	-2.09971	-2.10945	-2.1824			5.01917	-0.0956606	97.529	195.206	292.944	390.716	488.474	586.374	684.081	782.023	879.926	977.803	1075.78	1173.7
5.02583	-0.0953453	-0.454517	-0.763178	-1.0228	-1.23595	-1.47327	-1.56355	-1.8563	-1.88204	-1.98693	-2.0838	-2.10203	-2.18214			5.02583	-0.0953453	97.5357	195.217	292.948	390.725	488.478	586.378	684.076	782.04	879.925	977.819	1075.79	1173.7
5.0325	-0.102636	-0.450339	-0.751531	-1.01752	-1.22972	-1.4705	-1.55973	-1.8574	-1.86849	-1.98737	-2.07462	-2.09727	-2.17928			5.0325	-0.102636	97.5399	195.229	292.953	390.731	488.481	586.382	684.074	782.054	879.925	977.828	1075.8	1173.7
5.03917	-0.110933	-0.448326	-0.744165	-1.0115	-1.23037	-1.4692	-1.5583	-1.85711	-1.86172	-1.98268	-2.07919	-2.09697	-2.17564			5.03917	-0.110933	97.5419	195.236	292.959	390.731	488.482	586.383	684.075	782.06	879.93	977.823	1075.8	1173.71
5.04583	-0.114825	-0.446598	-0.745869	-1.01132	-1.2402	-1.47566	-1.55687	-1.8548	-1.86425	-1.97669	-2.09484	-2.09893	-2.17332			5.04583	-0.114825	97.5437	195.235	292.959	390.721	488.476	586.385	684.077	782.058	879.936	977.808	1075.79	1173.71
5.0525	-0.115791	-0.448	-0.751531	-1.01549	-1.24962	-1.48164	-1.55306	-1.84766	-1.8719	-1.97291	-2.11104	-2.09842	-2.17281			5.0525	-0.115791	97.5423	195.229	292.955	390.711	488.47	586.389	684.084	782.05	879.939	977.792	1075.79	1173.71
5.05917	-0.108787	-0.452562	-0.756059	-1.01976	-1.25627	-1.47929	-1.54734	-1.83494	-1.87884	-1.96943	-2.11991	-2.09744	-2.1723			5.05917	-0.108787	97.5377	195.224	292.951	390.705	488.472	586.394	684.097	782.043	879.943	977.783	1075.8	1173.71
5.06583	-0.0908653	-0.456969	-0.756057	-1.01735	-1.25863	-1.46586	-1.53446	-1.81225	-1.8788	-1.96156	-2.11737	-2.0932	-2.16759			5.06583	-0.0908653	97.5333	195.224	292.953	390.702	488.485	586.407	684.12	782.043	879.951	977.785	1075.8	1173.72
5.0725	-0.0712043	-0.459117	-0.752663	-1.00798	-1.25499	-1.44636	-1.52397	-1.78925	-1.87427	-1.95403	-2.10936	-2.08874	-2.16503			5.0725	-0.0712043	97.5311	195.228	292.963	390.706	488.505	586.418	684.143	782.048	879.958	977.793	1075.8	1173.72
5.07917	-0.0531874	-0.459039	-0.745149	-0.99702	-1.24736	-1.42868	-1.51396	-1.7698	-1.86307	-1.95445	-2.09737	-2.08011	-2.16261			5.07917	-0.0531874	97.5312	195.235	292.974	390.714	488.523	586.428	684.162	782.059	879.958	977.805	1075.81	1173.72
5.08583	-0.046908	-0.463095	-0.735673	-0.985107	-1.23259	-1.41406	-1.50967	-1.76448	-1.85289	-1.96469	-2.08887	-2.07377	-2.16294			5.08583	-0.046908	97.5272	195.245	292.986	390.728	488.537	586.432	684.167	782.069	879.948	977.814	1075.82	1173.72
5.0925	-0.0495814	-0.470272	-0.731824	-0.97684	-1.22432	-1.41038	-1.513	-1.77239	-1.84678	-1.9765	-2.09143	-2.0768	-2.16359			5.0925	-0.0495814	97.52	195.249	292.994	390.737	488.541	586.429	684.159	782.075	879.936	977.811	1075.82	1173.72
5.09917	-0.0602846	-0.478216	-0.734824	-0.972955	-1.22568	-1.41911	-1.52302	-1.78453	-1.84578	-1.98905	-2.10219	-2.08739	-2.1675			5.09917	-0.0602846	97.512	195.246	292.998	390.735	488.532	586.419	684.147	782.076	879.923	977.8	1075.81	1173.72
5.10583	-0.073164	-0.485212	-0.743866	-0.976751	-1.23758	-1.43616	-1.53446	-1.80027	-1.85387	-2.00283	-2.11741	-2.10097	-2.17249			5.10583	-0.073164	97.505	195.237	292.994	390.723	488.515	586.407	684.132	782.068	879.91	977.785	1075.79	1173.71
5.1125	-0.0869904	-0.489624	-0.755187	-0.985482	-1.25108	-1.45561	-1.54209	-1.81839	-1.86533	-2.01623	-2.13317	-2.11117	-2.17125			5.1125	-0.0869904	97.5006	195.225	292.985	390.71	488.496	586.399	684.113	782.057	879.896	977.769	1075.78	1173.71
5.11917	-0.107042	-0.494235	-0.767668	-0.996755	-1.25997	-1.47382	-1.54972	-1.84082	-1.87919	-2.02437	-2.14696	-2.11953	-2.1653			5.11917	-0.107042	97.496	195.213	292.974	390.701	488.477	586.392	684.091	782.043	879.888	977.756	1075.77	1173.72
5.12583	-0.128765	-0.497649	-0.779136	-1.00995	-1.26649	-1.49385	-1.5583	-1.85682	-1.88782	-2.02322	-2.15908	-2.12977	-2.156			5.12583	-0.128765	97.4926	195.201	292.961	390.695	488.457	586.383	684.075	782.034	879.889	977.744	1075.76	1173.73
5.1325	-0.145171	-0.499946	-0.784689	-1.02159	-1.26669	-1.50962	-1.56116	-1.86083	-1.89155	-2.01714	-2.15984	-2.1376	-2.14619			5.1325	-0.145171	97.4903	195.196	292.949	390.694	488.442	586.38	684.071	782.031	879.895	977.743	1075.76	1173.74
5.13917	-0.148911	-0.497908	-0.783159	-1.02738	-1.26294	-1.51282	-1.55401	-1.86219	-1.89094	-2.0103	-2.15231	-2.14144	-2.13572			5.13917	-0.148911	97.4924	195.197	292.943	390.698	488.438	586.388	684.07	782.031	879.902	977.75	1075.75	1173.75
5.14583	-0.147569	-0.495743	-0.776959	-1.02866	-1.25754	-1.50834	-1.54352	-1.86847	-1.88873	-2.00866	-2.13887	-2.14349	-2.13347			5.14583	-0.147569	97.4945	195.204	292.942	390.704	488.443	586.398	684.063	782.033	879.904	977.764	1075.75	1173.75
5.1525	-0.143366	-0.499767	-0.771178	-1.02881	-1.25388	-1.50155	-1.53494	-1.87619	-1.88748	-2.01083	-2.12591	-2.1479	-2.1417			5.1525	-0.143366	97.4905	195.209	292.942	390.707	488.45	586.407	684.056	782.035	879.902	977.777	1075.74	1173.74
5.15917	-0.131921	-0.511155	-0.770514	-1.02796	-1.25207	-1.49617	-1.53065	-1.88001	-1.89033	-2.01604	-2.11732	-2.15782	-2.15591			5.15917	-0.131921	97.4791	195.21	292.943	390.709	488.455	586.411	684.052	782.032	879.896	977.785	1075.74	1173.73
5.16583	-0.113312	-0.525061	-0.775954	-1.02637	-1.25144	-1.48992	-1.52636	-1.87904	-1.89556	-2.01936	-2.10875	-2.17081	-2.17272			5.16583	-0.113312	97.4652	195.205	292.944	390.71	488.461	586.415	684.053	782.027	879.893	977.794	1075.72	1173.71
5.1725	-0.090295	-0.534393	-0.78542	-1.02587	-1.25141	-1.48465	-1.52206	-1.87843	-1.90148	-2.02178	-2.10266	-2.17877	-2.1926			5.1725	-0.090295	97.4559	195.195	292.945	390.71	488.467	586.42	684.053	782.021	879.891	977.8	1075.71	1173.69
5.17917	-0.0705241	-0.534137	-0.794465	-1.03036	-1.25065	-1.48403	-1.5192	-1.87583	-1.90629	-2.02353	-2.09955	-2.17637	-2.20879			5.17917	-0.0705241	97.4561	195.186	292.94	390.71	488.467	586.422	684.056	782.016	879.889	977.803	1075.72	1173.67
5.18583	-0.0557867	-0.527947	-0.799921	-1.03618	-1.2498	-1.48654	-1.52159	-1.87444	-1.90878	-2.02706	-2.10764	-2.16832	-2.21314			5.18583	-0.0557867	97.4623	195.181	292.935	390.711	488.465	586.42	684.057	782.013	879.885	977.795	1075.72	1173.67
5.1925	-0.049483	-0.51803	-0.802727	-1.04537	-1.25136	-1.4916	-1.52826	-1.87434	-1.90997	-2.03189	-2.12439	-2.16123	-2.20701			5.1925	-0.049483	97.4722	195.178	292.925	390.71	488.46	586.413	684.057	782.012	879.88	977.778	1075.73	1173.68
5.19917	-0.0460244	-0.504265	-0.797785	-1.05503	-1.25196	-1.49385	-1.53017	-1.87088	-1.90308	-2.03018	-2.13408	-2.15199	-2.1949			5.19917	-0.0460244	97.486	195.183	292.916	390.709	488.457	586.411	684.061	782.019	879.882	977.769	1075.74	1173.69
5.20583	-0.0503166	-0.490359	-0.789468	-1.05852	-1.2483	-1.49067	-1.52969	-1.86516	-1.89783	-2.03063	-2.13598	-2.1409	-2.18477			5.20583	-0.0503166	97.4999	195.191	292.912	390.713	488.461	586.412	684.067	782.024	879.882	977.767	1075.75	1173.7
5.2125	-0.0615929	-0.481127	-0.781833	-1.05319	-1.24631	-1.48061	-1.53017	-1.85688	-1.89801	-2.03359	-2.13619	-2.13153	-2.17683			5.2125	-0.0615929	97.5091	195.199	292.918	390.715	488.471	586.411	684.075	782.024	879.879	977.766	1075.76	1173.71
5.21917	-0.0804471	-0.486281	-0.783275	-1.04032	-1.24583	-1.47016	-1.53828	-1.84904	-1.90325	-2.03994	-2.14256	-2.13245	-2.17584			5.21917	-0.0804471	97.504	195.197	292.93	390.715	488.481	586.403	684.083	782.019	879.872	977.76	1075.76	1173.71
5.22583	-0.0953508	-0.501004	-0.794312	-1.02779	-1.24714	-1.46518	-1.54591	-1.83628	-1.90109	-2.03882	-2.14384	-2.13835	-2.17983			5.22583	-0.0953508	97.4893	195.186	292.943	390.714	488.486	586.396	684.096	782.021	879.874	977.759	1075.75	1173.7
5.2325	-0.104364	-0.516741	-0.803299	-1.01502	-1.24438	-1.45888	-1.54877	-1.81955	-1.89151	-2.03121	-2.13441	-2.13765	-2.18057			5.2325	-0.104364	97.4735	195.177	292.956	390.717	488.492	586.393	684.112	782.031	879.881	977.768	1075.76	1173.7
5.23917	-0.115996	-0.532734	-0.810876	-1.00565	-1.2436	-1.45233	-1.55306	-1.81068	-1.88995	-2.02883	-2.12562	-2.13336	-2.18295			5.23917	-0.115996	97.4575	195.17	292.965	390.717	488.499	586.389	684.121	782.032	879.884	977.777	1075.76	1173.7
5.24583	-0.123041	-0.542518	-0.814582	-1.00408	-1.24918	-1.44959	-1.55735	-1.80771	-1.89402	-2.02943	-2.12142	-2.12985	-2.18278			5.24583	-0.123041	97.4477	195.166	292.967	390.712	488.502	586.384	684.124	782.028	879.883	977.781	1075.76	1173.7
5.2525	-0.119172	-0.537684	-0.812707	-1.00872	-1.25334	-1.4486	-1.55687	-1.80956	-1.89674	-2.02631	-2.11571	-2.12683	-2.1769			5.2525	-0.119172	97.4526	195.168	292.962	390.708	488.503	586.385	684.122	782.025	879.886	977.787	1075.77	1173.71
5.25917	-0.102255	-0.516352	-0.801014	-1.01408	-1.25012	-1.44249	-1.54495	-1.81458	-1.89396	-2.01677	-2.10266	-2.1155	-2.15985			5.25917	-0.102255	97.4739	195.18	292.957	390.711	488.509	586.397	684.117	782.028	879.896	977.8	1075.78	1173.72
5.26583	-0.0870232	-0.489242	-0.78094	-1.01286	-1.24222	-1.42433	-1.53542	-1.82557	-1.89833	-2.00975	-2.09216	-2.1023	-2.14188			5.26583	-0.0870232	97.501	195.2	292.958	390.719	488.527	586.406	684.106	782.024	879.903	977.81	1075.79	1173.74
5.2725	-0.0773366	-0.467051	-0.763473	-1.00473	-1.23457	-1.40881	-1.53255	-1.83877	-1.90943	-2.00489	-2.09227	-2.09776	-2.13734			5.2725	-0.0773366	97.5232	195.217	292.966	390.726	488.542	586.409	684.093	782.013	879.907	977.81	1075.8	1173.75
5.27917	-0.0673171	-0.448447	-0.746203	-0.993886	-1.22897	-1.40035	-1.53399	-1.84163	-1.91276	-1.99724	-2.09514	-2.10012	-2.13922			5.27917	-0.0673171	97.5418	195.234	292.977	390.732	488.551	586.408	684.09	782.009	879.915	977.807	1075.79	1173.74
5.28583	-0.0598156	-0.437197	-0.732415	-0.984327	-1.22179	-1.39937	-1.53065	-1.83937	-1.90063	-1.98909	-2.09503	-2.10502	-2.14221			5.28583	-0.0598156	97.5531	195.248	292.986	390.739	488.552	586.411	684.092	782.021	879.923	977.808	1075.79	1173.74
5.2925	-0.060535	-0.438368	-0.722848	-0.981237	-1.21632	-1.40523	-1.52874	-1.83389	-1.88157	-1.98218	-2.09431	-2.11215	-2.14791			5.2925	-0.060535	97.5519	195.258	292.99	390.745	488.546	586.413	684.098	782.041	879.93	977.808	1075.78	1173.74
5.29917	-0.0711782	-0.447397	-0.720812	-0.983817	-1.21413	-1.41762	-1.52969	-1.82785	-1.86326	-1.97545	-2.09367	-2.1229	-2.15866			5.29917	-0.0711782	97.5429	195.26	292.987	390.747	488.534	586.412	684.104	782.059	879.937	977.809	1075.77	1173.72
5.30583	-0.0861691	-0.456065	-0.728289	-0.991744	-1.21347	-1.43724	-1.52731	-1.81852	-1.84934	-1.9712	-2.09533	-2.13502	-2.16887			5.30583	-0.0861691	97.5342	195.252	292.979	390.748	488.514	586.414	684.113	782.073	879.941	977.807	1075.76	1173.71
5.3125	-0.0943431	-0.457875	-0.738189	-1.00494	-1.21713	-1.45693	-1.51539	-1.80237	-1.839	-1.96669	-2.09385	-2.14159	-2.16972			5.3125	-0.0943431	97.5324	195.242	292.966	390.744	488.494	586.426	684.129	782.083	879.946	977.809	1075.75	1173.71
5.31917	-0.0922168	-0.454747	-0.745825	-1.01628	-1.21751	-1.47019	-1.49632	-1.7869	-1.82808	-1.96081	-2.09026	-2.13775	-2.16683			5.31917	-0.0922168	97.5355	195.235	292.955	390.744	488.481	586.445	684.145	782.094	879.952	977.812	1075.76	1173.72
5.32583	-0.0846547	-0.44995	-0.748379	-1.02446	-1.2171	-1.47222	-1.48344	-1.77457	-1.82157	-1.95443	-2.0845	-2.12632	-2.16065			5.32583	-0.0846547	97.5403	195.232	292.946	390.744	488.479	586.458	684.157	782.101	879.958	977.818	1075.77	1173.72
5.3325	-0.0803548	-0.448192	-0.750311	-1.02792	-1.21531	-1.46789	-1.48249	-1.77646	-1.82538	-1.95635	-2.08119	-2.11416	-2.15708			5.3325	-0.0803548	97.5421	195.23	292.943	390.746	488.483	586.459	684.155	782.097	879.956	977.821	1075.78	1173.73
5.33917	-0.0771572	-0.453651	-0.756079	-1.03517	-1.21542	-1.46317	-1.49393	-1.78805	-1.84278	-1.96615	-2.08528	-2.11118	-2.16172			5.33917	-0.0771572	97.5366	195.224	292.936	390.746	488.488	586.448	684.144	782.079	879.946	977.817	1075.78	1173.72
5.34583	-0.0668142	-0.461749	-0.759744	-1.04181	-1.21777	-1.46246	-1.50633	-1.79773	-1.8569	-1.97135	-2.08799	-2.11575	-2.17011			5.34583	-0.0668142	97.5285	195.221	292.929	390.743	488.489	586.435	684.134	782.065	879.941	977.815	1075.78	1173.71
5.3525	-0.0527009	-0.464565	-0.756856	-1.0385	-1.2135	-1.45588	-1.51443	-1.80222	-1.85586	-1.97244	-2.08733	-2.11459	-2.17181			5.3525	-0.0527009	97.5257	195.224	292.932	390.748	488.495	586.427	684.13	782.066	879.94	977.815	1075.78	1173.71
5.35917	-0.0466707	-0.462411	-0.753846	-1.02825	-1.20897	-1.44385	-1.52016	-1.80525	-1.84956	-1.97497	-2.0853	-2.10862	-2.16489			5.35917	-0.0466707	97.5279	195.227	292.943	390.752	488.507	586.421	684.127	782.073	879.937	977.817	1075.78	1173.72
5.36583	-0.0528056	-0.462074	-0.756506	-1.01874	-1.2047	-1.43332	-1.52922	-1.81281	-1.85515	-1.9838	-2.09107	-2.10356	-2.16507			5.36583	-0.0528056	97.5282	195.224	292.952	390.756	488.518	586.412	684.119	782.067	879.929	977.812	1075.79	1173.72
5.3725	-0.0638123	-0.466527	-0.765142	-1.01368	-1.20823	-1.43298	-1.53971	-1.82048	-1.86807	-1.98812	-2.10626	-2.10307	-2.17508			5.3725	-0.0638123	97.5237	195.215	292.957	390.753	488.518	586.402	684.111	782.054	879.924	977.796	1075.79	1173.71
5.37917	-0.0750616	-0.471409	-0.772007	-1.01003	-1.21316	-1.43963	-1.54495	-1.82553	-1.8715	-1.98564	-2.12076	-2.10147	-2.1854			5.37917	-0.0750616	97.5189	195.209	292.961	390.748	488.512	586.397	684.106	782.051	879.927	977.782	1075.79	1173.7
5.38583	-0.0874849	-0.473852	-0.774209	-1.00307	-1.21622	-1.44508	-1.54877	-1.8308	-1.86489	-1.9834	-2.12553	-2.09539	-2.18981			5.38583	-0.0874849	97.5164	195.206	292.968	390.745	488.506	586.393	684.101	782.057	879.929	977.777	1075.8	1173.69
5.3925	-0.100686	-0.47916	-0.775912	-0.997043	-1.21734	-1.44961	-1.55401	-1.8421	-1.86508	-1.98298	-2.12331	-2.09471	-2.19342			5.3925	-0.100686	97.5111	195.205	292.974	390.744	488.502	586.388	684.09	782.057	879.929	977.779	1075.8	1173.69
5.39917	-0.110819	-0.492421	-0.779298	-0.995638	-1.22023	-1.45908	-1.56069	-1.85557	-1.8772	-1.98704	-2.12506	-2.1001	-2.20071			5.39917	-0.110819	97.4978	195.201	292.975	390.741	488.492	586.381	684.076	782.045	879.925	977.778	1075.79	1173.68
5.40583	-0.112763	-0.508803	-0.784101	-0.998565	-1.22792	-1.47364	-1.56403	-1.85989	-1.88822	-1.98802	-2.13119	-2.10773	-2.20452			5.40583	-0.112763	97.4815	195.196	292.972	390.733	488.478	586.378	684.072	782.034	879.924	977.771	1075.79	1173.68
5.4125	-0.109416	-0.518017	-0.783097	-0.998808	-1.23103	-1.48078	-1.55926	-1.84939	-1.88917	-1.98807	-2.13075	-2.1113	-2.19809			5.4125	-0.109416	97.4722	195.197	292.972	390.73	488.471	586.382	684.082	782.033	879.924	977.772	1075.78	1173.69
5.41917	-0.105052	-0.516016	-0.775523	-0.994483	-1.2267	-1.47659	-1.5502	-1.82786	-1.8862	-1.98936	-2.12322	-2.1133	-2.18864			5.41917	-0.105052	97.4742	195.205	292.976	390.734	488.475	586.391	684.104	782.036	879.923	977.779	1075.78	1173.69
5.42583	-0.102984	-0.508518	-0.766451	-0.995017	-1.21961	-1.46741	-1.53828	-1.80482	-1.88685	-1.99084	-2.12006	-2.11463	-2.18186			5.42583	-0.102984	97.4817	195.214	292.976	390.741	488.484	586.403	684.127	782.035	879.922	977.783	1075.78	1173.7
5.4325	-0.103646	-0.506344	-0.759504	-1.00749	-1.21969	-1.46304	-1.52874	-1.78831	-1.89291	-1.99892	-2.12699	-2.11311	-2.18177			5.4325	-0.103646	97.4839	195.221	292.963	390.741	488.488	586.413	684.144	782.029	879.913	977.776	1075.78	1173.7
5.43917	-0.107709	-0.507869	-0.756163	-1.02625	-1.22652	-1.46692	-1.51968	-1.77569	-1.89625	-2.0044	-2.13483	-2.10811	-2.18535			5.43917	-0.107709	97.4824	195.224	292.945	390.735	488.484	586.422	684.156	782.026	879.908	977.768	1075.78	1173.7
5.44583	-0.115798	-0.504336	-0.751275	-1.03639	-1.23094	-1.47023	-1.51253	-1.76708	-1.89387	-2.00684	-2.13441	-2.09901	-2.19009			5.44583	-0.115798	97.4859	195.229	292.934	390.73	488.481	586.429	684.165	782.028	879.906	977.768	1075.79	1173.69
5.4525	-0.122181	-0.495615	-0.749545	-1.0379	-1.23436	-1.47323	-1.50728	-1.76727	-1.89232	-2.00879	-2.13565	-2.09341	-2.19593			5.4525	-0.122181	97.4946	195.231	292.933	390.727	488.478	586.434	684.165	782.03	879.904	977.767	1075.8	1173.69
5.45917	-0.12245	-0.48682	-0.752116	-1.03713	-1.24027	-1.4825	-1.5049	-1.77374	-1.89192	-2.01012	-2.13874	-2.093	-2.20268			5.45917	-0.12245	97.5034	195.228	292.934	390.721	488.469	586.437	684.158	782.03	879.902	977.764	1075.8	1173.68
5.46583	-0.120163	-0.484881	-0.762293	-1.03544	-1.24954	-1.49463	-1.50967	-1.78337	-1.89732	-2.0146	-2.14433	-2.09703	-2.21243			5.46583	-0.120163	97.5054	195.218	292.935	390.712	488.457	586.432	684.148	782.025	879.898	977.758	1075.8	1173.67
5.4725	-0.119976	-0.485914	-0.7767	-1.02971	-1.25383	-1.50578	-1.51587	-1.787	-1.90077	-2.01405	-2.1488	-2.10397	-2.21984			5.4725	-0.119976	97.5043	195.204	292.941	390.707	488.446	586.426	684.145	782.021	879.898	977.754	1075.79	1173.66
5.47917	-0.120376	-0.482873	-0.787397	-1.0175	-1.24591	-1.50457	-1.52302	-1.7874	-1.90444	-2.00907	-2.14985	-2.11296	-2.22168			5.47917	-0.120376	97.5074	195.193	292.953	390.715	488.447	586.419	684.144	782.018	879.903	977.753	1075.78	1173.66
5.48583	-0.117685	-0.475479	-0.791425	-1.00989	-1.2321	-1.49906	-1.52349	-1.78709	-1.90856	-2.0009	-2.14392	-2.121	-2.21542			5.48583	-0.117685	97.5148	195.189	292.961	390.729	488.452	586.418	684.145	782.014	879.911	977.759	1075.77	1173.67
5.4925	-0.109889	-0.463377	-0.785645	-1.00725	-1.21753	-1.49289	-1.51539	-1.7793	-1.91018	-1.98957	-2.12601	-2.11782	-2.20174			5.4925	-0.109889	97.5269	195.195	292.964	390.744	488.458	586.426	684.153	782.012	879.923	977.777	1075.78	1173.68
5.49917	-0.104514	-0.454971	-0.776251	-1.00539	-1.20853	-1.48436	-1.50299	-1.77344	-1.91179	-1.97906	-2.11085	-2.10703	-2.18523			5.49917	-0.104514	97.5353	195.204	292.965	390.753	488.467	586.439	684.158	782.01	879.933	977.792	1075.79	1173.7
5.50583	-0.0929149	-0.443689	-0.76149	-1.00246	-1.20559	-1.47506	-1.48678	-1.77138	-1.90722	-1.96391	-2.09863	-2.09267	-2.16515			5.50583	-0.0929149	97.5466	195.219	292.968	390.755	488.476	586.455	684.16	782.015	879.948	977.804	1075.8	1173.72
5.5125	-0.0783054	-0.43036	-0.74497	-0.997219	-1.20131	-1.4608	-1.47057	-1.77585	-1.90042	-1.95301	-2.0918	-2.08208	-2.14645			5.5125	-0.0783054	97.5599	195.236	292.974	390.76	488.491	586.471	684.156	782.022	879.959	977.811	1075.81	1173.74
5.51917	-0.0632595	-0.417307	-0.736018	-0.995718	-1.1998	-1.44961	-1.45817	-1.78226	-1.89321	-1.94697	-2.08872	-2.07309	-2.13508			5.51917	-0.0632595	97.573	195.245	292.975	390.761	488.502	586.483	684.15	782.029	879.965	977.814	1075.82	1173.75
5.52583	-0.0527102	-0.411914	-0.731628	-0.993426	-1.20085	-1.44045	-1.45483	-1.78887	-1.88835	-1.94733	-2.09548	-2.07119	-2.1308			5.52583	-0.0527102	97.5783	195.249	292.977	390.76	488.511	586.487	684.143	782.034	879.965	977.807	1075.82	1173.75
5.5325	-0.0494744	-0.42128	-0.730881	-0.990418	-1.20452	-1.43126	-1.46103	-1.79947	-1.88421	-1.94938	-2.1163	-2.08072	-2.1265			5.5325	-0.0494744	97.569	195.25	292.98	390.757	488.52	586.481	684.132	782.038	879.963	977.786	1075.81	1173.76
5.53917	-0.0474531	-0.433214	-0.729586	-0.988248	-1.20426	-1.42325	-1.46627	-1.80317	-1.87638	-1.94578	-2.13504	-2.09095	-2.11574			5.53917	-0.0474531	97.557	195.251	292.983	390.757	488.528	586.475	684.129	782.046	879.967	977.768	1075.8	1173.77
5.54583	-0.0528117	-0.443856	-0.729467	-0.98558	-1.19491	-1.41485	-1.46818	-1.80042	-1.87374	-1.9404	-2.14494	-2.09767	-2.10626			5.54583	-0.0528117	97.5464	195.251	292.985	390.766	488.536	586.473	684.131	782.048	879.972	977.758	1075.8	1173.78
5.5525	-0.0582762	-0.453278	-0.728848	-0.983571	-1.18575	-1.41674	-1.4739	-1.79492	-1.88087	-1.93776	-2.14282	-2.1012	-2.10644			5.5525	-0.0582762	97.537	195.252	292.987	390.775	488.535	586.468	684.137	782.041	879.975	977.76	1075.79	1173.78
5.55917	-0.0615154	-0.465546	-0.727239	-0.983431	-1.18513	-1.42389	-1.48487	-1.79291	-1.89212	-1.9432	-2.13244	-2.10883	-2.11455			5.55917	-0.0615154	97.5247	195.253	292.987	390.776	488.527	586.457	684.139	782.03	879.969	977.77	1075.78	1173.77
5.56583	-0.0641447	-0.482324	-0.734891	-0.987099	-1.19119	-1.43258	-1.50108	-1.79554	-1.90117	-1.95675	-2.11977	-2.11479	-2.12957			5.56583	-0.0641447	97.5079	195.246	292.984	390.77	488.519	586.44	684.136	782.021	879.956	977.783	1075.78	1173.75
5.5725	-0.0680825	-0.493904	-0.752335	-0.993198	-1.20253	-1.44155	-1.51491	-1.80234	-1.90667	-1.97096	-2.10678	-2.11625	-2.14867			5.5725	-0.0680825	97.4964	195.228	292.978	390.759	488.51	586.427	684.129	782.015	879.941	977.796	1075.78	1173.73
5.57917	-0.0744373	-0.500103	-0.772363	-0.998455	-1.21589	-1.45113	-1.53399	-1.8106	-1.91366	-1.98477	-2.09995	-2.11704	-2.17188			5.57917	-0.0744373	97.4902	195.208	292.972	390.745	488.5	586.408	684.121	782.008	879.928	977.803	1075.78	1173.71
5.58583	-0.0776363	-0.503668	-0.788304	-1.0056	-1.2321	-1.46556	-1.55878	-1.82143	-1.91907	-1.99904	-2.10101	-2.12158	-2.19454			5.58583	-0.0776363	97.4866	195.192	292.965	390.729	488.486	586.383	684.11	782.003	879.913	977.802	1075.77	1173.69
5.5925	-0.0752524	-0.503123	-0.79948	-1.01068	-1.24672	-1.47531	-1.57642	-1.82811	-1.91525	-2.00521	-2.10481	-2.1248	-2.20682			5.5925	-0.0752524	97.4871	195.181	292.96	390.714	488.476	586.365	684.104	782.007	879.907	977.798	1075.77	1173.68
5.59917	-0.0696119	-0.495353	-0.804087	-1.00246	-1.24804	-1.47765	-1.57928	-1.83105	-1.90351	-1.99979	-2.10999	-2.11796	-2.20666			5.59917	-0.0696119	97.4949	195.176	292.968	390.713	488.474	586.362	684.101	782.019	879.913	977.793	1075.77	1173.68
5.60583	-0.0605088	-0.479417	-0.799133	-0.982947	-1.23949	-1.47332	-1.56832	-1.83291	-1.89295	-1.98638	-2.11245	-2.10598	-2.19611			5.60583	-0.0605088	97.5108	195.181	292.988	390.722	488.478	586.373	684.099	782.029	879.926	977.79	1075.79	1173.69
5.6125	-0.0473391	-0.463168	-0.788167	-0.963069	-1.22819	-1.46709	-1.55592	-1.83309	-1.88855	-1.97406	-2.11513	-2.09769	-2.18352			5.6125	-0.0473391	97.5271	195.192	293.008	390.733	488.484	586.386	684.099	782.034	879.938	977.787	1075.8	1173.7
5.61917	-0.0307868	-0.451262	-0.778601	-0.950082	-1.21997	-1.4602	-1.54018	-1.82894	-1.88405	-1.96778	-2.11403	-2.0899	-2.17383			5.61917	-0.0307868	97.539	195.202	293.021	390.741	488.491	586.401	684.103	782.038	879.945	977.789	1075.8	1173.71
5.62583	-0.0181614	-0.440621	-0.77081	-0.94094	-1.21751	-1.45308	-1.51777	-1.82204	-1.87646	-1.96573	-2.1076	-2.08099	-2.16873			5.62583	-0.0181614	97.5496	195.21	293.03	390.744	488.498	586.424	684.11	782.046	879.947	977.795	1075.81	1173.71
5.6325	-0.0158203	-0.434849	-0.766073	-0.934045	-1.21872	-1.44896	-1.50013	-1.81779	-1.87275	-1.96827	-2.10328	-2.07523	-2.16726			5.6325	-0.0158203	97.5554	195.214	293.037	390.742	488.502	586.441	684.114	782.049	879.944	977.799	1075.82	1173.72
5.63917	-0.0224886	-0.436206	-0.766774	-0.935466	-1.22634	-1.45301	-1.49679	-1.82112	-1.87653	-1.97631	-2.10756	-2.08274	-2.17048			5.63917	-0.0224886	97.5541	195.214	293.035	390.735	488.498	586.445	684.111	782.046	879.936	977.795	1075.81	1173.71
5.64583	-0.0322762	-0.446833	-0.775049	-0.945087	-1.2393	-1.46241	-1.50585	-1.82709	-1.8856	-1.98513	-2.12113	-2.09975	-2.17795			5.64583	-0.0322762	97.5434	195.205	293.026	390.722	488.489	586.436	684.105	782.036	879.927	977.781	1075.79	1173.71
5.6525	-0.0466844	-0.464594	-0.78665	-0.958554	-1.25229	-1.47766	-1.52016	-1.83673	-1.89772	-1.99495	-2.13819	-2.11975	-2.19033			5.6525	-0.0466844	97.5257	195.194	293.012	390.709	488.474	586.421	684.095	782.024	879.917	977.764	1075.77	1173.69
5.65917	-0.0680768	-0.483312	-0.798709	-0.973869	-1.2614	-1.49566	-1.5378	-1.85192	-1.9095	-2.00616	-2.15254	-2.13849	-2.20429			5.65917	-0.0680768	97.5069	195.182	292.997	390.7	488.456	586.404	684.08	782.013	879.906	977.75	1075.75	1173.68
5.66583	-0.0849146	-0.501346	-0.808861	-0.987429	-1.26399	-1.51249	-1.5583	-1.86638	-1.91741	-2.0118	-2.1643	-2.15296	-2.21876			5.66583	-0.0849146	97.4889	195.172	292.983	390.697	488.439	586.383	684.065	782.005	879.901	977.738	1075.74	1173.66
5.6725	-0.0892298	-0.515592	-0.813976	-0.994805	-1.25802	-1.52251	-1.5707	-1.87308	-1.91889	-2.00998	-2.17191	-2.16051	-2.23061			5.6725	-0.0892298	97.4747	195.167	292.976	390.703	488.429	586.371	684.059	782.003	879.902	977.731	1075.73	1173.65
5.67917	-0.0827641	-0.524133	-0.814038	-0.997474	-1.24734	-1.52121	-1.57166	-1.8709	-1.9179	-2.00208	-2.17362	-2.16081	-2.23901			5.67917	-0.0827641	97.4661	195.166	292.973	390.714	488.43	586.37	684.061	782.004	879.91	977.729	1075.73	1173.64
5.68583	-0.0749949	-0.524546	-0.806774	-0.995938	-1.23769	-1.51643	-1.56593	-1.86552	-1.92	-1.99927	-2.16899	-2.15802	-2.24337			5.68583	-0.0749949	97.4657	195.174	292.975	390.723	488.435	586.376	684.066	782.002	879.913	977.734	1075.73	1173.64
5.6925	-0.0673093	-0.518106	-0.79493	-0.987809	-1.23481	-1.50871	-1.5645	-1.86212	-1.92085	-1.99914	-2.16143	-2.1512	-2.24514			5.6925	-0.0673093	97.4722	195.186	292.983	390.726	488.443	586.377	684.07	782.001	879.913	977.741	1075.74	1173.64
5.69917	-0.0599948	-0.514016	-0.784153	-0.975341	-1.23474	-1.49665	-1.56498	-1.86339	-1.92485	-1.99874	-2.15924	-2.14454	-2.24706			5.69917	-0.0599948	97.4762	195.196	292.995	390.726	488.455	586.377	684.068	781.997	879.914	977.743	1075.75	1173.64
5.70583	-0.0599894	-0.518747	-0.783576	-0.966646	-1.23749	-1.48616	-1.56832	-1.87245	-1.93437	-2.00298	-2.16686	-2.14448	-2.24938			5.70583	-0.0599894	97.4715	195.197	293.004	390.724	488.465	586.373	684.059	781.988	879.909	977.736	1075.75	1173.63
5.7125	-0.0663841	-0.52947	-0.794825	-0.97301	-1.25148	-1.48606	-1.57213	-1.88695	-1.94809	-2.01209	-2.17904	-2.1511	-2.25124			5.7125	-0.0663841	97.4608	195.186	292.998	390.71	488.465	586.369	684.045	781.974	879.9	977.724	1075.74	1173.63
5.71917	-0.075767	-0.538388	-0.807223	-0.985832	-1.26669	-1.49243	-1.5769	-1.90205	-1.96064	-2.02301	-2.18871	-2.15675	-2.25164			5.71917	-0.075767	97.4519	195.173	292.985	390.694	488.459	586.365	684.03	781.961	879.889	977.714	1075.74	1173.63
5.72583	-0.079326	-0.544433	-0.817418	-0.997759	-1.27671	-1.49696	-1.58262	-1.91515	-1.96585	-2.0318	-2.19374	-2.15878	-2.25081			5.72583	-0.079326	97.4458	195.163	292.973	390.684	488.454	586.359	684.017	781.956	879.881	977.709	1075.73	1173.63
5.7325	-0.0808844	-0.548723	-0.822549	-1.00938	-1.27641	-1.49739	-1.58215	-1.92243	-1.96752	-2.03787	-2.19694	-2.16098	-2.24871			5.7325	-0.0808844	97.4415	195.158	292.961	390.685	488.454	586.359	684.009	781.955	879.874	977.706	1075.73	1173.63
5.73917	-0.0797841	-0.549856	-0.821256	-1.0187	-1.27047	-1.4945	-1.57642	-1.91847	-1.96583	-2.0442	-2.19951	-2.16096	-2.24297			5.73917	-0.0797841	97.4404	195.159	292.952	390.691	488.457	586.365	684.013	781.956	879.868	977.703	1075.73	1173.64
5.74583	-0.0819896	-0.551139	-0.815978	-1.02871	-1.26474	-1.4879	-1.57499	-1.91114	-1.97259	-2.05024	-2.20442	-2.16468	-2.24002			5.74583	-0.0819896	97.4391	195.165	292.942	390.696	488.463	586.367	684.021	781.949	879.862	977.698	1075.73	1173.64
5.7525	-0.0840241	-0.549395	-0.805851	-1.03637	-1.25429	-1.47888	-1.57309	-1.9003	-1.97715	-2.04971	-2.20573	-2.17	-2.23389			5.7525	-0.0840241	97.4409	195.175	292.934	390.707	488.472	586.368	684.032	781.945	879.863	977.697	1075.72	1173.65
5.75917	-0.0843971	-0.545992	-0.795852	-1.03708	-1.23783	-1.46707	-1.56689	-1.88827	-1.97506	-2.04897	-2.20442	-2.17821	-2.22494			5.75917	-0.0843971	97.4443	195.185	292.934	390.723	488.484	586.375	684.044	781.947	879.863	977.698	1075.71	1173.66
5.76583	-0.0892597	-0.543378	-0.794529	-1.03716	-1.21883	-1.45674	-1.55783	-1.87311	-1.97239	-2.0488	-2.20338	-2.18793	-2.2175			5.76583	-0.0892597	97.4469	195.186	292.934	390.742	488.495	586.384	684.059	781.95	879.864	977.699	1075.7	1173.67
5.7725	-0.098044	-0.543282	-0.800111	-1.03751	-1.20535	-1.4524	-1.55497	-1.859	-1.97518	-2.0494	-2.20509	-2.19815	-2.21293			5.7725	-0.098044	97.447	195.18	292.933	390.756	488.499	586.387	684.073	781.947	879.863	977.698	1075.69	1173.67
5.77917	-0.111771	-0.543359	-0.808562	-1.03791	-1.20099	-1.45797	-1.5583	-1.85032	-1.984	-2.04662	-2.20563	-2.21011	-2.21011			5.77917	-0.111771	97.4469	195.172	292.933	390.76	488.493	586.383	684.082	781.938	879.866	977.697	1075.68	1173.67
5.78583	-0.123663	-0.536532	-0.808516	-1.03188	-1.20545	-1.47025	-1.56355	-1.846	-1.98732	-2.04187	-2.19855	-2.21633	-2.20631			5.78583	-0.123663	97.4537	195.172	292.939	390.756	488.481	586.378	684.086	781.935	879.87	977.704	1075.68	1173.68
5.7925	-0.136535	-0.528242	-0.804621	-1.02375	-1.22259	-1.48323	-1.57547	-1.85029	-1.98967	-2.03891	-2.19661	-2.21746	-2.21079			5.7925	-0.136535	97.462	195.176	292.947	390.738	488.468	586.366	684.082	781.932	879.873	977.706	1075.68	1173.67
5.79917	-0.144936	-0.517871	-0.802018	-1.02075	-1.24486	-1.49638	-1.58978	-1.85678	-1.99217	-2.03553	-2.1968	-2.21111	-2.22113			5.79917	-0.144936	97.4724	195.179	292.95	390.716	488.455	586.352	684.075	781.93	879.877	977.706	1075.68	1173.66
5.80583	-0.149538	-0.509745	-0.798123	-1.02203	-1.26521	-1.50906	-1.60456	-1.86377	-1.99326	-2.03024	-2.2003	-2.20217	-2.23031			5.80583	-0.149538	97.4805	195.182	292.949	390.696	488.442	586.337	684.068	781.929	879.882	977.702	1075.69	1173.65
5.8125	-0.149301	-0.504725	-0.79569	-1.02406	-1.27916	-1.52075	-1.61219	-1.87021	-1.98945	-2.02381	-2.20054	-2.19595	-2.23601			5.8125	-0.149301	97.4855	195.185	292.947	390.682	488.431	586.329	684.062	781.933	879.889	977.702	1075.7	1173.65
5.81917	-0.141058	-0.500917	-0.795319	-1.0229	-1.28611	-1.52743	-1.61076	-1.87531	-1.97965	-2.01913	-2.19544	-2.19138	-2.2362			5.81917	-0.141058	97.4893	195.185	292.948	390.675	488.424	586.331	684.057	781.942	879.893	977.707	1075.7	1173.65
5.82583	-0.128289	-0.497046	-0.803525	-1.02107	-1.28619	-1.5274	-1.60074	-1.87685	-1.966	-2.01698	-2.18624	-2.18536	-2.23113			5.82583	-0.128289	97.4932	195.177	292.95	390.675	488.424	586.341	684.055	781.956	879.895	977.716	1075.71	1173.65
5.8325	-0.114442	-0.488939	-0.811645	-1.01567	-1.27603	-1.52385	-1.58405	-1.86682	-1.94649	-2.01426	-2.16773	-2.17562	-2.21806			5.8325	-0.114442	97.5013	195.169	292.955	390.685	488.427	586.358	684.065	781.976	879.898	977.735	1075.72	1173.67
5.83917	-0.109488	-0.488866	-0.813308	-1.01009	-1.26568	-1.51844	-1.57309	-1.85853	-1.92892	-2.01362	-2.15502	-2.17184	-2.20569			5.83917	-0.109488	97.5014	195.167	292.961	390.695	488.433	586.368	684.073	781.993	879.899	977.748	1075.72	1173.68
5.84583	-0.108143	-0.490526	-0.810401	-1.00826	-1.26146	-1.51896	-1.56593	-1.85289	-1.90954	-2.01197	-2.14492	-2.17198	-2.1982			5.84583	-0.108143	97.4997	195.17	292.963	390.7	488.432	586.376	684.079	782.013	879.9	977.758	1075.72	1173.68
5.8525	-0.104303	-0.487651	-0.802631	-1.01029	-1.25968	-1.51741	-1.5583	-1.84953	-1.89088	-2.00852	-2.14016	-2.17098	-2.19768			5.8525	-0.104303	97.5026	195.178	292.96	390.701	488.434	586.383	684.082	782.031	879.904	977.762	1075.72	1173.69
5.85917	-0.100673	-0.480638	-0.795064	-1.01664	-1.25268	-1.512	-1.5521	-1.84447	-1.87984	-2.00728	-2.13954	-2.16821	-2.20397			5.85917	-0.100673	97.5096	195.185	292.954	390.708	488.439	586.389	684.087	782.042	879.905	977.763	1075.72	1173.68
5.86583	-0.101478	-0.480992	-0.789032	-1.0281	-1.24602	-1.50483	-1.55497	-1.84623	-1.88477	-2.01583	-2.15397	-2.16962	-2.21492			5.86583	-0.101478	97.5093	195.191	292.943	390.715	488.446	586.387	684.086	782.037	879.897	977.749	1075.72	1173.67
5.8725	-0.103761	-0.488247	-0.788474	-1.04522	-1.24692	-1.49983	-1.56307	-1.85185	-1.90361	-2.02878	-2.17598	-2.17922	-2.22214			5.8725	-0.103761	97.502	195.192	292.926	390.714	488.451	586.378	684.08	782.018	879.884	977.727	1075.71	1173.66
5.87917	-0.102451	-0.491694	-0.792932	-1.05487	-1.24799	-1.49018	-1.56879	-1.85292	-1.92197	-2.0425	-2.18968	-2.19208	-2.22116			5.87917	-0.102451	97.4986	195.188	292.916	390.713	488.461	586.373	684.079	782	879.87	977.713	1075.7	1173.66
5.88583	-0.0975049	-0.489959	-0.798195	-1.05533	-1.24654	-1.47876	-1.5707	-1.84988	-1.93594	-2.05538	-2.19083	-2.20299	-2.21539			5.88583	-0.0975049	97.5003	195.182	292.915	390.715	488.473	586.371	684.082	781.986	879.857	977.712	1075.69	1173.67
5.8925	-0.0979259	-0.486298	-0.807093	-1.04965	-1.24659	-1.47386	-1.57738	-1.8503	-1.94393	-2.06759	-2.18373	-2.20844	-2.2051			5.8925	-0.0979259	97.504	195.173	292.921	390.714	488.477	586.364	684.082	781.978	879.845	977.719	1075.68	1173.68
5.89917	-0.0972188	-0.483074	-0.81577	-1.04532	-1.25323	-1.47837	-1.58548	-1.85436	-1.94536	-2.07401	-2.17441	-2.2092	-2.18965			5.89917	-0.0972188	97.5072	195.165	292.925	390.708	488.473	586.356	684.077	781.977	879.838	977.728	1075.68	1173.69
5.90583	-0.0951946	-0.476909	-0.819833	-1.03826	-1.26238	-1.48548	-1.59359	-1.85615	-1.93419	-2.07136	-2.15977	-2.20754	-2.17559			5.90583	-0.0951946	97.5134	195.161	292.933	390.699	488.466	586.348	684.076	781.988	879.841	977.743	1075.69	1173.71
5.9125	-0.0930273	-0.470622	-0.819808	-1.02751	-1.27212	-1.49233	-1.6017	-1.86066	-1.91699	-2.06537	-2.14288	-2.20396	-2.17582			5.9125	-0.0930273	97.5196	195.161	292.943	390.689	488.459	586.34	684.071	782.005	879.847	977.76	1075.69	1173.71
5.91917	-0.0937746	-0.470257	-0.816674	-1.01876	-1.28626	-1.50424	-1.61123	-1.87572	-1.90656	-2.05615	-2.13402	-2.19901	-2.18948			5.91917	-0.0937746	97.52	195.164	292.952	390.675	488.447	586.33	684.056	782.016	879.856	977.769	1075.69	1173.69
5.92583	-0.0999034	-0.472175	-0.814045	-1.01756	-1.30557	-1.51433	-1.62077	-1.89663	-1.90543	-2.04536	-2.13597	-2.19181	-2.20659			5.92583	-0.0999034	97.5181	195.166	292.953	390.655	488.437	586.321	684.035	782.017	879.867	977.767	1075.7	1173.68
5.9325	-0.105105	-0.469629	-0.807714	-1.02087	-1.32176	-1.51722	-1.62172	-1.91041	-1.90872	-2.03626	-2.14463	-2.18656	-2.22185			5.9325	-0.105105	97.5206	195.173	292.95	390.639	488.434	586.32	684.021	782.013	879.876	977.758	1075.71	1173.66
5.93917	-0.117136	-0.46161	-0.804996	-1.02207	-1.33297	-1.50959	-1.61982	-1.91767	-1.91226	-2.03512	-2.15499	-2.18746	-2.23991			5.93917	-0.117136	97.5287	195.176	292.949	390.628	488.442	586.322	684.014	782.01	879.877	977.748	1075.71	1173.64
5.94583	-0.130436	-0.452653	-0.810842	-1.02165	-1.3397	-1.50424	-1.61505	-1.91667	-1.91787	-2.04018	-2.16314	-2.19425	-2.25672			5.94583	-0.130436	97.5376	195.17	292.949	390.621	488.447	586.327	684.015	782.004	879.872	977.739	1075.7	1173.63
5.9525	-0.139678	-0.445786	-0.822211	-1.02107	-1.33959	-1.50063	-1.60837	-1.91303	-1.92442	-2.04878	-2.16771	-2.2	-2.26533			5.9525	-0.139678	97.5445	195.158	292.95	390.621	488.451	586.333	684.019	781.998	879.864	977.735	1075.69	1173.62
5.95917	-0.137444	-0.439215	-0.832985	-1.02345	-1.33149	-1.49935	-1.59931	-1.90365	-1.92426	-2.05643	-2.16424	-2.19952	-2.2658			5.95917	-0.137444	97.551	195.148	292.947	390.63	488.452	586.342	684.028	781.998	879.856	977.738	1075.69	1173.62
5.96583	-0.125833	-0.433075	-0.83889	-1.02527	-1.31852	-1.49575	-1.58978	-1.89251	-1.91725	-2.06119	-2.15344	-2.19787	-2.26367			5.96583	-0.125833	97.5572	195.142	292.946	390.643	488.456	586.352	684.039	782.005	879.851	977.749	1075.7	1173.62
5.9725	-0.111378	-0.433035	-0.840707	-1.02418	-1.30265	-1.48795	-1.58167	-1.8814	-1.90741	-2.05883	-2.13785	-2.19368	-2.26282			5.9725	-0.111378	97.5572	195.14	292.947	390.658	488.463	586.36	684.05	782.015	879.854	977.765	1075.7	1173.62
5.97917	-0.0933211	-0.439677	-0.837974	-1.01603	-1.2864	-1.47543	-1.57785	-1.87288	-1.90232	-2.05099	-2.1197	-2.18224	-2.2571			5.97917	-0.0933211	97.5506	195.143	292.955	390.675	488.476	586.364	684.059	782.02	879.861	977.783	1075.71	1173.63
5.98583	-0.0793262	-0.450226	-0.83102	-1.00648	-1.27303	-1.45915	-1.58119	-1.87033	-1.9058	-2.04048	-2.10556	-2.1658	-2.2502			5.98583	-0.0793262	97.54	195.15	292.964	390.688	488.492	586.36	684.062	782.016	879.872	977.797	1075.73	1173.63
5.9925	-0.0718335	-0.457782	-0.823548	-1.00293	-1.26614	-1.448	-1.58882	-1.8676	-1.91416	-2.02795	-2.10063	-2.15263	-2.24561			5.9925	-0.0718335	97.5325	195.157	292.968	390.695	488.503	586.353	684.064	782.008	879.884	977.802	1075.74	1173.64
5.99917	-0.0708733	-0.457347	-0.817906	-1.00204	-1.25714	-1.43983	-1.59407	-1.85901	-1.92226	-2.01507	-2.10732	-2.14315	-2.24138			5.99917	-0.0708733	97.5329	195.163	292.969	390.704	488.511	586.348	684.073	782	879.897	977.795	1075.75	1173.64
6.00583	-0.074375	-0.457899	-0.813887	-1.00118	-1.24341	-1.43031	-1.59407	-1.85107	-1.9288	-2.00607	-2.12005	-2.13406	-2.23419			6.00583	-0.074375	97.5324	195.167	292.97	390.718	488.521	586.348	684.081	781.993	879.906	977.783	1075.76	1173.65
6.0125	-0.0784674	-0.458498	-0.812724	-1.00021	-1.23434	-1.4258	-1.59216	-1.84992	-1.93984	-2.00689	-2.13503	-2.12675	-2.22737			6.0125	-0.0784674	97.5318	195.168	292.971	390.727	488.526	586.349	684.082	781.982	879.905	977.768	1075.77	1173.66
6.01917	-0.0850126	-0.458141	-0.812136	-1.00485	-1.2323	-1.4307	-1.59073	-1.85217	-1.94955	-2.014	-2.14703	-2.12731	-2.2303			6.01917	-0.0850126	97.5321	195.168	292.966	390.729	488.521	586.351	684.08	781.973	879.898	977.756	1075.77	1173.65
6.02583	-0.0899735	-0.451489	-0.808943	-1.00842	-1.23301	-1.43947	-1.5831	-1.84664	-1.94758	-2.02228	-2.15068	-2.13388	-2.2364			6.02583	-0.0899735	97.5388	195.172	292.962	390.728	488.512	586.358	684.085	781.975	879.89	977.752	1075.76	1173.65
6.0325	-0.0965089	-0.442355	-0.802127	-1.00494	-1.23048	-1.44132	-1.57213	-1.8384	-1.93108	-2.0271	-2.147	-2.14253	-2.2398			6.0325	-0.0965089	97.5479	195.178	292.966	390.731	488.51	586.369	684.093	781.991	879.885	977.756	1075.75	1173.64
6.03917	-0.1	-0.434006	-0.791904	-0.993518	-1.23146	-1.43599	-1.5564	-1.82997	-1.91139	-2.02908	-2.13639	-2.14608	-2.23573			6.03917	-0.1	97.5563	195.189	292.977	390.73	488.515	586.385	684.102	782.011	879.883	977.766	1075.75	1173.65
6.04583	-0.105744	-0.426517	-0.787593	-0.97936	-1.23638	-1.42772	-1.54352	-1.82188	-1.90376	-2.03092	-2.12393	-2.14794	-2.23378			6.04583	-0.105744	97.5637	195.193	292.991	390.725	488.524	586.398	684.11	782.018	879.881	977.779	1075.74	1173.65
6.0525	-0.112199	-0.417717	-0.784329	-0.969631	-1.24095	-1.41849	-1.53351	-1.80592	-1.9	-2.02697	-2.1089	-2.14608	-2.23477			6.0525	-0.112199	97.5725	195.196	293.001	390.72	488.533	586.408	684.126	782.022	879.885	977.794	1075.75	1173.65
6.05917	-0.113797	-0.415016	-0.780615	-0.957032	-1.24266	-1.40674	-1.52731	-1.79083	-1.89655	-2.02375	-2.09875	-2.14047	-2.22868			6.05917	-0.113797	97.5752	195.2	293.014	390.718	488.545	586.414	684.141	782.026	879.889	977.804	1075.75	1173.65
6.06583	-0.108883	-0.424948	-0.778057	-0.948239	-1.24483	-1.39852	-1.52969	-1.79021	-1.8953	-2.02615	-2.09603	-2.13574	-2.22062			6.06583	-0.108883	97.5653	195.202	293.023	390.716	488.553	586.412	684.142	782.027	879.886	977.807	1075.76	1173.66
6.0725	-0.102026	-0.44506	-0.780146	-0.947555	-1.24939	-1.39694	-1.53208	-1.80243	-1.90066	-2.0361	-2.09764	-2.13507	-2.21375			6.0725	-0.102026	97.5452	195.2	293.023	390.712	488.554	586.409	684.129	782.021	879.876	977.805	1075.76	1173.67
6.07917	-0.106116	-0.465662	-0.784122	-0.954912	-1.2558	-1.40195	-1.5378	-1.81844	-1.91026	-2.04931	-2.10022	-2.14059	-2.21355			6.07917	-0.106116	97.5246	195.196	293.016	390.705	488.549	586.404	684.113	782.012	879.863	977.802	1075.75	1173.67
6.08583	-0.118907	-0.484138	-0.787825	-0.971109	-1.26818	-1.414	-1.54829	-1.83314	-1.92013	-2.06341	-2.11129	-2.15302	-2.22025			6.08583	-0.118907	97.5061	195.193	293	390.693	488.537	586.393	684.099	782.002	879.849	977.791	1075.74	1173.66
6.0925	-0.131527	-0.505199	-0.798237	-0.991233	-1.28735	-1.43616	-1.5645	-1.85243	-1.9315	-2.07971	-2.13488	-2.17421	-2.23572			6.0925	-0.131527	97.4851	195.182	292.98	390.674	488.515	586.377	684.079	781.991	879.833	977.768	1075.72	1173.65
6.09917	-0.139821	-0.522111	-0.814631	-1.01875	-1.3039	-1.46449	-1.57499	-1.87217	-1.94043	-2.09306	-2.15898	-2.20083	-2.2571			6.09917	-0.139821	97.4682	195.166	292.952	390.657	488.487	586.367	684.06	781.982	879.819	977.744	1075.69	1173.63
6.10583	-0.145828	-0.526379	-0.830123	-1.04383	-1.31133	-1.49035	-1.57261	-1.88247	-1.94766	-2.09674	-2.17203	-2.22333	-2.27292			6.10583	-0.145828	97.4639	195.15	292.927	390.65	488.461	586.369	684.049	781.974	879.816	977.731	1075.67	1173.61
6.1125	-0.146411	-0.515866	-0.838063	-1.05519	-1.30887	-1.50763	-1.56355	-1.87971	-1.95126	-2.09386	-2.17579	-2.23244	-2.27965			6.1125	-0.146411	97.4744	195.142	292.916	390.652	488.444	586.378	684.052	781.971	879.818	977.727	1075.66	1173.6
6.11917	-0.137266	-0.506047	-0.841305	-1.05253	-1.30477	-1.51643	-1.55973	-1.87868	-1.95633	-2.09548	-2.17872	-2.23365	-2.28181			6.11917	-0.137266	97.4842	195.139	292.918	390.656	488.435	586.382	684.053	781.966	879.817	977.724	1075.66	1173.6
6.12583	-0.120394	-0.499919	-0.841902	-1.04359	-1.30347	-1.52031	-1.5626	-1.88135	-1.9593	-2.09875	-2.17747	-2.23056	-2.2792			6.12583	-0.120394	97.4903	195.139	292.927	390.658	488.431	586.379	684.05	781.963	879.814	977.725	1075.66	1173.6
6.1325	-0.105059	-0.492588	-0.836868	-1.0333	-1.29985	-1.51721	-1.56355	-1.88128	-1.96107	-2.10046	-2.16945	-2.21906	-2.27056			6.1325	-0.105059	97.4977	195.144	292.937	390.661	488.434	586.378	684.051	781.961	879.812	977.733	1075.67	1173.61
6.13917	-0.0979737	-0.48384	-0.828497	-1.02061	-1.29908	-1.50744	-1.56355	-1.87801	-1.96311	-2.09639	-2.15986	-2.20264	-2.25843			6.13917	-0.0979737	97.5064	195.152	292.95	390.662	488.444	586.378	684.054	781.959	879.816	977.743	1075.69	1173.62
6.14583	-0.0973028	-0.476433	-0.822424	-1.0098	-1.30211	-1.49297	-1.56498	-1.87543	-1.96513	-2.09252	-2.15673	-2.18549	-2.24939			6.14583	-0.0973028	97.5138	195.158	292.961	390.659	488.458	586.377	684.056	781.957	879.82	977.746	1075.71	1173.63
6.1525	-0.103671	-0.471937	-0.819912	-1.00488	-1.30862	-1.47893	-1.57499	-1.87655	-1.96591	-2.09055	-2.16321	-2.17309	-2.24986			6.1525	-0.103671	97.5183	195.161	292.966	390.652	488.472	586.367	684.055	781.956	879.822	977.739	1075.72	1173.63
6.15917	-0.111466	-0.465069	-0.822124	-1.0078	-1.31202	-1.46893	-1.58262	-1.86909	-1.96097	-2.08287	-2.17255	-2.16451	-2.25654			6.15917	-0.111466	97.5252	195.158	292.963	390.649	488.482	586.359	684.063	781.961	879.829	977.73	1075.73	1173.63
6.16583	-0.112761	-0.454286	-0.822306	-1.00861	-1.30473	-1.4585	-1.57785	-1.8556	-1.94978	-2.06876	-2.17464	-2.15736	-2.25892			6.16583	-0.112761	97.536	195.158	292.962	390.656	488.493	586.364	684.076	781.972	879.844	977.728	1075.74	1173.62
6.1725	-0.113262	-0.44647	-0.820896	-1.00077	-1.29307	-1.44484	-1.56975	-1.848	-1.94075	-2.05685	-2.17269	-2.1609	-2.25388			6.1725	-0.113262	97.5438	195.16	292.97	390.668	488.506	586.372	684.084	781.981	879.856	977.73	1075.73	1173.63
6.17917	-0.111192	-0.441694	-0.81701	-0.991483	-1.28331	-1.43576	-1.56069	-1.84306	-1.93231	-2.04396	-2.16617	-2.16867	-2.24162			6.17917	-0.111192	97.5486	195.164	292.979	390.678	488.516	586.381	684.089	781.99	879.868	977.736	1075.72	1173.64
6.18583	-0.105563	-0.437309	-0.805134	-0.977536	-1.27317	-1.43034	-1.55067	-1.83839	-1.92252	-2.03146	-2.1561	-2.17193	-2.22438			6.18583	-0.105563	97.553	195.175	292.993	390.688	488.521	586.391	684.093	782	879.881	977.747	1075.72	1173.66
6.1925	-0.0998544	-0.436427	-0.79879	-0.964987	-1.26539	-1.42756	-1.54305	-1.83936	-1.9197	-2.02297	-2.1437	-2.17636	-2.20831			6.1925	-0.0998544	97.5538	195.182	293.006	390.696	488.524	586.399	684.092	782.002	879.889	977.759	1075.72	1173.67
6.19917	-0.101966	-0.446343	-0.804872	-0.962087	-1.26488	-1.43058	-1.54543	-1.85387	-1.92869	-2.02645	-2.13397	-2.18849	-2.19755			6.19917	-0.101966	97.5439	195.176	293.009	390.696	488.521	586.396	684.078	781.993	879.886	977.769	1075.7	1173.69
6.20583	-0.116439	-0.465015	-0.822192	-0.972459	-1.2743	-1.4457	-1.56021	-1.87263	-1.94184	-2.0382	-2.13278	-2.20675	-2.19722			6.20583	-0.116439	97.5252	195.158	292.998	390.687	488.506	586.381	684.059	781.98	879.874	977.77	1075.69	1173.69
6.2125	-0.13062	-0.479494	-0.838882	-0.99048	-1.28564	-1.46649	-1.57499	-1.88061	-1.94443	-2.04205	-2.13669	-2.21979	-2.2031			6.2125	-0.13062	97.5108	195.142	292.98	390.675	488.485	586.367	684.051	781.978	879.87	977.766	1075.67	1173.68
6.21917	-0.135534	-0.477482	-0.845258	-1.00071	-1.28252	-1.47778	-1.58119	-1.8779	-1.93476	-2.03789	-2.13565	-2.22165	-2.20543			6.21917	-0.135534	97.5128	195.135	292.97	390.679	488.474	586.36	684.054	781.987	879.874	977.767	1075.67	1173.68
6.22583	-0.137593	-0.471342	-0.849318	-1.0047	-1.26791	-1.47345	-1.58548	-1.87948	-1.92887	-2.03549	-2.13026	-2.22159	-2.20728			6.22583	-0.137593	97.5189	195.131	292.966	390.693	488.478	586.356	684.052	781.993	879.877	977.772	1075.67	1173.68
6.2325	-0.141426	-0.467366	-0.856968	-1.01053	-1.25276	-1.46786	-1.59168	-1.88665	-1.92841	-2.03549	-2.12688	-2.22468	-2.21181			6.2325	-0.141426	97.5229	195.124	292.96	390.708	488.483	586.35	684.045	781.994	879.877	977.776	1075.67	1173.67
6.23917	-0.144686	-0.461903	-0.860835	-1.0132	-1.24781	-1.46259	-1.59645	-1.89468	-1.93017	-2.03146	-2.12601	-2.2298	-2.21836			6.23917	-0.144686	97.5284	195.12	292.958	390.713	488.489	586.345	684.037	781.992	879.881	977.777	1075.66	1173.66
6.24583	-0.147578	-0.455659	-0.861764	-1.00897	-1.25073	-1.45707	-1.6017	-1.90425	-1.93596	-2.02872	-2.12551	-2.23643	-2.22213			6.24583	-0.147578	97.5346	195.119	292.962	390.71	488.494	586.34	684.028	781.986	879.884	977.777	1075.66	1173.66
6.2525	-0.147353	-0.452154	-0.864444	-1.00223	-1.25925	-1.45582	-1.60789	-1.91499	-1.94315	-2.0319	-2.12146	-2.24419	-2.22178			6.2525	-0.147353	97.5381	195.116	292.969	390.702	488.495	586.334	684.017	781.979	879.88	977.781	1075.65	1173.66
6.25917	-0.145597	-0.456786	-0.868285	-0.996602	-1.27317	-1.46168	-1.61648	-1.92372	-1.95153	-2.04276	-2.11985	-2.25	-2.22139			6.25917	-0.145597	97.5335	195.112	292.974	390.688	488.49	586.325	684.008	781.971	879.87	977.783	1075.64	1173.66
6.26583	-0.143397	-0.464655	-0.868519	-0.997062	-1.29365	-1.47069	-1.62029	-1.92343	-1.95522	-2.04992	-2.12441	-2.25472	-2.22468			6.26583	-0.143397	97.5256	195.112	292.974	390.667	488.481	586.321	684.008	781.967	879.862	977.778	1075.64	1173.66
6.2725	-0.135288	-0.468002	-0.854675	-0.999324	-1.31499	-1.47081	-1.61505	-1.91198	-1.95092	-2.04944	-2.12775	-2.25043	-2.22707			6.2725	-0.135288	97.5223	195.126	292.971	390.646	488.48	586.327	684.02	781.971	879.863	977.775	1075.64	1173.66
6.27917	-0.121072	-0.464452	-0.833342	-0.998412	-1.32409	-1.46176	-1.60074	-1.89061	-1.93633	-2.04401	-2.12433	-2.2392	-2.22394			6.27917	-0.121072	97.5258	195.147	292.972	390.637	488.49	586.341	684.041	781.986	879.868	977.778	1075.65	1173.66
6.28583	-0.100393	-0.455062	-0.808025	-0.996872	-1.31683	-1.44644	-1.58215	-1.86278	-1.91501	-2.034	-2.11356	-2.22051	-2.21718			6.28583	-0.100393	97.5352	195.172	292.974	390.644	488.505	586.359	684.069	782.007	879.878	977.789	1075.67	1173.67
6.2925	-0.0891032	-0.443773	-0.784696	-0.990305	-1.29691	-1.42868	-1.56212	-1.83719	-1.89484	-2.02213	-2.10437	-2.20201	-2.20869			6.2925	-0.0891032	97.5465	195.196	292.98	390.664	488.523	586.379	684.095	782.027	879.89	977.798	1075.69	1173.67
6.29917	-0.091339	-0.435638	-0.766555	-0.983693	-1.27599	-1.41321	-1.54543	-1.8213	-1.88358	-2.01071	-2.10118	-2.18831	-2.205			6.29917	-0.091339	97.5546	195.214	292.987	390.685	488.538	586.396	684.111	782.039	879.902	977.801	1075.7	1173.68
6.30583	-0.0967247	-0.431278	-0.758153	-0.977801	-1.26057	-1.40974	-1.53399	-1.81286	-1.87907	-2.00202	-2.10149	-2.17896	-2.2009			6.30583	-0.0967247	97.559	195.222	292.993	390.7	488.542	586.408	684.119	782.043	879.91	977.801	1075.71	1173.68
6.3125	-0.0972564	-0.428299	-0.758423	-0.971284	-1.24833	-1.41782	-1.52683	-1.80862	-1.87966	-1.99505	-2.09906	-2.17071	-2.19312			6.3125	-0.0972564	97.562	195.222	293	390.713	488.533	586.415	684.123	782.042	879.917	977.804	1075.72	1173.69
6.31917	-0.0963958	-0.426095	-0.763065	-0.967523	-1.23789	-1.43	-1.52254	-1.80633	-1.88462	-1.98866	-2.09515	-2.16411	-2.18414			6.31917	-0.0963958	97.5642	195.217	293.003	390.723	488.521	586.419	684.125	782.037	879.924	977.807	1075.73	1173.7
6.32583	-0.0948835	-0.423698	-0.769039	-0.964433	-1.2348	-1.44326	-1.51968	-1.80768	-1.89498	-1.98803	-2.09193	-2.16193	-2.18005			6.32583	-0.0948835	97.5666	195.211	293.006	390.726	488.508	586.422	684.124	782.027	879.924	977.811	1075.73	1173.7
6.3325	-0.0914156	-0.426255	-0.778217	-0.969645	-1.2443	-1.45933	-1.52349	-1.81566	-1.91232	-1.99754	-2.09489	-2.16735	-2.18976			6.3325	-0.0914156	97.564	195.202	293.001	390.717	488.492	586.418	684.116	782.01	879.915	977.808	1075.73	1173.69
6.33917	-0.0813411	-0.430646	-0.792562	-0.983248	-1.26601	-1.47909	-1.53351	-1.82513	-1.92649	-2.0121	-2.09827	-2.17842	-2.20751			6.33917	-0.0813411	97.5596	195.188	292.988	390.695	488.472	586.408	684.107	781.996	879.9	977.804	1075.71	1173.68
6.34583	-0.0695597	-0.433917	-0.807985	-0.999216	-1.28484	-1.49021	-1.54734	-1.83433	-1.93152	-2.02248	-2.09859	-2.18767	-2.22677			6.34583	-0.0695597	97.5563	195.173	292.972	390.676	488.461	586.394	684.097	781.991	879.89	977.804	1075.71	1173.66
6.3525	-0.0616042	-0.431668	-0.822196	-1.00847	-1.29267	-1.48875	-1.55449	-1.83544	-1.92612	-2.02013	-2.09655	-2.18962	-2.24064			6.3525	-0.0616042	97.5586	195.158	292.962	390.668	488.463	586.387	684.096	781.996	879.892	977.806	1075.7	1173.64
6.35917	-0.0621584	-0.429701	-0.82662	-1.0076	-1.28989	-1.47947	-1.55592	-1.83552	-1.91819	-2.01472	-2.09984	-2.18722	-2.24778			6.35917	-0.0621584	97.5606	195.154	292.963	390.671	488.472	586.386	684.096	782.004	879.898	977.803	1075.71	1173.64
6.36583	-0.0707168	-0.436242	-0.825644	-1.00328	-1.28414	-1.47181	-1.55401	-1.84169	-1.91239	-2.00978	-2.11366	-2.1865	-2.24992			6.36583	-0.0707168	97.554	195.155	292.968	390.677	488.479	586.388	684.09	782.01	879.903	977.789	1075.71	1173.63
6.3725	-0.0821393	-0.443644	-0.822037	-0.999221	-1.27865	-1.46533	-1.55115	-1.8493	-1.90999	-2.00313	-2.12515	-2.18545	-2.24458			6.3725	-0.0821393	97.5466	195.158	292.972	390.682	488.486	586.39	684.083	782.012	879.909	977.777	1075.71	1173.64
6.37917	-0.0989837	-0.450287	-0.818621	-0.998683	-1.27143	-1.45827	-1.55067	-1.86042	-1.91697	-1.99928	-2.13262	-2.19049	-2.23913			6.37917	-0.0989837	97.54	195.162	292.972	390.69	488.493	586.391	684.071	782.005	879.913	977.77	1075.7	1173.64
6.38583	-0.11722	-0.45854	-0.812251	-1.00105	-1.26903	-1.45884	-1.5521	-1.87055	-1.92865	-2.00345	-2.13632	-2.20483	-2.23631			6.38583	-0.11722	97.5317	195.168	292.97	390.692	488.492	586.389	684.061	781.993	879.909	977.766	1075.69	1173.65
6.3925	-0.132002	-0.465597	-0.800496	-1.0052	-1.26651	-1.46694	-1.55449	-1.87961	-1.93626	-2.01675	-2.14298	-2.22089	-2.23234			6.3925	-0.132002	97.5247	195.18	292.966	390.695	488.484	586.387	684.052	781.986	879.896	977.76	1075.67	1173.65
6.39917	-0.135286	-0.465803	-0.793316	-1.0078	-1.2629	-1.47687	-1.55973	-1.8848	-1.93903	-2.0314	-2.1502	-2.23024	-2.23024			6.39917	-0.135286	97.5245	195.187	292.963	390.698	488.474	586.382	684.047	781.983	879.881	977.752	1075.66	1173.65
6.40583	-0.134761	-0.45828	-0.794921	-1.01184	-1.25598	-1.48385	-1.56784	-1.8838	-1.94035	-2.04411	-2.15357	-2.23084	-2.23275			6.40583	-0.134761	97.532	195.186	292.959	390.705	488.467	586.374	684.048	781.982	879.868	977.749	1075.66	1173.65
6.4125	-0.133208	-0.446711	-0.800363	-1.01662	-1.25122	-1.48982	-1.57261	-1.87652	-1.93724	-2.05327	-2.15131	-2.22559	-2.23655			6.4125	-0.133208	97.5436	195.18	292.954	390.71	488.461	586.369	684.055	781.985	879.859	977.751	1075.67	1173.65
6.41917	-0.126345	-0.432937	-0.803765	-1.02046	-1.24696	-1.49456	-1.57118	-1.86585	-1.93019	-2.05938	-2.14482	-2.21246	-2.23296			6.41917	-0.126345	97.5573	195.177	292.95	390.714	488.457	586.37	684.066	781.992	879.853	977.758	1075.68	1173.65
6.42583	-0.114688	-0.419597	-0.80516	-1.01878	-1.24337	-1.49763	-1.56498	-1.85324	-1.92839	-2.0608	-2.1365	-2.19191	-2.22004			6.42583	-0.114688	97.5707	195.175	292.952	390.718	488.454	586.377	684.079	781.994	879.852	977.766	1075.7	1173.66
6.4325	-0.108014	-0.416598	-0.812418	-1.01632	-1.25045	-1.50184	-1.56641	-1.85133	-1.94315	-2.06311	-2.13028	-2.1812	-2.21458			6.4325	-0.108014	97.5737	195.168	292.954	390.711	488.449	586.375	684.08	781.979	879.849	977.772	1075.71	1173.67
6.43917	-0.108033	-0.423511	-0.821683	-1.01909	-1.27182	-1.51361	-1.56784	-1.85612	-1.96366	-2.06356	-2.1226	-2.18178	-2.21659			6.43917	-0.108033	97.5668	195.159	292.952	390.689	488.438	586.374	684.076	781.958	879.849	977.78	1075.71	1173.67
6.44583	-0.105946	-0.431693	-0.826576	-1.02347	-1.29718	-1.52449	-1.56689	-1.86166	-1.97952	-2.05827	-2.11372	-2.1849	-2.21494			6.44583	-0.105946	97.5586	195.154	292.947	390.664	488.427	586.375	684.07	781.943	879.854	977.789	1075.71	1173.67
6.4525	-0.099733	-0.439935	-0.826976	-1.02567	-1.31607	-1.53047	-1.56975	-1.86689	-1.99047	-2.05112	-2.11232	-2.18749	-2.20752			6.4525	-0.099733	97.5503	195.154	292.945	390.645	488.421	586.372	684.065	781.932	879.861	977.79	1075.71	1173.68
6.45917	-0.0946725	-0.45231	-0.827499	-1.02303	-1.33107	-1.53194	-1.57881	-1.87518	-1.99943	-2.04645	-2.11787	-2.19161	-2.2021			6.45917	-0.0946725	97.538	195.153	292.948	390.63	488.419	586.363	684.057	781.923	879.866	977.785	1075.7	1173.68
6.46583	-0.0937192	-0.466449	-0.828872	-1.02056	-1.34338	-1.53176	-1.5893	-1.88996	-2.00322	-2.04637	-2.12594	-2.1985	-2.20422			6.46583	-0.0937192	97.5238	195.152	292.95	390.618	488.42	586.352	684.042	781.919	879.866	977.777	1075.69	1173.68
6.4725	-0.0947175	-0.475069	-0.831033	-1.01777	-1.3506	-1.53019	-1.59597	-1.90431	-2	-2.05184	-2.1307	-2.2024	-2.20717			6.4725	-0.0947175	97.5152	195.149	292.953	390.61	488.421	586.346	684.028	781.922	879.861	977.772	1075.69	1173.68
6.47917	-0.102092	-0.482953	-0.832023	-1.01718	-1.35144	-1.52576	-1.60742	-1.9198	-1.99567	-2.06774	-2.13333	-2.21005	-2.21482			6.47917	-0.102092	97.5073	195.148	292.954	390.61	488.426	586.334	684.012	781.926	879.845	977.769	1075.68	1173.67
6.48583	-0.112054	-0.492972	-0.836598	-1.01948	-1.35469	-1.52994	-1.62172	-1.93596	-1.98886	-2.08896	-2.13717	-2.22193	-2.22813			6.48583	-0.112054	97.4973	195.144	292.951	390.606	488.421	586.32	683.996	781.933	879.823	977.765	1075.67	1173.66
6.4925	-0.11772	-0.495804	-0.842449	-1.01997	-1.35757	-1.53767	-1.62792	-1.94734	-1.97776	-2.09872	-2.13529	-2.23089	-2.24424			6.4925	-0.11772	97.4945	195.138	292.951	390.603	488.414	586.314	683.984	781.944	879.814	977.767	1075.66	1173.64
6.49917	-0.114867	-0.483108	-0.841114	-1.01531	-1.35386	-1.54254	-1.62029	-1.94783	-1.96302	-2.09265	-2.12864	-2.22975	-2.25407			6.49917	-0.114867	97.5072	195.139	292.955	390.607	488.409	586.321	683.984	781.959	879.82	977.774	1075.66	1173.63
6.50583	-0.10845	-0.461819	-0.832908	-1.00932	-1.33739	-1.53848	-1.60456	-1.93426	-1.95162	-2.08245	-2.12075	-2.22203	-2.26257			6.50583	-0.10845	97.5284	195.148	292.961	390.624	488.413	586.337	683.998	781.97	879.83	977.782	1075.67	1173.62
6.5125	-0.100658	-0.438517	-0.817839	-1.00634	-1.31438	-1.53139	-1.58501	-1.90835	-1.93986	-2.07341	-2.10948	-2.20942	-2.26855			6.5125	-0.100658	97.5517	195.163	292.964	390.647	488.42	586.357	684.023	781.982	879.839	977.793	1075.68	1173.61
6.51917	-0.0868265	-0.416655	-0.802818	-1.00493	-1.29103	-1.51983	-1.56355	-1.87592	-1.92699	-2.06104	-2.09662	-2.19571	-2.26676			6.51917	-0.0868265	97.5736	195.178	292.966	390.67	488.431	586.378	684.056	781.995	879.851	977.806	1075.7	1173.62
6.52583	-0.0671034	-0.398256	-0.7896	-1.00614	-1.27174	-1.50034	-1.54448	-1.84904	-1.91761	-2.04963	-2.08299	-2.18474	-2.25817			6.52583	-0.0671034	97.592	195.191	292.965	390.689	488.451	586.397	684.083	782.004	879.863	977.82	1075.71	1173.62
6.5325	-0.0519137	-0.390453	-0.780749	-1.01257	-1.25671	-1.48025	-1.53685	-1.83719	-1.9168	-2.04603	-2.07577	-2.18547	-2.2508			6.5325	-0.0519137	97.5998	195.2	292.958	390.704	488.471	586.405	684.095	782.005	879.866	977.827	1075.71	1173.63
6.53917	-0.0470517	-0.396325	-0.783269	-1.02545	-1.24766	-1.4648	-1.53732	-1.83567	-1.92231	-2.05236	-2.07632	-2.19422	-2.25048			6.53917	-0.0470517	97.5939	195.197	292.945	390.713	488.487	586.404	684.096	782	879.86	977.826	1075.7	1173.63
6.54583	-0.0524986	-0.412875	-0.798205	-1.03726	-1.2485	-1.46049	-1.54448	-1.84159	-1.92796	-2.0582	-2.08327	-2.20769	-2.25156			6.54583	-0.0524986	97.5774	195.182	292.934	390.713	488.491	586.397	684.09	781.994	879.854	977.819	1075.69	1173.63
6.5525	-0.0630281	-0.433156	-0.820987	-1.04336	-1.25889	-1.46318	-1.55497	-1.85069	-1.93469	-2.0616	-2.10228	-2.22358	-2.25409			6.5525	-0.0630281	97.5571	195.16	292.927	390.702	488.488	586.387	684.081	781.987	879.851	977.8	1075.67	1173.63
6.55917	-0.0748204	-0.449252	-0.840727	-1.04044	-1.2717	-1.47468	-1.56689	-1.86248	-1.94158	-2.06454	-2.12434	-2.23692	-2.25838			6.55917	-0.0748204	97.541	195.14	292.93	390.689	488.477	586.375	684.069	781.981	879.848	977.778	1075.66	1173.62
6.56583	-0.0824738	-0.457085	-0.847545	-1.02982	-1.28207	-1.49082	-1.57785	-1.8668	-1.94589	-2.0669	-2.13954	-2.24317	-2.26749			6.56583	-0.0824738	97.5332	195.133	292.941	390.679	488.46	586.364	684.065	781.976	879.845	977.763	1075.65	1173.62
6.5725	-0.0786024	-0.454032	-0.838677	-1.01323	-1.28884	-1.50171	-1.57881	-1.85673	-1.93769	-2.06298	-2.13581	-2.23547	-2.27028			6.5725	-0.0786024	97.5362	195.142	292.958	390.672	488.45	586.363	684.075	781.984	879.849	977.767	1075.66	1173.61
6.57917	-0.0689207	-0.445087	-0.816727	-0.991852	-1.29321	-1.50209	-1.57404	-1.83846	-1.92265	-2.05499	-2.11833	-2.22058	-2.26492			6.57917	-0.0689207	97.5452	195.164	292.979	390.668	488.449	586.368	684.093	781.999	879.857	977.784	1075.67	1173.62
6.58583	-0.0551039	-0.434541	-0.792305	-0.973641	-1.29312	-1.49497	-1.56927	-1.82226	-1.90836	-2.045	-2.09972	-2.20429	-2.25483			6.58583	-0.0551039	97.5557	195.188	292.997	390.668	488.456	586.372	684.11	782.014	879.867	977.803	1075.69	1173.63
6.5925	-0.0393836	-0.424985	-0.771313	-0.965066	-1.2855	-1.48641	-1.56307	-1.81226	-1.89838	-2.03218	-2.08207	-2.18996	-2.24337			6.5925	-0.0393836	97.5653	195.209	293.006	390.676	488.465	586.378	684.12	782.024	879.88	977.821	1075.7	1173.64
6.59917	-0.0255778	-0.416317	-0.755389	-0.964294	-1.27424	-1.47315	-1.55687	-1.80752	-1.89127	-2.02081	-2.06774	-2.17888	-2.2361			6.59917	-0.0255778	97.5739	195.225	293.006	390.687	488.478	586.385	684.124	782.031	879.892	977.835	1075.71	1173.65
6.60583	-0.0235532	-0.411189	-0.750211	-0.964539	-1.26209	-1.45655	-1.55163	-1.80692	-1.88679	-2.01533	-2.05741	-2.16782	-2.22695			6.60583	-0.0235532	97.5791	195.23	293.006	390.699	488.495	586.39	684.125	782.035	879.897	977.845	1075.73	1173.66
6.6125	-0.0389174	-0.411771	-0.758513	-0.964906	-1.25482	-1.442	-1.55258	-1.81514	-1.89414	-2.01942	-2.06206	-2.16207	-2.22263			6.6125	-0.0389174	97.5785	195.222	293.006	390.706	488.509	586.389	684.117	782.028	879.893	977.841	1075.73	1173.66
6.61917	-0.0587118	-0.416113	-0.776499	-0.972965	-1.25811	-1.43948	-1.55973	-1.82825	-1.90699	-2.02817	-2.08181	-2.16511	-2.22137			6.61917	-0.0587118	97.5741	195.204	292.998	390.703	488.512	586.382	684.104	782.015	879.884	977.821	1075.73	1173.66
6.62583	-0.0730016	-0.419463	-0.792652	-0.984155	-1.26978	-1.44697	-1.56593	-1.84207	-1.91983	-2.03908	-2.10757	-2.17369	-2.22662			6.62583	-0.0730016	97.5708	195.188	292.987	390.691	488.504	586.376	684.09	782.002	879.873	977.795	1075.72	1173.66
6.6325	-0.0781255	-0.4193	-0.803701	-0.992523	-1.28721	-1.45451	-1.57261	-1.8553	-1.92769	-2.04823	-2.13343	-2.18077	-2.23465			6.6325	-0.0781255	97.571	195.177	292.978	390.674	488.497	586.369	684.077	781.994	879.864	977.769	1075.71	1173.65
6.63917	-0.0727386	-0.415937	-0.80892	-0.996787	-1.29958	-1.46018	-1.57738	-1.86517	-1.93456	-2.05068	-2.15408	-2.18281	-2.23478			6.63917	-0.0727386	97.5743	195.172	292.974	390.661	488.491	586.364	684.067	781.988	879.862	977.749	1075.71	1173.65
6.64583	-0.0601347	-0.41029	-0.808034	-1.00109	-1.30531	-1.46536	-1.57976	-1.8683	-1.937	-2.04431	-2.16858	-2.18305	-2.22978			6.64583	-0.0601347	97.58	195.172	292.97	390.656	488.486	586.362	684.064	781.985	879.868	977.734	1075.71	1173.65
6.6525	-0.0458079	-0.404814	-0.799685	-1.00479	-1.30234	-1.47355	-1.57928	-1.86446	-1.9346	-2.0367	-2.17436	-2.18057	-2.22539			6.6525	-0.0458079	97.5854	195.181	292.966	390.659	488.478	586.362	684.067	781.987	879.876	977.728	1075.71	1173.66
6.65917	-0.0392058	-0.403072	-0.788497	-1.00658	-1.29554	-1.4803	-1.57928	-1.86072	-1.93378	-2.03354	-2.17522	-2.18013	-2.23115			6.65917	-0.0392058	97.5872	195.192	292.964	390.666	488.471	586.362	684.071	781.988	879.879	977.727	1075.71	1173.65
6.66583	-0.0376592	-0.4029	-0.779968	-1.00676	-1.29429	-1.48479	-1.58119	-1.85632	-1.93307	-2.0327	-2.17056	-2.18195	-2.23917			6.66583	-0.0376592	97.5874	195.201	292.964	390.667	488.467	586.36	684.076	781.989	879.88	977.732	1075.71	1173.64
6.6725	-0.0390173	-0.402702	-0.774396	-1.00635	-1.29245	-1.48477	-1.58167	-1.84814	-1.93293	-2.03203	-2.15968	-2.1852	-2.23813			6.6725	-0.0390173	97.5876	195.206	292.964	390.669	488.467	586.36	684.084	781.989	879.88	977.743	1075.71	1173.65
6.67917	-0.0456682	-0.406093	-0.773537	-1.0084	-1.29498	-1.48406	-1.5769	-1.84287	-1.93192	-2.03338	-2.14635	-2.19004	-2.23247			6.67917	-0.0456682	97.5842	195.207	292.962	390.666	488.467	586.365	684.089	781.99	879.879	977.756	1075.7	1173.65
6.68583	-0.0513829	-0.413776	-0.77368	-1.01104	-1.29666	-1.48442	-1.56832	-1.84048	-1.9343	-2.03623	-2.13587	-2.19441	-2.22922			6.68583	-0.0513829	97.5765	195.207	292.96	390.664	488.467	586.373	684.091	781.988	879.876	977.767	1075.7	1173.65
6.6925	-0.0517348	-0.423582	-0.776473	-1.00816	-1.30046	-1.48393	-1.56212	-1.84035	-1.93928	-2.04058	-2.13121	-2.20046	-2.22573			6.6925	-0.0517348	97.5667	195.204	292.963	390.661	488.467	586.379	684.091	781.983	879.872	977.771	1075.69	1173.66
6.69917	-0.0455808	-0.430804	-0.781618	-0.998021	-1.30367	-1.48192	-1.56069	-1.83897	-1.94417	-2.04558	-2.13406	-2.2049	-2.21634			6.69917	-0.0455808	97.5595	195.199	292.973	390.657	488.469	586.381	684.093	781.978	879.867	977.769	1075.69	1173.67
6.70583	-0.0409912	-0.439242	-0.79128	-0.987955	-1.30124	-1.47895	-1.56546	-1.83962	-1.94928	-2.05418	-2.13911	-2.21168	-2.20453			6.70583	-0.0409912	97.551	195.189	292.983	390.66	488.472	586.376	684.092	781.973	879.858	977.764	1075.68	1173.68
6.7125	-0.036823	-0.444637	-0.798766	-0.983694	-1.29555	-1.47815	-1.57166	-1.84213	-1.95192	-2.0641	-2.14043	-2.21745	-2.19933			6.7125	-0.036823	97.5456	195.182	292.987	390.665	488.473	586.37	684.09	781.97	879.848	977.762	1075.68	1173.68
6.71917	-0.0364839	-0.448484	-0.801188	-0.981825	-1.28748	-1.4806	-1.58167	-1.8456	-1.95362	-2.07499	-2.13981	-2.2221	-2.20446			6.71917	-0.0364839	97.5418	195.179	292.989	390.674	488.471	586.36	684.086	781.968	879.837	977.763	1075.67	1173.68
6.72583	-0.0403282	-0.452166	-0.803239	-0.981707	-1.28641	-1.48779	-1.59168	-1.85374	-1.95367	-2.0865	-2.14311	-2.22429	-2.21285			6.72583	-0.0403282	97.5381	195.177	292.989	390.675	488.464	586.35	684.078	781.968	879.826	977.76	1075.67	1173.67
6.7325	-0.048907	-0.454576	-0.808544	-0.98942	-1.28887	-1.49645	-1.59931	-1.86518	-1.9551	-2.09222	-2.15027	-2.22528	-2.22051			6.7325	-0.048907	97.5357	195.172	292.981	390.672	488.455	586.342	684.067	781.967	879.82	977.752	1075.67	1173.66
6.73917	-0.0555701	-0.448873	-0.815714	-1.00421	-1.29365	-1.5055	-1.6036	-1.87995	-1.95554	-2.09217	-2.15171	-2.22483	-2.2253			6.73917	-0.0555701	97.5414	195.165	292.967	390.667	488.446	586.338	684.052	781.967	879.82	977.751	1075.67	1173.66
6.74583	-0.0574371	-0.436594	-0.820712	-1.01932	-1.30018	-1.51593	-1.60551	-1.89517	-1.95499	-2.08823	-2.15079	-2.21878	-2.22832			6.74583	-0.0574371	97.5537	195.16	292.951	390.661	488.435	586.336	684.037	781.967	879.824	977.752	1075.67	1173.65
6.7525	-0.057814	-0.426841	-0.823091	-1.02616	-1.31036	-1.52863	-1.60933	-1.9089	-1.95669	-2.08267	-2.15279	-2.21149	-2.23152			6.7525	-0.057814	97.5634	195.157	292.945	390.651	488.423	586.332	684.023	781.965	879.83	977.75	1075.68	1173.65
6.75917	-0.0561811	-0.419306	-0.823224	-1.02723	-1.31905	-1.53725	-1.61266	-1.91918	-1.96152	-2.07776	-2.15776	-2.20223	-2.23465			6.75917	-0.0561811	97.571	195.157	292.944	390.642	488.414	586.329	684.013	781.961	879.835	977.745	1075.69	1173.65
6.76583	-0.0513338	-0.408687	-0.823579	-1.02625	-1.32237	-1.53833	-1.61457	-1.92244	-1.96567	-2.07233	-2.15929	-2.197	-2.23992			6.76583	-0.0513338	97.5816	195.157	292.945	390.639	488.413	586.327	684.009	781.956	879.84	977.743	1075.7	1173.64
6.7725	-0.0421928	-0.399297	-0.823298	-1.02312	-1.32019	-1.53573	-1.61123	-1.91998	-1.96502	-2.06583	-2.15601	-2.19383	-2.24867			6.7725	-0.0421928	97.591	195.157	292.948	390.641	488.416	586.33	684.012	781.957	879.847	977.747	1075.7	1173.63
6.77917	-0.0280194	-0.396904	-0.820277	-1.01838	-1.31401	-1.53482	-1.59979	-1.90867	-1.95859	-2.0557	-2.15014	-2.18934	-2.2561			6.77917	-0.0280194	97.5934	195.16	292.952	390.647	488.416	586.342	684.023	781.963	879.857	977.752	1075.7	1173.63
6.78583	-0.0136415	-0.399762	-0.807705	-1.01013	-1.30291	-1.531	-1.58358	-1.88761	-1.948	-2.04465	-2.13882	-2.18003	-2.25251			6.78583	-0.0136415	97.5905	195.173	292.961	390.658	488.42	586.358	684.044	781.974	879.868	977.764	1075.71	1173.63
6.7925	-0.00533016	-0.404206	-0.791875	-1.00327	-1.29032	-1.52523	-1.57595	-1.86881	-1.94091	-2.03974	-2.12615	-2.16944	-2.24383			6.7925	-0.00533016	97.5861	195.189	292.968	390.671	488.426	586.366	684.063	781.981	879.873	977.776	1075.72	1173.64
6.79917	-0.00282325	-0.405104	-0.782298	-1.00282	-1.28749	-1.52251	-1.57881	-1.85629	-1.93543	-2.03605	-2.11245	-2.16287	-2.23439			6.79917	-0.00282325	97.5852	195.198	292.968	390.674	488.429	586.363	684.076	781.987	879.876	977.79	1075.73	1173.65
6.80583	-0.00511579	-0.402174	-0.780776	-1.00621	-1.2966	-1.52299	-1.58691	-1.84952	-1.93424	-2.02942	-2.10152	-2.16124	-2.22561			6.80583	-0.00511579	97.5881	195.2	292.965	390.664	488.428	586.355	684.082	781.988	879.883	977.801	1075.73	1173.66
6.8125	-0.00408878	-0.392684	-0.778317	-1.00708	-1.30558	-1.52281	-1.59264	-1.84039	-1.93367	-2.01934	-2.0902	-2.15868	-2.21447			6.8125	-0.00408878	97.5976	195.202	292.964	390.655	488.429	586.349	684.091	781.988	879.893	977.812	1075.73	1173.67
6.81917	-0.0106657	-0.385862	-0.774805	-1.00184	-1.30749	-1.51423	-1.60408	-1.83695	-1.93395	-2.01523	-2.08458	-2.15581	-2.20778			6.81917	-0.0106657	97.6044	195.206	292.969	390.654	488.437	586.337	684.095	781.988	879.897	977.818	1075.74	1173.68
6.82583	-0.0231595	-0.383461	-0.778805	-0.997742	-1.30769	-1.51002	-1.61743	-1.84515	-1.93315	-2.01399	-2.08731	-2.15461	-2.21326			6.82583	-0.0231595	97.6068	195.202	292.973	390.653	488.441	586.324	684.087	781.989	879.898	977.815	1075.74	1173.67
6.8325	-0.0353492	-0.379285	-0.788484	-0.990616	-1.30867	-1.50687	-1.61982	-1.85544	-1.92653	-2.01145	-2.09562	-2.15538	-2.22023			6.8325	-0.0353492	97.611	195.192	292.98	390.652	488.444	586.322	684.076	781.996	879.901	977.807	1075.74	1173.66
6.83917	-0.0413691	-0.372231	-0.796831	-0.978148	-1.30526	-1.50459	-1.61171	-1.86336	-1.92332	-2.00712	-2.10391	-2.15998	-2.2191			6.83917	-0.0413691	97.618	195.184	292.993	390.656	488.447	586.33	684.068	781.999	879.905	977.799	1075.73	1173.66
6.84583	-0.0424705	-0.366729	-0.799427	-0.965684	-1.29423	-1.50488	-1.60265	-1.86828	-1.92651	-2.00526	-2.10809	-2.16589	-2.21119			6.84583	-0.0424705	97.6235	195.181	293.005	390.667	488.446	586.339	684.064	781.996	879.907	977.795	1075.73	1173.67
6.8525	-0.0454143	-0.368189	-0.804042	-0.959531	-1.28187	-1.5061	-1.60122	-1.8717	-1.93665	-2.00778	-2.11179	-2.17478	-2.20625			6.8525	-0.0454143	97.6221	195.176	293.011	390.679	488.445	586.34	684.06	781.985	879.905	977.791	1075.72	1173.68
6.85917	-0.0444759	-0.370337	-0.810428	-0.963652	-1.27503	-1.50717	-1.59693	-1.87267	-1.94429	-2.00537	-2.10983	-2.18155	-2.20491			6.85917	-0.0444759	97.6199	195.17	293.007	390.686	488.444	586.345	684.059	781.978	879.907	977.793	1075.71	1173.68
6.86583	-0.0366853	-0.365928	-0.811559	-0.970575	-1.26812	-1.50043	-1.58739	-1.86726	-1.94784	-1.99743	-2.09909	-2.18562	-2.19659			6.86583	-0.0366853	97.6243	195.169	293	390.693	488.451	586.354	684.065	781.974	879.915	977.804	1075.71	1173.69
6.8725	-0.0272804	-0.362565	-0.811933	-0.979069	-1.25993	-1.492	-1.57833	-1.86501	-1.95666	-1.98776	-2.08844	-2.19114	-2.18637			6.8725	-0.0272804	97.6277	195.169	292.992	390.701	488.459	586.363	684.067	781.965	879.925	977.814	1075.7	1173.7
6.87917	-0.0230645	-0.359544	-0.8131	-0.991574	-1.25145	-1.48861	-1.56784	-1.85889	-1.9635	-1.98134	-2.07932	-2.19046	-2.17663			6.87917	-0.0230645	97.6307	195.167	292.979	390.71	488.463	586.374	684.073	781.959	879.931	977.823	1075.7	1173.71
6.88583	-0.0279461	-0.357262	-0.817566	-0.998025	-1.24455	-1.48564	-1.55449	-1.85089	-1.96086	-1.97404	-2.07729	-2.1828	-2.16659			6.88583	-0.0279461	97.633	195.163	292.973	390.716	488.466	586.387	684.081	781.961	879.938	977.825	1075.71	1173.72
6.8925	-0.0349043	-0.35513	-0.817774	-1.00165	-1.24817	-1.48702	-1.54448	-1.84832	-1.95001	-1.97019	-2.07799	-2.17237	-2.15664			6.8925	-0.0349043	97.6351	195.163	292.969	390.713	488.464	586.397	684.084	781.972	879.942	977.825	1075.72	1173.73
6.89917	-0.03827	-0.356024	-0.815338	-1.00552	-1.25825	-1.4964	-1.54781	-1.85454	-1.94291	-1.97075	-2.08893	-2.16944	-2.14894			6.89917	-0.03827	97.6342	195.165	292.965	390.703	488.455	586.394	684.077	781.979	879.942	977.814	1075.72	1173.73
6.90583	-0.0360865	-0.364264	-0.817711	-1.01375	-1.27028	-1.51415	-1.56069	-1.8638	-1.94614	-1.97888	-2.1092	-2.17305	-2.15016			6.90583	-0.0360865	97.626	195.163	292.957	390.691	488.437	586.381	684.068	781.976	879.933	977.793	1075.72	1173.73
6.9125	-0.033188	-0.372983	-0.822254	-1.0226	-1.28391	-1.52857	-1.57452	-1.8671	-1.95084	-1.99117	-2.12975	-2.18039	-2.15702			6.9125	-0.033188	97.6173	195.158	292.948	390.677	488.423	586.367	684.065	781.971	879.921	977.773	1075.71	1173.73
6.91917	-0.0301695	-0.385266	-0.822846	-1.02667	-1.30085	-1.53321	-1.58548	-1.86981	-1.95479	-2.00447	-2.1461	-2.1918	-2.17035			6.91917	-0.0301695	97.605	195.158	292.944	390.66	488.418	586.356	684.062	781.967	879.908	977.757	1075.7	1173.71
6.92583	-0.0221852	-0.400597	-0.813854	-1.02806	-1.31607	-1.53343	-1.59502	-1.87088	-1.95694	-2.01579	-2.15407	-2.20412	-2.186			6.92583	-0.0221852	97.5897	195.167	292.943	390.645	488.418	586.347	684.061	781.965	879.897	977.749	1075.69	1173.7
6.9325	-0.00603812	-0.412312	-0.801025	-1.02213	-1.31634	-1.52959	-1.59502	-1.86952	-1.95945	-2.0241	-2.15592	-2.20957	-2.19574			6.9325	-0.00603812	97.5779	195.179	292.949	390.645	488.422	586.347	684.062	781.963	879.888	977.747	1075.68	1173.69
6.93917	0.00839975	-0.415766	-0.791012	-1.0079	-1.30497	-1.52033	-1.58501	-1.867	-1.96351	-2.03047	-2.15036	-2.20469	-2.19945			6.93917	0.00839975	97.5745	195.19	292.963	390.656	488.431	586.357	684.065	781.959	879.882	977.752	1075.69	1173.68
6.94583	0.00876256	-0.413042	-0.782276	-0.992786	-1.29367	-1.50949	-1.57213	-1.87093	-1.96755	-2.02937	-2.14071	-2.19853	-2.20568			6.94583	0.00876256	97.5772	195.198	292.978	390.667	488.442	586.369	684.061	781.955	879.883	977.762	1075.69	1173.68
6.9525	0.000801818	-0.410449	-0.771627	-0.983447	-1.28624	-1.50754	-1.56355	-1.88032	-1.97057	-2.01932	-2.13033	-2.19311	-2.21648			6.9525	0.000801818	97.5798	195.209	292.987	390.675	488.444	586.378	684.052	781.952	879.893	977.772	1075.7	1173.67
6.95917	-0.00242494	-0.406179	-0.758489	-0.976771	-1.27575	-1.51302	-1.55783	-1.88498	-1.96895	-2.00573	-2.11855	-2.18285	-2.22529			6.95917	-0.00242494	97.5841	195.222	292.994	390.685	488.438	586.384	684.047	781.953	879.907	977.784	1075.71	1173.66
6.96583	0.00110171	-0.398285	-0.749101	-0.973733	-1.26556	-1.51656	-1.55449	-1.8886	-1.96955	-2.00283	-2.11352	-2.17142	-2.22911			6.96583	0.00110171	97.592	195.231	292.997	390.695	488.435	586.387	684.043	781.953	879.91	977.789	1075.72	1173.65
6.9725	0.00218332	-0.391461	-0.749712	-0.975113	-1.26789	-1.51686	-1.55735	-1.89372	-1.97214	-2.01195	-2.11507	-2.1685	-2.23192			6.9725	0.00218332	97.5988	195.231	292.996	390.693	488.434	586.384	684.038	781.95	879.9	977.788	1075.72	1173.65
6.97917	-0.0027617	-0.386098	-0.754624	-0.978283	-1.27821	-1.51581	-1.56546	-1.90057	-1.97296	-2.02961	-2.11965	-2.17913	-2.23397			6.97917	-0.0027617	97.6042	195.226	292.993	390.683	488.435	586.376	684.031	781.949	879.883	977.783	1075.71	1173.65
6.98583	-0.00837263	-0.385336	-0.759103	-0.979246	-1.29014	-1.51454	-1.57356	-1.90332	-1.97128	-2.05067	-2.12784	-2.19508	-2.23895			6.98583	-0.00837263	97.6049	195.221	292.992	390.671	488.437	586.368	684.029	781.951	879.862	977.775	1075.7	1173.64
6.9925	-0.00833472	-0.387999	-0.765086	-0.9791	-1.29858	-1.50635	-1.5769	-1.89899	-1.96694	-2.06828	-2.13744	-2.20646	-2.23984			6.9925	-0.00833472	97.6023	195.215	292.992	390.662	488.445	586.365	684.033	781.955	879.844	977.765	1075.69	1173.64
6.99917	-0.00598301	-0.395911	-0.776534	-0.981207	-1.30641	-1.4949	-1.58072	-1.89664	-1.96699	-2.08216	-2.14836	-2.21047	-2.23622			6.99917	-0.00598301	97.5944	195.204	292.99	390.655	488.456	586.361	684.035	781.955	879.83	977.754	1075.68	1173.65
7.00583	-0.00501046	-0.404604	-0.790628	-0.980193	-1.31398	-1.48779	-1.58691	-1.89758	-1.96839	-2.08261	-2.15602	-2.20872	-2.23114			7.00583	-0.00501046	97.5857	195.19	292.991	390.647	488.464	586.355	684.034	781.954	879.83	977.747	1075.68	1173.65
7.0125	-0.00735316	-0.413724	-0.802121	-0.972571	-1.32019	-1.48728	-1.59502	-1.9004	-1.97688	-2.071	-2.16272	-2.20688	-2.23215			7.0125	-0.00735316	97.5765	195.178	292.998	390.641	488.464	586.347	684.031	781.945	879.841	977.74	1075.69	1173.65
7.01917	-0.00992414	-0.422114	-0.809684	-0.965809	-1.3282	-1.4942	-1.5974	-1.89963	-1.99012	-2.05054	-2.16729	-2.20357	-2.24076			7.01917	-0.00992414	97.5681	195.171	293.005	390.633	488.457	586.344	684.032	781.932	879.862	977.735	1075.69	1173.64
7.02583	-0.00794638	-0.42733	-0.814198	-0.962644	-1.33553	-1.50059	-1.59454	-1.89622	-2.00146	-2.03089	-2.16502	-2.19279	-2.24429			7.02583	-0.00794638	97.5629	195.166	293.008	390.626	488.451	586.347	684.036	781.921	879.881	977.738	1075.7	1173.64
7.0325	-0.00957281	-0.430056	-0.816337	-0.962875	-1.3391	-1.50387	-1.59454	-1.89928	-2.0109	-2.02145	-2.16148	-2.18101	-2.24729			7.0325	-0.00957281	97.5602	195.164	293.008	390.622	488.447	586.347	684.033	781.911	879.891	977.741	1075.71	1173.64
7.03917	-0.0163448	-0.4283	-0.818014	-0.966021	-1.34129	-1.50414	-1.59693	-1.9051	-2.00918	-2.01504	-2.15756	-2.17865	-2.25304			7.03917	-0.0163448	97.562	195.163	293.005	390.62	488.447	586.345	684.027	781.913	879.897	977.745	1075.71	1173.63
7.04583	-0.0257191	-0.421967	-0.82089	-0.971745	-1.33796	-1.49923	-1.59693	-1.90827	-1.99787	-2.01162	-2.15054	-2.18288	-2.25726			7.04583	-0.0257191	97.5683	195.16	292.999	390.623	488.452	586.345	684.024	781.924	879.901	977.752	1075.71	1173.63
7.0525	-0.0291386	-0.413103	-0.819294	-0.978257	-1.32682	-1.49129	-1.58739	-1.90454	-1.97514	-2.01043	-2.13854	-2.1801	-2.25258			7.0525	-0.0291386	97.5772	195.161	292.993	390.634	488.46	586.354	684.027	781.947	879.902	977.764	1075.71	1173.63
7.05917	-0.0224197	-0.402526	-0.808006	-0.979374	-1.30648	-1.47779	-1.57404	-1.89687	-1.95125	-2.00899	-2.12146	-2.16592	-2.23697			7.05917	-0.0224197	97.5877	195.173	292.991	390.655	488.474	586.368	684.035	781.971	879.903	977.781	1075.73	1173.65
7.06583	-0.0140393	-0.395187	-0.794273	-0.972687	-1.28454	-1.46355	-1.5645	-1.89325	-1.93686	-2.0048	-2.11075	-2.15263	-2.22273			7.06583	-0.0140393	97.5951	195.186	292.998	390.677	488.488	586.377	684.039	781.985	879.908	977.792	1075.74	1173.66
7.0725	-0.00644092	-0.393128	-0.785296	-0.962419	-1.27189	-1.45762	-1.55735	-1.89186	-1.92929	-1.99485	-2.10165	-2.14859	-2.21344			7.0725	-0.00644092	97.5971	195.195	293.008	390.689	488.494	586.384	684.04	781.993	879.918	977.801	1075.74	1173.67
7.07917	-0.000155946	-0.394308	-0.776156	-0.95005	-1.2619	-1.46007	-1.54829	-1.88843	-1.92816	-1.98552	-2.09363	-2.14698	-2.20992			7.07917	-0.000155946	97.596	195.204	293.021	390.699	488.491	586.393	684.043	781.994	879.927	977.809	1075.75	1173.67
7.08583	0.00523896	-0.394263	-0.762209	-0.941717	-1.24975	-1.46828	-1.53589	-1.88351	-1.92929	-1.97792	-2.08567	-2.14087	-2.21192			7.08583	0.00523896	97.596	195.218	293.029	390.711	488.483	586.406	684.048	781.993	879.934	977.817	1075.75	1173.67
7.0925	0.00927447	-0.388059	-0.746826	-0.937933	-1.23357	-1.47294	-1.5254	-1.87948	-1.93032	-1.97262	-2.07831	-2.13268	-2.21613			7.0925	0.00927447	97.6022	195.234	293.033	390.727	488.478	586.416	684.052	781.992	879.94	977.824	1075.76	1173.67
7.09917	0.00604431	-0.384403	-0.742231	-0.940976	-1.2204	-1.47374	-1.52349	-1.87746	-1.93342	-1.97602	-2.07839	-2.13238	-2.22345			7.09917	0.00604431	97.6059	195.238	293.03	390.741	488.478	586.418	684.054	781.989	879.936	977.824	1075.76	1173.66
7.10583	-0.000737369	-0.383103	-0.747185	-0.951582	-1.21527	-1.47695	-1.53065	-1.87042	-1.93362	-1.98491	-2.08066	-2.14049	-2.23252			7.10583	-0.000737369	97.6072	195.233	293.019	390.746	488.474	586.411	684.061	781.988	879.927	977.822	1075.75	1173.65
7.1125	-0.00634818	-0.38283	-0.754096	-0.964109	-1.21254	-1.48164	-1.54257	-1.85838	-1.93195	-1.99215	-2.08838	-2.14787	-2.24038			7.1125	-0.00634818	97.6074	195.226	293.007	390.749	488.47	586.399	684.073	781.99	879.92	977.814	1075.75	1173.64
7.11917	-0.00391335	-0.381701	-0.760581	-0.972087	-1.21432	-1.48729	-1.55163	-1.84641	-1.92663	-1.99636	-2.09942	-2.15022	-2.24082			7.11917	-0.00391335	97.6086	195.22	292.999	390.747	488.464	586.39	684.085	781.995	879.916	977.803	1075.74	1173.64
7.12583	0.00363227	-0.382363	-0.76952	-0.974089	-1.22252	-1.49152	-1.56355	-1.83887	-1.92345	-1.9985	-2.11411	-2.15316	-2.23422			7.12583	0.00363227	97.6079	195.211	292.997	390.739	488.46	586.378	684.093	781.999	879.914	977.788	1075.74	1173.65
7.1325	0.00937673	-0.386689	-0.779553	-0.973081	-1.23534	-1.49371	-1.57642	-1.83503	-1.92387	-1.99841	-2.12558	-2.16083	-2.22711			7.1325	0.00937673	97.6036	195.201	292.998	390.726	488.458	586.365	684.097	781.998	879.914	977.777	1075.73	1173.66
7.13917	0.0121467	-0.387628	-0.783048	-0.967933	-1.24974	-1.49548	-1.58739	-1.83178	-1.92259	-1.98905	-2.1264	-2.16916	-2.22114			7.13917	0.0121467	97.6026	195.197	293.003	390.711	488.456	586.354	684.1	781.999	879.923	977.776	1075.72	1173.66
7.14583	0.0176679	-0.380606	-0.771667	-0.955665	-1.25846	-1.49423	-1.58453	-1.82626	-1.91636	-1.97404	-2.11337	-2.16973	-2.20978			7.14583	0.0176679	97.6097	195.209	293.015	390.703	488.457	586.357	684.106	782.006	879.938	977.789	1075.72	1173.67
7.1525	0.0266865	-0.368551	-0.750466	-0.936897	-1.25972	-1.48623	-1.57309	-1.8244	-1.91024	-1.96271	-2.09711	-2.16812	-2.19482			7.1525	0.0266865	97.6217	195.23	293.034	390.701	488.465	586.368	684.107	782.012	879.95	977.805	1075.72	1173.69
7.15917	0.0342778	-0.357011	-0.725495	-0.921866	-1.2547	-1.47302	-1.5583	-1.82396	-1.9108	-1.95664	-2.08134	-2.16943	-2.17944			7.15917	0.0342778	97.6333	195.255	293.049	390.706	488.478	586.383	684.108	782.011	879.956	977.821	1075.72	1173.7
7.16583	0.0350563	-0.348931	-0.701809	-0.911746	-1.24362	-1.45556	-1.54305	-1.82365	-1.91593	-1.95147	-2.06878	-2.17171	-2.16933			7.16583	0.0350563	97.6413	195.279	293.059	390.717	488.496	586.399	684.108	782.006	879.961	977.834	1075.72	1173.71
7.1725	0.0317319	-0.345922	-0.688888	-0.90641	-1.23447	-1.44534	-1.53208	-1.82173	-1.92112	-1.94754	-2.06257	-2.17623	-2.16097			7.1725	0.0317319	97.6443	195.292	293.064	390.727	488.506	586.409	684.11	782.001	879.965	977.84	1075.72	1173.72
7.17917	0.0316219	-0.34536	-0.684696	-0.903492	-1.22631	-1.44084	-1.52063	-1.81421	-1.9209	-1.94512	-2.06298	-2.17571	-2.15186			7.17917	0.0316219	97.6449	195.296	293.067	390.735	488.51	586.421	684.118	782.001	879.967	977.84	1075.72	1173.73
7.18583	0.0317442	-0.349969	-0.691051	-0.902146	-1.21924	-1.43722	-1.51587	-1.80837	-1.9216	-1.95045	-2.07501	-2.17326	-2.14418			7.18583	0.0317442	97.6403	195.289	293.069	390.742	488.514	586.426	684.123	782	879.962	977.828	1075.72	1173.74
7.1925	0.0270978	-0.363261	-0.714348	-0.908764	-1.21966	-1.43716	-1.5173	-1.80729	-1.929	-1.96346	-2.09278	-2.17097	-2.14475			7.1925	0.0270978	97.627	195.266	293.062	390.741	488.514	586.424	684.125	781.993	879.949	977.81	1075.72	1173.74
7.19917	0.0168926	-0.382081	-0.747986	-0.921333	-1.23032	-1.44147	-1.5254	-1.80939	-1.93507	-1.97826	-2.11354	-2.17281	-2.15326			7.19917	0.0168926	97.6082	195.233	293.049	390.731	488.51	586.416	684.122	781.987	879.934	977.789	1075.72	1173.73
7.20583	0.00946184	-0.396853	-0.775419	-0.939279	-1.24636	-1.44923	-1.53542	-1.8092	-1.93657	-1.98953	-2.12755	-2.17482	-2.16576			7.20583	0.00946184	97.5934	195.205	293.032	390.715	488.502	586.406	684.123	781.986	879.923	977.775	1075.72	1173.72
7.2125	0.00618423	-0.40295	-0.783544	-0.95385	-1.2595	-1.45025	-1.544	-1.8058	-1.93457	-1.99707	-2.13432	-2.17061	-2.17681			7.2125	0.00618423	97.5873	195.197	293.017	390.702	488.501	586.398	684.126	781.988	879.915	977.768	1075.72	1173.71
7.21917	-5.56444e-05	-0.407494	-0.782538	-0.963039	-1.26774	-1.44732	-1.55067	-1.81061	-1.93749	-2.00715	-2.1376	-2.16981	-2.18888			7.21917	-5.56444e-05	97.5828	195.198	293.008	390.693	488.504	586.391	684.121	781.985	879.905	977.765	1075.72	1173.69
7.22583	-0.00536584	-0.407564	-0.78238	-0.971444	-1.27042	-1.44927	-1.54972	-1.81687	-1.94045	-2.01249	-2.13321	-2.17397	-2.1959			7.22583	-0.00536584	97.5827	195.198	292.999	390.691	488.502	586.392	684.115	781.982	879.9	977.769	1075.72	1173.69
7.2325	-0.00236606	-0.391805	-0.769456	-0.974629	-1.26169	-1.45554	-1.54018	-1.81578	-1.93208	-2.004	-2.11523	-2.17171	-2.19413			7.2325	-0.00236606	97.5985	195.211	292.996	390.699	488.496	586.401	684.116	781.99	879.908	977.787	1075.72	1173.69
7.23917	0.00597681	-0.362214	-0.742987	-0.965825	-1.24287	-1.46029	-1.52588	-1.806	-1.91972	-1.98433	-2.0888	-2.15442	-2.18732			7.23917	0.00597681	97.628	195.238	293.005	390.718	488.491	586.416	684.126	782.002	879.928	977.814	1075.74	1173.7
7.24583	0.00804552	-0.337617	-0.721269	-0.946339	-1.22147	-1.46338	-1.51443	-1.79964	-1.91084	-1.96485	-2.06849	-2.13631	-2.18543			7.24583	0.00804552	97.6526	195.259	293.024	390.74	488.488	586.427	684.132	782.011	879.948	977.834	1075.76	1173.7
7.2525	0.00680092	-0.330376	-0.718535	-0.929447	-1.20697	-1.46909	-1.50394	-1.80756	-1.90758	-1.94989	-2.0615	-2.13011	-2.19401			7.2525	0.00680092	97.6599	195.262	293.041	390.754	488.482	586.438	684.124	782.015	879.962	977.841	1075.76	1173.69
7.25917	0.00881249	-0.334865	-0.726843	-0.923242	-1.20219	-1.47389	-1.49345	-1.82129	-1.89686	-1.93809	-2.06015	-2.13319	-2.20567			7.25917	0.00881249	97.6554	195.254	293.048	390.759	488.477	586.448	684.111	782.025	879.974	977.842	1075.76	1173.68
7.26583	0.0150121	-0.339795	-0.730685	-0.921328	-1.20218	-1.47291	-1.48964	-1.83416	-1.88163	-1.92768	-2.05589	-2.13345	-2.21547			7.26583	0.0150121	97.6505	195.25	293.049	390.759	488.478	586.452	684.098	782.04	879.985	977.847	1075.76	1173.67
7.2725	0.0133356	-0.34576	-0.732674	-0.918028	-1.2027	-1.46305	-1.48916	-1.84442	-1.87211	-1.92413	-2.05183	-2.13395	-2.22264			7.2725	0.0133356	97.6445	195.248	293.053	390.758	488.488	586.452	684.087	782.05	879.988	977.851	1075.76	1173.66
7.27917	0.00703685	-0.354406	-0.73552	-0.918308	-1.20393	-1.44592	-1.49012	-1.85406	-1.86895	-1.92962	-2.05028	-2.13956	-2.22635			7.27917	0.00703685	97.6359	195.245	293.052	390.757	488.505	586.451	684.078	782.053	879.983	977.852	1075.75	1173.66
7.28583	0.00614133	-0.360293	-0.732472	-0.922465	-1.20571	-1.42571	-1.48535	-1.85829	-1.8655	-1.94089	-2.04795	-2.1455	-2.22036			7.28583	0.00614133	97.63	195.248	293.048	390.755	488.526	586.456	684.074	782.057	879.971	977.855	1075.75	1173.66
7.2925	0.00905913	-0.359991	-0.722336	-0.924432	-1.20338	-1.40878	-1.48249	-1.8568	-1.86491	-1.95646	-2.04467	-2.14573	-2.20581			7.2925	0.00905913	97.6303	195.258	293.046	390.758	488.543	586.459	684.075	782.057	879.956	977.858	1075.75	1173.68
7.29917	0.0108483	-0.353074	-0.709127	-0.91935	-1.19735	-1.39951	-1.4863	-1.8512	-1.86993	-1.9707	-2.04601	-2.14211	-2.19074			7.29917	0.0108483	97.6372	195.271	293.051	390.764	488.552	586.455	684.081	782.052	879.942	977.857	1075.75	1173.69
7.30583	0.00440138	-0.345169	-0.701916	-0.91432	-1.19232	-1.39675	-1.49345	-1.84906	-1.87805	-1.98097	-2.05625	-2.14301	-2.18116			7.30583	0.00440138	97.6451	195.279	293.056	390.769	488.555	586.448	684.083	782.044	879.931	977.846	1075.75	1173.7
7.3125	-0.000412599	-0.340616	-0.703137	-0.911647	-1.19489	-1.40153	-1.50681	-1.85245	-1.88719	-1.98724	-2.0743	-2.15216	-2.17982			7.3125	-0.000412599	97.6496	195.277	293.059	390.766	488.55	586.435	684.079	782.035	879.925	977.828	1075.74	1173.7
7.31917	-0.000772502	-0.341915	-0.709514	-0.912539	-1.20436	-1.41447	-1.52016	-1.85567	-1.89077	-1.98737	-2.0892	-2.16263	-2.18314			7.31917	-0.000772502	97.6483	195.271	293.058	390.757	488.537	586.421	684.076	782.031	879.925	977.813	1075.73	1173.7
7.32583	0.00135533	-0.34346	-0.720621	-0.913587	-1.21113	-1.42831	-1.53494	-1.85259	-1.89174	-1.98143	-2.09942	-2.16864	-2.18724			7.32583	0.00135533	97.6468	195.26	293.057	390.75	488.523	586.407	684.079	782.03	879.931	977.803	1075.72	1173.7
7.3325	0.00487246	-0.344562	-0.730071	-0.918082	-1.21372	-1.43595	-1.54305	-1.8443	-1.88854	-1.96902	-2.102	-2.16712	-2.18476			7.3325	0.00487246	97.6457	195.25	293.053	390.747	488.515	586.399	684.088	782.034	879.943	977.801	1075.73	1173.7
7.33917	0.00632129	-0.347987	-0.736031	-0.92475	-1.21085	-1.43008	-1.54066	-1.83379	-1.88755	-1.95848	-2.10154	-2.15962	-2.17583			7.33917	0.00632129	97.6423	195.244	293.046	390.75	488.521	586.401	684.098	782.035	879.954	977.801	1075.73	1173.71
7.34583	0.0111841	-0.353441	-0.735882	-0.929908	-1.20647	-1.41429	-1.53351	-1.81892	-1.88926	-1.95387	-2.10067	-2.14795	-2.16512			7.34583	0.0111841	97.6368	195.245	293.041	390.755	488.537	586.408	684.113	782.033	879.958	977.802	1075.74	1173.72
7.3525	0.0188803	-0.358015	-0.72986	-0.931926	-1.19752	-1.39429	-1.52302	-1.80025	-1.88819	-1.95371	-2.09694	-2.13691	-2.15646			7.3525	0.0188803	97.6322	195.251	293.039	390.764	488.557	586.419	684.132	782.034	879.959	977.806	1075.76	1173.73
7.35917	0.0288681	-0.360789	-0.72397	-0.927423	-1.18635	-1.37408	-1.51491	-1.78693	-1.88919	-1.95378	-2.09357	-2.13155	-2.1511			7.35917	0.0288681	97.6295	195.257	293.043	390.775	488.577	586.427	684.145	782.033	879.959	977.809	1075.76	1173.73
7.36583	0.036534	-0.360869	-0.718366	-0.921343	-1.17979	-1.35891	-1.50871	-1.78784	-1.8915	-1.9508	-2.08884	-2.13021	-2.14738			7.36583	0.036534	97.6294	195.262	293.049	390.781	488.592	586.433	684.144	782.031	879.962	977.814	1075.76	1173.74
7.3725	0.0431837	-0.357519	-0.711269	-0.912456	-1.17519	-1.34682	-1.50061	-1.79407	-1.89347	-1.94567	-2.08501	-2.13117	-2.15024			7.3725	0.0431837	97.6327	195.269	293.058	390.786	488.604	586.441	684.138	782.029	879.967	977.818	1075.76	1173.73
7.37917	0.0525873	-0.352367	-0.706244	-0.905702	-1.17225	-1.34174	-1.49202	-1.79754	-1.89183	-1.93844	-2.08011	-2.12876	-2.16166			7.37917	0.0525873	97.6379	195.274	293.065	390.789	488.61	586.45	684.134	782.03	879.974	977.823	1075.76	1173.72
7.38583	0.0643405	-0.348062	-0.703854	-0.899048	-1.16894	-1.34658	-1.48344	-1.79819	-1.89026	-1.93228	-2.07279	-2.1262	-2.17913			7.38583	0.0643405	97.6422	195.277	293.072	390.792	488.605	586.458	684.134	782.032	879.98	977.83	1075.77	1173.7
7.3925	0.0717854	-0.345124	-0.702273	-0.89311	-1.1692	-1.36014	-1.47343	-1.80362	-1.89539	-1.92615	-2.06688	-2.12213	-2.19603			7.3925	0.0717854	97.6451	195.278	293.078	390.792	488.591	586.468	684.128	782.027	879.986	977.836	1075.77	1173.69
7.39917	0.0695194	-0.34337	-0.702794	-0.890461	-1.17466	-1.37707	-1.4596	-1.81256	-1.90037	-1.92237	-2.06697	-2.12179	-2.21096			7.39917	0.0695194	97.6469	195.278	293.08	390.786	488.574	586.482	684.119	782.022	879.99	977.836	1075.77	1173.67
7.40583	0.0670681	-0.338693	-0.706171	-0.887765	-1.17673	-1.39026	-1.44005	-1.81644	-1.89865	-1.92461	-2.06981	-2.11675	-2.2207			7.40583	0.0670681	97.6516	195.274	293.083	390.784	488.561	586.502	684.115	782.023	879.988	977.833	1075.78	1173.66
7.4125	0.0631605	-0.335316	-0.715394	-0.884248	-1.18084	-1.40081	-1.43194	-1.81844	-1.89545	-1.93335	-2.07492	-2.11171	-2.22567			7.4125	0.0631605	97.6549	195.265	293.087	390.78	488.551	586.51	684.113	782.027	879.979	977.828	1075.78	1173.66
7.41917	0.0595769	-0.330758	-0.723377	-0.87888	-1.18644	-1.41286	-1.43337	-1.81773	-1.88927	-1.94029	-2.07515	-2.10928	-2.22276			7.41917	0.0595769	97.6595	195.257	293.092	390.775	488.538	586.508	684.114	782.033	879.972	977.827	1075.78	1173.66
7.42583	0.0545953	-0.322939	-0.72201	-0.872498	-1.18673	-1.42434	-1.43957	-1.81699	-1.87968	-1.94283	-2.07207	-2.1079	-2.20899			7.42583	0.0545953	97.6673	195.259	293.098	390.774	488.527	586.502	684.115	782.042	879.97	977.831	1075.78	1173.67
7.4325	0.0519734	-0.310822	-0.716418	-0.865823	-1.17958	-1.43089	-1.44577	-1.8096	-1.86443	-1.94452	-2.06565	-2.10225	-2.18617			7.4325	0.0519734	97.6794	195.264	293.105	390.781	488.52	586.496	684.122	782.058	879.968	977.837	1075.79	1173.7
7.43917	0.0533178	-0.295011	-0.7065	-0.854374	-1.16861	-1.42713	-1.45292	-1.79681	-1.84937	-1.94581	-2.05558	-2.09124	-2.15847			7.43917	0.0533178	97.6953	195.274	293.116	390.792	488.524	586.489	684.135	782.073	879.967	977.847	1075.8	1173.72
7.44583	0.0532853	-0.283282	-0.694286	-0.843495	-1.16202	-1.41523	-1.45912	-1.78111	-1.83987	-1.94391	-2.04884	-2.08509	-2.13658			7.44583	0.0532853	97.707	195.286	293.127	390.799	488.536	586.482	684.151	782.082	879.968	977.854	1075.81	1173.75
7.4525	0.0585157	-0.273377	-0.677965	-0.832724	-1.15459	-1.39945	-1.46008	-1.76634	-1.83563	-1.93927	-2.04408	-2.08336	-2.12342			7.4525	0.0585157	97.7169	195.303	293.138	390.806	488.552	586.481	684.165	782.086	879.973	977.859	1075.81	1173.76
7.45917	0.0654536	-0.265101	-0.662401	-0.824264	-1.14661	-1.3825	-1.45817	-1.76369	-1.84035	-1.93561	-2.04482	-2.08203	-2.12017			7.45917	0.0654536	97.7252	195.318	293.147	390.814	488.569	586.483	684.168	782.082	879.977	977.858	1075.81	1173.76
7.46583	0.073063	-0.259674	-0.658065	-0.819938	-1.14371	-1.36712	-1.45817	-1.76801	-1.84657	-1.92847	-2.0505	-2.0827	-2.12323			7.46583	0.073063	97.7306	195.322	293.151	390.817	488.584	586.483	684.164	782.076	879.984	977.852	1075.81	1173.76
7.4725	0.0810433	-0.259469	-0.660709	-0.818383	-1.14359	-1.35423	-1.45769	-1.7729	-1.84971	-1.91843	-2.05326	-2.08534	-2.12587			7.4725	0.0810433	97.7308	195.32	293.152	390.817	488.597	586.484	684.159	782.072	879.994	977.849	1075.81	1173.76
7.47917	0.0871022	-0.267015	-0.663266	-0.822107	-1.14207	-1.34583	-1.46294	-1.77495	-1.85378	-1.91307	-2.05405	-2.09028	-2.13033			7.47917	0.0871022	97.7232	195.317	293.149	390.819	488.605	586.479	684.157	782.068	879.999	977.849	1075.8	1173.75
7.48583	0.0935912	-0.277101	-0.663098	-0.833219	-1.13983	-1.34865	-1.47295	-1.77799	-1.8599	-1.91179	-2.04769	-2.09312	-2.13651			7.48583	0.0935912	97.7132	195.317	293.138	390.821	488.603	586.469	684.154	782.062	880.001	977.855	1075.8	1173.75
7.4925	0.0936589	-0.285579	-0.662055	-0.848665	-1.13715	-1.36239	-1.48678	-1.78317	-1.86496	-1.91048	-2.04103	-2.09718	-2.14391			7.4925	0.0936589	97.7047	195.318	293.122	390.824	488.589	586.455	684.149	782.057	880.002	977.862	1075.8	1173.74
7.49917	0.0940197	-0.287684	-0.662462	-0.862051	-1.13576	-1.38091	-1.49345	-1.77566	-1.85758	-1.90706	-2.0333	-2.10206	-2.14784			7.49917	0.0940197	97.7026	195.318	293.109	390.825	488.57	586.448	684.156	782.065	880.005	977.869	1075.79	1173.74
7.50583	0.0974441	-0.283289	-0.660516	-0.866049	-1.13069	-1.39767	-1.48869	-1.76031	-1.84455	-1.90685	-2.02721	-2.10403	-2.14885			7.50583	0.0974441	97.707	195.32	293.105	390.83	488.554	586.453	684.172	782.078	880.005	977.875	1075.79	1173.73
7.5125	0.106373	-0.277229	-0.656595	-0.865335	-1.1276	-1.41031	-1.48153	-1.74757	-1.83385	-1.91252	-2.02565	-2.10408	-2.15224			7.5125	0.106373	97.713	195.324	293.105	390.833	488.541	586.46	684.184	782.088	880	977.877	1075.79	1173.73
7.51917	0.114645	-0.27256	-0.652141	-0.86454	-1.12632	-1.42376	-1.47629	-1.74264	-1.82829	-1.92302	-2.02917	-2.10678	-2.15828			7.51917	0.114645	97.7177	195.328	293.106	390.835	488.528	586.465	684.189	782.094	879.989	977.873	1075.79	1173.72
7.52583	0.117824	-0.273823	-0.654947	-0.859704	-1.13102	-1.43412	-1.47963	-1.74375	-1.82905	-1.9382	-2.04186	-2.11445	-2.16405			7.52583	0.117824	97.7164	195.326	293.111	390.83	488.517	586.462	684.188	782.093	879.974	977.861	1075.78	1173.72
7.5325	0.12003	-0.281551	-0.66532	-0.852758	-1.1422	-1.44224	-1.48678	-1.74726	-1.83516	-1.95502	-2.05649	-2.12257	-2.1674			7.5325	0.12003	97.7087	195.315	293.118	390.819	488.509	586.455	684.185	782.087	879.957	977.846	1075.77	1173.72
7.53917	0.119796	-0.299346	-0.679359	-0.852541	-1.15533	-1.44739	-1.49918	-1.76514	-1.84943	-1.97045	-2.07245	-2.13197	-2.17155			7.53917	0.119796	97.6909	195.301	293.118	390.806	488.504	586.442	684.167	782.073	879.942	977.83	1075.76	1173.71
7.54583	0.11758	-0.323037	-0.691679	-0.862314	-1.16797	-1.4525	-1.51491	-1.79215	-1.86147	-1.98178	-2.08308	-2.14045	-2.18003			7.54583	0.11758	97.6672	195.289	293.108	390.793	488.499	586.427	684.14	782.061	879.931	977.82	1075.75	1173.7
7.5525	0.111914	-0.342178	-0.700227	-0.872473	-1.17097	-1.45356	-1.5192	-1.81594	-1.86611	-1.98204	-2.0855	-2.14146	-2.18533			7.5525	0.111914	97.6481	195.28	293.098	390.79	488.498	586.422	684.116	782.056	879.93	977.817	1075.75	1173.7
7.55917	0.109086	-0.348568	-0.704045	-0.873285	-1.16511	-1.44277	-1.50871	-1.82687	-1.85986	-1.97055	-2.07983	-2.12839	-2.18418			7.55917	0.109086	97.6417	195.276	293.097	390.796	488.509	586.433	684.105	782.062	879.942	977.823	1075.76	1173.7
7.56583	0.112395	-0.343195	-0.700423	-0.870948	-1.15037	-1.42461	-1.4863	-1.82452	-1.84656	-1.95202	-2.06692	-2.10771	-2.1778			7.56583	0.112395	97.6471	195.28	293.1	390.811	488.527	586.455	684.107	782.076	879.96	977.836	1075.79	1173.71
7.5725	0.12317	-0.327032	-0.684489	-0.867762	-1.12716	-1.40276	-1.46055	-1.80993	-1.82647	-1.93121	-2.04911	-2.08286	-2.16488			7.5725	0.12317	97.6632	195.296	293.103	390.834	488.549	586.481	684.122	782.096	879.981	977.854	1075.81	1173.72
7.57917	0.137059	-0.305306	-0.658746	-0.85432	-1.10085	-1.37649	-1.43528	-1.78793	-1.8068	-1.91341	-2.0301	-2.05931	-2.15182			7.57917	0.137059	97.685	195.322	293.116	390.86	488.575	586.506	684.144	782.115	879.999	977.873	1075.83	1173.73
7.58583	0.150491	-0.281522	-0.633016	-0.834572	-1.08205	-1.34721	-1.41478	-1.76782	-1.79715	-1.90329	-2.01259	-2.04342	-2.14165			7.58583	0.150491	97.7087	195.348	293.136	390.879	488.604	586.527	684.164	782.125	880.009	977.89	1075.85	1173.74
7.5925	0.158832	-0.26646	-0.615799	-0.820578	-1.07664	-1.32236	-1.41478	-1.76187	-1.80001	-1.90828	-2.00566	-2.04242	-2.14398			7.5925	0.158832	97.7238	195.365	293.15	390.884	488.629	586.527	684.17	782.122	880.004	977.897	1075.85	1173.74
7.59917	0.160067	-0.262699	-0.611197	-0.820522	-1.08374	-1.31658	-1.43099	-1.76922	-1.8137	-1.91921	-2.0078	-2.0559	-2.15699			7.59917	0.160067	97.7276	195.369	293.15	390.877	488.635	586.511	684.163	782.108	879.993	977.895	1075.84	1173.73
7.60583	0.159006	-0.26115	-0.612104	-0.824392	-1.09333	-1.32758	-1.4472	-1.78172	-1.82826	-1.92345	-2.01154	-2.06914	-2.16928			7.60583	0.159006	97.7291	195.368	293.146	390.868	488.624	586.494	684.15	782.094	879.989	977.891	1075.82	1173.71
7.6125	0.148679	-0.260164	-0.618231	-0.822447	-1.1033	-1.34347	-1.46055	-1.80063	-1.84556	-1.92342	-2.0198	-2.08404	-2.18226			7.6125	0.148679	97.7301	195.362	293.148	390.858	488.608	586.481	684.131	782.077	879.989	977.883	1075.81	1173.7
7.61917	0.131076	-0.261365	-0.630325	-0.825505	-1.11828	-1.36376	-1.47629	-1.81967	-1.8641	-1.92717	-2.02988	-2.10205	-2.19598			7.61917	0.131076	97.7289	195.35	293.145	390.843	488.588	586.465	684.112	782.058	879.985	977.873	1075.79	1173.69
7.62583	0.109909	-0.272447	-0.649298	-0.835953	-1.13636	-1.38801	-1.4987	-1.83463	-1.88445	-1.93902	-2.04824	-2.11944	-2.211			7.62583	0.109909	97.7178	195.331	293.135	390.825	488.563	586.443	684.097	782.038	879.973	977.854	1075.77	1173.67
7.6325	0.0976124	-0.286307	-0.672308	-0.853382	-1.1557	-1.41945	-1.51777	-1.8393	-1.9028	-1.94718	-2.06499	-2.12702	-2.22239			7.6325	0.0976124	97.704	195.308	293.117	390.805	488.532	586.424	684.093	782.019	879.965	977.838	1075.77	1173.66
7.63917	0.101031	-0.291548	-0.686365	-0.869666	-1.1696	-1.44076	-1.52302	-1.83254	-1.91079	-1.94801	-2.07274	-2.12295	-2.22165			7.63917	0.101031	97.6987	195.294	293.101	390.791	488.511	586.419	684.099	782.011	879.964	977.83	1075.77	1173.66
7.64583	0.1114	-0.291115	-0.687853	-0.881723	-1.17688	-1.444	-1.52063	-1.8217	-1.90816	-1.95024	-2.07546	-2.11759	-2.21439			7.64583	0.1114	97.6991	195.293	293.089	390.784	488.507	586.421	684.11	782.014	879.962	977.827	1075.78	1173.67
7.6525	0.126146	-0.28768	-0.680975	-0.891396	-1.18084	-1.43297	-1.50728	-1.80457	-1.8944	-1.95321	-2.07066	-2.10983	-2.20138			7.6525	0.126146	97.7026	195.3	293.079	390.78	488.518	586.434	684.127	782.028	879.959	977.832	1075.78	1173.68
7.65917	0.143313	-0.276204	-0.667994	-0.889756	-1.17586	-1.41166	-1.48439	-1.78215	-1.87389	-1.94748	-2.05969	-2.09547	-2.18416			7.65917	0.143313	97.7141	195.313	293.081	390.785	488.54	586.457	684.15	782.048	879.965	977.843	1075.8	1173.7
7.66583	0.159758	-0.251348	-0.649519	-0.873543	-1.16012	-1.38256	-1.45149	-1.7557	-1.84819	-1.92925	-2.03659	-2.07717	-2.16443			7.66583	0.159758	97.7389	195.331	293.097	390.801	488.569	586.49	684.176	782.074	879.983	977.866	1075.82	1173.72
7.6725	0.165439	-0.21866	-0.627539	-0.846979	-1.13547	-1.34752	-1.41954	-1.73523	-1.82353	-1.91093	-2.01038	-2.06517	-2.14527			7.6725	0.165439	97.7716	195.353	293.124	390.826	488.604	586.522	684.197	782.099	880.001	977.892	1075.83	1173.74
7.67917	0.154738	-0.198793	-0.612948	-0.821468	-1.11377	-1.31841	-1.39904	-1.72877	-1.81009	-1.90384	-1.99488	-2.06502	-2.13607			7.67917	0.154738	97.7915	195.368	293.149	390.847	488.633	586.543	684.203	782.112	880.009	977.908	1075.83	1173.75
7.68583	0.141981	-0.196213	-0.610039	-0.806142	-1.10464	-1.30525	-1.38807	-1.73151	-1.80937	-1.90584	-1.99165	-2.06871	-2.13213			7.68583	0.141981	97.794	195.37	293.165	390.856	488.646	586.553	684.2	782.113	880.007	977.911	1075.82	1173.75
7.6925	0.134196	-0.202339	-0.616443	-0.798403	-1.10215	-1.30662	-1.38474	-1.74073	-1.81682	-1.91199	-1.99482	-2.06938	-2.13327			7.6925	0.134196	97.7879	195.364	293.172	390.859	488.645	586.557	684.191	782.105	880	977.908	1075.82	1173.75
7.69917	0.13118	-0.210048	-0.623348	-0.80405	-1.1016	-1.32243	-1.38569	-1.75137	-1.82477	-1.9163	-2.0004	-2.06887	-2.13562			7.69917	0.13118	97.7802	195.357	293.167	390.859	488.629	586.556	684.18	782.097	879.996	977.902	1075.82	1173.75
7.70583	0.126854	-0.222201	-0.629369	-0.821958	-1.1052	-1.34551	-1.39475	-1.76619	-1.8353	-1.92062	-2.01083	-2.0685	-2.13669			7.70583	0.126854	97.7681	195.351	293.149	390.856	488.606	586.547	684.166	782.087	879.992	977.892	1075.82	1173.75
7.7125	0.126629	-0.241007	-0.632047	-0.842215	-1.11497	-1.36696	-1.4081	-1.77595	-1.84147	-1.91698	-2.02204	-2.06653	-2.13328			7.7125	0.126629	97.7493	195.348	293.129	390.846	488.584	586.533	684.156	782.081	879.995	977.881	1075.83	1173.75
7.71917	0.134761	-0.257024	-0.632382	-0.849923	-1.12601	-1.37832	-1.42288	-1.77926	-1.84097	-1.91033	-2.02734	-2.06219	-2.12704			7.71917	0.134761	97.7332	195.348	293.121	390.835	488.573	586.519	684.153	782.081	880.002	977.875	1075.83	1173.76
7.72583	0.134519	-0.27061	-0.63386	-0.847518	-1.1341	-1.38604	-1.44196	-1.78332	-1.8386	-1.90772	-2.02662	-2.06506	-2.12991			7.72583	0.134519	97.7197	195.347	293.123	390.827	488.565	586.5	684.149	782.083	880.005	977.876	1075.83	1173.75
7.7325	0.123315	-0.288972	-0.638636	-0.848244	-1.14484	-1.39797	-1.4658	-1.79405	-1.83954	-1.91128	-2.02353	-2.07937	-2.14183			7.7325	0.123315	97.7013	195.342	293.123	390.816	488.553	586.476	684.138	782.083	880.001	977.879	1075.81	1173.74
7.73917	0.106194	-0.313712	-0.645435	-0.851218	-1.16307	-1.41129	-1.49059	-1.81021	-1.84944	-1.9225	-2.02163	-2.1007	-2.15696			7.73917	0.106194	97.6765	195.335	293.12	390.798	488.54	586.451	684.122	782.073	879.99	977.881	1075.79	1173.73
7.74583	0.0988668	-0.336063	-0.649065	-0.854609	-1.18315	-1.41904	-1.50728	-1.81802	-1.8598	-1.93446	-2.01955	-2.12	-2.17006			7.74583	0.0988668	97.6542	195.331	293.116	390.778	488.532	586.434	684.114	782.062	879.978	977.883	1075.77	1173.71
7.7525	0.101534	-0.344557	-0.649863	-0.85869	-1.19343	-1.42069	-1.51253	-1.81583	-1.86639	-1.94793	-2.01459	-2.1326	-2.1798			7.7525	0.101534	97.6457	195.331	293.112	390.768	488.531	586.429	684.116	782.056	879.964	977.888	1075.76	1173.7
7.75917	0.109804	-0.341301	-0.647253	-0.865861	-1.19488	-1.42149	-1.50919	-1.80756	-1.86703	-1.95605	-2.00856	-2.13813	-2.18486			7.75917	0.109804	97.649	195.333	293.105	390.766	488.53	586.432	684.124	782.055	879.956	977.894	1075.75	1173.7
7.76583	0.12279	-0.329694	-0.643104	-0.87634	-1.19296	-1.41803	-1.50394	-1.79886	-1.86442	-1.95905	-2.00724	-2.13998	-2.18194			7.76583	0.12279	97.6606	195.337	293.094	390.768	488.533	586.438	684.133	782.058	879.953	977.895	1075.75	1173.7
7.7725	0.139492	-0.310744	-0.632962	-0.882229	-1.19122	-1.41043	-1.49584	-1.78741	-1.86154	-1.95953	-2.01395	-2.13731	-2.17211			7.7725	0.139492	97.6795	195.348	293.089	390.77	488.541	586.446	684.144	782.061	879.953	977.889	1075.76	1173.71
7.77917	0.15503	-0.288765	-0.62011	-0.885772	-1.18904	-1.40045	-1.49012	-1.77664	-1.85623	-1.96111	-2.02902	-2.13473	-2.16429			7.77917	0.15503	97.7015	195.36	293.085	390.772	488.551	586.451	684.155	782.066	879.951	977.874	1075.76	1173.72
7.78583	0.161377	-0.273982	-0.614442	-0.889288	-1.18827	-1.39749	-1.48535	-1.77363	-1.85069	-1.96783	-2.04681	-2.13585	-2.16255			7.78583	0.161377	97.7163	195.366	293.081	390.773	488.554	586.456	684.158	782.071	879.945	977.856	1075.76	1173.72
7.7925	0.15966	-0.270209	-0.617804	-0.895934	-1.19443	-1.40168	-1.48344	-1.78488	-1.85221	-1.97724	-2.06607	-2.14749	-2.16752			7.7925	0.15966	97.7201	195.363	293.075	390.767	488.55	586.458	684.147	782.07	879.935	977.837	1075.75	1173.72
7.79917	0.147723	-0.27336	-0.624872	-0.90437	-1.2043	-1.40944	-1.48535	-1.80493	-1.86223	-1.9882	-2.08749	-2.16723	-2.17772			7.79917	0.147723	97.7169	195.356	293.066	390.757	488.542	586.456	684.127	782.06	879.924	977.815	1075.73	1173.71
7.80583	0.129738	-0.280451	-0.634266	-0.9079	-1.21165	-1.4194	-1.49393	-1.82291	-1.87675	-1.99543	-2.10431	-2.18733	-2.19019			7.80583	0.129738	97.7098	195.346	293.063	390.749	488.532	586.448	684.109	782.045	879.917	977.798	1075.71	1173.69
7.8125	0.108007	-0.288631	-0.647692	-0.907447	-1.21453	-1.42602	-1.50585	-1.8351	-1.8873	-2.00003	-2.11261	-2.20378	-2.19806			7.8125	0.108007	97.7016	195.333	293.063	390.747	488.525	586.436	684.097	782.035	879.912	977.79	1075.69	1173.69
7.81917	0.089257	-0.295771	-0.664306	-0.903908	-1.21433	-1.4261	-1.51491	-1.84146	-1.89189	-2	-2.10721	-2.21409	-2.19835			7.81917	0.089257	97.6945	195.316	293.067	390.747	488.525	586.427	684.09	782.03	879.912	977.795	1075.68	1173.68
7.82583	0.0791629	-0.29598	-0.673264	-0.899164	-1.21292	-1.42096	-1.51587	-1.84344	-1.89014	-1.99165	-2.09568	-2.21324	-2.19226			7.82583	0.0791629	97.6943	195.307	293.072	390.748	488.53	586.426	684.088	782.032	879.921	977.807	1075.68	1173.69
7.8325	0.0798756	-0.290619	-0.670331	-0.893052	-1.20824	-1.41507	-1.50776	-1.83796	-1.88349	-1.97623	-2.08306	-2.1958	-2.18484			7.8325	0.0798756	97.6996	195.31	293.078	390.753	488.536	586.434	684.094	782.039	879.936	977.82	1075.7	1173.7
7.83917	0.0898406	-0.284832	-0.661755	-0.889466	-1.20179	-1.40854	-1.49393	-1.82752	-1.87788	-1.95543	-2.07206	-2.17047	-2.18001			7.83917	0.0898406	97.7054	195.319	293.081	390.759	488.543	586.448	684.104	782.044	879.957	977.831	1075.72	1173.7
7.84583	0.103499	-0.279097	-0.650802	-0.891952	-1.19713	-1.39784	-1.47104	-1.81863	-1.8725	-1.93258	-2.06474	-2.14885	-2.17746			7.84583	0.103499	97.7112	195.33	293.079	390.764	488.553	586.471	684.113	782.05	879.98	977.838	1075.74	1173.71
7.8525	0.119629	-0.277347	-0.637678	-0.896002	-1.19593	-1.3866	-1.44482	-1.8149	-1.87027	-1.90753	-2.06083	-2.13648	-2.17749			7.8525	0.119629	97.7129	195.343	293.075	390.765	488.565	586.497	684.117	782.052	880.005	977.842	1075.76	1173.71
7.85917	0.136115	-0.27354	-0.627367	-0.896453	-1.19591	-1.38164	-1.42431	-1.81272	-1.86832	-1.8858	-2.05827	-2.12588	-2.17356			7.85917	0.136115	97.7167	195.353	293.074	390.765	488.57	586.517	684.119	782.054	880.027	977.844	1075.77	1173.71
7.86583	0.143725	-0.277374	-0.62563	-0.892159	-1.19209	-1.37878	-1.41954	-1.81417	-1.87123	-1.87682	-2.05874	-2.12021	-2.16742			7.86583	0.143725	97.7129	195.355	293.079	390.769	488.573	586.522	684.118	782.051	880.036	977.844	1075.77	1173.72
7.8725	0.135663	-0.292187	-0.634639	-0.887674	-1.18999	-1.37796	-1.43194	-1.82223	-1.87923	-1.88235	-2.06449	-2.12499	-2.16123			7.8725	0.135663	97.6981	195.346	293.083	390.771	488.573	586.51	684.11	782.043	880.03	977.838	1075.77	1173.72
7.87917	0.119017	-0.312111	-0.647938	-0.885954	-1.1959	-1.38433	-1.45245	-1.83602	-1.88673	-1.90023	-2.07451	-2.13813	-2.1553			7.87917	0.119017	97.6782	195.333	293.085	390.765	488.567	586.489	684.096	782.035	880.012	977.828	1075.75	1173.73
7.88583	0.108492	-0.326235	-0.658868	-0.884431	-1.20773	-1.39872	-1.472	-1.84606	-1.88774	-1.92224	-2.0778	-2.14931	-2.14692			7.88583	0.108492	97.664	195.322	293.086	390.753	488.553	586.47	684.086	782.034	879.99	977.825	1075.74	1173.74
7.8925	0.109908	-0.331954	-0.670343	-0.883548	-1.21686	-1.41597	-1.48678	-1.84894	-1.88111	-1.94424	-2.07111	-2.15027	-2.13644			7.8925	0.109908	97.6583	195.31	293.087	390.744	488.535	586.455	684.083	782.041	879.968	977.832	1075.74	1173.75
7.89917	0.116774	-0.335055	-0.677219	-0.881492	-1.21957	-1.42562	-1.49298	-1.84875	-1.87073	-1.96043	-2.0637	-2.14793	-2.12647			7.89917	0.116774	97.6552	195.303	293.089	390.741	488.526	586.449	684.083	782.051	879.952	977.839	1075.74	1173.76
7.90583	0.12447	-0.33522	-0.677058	-0.88057	-1.22199	-1.43071	-1.49441	-1.85059	-1.86487	-1.96832	-2.05851	-2.14957	-2.1181			7.90583	0.12447	97.655	195.303	293.09	390.739	488.521	586.447	684.081	782.057	879.944	977.844	1075.74	1173.77
7.9125	0.133418	-0.328363	-0.668782	-0.882449	-1.22243	-1.4328	-1.49202	-1.85356	-1.86178	-1.96968	-2.05128	-2.15605	-2.11075			7.9125	0.133418	97.6619	195.312	293.088	390.739	488.519	586.45	684.078	782.06	879.943	977.851	1075.74	1173.77
7.91917	0.137035	-0.322451	-0.660711	-0.885581	-1.22127	-1.4291	-1.48916	-1.85996	-1.86217	-1.97119	-2.04439	-2.16278	-2.10937			7.91917	0.137035	97.6678	195.32	293.085	390.74	488.522	586.452	684.072	782.06	879.941	977.858	1075.73	1173.77
7.92583	0.132487	-0.320838	-0.660945	-0.891541	-1.22151	-1.42219	-1.48773	-1.86641	-1.86413	-1.97488	-2.04415	-2.16479	-2.11234			7.92583	0.132487	97.6694	195.32	293.079	390.74	488.529	586.454	684.065	782.058	879.937	977.858	1075.73	1173.77
7.9325	0.117381	-0.323629	-0.665536	-0.897468	-1.22315	-1.41331	-1.49059	-1.87437	-1.86858	-1.97964	-2.05526	-2.16437	-2.12002			7.9325	0.117381	97.6666	195.315	293.073	390.738	488.538	586.451	684.057	782.054	879.933	977.847	1075.73	1173.76
7.93917	0.0995166	-0.328663	-0.672224	-0.907665	-1.22333	-1.41169	-1.50013	-1.88079	-1.87903	-1.98171	-2.0703	-2.16153	-2.13245			7.93917	0.0995166	97.6616	195.308	293.063	390.738	488.54	586.441	684.051	782.043	879.931	977.832	1075.73	1173.75
7.94583	0.0858597	-0.335606	-0.68102	-0.919013	-1.22228	-1.41778	-1.51157	-1.883	-1.88771	-1.98346	-2.08568	-2.15895	-2.14799			7.94583	0.0858597	97.6547	195.3	293.052	390.739	488.534	586.43	684.049	782.034	879.929	977.817	1075.73	1173.74
7.9525	0.0837066	-0.339484	-0.692333	-0.925554	-1.2231	-1.42733	-1.513	-1.87371	-1.88627	-1.97985	-2.09686	-2.14817	-2.15723			7.9525	0.0837066	97.6508	195.288	293.045	390.738	488.524	586.429	684.058	782.036	879.933	977.806	1075.74	1173.73
7.95917	0.0951096	-0.328697	-0.695432	-0.922256	-1.21837	-1.43871	-1.50776	-1.84848	-1.87496	-1.96726	-2.10068	-2.12799	-2.15565			7.95917	0.0951096	97.6616	195.285	293.049	390.743	488.513	586.434	684.083	782.047	879.945	977.802	1075.76	1173.73
7.96583	0.108128	-0.312219	-0.685768	-0.914106	-1.20784	-1.44968	-1.50061	-1.82354	-1.86518	-1.95215	-2.10182	-2.10993	-2.15094			7.96583	0.108128	97.678	195.295	293.057	390.753	488.502	586.441	684.108	782.057	879.96	977.801	1075.78	1173.73
7.9725	0.116258	-0.301199	-0.674597	-0.912331	-1.20034	-1.46553	-1.49965	-1.80969	-1.86224	-1.94581	-2.10612	-2.10506	-2.14988			7.9725	0.116258	97.6891	195.306	293.058	390.761	488.486	586.442	684.122	782.06	879.967	977.796	1075.79	1173.73
7.97917	0.11926	-0.295137	-0.671132	-0.915398	-1.20579	-1.48101	-1.50013	-1.80669	-1.8562	-1.94669	-2.1105	-2.11278	-2.14902			7.97917	0.11926	97.6951	195.309	293.055	390.755	488.47	586.441	684.125	782.066	879.966	977.792	1075.78	1173.73
7.98583	0.119509	-0.287465	-0.668328	-0.914608	-1.21406	-1.48783	-1.49775	-1.80691	-1.84476	-1.94555	-2.10935	-2.12214	-2.14408			7.98583	0.119509	97.7028	195.312	293.056	390.747	488.463	586.444	684.125	782.077	879.967	977.793	1075.77	1173.74
7.9925	0.114059	-0.286053	-0.664317	-0.907298	-1.21629	-1.48463	-1.49822	-1.80903	-1.83947	-1.94433	-2.10822	-2.13541	-2.14066			7.9925	0.114059	97.7042	195.316	293.063	390.745	488.467	586.443	684.123	782.083	879.968	977.794	1075.76	1173.74
7.99917	0.108616	-0.296296	-0.663215	-0.901955	-1.21476	-1.48177	-1.4987	-1.81638	-1.84127	-1.94676	-2.10752	-2.14872	-2.14443			7.99917	0.108616	97.694	195.317	293.069	390.746	488.47	586.443	684.115	782.081	879.966	977.795	1075.74	1173.74
8.00583	0.108286	-0.307112	-0.667975	-0.901422	-1.21089	-1.47956	-1.49965	-1.82195	-1.84525	-1.94961	-2.10097	-2.16008	-2.15293			8.00583	0.108286	97.6831	195.313	293.069	390.75	488.472	586.442	684.11	782.077	879.963	977.802	1075.73	1173.73
8.0125	0.110668	-0.31159	-0.67286	-0.900171	-1.20821	-1.47459	-1.49918	-1.82481	-1.85388	-1.95019	-2.08908	-2.16896	-2.16086			8.0125	0.110668	97.6787	195.308	293.071	390.753	488.477	586.442	684.107	782.068	879.962	977.814	1075.72	1173.72
8.01917	0.105994	-0.319115	-0.67758	-0.897512	-1.2065	-1.4686	-1.50204	-1.83044	-1.8723	-1.95138	-2.08204	-2.18142	-2.17045			8.01917	0.105994	97.6711	195.303	293.073	390.755	488.483	586.44	684.101	782.05	879.961	977.821	1075.71	1173.71
8.02583	0.0963598	-0.332236	-0.688187	-0.899511	-1.21327	-1.46973	-1.51062	-1.84151	-1.90111	-1.95693	-2.08672	-2.1983	-2.18447			8.02583	0.0963598	97.658	195.292	293.071	390.748	488.482	586.431	684.09	782.021	879.955	977.816	1075.69	1173.7
8.0325	0.0841648	-0.348805	-0.70671	-0.913097	-1.2321	-1.48112	-1.52683	-1.86038	-1.92784	-1.96574	-2.09784	-2.21253	-2.20251			8.0325	0.0841648	97.6415	195.274	293.058	390.729	488.47	586.415	684.071	781.994	879.947	977.805	1075.68	1173.68
8.03917	0.0695329	-0.362057	-0.729726	-0.932316	-1.25657	-1.49627	-1.54972	-1.88073	-1.94994	-1.97384	-2.10847	-2.22588	-2.21395			8.03917	0.0695329	97.6282	195.251	293.038	390.704	488.455	586.392	684.051	781.972	879.939	977.794	1075.67	1173.67
8.04583	0.0555775	-0.369697	-0.748222	-0.945816	-1.2796	-1.50801	-1.5707	-1.90089	-1.9664	-1.98419	-2.11549	-2.23572	-2.21474			8.04583	0.0555775	97.6206	195.232	293.025	390.681	488.443	586.371	684.031	781.956	879.928	977.787	1075.66	1173.67
8.0525	0.0489712	-0.374134	-0.758901	-0.950233	-1.2926	-1.50986	-1.58072	-1.9094	-1.97578	-1.99206	-2.11936	-2.23827	-2.20728			8.0525	0.0489712	97.6161	195.222	293.021	390.668	488.441	586.361	684.022	781.946	879.92	977.783	1075.65	1173.68
8.05917	0.0542663	-0.371963	-0.760824	-0.950081	-1.29626	-1.50191	-1.5769	-1.90172	-1.97283	-1.99481	-2.11608	-2.2319	-2.19613			8.05917	0.0542663	97.6183	195.22	293.021	390.665	488.449	586.365	684.03	781.949	879.918	977.787	1075.66	1173.69
8.06583	0.0689352	-0.365003	-0.755096	-0.949965	-1.29043	-1.48222	-1.56498	-1.88467	-1.96115	-1.9928	-2.10263	-2.22105	-2.18147			8.06583	0.0689352	97.6253	195.225	293.021	390.671	488.469	586.377	684.047	781.961	879.92	977.8	1075.67	1173.7
8.0725	0.0856593	-0.354318	-0.74112	-0.94816	-1.27813	-1.45556	-1.55354	-1.86699	-1.95205	-1.99087	-2.08457	-2.21337	-2.16521			8.0725	0.0856593	97.6359	195.239	293.023	390.683	488.496	586.388	684.065	781.97	879.921	977.818	1075.68	1173.72
8.07917	0.101184	-0.345119	-0.725171	-0.941787	-1.26365	-1.42793	-1.54305	-1.8548	-1.94723	-1.98769	-2.07244	-2.20875	-2.15439			8.07917	0.101184	97.6451	195.255	293.029	390.697	488.523	586.399	684.077	781.975	879.925	977.83	1075.68	1173.73
8.08583	0.113392	-0.345482	-0.713471	-0.937082	-1.25227	-1.4078	-1.53732	-1.84498	-1.94284	-1.97967	-2.06986	-2.20938	-2.1474			8.08583	0.113392	97.6448	195.267	293.034	390.709	488.544	586.404	684.087	781.979	879.933	977.833	1075.68	1173.74
8.0925	0.126461	-0.350438	-0.708224	-0.932667	-1.24357	-1.39663	-1.53828	-1.83906	-1.93769	-1.97197	-2.07389	-2.20934	-2.14258			8.0925	0.126461	97.6398	195.272	293.038	390.717	488.555	586.403	684.093	781.984	879.94	977.829	1075.68	1173.74
8.09917	0.134828	-0.359212	-0.709433	-0.929105	-1.23857	-1.39258	-1.54495	-1.83737	-1.9381	-1.97447	-2.08366	-2.20925	-2.14344			8.09917	0.134828	97.631	195.271	293.042	390.722	488.559	586.397	684.094	781.984	879.938	977.819	1075.68	1173.74
8.10583	0.135329	-0.365421	-0.713159	-0.92593	-1.23683	-1.39857	-1.55163	-1.83353	-1.94138	-1.98104	-2.09703	-2.20924	-2.14772			8.10583	0.135329	97.6248	195.267	293.045	390.724	488.553	586.39	684.098	781.981	879.931	977.806	1075.68	1173.74
8.1125	0.133096	-0.367268	-0.713932	-0.923177	-1.23407	-1.40795	-1.54781	-1.8267	-1.94107	-1.98534	-2.10624	-2.20883	-2.15017			8.1125	0.133096	97.623	195.267	293.048	390.727	488.543	586.394	684.105	781.981	879.927	977.796	1075.68	1173.73
8.11917	0.130426	-0.363553	-0.708402	-0.925352	-1.23148	-1.41304	-1.54209	-1.81936	-1.93497	-1.98334	-2.10452	-2.20625	-2.14808			8.11917	0.130426	97.6267	195.272	293.045	390.73	488.538	586.399	684.112	781.987	879.929	977.798	1075.69	1173.74
8.12583	0.130488	-0.351423	-0.69665	-0.925507	-1.22639	-1.41229	-1.53494	-1.81596	-1.92533	-1.97461	-2.09315	-2.19805	-2.14417			8.12583	0.130488	97.6388	195.284	293.045	390.735	488.539	586.407	684.116	781.997	879.938	977.809	1075.69	1173.74
8.1325	0.127228	-0.336794	-0.686857	-0.920992	-1.22331	-1.41163	-1.52683	-1.81684	-1.91324	-1.96004	-2.07796	-2.19013	-2.14197			8.1325	0.127228	97.6535	195.294	293.05	390.738	488.54	586.415	684.115	782.009	879.952	977.825	1075.7	1173.74
8.13917	0.123312	-0.321424	-0.678755	-0.913149	-1.22023	-1.41603	-1.51873	-1.81789	-1.90202	-1.94183	-2.06358	-2.18288	-2.13615			8.13917	0.123312	97.6688	195.302	293.058	390.741	488.535	586.423	684.114	782.02	879.971	977.839	1075.71	1173.75
8.14583	0.117897	-0.313643	-0.673102	-0.907229	-1.2167	-1.41947	-1.51587	-1.82235	-1.89328	-1.93036	-2.05386	-2.17725	-2.12909			8.14583	0.117897	97.6766	195.307	293.064	390.744	488.532	586.426	684.109	782.029	879.982	977.849	1075.72	1173.75
8.1525	0.112179	-0.311262	-0.67211	-0.90421	-1.21797	-1.42622	-1.51825	-1.82473	-1.88469	-1.92796	-2.04957	-2.17057	-2.12003			8.1525	0.112179	97.679	195.308	293.067	390.743	488.525	586.423	684.107	782.037	879.984	977.853	1075.72	1173.76
8.15917	0.108445	-0.310501	-0.678156	-0.896986	-1.22314	-1.43144	-1.51443	-1.82561	-1.87499	-1.92961	-2.0525	-2.16509	-2.11216			8.15917	0.108445	97.6798	195.302	293.074	390.738	488.52	586.427	684.106	782.047	879.983	977.85	1075.73	1173.77
8.16583	0.107534	-0.311649	-0.689107	-0.887737	-1.23344	-1.43204	-1.50299	-1.82318	-1.86633	-1.93762	-2.06019	-2.16108	-2.10576			8.16583	0.107534	97.6786	195.291	293.083	390.728	488.519	586.439	684.109	782.056	879.975	977.842	1075.73	1173.78
8.1725	0.110298	-0.314734	-0.700588	-0.880984	-1.23718	-1.42573	-1.49393	-1.82137	-1.86367	-1.95079	-2.06629	-2.15694	-2.10353			8.1725	0.110298	97.6755	195.28	293.09	390.724	488.526	586.448	684.11	782.058	879.962	977.836	1075.74	1173.78
8.17917	0.114089	-0.317923	-0.704965	-0.880292	-1.23601	-1.41518	-1.49012	-1.82759	-1.86418	-1.9637	-2.06721	-2.15243	-2.10617			8.17917	0.114089	97.6723	195.276	293.09	390.725	488.536	586.451	684.104	782.058	879.949	977.835	1075.74	1173.78
8.18583	0.11832	-0.316402	-0.702977	-0.880268	-1.2317	-1.40853	-1.49155	-1.83957	-1.8667	-1.9668	-2.06335	-2.15233	-2.11323			8.18583	0.11832	97.6739	195.278	293.091	390.729	488.543	586.45	684.092	782.055	879.946	977.839	1075.74	1173.77
8.1925	0.122881	-0.315321	-0.698952	-0.880046	-1.22528	-1.40267	-1.49536	-1.8517	-1.87141	-1.96361	-2.06315	-2.15582	-2.12245			8.1925	0.122881	97.6749	195.282	293.091	390.736	488.549	586.446	684.08	782.051	879.949	977.839	1075.74	1173.76
8.19917	0.121639	-0.321174	-0.69832	-0.882516	-1.2163	-1.40399	-1.50204	-1.85724	-1.8801	-1.96592	-2.07145	-2.16428	-2.12995			8.19917	0.121639	97.6691	195.282	293.088	390.745	488.547	586.44	684.075	782.042	879.946	977.831	1075.73	1173.75
8.20583	0.112034	-0.333661	-0.700178	-0.891707	-1.20833	-1.41041	-1.51014	-1.8573	-1.89212	-1.97366	-2.08422	-2.17801	-2.13844			8.20583	0.112034	97.6566	195.28	293.079	390.753	488.541	586.431	684.075	782.03	879.939	977.818	1075.71	1173.74
8.2125	0.0964724	-0.344666	-0.698296	-0.907347	-1.2068	-1.42338	-1.51443	-1.85331	-1.90084	-1.97791	-2.09441	-2.19204	-2.14484			8.2125	0.0964724	97.6456	195.282	293.063	390.754	488.528	586.427	684.079	782.021	879.934	977.808	1075.7	1173.74
8.21917	0.0809307	-0.350954	-0.700838	-0.922342	-1.20749	-1.43842	-1.51587	-1.8474	-1.90474	-1.9778	-2.1008	-2.20233	-2.14797			8.21917	0.0809307	97.6393	195.28	293.048	390.754	488.513	586.426	684.084	782.017	879.935	977.802	1075.69	1173.74
8.22583	0.0701814	-0.353036	-0.711194	-0.932854	-1.20465	-1.45003	-1.51396	-1.8386	-1.90096	-1.97857	-2.10579	-2.2032	-2.14836			8.22583	0.0701814	97.6372	195.269	293.038	390.756	488.501	586.428	684.093	782.021	879.934	977.797	1075.69	1173.73
8.2325	0.0655988	-0.349325	-0.724782	-0.931814	-1.19884	-1.45584	-1.50728	-1.8284	-1.89297	-1.97946	-2.10836	-2.19635	-2.14914			8.2325	0.0655988	97.6409	195.256	293.039	390.762	488.495	586.434	684.103	782.029	879.933	977.794	1075.7	1173.73
8.23917	0.0677019	-0.344165	-0.733984	-0.925323	-1.19712	-1.45463	-1.50204	-1.8201	-1.88399	-1.97601	-2.10426	-2.18708	-2.15322			8.23917	0.0677019	97.6461	195.247	293.045	390.764	488.497	586.44	684.112	782.038	879.936	977.798	1075.71	1173.73
8.24583	0.0722881	-0.336742	-0.736176	-0.917363	-1.19822	-1.45052	-1.4987	-1.81408	-1.87534	-1.97096	-2.09602	-2.17631	-2.15485			8.24583	0.0722881	97.6535	195.244	293.053	390.763	488.501	586.443	684.118	782.047	879.941	977.807	1075.72	1173.73
8.2525	0.0752726	-0.334134	-0.74041	-0.908923	-1.19932	-1.44577	-1.50156	-1.81586	-1.87221	-1.97673	-2.08992	-2.1709	-2.15707			8.2525	0.0752726	97.6561	195.24	293.062	390.762	488.506	586.44	684.116	782.05	879.936	977.813	1075.72	1173.73
8.25917	0.0751023	-0.339809	-0.745037	-0.900021	-1.20567	-1.44134	-1.50156	-1.81746	-1.87207	-1.99058	-2.0888	-2.16733	-2.16018			8.25917	0.0751023	97.6505	195.235	293.071	390.755	488.51	586.44	684.114	782.05	879.922	977.814	1075.73	1173.72
8.26583	0.0731787	-0.351106	-0.747001	-0.89398	-1.21966	-1.43628	-1.4987	-1.81557	-1.87686	-2.00585	-2.09115	-2.16329	-2.16377			8.26583	0.0731787	97.6392	195.234	293.077	390.741	488.515	586.443	684.116	782.045	879.907	977.811	1075.73	1173.72
8.2725	0.0683092	-0.36477	-0.743966	-0.896266	-1.23673	-1.43102	-1.49393	-1.81234	-1.88662	-2.01623	-2.09441	-2.16263	-2.16788			8.2725	0.0683092	97.6255	195.237	293.075	390.724	488.52	586.448	684.119	782.035	879.896	977.808	1075.73	1173.72
8.27917	0.0586247	-0.377588	-0.739482	-0.905463	-1.24974	-1.42822	-1.49059	-1.81582	-1.90025	-2.02664	-2.09901	-2.16714	-2.17			8.27917	0.0586247	97.6127	195.241	293.065	390.711	488.523	586.451	684.116	782.022	879.886	977.804	1075.73	1173.71
8.28583	0.0425068	-0.387803	-0.734987	-0.91283	-1.25997	-1.42871	-1.49012	-1.82622	-1.9134	-2.03346	-2.10338	-2.17692	-2.17358			8.28583	0.0425068	97.6025	195.246	293.058	390.701	488.523	586.451	684.106	782.009	879.879	977.799	1075.72	1173.71
8.2925	0.0247377	-0.393516	-0.730046	-0.916635	-1.26854	-1.43444	-1.49393	-1.8354	-1.91792	-2.03141	-2.10944	-2.18434	-2.17767			8.2925	0.0247377	97.5967	195.25	293.054	390.693	488.517	586.448	684.096	782.004	879.881	977.793	1075.71	1173.71
8.29917	0.0142837	-0.390743	-0.723015	-0.918143	-1.2691	-1.44534	-1.49584	-1.83918	-1.91308	-2.01556	-2.11043	-2.18397	-2.18064			8.29917	0.0142837	97.5995	195.258	293.053	390.692	488.506	586.446	684.093	782.009	879.897	977.792	1075.71	1173.7
8.30583	0.010651	-0.378651	-0.710576	-0.915119	-1.25749	-1.45856	-1.49155	-1.83757	-1.90274	-1.99654	-2.10302	-2.17746	-2.1746			8.30583	0.010651	97.6116	195.27	293.056	390.704	488.493	586.45	684.094	782.019	879.916	977.8	1075.72	1173.71
8.3125	0.00820019	-0.366022	-0.699637	-0.905967	-1.24166	-1.46901	-1.48726	-1.8343	-1.89143	-1.98432	-2.09293	-2.16618	-2.15903			8.3125	0.00820019	97.6242	195.281	293.065	390.719	488.482	586.454	684.098	782.031	879.928	977.81	1075.73	1173.72
8.31917	0.00513857	-0.355532	-0.691685	-0.893979	-1.22824	-1.47593	-1.48392	-1.82544	-1.88231	-1.97544	-2.08179	-2.15128	-2.14413			8.31917	0.00513857	97.6347	195.289	293.077	390.733	488.475	586.458	684.106	782.04	879.937	977.821	1075.74	1173.74
8.32583	0.0098612	-0.353753	-0.688838	-0.888971	-1.21847	-1.47969	-1.48439	-1.80737	-1.87617	-1.96832	-2.07217	-2.13836	-2.13597			8.32583	0.0098612	97.6365	195.292	293.082	390.743	488.472	586.457	684.124	782.046	879.944	977.83	1075.75	1173.75
8.3325	0.0266306	-0.35743	-0.683869	-0.8925	-1.21198	-1.4773	-1.47915	-1.7863	-1.87269	-1.96051	-2.0613	-2.12548	-2.12929			8.3325	0.0266306	97.6328	195.297	293.078	390.749	488.474	586.462	684.146	782.049	879.952	977.841	1075.77	1173.75
8.33917	0.0450139	-0.363094	-0.677239	-0.894721	-1.20896	-1.46374	-1.47247	-1.76935	-1.87123	-1.95738	-2.05252	-2.11574	-2.11717			8.33917	0.0450139	97.6272	195.303	293.076	390.752	488.488	586.469	684.162	782.051	879.955	977.85	1075.78	1173.77
8.34583	0.0532536	-0.36922	-0.672352	-0.895092	-1.21123	-1.44561	-1.46723	-1.76207	-1.87429	-1.95507	-2.04788	-2.10961	-2.10722			8.34583	0.0532536	97.621	195.308	293.076	390.75	488.506	586.474	684.17	782.048	879.957	977.855	1075.78	1173.78
8.3525	0.0540069	-0.371861	-0.673698	-0.898863	-1.21358	-1.43601	-1.47104	-1.76465	-1.88088	-1.95276	-2.04671	-2.11151	-2.10579			8.3525	0.0540069	97.6184	195.307	293.072	390.747	488.515	586.471	684.167	782.041	879.96	977.856	1075.78	1173.78
8.35917	0.0518345	-0.37373	-0.680021	-0.908916	-1.21791	-1.43956	-1.4782	-1.77254	-1.88376	-1.94918	-2.04975	-2.12062	-2.10965			8.35917	0.0518345	97.6165	195.301	293.062	390.743	488.512	586.463	684.159	782.038	879.963	977.853	1075.77	1173.77
8.36583	0.0486187	-0.373364	-0.688112	-0.916995	-1.21931	-1.44761	-1.47963	-1.78196	-1.87831	-1.94415	-2.05278	-2.12718	-2.11478			8.36583	0.0486187	97.6169	195.292	293.054	390.742	488.504	586.462	684.15	782.044	879.968	977.85	1075.77	1173.77
8.3725	0.0419988	-0.368138	-0.697548	-0.920092	-1.21478	-1.45114	-1.47629	-1.78953	-1.86863	-1.94009	-2.05471	-2.1348	-2.12145			8.3725	0.0419988	97.6221	195.283	293.051	390.746	488.5	586.465	684.142	782.053	879.972	977.848	1075.76	1173.76
8.37917	0.0392665	-0.359549	-0.702855	-0.920218	-1.20394	-1.45364	-1.47152	-1.79131	-1.85981	-1.93021	-2.05057	-2.14356	-2.12925			8.37917	0.0392665	97.6307	195.278	293.051	390.757	488.498	586.47	684.141	782.062	879.982	977.852	1075.75	1173.75
8.38583	0.0432149	-0.352717	-0.705797	-0.923366	-1.18992	-1.4532	-1.47057	-1.78879	-1.85381	-1.9212	-2.04496	-2.14873	-2.13681			8.38583	0.0432149	97.6375	195.275	293.047	390.771	488.498	586.471	684.143	782.068	879.991	977.858	1075.74	1173.75
8.3925	0.0469012	-0.351626	-0.705344	-0.927088	-1.18315	-1.45071	-1.46818	-1.78368	-1.85458	-1.91454	-2.04202	-2.14433	-2.14051			8.3925	0.0469012	97.6386	195.275	293.044	390.778	488.501	586.473	684.148	782.068	879.998	977.861	1075.75	1173.74
8.39917	0.0400039	-0.354627	-0.706922	-0.931526	-1.17996	-1.44524	-1.46532	-1.78199	-1.8612	-1.9137	-2.04034	-2.13605	-2.14511			8.39917	0.0400039	97.6356	195.274	293.039	390.781	488.506	586.476	684.15	782.061	879.999	977.862	1075.76	1173.74
8.40583	0.0261503	-0.351217	-0.703883	-0.934972	-1.17768	-1.44359	-1.46151	-1.78106	-1.86602	-1.91665	-2.03698	-2.12975	-2.14787			8.40583	0.0261503	97.639	195.277	293.036	390.783	488.508	586.48	684.151	782.056	879.996	977.866	1075.76	1173.74
8.4125	0.0102958	-0.345668	-0.696194	-0.935216	-1.17554	-1.44466	-1.46151	-1.78166	-1.87008	-1.9237	-2.034	-2.12412	-2.15321			8.4125	0.0102958	97.6446	195.284	293.036	390.786	488.507	586.48	684.15	782.052	879.989	977.869	1075.77	1173.73
8.41917	-0.00462715	-0.349507	-0.691926	-0.939053	-1.18129	-1.44519	-1.46341	-1.78275	-1.87608	-1.93698	-2.03624	-2.1216	-2.1607			8.41917	-0.00462715	97.6408	195.289	293.032	390.78	488.506	586.478	684.149	782.046	879.975	977.866	1075.77	1173.72
8.42583	-0.0179997	-0.363218	-0.697338	-0.94277	-1.18929	-1.44285	-1.4677	-1.78516	-1.87993	-1.95132	-2.03907	-2.12667	-2.16911			8.42583	-0.0179997	97.627	195.283	293.028	390.772	488.508	586.474	684.147	782.042	879.961	977.864	1075.77	1173.71
8.4325	-0.0241301	-0.378189	-0.711988	-0.944179	-1.19547	-1.43573	-1.47676	-1.78652	-1.87645	-1.96304	-2.03819	-2.14218	-2.17842			8.4325	-0.0241301	97.6121	195.269	293.027	390.766	488.516	586.465	684.145	782.046	879.949	977.864	1075.75	1173.7
8.43917	-0.022202	-0.388785	-0.72608	-0.943684	-1.19688	-1.42878	-1.49012	-1.78841	-1.8726	-1.97682	-2.04107	-2.15616	-2.18572			8.43917	-0.022202	97.6015	195.254	293.027	390.764	488.523	586.451	684.143	782.049	879.936	977.862	1075.74	1173.7
8.44583	-0.0158912	-0.400944	-0.743129	-0.949813	-1.19777	-1.42634	-1.50347	-1.79211	-1.87379	-1.98836	-2.04737	-2.16217	-2.18983			8.44583	-0.0158912	97.5893	195.237	293.021	390.763	488.525	586.438	684.14	782.048	879.924	977.855	1075.73	1173.69
8.4525	-0.00960346	-0.413232	-0.76161	-0.959274	-1.19817	-1.42819	-1.51157	-1.79679	-1.87792	-1.99387	-2.05272	-2.16126	-2.18462			8.4525	-0.00960346	97.577	195.219	293.012	390.763	488.523	586.43	684.135	782.044	879.918	977.85	1075.73	1173.7
8.45917	-0.00841132	-0.421708	-0.777327	-0.965728	-1.19986	-1.43272	-1.52063	-1.80513	-1.8808	-1.99512	-2.05775	-2.16195	-2.1753			8.45917	-0.00841132	97.5686	195.203	293.005	390.761	488.519	586.421	684.127	782.041	879.917	977.845	1075.73	1173.71
8.46583	-0.0178175	-0.425403	-0.785656	-0.971577	-1.20761	-1.44523	-1.53399	-1.81883	-1.88339	-1.99613	-2.06979	-2.17005	-2.17196			8.46583	-0.0178175	97.5649	195.195	292.999	390.753	488.506	586.408	684.113	782.039	879.916	977.833	1075.72	1173.71
8.4725	-0.0319897	-0.426467	-0.78073	-0.986101	-1.22214	-1.4661	-1.54591	-1.83396	-1.8869	-1.99989	-2.08704	-2.18251	-2.17726			8.4725	-0.0319897	97.5638	195.2	292.985	390.739	488.485	586.396	684.098	782.035	879.912	977.816	1075.71	1173.71
8.47917	-0.0402187	-0.425237	-0.770214	-1.00247	-1.23708	-1.48438	-1.55067	-1.84219	-1.88812	-1.99841	-2.09791	-2.19312	-2.18168			8.47917	-0.0402187	97.565	195.21	292.968	390.724	488.467	586.391	684.09	782.034	879.914	977.805	1075.7	1173.7
8.48583	-0.0411348	-0.424997	-0.759903	-1.01279	-1.24882	-1.49357	-1.55354	-1.84739	-1.89044	-1.99548	-2.10416	-2.20349	-2.18061			8.48583	-0.0411348	97.5653	195.221	292.958	390.712	488.458	586.388	684.084	782.032	879.917	977.798	1075.69	1173.7
8.4925	-0.0396205	-0.427025	-0.75476	-1.02092	-1.26029	-1.49781	-1.5583	-1.85351	-1.89311	-1.99469	-2.10995	-2.21411	-2.17835			8.4925	-0.0396205	97.5632	195.226	292.95	390.701	488.454	586.383	684.078	782.029	879.918	977.793	1075.68	1173.7
8.49917	-0.0364676	-0.424537	-0.752103	-1.02896	-1.26595	-1.50115	-1.55878	-1.85512	-1.89062	-1.9938	-2.11023	-2.21714	-2.1747			8.49917	-0.0364676	97.5657	195.228	292.942	390.695	488.45	586.383	684.077	782.031	879.919	977.792	1075.68	1173.71
8.50583	-0.0333218	-0.417783	-0.749108	-1.03593	-1.26338	-1.49949	-1.55354	-1.85007	-1.88672	-1.99344	-2.1048	-2.20591	-2.16538			8.50583	-0.0333218	97.5725	195.231	292.935	390.698	488.452	586.388	684.082	782.035	879.919	977.798	1075.69	1173.72
8.5125	-0.0308662	-0.408586	-0.749476	-1.0336	-1.25628	-1.49124	-1.54066	-1.84189	-1.88373	-1.99043	-2.09202	-2.1859	-2.15157			8.5125	-0.0308662	97.5817	195.231	292.937	390.705	488.46	586.401	684.09	782.038	879.922	977.811	1075.71	1173.73
8.51917	-0.0299903	-0.402627	-0.750933	-1.02394	-1.2533	-1.4801	-1.52445	-1.83291	-1.88293	-1.98446	-2.07859	-2.16699	-2.13743			8.51917	-0.0299903	97.5876	195.23	292.947	390.708	488.471	586.417	684.099	782.039	879.928	977.824	1075.73	1173.75
8.52583	-0.0291659	-0.397991	-0.747913	-1.01065	-1.25432	-1.46801	-1.50824	-1.8235	-1.87891	-1.9801	-2.06798	-2.15272	-2.12506			8.52583	-0.0291659	97.5923	195.233	292.96	390.707	488.483	586.433	684.108	782.043	879.932	977.835	1075.74	1173.76
8.5325	-0.0285338	-0.391396	-0.742483	-0.998396	-1.25303	-1.45809	-1.49727	-1.81381	-1.87337	-1.98015	-2.06576	-2.14491	-2.11582			8.5325	-0.0285338	97.5989	195.238	292.972	390.708	488.493	586.444	684.118	782.049	879.932	977.837	1075.75	1173.77
8.53917	-0.0336117	-0.387521	-0.739892	-0.992288	-1.2536	-1.45516	-1.49441	-1.80888	-1.87158	-1.98532	-2.07211	-2.14115	-2.11445			8.53917	-0.0336117	97.6027	195.241	292.978	390.707	488.496	586.447	684.123	782.051	879.927	977.831	1075.75	1173.77
8.54583	-0.0385869	-0.388017	-0.743795	-0.991609	-1.25625	-1.45866	-1.49536	-1.80622	-1.86909	-1.98675	-2.0833	-2.14123	-2.11692			8.54583	-0.0385869	97.6022	195.237	292.979	390.705	488.493	586.446	684.126	782.053	879.926	977.819	1075.75	1173.77
8.5525	-0.0357075	-0.385797	-0.743715	-0.986931	-1.25015	-1.46112	-1.49202	-1.79714	-1.85572	-1.9796	-2.08572	-2.1348	-2.11096			8.5525	-0.0357075	97.6045	195.237	292.984	390.711	488.49	586.45	684.135	782.066	879.933	977.817	1075.76	1173.77
8.55917	-0.0292793	-0.377024	-0.737259	-0.972445	-1.22898	-1.45688	-1.48392	-1.78833	-1.83763	-1.97085	-2.07833	-2.12535	-2.09531			8.55917	-0.0292793	97.6132	195.243	292.998	390.732	488.494	586.458	684.143	782.084	879.942	977.824	1075.77	1173.79
8.56583	-0.0261583	-0.367555	-0.73057	-0.950692	-1.20294	-1.44985	-1.47247	-1.78521	-1.82284	-1.96017	-2.06242	-2.11439	-2.07958			8.56583	-0.0261583	97.6227	195.25	293.02	390.758	488.501	586.469	684.147	782.099	879.952	977.84	1075.78	1173.8
8.5725	-0.0311634	-0.368088	-0.728592	-0.930412	-1.18695	-1.44234	-1.46437	-1.79355	-1.81947	-1.94886	-2.04737	-2.10552	-2.0688			8.5725	-0.0311634	97.6222	195.252	293.04	390.774	488.509	586.477	684.138	782.103	879.963	977.855	1075.79	1173.81
8.57917	-0.0344503	-0.372983	-0.729241	-0.914282	-1.18179	-1.43356	-1.45769	-1.79922	-1.81984	-1.93345	-2.03454	-2.099	-2.05513			8.57917	-0.0344503	97.6173	195.251	293.057	390.779	488.518	586.484	684.133	782.102	879.979	977.868	1075.79	1173.83
8.58583	-0.0342047	-0.375354	-0.728042	-0.898739	-1.17912	-1.42096	-1.4534	-1.79755	-1.81843	-1.92088	-2.02004	-2.09411	-2.03832			8.58583	-0.0342047	97.6149	195.252	293.072	390.782	488.53	586.488	684.134	782.104	879.991	977.883	1075.8	1173.84
8.5925	-0.0340765	-0.379462	-0.728556	-0.887573	-1.1856	-1.41158	-1.45435	-1.79408	-1.82055	-1.91474	-2.01157	-2.09591	-2.03107			8.5925	-0.0340765	97.6108	195.252	293.083	390.775	488.54	586.487	684.138	782.102	879.998	977.891	1075.8	1173.85
8.59917	-0.0365043	-0.390975	-0.729406	-0.881241	-1.20072	-1.41338	-1.46151	-1.79556	-1.82782	-1.91448	-2.01156	-2.09845	-2.03503			8.59917	-0.0365043	97.5993	195.251	293.09	390.76	488.538	586.48	684.136	782.094	879.998	977.891	1075.79	1173.85
8.60583	-0.0420318	-0.406961	-0.734297	-0.88674	-1.21767	-1.42468	-1.48201	-1.80299	-1.84644	-1.92183	-2.026	-2.1087	-2.05196			8.60583	-0.0420318	97.5833	195.246	293.084	390.743	488.527	586.46	684.129	782.076	879.991	977.877	1075.78	1173.83
8.6125	-0.0460887	-0.417619	-0.743056	-0.898602	-1.23143	-1.44217	-1.50728	-1.80419	-1.86599	-1.93255	-2.03863	-2.12622	-2.07377			8.6125	-0.0460887	97.5726	195.237	293.072	390.73	488.509	586.434	684.128	782.056	879.98	977.864	1075.77	1173.81
8.61917	-0.0442814	-0.419644	-0.749881	-0.910621	-1.23725	-1.45596	-1.52826	-1.79904	-1.8824	-1.94427	-2.04281	-2.14432	-2.09759			8.61917	-0.0442814	97.5706	195.231	293.06	390.724	488.495	586.413	684.133	782.04	879.968	977.86	1075.75	1173.79
8.62583	-0.0339377	-0.417376	-0.750202	-0.9193	-1.2364	-1.46347	-1.53494	-1.79442	-1.89653	-1.9581	-2.04315	-2.15817	-2.12336			8.62583	-0.0339377	97.5729	195.23	293.051	390.725	488.488	586.407	684.137	782.026	879.954	977.859	1075.73	1173.76
8.6325	-0.0210056	-0.41337	-0.74951	-0.925417	-1.22869	-1.46367	-1.53065	-1.79627	-1.90883	-1.9761	-2.04227	-2.16526	-2.14476			8.6325	-0.0210056	97.5769	195.231	293.045	390.732	488.488	586.411	684.136	782.013	879.936	977.86	1075.73	1173.74
8.63917	-0.0118225	-0.407405	-0.755549	-0.933849	-1.21995	-1.45924	-1.52159	-1.79996	-1.91429	-1.99378	-2.03999	-2.1703	-2.15743			8.63917	-0.0118225	97.5829	195.225	293.037	390.741	488.492	586.42	684.132	782.008	879.919	977.863	1075.72	1173.73
8.64583	-0.00580791	-0.398275	-0.763011	-0.941618	-1.21723	-1.45575	-1.50728	-1.79872	-1.90607	-2.00388	-2.03218	-2.16766	-2.15479			8.64583	-0.00580791	97.592	195.218	293.029	390.744	488.496	586.434	684.133	782.016	879.908	977.87	1075.73	1173.73
8.6525	-4.50741e-05	-0.386636	-0.761398	-0.943518	-1.21436	-1.45509	-1.48821	-1.79391	-1.89124	-2.00766	-2.02414	-2.15569	-2.14329			8.6525	-4.50741e-05	97.6036	195.219	293.027	390.747	488.496	586.453	684.138	782.031	879.905	977.878	1075.74	1173.74
8.65917	0.00151855	-0.377624	-0.753109	-0.939024	-1.21177	-1.45985	-1.47104	-1.79616	-1.87907	-2.00874	-2.02429	-2.14403	-2.13259			8.65917	0.00151855	97.6126	195.227	293.032	390.749	488.491	586.471	684.136	782.043	879.904	977.878	1075.75	1173.75
8.66583	-0.00948051	-0.374679	-0.751077	-0.932736	-1.21359	-1.4704	-1.46389	-1.80573	-1.87389	-2.00645	-2.03714	-2.13773	-2.12772			8.66583	-0.00948051	97.6156	195.229	293.038	390.747	488.481	586.478	684.126	782.048	879.906	977.865	1075.76	1173.76
8.6725	-0.0292382	-0.380524	-0.754397	-0.930944	-1.22038	-1.48386	-1.472	-1.81499	-1.87045	-2.00077	-2.05883	-2.14181	-2.12941			8.6725	-0.0292382	97.6097	195.226	293.04	390.741	488.467	586.47	684.117	782.052	879.912	977.844	1075.75	1173.75
8.67917	-0.044333	-0.38714	-0.758423	-0.935531	-1.22879	-1.49736	-1.48869	-1.82198	-1.86535	-1.99405	-2.07853	-2.14662	-2.13375			8.67917	-0.044333	97.6031	195.222	293.035	390.732	488.454	586.453	684.11	782.057	879.918	977.824	1075.75	1173.75
8.68583	-0.0488857	-0.392575	-0.76215	-0.942304	-1.23556	-1.50189	-1.50728	-1.82844	-1.85967	-1.98816	-2.08876	-2.15181	-2.13941			8.68583	-0.0488857	97.5977	195.218	293.028	390.725	488.449	586.434	684.103	782.062	879.924	977.814	1075.74	1173.74
8.6925	-0.0476119	-0.397261	-0.768075	-0.946531	-1.24122	-1.49532	-1.51873	-1.83575	-1.85663	-1.97858	-2.09431	-2.15294	-2.14388			8.6925	-0.0476119	97.593	195.212	293.024	390.72	488.456	586.423	684.096	782.065	879.934	977.808	1075.74	1173.74
8.69917	-0.0425302	-0.397327	-0.774489	-0.944063	-1.24399	-1.47775	-1.52063	-1.83448	-1.85602	-1.96433	-2.09512	-2.14717	-2.14097			8.69917	-0.0425302	97.5929	195.206	293.027	390.717	488.474	586.421	684.097	782.066	879.948	977.807	1075.75	1173.74
8.70583	-0.0332778	-0.393624	-0.771884	-0.934982	-1.24159	-1.4556	-1.51587	-1.82619	-1.85468	-1.95136	-2.08578	-2.13843	-2.12889			8.70583	-0.0332778	97.5966	195.209	293.036	390.719	488.496	586.426	684.106	782.067	879.961	977.817	1075.75	1173.75
8.7125	-0.0194829	-0.386041	-0.76406	-0.922775	-1.23796	-1.43387	-1.50633	-1.82097	-1.85764	-1.94438	-2.06717	-2.12852	-2.11326			8.7125	-0.0194829	97.6042	195.216	293.048	390.723	488.517	586.435	684.111	782.064	879.968	977.835	1075.76	1173.77
8.71917	-0.010144	-0.384482	-0.755238	-0.91248	-1.23053	-1.41602	-1.49775	-1.82022	-1.86614	-1.9402	-2.05076	-2.12342	-2.10053			8.71917	-0.010144	97.6058	195.225	293.058	390.731	488.535	586.444	684.112	782.056	879.972	977.852	1075.77	1173.78
8.72583	-0.00944994	-0.389483	-0.751959	-0.902874	-1.21902	-1.4044	-1.49012	-1.81714	-1.87477	-1.93577	-2.04526	-2.122	-2.09244			8.72583	-0.00944994	97.6008	195.229	293.068	390.742	488.547	586.451	684.115	782.047	879.977	977.857	1075.77	1173.79
8.7325	-0.0151855	-0.398131	-0.752238	-0.895398	-1.20534	-1.40265	-1.49059	-1.81191	-1.88292	-1.93728	-2.04813	-2.12784	-2.08922			8.7325	-0.0151855	97.5921	195.228	293.075	390.756	488.549	586.451	684.12	782.039	879.975	977.854	1075.77	1173.79
8.73917	-0.0259787	-0.414176	-0.753563	-0.89663	-1.20085	-1.41469	-1.50156	-1.81364	-1.8935	-1.95238	-2.05494	-2.14059	-2.09577			8.73917	-0.0259787	97.5761	195.227	293.074	390.76	488.537	586.44	684.118	782.029	879.96	977.848	1075.75	1173.79
8.74583	-0.0353452	-0.430286	-0.756471	-0.909449	-1.20795	-1.43428	-1.51491	-1.81824	-1.90363	-1.96849	-2.06272	-2.15296	-2.111			8.74583	-0.0353452	97.56	195.224	293.061	390.753	488.517	586.427	684.114	782.018	879.944	977.84	1075.74	1173.77
8.7525	-0.0405688	-0.439773	-0.760484	-0.923064	-1.21537	-1.45302	-1.52159	-1.81869	-1.90596	-1.97411	-2.0694	-2.15953	-2.12568			8.7525	-0.0405688	97.5505	195.22	293.048	390.746	488.498	586.42	684.113	782.016	879.938	977.833	1075.73	1173.76
8.75917	-0.0373366	-0.436295	-0.760406	-0.925072	-1.21642	-1.46287	-1.52016	-1.80879	-1.89857	-1.96688	-2.06932	-2.15797	-2.13603			8.75917	-0.0373366	97.554	195.22	293.046	390.745	488.488	586.421	684.123	782.024	879.945	977.833	1075.73	1173.75
8.76583	-0.0248314	-0.423767	-0.750206	-0.920184	-1.21678	-1.46251	-1.51396	-1.79819	-1.89454	-1.95799	-2.06657	-2.15034	-2.14223			8.76583	-0.0248314	97.5665	195.23	293.051	390.744	488.489	586.428	684.134	782.028	879.954	977.836	1075.74	1173.74
8.7725	-0.00997834	-0.40778	-0.736846	-0.916624	-1.22323	-1.45065	-1.50442	-1.78906	-1.89535	-1.94872	-2.05949	-2.13967	-2.14683			8.7725	-0.00997834	97.5825	195.244	293.054	390.738	488.501	586.437	684.143	782.027	879.964	977.843	1075.75	1173.74
8.77917	-0.00182292	-0.391721	-0.72715	-0.915209	-1.23135	-1.43464	-1.48964	-1.78186	-1.89478	-1.93428	-2.05382	-2.12605	-2.14846			8.77917	-0.00182292	97.5985	195.253	293.056	390.73	488.517	586.452	684.15	782.027	879.978	977.849	1075.77	1173.73
8.78583	0.000746973	-0.381058	-0.725187	-0.910726	-1.23354	-1.42017	-1.47295	-1.77833	-1.89206	-1.92142	-2.05023	-2.11524	-2.14623			8.78583	0.000746973	97.6092	195.255	293.06	390.728	488.531	586.469	684.153	782.03	879.991	977.852	1075.78	1173.74
8.7925	0.00132038	-0.380266	-0.72826	-0.904785	-1.23237	-1.41199	-1.46484	-1.78157	-1.89518	-1.91964	-2.05507	-2.11352	-2.14594			8.7925	0.00132038	97.61	195.252	293.066	390.729	488.539	586.477	684.15	782.027	879.993	977.848	1075.78	1173.74
8.79917	0.000627199	-0.385345	-0.736962	-0.90369	-1.237	-1.41052	-1.4658	-1.79085	-1.90134	-1.9303	-2.06535	-2.11743	-2.14508			8.79917	0.000627199	97.6049	195.244	293.067	390.724	488.541	586.476	684.141	782.021	879.982	977.837	1075.78	1173.74
8.80583	-0.00746203	-0.394765	-0.749868	-0.903711	-1.2437	-1.4152	-1.47247	-1.79989	-1.90462	-1.944	-2.07201	-2.12294	-2.14535			8.80583	-0.00746203	97.5955	195.231	293.067	390.717	488.536	586.469	684.132	782.017	879.968	977.831	1075.77	1173.74
8.8125	-0.0167957	-0.405404	-0.756822	-0.904997	-1.25118	-1.42451	-1.4739	-1.80398	-1.89801	-1.95437	-2.07174	-2.12425	-2.14762			8.8125	-0.0167957	97.5849	195.224	293.066	390.71	488.527	586.468	684.128	782.024	879.958	977.831	1075.77	1173.74
8.81917	-0.0214999	-0.415207	-0.754592	-0.906555	-1.24702	-1.4304	-1.47676	-1.80392	-1.88884	-1.96232	-2.06562	-2.12415	-2.14609			8.81917	-0.0214999	97.5751	195.226	293.064	390.714	488.521	586.465	684.128	782.033	879.95	977.837	1075.77	1173.74
8.82583	-0.0234479	-0.420817	-0.748201	-0.909191	-1.23821	-1.4326	-1.48487	-1.80348	-1.88225	-1.96817	-2.05795	-2.12496	-2.14118			8.82583	-0.0234479	97.5694	195.232	293.062	390.723	488.519	586.457	684.128	782.04	879.944	977.845	1075.77	1173.74
8.8325	-0.0308822	-0.424419	-0.743686	-0.914361	-1.23527	-1.43326	-1.49918	-1.80376	-1.87902	-1.97099	-2.0515	-2.12981	-2.13696			8.8325	-0.0308822	97.5658	195.237	293.056	390.726	488.518	586.442	684.128	782.043	879.941	977.851	1075.76	1173.75
8.83917	-0.0444445	-0.430285	-0.741872	-0.921944	-1.24238	-1.43642	-1.51682	-1.80636	-1.87893	-1.97392	-2.0503	-2.13917	-2.13965			8.83917	-0.0444445	97.56	195.239	293.049	390.719	488.515	586.425	684.125	782.043	879.938	977.852	1075.75	1173.74
8.84583	-0.0559715	-0.437258	-0.74013	-0.93148	-1.25573	-1.44139	-1.53208	-1.80787	-1.88245	-1.9785	-2.05595	-2.14944	-2.14658			8.84583	-0.0559715	97.553	195.24	293.039	390.705	488.51	586.409	684.124	782.04	879.934	977.847	1075.74	1173.74
8.8525	-0.068553	-0.444814	-0.743342	-0.940407	-1.26227	-1.448	-1.54924	-1.81187	-1.89283	-1.98381	-2.06721	-2.15872	-2.14966			8.8525	-0.068553	97.5454	195.237	293.03	390.699	488.503	586.392	684.12	782.029	879.929	977.835	1075.73	1173.73
8.85917	-0.0828384	-0.453321	-0.757322	-0.94828	-1.26633	-1.46016	-1.56546	-1.81948	-1.90707	-1.99036	-2.08199	-2.16478	-2.15763			8.85917	-0.0828384	97.5369	195.223	293.023	390.695	488.491	586.376	684.112	782.015	879.922	977.821	1075.73	1173.73
8.86583	-0.0968992	-0.461169	-0.77389	-0.954385	-1.27148	-1.47759	-1.57452	-1.82305	-1.9185	-1.99581	-2.09558	-2.16617	-2.1676			8.86583	-0.0968992	97.5291	195.207	293.016	390.69	488.474	586.367	684.109	782.004	879.917	977.807	1075.73	1173.72
8.8725	-0.106541	-0.468424	-0.786409	-0.960649	-1.27393	-1.49327	-1.57452	-1.82411	-1.92299	-2.00374	-2.10357	-2.15993	-2.17519			8.8725	-0.106541	97.5218	195.194	293.01	390.687	488.458	586.367	684.108	781.999	879.909	977.799	1075.73	1173.71
8.87917	-0.112112	-0.474318	-0.791761	-0.965144	-1.26698	-1.50653	-1.56927	-1.82396	-1.92845	-2.01291	-2.10662	-2.15084	-2.17659			8.87917	-0.112112	97.5159	195.189	293.006	390.694	488.445	586.372	684.108	781.994	879.899	977.796	1075.74	1173.71
8.88583	-0.114359	-0.479342	-0.794499	-0.969365	-1.25642	-1.51849	-1.56689	-1.82763	-1.93482	-2.02243	-2.10768	-2.14541	-2.17784			8.88583	-0.114359	97.5109	195.186	293.001	390.705	488.433	586.375	684.104	781.987	879.89	977.795	1075.75	1173.71
8.8925	-0.108698	-0.479589	-0.79108	-0.971678	-1.24729	-1.52923	-1.56164	-1.83056	-1.93589	-2.0269	-2.10666	-2.14032	-2.18085			8.8925	-0.108698	97.5107	195.189	292.999	390.714	488.422	586.38	684.101	781.986	879.885	977.796	1075.75	1173.7
8.89917	-0.0928805	-0.472937	-0.779051	-0.966425	-1.24156	-1.53137	-1.54972	-1.83191	-1.92862	-2.02486	-2.10297	-2.13343	-2.17826			8.89917	-0.0928805	97.5173	195.201	293.004	390.719	488.42	586.392	684.1	781.993	879.887	977.8	1075.76	1173.7
8.90583	-0.0752463	-0.467034	-0.764245	-0.956053	-1.24073	-1.52364	-1.5378	-1.83764	-1.92288	-2.02052	-2.1015	-2.12982	-2.17559			8.90583	-0.0752463	97.5232	195.216	293.015	390.72	488.428	586.404	684.094	781.999	879.892	977.801	1075.76	1173.71
8.9125	-0.0557215	-0.458526	-0.750246	-0.93853	-1.24037	-1.51352	-1.52349	-1.83575	-1.9201	-2.00875	-2.10198	-2.12519	-2.17383			8.9125	-0.0557215	97.5317	195.23	293.032	390.721	488.438	586.418	684.096	782.002	879.904	977.801	1075.77	1173.71
8.91917	-0.0405637	-0.448604	-0.738438	-0.917688	-1.24194	-1.49707	-1.51205	-1.82775	-1.91552	-1.99185	-2.10091	-2.11893	-2.17329			8.91917	-0.0405637	97.5417	195.242	293.053	390.719	488.454	586.43	684.104	782.007	879.92	977.802	1075.77	1173.71
8.92583	-0.032363	-0.439616	-0.732702	-0.898252	-1.24587	-1.48121	-1.50394	-1.81859	-1.90918	-1.97644	-2.10153	-2.11259	-2.17029			8.92583	-0.032363	97.5506	195.248	293.073	390.715	488.47	586.438	684.113	782.013	879.936	977.801	1075.78	1173.71
8.9325	-0.0368643	-0.438964	-0.740493	-0.890293	-1.25364	-1.46439	-1.50728	-1.8188	-1.90816	-1.97418	-2.10513	-2.11983	-2.16847			8.9325	-0.0368643	97.5513	195.24	293.08	390.707	488.487	586.434	684.113	782.014	879.938	977.797	1075.77	1173.71
8.93917	-0.0503761	-0.445312	-0.758485	-0.896225	-1.27007	-1.45563	-1.52111	-1.82564	-1.91176	-1.98547	-2.11206	-2.14345	-2.17302			8.93917	-0.0503761	97.5449	195.222	293.075	390.691	488.496	586.42	684.106	782.01	879.927	977.791	1075.75	1173.71
8.94583	-0.0640183	-0.449722	-0.777292	-0.909263	-1.28787	-1.45502	-1.53399	-1.82545	-1.91235	-1.99734	-2.11655	-2.16618	-2.17715			8.94583	-0.0640183	97.5405	195.203	293.062	390.673	488.496	586.408	684.106	782.01	879.915	977.786	1075.73	1173.71
8.9525	-0.0810424	-0.447749	-0.788122	-0.925756	-1.30484	-1.4629	-1.54018	-1.82722	-1.91159	-2.00692	-2.11574	-2.18389	-2.17722			8.9525	-0.0810424	97.5425	195.192	293.045	390.656	488.488	586.401	684.105	782.011	879.905	977.787	1075.71	1173.71
8.95917	-0.0972101	-0.447485	-0.792939	-0.942877	-1.31338	-1.47854	-1.53732	-1.83337	-1.9158	-2.01539	-2.11627	-2.19612	-2.17896			8.95917	-0.0972101	97.5428	195.188	293.028	390.648	488.473	586.404	684.098	782.006	879.897	977.786	1075.7	1173.7
8.96583	-0.109212	-0.451231	-0.794337	-0.958837	-1.31408	-1.49271	-1.52779	-1.8387	-1.92116	-2.02074	-2.11852	-2.20627	-2.18434			8.96583	-0.109212	97.539	195.186	293.012	390.647	488.459	586.414	684.093	782.001	879.892	977.784	1075.69	1173.7
8.9725	-0.107178	-0.452684	-0.786833	-0.961875	-1.30567	-1.49991	-1.5111	-1.83047	-1.91759	-2.01423	-2.11676	-2.20267	-2.18503			8.9725	-0.107178	97.5376	195.194	293.009	390.655	488.451	586.43	684.101	782.004	879.898	977.786	1075.69	1173.7
8.97917	-0.0984946	-0.449396	-0.770565	-0.951043	-1.29198	-1.5005	-1.49298	-1.81272	-1.90455	-1.99687	-2.11118	-2.18628	-2.1777			8.97917	-0.0984946	97.5409	195.21	293.02	390.669	488.451	586.449	684.119	782.018	879.915	977.791	1075.71	1173.71
8.98583	-0.0872484	-0.445481	-0.75327	-0.939577	-1.28052	-1.4984	-1.48153	-1.80148	-1.89017	-1.98126	-2.10526	-2.16979	-2.16597			8.98583	-0.0872484	97.5448	195.227	293.031	390.681	488.453	586.46	684.13	782.032	879.931	977.797	1075.72	1173.72
8.9925	-0.0693527	-0.442437	-0.742431	-0.932404	-1.27001	-1.493	-1.47629	-1.79646	-1.87631	-1.97382	-2.10266	-2.15699	-2.15556			8.9925	-0.0693527	97.5478	195.238	293.038	390.691	488.458	586.465	684.135	782.046	879.939	977.8	1075.74	1173.73
8.99917	-0.0488155	-0.438539	-0.739171	-0.930084	-1.25958	-1.48149	-1.47772	-1.79547	-1.86334	-1.97174	-2.10075	-2.14729	-2.14824			8.99917	-0.0488155	97.5517	195.241	293.041	390.701	488.47	586.464	684.136	782.059	879.941	977.802	1075.75	1173.73
9.00583	-0.0269255	-0.428598	-0.731908	-0.927511	-1.24842	-1.46977	-1.47915	-1.79075	-1.85012	-1.96816	-2.0974	-2.136	-2.13981			9.00583	-0.0269255	97.5617	195.249	293.043	390.713	488.482	586.462	684.141	782.072	879.944	977.805	1075.76	1173.74
9.0125	-0.0137463	-0.415112	-0.723463	-0.927467	-1.24266	-1.46775	-1.4801	-1.79187	-1.84377	-1.97005	-2.09721	-2.12515	-2.1323			9.0125	-0.0137463	97.5751	195.257	293.043	390.718	488.484	586.461	684.14	782.078	879.942	977.805	1075.77	1173.75
9.01917	-0.00378756	-0.403513	-0.718848	-0.931695	-1.24069	-1.47311	-1.48106	-1.79622	-1.84436	-1.97499	-2.09716	-2.11636	-2.1278			9.01917	-0.00378756	97.5867	195.262	293.039	390.72	488.478	586.461	684.136	782.078	879.937	977.805	1075.78	1173.76
9.02583	0.00140776	-0.397625	-0.720885	-0.934021	-1.23872	-1.47716	-1.48439	-1.79913	-1.85304	-1.97847	-2.09568	-2.10898	-2.13139			9.02583	0.00140776	97.5926	195.26	293.037	390.722	488.474	586.457	684.133	782.069	879.934	977.807	1075.78	1173.75
9.0325	-3.11055e-05	-0.39997	-0.723169	-0.930975	-1.23758	-1.47686	-1.49012	-1.79914	-1.86307	-1.97849	-2.09281	-2.10654	-2.13944			9.0325	-3.11055e-05	97.5903	195.257	293.04	390.723	488.474	586.451	684.133	782.059	879.934	977.81	1075.79	1173.74
9.03917	-0.00775637	-0.404044	-0.72139	-0.922928	-1.24193	-1.47451	-1.49155	-1.79971	-1.86851	-1.97261	-2.09129	-2.11199	-2.14871			9.03917	-0.00775637	97.5862	195.259	293.048	390.719	488.477	586.45	684.132	782.054	879.94	977.811	1075.78	1173.73
9.04583	-0.0192718	-0.408523	-0.725498	-0.914709	-1.25326	-1.47257	-1.48773	-1.80503	-1.87294	-1.96945	-2.0955	-2.11921	-2.15593			9.04583	-0.0192718	97.5817	195.255	293.056	390.708	488.479	586.454	684.127	782.049	879.943	977.807	1075.77	1173.73
9.0525	-0.0256153	-0.414403	-0.733097	-0.910746	-1.26694	-1.46802	-1.48821	-1.81137	-1.88183	-1.97232	-2.09919	-2.1274	-2.15983			9.0525	-0.0256153	97.5759	195.247	293.06	390.694	488.483	586.453	684.12	782.04	879.94	977.803	1075.77	1173.72
9.05917	-0.03047	-0.422588	-0.743116	-0.912514	-1.27682	-1.46488	-1.49584	-1.81861	-1.89199	-1.98109	-2.10242	-2.13446	-2.1626			9.05917	-0.03047	97.5677	195.237	293.058	390.684	488.486	586.446	684.113	782.03	879.931	977.8	1075.76	1173.72
9.06583	-0.0282909	-0.428529	-0.749091	-0.916895	-1.28024	-1.46508	-1.50585	-1.82215	-1.89095	-1.9869	-2.10601	-2.1406	-2.15872			9.06583	-0.0282909	97.5617	195.231	293.054	390.681	488.486	586.436	684.11	782.031	879.925	977.797	1075.75	1173.72
9.0725	-0.01455	-0.425898	-0.748589	-0.921337	-1.27658	-1.46723	-1.50824	-1.81652	-1.87778	-1.98337	-2.10688	-2.13884	-2.14694			9.0725	-0.01455	97.5644	195.232	293.049	390.684	488.484	586.433	684.115	782.044	879.929	977.796	1075.75	1173.74
9.07917	0.00836814	-0.41763	-0.743313	-0.925962	-1.26547	-1.46857	-1.5111	-1.80171	-1.86345	-1.98195	-2.10122	-2.12597	-2.12693			9.07917	0.00836814	97.5726	195.237	293.045	390.696	488.483	586.43	684.13	782.059	879.93	977.801	1075.77	1173.76
9.08583	0.026736	-0.410732	-0.739088	-0.93167	-1.25497	-1.46675	-1.52254	-1.78715	-1.85675	-1.9874	-2.09193	-2.11599	-2.11312			9.08583	0.026736	97.5795	195.241	293.039	390.706	488.485	586.419	684.145	782.065	879.925	977.811	1075.78	1173.77
9.0925	0.0306384	-0.407785	-0.735737	-0.936613	-1.24751	-1.46385	-1.53589	-1.78087	-1.85278	-1.99101	-2.08775	-2.11273	-2.1113			9.0925	0.0306384	97.5825	195.245	293.034	390.714	488.487	586.406	684.151	782.069	879.921	977.815	1075.78	1173.77
9.09917	0.0192785	-0.414607	-0.736877	-0.941574	-1.24484	-1.4636	-1.54924	-1.7908	-1.85975	-1.99308	-2.09401	-2.12339	-2.12196			9.09917	0.0192785	97.5757	195.244	293.029	390.716	488.488	586.392	684.141	782.062	879.919	977.809	1075.77	1173.76
9.10583	0.00291359	-0.432679	-0.744776	-0.951092	-1.25102	-1.47174	-1.56403	-1.81288	-1.87625	-1.99924	-2.10482	-2.13983	-2.13792			9.10583	0.00291359	97.5576	195.236	293.02	390.71	488.48	586.378	684.119	782.046	879.913	977.798	1075.75	1173.75
9.1125	-0.0153384	-0.455207	-0.759827	-0.966299	-1.26242	-1.48469	-1.57833	-1.83829	-1.89989	-2.00965	-2.11423	-2.15748	-2.15462			9.1125	-0.0153384	97.5351	195.221	293.004	390.699	488.467	586.363	684.094	782.022	879.903	977.788	1075.74	1173.73
9.11917	-0.03559	-0.478084	-0.779464	-0.980522	-1.27902	-1.49858	-1.59073	-1.86235	-1.92508	-2.01782	-2.12635	-2.17709	-2.17566			9.11917	-0.03559	97.5122	195.201	292.99	390.682	488.453	586.351	684.069	781.997	879.895	977.776	1075.72	1173.71
9.12583	-0.0489564	-0.494833	-0.788236	-0.988413	-1.29073	-1.51495	-1.59311	-1.87524	-1.9361	-2.01696	-2.13398	-2.18673	-2.18959			9.12583	-0.0489564	97.4954	195.192	292.982	390.67	488.436	586.348	684.057	781.986	879.895	977.769	1075.71	1173.69
9.1325	-0.0526648	-0.504507	-0.786873	-0.986867	-1.29252	-1.52845	-1.58882	-1.87609	-1.93633	-2.01274	-2.13263	-2.18733	-2.19592			9.1325	-0.0526648	97.4858	195.194	292.984	390.669	488.423	586.353	684.056	781.986	879.9	977.77	1075.71	1173.69
9.13917	-0.0406705	-0.50014	-0.776418	-0.978982	-1.28559	-1.53407	-1.57452	-1.86171	-1.92192	-2.00595	-2.11986	-2.17409	-2.19221			9.13917	-0.0406705	97.4901	195.204	292.992	390.675	488.417	586.367	684.07	782	879.906	977.783	1075.72	1173.69
9.14583	-0.0240666	-0.482032	-0.761571	-0.964904	-1.2696	-1.52349	-1.55544	-1.83557	-1.90544	-2.00441	-2.10456	-2.15226	-2.18134			9.14583	-0.0240666	97.5082	195.219	293.006	390.691	488.428	586.386	684.096	782.017	879.908	977.798	1075.74	1173.7
9.1525	-0.0156	-0.460983	-0.744554	-0.948051	-1.25323	-1.50403	-1.54257	-1.8128	-1.89276	-2.00658	-2.0944	-2.13098	-2.17103			9.1525	-0.0156	97.5293	195.236	293.023	390.708	488.447	586.399	684.119	782.029	879.906	977.808	1075.76	1173.71
9.15917	-0.0137293	-0.438106	-0.72561	-0.933046	-1.23727	-1.48381	-1.5316	-1.79567	-1.88046	-2.00484	-2.0796	-2.11099	-2.15534			9.15917	-0.0137293	97.5522	195.255	293.038	390.724	488.468	586.41	684.136	782.042	879.908	977.823	1075.78	1173.73
9.16583	-0.0147994	-0.413381	-0.708068	-0.91841	-1.22025	-1.45832	-1.52445	-1.78768	-1.87496	-1.99849	-2.06231	-2.09852	-2.14			9.16583	-0.0147994	97.5769	195.272	293.052	390.741	488.493	586.417	684.144	782.047	879.914	977.84	1075.79	1173.74
9.1725	-0.0116753	-0.38711	-0.697146	-0.909092	-1.20807	-1.43585	-1.51443	-1.78551	-1.87493	-1.99013	-2.04876	-2.09118	-2.12504			9.1725	-0.0116753	97.6032	195.283	293.062	390.753	488.515	586.427	684.146	782.047	879.922	977.854	1075.8	1173.76
9.17917	-0.0117019	-0.370433	-0.69255	-0.901954	-1.20475	-1.4211	-1.50537	-1.79173	-1.8812	-1.98405	-2.04541	-2.09361	-2.11459			9.17917	-0.0117019	97.6198	195.288	293.069	390.756	488.53	586.436	684.14	782.041	879.928	977.857	1075.8	1173.77
9.18583	-0.0215353	-0.370285	-0.695341	-0.899892	-1.21413	-1.4184	-1.49775	-1.80824	-1.88843	-1.98102	-2.05175	-2.10496	-2.11593			9.18583	-0.0215353	97.62	195.285	293.071	390.747	488.533	586.444	684.124	782.034	879.931	977.851	1075.79	1173.77
9.1925	-0.0332017	-0.378808	-0.703922	-0.903298	-1.2285	-1.42512	-1.49107	-1.8242	-1.89653	-1.98461	-2.06348	-2.12144	-2.12812			9.1925	-0.0332017	97.6115	195.277	293.067	390.733	488.526	586.45	684.108	782.026	879.928	977.839	1075.77	1173.76
9.19917	-0.0422418	-0.394322	-0.719363	-0.917034	-1.24319	-1.44137	-1.4925	-1.84039	-1.90884	-1.99872	-2.08204	-2.13871	-2.14872			9.19917	-0.0422418	97.5959	195.261	293.054	390.718	488.51	586.449	684.091	782.013	879.914	977.821	1075.75	1173.73
9.20583	-0.0391611	-0.413208	-0.740515	-0.938495	-1.25702	-1.46726	-1.49632	-1.84828	-1.91748	-2.01528	-2.10231	-2.14881	-2.16455			9.20583	-0.0391611	97.5771	195.24	293.032	390.704	488.484	586.445	684.084	782.005	879.897	977.8	1075.74	1173.72
9.2125	-0.0366134	-0.432709	-0.757529	-0.958268	-1.26821	-1.48794	-1.50537	-1.85289	-1.92286	-2.02525	-2.12154	-2.15366	-2.17512			9.2125	-0.0366134	97.5576	195.223	293.013	390.693	488.463	586.436	684.079	781.999	879.887	977.781	1075.74	1173.71
9.21917	-0.0379295	-0.444587	-0.765175	-0.972702	-1.27502	-1.50011	-1.51491	-1.85325	-1.92742	-2.02686	-2.13454	-2.15474	-2.18144			9.21917	-0.0379295	97.5457	195.215	292.998	390.686	488.451	586.427	684.079	781.995	879.885	977.768	1075.74	1173.7
9.22583	-0.0422435	-0.450254	-0.764148	-0.979828	-1.27642	-1.50451	-1.52731	-1.85089	-1.93748	-2.02693	-2.14167	-2.15753	-2.1871			9.22583	-0.0422435	97.54	195.216	292.991	390.685	488.447	586.414	684.081	781.985	879.885	977.761	1075.74	1173.7
9.2325	-0.046857	-0.456316	-0.763238	-0.9847	-1.27843	-1.50507	-1.54018	-1.84882	-1.94716	-2.02307	-2.14133	-2.16224	-2.18894			9.2325	-0.046857	97.5339	195.217	292.986	390.683	488.446	586.401	684.083	781.975	879.889	977.761	1075.73	1173.69
9.23917	-0.0506169	-0.462375	-0.763628	-0.984291	-1.27993	-1.49815	-1.54781	-1.84496	-1.95328	-2.01203	-2.13379	-2.16464	-2.1842			9.23917	-0.0506169	97.5279	195.217	292.986	390.681	488.453	586.394	684.087	781.969	879.9	977.769	1075.73	1173.7
9.24583	-0.063742	-0.468354	-0.764732	-0.982102	-1.28156	-1.48428	-1.5521	-1.84711	-1.95903	-2.00279	-2.12544	-2.16422	-2.179			9.24583	-0.063742	97.5219	195.216	292.989	390.679	488.467	586.389	684.085	781.963	879.91	977.777	1075.73	1173.7
9.2525	-0.0816267	-0.478551	-0.770773	-0.984447	-1.28485	-1.47483	-1.55354	-1.85403	-1.96475	-2.00587	-2.11851	-2.16699	-2.17844			9.2525	-0.0816267	97.5117	195.21	292.986	390.676	488.476	586.388	684.078	781.957	879.906	977.784	1075.73	1173.7
9.25917	-0.0982321	-0.49865	-0.786412	-0.993515	-1.28868	-1.47478	-1.55401	-1.86253	-1.96932	-2.0184	-2.11141	-2.17228	-2.18181			9.25917	-0.0982321	97.4916	195.194	292.977	390.672	488.477	586.388	684.069	781.953	879.894	977.791	1075.72	1173.7
9.26583	-0.108298	-0.521779	-0.805822	-1.00521	-1.29036	-1.4819	-1.55497	-1.8664	-1.96894	-2.02616	-2.09943	-2.17622	-2.18576			9.26583	-0.108298	97.4685	195.175	292.966	390.671	488.469	586.387	684.065	781.953	879.886	977.803	1075.72	1173.7
9.2725	-0.11248	-0.534776	-0.81546	-1.01077	-1.284	-1.4897	-1.55735	-1.86867	-1.96829	-2.02691	-2.08242	-2.17519	-2.1895			9.2725	-0.11248	97.4555	195.165	292.96	390.677	488.462	586.384	684.063	781.954	879.885	977.82	1075.72	1173.69
9.27917	-0.115672	-0.538774	-0.815085	-1.01164	-1.27724	-1.49712	-1.56116	-1.87329	-1.96796	-2.02635	-2.06821	-2.17489	-2.19731			9.27917	-0.115672	97.4515	195.165	292.959	390.684	488.454	586.38	684.059	781.954	879.886	977.834	1075.72	1173.69
9.28583	-0.108264	-0.535877	-0.807039	-1.00465	-1.2712	-1.50584	-1.55783	-1.87113	-1.96461	-2.02041	-2.05181	-2.17282	-2.20524			9.28583	-0.108264	97.4544	195.173	292.966	390.69	488.445	586.384	684.061	781.957	879.892	977.851	1075.72	1173.68
9.2925	-0.0947668	-0.529575	-0.795822	-0.989019	-1.26701	-1.50973	-1.55115	-1.85954	-1.9605	-2.0109	-2.03859	-2.16758	-2.21002			9.2925	-0.0947668	97.4607	195.185	292.982	390.694	488.442	586.39	684.072	781.962	879.901	977.864	1075.73	1173.67
9.29917	-0.0811692	-0.514414	-0.782575	-0.970804	-1.26501	-1.51007	-1.54352	-1.84404	-1.95862	-1.99839	-2.02744	-2.15954	-2.21151			9.29917	-0.0811692	97.4758	195.198	293	390.696	488.441	586.398	684.088	781.963	879.914	977.875	1075.73	1173.67
9.30583	-0.0751616	-0.496702	-0.768718	-0.954806	-1.26332	-1.50939	-1.54066	-1.83946	-1.96378	-1.99658	-2.02773	-2.15358	-2.21176			9.30583	-0.0751616	97.4936	195.212	293.016	390.698	488.442	586.401	684.092	781.958	879.916	977.875	1075.74	1173.67
9.3125	-0.0769168	-0.485473	-0.760736	-0.946499	-1.27218	-1.51347	-1.53971	-1.84455	-1.9744	-2.00745	-2.04119	-2.15141	-2.21579			9.3125	-0.0769168	97.5048	195.22	293.024	390.689	488.438	586.402	684.087	781.948	879.905	977.861	1075.74	1173.67
9.31917	-0.0789262	-0.483789	-0.76024	-0.941392	-1.28471	-1.5198	-1.53971	-1.85085	-1.98558	-2.02447	-2.06256	-2.14965	-2.21832			9.31917	-0.0789262	97.5065	195.22	293.029	390.676	488.432	586.402	684.081	781.937	879.888	977.84	1075.74	1173.66
9.32583	-0.0846187	-0.48898	-0.764255	-0.94031	-1.29508	-1.52359	-1.54352	-1.85655	-1.99742	-2.04148	-2.0845	-2.14954	-2.22297			9.32583	-0.0846187	97.5013	195.216	293.03	390.666	488.428	586.398	684.075	781.925	879.871	977.818	1075.74	1173.66
9.3325	-0.0921365	-0.496057	-0.769879	-0.94256	-1.29733	-1.52525	-1.54829	-1.86359	-2.00913	-2.05262	-2.10036	-2.15343	-2.22734			9.3325	-0.0921365	97.4942	195.211	293.028	390.664	488.426	586.393	684.068	781.913	879.86	977.802	1075.74	1173.66
9.33917	-0.100479	-0.503305	-0.773711	-0.948114	-1.29573	-1.52533	-1.55687	-1.87193	-2.02054	-2.06232	-2.11297	-2.1551	-2.22997			9.33917	-0.100479	97.487	195.207	293.023	390.665	488.426	586.385	684.06	781.902	879.85	977.79	1075.74	1173.65
9.34583	-0.103893	-0.510252	-0.777102	-0.954085	-1.29645	-1.52185	-1.56403	-1.87391	-2.02642	-2.06876	-2.12244	-2.15387	-2.22683			9.34583	-0.103893	97.48	195.203	293.017	390.665	488.429	586.378	684.058	781.896	879.844	977.78	1075.74	1173.66
9.3525	-0.0994923	-0.514567	-0.781194	-0.959094	-1.30099	-1.51599	-1.56927	-1.8719	-2.02289	-2.06614	-2.12496	-2.15269	-2.21849			9.3525	-0.0994923	97.4757	195.199	293.012	390.66	488.435	586.372	684.06	781.899	879.846	977.778	1075.74	1173.66
9.35917	-0.0934811	-0.516919	-0.788394	-0.962706	-1.31032	-1.51334	-1.57452	-1.87161	-2.01422	-2.06005	-2.12383	-2.15823	-2.21211			9.35917	-0.0934811	97.4733	195.192	293.008	390.651	488.438	586.367	684.06	781.908	879.852	977.779	1075.73	1173.67
9.36583	-0.088521	-0.520859	-0.800609	-0.965607	-1.32419	-1.51938	-1.58215	-1.87523	-2.00478	-2.05804	-2.12641	-2.17001	-2.20673			9.36583	-0.088521	97.4694	195.18	293.005	390.637	488.432	586.359	684.057	781.917	879.854	977.776	1075.72	1173.68
9.3725	-0.0870967	-0.526354	-0.814677	-0.970411	-1.33805	-1.5334	-1.59264	-1.88096	-1.99856	-2.06321	-2.13018	-2.18157	-2.20589			9.3725	-0.0870967	97.4639	195.166	293	390.623	488.418	586.349	684.051	781.924	879.849	977.772	1075.71	1173.68
9.37917	-0.0840387	-0.529845	-0.826904	-0.97461	-1.34702	-1.5442	-1.59502	-1.8841	-1.99006	-2.06693	-2.12609	-2.19338	-2.2053			9.37917	-0.0840387	97.4604	195.154	292.996	390.614	488.407	586.347	684.048	781.932	879.845	977.777	1075.7	1173.68
9.38583	-0.0785858	-0.527558	-0.831817	-0.975735	-1.34576	-1.54917	-1.58834	-1.88484	-1.98058	-2.06151	-2.1158	-2.20414	-2.20414			9.38583	-0.0785858	97.4627	195.149	292.995	390.615	488.402	586.353	684.047	781.942	879.851	977.787	1075.69	1173.68
9.3925	-0.0730106	-0.519449	-0.830318	-0.975056	-1.33507	-1.54734	-1.57595	-1.87975	-1.96942	-2.04859	-2.10373	-2.21064	-2.19968			9.3925	-0.0730106	97.4708	195.15	292.996	390.626	488.404	586.366	684.052	781.953	879.864	977.799	1075.68	1173.68
9.39917	-0.0675898	-0.507236	-0.819408	-0.96747	-1.31604	-1.54075	-1.5583	-1.86908	-1.95908	-2.03097	-2.09105	-2.20823	-2.19297			9.39917	-0.0675898	97.483	195.161	293.003	390.645	488.411	586.383	684.063	781.963	879.881	977.812	1075.68	1173.69
9.40583	-0.0629206	-0.494135	-0.798573	-0.954303	-1.29619	-1.52683	-1.54305	-1.85964	-1.94785	-2.01271	-2.07809	-2.19889	-2.18983			9.40583	-0.0629206	97.4961	195.182	293.016	390.665	488.424	586.399	684.072	781.974	879.9	977.825	1075.69	1173.69
9.4125	-0.060992	-0.483895	-0.775485	-0.93909	-1.28384	-1.50919	-1.53589	-1.85771	-1.94021	-2.00081	-2.07004	-2.18593	-2.18879			9.4125	-0.060992	97.5064	195.205	293.032	390.677	488.442	586.406	684.074	781.982	879.912	977.833	1075.71	1173.69
9.41917	-0.0653585	-0.482626	-0.761433	-0.929433	-1.278	-1.49973	-1.544	-1.86113	-1.94511	-2.0024	-2.07519	-2.175	-2.19264			9.41917	-0.0653585	97.5076	195.219	293.041	390.683	488.452	586.398	684.071	781.977	879.91	977.827	1075.72	1173.69
9.42583	-0.0735333	-0.487424	-0.759249	-0.929034	-1.28094	-1.50468	-1.55973	-1.86644	-1.95808	-2.01442	-2.08748	-2.16813	-2.20246			9.42583	-0.0735333	97.5028	195.221	293.042	390.68	488.447	586.382	684.065	781.964	879.898	977.815	1075.72	1173.68
9.4325	-0.0753375	-0.491631	-0.762471	-0.931702	-1.28742	-1.52	-1.57261	-1.8692	-1.97029	-2.0275	-2.09618	-2.16104	-2.21397			9.4325	-0.0753375	97.4986	195.218	293.039	390.674	488.431	586.369	684.063	781.952	879.885	977.806	1075.73	1173.67
9.43917	-0.07667	-0.49614	-0.768075	-0.937423	-1.29457	-1.53159	-1.58262	-1.87482	-1.97723	-2.03814	-2.10151	-2.1575	-2.21948			9.43917	-0.07667	97.4941	195.212	293.033	390.666	488.42	586.359	684.057	781.945	879.874	977.801	1075.74	1173.66
9.44583	-0.0783346	-0.499223	-0.774661	-0.944578	-1.29982	-1.53922	-1.58644	-1.87935	-1.98198	-2.04121	-2.10365	-2.16128	-2.21659			9.44583	-0.0783346	97.491	195.206	293.026	390.661	488.412	586.355	684.052	781.94	879.871	977.799	1075.73	1173.67
9.4525	-0.0789043	-0.495533	-0.776717	-0.949433	-1.298	-1.54156	-1.58024	-1.87753	-1.98168	-2.03716	-2.10307	-2.1727	-2.2099			9.4525	-0.0789043	97.4947	195.204	293.021	390.663	488.41	586.361	684.054	781.94	879.875	977.8	1075.72	1173.67
9.45917	-0.0726991	-0.480288	-0.770999	-0.946043	-1.29556	-1.53709	-1.56498	-1.86847	-1.97166	-2.02237	-2.09545	-2.18226	-2.20133			9.45917	-0.0726991	97.51	195.21	293.025	390.665	488.414	586.377	684.063	781.95	879.89	977.807	1075.71	1173.68
9.46583	-0.0616531	-0.458864	-0.759972	-0.935192	-1.29234	-1.52136	-1.54591	-1.85027	-1.952	-2.00177	-2.07889	-2.18349	-2.18874			9.46583	-0.0616531	97.5314	195.221	293.036	390.669	488.43	586.396	684.082	781.97	879.911	977.824	1075.71	1173.69
9.4725	-0.0559103	-0.442843	-0.747713	-0.923633	-1.28555	-1.49652	-1.52922	-1.83547	-1.93242	-1.98507	-2.06033	-2.17999	-2.17522			9.4725	-0.0559103	97.5474	195.233	293.047	390.675	488.455	586.412	684.096	781.99	879.927	977.842	1075.71	1173.71
9.47917	-0.0578904	-0.434961	-0.74099	-0.923821	-1.28193	-1.47652	-1.5192	-1.82982	-1.92779	-1.98145	-2.04404	-2.17583	-2.17106			9.47917	-0.0578904	97.5553	195.24	293.047	390.679	488.475	586.422	684.102	781.994	879.931	977.859	1075.72	1173.71
9.48583	-0.0620787	-0.433755	-0.742276	-0.938461	-1.28178	-1.46722	-1.51777	-1.83258	-1.93568	-1.9892	-2.03745	-2.17324	-2.17658			9.48583	-0.0620787	97.5565	195.238	293.032	390.679	488.484	586.424	684.099	781.986	879.923	977.865	1075.72	1173.71
9.4925	-0.0611817	-0.438686	-0.753841	-0.958857	-1.28549	-1.46624	-1.52111	-1.83549	-1.94673	-1.99884	-2.04119	-2.17373	-2.18374			9.4925	-0.0611817	97.5516	195.227	293.012	390.676	488.485	586.42	684.096	781.975	879.914	977.861	1075.72	1173.7
9.49917	-0.0547689	-0.4488	-0.771093	-0.975001	-1.28494	-1.47253	-1.52206	-1.83576	-1.95011	-2.00294	-2.04902	-2.174	-2.18496			9.49917	-0.0547689	97.5415	195.209	292.996	390.676	488.479	586.42	684.096	781.972	879.909	977.854	1075.72	1173.7
9.50583	-0.0484537	-0.460707	-0.780734	-0.981981	-1.27333	-1.48212	-1.5173	-1.83659	-1.94656	-2.00027	-2.05631	-2.16988	-2.17798			9.50583	-0.0484537	97.5296	195.2	292.989	390.688	488.469	586.424	684.095	781.976	879.912	977.846	1075.72	1173.71
9.5125	-0.0490226	-0.466672	-0.785116	-0.983931	-1.25859	-1.48892	-1.51682	-1.84098	-1.94723	-1.99912	-2.06385	-2.1672	-2.17149			9.5125	-0.0490226	97.5236	195.195	292.987	390.702	488.462	586.425	684.091	781.975	879.913	977.839	1075.73	1173.71
9.51917	-0.0561122	-0.46768	-0.788874	-0.982697	-1.24973	-1.49217	-1.52254	-1.84473	-1.94756	-1.99696	-2.07533	-2.17391	-2.16914			9.51917	-0.0561122	97.5226	195.192	292.988	390.711	488.459	586.419	684.087	781.975	879.915	977.827	1075.72	1173.71
9.52583	-0.0644535	-0.465539	-0.790751	-0.972777	-1.24696	-1.49417	-1.52683	-1.84258	-1.9423	-1.99147	-2.08225	-2.18201	-2.17009			9.52583	-0.0644535	97.5247	195.19	292.998	390.714	488.457	586.415	684.089	781.98	879.921	977.82	1075.71	1173.71
9.5325	-0.0662238	-0.461252	-0.787035	-0.952534	-1.24293	-1.49369	-1.52874	-1.84387	-1.93012	-1.97966	-2.07906	-2.17838	-2.17171			9.5325	-0.0662238	97.529	195.193	293.018	390.718	488.458	586.413	684.088	781.992	879.933	977.824	1075.71	1173.71
9.53917	-0.0641382	-0.458205	-0.778399	-0.93381	-1.23612	-1.48465	-1.52874	-1.85371	-1.91979	-1.97064	-2.0707	-2.16613	-2.17328			9.53917	-0.0641382	97.5321	195.202	293.037	390.725	488.467	586.413	684.078	782.002	879.942	977.832	1075.73	1173.71
9.54583	-0.0609636	-0.456954	-0.773201	-0.918787	-1.23541	-1.47364	-1.52969	-1.87104	-1.91482	-1.96908	-2.06762	-2.16073	-2.18171			9.54583	-0.0609636	97.5333	195.207	293.052	390.726	488.478	586.412	684.061	782.007	879.943	977.835	1075.73	1173.7
9.5525	-0.0539634	-0.459755	-0.766234	-0.905628	-1.23655	-1.46876	-1.52254	-1.8793	-1.90892	-1.96379	-2.06794	-2.15712	-2.18906			9.5525	-0.0539634	97.5305	195.214	293.065	390.724	488.483	586.419	684.053	782.013	879.949	977.835	1075.74	1173.69
9.55917	-0.0394145	-0.459165	-0.74992	-0.887966	-1.22938	-1.46741	-1.50299	-1.87333	-1.89987	-1.95405	-2.06391	-2.14492	-2.18545			9.55917	-0.0394145	97.5311	195.231	293.083	390.732	488.484	586.439	684.058	782.022	879.958	977.839	1075.75	1173.7
9.56583	-0.0237717	-0.449483	-0.730274	-0.869992	-1.2157	-1.46179	-1.47629	-1.86389	-1.89101	-1.94772	-2.05812	-2.13189	-2.16861			9.56583	-0.0237717	97.5408	195.25	293.101	390.745	488.49	586.465	684.068	782.031	879.965	977.844	1075.76	1173.71
9.5725	-0.0173811	-0.434345	-0.713885	-0.861505	-1.20387	-1.45608	-1.45054	-1.85177	-1.88491	-1.95144	-2.05402	-2.12602	-2.14987			9.5725	-0.0173811	97.5559	195.267	293.109	390.757	488.495	586.491	684.08	782.037	879.961	977.849	1075.77	1173.73
9.57917	-0.0214035	-0.417443	-0.701459	-0.862558	-1.19777	-1.45341	-1.4348	-1.83625	-1.88436	-1.96062	-2.05237	-2.13224	-2.13796			9.57917	-0.0214035	97.5728	195.279	293.108	390.763	488.498	586.507	684.096	782.038	879.952	977.85	1075.76	1173.75
9.58583	-0.0321026	-0.402568	-0.692747	-0.873857	-1.19429	-1.45133	-1.43099	-1.81833	-1.88956	-1.96842	-2.04979	-2.14246	-2.12816			9.58583	-0.0321026	97.5877	195.288	293.097	390.767	488.5	586.511	684.113	782.033	879.944	977.853	1075.75	1173.75
9.5925	-0.0389982	-0.387561	-0.689872	-0.886918	-1.19543	-1.44697	-1.43862	-1.80663	-1.89428	-1.97907	-2.04574	-2.15582	-2.12006			9.5925	-0.0389982	97.6027	195.291	293.084	390.766	488.504	586.503	684.125	782.028	879.933	977.857	1075.74	1173.76
9.59917	-0.0390558	-0.375397	-0.69882	-0.898288	-1.20442	-1.44064	-1.45292	-1.80145	-1.89438	-1.99066	-2.03948	-2.17073	-2.11637			9.59917	-0.0390558	97.6149	195.282	293.072	390.757	488.511	586.489	684.13	782.028	879.922	977.863	1075.72	1173.77
9.60583	-0.0344471	-0.371229	-0.709226	-0.90619	-1.21327	-1.43463	-1.47057	-1.79827	-1.88995	-1.99978	-2.03362	-2.1784	-2.11641			9.60583	-0.0344471	97.619	195.271	293.065	390.748	488.517	586.471	684.134	782.032	879.913	977.869	1075.71	1173.77
9.6125	-0.0336284	-0.378805	-0.715189	-0.912393	-1.22138	-1.4287	-1.48916	-1.80126	-1.88829	-2.00441	-2.02964	-2.18291	-2.12044			9.6125	-0.0336284	97.6115	195.265	293.058	390.74	488.523	586.452	684.131	782.034	879.908	977.873	1075.71	1173.76
9.61917	-0.0344692	-0.391007	-0.713741	-0.918626	-1.22857	-1.42768	-1.50013	-1.80926	-1.88424	-2.00357	-2.02403	-2.18421	-2.12652			9.61917	-0.0344692	97.5993	195.267	293.052	390.732	488.524	586.441	684.123	782.038	879.909	977.879	1075.71	1173.76
9.62583	-0.0269687	-0.398612	-0.707809	-0.919519	-1.23375	-1.42955	-1.49965	-1.81606	-1.87447	-1.99771	-2.01386	-2.17779	-2.13296			9.62583	-0.0269687	97.5916	195.273	293.051	390.727	488.522	586.442	684.116	782.048	879.915	977.889	1075.72	1173.75
9.6325	-0.0149232	-0.397801	-0.700276	-0.91498	-1.22922	-1.43094	-1.48916	-1.81308	-1.86187	-1.98507	-2.00116	-2.16008	-2.13624			9.6325	-0.0149232	97.5925	195.28	293.056	390.732	488.52	586.452	684.119	782.06	879.927	977.901	1075.73	1173.75
9.63917	-0.0125559	-0.395094	-0.688509	-0.909752	-1.21731	-1.42736	-1.47581	-1.80737	-1.85716	-1.97328	-1.99307	-2.13986	-2.13795			9.63917	-0.0125559	97.5952	195.292	293.061	390.744	488.524	586.466	684.124	782.065	879.939	977.91	1075.75	1173.75
9.64583	-0.0273157	-0.394019	-0.683301	-0.910821	-1.2098	-1.43093	-1.46866	-1.80783	-1.8671	-1.9674	-1.99067	-2.13154	-2.14823			9.64583	-0.0273157	97.5962	195.297	293.06	390.751	488.52	586.473	684.124	782.055	879.945	977.912	1075.76	1173.73
9.6525	-0.0450939	-0.389272	-0.685619	-0.912895	-1.21235	-1.44114	-1.4677	-1.81082	-1.88501	-1.96682	-1.98814	-2.13377	-2.16286			9.6525	-0.0450939	97.601	195.295	293.058	390.749	488.51	586.474	684.121	782.037	879.946	977.914	1075.76	1173.72
9.65917	-0.0555336	-0.383611	-0.694197	-0.90985	-1.21979	-1.45069	-1.47057	-1.80982	-1.90158	-1.96759	-1.98627	-2.14002	-2.17292			9.65917	-0.0555336	97.6067	195.286	293.061	390.741	488.501	586.471	684.122	782.021	879.945	977.916	1075.75	1173.71
9.66583	-0.0633048	-0.378621	-0.701626	-0.903625	-1.22549	-1.45233	-1.47247	-1.80805	-1.91239	-1.96907	-1.9895	-2.14408	-2.17459			9.66583	-0.0633048	97.6116	195.279	293.067	390.736	488.499	586.469	684.124	782.01	879.943	977.913	1075.75	1173.71
9.6725	-0.0717591	-0.377064	-0.703757	-0.894742	-1.229	-1.44546	-1.47581	-1.81221	-1.92214	-1.97152	-2.0025	-2.14883	-2.1722			9.6725	-0.0717591	97.6132	195.277	293.076	390.732	488.506	586.466	684.12	782	879.941	977.9	1075.74	1173.71
9.67917	-0.076114	-0.375768	-0.708112	-0.888359	-1.23311	-1.44155	-1.48296	-1.81991	-1.93225	-1.97068	-2.01624	-2.15786	-2.16931			9.67917	-0.076114	97.6145	195.272	293.082	390.728	488.51	586.459	684.112	781.99	879.942	977.886	1075.74	1173.71
9.68583	-0.0678878	-0.373269	-0.712143	-0.884057	-1.23882	-1.43594	-1.48869	-1.8236	-1.93154	-1.96222	-2.02256	-2.16454	-2.16216			9.68583	-0.0678878	97.617	195.268	293.087	390.722	488.515	586.453	684.108	781.991	879.95	977.88	1075.73	1173.72
9.6925	-0.0536428	-0.369388	-0.712157	-0.886176	-1.23713	-1.42928	-1.49012	-1.82175	-1.9188	-1.95055	-2.02443	-2.16735	-2.15066			9.6925	-0.0536428	97.6209	195.268	293.085	390.724	488.522	586.451	684.11	782.003	879.962	977.878	1075.73	1173.73
9.69917	-0.0431475	-0.364339	-0.706612	-0.890389	-1.22799	-1.4225	-1.4925	-1.82223	-1.90499	-1.9406	-2.02589	-2.17101	-2.14001			9.69917	-0.0431475	97.6259	195.274	293.08	390.733	488.529	586.449	684.11	782.017	879.972	977.877	1075.72	1173.74
9.70583	-0.0412889	-0.365034	-0.704085	-0.893686	-1.2227	-1.42072	-1.50204	-1.82609	-1.90173	-1.93734	-2.02821	-2.1816	-2.13869			9.70583	-0.0412889	97.6252	195.276	293.077	390.738	488.531	586.44	684.106	782.02	879.975	977.874	1075.71	1173.74
9.7125	-0.043449	-0.371346	-0.707991	-0.903623	-1.22835	-1.42509	-1.51348	-1.83254	-1.90318	-1.94283	-2.02556	-2.19523	-2.14469			9.7125	-0.043449	97.6189	195.273	293.067	390.733	488.526	586.428	684.099	782.019	879.97	977.877	1075.7	1173.74
9.71917	-0.0449078	-0.382619	-0.714671	-0.916074	-1.23365	-1.4284	-1.5173	-1.83686	-1.90132	-1.95194	-2.02122	-2.20451	-2.15158			9.71917	-0.0449078	97.6076	195.266	293.055	390.727	488.523	586.424	684.095	782.021	879.96	977.881	1075.69	1173.73
9.72583	-0.0434367	-0.391347	-0.714973	-0.921278	-1.22598	-1.42892	-1.5111	-1.83968	-1.89552	-1.95517	-2.01936	-2.20471	-2.15178			9.72583	-0.0434367	97.5989	195.266	293.05	390.735	488.522	586.43	684.092	782.027	879.957	977.883	1075.69	1173.73
9.7325	-0.0350946	-0.394128	-0.70645	-0.91355	-1.2068	-1.42689	-1.4987	-1.84088	-1.8903	-1.94691	-2.01867	-2.19305	-2.14632			9.7325	-0.0350946	97.5961	195.274	293.057	390.754	488.524	586.443	684.091	782.032	879.965	977.884	1075.7	1173.74
9.73917	-0.0245105	-0.39389	-0.700235	-0.904745	-1.18989	-1.42133	-1.48964	-1.84031	-1.88773	-1.93135	-2.01876	-2.17572	-2.14234			9.73917	-0.0245105	97.5964	195.28	293.066	390.771	488.53	586.452	684.092	782.034	879.981	977.884	1075.72	1173.74
9.74583	-0.0148696	-0.38947	-0.697628	-0.902526	-1.17957	-1.41424	-1.48392	-1.83925	-1.88514	-1.91294	-2.02221	-2.16427	-2.13948			9.74583	-0.0148696	97.6008	195.283	293.068	390.781	488.537	586.458	684.093	782.037	879.999	977.88	1075.73	1173.74
9.7525	-0.0117073	-0.384331	-0.695188	-0.903439	-1.17285	-1.40481	-1.48201	-1.83847	-1.88552	-1.89256	-2.03112	-2.16573	-2.13617			9.7525	-0.0117073	97.6059	195.285	293.067	390.788	488.546	586.46	684.093	782.037	880.02	977.871	1075.73	1173.75
9.75917	-0.0172078	-0.382058	-0.687721	-0.907476	-1.1726	-1.39802	-1.49107	-1.84349	-1.88792	-1.87611	-2.04372	-2.17938	-2.13408			9.75917	-0.0172078	97.6082	195.293	293.063	390.788	488.553	586.45	684.088	782.034	880.036	977.859	1075.71	1173.75
9.76583	-0.0242974	-0.383534	-0.682361	-0.918457	-1.18406	-1.39609	-1.51062	-1.84772	-1.89158	-1.86536	-2.05425	-2.19274	-2.13361			9.76583	-0.0242974	97.6067	195.298	293.052	390.777	488.555	586.431	684.084	782.031	880.047	977.848	1075.7	1173.75
9.7725	-0.0253958	-0.384944	-0.680298	-0.932333	-1.19698	-1.39522	-1.52969	-1.84787	-1.89091	-1.85863	-2.06125	-2.20302	-2.12959			9.7725	-0.0253958	97.6053	195.3	293.038	390.764	488.556	586.412	684.084	782.031	880.054	977.841	1075.69	1173.75
9.77917	-0.0195304	-0.384118	-0.678858	-0.944247	-1.20079	-1.39004	-1.53923	-1.84153	-1.8878	-1.85686	-2.06428	-2.2096	-2.12139			9.77917	-0.0195304	97.6061	195.302	293.027	390.76	488.561	586.402	684.09	782.034	880.055	977.838	1075.68	1173.76
9.78583	-0.0122528	-0.385153	-0.678822	-0.953433	-1.19567	-1.3806	-1.54257	-1.83472	-1.88233	-1.86132	-2.06158	-2.21374	-2.11266			9.78583	-0.0122528	97.6051	195.302	293.017	390.765	488.571	586.399	684.097	782.04	880.051	977.841	1075.68	1173.77
9.7925	-0.00379448	-0.390202	-0.68333	-0.965784	-1.18751	-1.37451	-1.54734	-1.8339	-1.8768	-1.87109	-2.05902	-2.21896	-2.10881			9.7925	-0.00379448	97.6001	195.297	293.005	390.774	488.577	586.394	684.098	782.045	880.041	977.844	1075.67	1173.77
9.79917	0.00968493	-0.393536	-0.691946	-0.977217	-1.18083	-1.37377	-1.54781	-1.83281	-1.87323	-1.87743	-2.05344	-2.22628	-2.10564			9.79917	0.00968493	97.5967	195.289	292.994	390.78	488.578	586.394	684.099	782.049	880.035	977.849	1075.67	1173.78
9.80583	0.0224233	-0.396556	-0.700988	-0.980983	-1.17172	-1.37241	-1.54591	-1.83152	-1.87638	-1.88075	-2.05141	-2.24067	-2.10573			9.80583	0.0224233	97.5937	195.28	292.99	390.789	488.579	586.396	684.1	782.046	880.032	977.851	1075.65	1173.78
9.8125	0.0273262	-0.398933	-0.709662	-0.980808	-1.16868	-1.36923	-1.54877	-1.82995	-1.88374	-1.88609	-2.05346	-2.26469	-2.11305			9.8125	0.0273262	97.5913	195.271	292.99	390.792	488.582	586.393	684.102	782.038	880.026	977.849	1075.63	1173.77
9.81917	0.024352	-0.401724	-0.716426	-0.983745	-1.17162	-1.36968	-1.5564	-1.83341	-1.88632	-1.88966	-2.06333	-2.29299	-2.12657			9.81917	0.024352	97.5885	195.264	292.987	390.789	488.582	586.385	684.098	782.036	880.023	977.839	1075.6	1173.76
9.82583	0.0256415	-0.40356	-0.715118	-0.986206	-1.17456	-1.37231	-1.56212	-1.83688	-1.87943	-1.88336	-2.07509	-2.31605	-2.13485			9.82583	0.0256415	97.5867	195.265	292.985	390.786	488.579	586.379	684.095	782.043	880.029	977.828	1075.58	1173.75
9.8325	0.0343726	-0.40232	-0.70193	-0.983639	-1.17056	-1.3704	-1.55783	-1.83864	-1.86821	-1.86681	-2.07671	-2.32892	-2.13294			9.8325	0.0343726	97.5879	195.279	292.987	390.79	488.581	586.384	684.093	782.054	880.046	977.826	1075.56	1173.75
9.83917	0.0461935	-0.400565	-0.682706	-0.977086	-1.16115	-1.36001	-1.54924	-1.83588	-1.85648	-1.84565	-2.06802	-2.33803	-2.12488			9.83917	0.0461935	97.5897	195.298	292.994	390.8	488.591	586.392	684.096	782.066	880.067	977.835	1075.55	1173.76
9.84583	0.0600956	-0.393392	-0.664836	-0.974004	-1.15091	-1.34181	-1.53589	-1.83438	-1.84207	-1.82647	-2.04906	-2.34157	-2.11078			9.84583	0.0600956	97.5969	195.316	292.997	390.81	488.61	586.406	684.097	782.08	880.086	977.854	1075.55	1173.77
9.8525	0.0682753	-0.389921	-0.653815	-0.973803	-1.1426	-1.31838	-1.5254	-1.84241	-1.83431	-1.81295	-2.03198	-2.3435	-2.09936			9.8525	0.0682753	97.6003	195.327	292.997	390.818	488.633	586.416	684.089	782.088	880.099	977.871	1075.55	1173.78
9.85917	0.0676984	-0.398226	-0.652362	-0.977935	-1.14387	-1.29674	-1.52254	-1.85872	-1.84214	-1.81183	-2.02044	-2.35029	-2.0928			9.85917	0.0676984	97.592	195.328	292.993	390.817	488.655	586.419	684.073	782.08	880.101	977.882	1075.54	1173.79
9.86583	0.058788	-0.41375	-0.661723	-0.988591	-1.15548	-1.28569	-1.53112	-1.8786	-1.86518	-1.82416	-2.01627	-2.36156	-2.09787			9.86583	0.058788	97.5765	195.319	292.982	390.806	488.666	586.41	684.053	782.057	880.088	977.886	1075.53	1173.79
9.8725	0.048855	-0.4277	-0.679889	-1.00122	-1.17097	-1.28824	-1.54448	-1.89426	-1.88693	-1.84199	-2.02062	-2.37217	-2.11182			9.8725	0.048855	97.5626	195.301	292.97	390.79	488.663	586.397	684.038	782.035	880.07	977.882	1075.52	1173.77
9.87917	0.0422278	-0.439404	-0.699127	-1.01517	-1.18492	-1.29784	-1.55878	-1.90804	-1.89877	-1.85906	-2.02975	-2.37541	-2.12936			9.87917	0.0422278	97.5509	195.281	292.956	390.776	488.653	586.383	684.024	782.023	880.053	977.873	1075.52	1173.75
9.88583	0.0385703	-0.454484	-0.714786	-1.03178	-1.19533	-1.30585	-1.5707	-1.91837	-1.90415	-1.87042	-2.04371	-2.37814	-2.14974			9.88583	0.0385703	97.5358	195.266	292.939	390.766	488.645	586.371	684.013	782.018	880.042	977.859	1075.51	1173.73
9.8925	0.044743	-0.465326	-0.719203	-1.0506	-1.19699	-1.31029	-1.57595	-1.9184	-1.90325	-1.87239	-2.0513	-2.37843	-2.16195			9.8925	0.044743	97.5249	195.261	292.92	390.764	488.641	586.366	684.013	782.019	880.04	977.851	1075.51	1173.72
9.89917	0.0583849	-0.467768	-0.710905	-1.06268	-1.1857	-1.30942	-1.57499	-1.91238	-1.89458	-1.86206	-2.05209	-2.37696	-2.16381			9.89917	0.0583849	97.5225	195.27	292.908	390.775	488.642	586.367	684.019	782.028	880.05	977.851	1075.52	1173.72
9.90583	0.0725358	-0.467009	-0.696301	-1.06786	-1.168	-1.30651	-1.57022	-1.90777	-1.88205	-1.8464	-2.05197	-2.37807	-2.15825			9.90583	0.0725358	97.5233	195.284	292.903	390.793	488.645	586.371	684.024	782.04	880.066	977.851	1075.51	1173.72
9.9125	0.0849441	-0.46949	-0.682788	-1.07618	-1.15295	-1.29775	-1.56689	-1.9111	-1.87393	-1.83066	-2.05485	-2.38872	-2.15125			9.9125	0.0849441	97.5208	195.298	292.895	390.808	488.654	586.375	684.021	782.048	880.082	977.848	1075.5	1173.73
9.91917	0.0944409	-0.475079	-0.673936	-1.09153	-1.14112	-1.28251	-1.56975	-1.92115	-1.8721	-1.8179	-2.06148	-2.40952	-2.14964			9.91917	0.0944409	97.5152	195.307	292.879	390.82	488.669	586.372	684.011	782.05	880.094	977.841	1075.48	1173.73
9.92583	0.0995612	-0.482881	-0.670552	-1.10945	-1.13377	-1.26883	-1.58501	-1.93606	-1.87761	-1.81258	-2.06709	-2.43727	-2.15546			9.92583	0.0995612	97.5074	195.31	292.861	390.827	488.682	586.357	683.996	782.044	880.1	977.836	1075.46	1173.73
9.9325	0.0965026	-0.499443	-0.676023	-1.13008	-1.13676	-1.26415	-1.6098	-1.96153	-1.88944	-1.81745	-2.07214	-2.46984	-2.17325			9.9325	0.0965026	97.4908	195.304	292.841	390.824	488.687	586.332	683.97	782.033	880.095	977.83	1075.42	1173.71
9.93917	0.0922443	-0.523241	-0.691484	-1.15613	-1.15327	-1.26777	-1.63794	-1.99392	-1.90556	-1.83159	-2.06929	-2.5055	-2.19937			9.93917	0.0922443	97.467	195.289	292.815	390.808	488.684	586.304	683.938	782.017	880.081	977.833	1075.39	1173.68
9.94583	0.0949273	-0.54649	-0.714984	-1.18547	-1.17355	-1.27084	-1.66368	-2.02509	-1.92069	-1.8464	-2.05527	-2.53568	-2.2286			9.94583	0.0949273	97.4438	195.266	292.785	390.787	488.68	586.278	683.907	782.001	880.066	977.847	1075.36	1173.65
9.9525	0.104401	-0.567725	-0.733558	-1.20799	-1.18654	-1.27483	-1.68848	-2.04661	-1.93131	-1.8585	-2.03375	-2.55445	-2.25499			9.9525	0.104401	97.4225	195.247	292.763	390.775	488.676	586.253	683.885	781.991	880.054	977.869	1075.34	1173.63
9.95917	0.119945	-0.586814	-0.744216	-1.22319	-1.1879	-1.28127	-1.70851	-2.05682	-1.9422	-1.86962	-2.00735	-2.56436	-2.27301			9.95917	0.119945	97.4034	195.236	292.748	390.773	488.67	586.233	683.875	781.98	880.043	977.895	1075.33	1173.61
9.96583	0.136167	-0.605528	-0.748884	-1.23685	-1.18202	-1.28739	-1.72138	-2.0673	-1.95221	-1.88061	-1.9821	-2.57313	-2.28321			9.96583	0.136167	97.3847	195.232	292.734	390.779	488.664	586.22	683.865	781.97	880.032	977.921	1075.32	1173.6
9.9725	0.149428	-0.621941	-0.75073	-1.25421	-1.17506	-1.29078	-1.7314	-2.07549	-1.96002	-1.88659	-1.96436	-2.58802	-2.29047			9.9725	0.149428	97.3683	195.23	292.717	390.786	488.661	586.21	683.856	781.962	880.026	977.938	1075.3	1173.59
9.97917	0.16039	-0.63189	-0.750059	-1.27434	-1.16848	-1.29303	-1.74189	-2.08074	-1.96431	-1.88611	-1.95911	-2.60461	-2.29943			9.97917	0.16039	97.3584	195.23	292.696	390.793	488.658	586.2	683.851	781.958	880.026	977.944	1075.29	1173.58
9.98583	0.170917	-0.633921	-0.742682	-1.29187	-1.16313	-1.29396	-1.75381	-2.08118	-1.96472	-1.88553	-1.95962	-2.61717	-2.31009			9.98583	0.170917	97.3563	195.238	292.679	390.798	488.657	586.188	683.851	781.957	880.027	977.943	1075.28	1173.57
9.9925	0.188979	-0.626646	-0.733444	-1.3041	-1.162	-1.28811	-1.76191	-2.08267	-1.96198	-1.88716	-1.95767	-2.62751	-2.319			9.9925	0.188979	97.3636	195.247	292.667	390.799	488.663	586.18	683.849	781.96	880.025	977.945	1075.27	1173.56
9.99917	0.208248	-0.616851	-0.729265	-1.30948	-1.16357	-1.27314	-1.76907	-2.0882	-1.95588	-1.88853	-1.95406	-2.63801	-2.32902			9.99917	0.208248	97.3734	195.251	292.661	390.797	488.678	586.173	683.844	781.966	880.024	977.949	1075.25	1173.55
10.0058	0.224276	-0.610421	-0.729582	-1.30978	-1.16482	-1.25862	-1.77622	-2.09983	-1.94955	-1.8871	-1.95242	-2.6437	-2.34186			10.0058	0.224276	97.3798	195.251	292.661	390.796	488.693	586.165	683.832	781.973	880.025	977.95	1075.25	1173.54
10.0125	0.24086	-0.606848	-0.729656	-1.30872	-1.1609	-1.2492	-1.78003	-2.11376	-1.94358	-1.8846	-1.94661	-2.64007	-2.35158			10.0125	0.24086	97.3834	195.251	292.662	390.8	488.702	586.162	683.818	781.979	880.028	977.956	1075.25	1173.53
10.0192	0.266776	-0.606933	-0.729929	-1.30595	-1.15241	-1.24256	-1.77956	-2.12885	-1.93944	-1.88413	-1.93534	-2.63464	-2.35617			10.0192	0.266776	97.3833	195.251	292.665	390.809	488.709	586.162	683.803	781.983	880.028	977.967	1075.26	1173.53
10.0258	0.299681	-0.607957	-0.73159	-1.30739	-1.14908	-1.23814	-1.77765	-2.14649	-1.94183	-1.88511	-1.92296	-2.64048	-2.35819			10.0258	0.299681	97.3823	195.249	292.663	390.812	488.713	586.164	683.785	781.98	880.027	977.98	1075.25	1173.52
10.0325	0.32865	-0.610022	-0.737207	-1.31805	-1.15211	-1.23818	-1.78099	-2.16473	-1.94827	-1.8869	-1.91188	-2.65914	-2.36874			10.0325	0.32865	97.3802	195.243	292.653	390.809	488.713	586.161	683.767	781.974	880.025	977.991	1075.23	1173.51
10.0392	0.349455	-0.615707	-0.745264	-1.339	-1.16305	-1.24917	-1.79386	-2.18207	-1.95863	-1.89268	-1.90074	-2.6823	-2.39048			10.0392	0.349455	97.3746	195.235	292.632	390.798	488.702	586.148	683.75	781.963	880.02	978.002	1075.21	1173.49
10.0458	0.366454	-0.627586	-0.757083	-1.36554	-1.18338	-1.26515	-1.81675	-2.19607	-1.97231	-1.90556	-1.89055	-2.71212	-2.4222			10.0458	0.366454	97.3627	195.223	292.605	390.778	488.686	586.125	683.736	781.95	880.007	978.012	1075.18	1173.46
10.0525	0.387683	-0.640463	-0.776295	-1.39081	-1.21009	-1.27912	-1.84298	-2.20679	-1.9856	-1.92186	-1.87979	-2.74749	-2.4571			10.0525	0.387683	97.3498	195.204	292.58	390.751	488.672	586.099	683.725	781.936	879.99	978.023	1075.15	1173.43
10.0592	0.41099	-0.647549	-0.795786	-1.40932	-1.23336	-1.28123	-1.86443	-2.21257	-1.99289	-1.93592	-1.85972	-2.77699	-2.4885			10.0592	0.41099	97.3427	195.185	292.561	390.728	488.67	586.077	683.719	781.929	879.976	978.043	1075.12	1173.39
10.0658	0.428355	-0.652961	-0.810516	-1.41965	-1.24274	-1.27204	-1.88112	-2.21809	-1.99537	-1.9487	-1.8337	-2.79312	-2.51894			10.0658	0.428355	97.3373	195.17	292.551	390.718	488.679	586.06	683.714	781.927	879.964	978.069	1075.1	1173.36
10.0725	0.440282	-0.663087	-0.817544	-1.41893	-1.23964	-1.25938	-1.89352	-2.22667	-1.99537	-1.96303	-1.81227	-2.79616	-2.5463			10.0725	0.440282	97.3272	195.163	292.552	390.721	488.692	586.048	683.705	781.927	879.949	978.09	1075.1	1173.34
10.0792	0.452315	-0.669952	-0.821093	-1.40905	-1.22881	-1.2475	-1.90115	-2.23705	-1.99321	-1.97883	-1.80186	-2.79685	-2.56988			10.0792	0.452315	97.3203	195.159	292.562	390.732	488.704	586.04	683.695	781.929	879.934	978.101	1075.1	1173.31
10.0858	0.474555	-0.667527	-0.821448	-1.39827	-1.21374	-1.24262	-1.9021	-2.24389	-1.98497	-1.9908	-1.79263	-2.79425	-2.58444			10.0858	0.474555	97.3227	195.159	292.573	390.747	488.709	586.039	683.688	781.937	879.922	978.11	1075.1	1173.3
10.0925	0.498779	-0.656066	-0.816034	-1.38916	-1.19985	-1.23857	-1.90258	-2.24733	-1.97138	-1.99551	-1.77971	-2.79001	-2.59403			10.0925	0.498779	97.3342	195.164	292.582	390.761	488.713	586.039	683.685	781.951	879.917	978.123	1075.1	1173.29
10.0992	0.520721	-0.647534	-0.807655	-1.38206	-1.19514	-1.23491	-1.91116	-2.25066	-1.96326	-2.00074	-1.77209	-2.7901	-2.60556			10.0992	0.520721	97.3427	195.173	292.589	390.766	488.716	586.03	683.681	781.959	879.912	978.131	1075.1	1173.28
10.1058	0.539327	-0.644685	-0.804324	-1.37871	-1.20562	-1.23394	-1.92833	-2.25589	-1.96276	-2.00832	-1.77353	-2.79869	-2.6175			10.1058	0.539327	97.3456	195.176	292.592	390.755	488.717	586.013	683.676	781.959	879.904	978.129	1075.09	1173.27
10.1125	0.561691	-0.645229	-0.808403	-1.38462	-1.2287	-1.23958	-1.94979	-2.26119	-1.96663	-2.01883	-1.77296	-2.81428	-2.62879			10.1125	0.561691	97.345	195.172	292.586	390.732	488.712	585.992	683.671	781.955	879.894	978.13	1075.08	1173.25
10.1192	0.591847	-0.64378	-0.810355	-1.39567	-1.25738	-1.24716	-1.96791	-2.2625	-1.97071	-2.02236	-1.76117	-2.82779	-2.63753			10.1192	0.591847	97.3465	195.17	292.575	390.704	488.704	585.974	683.669	781.951	879.89	978.141	1075.07	1173.25
10.1258	0.622668	-0.642873	-0.807255	-1.39959	-1.28229	-1.24301	-1.98317	-2.26458	-1.98251	-2.02388	-1.74385	-2.83726	-2.64462			10.1258	0.622668	97.3474	195.173	292.571	390.679	488.708	585.958	683.667	781.94	879.888	978.159	1075.06	1173.24
10.1325	0.651393	-0.646612	-0.805768	-1.39727	-1.30524	-1.23664	-1.99699	-2.274	-2.00327	-2.03262	-1.7311	-2.84402	-2.65423			10.1325	0.651393	97.3436	195.175	292.574	390.656	488.715	585.945	683.658	781.919	879.88	978.172	1075.05	1173.23
10.1392	0.67773	-0.653102	-0.81155	-1.39613	-1.3227	-1.23909	-2.01416	-2.28772	-2.02307	-2.0518	-1.72071	-2.85107	-2.66606			10.1392	0.67773	97.3372	195.169	292.575	390.638	488.712	585.927	683.644	781.899	879.861	978.182	1075.04	1173.22
10.1458	0.703358	-0.657859	-0.827092	-1.39847	-1.33553	-1.25289	-2.02942	-2.30215	-2.03474	-2.07548	-1.71151	-2.86182	-2.68205			10.1458	0.703358	97.3324	195.153	292.572	390.626	488.698	585.912	683.63	781.887	879.837	978.191	1075.03	1173.2
10.1525	0.729013	-0.657659	-0.843461	-1.39948	-1.34798	-1.26948	-2.04086	-2.31369	-2.04305	-2.09202	-1.70285	-2.8754	-2.69993			10.1525	0.729013	97.3326	195.137	292.571	390.613	488.682	585.901	683.618	781.879	879.82	978.2	1075.02	1173.18
10.1592	0.753476	-0.655793	-0.859409	-1.39951	-1.36184	-1.28283	-2.04754	-2.32737	-2.05564	-2.10879	-1.69585	-2.89281	-2.71734			10.1592	0.753476	97.3345	195.121	292.571	390.599	488.668	585.894	683.604	781.866	879.804	978.207	1075	1173.17
10.1658	0.772628	-0.653621	-0.877467	-1.40397	-1.38156	-1.29758	-2.05469	-2.34112	-2.0674	-2.12999	-1.68734	-2.9136	-2.73764			10.1658	0.772628	97.3366	195.103	292.567	390.579	488.654	585.887	683.591	781.855	879.782	978.215	1074.98	1173.15
10.1725	0.790255	-0.647138	-0.898524	-1.40893	-1.4032	-1.31105	-2.0628	-2.344	-2.07169	-2.15377	-1.6725	-2.93556	-2.75722			10.1725	0.790255	97.3431	195.082	292.562	390.558	488.64	585.879	683.588	781.85	879.759	978.23	1074.96	1173.13
10.1792	0.809699	-0.63293	-0.914318	-1.40733	-1.42354	-1.31946	-2.06661	-2.33838	-2.06665	-2.16456	-1.65189	-2.94885	-2.77195			10.1792	0.809699	97.3573	195.066	292.563	390.538	488.632	585.875	683.593	781.855	879.748	978.251	1074.94	1173.11
10.1858	0.833609	-0.612399	-0.914568	-1.39281	-1.43668	-1.31796	-2.06614	-2.32687	-2.06179	-2.16353	-1.62196	-2.94857	-2.77834			10.1858	0.833609	97.3779	195.066	292.578	390.524	488.633	585.875	683.605	781.86	879.749	978.281	1074.94	1173.1
10.1925	0.855552	-0.589687	-0.908977	-1.37411	-1.44277	-1.30936	-2.069	-2.32114	-2.05893	-2.16547	-1.58956	-2.93789	-2.7834			10.1925	0.855552	97.4006	195.072	292.597	390.518	488.642	585.873	683.611	781.863	879.747	978.313	1074.95	1173.1
10.1992	0.87614	-0.566406	-0.907053	-1.3615	-1.45305	-1.30181	-2.07901	-2.31628	-2.05921	-2.17324	-1.56148	-2.92508	-2.79491			10.1992	0.87614	97.4239	195.073	292.609	390.508	488.649	585.863	683.616	781.863	879.739	978.341	1074.97	1173.09
10.2058	0.903744	-0.544711	-0.90691	-1.35412	-1.47095	-1.30082	-2.0895	-2.30728	-2.05263	-2.18099	-1.54139	-2.91091	-2.80648			10.2058	0.903744	97.4456	195.074	292.617	390.49	488.65	585.852	683.625	781.869	879.731	978.361	1074.98	1173.08
10.2125	0.938472	-0.520705	-0.903807	-1.34574	-1.49165	-1.30097	-2.09475	-2.29782	-2.03897	-2.18319	-1.52797	-2.89688	-2.81058			10.2125	0.938472	97.4696	195.077	292.625	390.469	488.65	585.847	683.634	781.883	879.729	978.375	1075	1173.07
10.2192	0.976344	-0.496097	-0.896649	-1.33182	-1.51063	-1.29613	-2.09284	-2.28522	-2.0238	-2.18689	-1.51293	-2.89016	-2.80671			10.2192	0.976344	97.4942	195.084	292.639	390.45	488.655	585.849	683.647	781.898	879.725	978.39	1075	1173.08
10.2258	1.01298	-0.473271	-0.88988	-1.31378	-1.52883	-1.28439	-2.08282	-2.26813	-2.00437	-2.19085	-1.49088	-2.88526	-2.80182			10.2258	1.01298	97.517	195.091	292.657	390.432	488.667	585.859	683.664	781.918	879.721	978.412	1075.01	1173.08
10.2325	1.05515	-0.44857	-0.877583	-1.28943	-1.54502	-1.26498	-2.06232	-2.23932	-1.97917	-2.1912	-1.46008	-2.87456	-2.78873			10.2325	1.05515	97.5417	195.103	292.681	390.416	488.686	585.879	683.693	781.943	879.721	978.443	1075.02	1173.09
10.2392	1.09882	-0.420617	-0.861143	-1.25235	-1.54894	-1.23605	-2.03609	-2.20662	-1.94957	-2.18764	-1.42322	-2.85137	-2.76744			10.2392	1.09882	97.5696	195.119	292.718	390.412	488.715	585.905	683.725	781.973	879.725	978.479	1075.04	1173.12
10.2458	1.13828	-0.389773	-0.850099	-1.20645	-1.54548	-1.20182	-2.01368	-2.17812	-1.93026	-2.18561	-1.38878	-2.82615	-2.74557			10.2458	1.13828	97.6005	195.13	292.764	390.416	488.749	585.928	683.754	781.992	879.727	978.514	1075.07	1173.14
10.2525	1.16631	-0.362255	-0.850358	-1.16486	-1.54395	-1.17178	-1.99604	-2.15391	-1.92474	-2.18544	-1.35529	-2.80376	-2.73367			10.2525	1.16631	97.628	195.13	292.806	390.417	488.78	585.946	683.778	781.997	879.727	978.547	1075.09	1173.15
10.2592	1.18492	-0.337928	-0.857398	-1.13691	-1.54413	-1.1512	-1.9846	-2.13339	-1.92612	-2.18582	-1.32812	-2.78227	-2.72982			10.2592	1.18492	97.6523	195.123	292.834	390.417	488.8	585.957	683.798	781.996	879.727	978.574	1075.11	1173.15
10.2658	1.19927	-0.312353	-0.867325	-1.12274	-1.54521	-1.14056	-1.97649	-2.11189	-1.93272	-2.18571	-1.30862	-2.76535	-2.72768			10.2658	1.19927	97.6779	195.113	292.848	390.416	488.811	585.965	683.82	781.989	879.727	978.594	1075.13	1173.16
10.2725	1.21136	-0.290313	-0.877935	-1.11583	-1.54928	-1.13613	-1.96552	-2.08692	-1.94	-2.17895	-1.29732	-2.75532	-2.72671			10.2725	1.21136	97.6999	195.103	292.855	390.412	488.815	585.976	683.845	781.982	879.733	978.605	1075.14	1173.16
10.2792	1.22322	-0.270037	-0.886387	-1.10711	-1.55724	-1.13392	-1.94883	-2.05409	-1.94106	-2.16623	-1.28342	-2.74972	-2.7173			10.2792	1.22322	97.7202	195.094	292.864	390.404	488.817	585.993	683.878	781.981	879.746	978.619	1075.14	1173.17
10.2858	1.23195	-0.246554	-0.884584	-1.09348	-1.56126	-1.13029	-1.92547	-2.02199	-1.93264	-2.15333	-1.25733	-2.73872	-2.70248			10.2858	1.23195	97.7437	195.096	292.877	390.4	488.821	586.016	683.91	781.989	879.759	978.645	1075.15	1173.18
10.2925	1.24617	-0.210933	-0.868526	-1.07158	-1.55605	-1.12243	-1.89829	-1.98821	-1.91134	-2.14068	-1.21622	-2.7187	-2.68198			10.2925	1.24617	97.7793	195.112	292.899	390.405	488.829	586.043	683.944	782.011	879.772	978.686	1075.17	1173.2
10.2992	1.27018	-0.16016	-0.840671	-1.03868	-1.54365	-1.11175	-1.8611	-1.95324	-1.87718	-2.12789	-1.16207	-2.68683	-2.65345			10.2992	1.27018	97.8301	195.14	292.932	390.417	488.84	586.08	683.979	782.045	879.784	978.741	1075.21	1173.23
10.3058	1.29654	-0.104917	-0.809602	-0.991058	-1.53131	-1.09794	-1.8158	-1.91734	-1.8307	-2.11375	-1.10691	-2.64946	-2.61704			10.3058	1.29654	97.8853	195.171	292.98	390.43	488.853	586.126	684.014	782.091	879.799	978.796	1075.24	1173.27
10.3125	1.31459	-0.0513142	-0.783975	-0.937225	-1.52278	-1.08518	-1.77765	-1.88403	-1.78028	-2.10822	-1.0563	-2.61345	-2.58293			10.3125	1.31459	97.9389	195.197	293.034	390.438	488.866	586.164	684.048	782.142	879.804	978.846	1075.28	1173.3
10.3192	1.32284	-9.80448e-05	-0.762432	-0.888478	-1.51695	-1.07112	-1.74665	-1.85099	-1.73135	-2.10917	-1.01302	-2.5866	-2.56133			10.3192	1.32284	97.9902	195.218	293.082	390.444	488.88	586.195	684.081	782.191	879.803	978.89	1075.31	1173.32
10.3258	1.32559	0.0517731	-0.743005	-0.8475	-1.51555	-1.04755	-1.71614	-1.81057	-1.6896	-2.10949	-0.975711	-2.56558	-2.54842			10.3258	1.32559	98.042	195.238	293.123	390.445	488.904	586.225	684.121	782.232	879.803	978.927	1075.33	1173.33
10.3325	1.32244	0.101113	-0.723659	-0.810109	-1.51392	-1.01793	-1.68085	-1.76508	-1.65061	-2.10134	-0.942553	-2.54323	-2.53226			10.3325	1.32244	98.0914	195.257	293.161	390.447	488.933	586.261	684.167	782.271	879.811	978.96	1075.35	1173.35
10.3392	1.31278	0.144164	-0.708828	-0.778533	-1.51477	-0.985317	-1.64986	-1.71371	-1.61697	-2.08635	-0.910912	-2.51708	-2.51088			10.3392	1.31278	98.1344	195.272	293.192	390.446	488.966	586.292	684.218	782.305	879.826	978.992	1075.38	1173.37
10.3458	1.30339	0.18996	-0.696344	-0.756327	-1.51021	-0.953193	-1.62649	-1.65586	-1.58663	-2.06541	-0.874349	-2.48001	-2.48383			10.3458	1.30339	98.1802	195.284	293.214	390.451	488.998	586.315	684.276	782.335	879.847	979.028	1075.41	1173.4
10.3525	1.29784	0.249083	-0.67868	-0.737665	-1.49393	-0.917795	-1.60027	-1.59656	-1.55959	-2.03867	-0.835413	-2.43296	-2.44727			10.3525	1.29784	98.2393	195.302	293.233	390.467	489.034	586.341	684.335	782.363	879.874	979.067	1075.46	1173.44
10.3592	1.29256	0.320063	-0.65374	-0.72028	-1.47559	-0.883254	-1.56593	-1.54033	-1.52915	-2.00592	-0.796787	-2.37207	-2.39639			10.3592	1.29256	98.3103	195.327	293.251	390.485	489.068	586.376	684.392	782.393	879.906	979.106	1075.52	1173.49
10.3658	1.28207	0.397943	-0.625616	-0.700842	-1.45329	-0.853937	-1.5254	-1.4874	-1.49003	-1.96818	-0.759565	-2.30316	-2.33463			10.3658	1.28207	98.3882	195.355	293.27	390.508	489.097	586.416	684.444	782.432	879.944	979.143	1075.59	1173.55
10.3725	1.26879	0.481573	-0.593372	-0.675634	-1.42904	-0.822812	-1.47486	-1.42915	-1.44127	-1.92367	-0.719119	-2.2287	-2.26971			10.3725	1.26879	98.4718	195.387	293.295	390.532	489.128	586.467	684.503	782.481	879.989	979.183	1075.66	1173.61
10.3792	1.25389	0.570101	-0.55421	-0.638258	-1.4031	-0.783045	-1.41573	-1.36729	-1.38859	-1.87542	-0.674183	-2.15821	-2.20828			10.3792	1.25389	98.5604	195.426	293.333	390.558	489.168	586.526	684.565	782.533	880.037	979.228	1075.73	1173.67
10.3858	1.23515	0.660671	-0.510373	-0.594421	-1.38359	-0.73637	-1.34993	-1.30592	-1.33403	-1.82671	-0.621586	-2.10086	-2.15188			10.3858	1.23515	98.6509	195.47	293.376	390.577	489.215	586.592	684.626	782.588	880.086	979.281	1075.79	1173.73
10.3925	1.20985	0.74424	-0.469524	-0.549494	-1.37156	-0.687778	-1.28889	-1.24157	-1.27637	-1.78192	-0.561472	-2.05109	-2.09496			10.3925	1.20985	98.7345	195.511	293.421	390.589	489.264	586.653	684.69	782.646	880.13	979.341	1075.84	1173.79
10.3992	1.18447	0.825388	-0.435684	-0.504071	-1.35523	-0.637255	-1.22833	-1.17349	-1.21792	-1.7407	-0.495516	-2.00831	-2.03263			10.3992	1.18447	98.8156	195.545	293.467	390.606	489.314	586.713	684.758	782.704	880.172	979.407	1075.88	1173.85
10.4058	1.17326	0.907848	-0.405513	-0.451464	-1.33075	-0.582235	-1.15824	-1.09934	-1.15692	-1.69623	-0.426187	-1.96392	-1.95868			10.4058	1.17326	98.8981	195.575	293.519	390.63	489.369	586.783	684.832	782.765	880.216	979.476	1075.93	1173.92
10.4125	1.17301	0.991468	-0.37342	-0.396288	-1.30466	-0.525737	-1.0848	-1.02521	-1.0945	-1.65604	-0.363962	-1.92972	-1.87822			10.4125	1.17301	98.9817	195.607	293.574	390.656	489.426	586.857	684.907	782.828	880.256	979.539	1075.96	1174
10.4192	1.16569	1.0676	-0.34443	-0.351256	-1.28347	-0.468209	-1.01233	-0.957663	-1.0343	-1.62465	-0.315189	-1.90313	-1.79965			10.4192	1.16569	99.0579	195.636	293.62	390.678	489.483	586.929	684.974	782.888	880.288	979.587	1075.99	1174.08
10.4258	1.1417	1.13148	-0.324353	-0.321191	-1.26914	-0.407951	-0.948429	-0.895825	-0.983976	-1.59769	-0.283483	-1.87934	-1.73104			10.4258	1.1417	99.1217	195.656	293.65	390.692	489.543	586.993	685.036	782.938	880.315	979.619	1076.01	1174.15
10.4325	1.11493	1.20317	-0.306299	-0.296462	-1.253	-0.34611	-0.872612	-0.834379	-0.933574	-1.55691	-0.251477	-1.8462	-1.66405			10.4325	1.11493	99.1934	195.674	293.674	390.708	489.605	587.069	685.097	782.989	880.355	979.651	1076.05	1174.22
10.4392	1.09046	1.28564	-0.278237	-0.265635	-1.2298	-0.279197	-0.786304	-0.767779	-0.876193	-1.5016	-0.209837	-1.80173	-1.59669			10.4392	1.09046	99.2759	195.702	293.705	390.731	489.672	587.155	685.164	783.046	880.411	979.693	1076.09	1174.29
10.4458	1.05973	1.37542	-0.239394	-0.229593	-1.20663	-0.207836	-0.697136	-0.688834	-0.802229	-1.44024	-0.160517	-1.748	-1.53009			10.4458	1.05973	99.3657	195.741	293.741	390.754	489.743	587.244	685.243	783.12	880.472	979.742	1076.14	1174.35
10.4525	1.02065	1.46756	-0.196029	-0.193362	-1.18566	-0.128095	-0.616074	-0.599645	-0.717279	-1.37572	-0.104717	-1.67913	-1.45788			10.4525	1.02065	99.4578	195.784	293.777	390.775	489.823	587.325	685.332	783.205	880.537	979.798	1076.21	1174.43
10.4592	0.982015	1.57217	-0.148229	-0.150146	-1.16152	-0.0458136	-0.536919	-0.499042	-0.622387	-1.30369	-0.0422178	-1.59587	-1.36842			10.4592	0.982015	99.5624	195.832	293.821	390.8	489.905	587.405	685.433	783.3	880.609	979.86	1076.3	1174.51
10.4658	0.95742	1.69429	-0.0864893	-0.0917836	-1.12271	0.0367439	-0.444412	-0.395367	-0.516657	-1.21837	0.0300074	-1.49846	-1.25432			10.4658	0.95742	99.6845	195.894	293.879	390.838	489.988	587.497	685.536	783.405	880.694	979.933	1076.39	1174.63
10.4725	0.942053	1.81832	-0.00764886	-0.0228071	-1.07042	0.127355	-0.348091	-0.291525	-0.407245	-1.13108	0.104458	-1.39977	-1.1275			10.4725	0.942053	99.8086	195.973	293.948	390.891	490.079	587.593	685.64	783.515	880.781	980.007	1076.49	1174.76
10.4792	0.921483	1.92954	0.0739775	0.0442641	-1.01908	0.219652	-0.263214	-0.194793	-0.301528	-1.05119	0.173654	-1.30428	-1.00721			10.4792	0.921483	99.9198	196.055	294.015	390.942	490.171	587.678	685.737	783.621	880.861	980.076	1076.59	1174.88
10.4858	0.890054	2.02586	0.143263	0.100433	-0.975312	0.304221	-0.189304	-0.110827	-0.212249	-0.983277	0.239914	-1.21746	-0.897976			10.4858	0.890054	100.016	196.124	294.071	390.986	490.256	587.752	685.821	783.71	880.929	980.143	1076.68	1174.99
10.4925	0.854112	2.11643	0.203327	0.147609	-0.934334	0.370834	-0.108242	-0.0337585	-0.134821	-0.918785	0.302624	-1.13695	-0.793153			10.4925	0.854112	100.107	196.184	294.118	391.027	490.322	587.833	685.898	783.787	880.994	980.205	1076.76	1175.09
10.4992	0.831469	2.20579	0.266214	0.188971	-0.882959	0.432934	-0.0109673	0.0513635	-0.0537564	-0.844652	0.371513	-1.04928	-0.681161			10.4992	0.831469	100.196	196.247	294.16	391.078	490.384	587.931	685.983	783.868	881.068	980.274	1076.84	1175.2
10.5058	0.816982	2.29669	0.338493	0.232346	-0.81765	0.505366	0.0958443	0.14941	0.0340547	-0.766635	0.446993	-0.954539	-0.564486			10.5058	0.816982	100.287	196.319	294.203	391.143	490.457	588.037	686.081	783.956	881.146	980.35	1076.94	1175.32
10.5125	0.798936	2.3876	0.406361	0.278048	-0.75049	0.581662	0.200748	0.250574	0.128153	-0.690078	0.51941	-0.862725	-0.452168			10.5125	0.798936	100.378	196.387	294.249	391.211	490.533	588.142	686.182	784.05	881.222	980.422	1077.03	1175.43
10.5192	0.778365	2.48143	0.46408	0.320362	-0.687195	0.659289	0.30756	0.356841	0.226752	-0.613426	0.591031	-0.78016	-0.337178			10.5192	0.778365	100.472	196.445	294.291	391.274	490.611	588.249	686.289	784.149	881.299	980.494	1077.11	1175.55
10.5258	0.759589	2.57791	0.532301	0.358127	-0.620343	0.73834	0.423908	0.472533	0.331309	-0.521906	0.66323	-0.697725	-0.207536			10.5258	0.759589	100.568	196.513	294.329	391.341	490.69	588.365	686.404	784.253	881.39	980.566	1077.2	1175.68
10.5325	0.741726	2.67399	0.618061	0.399347	-0.546697	0.827791	0.542164	0.596767	0.436178	-0.418826	0.744914	-0.607898	-0.0681185			10.5325	0.741726	100.664	196.599	294.37	391.414	490.779	588.484	686.529	784.358	881.494	980.648	1077.28	1175.82
10.5392	0.712304	2.76461	0.710938	0.446529	-0.477581	0.919005	0.647068	0.716596	0.529924	-0.322068	0.823925	-0.51889	0.0599908			10.5392	0.712304	100.755	196.691	294.417	391.483	490.87	588.589	686.648	784.452	881.59	980.727	1077.37	1175.94
10.5458	0.673859	2.85025	0.796856	0.4911	-0.422997	1.00686	0.736237	0.828831	0.616173	-0.232662	0.901055	-0.429858	0.169526			10.5458	0.673859	100.841	196.777	294.462	391.538	490.958	588.678	686.761	784.538	881.68	980.804	1077.46	1176.05
10.5525	0.63892	2.93375	0.888763	0.532142	-0.374326	1.09376	0.827312	0.943142	0.700808	-0.145263	0.984652	-0.330876	0.276138			10.5525	0.63892	100.924	196.869	294.503	391.587	491.045	588.769	686.875	784.623	881.767	980.887	1077.56	1176.16
10.5592	0.615389	3.01805	0.994761	0.576338	-0.314394	1.18823	0.929832	1.05599	0.783423	-0.0504628	1.07349	-0.215969	0.389614			10.5592	0.615389	101.008	196.975	294.547	391.647	491.14	588.871	686.988	784.706	881.862	980.976	1077.68	1176.27
10.5658	0.608592	3.10692	1.10453	0.631418	-0.245962	1.2971	1.03807	1.16411	0.867076	0.0478005	1.16418	-0.0941912	0.500902			10.5658	0.608592	101.097	197.085	294.602	391.715	491.248	588.98	687.096	784.789	881.96	981.067	1077.8	1176.38
10.5725	0.614734	3.2036	1.2118	0.686888	-0.170942	1.4109	1.14775	1.27134	0.954736	0.14644	1.25105	0.025551	0.607292			10.5725	0.614734	101.194	197.192	294.658	391.79	491.362	589.089	687.203	784.877	882.059	981.154	1077.92	1176.49
10.5792	0.634222	3.30789	1.32524	0.735357	-0.0886179	1.5258	1.26266	1.38572	1.0562	0.252647	1.34174	0.146691	0.716035			10.5792	0.634222	101.298	197.306	294.706	391.872	491.477	589.204	687.318	784.978	882.165	981.244	1078.04	1176.6
10.5858	0.667069	3.41237	1.45398	0.776752	0.00570602	1.6382	1.38521	1.5125	1.1686	0.368771	1.43714	0.278341	0.836241			10.5858	0.667069	101.403	197.435	294.748	391.967	491.59	589.327	687.444	785.091	882.281	981.34	1078.17	1176.72
10.5925	0.707215	3.51211	1.59366	0.816473	0.110754	1.75182	1.50633	1.64658	1.28893	0.494395	1.53907	0.422247	0.964888			10.5925	0.707215	101.502	197.574	294.787	392.072	491.703	589.448	687.578	785.211	882.407	981.442	1078.32	1176.85
10.5992	0.74714	3.61211	1.74112	0.855823	0.216861	1.87176	1.62601	1.79332	1.41693	0.615113	1.64696	0.569071	1.09693			10.5992	0.74714	101.602	197.722	294.827	392.178	491.823	589.568	687.725	785.339	882.527	981.55	1078.46	1176.98
10.6058	0.780195	3.71582	1.89209	0.894027	0.32516	1.99139	1.74427	1.95178	1.55222	0.737744	1.76748	0.713784	1.22829			10.6058	0.780195	101.706	197.873	294.865	392.286	491.943	589.686	687.884	785.474	882.65	981.67	1078.61	1177.11
10.6125	0.812347	3.82425	2.04585	0.935269	0.431729	2.10902	1.86539	2.11507	1.69184	0.871786	1.89791	0.866263	1.35884			10.6125	0.812347	101.815	198.026	294.906	392.393	492.06	589.807	688.047	785.614	882.784	981.801	1078.76	1177.24
10.6192	0.840839	3.93086	2.19743	0.984302	0.54132	2.2265	1.98555	2.2723	1.82034	1.01302	2.02867	1.02635	1.49174			10.6192	0.840839	101.921	198.178	294.955	392.502	492.178	589.927	688.204	785.742	882.925	981.931	1078.92	1177.37
10.6258	0.864655	4.03406	2.34483	1.04151	0.651459	2.34327	2.10238	2.4201	1.93475	1.14939	2.15364	1.18161	1.62269			10.6258	0.864655	102.024	198.325	295.012	392.613	492.295	590.044	688.352	785.857	883.062	982.056	1079.07	1177.51
10.6325	0.888379	4.1347	2.48626	1.11095	0.757612	2.46204	2.21777	2.57114	2.04135	1.28024	2.27347	1.33159	1.75169			10.6325	0.888379	102.125	198.467	295.082	392.719	492.413	590.159	688.503	785.963	883.193	982.176	1079.22	1177.63
10.6392	0.915134	4.22943	2.62805	1.18733	0.864039	2.58377	2.33126	2.72998	2.14683	1.41913	2.39501	1.4873	1.88164			10.6392	0.915134	102.22	198.609	295.158	392.825	492.535	590.273	688.662	786.069	883.331	982.298	1079.38	1177.76
10.6458	0.944225	4.31491	2.77234	1.26564	0.97096	2.70982	2.44331	2.89306	2.24787	1.55917	2.51225	1.65219	2.01077			10.6458	0.944225	102.305	198.753	295.236	392.932	492.661	590.385	688.825	786.17	883.472	982.415	1079.55	1177.89
10.6525	0.979213	4.3874	2.9126	1.34004	1.08254	2.83398	2.54726	3.05202	2.33551	1.68469	2.61985	1.81467	2.12938			10.6525	0.979213	102.378	198.893	295.311	393.044	492.785	590.489	688.984	786.258	883.597	982.522	1079.71	1178.01
10.6592	1.02494	4.44725	3.0472	1.41411	1.19334	2.95114	2.64883	3.20647	2.42029	1.79948	2.72292	1.97476	2.23702			10.6592	1.02494	102.438	199.028	295.385	393.154	492.902	590.59	689.138	786.342	883.712	982.626	1079.87	1178.12
10.6658	1.08245	4.49486	3.17705	1.494	1.30469	3.07163	2.75135	3.36411	2.50858	1.92378	2.82512	2.13881	2.34576			10.6658	1.08245	102.485	199.158	295.465	393.266	493.023	590.693	689.296	786.431	883.836	982.728	1080.03	1178.23
10.6725	1.14411	4.54069	3.30735	1.56806	1.42167	3.19091	2.85673	3.51447	2.59711	2.06207	2.92606	2.29609	2.45535			10.6725	1.14411	102.531	199.288	295.539	393.383	493.142	590.798	689.446	786.519	883.974	982.829	1080.19	1178.34
10.6792	1.20761	4.5895	3.43203	1.63646	1.54204	3.29932	2.95877	3.64758	2.68307	2.20101	3.02468	2.44061	2.55457			10.6792	1.20761	102.58	199.413	295.607	393.503	493.251	590.9	689.579	786.605	884.113	982.927	1080.33	1178.44
10.6858	1.26862	4.63615	3.54959	1.70076	1.66404	3.39253	3.05653	3.7601	2.76368	2.3332	3.11917	2.57761	2.63626			10.6858	1.26862	102.626	199.53	295.672	393.625	493.344	590.998	689.692	786.686	884.246	983.022	1080.47	1178.52
10.6925	1.3191	4.67401	3.66831	1.76939	1.78799	3.48386	3.14856	3.86494	2.8532	2.46272	3.21222	2.72236	2.70996			10.6925	1.3191	102.664	199.649	295.74	393.749	493.435	591.09	689.797	786.775	884.375	983.115	1080.62	1178.59
10.6992	1.35226	4.71114	3.79245	1.83389	1.91877	3.58947	3.23915	3.97582	2.94673	2.5909	3.30641	2.87048	2.78083			10.6992	1.35226	102.701	199.773	295.805	393.88	493.541	591.181	689.908	786.869	884.503	983.209	1080.76	1178.66
10.7058	1.38151	4.76618	3.92039	1.89441	2.05748	3.70132	3.33071	4.09519	3.04571	2.71475	3.41635	3.02201	2.8513			10.7058	1.38151	102.756	199.901	295.865	394.019	493.653	591.272	690.027	786.968	884.627	983.319	1080.91	1178.73
10.7125	1.41539	4.83031	4.04212	1.9504	2.19883	3.80993	3.41558	4.21585	3.13442	2.83013	3.53599	3.17801	2.91861			10.7125	1.41539	102.821	200.023	295.921	394.16	493.761	591.357	690.148	787.057	884.742	983.439	1081.07	1178.8
10.7192	1.45593	4.87952	4.15214	1.99634	2.33346	3.90332	3.48902	4.32935	3.21363	2.9423	3.6452	3.33315	2.97982			10.7192	1.45593	102.87	200.133	295.967	394.295	493.855	591.431	690.261	787.136	884.855	983.548	1081.23	1178.86
10.7258	1.50289	4.90985	4.25195	2.03984	2.45802	3.9865	3.55291	4.43544	3.2837	3.05695	3.73891	3.48439	3.04522			10.7258	1.50289	102.9	200.232	296.011	394.419	493.938	591.494	690.367	787.206	884.969	983.642	1081.38	1178.93
10.7325	1.55379	4.92604	4.33926	2.08726	2.57459	4.06419	3.61872	4.52973	3.34402	3.17868	3.82535	3.62568	3.1188			10.7325	1.55379	102.916	200.32	296.058	394.536	494.015	591.56	690.462	787.266	885.091	983.728	1081.52	1179
10.7392	1.61774	4.92797	4.41243	2.14418	2.68683	4.13575	3.68261	4.61228	3.40609	3.30369	3.9106	3.76281	3.20014			10.7392	1.61774	102.918	200.393	296.115	394.648	494.087	591.624	690.544	787.328	885.216	983.813	1081.66	1179.08
10.7458	1.68722	4.91211	4.47416	2.19841	2.79493	4.19682	3.73745	4.68367	3.46978	3.42603	3.98615	3.89564	3.2748			10.7458	1.68722	102.902	200.455	296.169	394.756	494.148	591.679	690.615	787.392	885.338	983.889	1081.79	1179.16
10.7525	1.76256	4.89437	4.53607	2.25283	2.90038	4.25344	3.79562	4.76187	3.54804	3.55161	4.05679	4.0336	3.34124			10.7525	1.76256	102.885	200.517	296.224	394.861	494.205	591.737	690.694	787.47	885.464	983.959	1081.93	1179.22
10.7592	1.84303	4.89993	4.61107	2.3297	3.01396	4.31814	3.86953	4.85711	3.63504	3.689	4.14463	4.19518	3.42079			10.7592	1.84303	102.89	200.592	296.3	394.975	494.269	591.811	690.789	787.557	885.601	984.047	1082.09	1179.3
10.7658	1.92733	4.92524	4.69476	2.42668	3.14527	4.39718	3.95775	4.96812	3.72685	3.83499	4.25484	4.37159	3.51948			10.7658	1.92733	102.916	200.675	296.397	395.106	494.348	591.899	690.9	787.649	885.747	984.157	1082.26	1179.4
10.7725	2.01521	4.95123	4.77969	2.52387	3.28729	4.47954	4.04644	5.08604	3.81672	3.97832	4.37815	4.55317	3.62763			10.7725	2.01521	102.941	200.76	296.495	395.248	494.431	591.988	691.018	787.739	885.891	984.281	1082.45	1179.51
10.7792	2.09618	4.96686	4.85914	2.60651	3.42238	4.54945	4.12798	5.19324	3.89094	4.11495	4.50128	4.73154	3.72446			10.7792	2.09618	102.957	200.84	296.577	395.383	494.501	592.07	691.125	787.813	886.027	984.404	1082.62	1179.61
10.7858	2.16424	4.96935	4.92881	2.6783	3.54137	4.60642	4.21286	5.28467	3.95081	4.2482	4.60921	4.90977	3.8078			10.7858	2.16424	102.96	200.909	296.649	395.502	494.558	592.154	691.216	787.873	886.161	984.512	1082.8	1179.69
10.7925	2.23069	4.96172	4.98705	2.75629	3.65608	4.65285	4.3087	5.36255	4.0055	4.36982	4.70584	5.09226	3.8911			10.7925	2.23069	102.952	200.968	296.727	395.617	494.604	592.25	691.294	787.928	886.282	984.608	1082.99	1179.77
10.7992	2.29899	4.93258	5.0288	2.83248	3.77233	4.70122	4.40741	5.43991	4.06538	4.48139	4.79161	5.27871	3.9779			10.7992	2.29899	102.923	201.009	296.803	395.733	494.653	592.349	691.372	787.987	886.394	984.694	1083.17	1179.86
10.8058	2.36653	4.89149	5.06528	2.89986	3.89693	4.75247	4.5042	5.52129	4.14562	4.59244	4.88331	5.4752	4.06853			10.8058	2.36653	102.882	201.046	296.871	395.858	494.704	592.446	691.453	788.068	886.505	984.786	1083.37	1179.95
10.8125	2.42409	4.85278	5.09949	2.96014	4.02587	4.80039	4.59957	5.60316	4.23123	4.71286	4.9727	5.6777	4.1585			10.8125	2.42409	102.843	201.08	296.931	395.987	494.752	592.541	691.535	788.153	886.625	984.875	1083.57	1180.04
10.8192	2.48216	4.82668	5.12933	3.02214	4.15559	4.84173	4.70829	5.70081	4.32692	4.85003	5.0644	5.88175	4.25383			10.8192	2.48216	102.817	201.11	296.993	396.117	494.793	592.65	691.633	788.249	886.762	984.967	1083.77	1180.14
10.8258	2.55484	4.81318	5.16193	3.10574	4.28925	4.88261	4.83084	5.82546	4.42697	4.99556	5.17244	6.08833	4.36933			10.8258	2.55484	102.803	201.142	297.077	396.25	494.834	592.772	691.757	788.349	886.908	985.075	1083.98	1180.25
10.8325	2.62467	4.79686	5.19993	3.20093	4.42021	4.92723	4.94957	5.96777	4.52945	5.15455	5.2986	6.29213	4.50352			10.8325	2.62467	102.787	201.18	297.172	396.381	494.879	592.891	691.9	788.452	887.067	985.201	1084.19	1180.39
10.8392	2.67314	4.77958	5.23591	3.29436	4.54415	4.96202	5.06926	6.10875	4.63221	5.3265	5.43901	6.49935	4.64493			10.8392	2.67314	102.77	201.216	297.265	396.505	494.913	593.011	692.041	788.554	887.239	985.342	1084.39	1180.53
10.8458	2.65816	4.76532	5.25354	3.38871	4.6509	4.97777	5.21755	6.27115	4.75021	5.5343	5.5938	6.73292	4.80459			10.8458	2.65816	102.756	201.234	297.359	396.612	494.929	593.159	692.203	788.672	887.447	985.496	1084.63	1180.69
10.8525	2.46521	4.7635	5.28902	3.53515	4.79352	5.00432	5.51128	6.57268	5.00686	5.89138	5.83553	7.09828	5.08031			10.8525	2.46521	102.754	201.27	297.506	396.755	494.956	593.453	692.505	788.929	887.804	985.738	1084.99	1180.96
10.8592	1.88248	4.78142	5.43887	3.86305	5.12095	5.12662	6.18553	7.23736	5.61869	6.64036	6.28	7.8557	5.719			10.8592	1.88248	102.772	201.419	297.834	397.082	495.078	594.127	693.169	789.541	888.553	986.183	1085.75	1181.6
10.8658	0.706662	4.80209	5.80544	4.5496	5.85184	5.45564	7.54976	8.52775	6.82296	8.07906	7.04299	9.38782	7.09566			10.8658	0.706662	102.792	201.786	298.52	397.813	495.407	595.491	694.46	790.745	889.991	986.946	1087.28	1182.98
10.8725	-1.07556	4.76308	6.4464	5.73815	7.172	6.06791	9.77516	10.5492	8.6752	10.2953	8.12325	12.0259	9.50918			10.8725	-1.07556	102.753	202.427	299.709	399.133	496.019	597.717	696.481	792.597	892.208	988.026	1089.92	1185.39
10.8792	-3.22741	4.5489	7.30437	7.38788	9.07159	6.92304	12.6443	13.0566	10.9138	13.0218	9.32551	15.7017	12.8907			10.8792	-3.22741	102.539	203.285	301.359	401.033	496.874	600.586	698.988	794.836	894.934	989.228	1093.59	1188.77
10.8858	-5.33825	4.04532	8.20114	9.20734	11.2768	7.81968	15.5888	15.5048	13.0528	15.7133	10.3238	19.8532	16.6885			10.8858	-5.33825	102.036	204.182	303.178	403.238	497.771	603.53	701.437	796.975	897.626	990.226	1097.75	1192.57
10.8925	-6.97794	3.20356	8.87818	10.7766	13.3363	8.48133	17.9081	17.2611	14.546	17.7507	10.7824	23.6002	20.0745			10.8925	-6.97794	101.194	204.859	304.747	405.297	498.433	605.85	703.193	798.468	899.663	990.685	1101.49	1195.96
10.8992	-7.817	2.0348	9.09052	11.6837	14.7721	8.6334	18.99	17.7877	14.9389	18.6043	10.4559	26.0487	22.2188			10.8992	-7.817	100.025	205.071	305.654	406.733	498.585	606.932	703.72	798.861	900.517	990.358	1103.94	1198.1
10.9058	-7.69088	0.610661	8.68328	11.6381	15.2191	8.09566	18.4531	16.7899	13.9881	17.9555	9.25442	26.5481	22.516			10.9058	-7.69088	98.6009	204.664	305.609	407.18	498.047	606.395	702.722	797.91	899.868	989.157	1104.44	1198.4
10.9125	-6.67453	-0.944464	7.63086	10.551	14.5102	6.82886	16.2644	14.3182	11.7594	15.8533	7.28436	24.8368	20.737			10.9125	-6.67453	97.0458	203.611	304.522	406.471	496.78	604.206	700.25	795.682	897.766	987.187	1102.73	1196.62
10.9192	-5.07079	-2.44698	6.08308	8.59837	12.7588	4.9642	12.8541	10.8384	8.70166	12.7509	4.87828	21.2301	17.1832			10.9192	-5.07079	95.5433	202.064	302.569	404.72	494.916	600.796	696.77	792.624	894.663	984.781	1099.12	1193.07
10.9258	-3.30774	-3.7325	4.30419	6.20712	10.3699	2.81021	8.95548	7.04678	5.42551	9.31455	2.44829	16.5329	12.6372			10.9258	-3.30774	94.2578	200.285	300.178	402.331	492.762	596.897	692.979	789.348	891.227	982.351	1094.43	1188.52
10.9325	-1.74778	-4.72664	2.56703	3.85855	7.8492	0.701985	5.30052	3.58421	2.47414	6.14758	0.339711	11.7272	8.02933			10.9325	-1.74778	93.2636	198.548	297.829	399.81	490.653	593.242	689.516	786.396	888.06	980.242	1089.62	1183.91
[truncated: 5,110 more rows]
