# Supplementary material for: Hydroxy acid conjugation to lipids increases structural and hydrolytic stability
Source: Nat Commun. 2026 Jul 27;17:6973. doi: 10.1038/s41467-026-75192-5 (PMC13408983; doi:10.1038/s41467-026-75192-5)
Supplement: Supplementary file 32 — Source data for Figure S217 [file 41467_2026_75192_MOESM32_ESM.xlsx]

## Sheet: Figures S217
Figures S217: HPLC chromatograms obtained for DA:LA reaction product at a 1:4 molar ratio following incubation at 60°C and rehydration in citrate buffer at pH 5.5
min	-6.13079	-4.71361	-2.26879	-5.22289	-9.3657	-3.55994	-2.69791	-4.38812
max	53.6404	63.5505	59.4562	47.5141	34.9346	26.2536	20.3471	13.4867
delta	59.7712	68.2641	61.725	52.737	44.3003	29.8135	23.045	17.8748
F		1.2	2.4	3.6	4.8	6	7.2	8.4
RT [min]	day 0	2 days	4 days	6 days	8 days	10 days	12 days	14 days			RT [min]	day 0	2 days	4 days	6 days	8 days	10 days	12 days	14 days
0.0025	-0.0338384	-0.00391899	-0.0854581	-0.0171077	-0.0152173	-0.0863615	-0.0605413	-0.00549542			0.0025	-0.0338384	76.2566	152.436	228.765	305.027	381.216	457.503	533.818
0.00916667	-0.0252537	-6.71598e-05	-0.0806526	-0.0113897	-0.0135979	-0.0686359	-0.056725	-0.00327799			0.00916667	-0.0252537	76.2605	152.44	228.77	305.029	381.234	457.507	533.821
0.0158333	-0.0205574	0.00227283	-0.0735443	-0.00524407	-0.00673328	-0.0515078	-0.053936	-0.0043078			0.0158333	-0.0205574	76.2628	152.448	228.776	305.036	381.251	457.509	533.82
0.0225	-0.0128568	0.00758318	-0.0639424	0.000995023	-0.00305023	-0.0368927	-0.0471891	-0.00186024			0.0225	-0.0128568	76.2681	152.457	228.783	305.039	381.266	457.516	533.822
0.0291667	-0.0024427	0.0151303	-0.0530574	0.0109743	0.0018081	-0.024827	-0.0377287	0.00380179			0.0291667	-0.0024427	76.2757	152.468	228.793	305.044	381.278	457.526	533.828
0.0358333	0.00347443	0.0251247	-0.037341	0.0226223	0.00813831	-0.0176787	-0.0270431	0.00709094			0.0358333	0.00347443	76.2857	152.484	228.804	305.05	381.285	457.536	533.831
0.0425	0.00145205	0.0373835	-0.0222211	0.0311594	0.0130234	-0.0187863	-0.0233435	0.0055763			0.0425	0.00145205	76.2979	152.499	228.813	305.055	381.284	457.54	533.829
0.0491667	-0.00510089	0.0475697	-0.0172801	0.0297661	0.0139115	-0.0300894	-0.0279891	-0.00340572			0.0491667	-0.00510089	76.3081	152.504	228.811	305.056	381.273	457.535	533.821
0.0558333	-0.0111971	0.052174	-0.0207821	0.0194577	0.0102519	-0.0442605	-0.0331316	-0.0135201			0.0558333	-0.0111971	76.3127	152.5	228.801	305.052	381.259	457.53	533.81
0.0625	-0.0154085	0.050795	-0.0288368	0.00663767	0.00767809	-0.0587789	-0.0349588	-0.0234524			0.0625	-0.0154085	76.3114	152.492	228.788	305.05	381.244	457.528	533.8
0.0691667	-0.0242324	0.0419985	-0.0409712	-0.00994738	0.00262447	-0.0765364	-0.0385375	-0.0351904			0.0691667	-0.0242324	76.3026	152.48	228.772	305.045	381.226	457.525	533.789
0.0758333	-0.0362189	0.0267523	-0.0581247	-0.0298093	-0.00589183	-0.0977492	-0.0471861	-0.0472854			0.0758333	-0.0362189	76.2873	152.463	228.752	305.036	381.205	457.516	533.777
0.0825	-0.0486455	0.00802079	-0.0782867	-0.0474138	-0.0161238	-0.116712	-0.0562749	-0.0539323			0.0825	-0.0486455	76.2686	152.443	228.734	305.026	381.186	457.507	533.77
0.0891667	-0.0582014	-0.0100639	-0.0963715	-0.0615165	-0.0286014	-0.128779	-0.0639234	-0.0526238			0.0891667	-0.0582014	76.2505	152.425	228.72	305.014	381.174	457.499	533.771
0.0958333	-0.0646141	-0.0228024	-0.10911	-0.072999	-0.0400871	-0.138214	-0.0727204	-0.0465363			0.0958333	-0.0646141	76.2378	152.412	228.709	305.002	381.165	457.491	533.777
0.1025	-0.0710926	-0.0315031	-0.119241	-0.0858534	-0.0552664	-0.148562	-0.0849208	-0.0397755			0.1025	-0.0710926	76.2291	152.402	228.696	304.987	381.154	457.478	533.784
0.109167	-0.0762758	-0.0349092	-0.124078	-0.0962479	-0.0695145	-0.154353	-0.0963029	-0.0323473			0.109167	-0.0762758	76.2256	152.397	228.685	304.973	381.148	457.467	533.792
0.115833	-0.0784974	-0.0340567	-0.123225	-0.0986575	-0.0797144	-0.149612	-0.102339	-0.0213512			0.115833	-0.0784974	76.2265	152.398	228.683	304.963	381.153	457.461	533.803
0.1225	-0.0783977	-0.0301191	-0.119288	-0.0974283	-0.0838486	-0.1431	-0.106054	-0.00928015			0.1225	-0.0783977	76.2304	152.402	228.684	304.958	381.16	457.457	533.815
0.129167	-0.0832309	-0.0267543	-0.11783	-0.0951232	-0.0863748	-0.140906	-0.108503	0.000156137			0.129167	-0.0832309	76.2338	152.403	228.687	304.956	381.162	457.455	533.824
0.135833	-0.0927617	-0.025875	-0.121719	-0.0934147	-0.0886986	-0.140429	-0.112312	0.00266254			0.135833	-0.0927617	76.2347	152.399	228.688	304.954	381.162	457.451	533.827
0.1425	-0.0992925	-0.0252467	-0.125859	-0.0885817	-0.0893317	-0.136235	-0.115505	0.00325387			0.1425	-0.0992925	76.2353	152.395	228.693	304.953	381.167	457.448	533.827
0.149167	-0.108389	-0.0262401	-0.130191	-0.0840641	-0.0890761	-0.132828	-0.118879	0.00553284			0.149167	-0.108389	76.2343	152.391	228.698	304.953	381.17	457.444	533.829
0.155833	-0.124035	-0.0310907	-0.135995	-0.0870335	-0.0965566	-0.132955	-0.12785	0.00577215			0.155833	-0.124035	76.2295	152.385	228.695	304.946	381.17	457.436	533.83
0.1625	-0.141192	-0.0358854	-0.136498	-0.0951161	-0.106207	-0.133511	-0.135947	0.00579839			0.1625	-0.141192	76.2247	152.385	228.687	304.936	381.169	457.427	533.83
0.169167	-0.148838	-0.0375083	-0.129538	-0.102429	-0.113523	-0.130683	-0.143116	0.00404316			0.169167	-0.148838	76.2231	152.392	228.679	304.929	381.172	457.42	533.828
0.175833	-0.144848	-0.0358927	-0.120293	-0.10473	-0.115196	-0.124727	-0.144848	0.00561567			0.175833	-0.144848	76.2247	152.401	228.677	304.927	381.178	457.419	533.83
0.1825	-0.138061	-0.0356135	-0.112861	-0.103087	-0.110907	-0.116466	-0.139968	0.0107918			0.1825	-0.138061	76.2249	152.408	228.679	304.931	381.186	457.423	533.835
0.189167	-0.12946	-0.0354178	-0.104082	-0.099116	-0.104994	-0.110845	-0.130414	0.0154049			0.189167	-0.12946	76.2251	152.417	228.683	304.937	381.192	457.433	533.839
0.195833	-0.11998	-0.0315402	-0.0930522	-0.0932437	-0.0972152	-0.109844	-0.118073	0.0176028			0.195833	-0.11998	76.229	152.428	228.688	304.945	381.193	457.445	533.842
0.2025	-0.112592	-0.0275992	-0.0848196	-0.08854	-0.0890299	-0.111565	-0.107346	0.0179343			0.2025	-0.112592	76.233	152.436	228.693	304.953	381.191	457.456	533.842
0.209167	-0.109375	-0.0260141	-0.0827577	-0.0873079	-0.0805302	-0.115507	-0.0993611	0.019444			0.209167	-0.109375	76.2345	152.438	228.694	304.962	381.187	457.464	533.843
0.215833	-0.110055	-0.025969	-0.0836663	-0.0923017	-0.073411	-0.120598	-0.0928891	0.0199451			0.215833	-0.110055	76.2346	152.437	228.689	304.969	381.182	457.47	533.844
0.2225	-0.110001	-0.0284198	-0.0842098	-0.0976981	-0.0740305	-0.129801	-0.0942652	0.0153618			0.2225	-0.110001	76.2321	152.437	228.684	304.968	381.173	457.469	533.839
0.229167	-0.106783	-0.0304857	-0.0834147	-0.100601	-0.076798	-0.139776	-0.101061	0.00860437			0.229167	-0.106783	76.2301	152.438	228.681	304.965	381.163	457.462	533.833
0.235833	-0.100508	-0.0348512	-0.0839654	-0.0988168	-0.0775407	-0.147026	-0.112905	0.00500954			0.235833	-0.100508	76.2257	152.437	228.683	304.965	381.156	457.45	533.829
0.2425	-0.0922136	-0.0414153	-0.0876685	-0.0965402	-0.0801506	-0.153435	-0.123685	0.00146804			0.2425	-0.0922136	76.2191	152.433	228.685	304.962	381.149	457.44	533.825
0.249167	-0.0885753	-0.0478527	-0.0921986	-0.0937349	-0.088636	-0.160173	-0.134352	-0.00293846			0.249167	-0.0885753	76.2127	152.429	228.688	304.954	381.143	457.429	533.821
0.255833	-0.0911833	-0.0522554	-0.0966013	-0.0903289	-0.0987308	-0.165664	-0.148404	-0.00898419			0.255833	-0.0911833	76.2083	152.425	228.691	304.944	381.137	457.415	533.815
0.2625	-0.101955	-0.0491583	-0.103041	-0.0888198	-0.103223	-0.168656	-0.159176	-0.0112253			0.2625	-0.101955	76.2114	152.418	228.693	304.939	381.134	457.404	533.813
0.269167	-0.118469	-0.0427049	-0.115184	-0.0921092	-0.106152	-0.169639	-0.166629	-0.0135024			0.269167	-0.118469	76.2179	152.406	228.69	304.936	381.133	457.397	533.81
0.275833	-0.131701	-0.0376037	-0.126772	-0.0985934	-0.110327	-0.167897	-0.16651	-0.0150192			0.275833	-0.131701	76.223	152.394	228.683	304.932	381.135	457.397	533.809
0.2825	-0.138962	-0.0345703	-0.131368	-0.100698	-0.11183	-0.162815	-0.159943	-0.011596			0.2825	-0.138962	76.226	152.39	228.681	304.93	381.14	457.403	533.812
0.289167	-0.138665	-0.0346836	-0.126236	-0.096288	-0.106885	-0.157449	-0.149155	-0.00708824			0.289167	-0.138665	76.2259	152.395	228.685	304.935	381.145	457.414	533.817
0.295833	-0.133047	-0.0336872	-0.117134	-0.0895029	-0.0998991	-0.152203	-0.134001	-0.00399274			0.295833	-0.133047	76.2269	152.404	228.692	304.942	381.151	457.429	533.82
0.3025	-0.119804	-0.0300643	-0.103974	-0.0818825	-0.0909082	-0.146532	-0.116466	0.00120665			0.3025	-0.119804	76.2305	152.417	228.7	304.951	381.156	457.447	533.825
0.309167	-0.102953	-0.0271271	-0.0900696	-0.077708	-0.0839593	-0.140214	-0.101999	0.00766073			0.309167	-0.102953	76.2334	152.431	228.704	304.958	381.163	457.461	533.832
0.315833	-0.0872075	-0.0230006	-0.080221	-0.0754671	-0.0784719	-0.13763	-0.0919759	0.0121293			0.315833	-0.0872075	76.2376	152.441	228.706	304.964	381.165	457.471	533.836
0.3225	-0.0748386	-0.0163148	-0.0783036	-0.0793168	-0.0764179	-0.13314	-0.0896205	0.0111314			0.3225	-0.0748386	76.2442	152.443	228.702	304.966	381.17	457.474	533.835
0.329167	-0.0640803	-0.00530473	-0.0787377	-0.0809809	-0.073539	-0.124137	-0.0898295	0.011624			0.329167	-0.0640803	76.2553	152.442	228.701	304.969	381.179	457.474	533.836
0.335833	-0.0528503	0.000541567	-0.0767061	-0.0752935	-0.0659576	-0.116748	-0.0914741	0.0181926			0.335833	-0.0528503	76.2611	152.444	228.706	304.976	381.186	457.472	533.842
0.3425	-0.047904	-0.00382038	-0.0762996	-0.06936	-0.0596825	-0.114979	-0.0994025	0.0252986			0.3425	-0.047904	76.2567	152.445	228.712	304.983	381.188	457.464	533.849
0.349167	-0.0504158	-0.0133934	-0.0772896	-0.0649374	-0.0561794	-0.117922	-0.112405	0.0312674			0.349167	-0.0504158	76.2472	152.444	228.717	304.986	381.185	457.451	533.855
0.355833	-0.0590181	-0.0256277	-0.0814176	-0.0652772	-0.0559311	-0.120193	-0.127683	0.034895			0.355833	-0.0590181	76.2349	152.44	228.716	304.986	381.183	457.436	533.859
0.3625	-0.0718275	-0.0352234	-0.0848144	-0.0654218	-0.0584764	-0.122833	-0.137154	0.036044			0.3625	-0.0718275	76.2253	152.436	228.716	304.984	381.18	457.426	533.86
0.369167	-0.0846297	-0.0424378	-0.088691	-0.0693688	-0.0639506	-0.128742	-0.139466	0.0333917			0.369167	-0.0846297	76.2181	152.432	228.712	304.978	381.174	457.424	533.857
0.375833	-0.0993395	-0.0435544	-0.0955297	-0.0801865	-0.0746287	-0.136182	-0.13844	0.0256194			0.375833	-0.0993395	76.217	152.426	228.701	304.968	381.167	457.425	533.85
0.3825	-0.109715	-0.0389888	-0.100978	-0.0890268	-0.0832462	-0.144213	-0.134033	0.0188828			0.3825	-0.109715	76.2216	152.42	228.693	304.959	381.159	457.429	533.843
0.389167	-0.117645	-0.0338052	-0.108192	-0.0964542	-0.0888372	-0.15196	-0.126705	0.00881326			0.389167	-0.117645	76.2268	152.413	228.685	304.953	381.151	457.437	533.833
0.395833	-0.121705	-0.0337287	-0.11193	-0.102693	-0.0893688	-0.16378	-0.119797	-0.00132338			0.395833	-0.121705	76.2268	152.409	228.679	304.953	381.139	457.444	533.823
0.4025	-0.1294	-0.0449031	-0.115475	-0.118154	-0.088903	-0.178351	-0.122724	-0.0117191			0.4025	-0.1294	76.2157	152.406	228.664	304.953	381.124	457.441	533.812
0.409167	-0.138056	-0.0569213	-0.118433	-0.135345	-0.0902803	-0.187667	-0.132334	-0.0160596			0.409167	-0.138056	76.2036	152.403	228.646	304.952	381.115	457.431	533.808
0.415833	-0.144399	-0.0680822	-0.121965	-0.146835	-0.0935347	-0.187637	-0.143445	-0.0152003			0.415833	-0.144399	76.1925	152.399	228.635	304.949	381.115	457.42	533.809
0.4225	-0.149522	-0.0769629	-0.127031	-0.152049	-0.0988074	-0.181309	-0.153337	-0.0165592			0.4225	-0.149522	76.1836	152.394	228.63	304.943	381.121	457.41	533.807
0.429167	-0.153743	-0.0811666	-0.130758	-0.152497	-0.103664	-0.17332	-0.162803	-0.0193682			0.429167	-0.153743	76.1794	152.39	228.629	304.939	381.129	457.401	533.805
0.435833	-0.156062	-0.0802222	-0.136012	-0.149331	-0.106537	-0.164882	-0.169413	-0.0234907			0.435833	-0.156062	76.1803	152.385	228.632	304.936	381.138	457.394	533.8
0.4425	-0.151346	-0.0695441	-0.135348	-0.134217	-0.104912	-0.157565	-0.168035	-0.0223823			0.4425	-0.151346	76.191	152.386	228.647	304.937	381.145	457.395	533.802
0.449167	-0.147025	-0.0599812	-0.131984	-0.11465	-0.0978166	-0.153399	-0.16133	-0.0223554			0.449167	-0.147025	76.2006	152.389	228.667	304.944	381.149	457.402	533.802
0.455833	-0.14488	-0.054112	-0.124684	-0.101374	-0.0867128	-0.152009	-0.152033	-0.0263251			0.455833	-0.14488	76.2064	152.396	228.68	304.956	381.151	457.411	533.798
0.4625	-0.144489	-0.0534451	-0.115434	-0.0944015	-0.0754097	-0.153102	-0.144489	-0.0300311			0.4625	-0.144489	76.2071	152.406	228.687	304.967	381.15	457.419	533.794
0.469167	-0.144136	-0.0556713	-0.1086	-0.0931746	-0.0687907	-0.157467	-0.140322	-0.0366335			0.469167	-0.144136	76.2049	152.413	228.689	304.973	381.145	457.423	533.787
0.475833	-0.144936	-0.0572309	-0.106345	-0.0943855	-0.0692601	-0.164655	-0.142551	-0.0428795			0.475833	-0.144936	76.2033	152.415	228.687	304.973	381.138	457.421	533.781
0.4825	-0.152031	-0.060799	-0.112774	-0.103272	-0.0762714	-0.175486	-0.150124	-0.0544497			0.4825	-0.152031	76.1998	152.408	228.678	304.966	381.127	457.413	533.769
0.489167	-0.164281	-0.0669315	-0.125582	-0.118656	-0.0902745	-0.193845	-0.163327	-0.0685124			0.489167	-0.164281	76.1936	152.396	228.663	304.952	381.109	457.4	533.755
0.495833	-0.175426	-0.0767046	-0.139647	-0.135402	-0.106394	-0.218035	-0.178287	-0.0819802			0.495833	-0.175426	76.1839	152.381	228.646	304.936	381.085	457.385	533.742
0.5025	-0.179714	-0.0863234	-0.154034	-0.151336	-0.12017	-0.23389	-0.193066	-0.0918721			0.5025	-0.179714	76.1742	152.367	228.63	304.922	381.069	457.37	533.732
0.509167	-0.176037	-0.0913095	-0.160928	-0.158992	-0.127324	-0.233894	-0.198925	-0.0924223			0.509167	-0.176037	76.1692	152.36	228.623	304.915	381.069	457.364	533.731
0.515833	-0.172214	-0.0947971	-0.15917	-0.157719	-0.130342	-0.22274	-0.197486	-0.0879664			0.515833	-0.172214	76.1658	152.362	228.624	304.912	381.08	457.366	533.736
0.5225	-0.168075	-0.094405	-0.149718	-0.148528	-0.128291	-0.206489	-0.190963	-0.0786685			0.5225	-0.168075	76.1662	152.371	228.633	304.914	381.096	457.372	533.745
0.529167	-0.161828	-0.0871737	-0.137242	-0.137553	-0.123042	-0.186055	-0.183762	-0.0671999			0.529167	-0.161828	76.1734	152.384	228.644	304.919	381.117	457.38	533.757
0.535833	-0.151959	-0.0690904	-0.122496	-0.126953	-0.11657	-0.161348	-0.17437	-0.0521969			0.535833	-0.151959	76.1915	152.399	228.655	304.926	381.141	457.389	533.772
0.5425	-0.144984	-0.0490405	-0.108168	-0.121892	-0.110115	-0.142799	-0.159766	-0.0392495			0.5425	-0.144984	76.2115	152.413	228.66	304.932	381.16	457.404	533.785
0.549167	-0.145136	-0.0383886	-0.101331	-0.122604	-0.108611	-0.136615	-0.146566	-0.0354021			0.549167	-0.145136	76.2222	152.42	228.659	304.934	381.166	457.417	533.789
0.555833	-0.146865	-0.0349819	-0.102216	-0.124128	-0.107493	-0.138146	-0.132083	-0.0346416			0.555833	-0.146865	76.2256	152.419	228.658	304.935	381.165	457.431	533.789
0.5625	-0.146386	-0.0387713	-0.106005	-0.123664	-0.106466	-0.142718	-0.118729	-0.0346524			0.5625	-0.146386	76.2218	152.415	228.658	304.936	381.16	457.445	533.789
0.569167	-0.147734	-0.0469657	-0.110385	-0.120912	-0.102032	-0.144979	-0.107203	-0.0377549			0.569167	-0.147734	76.2136	152.411	228.661	304.94	381.158	457.456	533.786
0.575833	-0.151843	-0.0582835	-0.117411	-0.118647	-0.0955301	-0.146674	-0.104636	-0.044172			0.575833	-0.151843	76.2023	152.404	228.663	304.947	381.156	457.459	533.78
0.5825	-0.156983	-0.0641616	-0.123766	-0.112268	-0.0901229	-0.14689	-0.11073	-0.0461804			0.5825	-0.156983	76.1964	152.397	228.669	304.952	381.156	457.453	533.778
0.589167	-0.161378	-0.0608399	-0.126643	-0.101634	-0.083786	-0.147261	-0.118463	-0.0401907			0.589167	-0.161378	76.1997	152.394	228.68	304.958	381.156	457.445	533.784
0.595833	-0.165744	-0.052066	-0.128837	-0.0941714	-0.0787436	-0.149413	-0.127597	-0.0338662			0.595833	-0.165744	76.2085	152.392	228.688	304.963	381.153	457.436	533.79
0.6025	-0.169921	-0.0448858	-0.134531	-0.093834	-0.0798359	-0.153499	-0.137019	-0.0336489			0.6025	-0.169921	76.2157	152.387	228.688	304.962	381.149	457.426	533.79
0.609167	-0.170583	-0.0422891	-0.141948	-0.094364	-0.0869055	-0.159668	-0.144357	-0.0371016			0.609167	-0.170583	76.2183	152.379	228.687	304.955	381.143	457.419	533.787
0.615833	-0.171196	-0.0497978	-0.150887	-0.0969441	-0.100369	-0.168138	-0.148784	-0.0427473			0.615833	-0.171196	76.2108	152.37	228.685	304.942	381.135	457.415	533.781
0.6225	-0.174343	-0.0646342	-0.159525	-0.104831	-0.11368	-0.174209	-0.150978	-0.0575651			0.6225	-0.174343	76.1959	152.362	228.677	304.929	381.129	457.412	533.766
0.629167	-0.179062	-0.0811968	-0.166074	-0.118672	-0.123586	-0.17387	-0.153313	-0.0794961			0.629167	-0.179062	76.1794	152.355	228.663	304.919	381.129	457.41	533.744
0.635833	-0.179164	-0.0925568	-0.165513	-0.128597	-0.126498	-0.166219	-0.151507	-0.0954928			0.635833	-0.179164	76.168	152.356	228.653	304.916	381.137	457.412	533.728
0.6425	-0.169663	-0.0926845	-0.154197	-0.127613	-0.118103	-0.156122	-0.142007	-0.0959523			0.6425	-0.169663	76.1679	152.367	228.654	304.924	381.147	457.421	533.728
0.649167	-0.156969	-0.0870571	-0.139509	-0.119878	-0.105941	-0.146773	-0.130266	-0.0895488			0.649167	-0.156969	76.1735	152.382	228.662	304.936	381.156	457.433	533.734
0.655833	-0.145495	-0.0779678	-0.125652	-0.107465	-0.0940632	-0.140194	-0.117362	-0.0828484			0.655833	-0.145495	76.1826	152.395	228.674	304.948	381.163	457.446	533.741
0.6625	-0.135783	-0.0712331	-0.115102	-0.0918217	-0.0867521	-0.13575	-0.105265	-0.0715967			0.6625	-0.135783	76.1893	152.406	228.69	304.955	381.167	457.458	533.752
0.669167	-0.127358	-0.0673261	-0.10738	-0.0753379	-0.0858818	-0.132418	-0.096364	-0.0591395			0.669167	-0.127358	76.1932	152.414	228.706	304.956	381.17	457.467	533.765
0.675833	-0.123225	-0.0650125	-0.102206	-0.0642536	-0.092353	-0.129656	-0.0917539	-0.0536716			0.675833	-0.123225	76.1955	152.419	228.717	304.95	381.173	457.472	533.77
0.6825	-0.127079	-0.0658357	-0.0996911	-0.06269	-0.103548	-0.12591	-0.0941776	-0.0614987			0.6825	-0.127079	76.1947	152.421	228.719	304.939	381.177	457.469	533.762
0.689167	-0.139142	-0.0695131	-0.100031	-0.0681452	-0.115514	-0.125921	-0.102902	-0.0781273			0.689167	-0.139142	76.191	152.421	228.714	304.927	381.177	457.46	533.746
0.695833	-0.152893	-0.0800423	-0.105791	-0.0773456	-0.124755	-0.133019	-0.114746	-0.0941373			0.695833	-0.152893	76.1805	152.415	228.704	304.917	381.17	457.449	533.73
0.7025	-0.164206	-0.093011	-0.113038	-0.0871846	-0.132161	-0.143738	-0.126059	-0.107587			0.7025	-0.164206	76.1675	152.408	228.694	304.91	381.159	457.437	533.716
0.709167	-0.16746	-0.103757	-0.117108	-0.0955562	-0.134084	-0.154166	-0.134082	-0.112434			0.709167	-0.16746	76.1568	152.404	228.686	304.908	381.149	457.429	533.711
0.715833	-0.169458	-0.117892	-0.122184	-0.107171	-0.133811	-0.166289	-0.145139	-0.112319			0.715833	-0.169458	76.1427	152.399	228.675	304.908	381.137	457.418	533.712
0.7225	-0.171762	-0.132017	-0.13154	-0.120057	-0.133676	-0.176727	-0.160795	-0.110872			0.7225	-0.171762	76.1285	152.39	228.662	304.909	381.126	457.403	533.713
0.729167	-0.170281	-0.136202	-0.142401	-0.124353	-0.130739	-0.175461	-0.169804	-0.101799			0.729167	-0.170281	76.1244	152.379	228.657	304.911	381.127	457.394	533.722
0.735833	-0.160591	-0.120119	-0.142053	-0.117465	-0.122086	-0.159285	-0.168697	-0.0846856			0.735833	-0.160591	76.1404	152.379	228.664	304.92	381.144	457.395	533.739
0.7425	-0.147108	-0.0949728	-0.13312	-0.108441	-0.107494	-0.145645	-0.163798	-0.0662428			0.7425	-0.147108	76.1656	152.388	228.673	304.935	381.157	457.4	533.758
0.749167	-0.139419	-0.0760543	-0.127076	-0.111166	-0.100015	-0.14058	-0.165168	-0.0606822			0.749167	-0.139419	76.1845	152.394	228.671	304.942	381.162	457.398	533.763
0.755833	-0.133498	-0.0617627	-0.122321	-0.110962	-0.0965318	-0.134925	-0.162585	-0.0583458			0.755833	-0.133498	76.1988	152.399	228.671	304.946	381.168	457.401	533.766
0.7625	-0.124031	-0.0472634	-0.114974	-0.101594	-0.090499	-0.123668	-0.147872	-0.0505892			0.7625	-0.124031	76.2133	152.406	228.68	304.952	381.179	457.415	533.773
0.769167	-0.111955	-0.0360162	-0.104204	-0.0898924	-0.0792496	-0.114607	-0.130552	-0.0410627			0.769167	-0.111955	76.2245	152.417	228.692	304.963	381.188	457.433	533.783
0.775833	-0.102668	-0.034238	-0.100518	-0.0865016	-0.0664171	-0.112624	-0.11888	-0.0409338			0.775833	-0.102668	76.2263	152.421	228.695	304.976	381.19	457.444	533.783
0.7825	-0.0934366	-0.0360576	-0.0985233	-0.0832775	-0.0523142	-0.10924	-0.110126	-0.0440094			0.7825	-0.0934366	76.2245	152.423	228.698	304.99	381.194	457.453	533.78
0.789167	-0.0861851	-0.0396322	-0.0978063	-0.0778126	-0.0356756	-0.10661	-0.103828	-0.0459828			0.789167	-0.0861851	76.2209	152.423	228.704	305.007	381.196	457.46	533.778
0.795833	-0.0850575	-0.0460598	-0.0989888	-0.079193	-0.0252663	-0.10763	-0.105085	-0.0515969			0.795833	-0.0850575	76.2145	152.422	228.702	305.017	381.195	457.458	533.772
0.8025	-0.0886672	-0.056084	-0.104245	-0.0866102	-0.0251762	-0.114643	-0.114416	-0.0626021			0.8025	-0.0886672	76.2045	152.417	228.695	305.017	381.188	457.449	533.761
0.809167	-0.0946497	-0.0651111	-0.110888	-0.0964289	-0.0378384	-0.120668	-0.125167	-0.075049			0.809167	-0.0946497	76.1954	152.41	228.685	305.004	381.182	457.438	533.749
0.815833	-0.0999277	-0.0741128	-0.11369	-0.101016	-0.0550016	-0.123659	-0.130445	-0.0852117			0.815833	-0.0999277	76.1864	152.407	228.681	304.987	381.179	457.433	533.739
0.8225	-0.108749	-0.0864486	-0.116489	-0.105103	-0.0758081	-0.119937	-0.132114	-0.0943042			0.8225	-0.108749	76.1741	152.405	228.677	304.966	381.183	457.431	533.73
0.829167	-0.114766	-0.0930654	-0.115954	-0.102328	-0.0914019	-0.111812	-0.126687	-0.0978271			0.829167	-0.114766	76.1675	152.405	228.679	304.951	381.191	457.437	533.726
0.835833	-0.117582	-0.0919251	-0.116244	-0.0921255	-0.0984961	-0.106934	-0.116628	-0.0960328			0.835833	-0.117582	76.1686	152.405	228.69	304.944	381.196	457.447	533.728
0.8425	-0.118321	-0.0877236	-0.114426	-0.0823264	-0.100556	-0.10639	-0.107354	-0.0950641			0.8425	-0.118321	76.1728	152.407	228.699	304.942	381.196	457.456	533.729
0.849167	-0.120871	-0.0877587	-0.114938	-0.0793742	-0.100708	-0.108652	-0.105135	-0.101545			0.849167	-0.120871	76.1728	152.406	228.702	304.942	381.194	457.458	533.722
0.855833	-0.125403	-0.0889885	-0.114261	-0.0794771	-0.101864	-0.111069	-0.108714	-0.10745			0.855833	-0.125403	76.1716	152.407	228.702	304.94	381.192	457.455	533.716
0.8625	-0.127992	-0.0850996	-0.109418	-0.0763833	-0.0989345	-0.116289	-0.110826	-0.106967			0.8625	-0.127992	76.1755	152.412	228.705	304.943	381.187	457.453	533.717
0.869167	-0.126686	-0.0735272	-0.0992764	-0.0694196	-0.0947713	-0.120198	-0.107135	-0.0997268			0.869167	-0.126686	76.187	152.422	228.712	304.947	381.183	457.456	533.724
0.875833	-0.120477	-0.0616277	-0.0888074	-0.0651052	-0.0877288	-0.120163	-0.102357	-0.0935024			0.875833	-0.120477	76.1989	152.432	228.717	304.955	381.183	457.461	533.73
0.8825	-0.115406	-0.0566038	-0.0852141	-0.0670779	-0.0794676	-0.117311	-0.0996705	-0.0883802			0.8825	-0.115406	76.204	152.436	228.715	304.963	381.185	457.464	533.736
0.889167	-0.112943	-0.0585878	-0.0886285	-0.0724427	-0.0687792	-0.115152	-0.0981606	-0.08148			0.889167	-0.112943	76.202	152.432	228.709	304.973	381.188	457.465	533.742
0.895833	-0.115894	-0.0679171	-0.0970042	-0.0816961	-0.0626593	-0.113989	-0.0982507	-0.0728028			0.895833	-0.115894	76.1926	152.424	228.7	304.98	381.189	457.465	533.751
0.9025	-0.121844	-0.077268	-0.106832	-0.0922706	-0.0619873	-0.110295	-0.100387	-0.06581			0.9025	-0.121844	76.1833	152.414	228.689	304.98	381.192	457.463	533.758
0.909167	-0.126391	-0.0866752	-0.115285	-0.0999797	-0.0575574	-0.105892	-0.10541	-0.061684			0.909167	-0.126391	76.1739	152.406	228.682	304.985	381.197	457.458	533.762
0.915833	-0.128103	-0.094964	-0.118329	-0.102318	-0.0532963	-0.10051	-0.11189	-0.0606182			0.915833	-0.128103	76.1656	152.403	228.679	304.989	381.202	457.451	533.763
0.9225	-0.124956	-0.0988933	-0.113198	-0.100781	-0.0482969	-0.0969611	-0.112558	-0.0613706			0.9225	-0.124956	76.1617	152.408	228.681	304.994	381.206	457.451	533.763
0.929167	-0.120496	-0.1001	-0.103915	-0.0978658	-0.04887	-0.0965555	-0.110006	-0.0645976			0.929167	-0.120496	76.1605	152.417	228.684	304.993	381.206	457.453	533.759
0.935833	-0.11961	-0.0999188	-0.0961041	-0.0961143	-0.050072	-0.103778	-0.109596	-0.0725651			0.935833	-0.11961	76.1606	152.425	228.686	304.992	381.199	457.454	533.751
0.9425	-0.124244	-0.102418	-0.0971724	-0.0987828	-0.0542435	-0.115583	-0.116614	-0.0874278			0.9425	-0.124244	76.1581	152.424	228.683	304.988	381.187	457.447	533.736
0.949167	-0.132866	-0.108161	-0.102916	-0.105966	-0.061751	-0.124387	-0.125236	-0.102253			0.949167	-0.132866	76.1524	152.418	228.676	304.98	381.178	457.438	533.722
0.955833	-0.143404	-0.117312	-0.11159	-0.113597	-0.0679876	-0.130704	-0.132437	-0.111331			0.955833	-0.143404	76.1432	152.41	228.668	304.974	381.172	457.431	533.713
0.9625	-0.158209	-0.128474	-0.124183	-0.118528	-0.0772168	-0.141429	-0.142474	-0.116429			0.9625	-0.158209	76.1321	152.397	228.663	304.965	381.161	457.421	533.707
0.969167	-0.174119	-0.139167	-0.13726	-0.120032	-0.0898999	-0.155341	-0.156953	-0.121328			0.969167	-0.174119	76.1214	152.384	228.662	304.952	381.147	457.406	533.703
0.975833	-0.184188	-0.145263	-0.147647	-0.119901	-0.10396	-0.167986	-0.170359	-0.126302			0.975833	-0.184188	76.1153	152.373	228.662	304.938	381.135	457.393	533.698
0.9825	-0.186448	-0.150665	-0.154956	-0.121607	-0.114378	-0.175609	-0.180249	-0.12733			0.9825	-0.186448	76.1099	152.366	228.66	304.928	381.127	457.383	533.697
0.989167	-0.184632	-0.153978	-0.163038	-0.122425	-0.120391	-0.177883	-0.184155	-0.125159			0.989167	-0.184632	76.1066	152.358	228.659	304.922	381.125	457.379	533.699
0.995833	-0.182122	-0.156199	-0.171458	-0.123811	-0.125739	-0.178402	-0.182599	-0.122212			0.995833	-0.182122	76.1044	152.35	228.658	304.916	381.124	457.381	533.702
1.0025	-0.17979	-0.155604	-0.177538	-0.125114	-0.131677	-0.173617	-0.180267	-0.121466			1.0025	-0.17979	76.105	152.344	228.657	304.911	381.129	457.383	533.702
1.00917	-0.176253	-0.146897	-0.177891	-0.124742	-0.132372	-0.161105	-0.17673	-0.118801			1.00917	-0.176253	76.1137	152.343	228.657	304.91	381.142	457.387	533.705
1.01583	-0.168621	-0.138214	-0.172069	-0.120257	-0.122848	-0.143801	-0.167667	-0.113203			1.01583	-0.168621	76.1223	152.349	228.661	304.919	381.159	457.396	533.711
1.0225	-0.16334	-0.133574	-0.164568	-0.114674	-0.110197	-0.12937	-0.154757	-0.108244			1.0225	-0.16334	76.127	152.357	228.667	304.932	381.173	457.409	533.716
1.02917	-0.159019	-0.133383	-0.156272	-0.110206	-0.104863	-0.124702	-0.146621	-0.106947			1.02917	-0.159019	76.1272	152.365	228.671	304.937	381.178	457.417	533.717
1.03583	-0.157	-0.130299	-0.147942	-0.106395	-0.108061	-0.124729	-0.146033	-0.109773			1.03583	-0.157	76.1303	152.373	228.675	304.934	381.178	457.417	533.714
1.0425	-0.150211	-0.122868	-0.137173	-0.102368	-0.112342	-0.122849	-0.143535	-0.106502			1.0425	-0.150211	76.1377	152.384	228.679	304.93	381.18	457.42	533.717
1.04917	-0.141373	-0.11747	-0.129391	-0.0981346	-0.112279	-0.119668	-0.138989	-0.0980523			1.04917	-0.141373	76.1431	152.392	228.684	304.93	381.183	457.424	533.726
1.05583	-0.136904	-0.113089	-0.126918	-0.0968113	-0.111083	-0.115375	-0.135473	-0.0872912			1.05583	-0.136904	76.1475	152.394	228.685	304.931	381.187	457.428	533.737
1.0625	-0.141462	-0.106484	-0.13271	-0.0956094	-0.112123	-0.115329	-0.132879	-0.0810932			1.0625	-0.141462	76.1541	152.388	228.686	304.93	381.187	457.43	533.743
1.06917	-0.155726	-0.102261	-0.1447	-0.100545	-0.115524	-0.118868	-0.129023	-0.0856959			1.06917	-0.155726	76.1583	152.376	228.681	304.927	381.184	457.434	533.738
1.07583	-0.173043	-0.102839	-0.157675	-0.108507	-0.118323	-0.126927	-0.125836	-0.0954585			1.07583	-0.173043	76.1577	152.363	228.673	304.924	381.176	457.438	533.728
1.0825	-0.193369	-0.109334	-0.1718	-0.120582	-0.125949	-0.135985	-0.127565	-0.107632			1.0825	-0.193369	76.1512	152.349	228.661	304.916	381.167	457.436	533.716
1.08917	-0.208412	-0.113195	-0.179952	-0.128927	-0.135978	-0.142533	-0.128304	-0.113839			1.08917	-0.208412	76.1474	152.341	228.653	304.906	381.16	457.435	533.71
1.09583	-0.21288	-0.115187	-0.184805	-0.134066	-0.14957	-0.146805	-0.128479	-0.119831			1.09583	-0.21288	76.1454	152.336	228.648	304.893	381.156	457.435	533.704
1.1025	-0.204543	-0.115645	-0.185263	-0.137185	-0.161867	-0.144572	-0.130157	-0.123191			1.1025	-0.204543	76.1449	152.336	228.644	304.88	381.158	457.433	533.701
1.10917	-0.185366	-0.112992	-0.180226	-0.135544	-0.167111	-0.13634	-0.130053	-0.116112			1.10917	-0.185366	76.1476	152.341	228.646	304.875	381.166	457.433	533.708
1.11583	-0.161945	-0.109889	-0.171878	-0.131083	-0.163601	-0.125105	-0.123798	-0.105274			1.11583	-0.161945	76.1507	152.349	228.651	304.879	381.178	457.44	533.719
1.1225	-0.140388	-0.107594	-0.161954	-0.124021	-0.151619	-0.116164	-0.113686	-0.100246			1.1225	-0.140388	76.153	152.359	228.658	304.891	381.187	457.45	533.724
1.12917	-0.128787	-0.108441	-0.154218	-0.119865	-0.137431	-0.110655	-0.105899	-0.10621			1.12917	-0.128787	76.1521	152.367	228.662	304.905	381.192	457.457	533.718
1.13583	-0.124063	-0.106431	-0.145055	-0.110664	-0.120055	-0.105438	-0.100698	-0.114507			1.13583	-0.124063	76.1541	152.376	228.671	304.922	381.197	457.463	533.709
1.1425	-0.124007	-0.102569	-0.13404	-0.0977561	-0.103481	-0.101325	-0.0949199	-0.119224			1.1425	-0.124007	76.158	152.387	228.684	304.939	381.201	457.468	533.705
1.14917	-0.126475	-0.0979002	-0.123649	-0.0849159	-0.0924259	-0.0995179	-0.0935733	-0.123577			1.14917	-0.126475	76.1627	152.397	228.697	304.95	381.203	457.47	533.7
1.15583	-0.126896	-0.0916323	-0.112613	-0.0767897	-0.0853122	-0.0990307	-0.0963787	-0.125923			1.15583	-0.126896	76.1689	152.409	228.705	304.957	381.204	457.467	533.698
1.1625	-0.124034	-0.0827636	-0.106129	-0.0735928	-0.0807944	-0.100647	-0.104007	-0.1267			1.1625	-0.124034	76.1778	152.415	228.708	304.961	381.202	457.459	533.697
1.16917	-0.123026	-0.0768078	-0.108756	-0.0757994	-0.0821094	-0.104976	-0.116827	-0.129206			1.16917	-0.123026	76.1838	152.412	228.706	304.96	381.198	457.447	533.695
1.17583	-0.124017	-0.0760314	-0.117516	-0.0845691	-0.0917068	-0.10993	-0.129739	-0.133379			1.17583	-0.124017	76.1845	152.404	228.697	304.951	381.193	457.434	533.691
1.1825	-0.127475	-0.0750494	-0.12321	-0.0963887	-0.104246	-0.114121	-0.137488	-0.139357			1.1825	-0.127475	76.1855	152.398	228.685	304.938	381.189	457.426	533.685
1.18917	-0.128222	-0.0719458	-0.123444	-0.104408	-0.114967	-0.119631	-0.134897	-0.146354			1.18917	-0.128222	76.1886	152.398	228.677	304.927	381.183	457.428	533.678
1.19583	-0.130201	-0.0739353	-0.124957	-0.107299	-0.124433	-0.126672	-0.131632	-0.15213			1.19583	-0.130201	76.1866	152.396	228.674	304.918	381.176	457.432	533.672
1.2025	-0.132803	-0.0805473	-0.12537	-0.105168	-0.13148	-0.126226	-0.125651	-0.152614			1.2025	-0.132803	76.18	152.396	228.677	304.911	381.177	457.438	533.671
1.20917	-0.130515	-0.0839088	-0.118718	-0.0988132	-0.131404	-0.119097	-0.113349	-0.145179			1.20917	-0.130515	76.1766	152.402	228.683	304.911	381.184	457.45	533.679
1.21583	-0.126514	-0.0838332	-0.109582	-0.09366	-0.125505	-0.114292	-0.0979038	-0.134877			1.21583	-0.126514	76.1767	152.412	228.688	304.917	381.188	457.465	533.689
1.2225	-0.127013	-0.0848646	-0.105369	-0.0912517	-0.118519	-0.119932	-0.0898198	-0.125803			1.2225	-0.127013	76.1757	152.416	228.69	304.924	381.183	457.474	533.698
1.22917	-0.135704	-0.0906047	-0.109201	-0.0961253	-0.115227	-0.127592	-0.095173	-0.124034			1.22917	-0.135704	76.17	152.412	228.686	304.927	381.175	457.468	533.7
1.23583	-0.145902	-0.0924813	-0.111555	-0.0996613	-0.107263	-0.125683	-0.101079	-0.12493			1.23583	-0.145902	76.1681	152.41	228.682	304.935	381.177	457.462	533.699
1.2425	-0.152917	-0.0894496	-0.117106	-0.102947	-0.0954648	-0.119736	-0.107617	-0.129124			1.2425	-0.152917	76.1711	152.404	228.679	304.947	381.183	457.456	533.695
1.24917	-0.156475	-0.0811703	-0.127423	-0.105398	-0.0843893	-0.117657	-0.115467	-0.131649			1.24917	-0.156475	76.1794	152.394	228.676	304.958	381.185	457.448	533.692
1.25583	-0.158717	-0.0675867	-0.140066	-0.106325	-0.0777135	-0.121148	-0.125338	-0.131575			1.25583	-0.158717	76.193	152.381	228.675	304.965	381.182	457.438	533.692
1.2625	-0.153461	-0.0503674	-0.143827	-0.101578	-0.0732801	-0.119908	-0.126758	-0.125392			1.2625	-0.153461	76.2102	152.377	228.68	304.969	381.183	457.437	533.699
1.26917	-0.137894	-0.0352852	-0.137805	-0.0909263	-0.0618662	-0.110985	-0.120728	-0.111301			1.26917	-0.137894	76.2253	152.383	228.691	304.98	381.192	457.443	533.713
1.27583	-0.122627	-0.0293868	-0.132384	-0.0831372	-0.0516985	-0.102989	-0.113567	-0.0966746			1.27583	-0.122627	76.2312	152.389	228.699	304.991	381.2	457.45	533.727
1.2825	-0.11544	-0.0275537	-0.125305	-0.0785346	-0.0460711	-0.0961	-0.104473	-0.0845903			1.2825	-0.11544	76.233	152.396	228.703	304.996	381.207	457.459	533.739
1.28917	-0.112303	-0.026986	-0.114247	-0.0754477	-0.0430946	-0.0846022	-0.0884614	-0.0774364			1.28917	-0.112303	76.2336	152.407	228.706	304.999	381.218	457.475	533.746
1.29583	-0.106829	-0.0324756	-0.10114	-0.0686572	-0.035333	-0.0702243	-0.0686817	-0.0753384			1.29583	-0.106829	76.2281	152.42	228.713	305.007	381.233	457.495	533.749
1.3025	-0.103498	-0.0442624	-0.0952839	-0.0651523	-0.0285586	-0.0572895	-0.059152	-0.0802608			1.3025	-0.103498	76.2163	152.426	228.717	305.014	381.246	457.504	533.744
1.30917	-0.107226	-0.0537859	-0.0947939	-0.0653114	-0.0286301	-0.0490824	-0.059542	-0.0886559			1.30917	-0.107226	76.2068	152.426	228.716	305.014	381.254	457.504	533.735
1.31583	-0.113251	-0.0557537	-0.0919933	-0.061294	-0.0304179	-0.043212	-0.0598451	-0.0934811			1.31583	-0.113251	76.2048	152.429	228.72	305.012	381.26	457.504	533.73
1.3225	-0.112419	-0.0518073	-0.081848	-0.0524254	-0.0290935	-0.0405917	-0.0561526	-0.0891027			1.3225	-0.112419	76.2088	152.439	228.729	305.013	381.262	457.507	533.735
1.32917	-0.104144	-0.0467454	-0.0691567	-0.0431008	-0.0240602	-0.0454528	-0.055507	-0.0790874			1.32917	-0.104144	76.2138	152.452	228.739	305.018	381.257	457.508	533.745
1.33583	-0.0999512	-0.0439832	-0.062103	-0.0436248	-0.0244121	-0.0546257	-0.0627579	-0.0734459			1.33583	-0.0999512	76.2166	152.459	228.738	305.018	381.248	457.501	533.75
1.3425	-0.101055	-0.0441123	-0.0574637	-0.0494345	-0.027455	-0.066448	-0.0705372	-0.073106			1.3425	-0.101055	76.2164	152.464	228.732	305.015	381.236	457.493	533.751
1.34917	-0.100308	-0.0421634	-0.0497928	-0.052048	-0.0279374	-0.0736072	-0.0712211	-0.0730859			1.34917	-0.100308	76.2184	152.471	228.73	305.014	381.229	457.492	533.751
1.35583	-0.0957866	-0.0356961	-0.0423718	-0.0509978	-0.0258063	-0.0787074	-0.0676532	-0.0690982			1.35583	-0.0957866	76.2249	152.479	228.731	305.016	381.224	457.496	533.755
1.3625	-0.0943202	-0.0305678	-0.0391508	-0.048278	-0.0269834	-0.0791187	-0.0709552	-0.0693874			1.3625	-0.0943202	76.23	152.482	228.733	305.015	381.224	457.492	533.755
1.36917	-0.098204	-0.029482	-0.0361577	-0.044362	-0.02994	-0.0729367	-0.0772232	-0.0743947			1.36917	-0.098204	76.2311	152.485	228.737	305.012	381.23	457.486	533.75
1.37583	-0.102146	-0.0287015	-0.0267942	-0.0334385	-0.0274482	-0.057471	-0.0768732	-0.0754332			1.37583	-0.102146	76.2319	152.494	228.748	305.015	381.245	457.486	533.748
1.3825	-0.102139	-0.0220983	-0.0158994	-0.0176554	-0.0195839	-0.0385425	-0.0663759	-0.0668018			1.3825	-0.102139	76.2385	152.505	228.764	305.023	381.264	457.497	533.757
1.38917	-0.0997414	-0.0136184	-0.0131416	-0.00590816	-0.0106019	-0.0227282	-0.0553955	-0.0571166			1.38917	-0.0997414	76.2469	152.508	228.776	305.032	381.28	457.508	533.767
1.39583	-0.0930931	-0.00440848	-0.011561	0.00376215	0.00158593	-0.00708133	-0.0473168	-0.0487262			1.39583	-0.0930931	76.2561	152.51	228.785	305.044	381.296	457.516	533.775
1.4025	-0.0822904	0.00454945	-0.00355678	0.0129459	0.0236977	0.00555281	-0.0355603	-0.0384843			1.4025	-0.0822904	76.2651	152.518	228.795	305.066	381.308	457.528	533.785
1.40917	-0.0738038	0.00737779	0.00308625	0.0216891	0.0475909	0.0106165	-0.0246896	-0.0277076			1.40917	-0.0738038	76.2679	152.524	228.803	305.09	381.313	457.539	533.796
1.41583	-0.0719073	0.0024398	-0.000898063	0.0210512	0.0636285	0.00500982	-0.0208857	-0.0256481			1.41583	-0.0719073	76.263	152.52	228.803	305.106	381.308	457.542	533.798
1.4225	-0.0739963	-0.00932132	-0.0107518	0.0117266	0.0671618	-0.00404507	-0.0253589	-0.0351912			1.4225	-0.0739963	76.2512	152.51	228.793	305.109	381.299	457.538	533.789
1.42917	-0.0770706	-0.0228071	-0.0161314	0.00323474	0.063163	-0.00959989	-0.0322479	-0.045979			1.42917	-0.0770706	76.2378	152.505	228.785	305.105	381.293	457.531	533.778
1.43583	-0.082153	-0.0366005	-0.0189575	-0.00591478	0.0556563	-0.0165304	-0.0373303	-0.0547575			1.43583	-0.082153	76.224	152.502	228.776	305.098	381.286	457.526	533.769
1.4425	-0.0875665	-0.0470888	-0.0256311	-0.016814	0.0417951	-0.0205836	-0.0403597	-0.061262			1.4425	-0.0875665	76.2135	152.495	228.765	305.084	381.282	457.523	533.763
1.44917	-0.0826267	-0.0487341	-0.0277532	-0.0282194	0.0312906	-0.0147844	-0.037804	-0.0597351			1.44917	-0.0826267	76.2118	152.493	228.753	305.074	381.288	457.526	533.764
1.45583	-0.0670094	-0.0401731	-0.0158544	-0.0266594	0.0305334	-0.000286781	-0.0274319	-0.0456573			1.45583	-0.0670094	76.2204	152.505	228.755	305.073	381.303	457.536	533.778
1.4625	-0.0515653	-0.0274348	0.00308274	-0.0111464	0.0375529	0.0160927	-0.0162794	-0.0246786			1.4625	-0.0515653	76.2331	152.524	228.771	305.08	381.319	457.547	533.799
1.46917	-0.0407406	-0.0168539	0.0174784	0.0072636	0.0431068	0.0272835	-0.00450101	-0.00742917			1.46917	-0.0407406	76.2437	152.539	228.789	305.085	381.33	457.559	533.816
1.47583	-0.0375757	-0.0126392	0.0193089	0.0221497	0.0447953	0.0329872	0.00152497	0.0018361			1.47583	-0.0375757	76.2479	152.54	228.804	305.087	381.336	457.565	533.826
1.4825	-0.0387605	-0.0132643	0.0134386	0.0327217	0.0460625	0.0304967	0.0022475	0.00438373			1.4825	-0.0387605	76.2473	152.535	228.814	305.088	381.333	457.566	533.828
1.48917	-0.0465378	-0.0161556	0.00387156	0.0409341	0.0472892	0.0217558	-0.00028461	-0.00398373			1.48917	-0.0465378	76.2444	152.525	228.823	305.09	381.325	457.563	533.82
1.49583	-0.0596685	-0.0194924	-0.00852511	0.0416317	0.0468802	0.0112021	-0.00435542	-0.0192663			1.49583	-0.0596685	76.2411	152.513	228.823	305.089	381.314	457.559	533.805
1.5025	-0.0724901	-0.0222456	-0.0217687	0.0316165	0.0440821	0.00291703	-0.00620974	-0.0326014			1.5025	-0.0724901	76.2383	152.499	228.813	305.086	381.306	457.557	533.791
1.50917	-0.0779994	-0.0241755	-0.0298975	0.0194415	0.0436627	0.000573014	-0.00885806	-0.0369167			1.50917	-0.0779994	76.2364	152.491	228.801	305.086	381.303	457.554	533.787
1.51583	-0.0745549	-0.0234183	-0.0286635	0.0105862	0.0451332	0.00404081	-0.0116124	-0.0374712			1.51583	-0.0745549	76.2371	152.492	228.792	305.087	381.307	457.552	533.786
1.5225	-0.0669315	-0.0248748	-0.0220138	0.00344301	0.0436417	0.00815984	-0.0144794	-0.042233			1.5225	-0.0669315	76.2357	152.499	228.785	305.086	381.311	457.549	533.782
1.52917	-0.0594291	-0.0296108	-0.0176899	-0.00599909	0.0401798	0.0109812	-0.0184211	-0.0491741			1.52917	-0.0594291	76.2309	152.503	228.776	305.082	381.314	457.545	533.775
1.53583	-0.050181	-0.0342741	-0.0171079	-0.0142106	0.0404278	0.0153171	-0.017756	-0.0503284			1.53583	-0.050181	76.2263	152.504	228.767	305.083	381.318	457.546	533.774
1.5425	-0.0381296	-0.0339893	-0.0163463	-0.0130288	0.0479978	0.0209078	-0.0114267	-0.0446532			1.5425	-0.0381296	76.2266	152.505	228.769	305.09	381.324	457.552	533.779
1.54917	-0.0261932	-0.0287291	-0.0153777	-0.00586895	0.0541758	0.0260614	-0.00473558	-0.0408258			1.54917	-0.0261932	76.2318	152.506	228.776	305.096	381.329	457.559	533.783
1.55583	-0.0155596	-0.0215635	-0.0134573	0.00404381	0.0600659	0.0275427	0.00256019	-0.0377003			1.55583	-0.0155596	76.239	152.508	228.786	305.102	381.33	457.566	533.786
1.5625	-0.0117532	-0.0150593	-0.0126751	0.00864961	0.0627825	0.0281705	0.00779713	-0.0346862			1.5625	-0.0117532	76.2455	152.508	228.79	305.105	381.331	457.571	533.789
1.56917	-0.0151983	-0.0122184	-0.0165099	0.0121308	0.060046	0.0289156	0.00959724	-0.0320362			1.56917	-0.0151983	76.2483	152.505	228.794	305.102	381.332	457.573	533.792
1.57583	-0.0250027	-0.0176363	-0.0247888	0.0145731	0.0466063	0.0286967	0.00122335	-0.0371538			1.57583	-0.0250027	76.2429	152.496	228.796	305.089	381.331	457.565	533.787
1.5825	-0.0338537	-0.029867	-0.0346353	0.0149356	0.0311782	0.0261552	-0.0128728	-0.0502317			1.5825	-0.0338537	76.2307	152.486	228.797	305.073	381.329	457.55	533.774
1.58917	-0.0410697	-0.0412255	-0.042656	0.0107763	0.0271167	0.0224973	-0.0239036	-0.0614058			1.58917	-0.0410697	76.2193	152.478	228.792	305.069	381.325	457.539	533.763
1.59583	-0.0470113	-0.0454825	-0.0473899	0.00576983	0.0309538	0.0207171	-0.0269841	-0.0656902			1.59583	-0.0470113	76.2151	152.474	228.787	305.073	381.324	457.536	533.758
1.6025	-0.0512929	-0.0462873	-0.050102	0.00880592	0.0362845	0.0205901	-0.0264974	-0.0610618			1.6025	-0.0512929	76.2143	152.471	228.79	305.079	381.323	457.537	533.763
1.60917	-0.0552354	-0.0434305	-0.0529672	0.0160705	0.0351211	0.0223009	-0.0256715	-0.052727			1.60917	-0.0552354	76.2171	152.468	228.798	305.077	381.325	457.538	533.771
1.61583	-0.0578431	-0.0354786	-0.0545521	0.022838	0.0349169	0.0228648	-0.0216035	-0.042537			1.61583	-0.0578431	76.2251	152.467	228.805	305.077	381.326	457.542	533.781
1.6225	-0.0608824	-0.024292	-0.0533791	0.0251729	0.0354619	0.0238438	-0.0146292	-0.0326323			1.6225	-0.0608824	76.2363	152.468	228.807	305.078	381.327	457.549	533.791
1.62917	-0.0619431	-0.0169685	-0.0527313	0.0273669	0.033436	0.0257973	-0.00662997	-0.0282494			1.62917	-0.0619431	76.2436	152.468	228.809	305.076	381.329	457.557	533.796
1.63583	-0.059475	-0.0125145	-0.0539994	0.0268911	0.0273191	0.028753	-0.00130085	-0.0286968			1.63583	-0.059475	76.248	152.467	228.809	305.07	381.332	457.562	533.795
1.6425	-0.0539838	-0.00297157	-0.0506553	0.0237942	0.0273229	0.0323915	0.00848191	-0.0277373			1.6425	-0.0539838	76.2576	152.47	228.805	305.07	381.335	457.572	533.796
1.64917	-0.0473204	0.0084044	-0.0392793	0.0209558	0.0395945	0.0305542	0.0208674	-0.0253349			1.64917	-0.0473204	76.269	152.482	228.803	305.082	381.333	457.584	533.799
1.65583	-0.0434917	0.0133348	-0.0276732	0.0163614	0.0525567	0.0263729	0.0299412	-0.0254751			1.65583	-0.0434917	76.2739	152.493	228.798	305.095	381.329	457.593	533.798
1.6625	-0.0429976	0.0127698	-0.0191783	0.00903046	0.0572816	0.022254	0.0328195	-0.0296209			1.6625	-0.0429976	76.2733	152.502	228.791	305.1	381.325	457.596	533.794
1.66917	-0.0465446	0.010278	-0.00974915	0.00386795	0.0547546	0.0214272	0.0321335	-0.0327867			1.66917	-0.0465446	76.2708	152.511	228.786	305.097	381.324	457.595	533.791
1.67583	-0.0523174	0.00941081	0.00178141	0.00639516	0.0520871	0.02171	0.0339901	-0.0367927			1.67583	-0.0523174	76.27	152.523	228.788	305.094	381.325	457.597	533.787
1.6825	-0.0543759	0.00823378	0.0101411	0.0154203	0.0516178	0.022581	0.0362232	-0.044032			1.6825	-0.0543759	76.2688	152.531	228.797	305.094	381.325	457.6	533.78
1.68917	-0.0491988	0.00949522	0.0142636	0.0256834	0.049839	0.0289515	0.0375856	-0.0501612			1.68917	-0.0491988	76.2701	152.535	228.807	305.092	381.332	457.601	533.774
1.69583	-0.0358022	0.01792	0.0217347	0.0403527	0.0533098	0.0413584	0.0423991	-0.0456499			1.69583	-0.0358022	76.2785	152.543	228.822	305.096	381.344	457.606	533.778
1.7025	-0.0247568	0.0275364	0.0261059	0.0556484	0.0603589	0.0544449	0.0467688	-0.0331887			1.7025	-0.0247568	76.2881	152.547	228.837	305.103	381.357	457.61	533.791
1.70917	-0.0195236	0.0362123	0.0247682	0.0667982	0.0661022	0.0595913	0.0496178	-0.0199774			1.70917	-0.0195236	76.2968	152.546	228.848	305.108	381.362	457.613	533.804
1.71583	-0.0208048	0.0393002	0.0149815	0.0673125	0.0660554	0.0540032	0.0459524	-0.010354			1.71583	-0.0208048	76.2999	152.536	228.849	305.108	381.357	457.609	533.814
1.7225	-0.0242632	0.0372868	0.00581551	0.0591357	0.0581903	0.0476729	0.036772	-0.00235749			1.7225	-0.0242632	76.2978	152.527	228.841	305.1	381.35	457.6	533.822
1.72917	-0.0264733	0.0322464	0.00125201	0.051578	0.0537186	0.0453945	0.0326545	0.00254052			1.72917	-0.0264733	76.2928	152.522	228.833	305.096	381.348	457.596	533.826
1.73583	-0.0298021	0.0249243	-0.00320906	0.0442817	0.0544431	0.0439711	0.0336173	-0.000143521			1.73583	-0.0298021	76.2855	152.518	228.826	305.097	381.347	457.597	533.824
1.7425	-0.0314845	0.0139461	-0.00894211	0.0340233	0.057316	0.0403455	0.0338422	-0.00921492			1.7425	-0.0314845	76.2745	152.512	228.816	305.1	381.343	457.597	533.815
1.74917	-0.0296026	0.0053754	-0.0160823	0.0211162	0.0593615	0.0376717	0.0319094	-0.0164082			1.74917	-0.0296026	76.2659	152.505	228.803	305.102	381.34	457.595	533.808
1.75583	-0.0269172	-0.000727966	-0.0202783	0.0118306	0.0603235	0.0403118	0.0322106	-0.018281			1.75583	-0.0269172	76.2598	152.501	228.794	305.103	381.343	457.596	533.806
1.7625	-0.0256714	-0.00467636	-0.0227962	0.00766047	0.0638232	0.0419687	0.0387016	-0.0152016			1.7625	-0.0256714	76.2559	152.498	228.789	305.106	381.345	457.602	533.809
1.76917	-0.0290381	-0.00965366	-0.029204	0.00416208	0.0626804	0.0411879	0.0415338	-0.00980932			1.76917	-0.0290381	76.2509	152.492	228.786	305.105	381.344	457.605	533.814
1.77583	-0.033852	-0.0149204	-0.0368549	-0.00111991	0.0556707	0.0363351	0.0381504	-0.00270804			1.77583	-0.033852	76.2456	152.484	228.781	305.098	381.339	457.602	533.821
1.7825	-0.0374599	-0.01657	-0.0375508	-0.00294976	0.0450038	0.0300059	0.0307278	0.00554474			1.7825	-0.0374599	76.244	152.484	228.779	305.087	381.333	457.594	533.829
1.78917	-0.0435465	-0.0185182	-0.0318696	-0.00496337	0.033729	0.0229543	0.022257	0.00770134			1.78917	-0.0435465	76.242	152.489	228.777	305.076	381.326	457.586	533.832
1.79583	-0.0529494	-0.0274341	-0.0331562	-0.0101442	0.0239952	0.0120116	0.00951623	-0.00125043			1.79583	-0.0529494	76.2331	152.488	228.772	305.066	381.315	457.573	533.823
1.8025	-0.0656283	-0.0442933	-0.0485848	-0.0220208	0.0134679	-0.00498389	-0.0103152	-0.0216455			1.8025	-0.0656283	76.2163	152.473	228.76	305.056	381.298	457.553	533.802
1.80917	-0.0755648	-0.0625407	-0.067309	-0.0380956	0.00475912	-0.0218523	-0.0297885	-0.0485019			1.80917	-0.0755648	76.198	152.454	228.744	305.047	381.281	457.534	533.775
1.81583	-0.0796997	-0.0713899	-0.0785424	-0.0494882	0.00275546	-0.0317849	-0.040599	-0.0712865			1.81583	-0.0796997	76.1892	152.443	228.732	305.045	381.271	457.523	533.753
1.8225	-0.0785381	-0.0711217	-0.0835195	-0.0532318	0.00786251	-0.0328685	-0.0389606	-0.0849734			1.8225	-0.0785381	76.1894	152.438	228.728	305.05	381.27	457.524	533.739
1.82917	-0.0742016	-0.0642988	-0.0886175	-0.0453904	0.0197172	-0.0298406	-0.0308094	-0.0898334			1.82917	-0.0742016	76.1963	152.432	228.736	305.062	381.273	457.533	533.734
1.83583	-0.068434	-0.0567811	-0.0915902	-0.0326536	0.0295119	-0.0277556	-0.024565	-0.0896379			1.83583	-0.068434	76.2038	152.43	228.749	305.072	381.275	457.539	533.734
1.8425	-0.0656612	-0.0515419	-0.0896889	-0.0196283	0.0329718	-0.0265107	-0.0236995	-0.0874495			1.8425	-0.0656612	76.209	152.431	228.762	305.075	381.276	457.54	533.736
1.84917	-0.0739257	-0.0585363	-0.0933454	-0.0134266	0.0261209	-0.0388141	-0.0367324	-0.0927452			1.84917	-0.0739257	76.202	152.428	228.768	305.068	381.264	457.527	533.731
1.85583	-0.101847	-0.0929813	-0.120638	-0.0250827	-0.000252181	-0.0777145	-0.0689452	-0.117522			1.85583	-0.101847	76.1676	152.4	228.757	305.042	381.225	457.494	533.706
1.8625	-0.158621	-0.16598	-0.180762	-0.0701495	-0.0534319	-0.157907	-0.129057	-0.171978			1.8625	-0.158621	76.0946	152.34	228.712	304.989	381.145	457.434	533.652
1.86917	-0.259852	-0.288453	-0.285592	-0.167126	-0.149	-0.286912	-0.235056	-0.272022			1.86917	-0.259852	75.9721	152.236	228.615	304.893	381.016	457.328	533.552
1.87583	-0.417639	-0.464748	-0.44329	-0.324743	-0.296428	-0.473062	-0.397612	-0.428987			1.87583	-0.417639	75.7958	152.078	228.457	304.746	380.83	457.166	533.395
1.8825	-0.641669	-0.70025	-0.667825	-0.548797	-0.505987	-0.728141	-0.624026	-0.654922			1.8825	-0.641669	75.5603	151.853	228.233	304.536	380.575	456.939	533.169
1.88917	-0.938272	-1.00014	-0.963419	-0.843034	-0.791493	-1.05643	-0.918245	-0.952979			1.88917	-0.938272	75.2604	151.558	227.939	304.251	380.246	456.645	532.871
1.89583	-1.30152	-1.36	-1.32089	-1.20182	-1.1485	-1.44475	-1.28101	-1.32			1.89583	-1.30152	74.9006	151.2	227.58	303.894	379.858	456.282	532.504
1.9025	-1.71053	-1.76338	-1.7238	-1.60631	-1.56163	-1.86342	-1.69527	-1.74066			1.9025	-1.71053	74.4972	150.797	227.175	303.481	379.439	455.868	532.083
1.90917	-2.12852	-2.17798	-2.13984	-2.01918	-1.99142	-2.27494	-2.11707	-2.17715			1.90917	-2.12852	74.0826	150.381	226.762	303.051	379.028	455.446	531.647
1.91583	-2.51913	-2.56943	-2.53509	-2.40623	-2.40275	-2.64398	-2.50339	-2.59061			1.91583	-2.51913	73.6911	149.986	226.375	302.639	378.659	455.06	531.233
1.9225	-2.84747	-2.90158	-2.86677	-2.73516	-2.75871	-2.93457	-2.82029	-2.93838			1.9225	-2.84747	73.359	149.654	226.047	302.284	378.368	454.743	530.886
1.92917	-3.08239	-3.13934	-3.1012	-2.97804	-3.02518	-3.11728	-3.04663	-3.189			1.92917	-3.08239	73.1212	149.42	225.804	302.017	378.186	454.517	530.635
1.93583	-3.20394	-3.26326	-3.2213	-3.11584	-3.18059	-3.18268	-3.16627	-3.32106			1.93583	-3.20394	72.9973	149.3	225.666	301.862	378.12	454.397	530.503
1.9425	-3.2111	-3.26673	-3.22858	-3.1401	-3.21952	-3.1419	-3.17391	-3.33436			1.9425	-3.2111	72.9938	149.293	225.642	301.823	378.161	454.389	530.49
1.94917	-3.11709	-3.16137	-3.13419	-3.05991	-3.15404	-3.01094	-3.08037	-3.24412			1.94917	-3.11709	73.0992	149.387	225.722	301.888	378.292	454.483	530.58
1.95583	-2.94118	-2.96453	-2.95118	-2.89134	-2.99939	-2.80618	-2.90303	-3.06682			1.95583	-2.94118	73.296	149.57	225.89	302.043	378.497	454.66	530.757
1.9625	-2.70647	-2.70919	-2.7049	-2.65723	-2.77843	-2.54889	-2.66404	-2.82855			1.9625	-2.70647	73.5514	149.816	226.124	302.264	378.754	454.899	530.995
1.96917	-2.43755	-2.42457	-2.42504	-2.38136	-2.51648	-2.26632	-2.38367	-2.55635			1.96917	-2.43755	73.836	150.096	226.4	302.526	379.036	455.18	531.268
1.97583	-2.15882	-2.13382	-2.13572	-2.08636	-2.23315	-1.98112	-2.08205	-2.27302			1.97583	-2.15882	74.1267	150.385	226.695	302.809	379.322	455.481	531.551
1.9825	-1.88727	-1.84973	-1.85116	-1.79091	-1.94538	-1.70537	-1.77998	-1.99403			1.9825	-1.88727	74.4108	150.67	226.991	303.097	379.597	455.783	531.83
1.98917	-1.62767	-1.58173	-1.57839	-1.51105	-1.66554	-1.44452	-1.49463	-1.72332			1.98917	-1.62767	74.6788	150.943	227.271	303.377	379.858	456.069	532.101
1.99583	-1.37517	-1.32647	-1.31836	-1.25124	-1.40511	-1.19306	-1.22831	-1.46311			1.99583	-1.37517	74.9341	151.203	227.53	303.637	380.11	456.335	532.361
2.0025	-1.11636	-1.06757	-1.05565	-0.99647	-1.15273	-0.933284	-0.97045	-1.20392			2.0025	-1.11636	75.193	151.465	227.785	303.89	380.37	456.593	532.62
2.00917	-0.828318	-0.779323	-0.76168	-0.720706	-0.884514	-0.628308	-0.689081	-0.920836			2.00917	-0.828318	75.4812	151.759	228.061	304.158	380.674	456.874	532.903
2.01583	-0.470378	-0.41444	-0.390121	-0.377119	-0.559375	-0.228181	-0.33591	-0.570311			2.01583	-0.470378	75.8461	152.131	228.405	304.483	381.075	457.227	533.254
2.0225	0.0141145	0.0798312	0.113687	0.0879242	-0.126532	0.331524	0.147629	-0.0979467			2.0225	0.0141145	76.3404	152.635	228.87	304.916	381.634	457.711	533.726
2.02917	0.692445	0.765712	0.816734	0.743988	0.475828	1.11556	0.831682	0.556617			2.02917	0.692445	77.0263	153.338	229.526	305.518	382.418	458.395	534.381
2.03583	1.61913	1.69756	1.77671	1.6475	1.31145	2.17393	1.77315	1.45192			2.03583	1.61913	77.9581	154.298	230.429	306.354	383.477	459.337	535.276
2.0425	2.84214	2.93124	3.04139	2.84637	2.43091	3.5518	3.02668	2.64664			2.0425	2.84214	79.1918	155.563	231.628	307.473	384.855	460.59	536.471
2.04917	4.40402	4.51708	4.6506	4.38184	3.88191	5.28572	4.6329	4.18886			2.04917	4.40402	80.7776	157.172	233.164	308.924	386.589	462.196	538.013
2.05583	6.34241	6.48159	6.63465	6.29047	5.6966	7.40376	6.61993	6.11118			2.05583	6.34241	82.7421	159.156	235.072	310.739	388.707	464.183	539.935
2.0625	8.67873	8.8395	9.01545	8.59367	7.8971	9.92831	9.0025	8.4326			2.0625	8.67873	85.1001	161.537	237.375	312.939	391.231	466.566	542.257
2.06917	11.424	11.6109	11.8107	11.3091	10.5043	12.8757	11.7997	11.1727			2.06917	11.424	87.8714	164.332	240.091	315.547	394.178	469.363	544.997
2.07583	14.5936	14.8192	15.0409	14.4572	13.5427	16.2704	15.0337	14.3504			2.07583	14.5936	91.0797	167.562	243.239	318.585	397.573	472.597	548.174
2.0825	18.2262	18.4921	18.7414	18.0732	17.0423	20.1519	18.7336	17.9971			2.0825	18.2262	94.7526	171.263	246.855	322.085	401.455	476.297	551.821
2.08917	22.3805	22.6765	22.9654	22.205	21.0397	24.5833	22.9503	22.16			2.08917	22.3805	98.937	175.487	250.987	326.082	405.886	480.514	555.984
2.09583	27.1329	27.4497	27.7968	26.9218	25.5996	29.657	27.7671	26.9119			2.09583	27.1329	103.71	180.318	255.703	330.642	410.96	485.33	560.736
2.1025	32.5773	32.9229	33.3435	32.3231	30.8209	35.4864	33.2988	32.3577			2.1025	32.5773	109.183	185.865	261.105	335.863	416.789	490.862	566.182
2.10917	38.8431	39.232	39.747	38.5492	36.8296	42.2427	39.6918	38.6367			2.10917	38.8431	115.493	192.268	267.331	341.872	423.545	497.255	572.461
2.11583	46.1265	46.5764	47.2125	45.7985	43.8048	50.1616	47.1541	45.9556			2.11583	46.1265	122.837	199.734	274.58	348.847	431.464	504.717	579.779
2.1225	54.6887	55.2342	56.0243	54.3393	51.9998	59.5736	55.9781	54.5958			2.1225	54.6887	131.495	208.545	283.121	357.042	440.876	513.541	588.42
2.12917	64.8915	65.5914	66.5842	64.5532	61.7677	70.9365	66.5743	64.9565			2.12917	64.8915	141.852	219.105	293.335	366.81	452.239	524.138	598.78
2.13583	77.2227	78.1638	79.4284	76.9615	73.5959	84.8623	79.4981	77.5809			2.13583	77.2227	154.424	231.95	305.743	378.638	466.165	537.061	611.405
2.1425	92.3184	93.6195	95.2565	92.2445	88.1278	102.146	95.4789	93.1937			2.1425	92.3184	169.88	247.778	321.026	393.17	483.449	553.042	627.018
2.14917	110.943	112.77	114.905	111.226	106.178	123.68	115.398	112.684			2.14917	110.943	189.031	267.426	340.007	411.22	504.983	572.961	646.508
2.15583	133.834	136.42	139.189	134.768	128.625	150.242	140.145	136.991			2.15583	133.834	212.68	291.71	363.55	433.667	531.545	597.709	670.815
2.1625	161.371	164.997	168.499	163.435	156.144	181.978	170.215	166.773			2.1625	161.371	241.258	321.02	392.217	461.186	563.28	627.779	700.597
2.16917	192.925	197.88	202.081	196.842	188.608	217.616	204.989	201.744			2.16917	192.925	274.141	354.603	425.624	493.65	598.919	662.552	735.568
2.17583	226.172	232.701	237.352	232.883	224.304	253.864	241.979	239.86			2.17583	226.172	308.962	389.873	461.665	529.346	635.166	699.542	773.684
2.1825	256.94	265.167	269.798	267.415	259.468	285.588	276.636	276.905			2.1825	256.94	341.428	422.319	496.196	564.51	666.89	734.199	810.728
2.18917	280.03	289.87	293.902	294.914	288.751	307.069	303.216	307.126			2.18917	280.03	366.131	446.423	523.696	593.793	688.372	760.779	840.949
2.19583	290.717	301.824	304.725	310.002	306.625	313.68	316.397	324.773			2.19583	290.717	378.085	457.246	538.784	611.667	694.983	773.961	858.597
2.2025	286.158	297.953	299.38	309.058	309.026	303.267	312.875	325.793			2.2025	286.158	374.213	451.901	537.839	614.068	684.569	770.438	859.617
2.20917	266.26	278.032	277.923	291.302	294.574	276.836	292.362	309.056			2.20917	266.26	354.292	430.445	520.083	599.616	658.139	749.925	842.88
2.21583	233.843	244.864	243.472	259.121	265.052	238.424	257.789	276.758			2.21583	233.843	321.125	395.993	487.903	570.094	619.727	715.352	810.582
2.2225	194.005	203.659	201.478	217.571	225.073	194.092	214.644	233.996			2.2225	194.005	279.919	353.999	446.353	530.115	575.395	672.207	767.82
2.22917	152.698	160.577	158.192	173.01	180.853	150.172	169.443	187.377			2.22917	152.698	236.837	310.713	401.792	485.895	531.475	627.006	721.201
2.23583	115.045	120.986	118.9	131.264	138.423	111.555	127.877	143.121			2.23583	115.045	197.246	271.421	360.046	443.465	492.858	585.44	676.945
2.2425	84.1619	88.2241	86.754	96.2015	102.075	80.7738	93.4955	105.517			2.2425	84.1619	164.485	239.275	324.983	407.118	462.077	551.059	639.341
2.24917	60.9614	63.3505	62.6152	69.2742	73.7161	58.1246	67.4278	76.343			2.24917	60.9614	139.611	215.136	298.056	378.758	439.427	524.991	610.167
2.25583	44.7288	45.7173	45.6954	50.0338	53.2031	42.4753	48.9984	55.3139			2.25583	44.7288	121.978	198.217	278.815	358.245	423.778	506.562	589.138
2.2625	33.9739	33.8377	34.4295	37.0195	39.2084	32.1425	36.6408	40.9884			2.2625	33.9739	110.098	186.951	265.801	344.251	413.445	494.204	574.812
2.26917	27.1147	26.0944	27.1754	28.5374	30.0482	25.4981	28.642	31.6107			2.26917	27.1147	102.355	179.696	257.319	335.09	406.801	486.205	565.435
2.27583	22.8147	21.1144	22.5664	23.1029	24.1902	21.252	23.5423	25.5979			2.27583	22.8147	97.375	175.088	251.885	329.232	402.555	481.106	559.422
2.2825	20.0875	17.8854	19.6025	19.5965	20.4458	18.4847	20.2597	21.7317			2.2825	20.0875	94.1459	172.124	248.378	325.488	399.787	477.823	555.556
2.28917	18.2644	15.7178	17.6122	17.2598	17.984	16.5923	18.0632	19.1678			2.28917	18.2644	91.9783	170.133	246.041	323.026	397.895	475.627	552.992
2.29583	16.9261	14.1786	16.1685	15.6127	16.2714	15.198	16.4869	17.3666			2.29583	16.9261	90.4392	168.69	244.394	321.314	396.501	474.05	551.191
2.3025	15.8301	12.9986	15.0166	14.3576	14.9788	14.0757	15.2445	15.9922			2.3025	15.8301	89.2592	167.538	243.139	320.021	395.378	472.808	549.816
2.30917	14.8364	12.0163	14.0109	13.3151	13.9105	13.1015	14.1775	14.8461			2.30917	14.8364	88.2769	166.532	242.097	318.953	394.404	471.741	548.67
2.31583	13.879	11.1464	13.0747	12.387	12.9566	12.2098	13.2033	13.822			2.31583	13.879	87.407	165.596	241.169	317.999	393.513	470.767	547.646
2.3225	12.9344	10.3452	12.1772	11.5266	12.0657	11.3691	12.2854	12.8719			2.3225	12.9344	86.6057	164.698	240.308	317.108	392.672	469.849	546.696
2.32917	12.0023	9.59092	11.3051	10.7156	11.2191	10.5624	11.41	11.9717			2.32917	12.0023	85.8515	163.826	239.497	316.261	391.865	468.973	545.796
2.33583	11.0933	8.87291	10.4598	9.93912	10.4103	9.7832	10.5726	11.1058			2.33583	11.0933	85.1335	162.981	238.721	315.453	391.086	468.136	544.93
2.3425	10.2175	8.19469	9.65142	9.19576	9.63693	9.0386	9.78072	10.2772			2.3425	10.2175	84.4552	162.173	237.977	314.679	390.341	467.344	544.101
2.34917	9.38962	7.56517	8.89078	8.49524	8.90513	8.34141	9.03962	9.49746			2.34917	9.38962	83.8257	161.412	237.277	313.947	389.644	466.603	543.321
2.35583	8.61735	6.98505	8.18668	7.84614	8.22169	7.69924	8.35223	8.77723			2.35583	8.61735	83.2456	160.708	236.628	313.264	389.002	465.916	542.601
2.3625	7.91256	6.45847	7.54279	7.25277	7.59413	7.1157	7.7204	8.12027			2.3625	7.91256	82.719	160.064	236.034	312.636	388.418	465.284	541.944
2.36917	7.27878	5.9886	6.96134	6.71373	7.02055	6.58984	7.14622	7.52669			2.36917	7.27878	82.2492	159.482	235.495	312.063	387.893	464.71	541.351
2.37583	6.71161	5.57411	6.44672	6.23364	6.50207	6.12098	6.63245	6.99853			2.37583	6.71161	81.8347	158.968	235.015	311.544	387.424	464.196	540.822
2.3825	6.20411	5.20719	5.99159	5.81018	6.0386	5.70366	6.17646	6.53449			2.3825	6.20411	81.4678	158.513	234.592	311.081	387.006	463.74	540.358
2.38917	5.75073	4.88271	5.587	5.43225	5.6295	5.32908	5.77076	6.12862			2.38917	5.75073	81.1433	158.108	234.214	310.672	386.632	463.334	539.953
2.39583	5.34408	4.58967	5.22148	5.0882	5.26462	4.98564	5.40416	5.76521			2.39583	5.34408	80.8502	157.743	233.87	310.307	386.288	462.968	539.589
2.4025	4.96861	4.31284	4.88314	4.76865	4.93193	4.66755	5.0654	5.42699			2.4025	4.96861	80.5734	157.404	233.55	309.974	385.97	462.629	539.251
2.40917	4.62116	4.05321	4.5701	4.47449	4.62765	4.37904	4.74991	5.11286			2.40917	4.62116	80.3138	157.091	233.256	309.67	385.682	462.313	538.937
2.41583	4.30845	3.82176	4.28048	4.20955	4.35121	4.12253	4.46247	4.82904			2.41583	4.30845	80.0823	156.802	232.991	309.393	385.425	462.026	538.653
2.4225	4.02883	3.62183	4.01713	3.97172	4.10013	3.89577	4.20526	4.57557			2.4225	4.02883	79.8824	156.538	232.753	309.142	385.199	461.769	538.399
2.42917	3.77266	3.44202	3.77533	3.75444	3.87177	3.68765	3.97341	4.34554			2.42917	3.77266	79.7026	156.296	232.536	308.914	384.99	461.537	538.169
2.43583	3.53334	3.27264	3.55255	3.55069	3.66224	3.49544	3.76127	4.12877			2.43583	3.53334	79.5332	156.074	232.332	308.704	384.798	461.325	537.953
2.4425	3.31592	3.11753	3.3507	3.36553	3.4699	3.32062	3.56865	3.92724			2.4425	3.31592	79.3781	155.872	232.147	308.512	384.623	461.132	537.751
2.44917	3.12268	2.97682	3.16755	3.20259	3.29313	3.16386	3.39686	3.74534			2.44917	3.12268	79.2374	155.689	231.984	308.335	384.467	460.96	537.569
2.45583	2.94759	2.84366	3.00197	3.05569	3.13201	3.02068	3.23703	3.57792			2.45583	2.94759	79.1042	155.523	231.837	308.174	384.323	460.8	537.402
2.4625	2.78963	2.71293	2.84406	2.91994	2.98665	2.88532	3.0824	3.42034			2.4625	2.78963	78.9735	155.365	231.702	308.029	384.188	460.646	537.244
2.46917	2.64716	2.58454	2.69278	2.79136	2.851	2.76145	2.93088	3.26621			2.46917	2.64716	78.8451	155.214	231.573	307.893	384.064	460.494	537.09
2.47583	2.5182	2.46515	2.54907	2.67513	2.72334	2.6424	2.78857	3.11717			2.47583	2.5182	78.7257	155.07	231.457	307.766	383.945	460.352	536.941
2.4825	2.39293	2.35379	2.41149	2.55786	2.60127	2.52427	2.65233	2.97419			2.4825	2.39293	78.6144	154.933	231.34	307.644	383.827	460.216	536.798
2.48917	2.27306	2.24801	2.28282	2.43603	2.48255	2.40641	2.52197	2.83927			2.48917	2.27306	78.5086	154.804	231.218	307.525	383.709	460.085	536.663
2.49583	2.16017	2.14456	2.1665	2.31193	2.36503	2.29203	2.39716	2.71362			2.49583	2.16017	78.4051	154.688	231.094	307.407	383.595	459.961	536.538
2.5025	2.05303	2.0437	2.06706	2.19323	2.24675	2.18919	2.27857	2.59688			2.5025	2.05303	78.3043	154.588	230.975	307.289	383.492	459.842	536.421
2.50917	1.95272	1.95245	1.98344	2.08634	2.13543	2.09794	2.16968	2.49231			2.50917	1.95272	78.213	154.505	230.868	307.178	383.401	459.733	536.316
2.51583	1.86666	1.87427	1.91289	1.99597	2.04154	2.02082	2.07647	2.40504			2.51583	1.86666	78.1348	154.434	230.778	307.084	383.324	459.64	536.229
2.5225	1.79368	1.80617	1.84956	1.92318	1.96534	1.95006	1.99919	2.33288			2.5225	1.79368	78.0667	154.371	230.705	307.008	383.253	459.563	536.157
2.52917	1.72898	1.74258	1.79265	1.85905	1.90134	1.88412	1.93116	2.26896			2.52917	1.72898	78.0031	154.314	230.641	306.944	383.187	459.495	536.093
2.53583	1.66421	1.68119	1.73602	1.79565	1.84409	1.82039	1.86591	2.20272			2.53583	1.66421	77.9417	154.257	230.577	306.886	383.123	459.429	536.027
2.5425	1.59799	1.62156	1.68069	1.73111	1.78872	1.75777	1.80351	2.13185			2.5425	1.59799	77.8821	154.202	230.513	306.831	383.061	459.367	535.956
2.54917	1.53556	1.56438	1.6278	1.67105	1.73336	1.69912	1.7468	2.05892			2.54917	1.53556	77.8249	154.149	230.453	306.776	383.002	459.31	535.883
2.55583	1.47791	1.51104	1.58018	1.61575	1.67422	1.64683	1.69249	1.99172			2.55583	1.47791	77.7716	154.101	230.397	306.716	382.95	459.256	535.816
2.5625	1.42332	1.46541	1.53502	1.5699	1.61471	1.60055	1.64075	1.93149			2.5625	1.42332	77.726	154.056	230.352	306.657	382.903	459.204	535.755
2.56917	1.3694	1.4258	1.48875	1.53078	1.55854	1.5587	1.59208	1.87662			2.56917	1.3694	77.6864	154.01	230.312	306.601	382.861	459.155	535.701
2.57583	1.31855	1.38675	1.44349	1.49493	1.50857	1.5158	1.54934	1.82637			2.57583	1.31855	77.6473	153.965	230.277	306.551	382.819	459.113	535.65
2.5825	1.27387	1.34578	1.39871	1.45714	1.46642	1.47283	1.50943	1.78178			2.5825	1.27387	77.6063	153.92	230.239	306.509	382.776	459.073	535.606
2.58917	1.23452	1.30663	1.35622	1.41734	1.43103	1.42501	1.47103	1.74603			2.58917	1.23452	77.5672	153.877	230.199	306.473	382.728	459.034	535.57
2.59583	1.19191	1.26603	1.3099	1.37405	1.39936	1.36859	1.43272	1.71048			2.59583	1.19191	77.5266	153.831	230.156	306.442	382.671	458.996	535.534
2.6025	1.14939	1.22088	1.25951	1.32526	1.36477	1.3074	1.39353	1.67008			2.6025	1.14939	77.4814	153.781	230.107	306.407	382.61	458.957	535.494
2.60917	1.10866	1.16756	1.20523	1.27256	1.32001	1.24938	1.34994	1.62097			2.60917	1.10866	77.4281	153.726	230.054	306.362	382.552	458.913	535.445
2.61583	1.07165	1.11759	1.14953	1.22478	1.26537	1.19895	1.30292	1.57357			2.61583	1.07165	77.3781	153.671	230.006	306.308	382.502	458.866	535.397
2.6225	1.03363	1.07724	1.09727	1.18761	1.21053	1.15525	1.2606	1.53359			2.6225	1.03363	77.3378	153.618	229.969	306.253	382.458	458.824	535.357
2.62917	0.997849	1.04573	1.05097	1.1571	1.16326	1.11641	1.22578	1.50212			2.62917	0.997849	77.3063	153.572	229.939	306.205	382.419	458.789	535.326
2.63583	0.96585	1.01918	1.00916	1.12622	1.12401	1.08613	1.19521	1.47567			2.63583	0.96585	77.2797	153.53	229.908	306.166	382.389	458.759	535.3
2.6425	0.935912	0.998274	0.975863	1.09982	1.09067	1.06647	1.1667	1.45963			2.6425	0.935912	77.2588	153.497	229.881	306.133	382.369	458.73	535.284
2.64917	0.908658	0.989162	0.95626	1.0826	1.06795	1.05699	1.15137	1.45861			2.64917	0.908658	77.2497	153.477	229.864	306.11	382.36	458.715	535.283
2.65583	0.889096	0.985666	0.952764	1.0748	1.06264	1.05913	1.15612	1.47162			2.65583	0.889096	77.2462	153.474	229.856	306.105	382.362	458.719	535.296
2.6625	0.881586	0.986029	0.963618	1.07474	1.07355	1.07132	1.17723	1.49623			2.6625	0.881586	77.2466	153.485	229.856	306.116	382.374	458.741	535.32
2.66917	0.878559	0.983504	0.979212	1.07774	1.08747	1.08751	1.19995	1.52032			2.66917	0.878559	77.2441	153.5	229.859	306.13	382.39	458.763	535.344
2.67583	0.873407	0.976509	0.995582	1.08038	1.09582	1.09837	1.2153	1.53555			2.67583	0.873407	77.2371	153.517	229.862	306.138	382.401	458.779	535.359
2.6825	0.865165	0.961483	1.00488	1.07607	1.09481	1.09811	1.22136	1.53644			2.6825	0.865165	77.222	153.526	229.858	306.137	382.401	458.785	535.36
2.68917	0.851458	0.935948	1.00175	1.06345	1.08603	1.08019	1.21195	1.52259			2.68917	0.851458	77.1965	153.523	229.845	306.128	382.383	458.775	535.346
2.69583	0.824058	0.897838	0.976517	1.03721	1.06496	1.0349	1.17739	1.48722			2.69583	0.824058	77.1584	153.498	229.819	306.107	382.338	458.741	535.311
2.7025	0.762442	0.822089	0.901721	0.976879	1.01455	0.906847	1.09337	1.40813			2.7025	0.762442	77.0826	153.423	229.759	306.057	382.21	458.657	535.232
2.70917	0.510915	0.513558	0.593189	0.744357	0.837766	0.32072	0.796541	1.12263			2.70917	0.510915	76.7741	153.114	229.526	305.88	381.624	458.36	534.947
2.71583	-0.837442	-1.08863	-0.970379	-0.454394	-0.0568612	-2.44506	-0.636217	-0.29148			2.71583	-0.837442	75.1719	151.551	228.327	304.985	378.858	456.927	533.532
2.7225	-6.30159	-7.43161	-7.08495	-5.47736	-4.02723	-12.0126	-6.30922	-6.11534			2.7225	-6.30159	68.8289	145.436	223.304	301.015	369.29	451.254	527.709
2.72917	-21.7705	-25.1635	-24.0353	-20.4159	-16.6451	-35.6579	-22.3594	-23.3028			2.72917	-21.7705	51.0971	128.486	208.366	288.397	345.645	435.204	510.521
2.73583	-53.6561	-61.4123	-58.4407	-52.7099	-45.5808	-79.1322	-55.6126	-60.3711			2.73583	-53.6561	14.8482	94.0805	176.072	259.461	302.171	401.951	473.453
2.7425	-103.58	-117.785	-111.646	-105.523	-95.4197	-140.76	-108.065	-121.01			2.7425	-103.58	-41.5248	40.8755	123.258	209.622	240.543	349.499	412.814
2.74917	-164.839	-186.465	-176.246	-172.916	-162.037	-209.961	-173.025	-198.49			2.74917	-164.839	-110.204	-23.7251	55.8658	143.005	171.342	284.538	335.334
2.75583	-224.955	-253.133	-239.014	-241.452	-232.77	-272.226	-237.543	-277.297			2.75583	-224.955	-176.873	-86.493	-12.6702	72.2722	109.077	220.02	256.527
2.7625	-271.498	-303.608	-286.978	-296.621	-292.558	-314.973	-288.468	-340.397			2.7625	-271.498	-227.347	-134.457	-67.8392	12.4838	66.3297	169.095	193.427
2.76917	-295.507	-327.732	-310.878	-327.472	-329.31	-329.958	-316.163	-374.738			2.76917	-295.507	-251.472	-158.357	-98.6903	-24.268	51.3446	141.401	159.086
2.77583	-292.414	-320.511	-306.121	-327.899	-335.726	-314.347	-315.523	-373.024			2.77583	-292.414	-244.251	-153.6	-99.1171	-30.6841	66.9555	142.04	160.8
2.7825	-263.653	-283.941	-274.54	-298.159	-310.607	-272.961	-287.612	-335.631			2.7825	-263.653	-207.68	-122.018	-69.3777	-5.56516	108.342	169.951	198.193
2.78917	-218.048	-228.473	-225.686	-246.936	-261.184	-218.157	-241.191	-272.869			2.78917	-218.048	-152.213	-73.1647	-18.1548	43.8586	163.145	216.372	260.955
2.79583	-168.548	-169.215	-173.153	-188.745	-201.689	-164	-189.543	-202.007			2.79583	-168.548	-92.954	-20.6321	40.0362	103.353	217.303	268.02	331.816
2.8025	-125.453	-118.117	-127.465	-136.456	-146.213	-119.253	-143.469	-138.63			2.8025	-125.453	-41.8564	25.0562	92.3253	158.829	262.05	314.094	395.194
2.80917	-92.4945	-79.5124	-92.1772	-95.7133	-102.197	-85.4279	-107.027	-90.0162			2.80917	-92.4945	-3.25185	60.3439	133.068	202.845	295.875	350.537	443.808
2.81583	-68.3026	-51.7533	-65.6288	-65.6638	-69.8366	-59.9257	-78.8879	-55.5939			2.81583	-68.3026	24.5072	86.8923	163.118	235.206	321.377	378.675	478.23
2.8225	-50.0967	-31.3916	-44.783	-43.0942	-45.9835	-39.6466	-56.162	-31.5152			2.8225	-50.0967	44.869	107.738	185.687	259.059	341.656	401.401	502.309
2.82917	-35.7307	-15.5476	-27.2816	-25.1221	-27.4387	-22.3444	-36.619	-13.9728			2.82917	-35.7307	60.713	125.24	203.66	277.604	358.958	420.944	519.851
2.83583	-23.8285	-2.15567	-11.5675	-9.69034	-11.8632	-6.52959	-18.8646	-0.0257241			2.83583	-23.8285	74.1049	140.954	219.091	293.179	374.773	438.699	533.798
2.8425	-13.4162	10.3229	3.47547	4.69765	2.39143	8.89182	-1.92778	12.5173			2.8425	-13.4162	86.5834	155.997	233.479	307.434	390.195	455.636	546.341
2.84917	-3.66681	23.0931	18.7448	19.1702	16.5608	24.7731	15.0228	25.2497			2.84917	-3.66681	99.3536	171.266	247.952	321.603	406.076	472.586	559.074
2.85583	6.10303	37.0281	34.9229	34.5362	31.5259	41.7079	32.6476	39.2244			2.85583	6.10303	113.289	187.444	263.318	336.568	423.011	490.211	573.048
2.8625	16.4261	52.6539	52.4231	51.2889	47.8129	59.9763	51.3458	55.0183			2.8625	16.4261	128.914	204.944	280.071	352.855	441.279	508.909	588.842
2.86917	27.6818	70.189	71.3773	69.5853	65.598	79.5871	71.2199	72.7874			2.86917	27.6818	146.45	223.898	298.367	370.64	460.89	528.783	606.611
2.87583	40.281	89.7439	91.8573	89.3956	84.8425	100.671	92.2987	92.4503			2.87583	40.281	166.004	244.378	318.177	389.885	481.974	549.862	626.274
2.8825	55.1509	111.952	114.571	111.125	105.796	124.444	115.246	114.272			2.8825	55.1509	188.212	267.092	339.907	410.838	505.747	572.81	648.096
2.88917	74.3336	138.872	141.945	136.72	130.031	154.482	142.617	140.027			2.88917	74.3336	215.132	294.466	365.502	435.074	535.785	600.18	673.851
2.89583	100.917	174.337	178.683	170.648	161.588	197.147	179.87	174.171			2.89583	100.917	250.598	331.204	399.43	466.631	578.45	637.434	707.995
2.9025	137.74	222.7	230.55	219.347	206.939	259.775	234.583	223.719			2.9025	137.74	298.961	383.071	448.129	511.981	641.078	692.147	757.543
2.90917	185.514	286.155	301.24	288.416	272.689	346.678	313.067	295.742			2.90917	185.514	362.416	453.761	517.198	577.731	727.981	770.63	829.566
2.91583	241.657	362.299	389.038	378.713	361.554	455.132	415.833	393.107			2.91583	241.657	438.559	541.559	607.495	666.596	836.435	873.396	926.931
2.9225	300.524	443.562	485.607	483.793	469	574.126	534.928	510.867			2.9225	300.524	519.823	638.128	712.575	774.042	955.428	992.491	1044.69
2.92917	354.599	518.816	577.597	590.485	582.842	686.561	654.848	635.741			2.92917	354.599	595.077	730.118	819.267	887.885	1067.86	1112.41	1169.56
2.93583	396.163	576.149	650.034	682.089	685.947	773.608	756.329	748.92			2.93583	396.163	652.409	802.555	910.871	990.99	1154.91	1213.89	1282.74
2.9425	419.284	606.005	690.299	742.77	760.676	819.782	821.397	830.949			2.9425	419.284	682.265	842.82	971.552	1065.72	1201.08	1278.96	1364.77
2.94917	421.613	604.061	691.898	762.067	793.788	817.654	838.622	867.188			2.94917	421.613	680.321	844.419	990.848	1098.83	1198.96	1296.18	1401.01
2.95583	405.031	572.705	656.713	738.27	780.594	770.423	806.942	852.424			2.95583	405.031	648.966	809.234	967.051	1085.64	1151.73	1264.51	1386.25
2.9625	374.567	520.013	594.158	678.988	726.551	690.465	735.92	792.63			2.9625	374.567	596.274	746.68	907.77	1031.59	1071.77	1193.48	1326.45
2.96917	336.297	456.47	517.347	597.949	644.92	594.348	641.749	702.4			2.96917	336.297	532.731	669.868	826.731	949.962	975.651	1099.31	1236.22
2.97583	295.533	391.45	438.535	509.83	551.618	497.234	541.28	599.382			2.97583	295.533	467.71	591.056	738.611	856.661	878.536	998.843	1133.21
2.9825	256.015	331.234	366.189	426.034	460.195	409.418	447.341	498.761			2.9825	256.015	407.494	518.71	654.816	765.237	790.721	904.904	1032.58
2.98917	219.925	278.854	304.413	353.008	379.165	335.676	366.905	410.196			2.98917	219.925	355.115	456.935	581.789	684.207	716.979	824.468	944.02
2.99583	188.231	234.955	253.919	292.781	311.936	276.497	301.789	337.525			2.99583	188.231	311.216	406.44	521.563	616.979	657.799	759.352	871.349
3.0025	161.063	198.834	213.506	244.53	258.259	230	250.57	280.288			3.0025	161.063	275.094	366.027	473.312	563.302	611.303	708.133	814.112
3.00917	138.062	169.271	181.31	206.204	216.08	193.583	210.544	235.874			3.00917	138.062	245.531	333.831	434.986	521.122	574.886	668.107	769.698
3.01583	118.639	145.027	155.506	175.638	182.952	164.848	179.022	201.247			3.01583	118.639	221.288	308.027	404.419	487.995	546.151	636.586	735.071
3.0225	102.144	125.01	134.567	151.015	156.739	141.886	153.847	173.83			3.0225	102.144	201.271	287.088	379.797	461.781	523.188	611.41	707.654
3.02917	87.9809	108.303	117.285	130.936	135.763	123.251	133.43	151.717			3.02917	87.9809	184.563	269.806	359.718	440.805	504.554	590.993	685.541
3.03583	75.6659	94.15	102.722	114.313	118.736	107.851	116.611	133.55			3.03583	75.6659	170.411	255.243	343.095	423.779	489.154	574.175	667.373
3.0425	64.8465	81.9655	90.1718	100.295	104.651	94.8576	102.512	118.349			3.0425	64.8465	158.226	242.693	329.077	409.693	476.16	560.076	652.173
3.04917	55.3034	71.3258	79.1278	88.2264	92.7235	83.6472	90.4606	105.396			3.04917	55.3034	147.586	231.649	317.008	397.766	464.95	548.024	639.22
3.05583	46.9137	61.94	69.257	77.6216	82.3514	73.7628	79.9432	94.1323			3.05583	46.9137	138.201	221.778	306.403	387.394	455.066	537.507	627.956
3.0625	39.6182	53.621	60.3644	68.1471	73.0965	64.899	70.5869	84.1277			3.0625	39.6182	129.882	212.886	296.929	378.139	446.202	528.15	617.952
3.06917	33.3757	46.2605	52.3602	59.6019	64.6689	56.8821	62.148	75.0563			3.06917	33.3757	122.521	204.881	288.384	369.711	438.185	519.711	608.88
3.07583	28.136	39.8002	45.2261	51.8928	56.9193	49.6452	54.4994	66.7001			3.07583	28.136	116.061	197.747	280.674	361.962	430.948	512.063	600.524
3.0825	23.8333	34.2107	38.9733	45.004	49.812	43.1836	47.6075	58.9473			3.0825	23.8333	110.471	191.494	273.786	354.854	424.486	505.171	592.771
3.08917	20.3674	29.4501	33.6005	38.9414	43.3688	37.5129	41.478	51.7665			3.08917	20.3674	105.711	186.122	267.723	348.411	418.816	499.041	585.59
3.09583	17.6205	25.4626	29.0785	33.7068	37.6369	32.6378	36.1284	45.1889			3.09583	17.6205	101.723	181.6	262.488	342.679	413.941	493.692	579.013
3.1025	15.4631	22.1757	25.3428	29.2812	32.6579	28.5367	31.5616	39.2722			3.1025	15.4631	98.4362	177.864	258.063	337.7	409.84	489.125	573.096
3.10917	13.7719	19.5011	22.3063	25.6118	28.4393	25.1517	27.746	34.0686			3.10917	13.7719	95.7616	174.827	254.393	333.482	406.455	485.309	567.893
3.11583	12.4441	17.3472	19.8663	22.6213	24.9461	22.4018	24.6154	29.6054			3.11583	12.4441	93.6077	172.387	251.403	329.988	403.705	482.179	563.429
3.1225	11.3916	15.618	17.9159	20.2065	22.1028	20.1843	22.0761	25.8679			3.1225	11.3916	91.8786	170.437	248.988	327.145	401.487	479.639	559.692
3.12917	10.545	14.2272	16.3501	18.2634	19.8141	18.3939	20.025	22.7969			3.12917	10.545	90.4878	168.871	247.045	324.856	399.697	477.588	556.621
3.13583	9.84954	13.0976	15.0788	16.6932	17.9768	16.9375	18.362	20.3056			3.13583	9.84954	89.3581	167.6	245.475	323.019	398.24	475.925	554.129
3.1425	9.26805	12.1722	14.0343	15.4176	16.4969	15.7432	17.0062	18.3017			3.1425	9.26805	88.4328	166.555	244.199	321.539	397.046	474.57	552.126
3.14917	8.77194	11.4049	13.1663	14.37	15.2956	14.7543	15.8897	16.695			3.14917	8.77194	87.6655	165.687	243.152	320.338	396.057	473.453	550.519
3.15583	8.33936	10.7598	12.4354	13.4961	14.3064	13.924	14.9588	15.4006			3.15583	8.33936	87.0203	164.957	242.278	319.349	395.227	472.522	549.225
3.1625	7.95819	10.2099	11.8088	12.76	13.4808	13.2131	14.17	14.3446			3.1625	7.95819	86.4705	164.33	241.542	318.523	394.516	471.733	548.169
3.16917	7.61877	9.7329	11.2655	12.1317	12.7819	12.5977	13.4934	13.4681			3.16917	7.61877	85.9935	163.787	240.913	317.824	393.9	471.057	547.292
3.17583	7.31365	9.31683	10.7917	11.5878	12.1807	12.058	12.905	12.7313			3.17583	7.31365	85.5774	163.313	240.369	317.223	393.361	470.468	546.555
3.1825	7.03944	8.94932	10.3765	11.1073	11.6535	11.5804	12.3838	12.1021			3.1825	7.03944	85.2099	162.898	239.889	316.696	392.883	469.947	545.926
3.18917	6.79516	8.62073	10.0064	10.6802	11.1859	11.1516	11.9164	11.5554			3.18917	6.79516	84.8813	162.528	239.462	316.228	392.454	469.48	545.379
3.19583	6.57717	8.32259	9.66823	10.2978	10.7682	10.7604	11.4924	11.069			3.19583	6.57717	84.5832	162.189	239.079	315.81	392.063	469.056	544.893
3.2025	6.37696	8.05004	9.35276	9.94843	10.3891	10.3977	11.1077	10.6312			3.2025	6.37696	84.3106	161.874	238.73	315.431	391.701	468.671	544.455
3.20917	6.18776	7.79604	9.05584	9.62135	10.0376	10.0566	10.7501	10.2326			3.20917	6.18776	84.0566	161.577	238.403	315.08	391.359	468.313	544.057
3.21583	6.01124	7.5609	8.77684	9.31849	9.70841	9.74072	10.4191	9.86963			3.21583	6.01124	83.8215	161.298	238.1	314.751	391.044	467.982	543.694
3.2225	5.85442	7.34845	8.5229	9.04736	9.40904	9.45323	10.1192	9.54146			3.2225	5.85442	83.609	161.044	237.829	314.451	390.756	467.683	543.365
3.22917	5.71526	7.1578	8.29267	8.80278	9.13952	9.1927	9.84705	9.24207			3.22917	5.71526	83.4184	160.814	237.584	314.182	390.495	467.41	543.066
3.23583	5.58639	6.98484	8.08347	8.57943	8.89523	8.95551	9.59611	8.96845			3.23583	5.58639	83.2454	160.605	237.361	313.937	390.258	467.159	542.792
3.2425	5.46576	6.82613	7.89377	8.37723	8.67364	8.74264	9.36057	8.71809			3.2425	5.46576	83.0867	160.415	237.159	313.716	390.045	466.924	542.542
3.24917	5.35813	6.68512	7.7232	8.198	8.477	8.55354	9.14803	8.49504			3.24917	5.35813	82.9457	160.244	236.98	313.519	389.856	466.711	542.319
3.25583	5.26047	6.55566	7.56703	8.03418	8.30247	8.38305	8.95786	8.29421			3.25583	5.26047	82.8162	160.088	236.816	313.345	389.686	466.521	542.118
3.2625	5.16763	6.43216	7.41779	7.87672	8.14002	8.22245	8.78253	8.11233			3.2625	5.16763	82.6927	159.939	236.658	313.182	389.525	466.346	541.936
3.26917	5.07557	6.31249	7.27522	7.72554	7.98374	8.06849	8.61752	7.94587			3.26917	5.07557	82.573	159.796	236.507	313.026	389.371	466.181	541.77
3.27583	4.98976	6.20062	7.14523	7.58408	7.83607	7.92468	8.46734	7.79457			3.27583	4.98976	82.4612	159.666	236.366	312.878	389.227	466.031	541.618
3.2825	4.9123	6.097	7.02779	7.45257	7.69614	7.79097	8.32979	7.65742			3.2825	4.9123	82.3576	159.549	236.234	312.738	389.094	465.893	541.481
3.28917	4.84273	5.99949	6.92217	7.33066	7.56426	7.66836	8.203	7.53474			3.28917	4.84273	82.2601	159.443	236.112	312.606	388.971	465.766	541.359
3.29583	4.77964	5.90768	6.82464	7.22192	7.44212	7.55217	8.08412	7.42404			3.29583	4.77964	82.1682	159.346	236.004	312.484	388.855	465.647	541.248
3.3025	4.71487	5.82088	6.72973	7.12164	7.32849	7.44393	7.97167	7.31696			3.3025	4.71487	82.0814	159.251	235.903	312.371	388.747	465.535	541.141
3.30917	4.653	5.74171	6.63578	7.02855	7.22568	7.34703	7.86784	7.21707			3.30917	4.653	82.0023	159.157	235.81	312.268	388.65	465.431	541.041
3.31583	4.59456	5.66727	6.54179	6.94009	7.13507	7.26144	7.77125	7.12646			3.31583	4.59456	81.9278	159.063	235.722	312.177	388.564	465.335	540.95
3.3225	4.53985	5.60036	6.45294	6.85637	7.056	7.18469	7.68459	7.04532			3.3225	4.53985	81.8609	158.974	235.638	312.098	388.487	465.248	540.869
3.32917	4.48537	5.5417	6.37378	6.78354	6.9861	7.11712	7.60722	6.97308			3.32917	4.48537	81.8023	158.895	235.565	312.028	388.42	465.171	540.797
3.33583	4.433	5.48905	6.30683	6.7203	6.92285	7.05998	7.53769	6.90717			3.33583	4.433	81.7496	158.828	235.502	311.965	388.363	465.101	540.731
3.3425	4.38594	5.44057	6.2531	6.66458	6.86493	7.00772	7.47299	6.84864			3.3425	4.38594	81.7011	158.774	235.446	311.907	388.311	465.036	540.673
3.34917	4.34318	5.39179	6.20575	6.60997	6.80578	6.94943	7.41067	6.78947			3.34917	4.34318	81.6523	158.727	235.392	311.848	388.252	464.974	540.613
3.35583	4.30142	5.34217	6.15994	6.55535	6.73911	6.88456	7.34889	6.72792			3.35583	4.30142	81.6027	158.681	235.337	311.781	388.187	464.912	540.552
3.3625	4.25772	5.29037	6.11101	6.50059	6.66639	6.81841	7.28516	6.66463			3.3625	4.25772	81.5509	158.632	235.282	311.709	388.121	464.849	540.489
3.36917	4.21201	5.23346	6.05505	6.43685	6.58941	6.75562	7.218	6.59965			3.36917	4.21201	81.494	158.576	235.219	311.632	388.058	464.781	540.424
3.37583	4.17026	5.18046	5.9968	6.367	6.51591	6.69216	7.15049	6.53717			3.37583	4.17026	81.441	158.518	235.149	311.558	387.995	464.714	540.361
3.3825	4.12795	5.13122	5.93517	6.29519	6.44737	6.6296	7.08529	6.47558			3.3825	4.12795	81.3918	158.456	235.077	311.49	387.932	464.649	540.299
3.38917	4.08243	5.08689	5.87605	6.2282	6.3863	6.57264	7.02404	6.4179			3.38917	4.08243	81.3474	158.397	235.01	311.429	387.875	464.587	540.242
3.39583	4.0339	5.04122	5.81799	6.16674	6.33608	6.51981	6.96549	6.36601			3.39583	4.0339	81.3018	158.339	234.948	311.378	387.823	464.529	540.19
3.4025	3.98815	4.99282	5.76291	6.10919	6.29295	6.46977	6.90925	6.31817			3.4025	3.98815	81.2534	158.284	234.891	311.335	387.773	464.473	540.142
3.40917	3.94677	4.9436	5.71178	6.05904	6.25386	6.41581	6.8569	6.27314			3.40917	3.94677	81.2042	158.233	234.841	311.296	387.719	464.42	540.097
3.41583	3.89802	4.89023	5.65698	6.01147	6.20837	6.35778	6.80482	6.22521			3.41583	3.89802	81.1508	158.178	234.793	311.251	387.661	464.368	540.049
3.4225	3.84483	4.83537	5.59974	5.96497	6.15642	6.29875	6.7502	6.17799			3.4225	3.84483	81.0959	158.121	234.747	311.199	387.602	464.314	540.002
3.42917	3.79437	4.78002	5.54153	5.91953	6.1019	6.24285	6.6964	6.13385			3.42917	3.79437	81.0406	158.063	234.701	311.144	387.546	464.26	539.958
3.43583	3.74986	4.72591	5.48599	5.87084	6.04384	6.19058	6.64712	6.08987			3.43583	3.74986	80.9865	158.007	234.653	311.086	387.493	464.21	539.914
3.4425	3.70605	4.67413	5.43373	5.81811	5.98613	6.1369	6.59949	6.04304			3.4425	3.70605	80.9347	157.955	234.6	311.028	387.44	464.163	539.867
3.44917	3.65713	4.62482	5.37965	5.76286	5.92977	6.07871	6.54819	5.99071			3.44917	3.65713	80.8854	157.901	234.545	310.972	387.381	464.112	539.815
3.45583	3.60672	4.57511	5.32565	5.70822	5.87409	6.01804	6.49111	5.942			3.45583	3.60672	80.8357	157.847	234.49	310.916	387.321	464.054	539.766
3.4625	3.55788	4.52461	5.27658	5.65411	5.81874	5.96089	6.43178	5.89864			3.4625	3.55788	80.7852	157.798	234.436	310.861	387.264	463.995	539.723
3.46917	3.50943	4.47494	5.22929	5.59902	5.76537	5.90961	6.36854	5.85997			3.46917	3.50943	80.7355	157.75	234.381	310.808	387.212	463.932	539.684
3.47583	3.459	4.42899	5.18144	5.54867	5.71967	5.86239	6.30238	5.82461			3.47583	3.459	80.6896	157.703	234.33	310.762	387.165	463.866	539.649
3.4825	3.40886	4.38519	5.13192	5.50494	5.67931	5.81844	6.23985	5.79389			3.4825	3.40886	80.6457	157.653	234.287	310.722	387.121	463.803	539.618
3.48917	3.36184	4.34269	5.08512	5.4651	5.64078	5.77571	6.18472	5.76572			3.48917	3.36184	80.6032	157.606	234.247	310.683	387.079	463.748	539.59
3.49583	3.32089	4.30009	5.04157	5.42447	5.60698	5.73515	6.13947	5.73353			3.49583	3.32089	80.5606	157.563	234.206	310.649	387.038	463.703	539.557
3.5025	3.27871	4.25391	4.99491	5.37892	5.57179	5.69538	6.0973	5.69156			3.5025	3.27871	80.5145	157.516	234.161	310.614	386.998	463.661	539.515
3.50917	3.23909	4.21046	4.94717	5.33598	5.53466	5.65984	6.06196	5.64575			3.50917	3.23909	80.471	157.468	234.118	310.577	386.963	463.625	539.47
3.51583	3.20028	4.17044	4.90048	5.29526	5.49158	5.62178	6.02936	5.60194			3.51583	3.20028	80.431	157.422	234.077	310.534	386.925	463.593	539.426
3.5225	3.15978	4.13012	4.85252	5.25155	5.44265	5.57783	5.99172	5.55697			3.5225	3.15978	80.3907	157.374	234.033	310.485	386.881	463.555	539.381
3.52917	3.11681	4.08775	4.80062	5.20544	5.39035	5.53374	5.94779	5.5153			3.52917	3.11681	80.3483	157.322	233.987	310.433	386.837	463.511	539.339
3.53583	3.07	4.0425	4.74298	5.15837	5.3386	5.49053	5.8986	5.47598			3.53583	3.07	80.3031	157.264	233.94	310.381	386.793	463.462	539.3
3.5425	3.02034	3.99403	4.67924	5.11006	5.28777	5.4416	5.84274	5.43607			3.5425	3.02034	80.2546	157.2	233.892	310.33	386.744	463.406	539.26
3.54917	2.96411	3.93753	4.61226	5.053	5.23409	5.38101	5.77745	5.38967			3.54917	2.96411	80.1981	157.133	233.835	310.276	386.684	463.341	539.214
3.55583	2.90511	3.87718	4.55191	4.99246	5.17739	5.31954	5.70987	5.3411			3.55583	2.90511	80.1377	157.073	233.774	310.22	386.622	463.273	539.165
3.5625	2.84633	3.81802	4.49942	4.9325	5.12084	5.26229	5.64584	5.29365			3.5625	2.84633	80.0786	157.021	233.714	310.163	386.565	463.209	539.118
3.56917	2.78945	3.75649	4.4522	4.87205	5.06582	5.20595	5.58371	5.24476			3.56917	2.78945	80.0171	156.973	233.654	310.108	386.509	463.147	539.069
3.57583	2.73755	3.6986	4.4067	4.81215	5.0111	5.14948	5.52466	5.19649			3.57583	2.73755	79.9592	156.928	233.594	310.053	386.452	463.088	539.02
3.5825	2.69031	3.64708	4.36377	4.75585	4.96214	5.09992	5.47456	5.15353			3.5825	2.69031	79.9076	156.885	233.538	310.004	386.403	463.038	538.977
3.58917	2.64713	3.60292	4.32008	4.70733	4.92069	5.05582	5.43519	5.117			3.58917	2.64713	79.8635	156.841	233.489	309.963	386.359	462.999	538.941
3.59583	2.59809	3.55951	4.26809	4.65711	4.87624	5.01212	5.3957	5.07524			3.59583	2.59809	79.8201	156.789	233.439	309.918	386.315	462.959	538.899
3.6025	2.54883	3.51781	4.21686	4.60891	4.83101	4.97	5.35692	5.03127			3.6025	2.54883	79.7784	156.738	233.391	309.873	386.273	462.92	538.855
3.60917	2.50156	3.47961	4.16959	4.56215	4.78722	4.93052	5.31538	4.98545			3.60917	2.50156	79.7402	156.691	233.344	309.829	386.233	462.879	538.809
3.61583	2.45795	3.44134	4.13132	4.51741	4.74558	4.89378	5.27225	4.94032			3.61583	2.45795	79.7019	156.652	233.299	309.788	386.197	462.836	538.764
3.6225	2.41332	3.40105	4.10152	4.47504	4.70729	4.85533	5.22952	4.89658			3.6225	2.41332	79.6616	156.623	233.257	309.75	386.158	462.793	538.72
3.62917	2.36815	3.36183	4.07756	4.43327	4.67359	4.81696	5.18769	4.85835			3.62917	2.36815	79.6224	156.599	233.215	309.716	386.12	462.751	538.682
3.63583	2.32609	3.32301	4.05352	4.39274	4.64868	4.78142	5.14801	4.82684			3.63583	2.32609	79.5836	156.575	233.174	309.691	386.084	462.711	538.651
3.6425	2.2813	3.27858	4.01911	4.34966	4.62425	4.74804	5.10704	4.79554			3.6425	2.2813	79.5391	156.54	233.131	309.666	386.051	462.67	538.619
3.64917	2.23423	3.23254	3.97497	4.30869	4.59655	4.7175	5.06712	4.76415			3.64917	2.23423	79.4931	156.496	233.09	309.639	386.02	462.63	538.588
3.65583	2.19046	3.19248	3.9292	4.27564	4.56879	4.6908	5.03336	4.74003			3.65583	2.19046	79.453	156.45	233.057	309.611	385.994	462.597	538.564
3.6625	2.15522	3.16068	3.88691	4.25439	4.54585	4.66849	5.00623	4.72277			3.6625	2.15522	79.4212	156.408	233.036	309.588	385.971	462.57	538.547
3.66917	2.12196	3.13045	3.84475	4.23887	4.5215	4.6442	4.98012	4.70173			3.66917	2.12196	79.391	156.366	233.021	309.564	385.947	462.543	538.526
3.67583	2.08833	3.09882	3.80263	4.22369	4.4918	4.61462	4.94983	4.67327			3.67583	2.08833	79.3594	156.324	233.005	309.534	385.917	462.513	538.497
3.6825	2.05703	3.06774	3.76535	4.20339	4.46139	4.58352	4.91614	4.6427			3.6825	2.05703	79.3283	156.286	232.985	309.504	385.886	462.479	538.467
3.68917	2.02725	3.03801	3.73181	4.17966	4.43249	4.55272	4.8816	4.61667			3.68917	2.02725	79.2986	156.253	232.961	309.475	385.856	462.445	538.441
3.69583	1.99148	3.00207	3.69444	4.14564	4.39796	4.52109	4.83963	4.5887			3.69583	1.99148	79.2626	156.216	232.927	309.44	385.824	462.403	538.413
3.7025	1.94833	2.9605	3.65573	4.10039	4.35743	4.48826	4.78885	4.55974			3.7025	1.94833	79.2211	156.177	232.882	309.4	385.791	462.352	538.384
3.70917	1.90439	2.91769	3.6258	4.05138	4.31822	4.4584	4.73823	4.5347			3.70917	1.90439	79.1783	156.147	232.833	309.36	385.761	462.302	538.359
3.71583	1.86368	2.87818	3.60536	4.01064	4.28523	4.43437	4.69705	4.5195			3.71583	1.86368	79.1387	156.126	232.792	309.327	385.737	462.26	538.343
3.7225	1.82375	2.84446	3.58451	3.98257	4.26027	4.41335	4.66665	4.5091			3.7225	1.82375	79.105	156.106	232.764	309.303	385.716	462.23	538.333
3.72917	1.78533	2.81548	3.56364	3.9615	4.2447	4.39315	4.64445	4.49892			3.72917	1.78533	79.076	156.085	232.743	309.287	385.696	462.208	538.323
3.73583	1.74821	2.79375	3.54382	3.94215	4.23565	4.37223	4.63021	4.48881			3.73583	1.74821	79.0543	156.065	232.724	309.278	385.675	462.194	538.313
3.7425	1.70991	2.77141	3.51528	3.92051	4.22354	4.35082	4.61862	4.47173			3.7425	1.70991	79.032	156.036	232.702	309.266	385.654	462.182	538.296
3.74917	1.66618	2.74585	3.4735	3.89529	4.20293	4.32764	4.60445	4.44798			3.74917	1.66618	79.0064	155.995	232.677	309.245	385.63	462.168	538.272
3.75583	1.61956	2.71729	3.42587	3.86509	4.17665	4.30509	4.58787	4.41956			3.75583	1.61956	78.9779	155.947	232.647	309.219	385.608	462.151	538.243
3.7625	1.57645	2.68686	3.38876	3.8329	4.14903	4.286	4.57194	4.39479			3.7625	1.57645	78.9474	155.91	232.615	309.191	385.589	462.135	538.219
3.76917	1.53827	2.65613	3.36376	3.80365	4.12121	4.27088	4.55665	4.37395			3.76917	1.53827	78.9167	155.885	232.585	309.163	385.574	462.12	538.198
3.77583	1.50532	2.62587	3.34827	3.78106	4.10012	4.26092	4.5423	4.35643			3.77583	1.50532	78.8864	155.869	232.563	309.142	385.564	462.106	538.18
3.7825	1.47625	2.59979	3.34174	3.76742	4.08731	4.25246	4.53182	4.34867			3.7825	1.47625	78.8603	155.863	232.549	309.13	385.555	462.095	538.173
3.78917	1.44881	2.56985	3.33708	3.75733	4.08026	4.24282	4.52059	4.34421			3.78917	1.44881	78.8304	155.858	232.539	309.122	385.546	462.084	538.168
3.79583	1.42408	2.53756	3.32863	3.74732	4.07031	4.23058	4.50397	4.33947			3.79583	1.42408	78.7981	155.85	232.529	309.113	385.533	462.067	538.163
3.8025	1.4016	2.5069	3.31228	3.74064	4.06167	4.21829	4.48673	4.3361			3.8025	1.4016	78.7675	155.833	232.522	309.104	385.521	462.05	538.16
3.80917	1.3762	2.47844	3.2862	3.73472	4.05252	4.20335	4.47135	4.33237			3.80917	1.3762	78.739	155.807	232.516	309.095	385.506	462.035	538.156
3.81583	1.3446	2.44999	3.25441	3.7264	4.03959	4.18793	4.45787	4.32862			3.81583	1.3446	78.7105	155.776	232.508	309.082	385.491	462.021	538.153
3.8225	1.31229	2.4251	3.22237	3.71655	4.02366	4.1739	4.44463	4.32278			3.8225	1.31229	78.6857	155.743	232.498	309.066	385.477	462.008	538.147
3.82917	1.2887	2.41543	3.19888	3.71281	4.01495	4.16512	4.43821	4.32294			3.82917	1.2887	78.676	155.72	232.494	309.057	385.468	462.002	538.147
3.83583	1.27334	2.41936	3.18803	3.71552	4.01849	4.16064	4.4424	4.3307			3.83583	1.27334	78.6799	155.709	232.497	309.061	385.463	462.006	538.155
3.8425	1.25957	2.42689	3.18363	3.71396	4.02726	4.15565	4.45057	4.33997			3.8425	1.25957	78.6874	155.705	232.496	309.069	385.458	462.014	538.164
3.84917	1.24282	2.42828	3.18215	3.70676	4.03363	4.15662	4.45956	4.35373			3.84917	1.24282	78.6888	155.703	232.488	309.076	385.459	462.023	538.178
3.85583	1.23047	2.42468	3.18715	3.70408	4.03996	4.16582	4.4701	4.37363			3.85583	1.23047	78.6852	155.708	232.486	309.082	385.469	462.033	538.198
3.8625	1.22365	2.41634	3.19311	3.70978	4.05043	4.17994	4.48569	4.39788			3.8625	1.22365	78.6769	155.714	232.491	309.093	385.483	462.049	538.222
3.86917	1.21871	2.40309	3.19845	3.71814	4.0604	4.19796	4.49745	4.41843			3.86917	1.21871	78.6636	155.72	232.5	309.103	385.501	462.061	538.242
3.87583	1.21226	2.38991	3.20244	3.72567	4.06683	4.21915	4.50626	4.43875			3.87583	1.21226	78.6505	155.724	232.507	309.109	385.522	462.07	538.263
3.8825	1.20433	2.37984	3.20906	3.73684	4.07127	4.2449	4.51501	4.46396			3.8825	1.20433	78.6404	155.73	232.519	309.114	385.548	462.078	538.288
3.88917	1.19771	2.37794	3.2167	3.75501	4.07822	4.26773	4.52507	4.4893			3.88917	1.19771	78.6385	155.738	232.537	309.12	385.571	462.088	538.313
3.89583	1.18921	2.38193	3.22068	3.77313	4.08449	4.28834	4.53327	4.50984			3.89583	1.18921	78.6425	155.742	232.555	309.127	385.591	462.097	538.334
3.9025	1.17945	2.39338	3.23357	3.78577	4.09403	4.31259	4.54687	4.53369			3.9025	1.17945	78.6539	155.755	232.567	309.136	385.615	462.11	538.358
3.90917	1.16926	2.4052	3.25492	3.79352	4.10757	4.3387	4.57293	4.56633			3.90917	1.16926	78.6658	155.776	232.575	309.15	385.641	462.136	538.39
3.91583	1.15421	2.4094	3.27677	3.8014	4.12321	4.36291	4.60269	4.60305			3.91583	1.15421	78.67	155.798	232.583	309.165	385.666	462.166	538.427
3.9225	1.13496	2.40619	3.28977	3.81308	4.13996	4.38624	4.63017	4.63597			3.9225	1.13496	78.6667	155.811	232.595	309.182	385.689	462.194	538.46
3.92917	1.11373	2.40319	3.30155	3.83222	4.16468	4.41368	4.65663	4.6714			3.92917	1.11373	78.6637	155.823	232.614	309.207	385.716	462.22	538.495
3.93583	1.09434	2.40499	3.32052	3.85818	4.20003	4.44613	4.68874	4.70806			3.93583	1.09434	78.6655	155.842	232.64	309.242	385.749	462.252	538.532
3.9425	1.07562	2.41098	3.33891	3.89202	4.24051	4.47822	4.72486	4.74805			3.9425	1.07562	78.6715	155.86	232.674	309.283	385.781	462.288	538.572
3.94917	1.0574	2.41823	3.3514	3.93263	4.28431	4.51212	4.75575	4.78785			3.94917	1.0574	78.6788	155.873	232.714	309.327	385.815	462.319	538.612
3.95583	1.04428	2.43287	3.36557	3.98134	4.33526	4.55262	4.78793	4.83329			3.95583	1.04428	78.6934	155.887	232.763	309.377	385.855	462.351	538.657
3.9625	1.03578	2.45565	3.38977	4.03321	4.39401	4.59608	4.82569	4.8879			3.9625	1.03578	78.7162	155.911	232.815	309.436	385.899	462.389	538.712
3.96917	1.02819	2.47809	3.41841	4.07901	4.44877	4.64111	4.86673	4.94467			3.96917	1.02819	78.7386	155.94	232.861	309.491	385.944	462.43	538.769
3.97583	1.02293	2.4941	3.44253	4.11891	4.49434	4.6866	4.90867	5.00443			3.97583	1.02293	78.7547	155.964	232.901	309.537	385.989	462.472	538.828
3.9825	1.01619	2.5055	3.46538	4.15702	4.53359	4.73501	4.94867	5.06398			3.9825	1.01619	78.7661	155.986	232.939	309.576	386.038	462.512	538.888
3.98917	1.00517	2.51876	3.49055	4.19611	4.57123	4.78429	4.99391	5.12642			3.98917	1.00517	78.7793	156.012	232.978	309.613	386.087	462.557	538.95
3.99583	0.993797	2.53338	3.52187	4.23346	4.60917	4.84055	5.0431	5.19017			3.99583	0.993797	78.7939	156.043	233.015	309.651	386.143	462.606	539.014
4.0025	0.993549	2.54992	3.56224	4.27834	4.65201	4.90914	5.10198	5.25993			4.0025	0.993549	78.8105	156.083	233.06	309.694	386.212	462.665	539.084
4.00917	1.00276	2.57137	3.60849	4.33548	4.70262	4.98294	5.17175	5.33699			4.00917	1.00276	78.8319	156.13	233.117	309.745	386.286	462.735	539.161
4.01583	1.00761	2.5991	3.65625	4.39847	4.76258	5.05112	5.24431	5.41907			4.01583	1.00761	78.8597	156.177	233.18	309.805	386.354	462.808	539.243
4.0225	1.00679	2.63459	3.70462	4.46001	4.82978	5.11854	5.31692	5.50499			4.0225	1.00679	78.8952	156.226	233.242	309.872	386.421	462.88	539.329
4.02917	1.00534	2.67315	3.75462	4.51867	4.90029	5.18941	5.39129	5.58939			4.02917	1.00534	78.9337	156.276	233.3	309.943	386.492	462.955	539.413
4.03583	0.99969	2.71248	3.79824	4.57657	4.96516	5.26242	5.46479	5.66702			4.03583	0.99969	78.973	156.319	233.358	310.007	386.565	463.028	539.491
4.0425	0.984594	2.7539	3.83394	4.62969	5.02251	5.33383	5.5341	5.738			4.0425	0.984594	79.0145	156.355	233.411	310.065	386.637	463.097	539.562
4.04917	0.9694	2.79789	3.86887	4.67977	5.08359	5.4072	5.6033	5.8105			4.04917	0.9694	79.0585	156.39	233.461	310.126	386.71	463.167	539.634
4.05583	0.962787	2.84266	3.91078	4.73349	5.14977	5.49126	5.67775	5.88937			4.05583	0.962787	79.1032	156.432	233.515	310.192	386.794	463.241	539.713
4.0625	0.968119	2.88323	3.96041	4.79794	5.22006	5.57963	5.75843	5.97625			4.0625	0.968119	79.1438	156.482	233.58	310.262	386.882	463.322	539.8
4.06917	0.973905	2.91847	4.0109	4.86788	5.29145	5.66635	5.83955	6.06656			4.06917	0.973905	79.179	156.532	233.65	310.334	386.969	463.403	539.89
4.07583	0.978885	2.95292	4.07015	4.94075	5.36885	5.75027	5.92369	6.16128			4.07583	0.978885	79.2135	156.591	233.722	310.411	387.053	463.487	539.985
4.0825	0.983045	2.98422	4.13865	5.017	5.45243	5.83857	6.01368	6.26418			4.0825	0.983045	79.2448	156.66	233.799	310.495	387.141	463.577	540.088
4.08917	0.989671	3.01734	4.21372	5.10029	5.53708	5.93352	6.1109	6.37591			4.08917	0.989671	79.2779	156.735	233.882	310.579	387.236	463.674	540.2
4.09583	0.994349	3.05219	4.29339	5.18959	5.62121	6.03079	6.21142	6.49061			4.09583	0.994349	79.3127	156.815	233.971	310.663	387.334	463.775	540.315
4.1025	0.996791	3.08981	4.37823	5.28146	5.70505	6.12904	6.31543	6.60522			4.1025	0.996791	79.3504	156.899	234.063	310.747	387.432	463.879	540.429
4.10917	1.00349	3.12971	4.46486	5.37574	5.793	6.22678	6.42179	6.72081			4.10917	1.00349	79.3903	156.986	234.157	310.835	387.53	463.985	540.545
4.11583	1.01666	3.17032	4.54361	5.46802	5.88406	6.32163	6.52747	6.83719			4.11583	1.01666	79.4309	157.065	234.25	310.926	387.624	464.091	540.661
4.1225	1.03171	3.21623	4.60907	5.55763	5.97652	6.40783	6.63073	6.9501			4.1225	1.03171	79.4768	157.13	234.339	311.019	387.711	464.194	540.774
4.12917	1.04028	3.26092	4.66377	5.63517	6.0661	6.48033	6.72323	7.05132			4.12917	1.04028	79.5215	157.185	234.417	311.108	387.783	464.287	540.875
4.13583	1.04606	3.3041	4.71411	5.69923	6.15216	6.55057	6.80292	7.14369			4.13583	1.04606	79.5647	157.235	234.481	311.194	387.853	464.366	540.968
4.1425	1.05559	3.34456	4.76124	5.75696	6.23735	6.61885	6.87205	7.23145			4.1425	1.05559	79.6051	157.282	234.539	311.28	387.922	464.435	541.055
4.14917	1.06611	3.37926	4.79975	5.80782	6.31112	6.68211	6.93216	7.31317			4.14917	1.06611	79.6398	157.321	234.589	311.353	387.985	464.496	541.137
4.15583	1.07384	3.40508	4.83273	5.85653	6.37239	6.73268	6.98233	7.38765			4.15583	1.07384	79.6656	157.354	234.638	311.415	388.035	464.546	541.212
4.1625	1.07527	3.41942	4.86042	5.89227	6.41971	6.76559	7.01618	7.44676			4.1625	1.07527	79.68	157.382	234.674	311.462	388.068	464.58	541.271
4.16917	1.07346	3.42334	4.88342	5.91425	6.4501	6.77814	7.03535	7.4845			4.16917	1.07346	79.6839	157.405	234.696	311.492	388.081	464.599	541.308
4.17583	1.06527	3.41866	4.89208	5.92008	6.46042	6.76577	7.03956	7.49619			4.17583	1.06527	79.6792	157.413	234.702	311.503	388.069	464.603	541.32
4.1825	1.04633	3.40868	4.88259	5.91233	6.45355	6.73194	7.0273	7.48546			4.1825	1.04633	79.6692	157.404	234.694	311.496	388.035	464.591	541.309
4.18917	1.01978	3.39012	4.85544	5.88695	6.43323	6.67914	6.9955	7.45426			4.18917	1.01978	79.6507	157.377	234.669	311.475	387.982	464.559	541.278
4.19583	0.993421	3.35735	4.8098	5.83764	6.39355	6.6055	6.9372	7.39997			4.19583	0.993421	79.6179	157.331	234.619	311.436	387.908	464.501	541.224
4.2025	0.968561	3.30896	4.74471	5.76784	6.32719	6.50994	6.84653	7.31855			4.2025	0.968561	79.5695	157.266	234.55	311.369	387.813	464.41	541.142
4.20917	0.944374	3.24937	4.65795	5.68284	6.23445	6.39341	6.72698	7.21293			4.20917	0.944374	79.5099	157.179	234.465	311.277	387.696	464.29	541.037
4.21583	0.920554	3.18104	4.55242	5.58351	6.1198	6.25429	6.57966	7.08532			4.21583	0.920554	79.4416	157.074	234.365	311.162	387.557	464.143	540.909
4.2225	0.897201	3.10204	4.43146	5.464	5.98256	6.08586	6.41087	6.9345			4.2225	0.897201	79.3626	156.953	234.246	311.025	387.389	463.974	540.758
4.22917	0.87035	3.01237	4.29792	5.32201	5.82024	5.88422	6.21665	6.7559			4.22917	0.87035	79.2729	156.819	234.104	310.862	387.187	463.78	540.58
4.23583	0.838289	2.9169	4.15572	5.15887	5.63498	5.66119	6.00291	6.55123			4.23583	0.838289	79.1775	156.677	233.941	310.677	386.964	463.566	540.375
4.2425	0.807784	2.81513	4.00436	4.97945	5.43294	5.41946	5.77166	6.32494			4.2425	0.807784	79.0757	156.525	233.761	310.475	386.722	463.335	540.149
4.24917	0.776863	2.70191	3.83916	4.77888	5.20993	5.1613	5.52378	6.07591			4.24917	0.776863	78.9625	156.36	233.561	310.252	386.464	463.087	539.9
4.25583	0.745002	2.57878	3.66025	4.55849	4.97015	4.88947	5.26017	5.80675			4.25583	0.745002	78.8393	156.181	233.34	310.012	386.192	462.824	539.631
4.2625	0.707839	2.44776	3.46819	4.31861	4.71094	4.61332	4.97935	5.51729			4.2625	0.707839	78.7083	155.989	233.1	309.753	385.916	462.543	539.341
4.26917	0.672415	2.31209	3.26815	4.07207	4.44144	4.33644	4.69168	5.21396			4.26917	0.672415	78.5727	155.789	232.854	309.484	385.639	462.255	539.038
4.27583	0.63437	2.16715	3.0574	3.81873	4.16188	4.05261	4.39137	4.8985			4.27583	0.63437	78.4277	155.579	232.6	309.204	385.355	461.955	538.722
4.2825	0.594401	2.02202	2.84313	3.56188	3.87931	3.76987	4.08866	4.58367			4.2825	0.594401	78.2826	155.364	232.344	308.922	385.073	461.652	538.408
4.28917	0.559124	1.88168	2.6327	3.30757	3.60544	3.49298	3.7897	4.27437			4.28917	0.559124	78.1422	155.154	232.089	308.648	384.796	461.353	538.098
4.29583	0.530904	1.74578	2.42814	3.06024	3.34282	3.22331	3.50017	3.96948			4.29583	0.530904	78.0063	154.949	231.842	308.385	384.526	461.064	537.793
4.3025	0.507316	1.61006	2.22995	2.82128	3.08831	2.95753	3.21957	3.66892			4.3025	0.507316	77.8706	154.751	231.603	308.131	384.26	460.783	537.493
4.30917	0.484863	1.47908	2.04032	2.59299	2.84067	2.70406	2.95011	3.3807			4.30917	0.484863	77.7396	154.561	231.375	307.883	384.007	460.513	537.205
4.31583	0.464174	1.36325	1.86488	2.3825	2.61409	2.47274	2.7034	3.11372			4.31583	0.464174	77.6238	154.386	231.164	307.656	383.776	460.267	536.938
4.3225	0.441383	1.25855	1.70296	2.1901	2.41272	2.25832	2.47652	2.86381			4.3225	0.441383	77.5191	154.224	230.972	307.455	383.561	460.04	536.688
4.32917	0.408659	1.15183	1.54904	2.00831	2.22364	2.05642	2.26165	2.62471			4.32917	0.408659	77.4124	154.07	230.79	307.266	383.359	459.825	536.449
4.33583	0.367041	1.04361	1.40363	1.83627	2.03897	1.86532	2.05886	2.39937			4.33583	0.367041	77.3042	153.925	230.618	307.081	383.168	459.622	536.223
4.3425	0.3246	0.942747	1.27081	1.67903	1.86576	1.69231	1.87527	2.19366			4.3425	0.3246	77.2033	153.792	230.461	306.908	382.995	459.439	536.018
4.34917	0.28857	0.860177	1.15915	1.53957	1.71213	1.54051	1.71765	2.01199			4.34917	0.28857	77.1207	153.68	230.321	306.754	382.843	459.281	535.836
4.35583	0.260311	0.789609	1.06522	1.41189	1.57221	1.40701	1.58163	1.8477			4.35583	0.260311	77.0502	153.586	230.194	306.614	382.71	459.145	535.672
4.3625	0.238819	0.730775	0.985883	1.29488	1.4434	1.2958	1.46334	1.70382			4.3625	0.238819	76.9913	153.507	230.077	306.486	382.599	459.027	535.528
4.36917	0.223505	0.687417	0.916775	1.19205	1.33188	1.19918	1.35885	1.58206			4.36917	0.223505	76.948	153.438	229.974	306.374	382.502	458.922	535.406
4.37583	0.207682	0.650108	0.851333	1.09952	1.2361	1.11251	1.26292	1.47376			4.37583	0.207682	76.9107	153.372	229.881	306.278	382.415	458.826	535.298
4.3825	0.191933	0.612718	0.78724	1.01401	1.15148	1.03349	1.17422	1.37474			4.3825	0.191933	76.8733	153.308	229.796	306.194	382.336	458.738	535.199
4.38917	0.177205	0.571354	0.724895	0.936277	1.07339	0.960855	1.09035	1.28224			4.38917	0.177205	76.8319	153.246	229.718	306.116	382.264	458.654	535.106
4.39583	0.163001	0.528539	0.667298	0.868142	1.00742	0.894445	1.01272	1.19888			4.39583	0.163001	76.7891	153.188	229.65	306.05	382.197	458.576	535.023
4.4025	0.148119	0.485033	0.615687	0.808972	0.94649	0.829209	0.941576	1.11727			4.4025	0.148119	76.7456	153.137	229.591	305.989	382.132	458.505	534.941
4.40917	0.138369	0.446487	0.572849	0.758651	0.88794	0.767987	0.881758	1.03858			4.40917	0.138369	76.707	153.094	229.54	305.93	382.071	458.445	534.862
4.41583	0.135925	0.41923	0.540823	0.71905	0.836504	0.719062	0.833061	0.971306			4.41583	0.135925	76.6798	153.062	229.501	305.879	382.022	458.396	534.795
4.4225	0.137212	0.40214	0.517058	0.686443	0.795793	0.681738	0.794294	0.918942			4.4225	0.137212	76.6627	153.038	229.468	305.838	381.985	458.358	534.743
4.42917	0.133745	0.386502	0.491883	0.652891	0.760753	0.649161	0.757448	0.87565			4.42917	0.133745	76.6471	153.013	229.435	305.803	381.952	458.321	534.7
4.43583	0.124954	0.371037	0.46259	0.616545	0.721496	0.615734	0.721477	0.833037			4.43583	0.124954	76.6316	152.984	229.398	305.764	381.919	458.285	534.657
4.4425	0.116846	0.35945	0.434314	0.58681	0.685644	0.58954	0.693819	0.797897			4.4425	0.116846	76.62	152.955	229.368	305.728	381.892	458.257	534.622
4.44917	0.113767	0.349431	0.407606	0.565138	0.659319	0.574753	0.676435	0.77504			4.44917	0.113767	76.61	152.929	229.347	305.702	381.878	458.24	534.599
4.45583	0.11339	0.337629	0.382929	0.548013	0.640132	0.566374	0.663183	0.760809			4.45583	0.11339	76.5982	152.904	229.33	305.682	381.869	458.227	534.585
4.4625	0.114647	0.327094	0.362856	0.532842	0.625217	0.558772	0.647274	0.750984			4.4625	0.114647	76.5877	152.884	229.315	305.667	381.862	458.211	534.575
4.46917	0.119743	0.321971	0.350104	0.522138	0.614223	0.547495	0.63568	0.739595			4.46917	0.119743	76.5825	152.871	229.304	305.656	381.85	458.199	534.564
4.47583	0.124957	0.317094	0.342843	0.512625	0.605966	0.532919	0.626113	0.728642			4.47583	0.124957	76.5777	152.864	229.294	305.648	381.836	458.189	534.553
4.4825	0.125018	0.303316	0.335264	0.497883	0.591513	0.511812	0.610915	0.711058			4.4825	0.125018	76.5639	152.856	229.28	305.634	381.815	458.174	534.535
4.48917	0.119669	0.281452	0.327705	0.477477	0.568507	0.487661	0.585062	0.685054			4.48917	0.119669	76.542	152.849	229.259	305.611	381.79	458.148	534.509
4.49583	0.114779	0.261286	0.319937	0.455489	0.54243	0.46372	0.555376	0.65492			4.49583	0.114779	76.5218	152.841	229.237	305.585	381.767	458.119	534.479
4.5025	0.10953	0.243153	0.308003	0.434512	0.514751	0.43742	0.525809	0.621543			4.5025	0.10953	76.5037	152.829	229.216	305.557	381.74	458.089	534.445
4.50917	0.100139	0.225722	0.291048	0.414524	0.485611	0.41289	0.494007	0.587776			4.50917	0.100139	76.4863	152.812	229.196	305.528	381.716	458.057	534.412
4.51583	0.0890708	0.211448	0.270576	0.397481	0.462006	0.393373	0.462911	0.555122			4.51583	0.0890708	76.472	152.792	229.179	305.504	381.696	458.026	534.379
4.5225	0.0814131	0.203652	0.250382	0.382037	0.448602	0.379681	0.434749	0.528066			4.5225	0.0814131	76.4642	152.771	229.164	305.491	381.682	457.998	534.352
4.52917	0.0781456	0.202612	0.235514	0.36856	0.44072	0.366506	0.413362	0.509686			4.52917	0.0781456	76.4632	152.757	229.15	305.483	381.669	457.977	534.334
4.53583	0.0752585	0.202712	0.227508	0.357756	0.433678	0.350944	0.397124	0.498078			4.53583	0.0752585	76.4633	152.749	229.139	305.476	381.654	457.96	534.322
4.5425	0.0715399	0.200446	0.22238	0.349209	0.42835	0.332885	0.385299	0.491948			4.5425	0.0715399	76.461	152.743	229.131	305.471	381.636	457.949	534.316
4.54917	0.0691265	0.194496	0.215	0.343812	0.42669	0.313668	0.373349	0.491626			4.54917	0.0691265	76.4551	152.736	229.125	305.469	381.616	457.937	534.316
4.55583	0.0672081	0.183859	0.206747	0.335053	0.420884	0.295783	0.355695	0.490811			4.55583	0.0672081	76.4444	152.728	229.117	305.463	381.599	457.919	534.315
4.5625	0.065274	0.172388	0.200045	0.326932	0.40615	0.281014	0.336594	0.489834			4.5625	0.065274	76.4329	152.721	229.109	305.448	381.584	457.9	534.314
4.56917	0.0599572	0.160363	0.190404	0.319284	0.386144	0.266857	0.32031	0.484069			4.56917	0.0599572	76.4209	152.712	229.101	305.428	381.57	457.884	534.308
4.57583	0.0513751	0.145592	0.173725	0.310696	0.363762	0.252155	0.303622	0.470713			4.57583	0.0513751	76.4061	152.695	229.092	305.406	381.555	457.867	534.295
4.5825	0.0445429	0.130113	0.154909	0.29873	0.34284	0.239675	0.286776	0.447728			4.5825	0.0445429	76.3907	152.676	229.08	305.385	381.542	457.85	534.272
4.58917	0.0405799	0.116282	0.141555	0.28356	0.318893	0.230228	0.272323	0.416932			4.58917	0.0405799	76.3768	152.663	229.065	305.361	381.533	457.836	534.241
4.59583	0.0379045	0.110298	0.130325	0.267906	0.296255	0.221411	0.264402	0.387034			4.59583	0.0379045	76.3709	152.651	229.05	305.338	381.524	457.828	534.211
4.6025	0.0330246	0.107483	0.114635	0.250841	0.277042	0.21165	0.258092	0.358648			4.6025	0.0330246	76.368	152.636	229.033	305.319	381.514	457.821	534.183
4.60917	0.0296731	0.109991	0.101884	0.234317	0.26714	0.201109	0.250926	0.335601			4.60917	0.0296731	76.3705	152.623	229.016	305.309	381.504	457.814	534.16
4.61583	0.0289375	0.115232	0.0985426	0.218798	0.265802	0.194587	0.244945	0.318885			4.61583	0.0289375	76.3758	152.62	229	305.308	381.497	457.808	534.143
4.6225	0.0307315	0.11949	0.104231	0.207975	0.266399	0.18947	0.242924	0.309135			4.6225	0.0307315	76.38	152.625	228.99	305.309	381.492	457.806	534.133
4.62917	0.0311401	0.117973	0.106529	0.198413	0.265022	0.186008	0.240472	0.302889			4.62917	0.0311401	76.3785	152.628	228.98	305.307	381.489	457.804	534.127
4.63583	0.0317569	0.111974	0.105775	0.193685	0.265436	0.182885	0.23489	0.298208			4.63583	0.0317569	76.3725	152.627	228.975	305.308	381.486	457.798	534.122
4.6425	0.0331681	0.107344	0.106867	0.192402	0.268499	0.182937	0.230579	0.296124			4.6425	0.0331681	76.3679	152.628	228.974	305.311	381.486	457.794	534.12
4.64917	0.0359556	0.101479	0.110539	0.194785	0.273678	0.183398	0.228598	0.299913			4.64917	0.0359556	76.362	152.632	228.976	305.316	381.486	457.792	534.124
4.65583	0.0360342	0.0940949	0.1084	0.194981	0.272774	0.178312	0.227246	0.304108			4.65583	0.0360342	76.3547	152.63	228.977	305.315	381.481	457.791	534.128
4.6625	0.0336157	0.0865971	0.0975644	0.191307	0.265351	0.166922	0.223874	0.305826			4.6625	0.0336157	76.3472	152.619	228.973	305.308	381.47	457.787	534.13
4.66917	0.0314602	0.0845814	0.0888729	0.188009	0.253945	0.156119	0.218857	0.304513			4.66917	0.0314602	76.3451	152.61	228.97	305.296	381.459	457.782	534.128
4.67583	0.0337666	0.089361	0.0884074	0.190549	0.242604	0.150508	0.215918	0.304801			4.67583	0.0337666	76.3499	152.61	228.972	305.285	381.453	457.779	534.129
4.6825	0.0375316	0.0929187	0.0910114	0.192297	0.230951	0.14441	0.2111	0.30399			4.6825	0.0375316	76.3535	152.612	228.974	305.273	381.447	457.774	534.128
4.68917	0.0344867	0.0913948	0.0871033	0.187156	0.216407	0.134971	0.203287	0.296084			4.68917	0.0344867	76.352	152.608	228.969	305.259	381.438	457.767	534.12
4.69583	0.0241288	0.0867056	0.0781225	0.175564	0.202976	0.131413	0.193406	0.281041			4.69583	0.0241288	76.3473	152.599	228.957	305.245	381.434	457.757	534.105
4.7025	0.011179	0.0853276	0.072453	0.170454	0.195561	0.136312	0.185701	0.267005			4.7025	0.011179	76.3459	152.594	228.952	305.238	381.439	457.749	534.091
4.70917	-0.000707057	0.0856418	0.0670452	0.169857	0.199524	0.141784	0.179537	0.257201			4.70917	-0.000707057	76.3462	152.588	228.952	305.242	381.445	457.743	534.081
4.71583	-0.0109553	0.0828052	0.0575328	0.167225	0.205777	0.139659	0.175965	0.250994			4.71583	-0.0109553	76.3434	152.579	228.949	305.248	381.442	457.739	534.075
4.7225	-0.0187929	0.0775953	0.0446935	0.163664	0.207631	0.132219	0.17671	0.247203			4.7225	-0.0187929	76.3382	152.566	228.945	305.25	381.435	457.74	534.071
4.72917	-0.0230444	0.0729294	0.0338288	0.160312	0.20346	0.126312	0.178181	0.243389			4.72917	-0.0230444	76.3335	152.555	228.942	305.246	381.429	457.742	534.067
4.73583	-0.023386	0.0716496	0.0306416	0.164188	0.198515	0.12066	0.177362	0.240634			4.73583	-0.023386	76.3322	152.552	228.946	305.241	381.423	457.741	534.065
4.7425	-0.0199627	0.071779	0.0326784	0.163253	0.196126	0.114408	0.17411	0.23496			4.7425	-0.0199627	76.3323	152.554	228.945	305.238	381.417	457.737	534.059
4.74917	-0.0163253	0.0715129	0.0367038	0.156535	0.191869	0.108151	0.172025	0.229135			4.74917	-0.0163253	76.3321	152.558	228.938	305.234	381.411	457.735	534.053
4.75583	-0.0167387	0.0700189	0.0399781	0.143994	0.184059	0.10509	0.168751	0.220271			4.75583	-0.0167387	76.3306	152.561	228.926	305.226	381.408	457.732	534.044
4.7625	-0.0200635	0.0657633	0.0428751	0.13159	0.177432	0.105841	0.164472	0.211687			4.7625	-0.0200635	76.3263	152.564	228.913	305.22	381.409	457.728	534.036
4.76917	-0.0238743	0.0624123	0.045723	0.123018	0.177863	0.109345	0.159708	0.203116			4.76917	-0.0238743	76.323	152.567	228.905	305.22	381.412	457.723	534.027
4.77583	-0.0281368	0.0594186	0.0479745	0.115724	0.182885	0.110605	0.152585	0.197102			4.77583	-0.0281368	76.32	152.569	228.897	305.225	381.413	457.716	534.021
4.7825	-0.0316908	0.0548663	0.0453296	0.109438	0.186916	0.114133	0.143785	0.195037			4.7825	-0.0316908	76.3154	152.566	228.891	305.229	381.417	457.707	534.019
4.78917	-0.0310005	0.0518177	0.0422809	0.107599	0.191563	0.119622	0.136846	0.195653			4.78917	-0.0310005	76.3124	152.563	228.889	305.234	381.422	457.7	534.02
4.79583	-0.0262485	0.0508247	0.0403343	0.109034	0.197243	0.123641	0.133969	0.194221			4.79583	-0.0262485	76.3114	152.561	228.891	305.239	381.426	457.697	534.018
4.8025	-0.0214951	0.0536802	0.0417593	0.111882	0.203967	0.124288	0.131093	0.188482			4.8025	-0.0214951	76.3142	152.563	228.894	305.246	381.427	457.694	534.012
4.80917	-0.0146427	0.0605961	0.0481983	0.118615	0.207671	0.123568	0.130316	0.185736			4.80917	-0.0146427	76.3212	152.569	228.9	305.25	381.426	457.694	534.01
4.81583	-0.00748829	0.0722103	0.0536136	0.127351	0.206442	0.125608	0.134609	0.191295			4.81583	-0.00748829	76.3328	152.575	228.909	305.249	381.428	457.698	534.015
4.8225	-5.39371e-05	0.0857289	0.0595029	0.13542	0.200704	0.127636	0.143474	0.204543			4.8225	-5.39371e-05	76.3463	152.581	228.917	305.243	381.43	457.707	534.028
4.82917	0.000514928	0.0928695	0.0594909	0.135278	0.194355	0.12667	0.149765	0.217624			4.82917	0.000514928	76.3534	152.581	228.917	305.237	381.429	457.713	534.042
4.83583	-0.00409066	0.0948288	0.0576355	0.131841	0.190238	0.124737	0.148974	0.231248			4.83583	-0.00409066	76.3554	152.579	228.914	305.232	381.428	457.712	534.055
4.8425	-0.0118153	0.0973003	0.0524776	0.126694	0.186793	0.12735	0.143634	0.242441			4.8425	-0.0118153	76.3579	152.574	228.908	305.229	381.43	457.707	534.066
4.84917	-0.0158736	0.103172	0.0454752	0.122795	0.185553	0.137703	0.140529	0.252768			4.84917	-0.0158736	76.3637	152.567	228.904	305.228	381.44	457.704	534.077
4.85583	-0.0163896	0.107328	0.0372327	0.121397	0.190116	0.142509	0.140967	0.25517			4.85583	-0.0163896	76.3679	152.558	228.903	305.232	381.445	457.704	534.079
4.8625	-0.0231451	0.101189	0.0239409	0.118666	0.193185	0.132656	0.134688	0.245419			4.8625	-0.0231451	76.3617	152.545	228.9	305.235	381.435	457.698	534.069
4.86917	-0.0342875	0.093859	0.0123198	0.116671	0.186777	0.121044	0.124022	0.230968			4.86917	-0.0342875	76.3544	152.533	228.898	305.229	381.424	457.687	534.055
4.87583	-0.0393034	0.0905211	0.00802831	0.116422	0.17586	0.11636	0.113761	0.21808			4.87583	-0.0393034	76.3511	152.529	228.898	305.218	381.419	457.677	534.042
4.8825	-0.0354538	0.0916443	0.00915148	0.117562	0.166389	0.116338	0.108551	0.207947			4.8825	-0.0354538	76.3522	152.53	228.899	305.209	381.419	457.672	534.032
4.88917	-0.0302833	0.0906832	0.0143893	0.116782	0.161618	0.108787	0.105138	0.200146			4.88917	-0.0302833	76.3512	152.536	228.898	305.204	381.412	457.668	534.024
4.89583	-0.031056	0.082102	0.0191594	0.108854	0.150409	0.100835	0.0995974	0.193392			4.89583	-0.031056	76.3427	152.54	228.891	305.193	381.404	457.663	534.017
4.9025	-0.0331706	0.0740778	0.0254404	0.100498	0.138588	0.10246	0.0989133	0.192915			4.9025	-0.0331706	76.3346	152.547	228.882	305.181	381.405	457.662	534.017
4.90917	-0.0326188	0.0692326	0.0325161	0.102756	0.133574	0.107916	0.105664	0.195039			4.90917	-0.0326188	76.3298	152.554	228.884	305.176	381.411	457.669	534.019
4.91583	-0.0327114	0.0682809	0.0377633	0.114346	0.138477	0.107685	0.115585	0.196743			4.91583	-0.0327114	76.3288	152.559	228.896	305.181	381.41	457.679	534.021
4.9225	-0.0372792	0.065988	0.0388083	0.125707	0.147191	0.102249	0.122461	0.199429			4.9225	-0.0372792	76.3265	152.56	228.907	305.189	381.405	457.686	534.023
4.92917	-0.0447452	0.0603382	0.0326817	0.128934	0.1522	0.100011	0.125009	0.203505			4.92917	-0.0447452	76.3209	152.554	228.911	305.194	381.403	457.688	534.027
4.93583	-0.0523471	0.0570522	0.0231967	0.127505	0.154126	0.101802	0.124559	0.204947			4.93583	-0.0523471	76.3176	152.544	228.909	305.196	381.405	457.688	534.029
4.9425	-0.0533791	0.0585459	0.0184916	0.126202	0.153896	0.103647	0.123527	0.199962			4.9425	-0.0533791	76.3191	152.54	228.908	305.196	381.406	457.687	534.024
4.94917	-0.0518853	0.066705	0.0185444	0.120994	0.153294	0.103365	0.121207	0.193344			4.94917	-0.0518853	76.3273	152.54	228.903	305.196	381.406	457.685	534.017
4.95583	-0.0532434	0.0742684	0.0175248	0.110372	0.150206	0.102027	0.117941	0.188786			4.95583	-0.0532434	76.3348	152.539	228.892	305.192	381.405	457.681	534.013
4.9625	-0.0562381	0.0779292	0.0149867	0.0979169	0.143204	0.101995	0.117807	0.184393			4.9625	-0.0562381	76.3385	152.536	228.88	305.185	381.405	457.681	534.008
4.96917	-0.0577593	0.0803692	0.0155193	0.0932681	0.139179	0.099758	0.122008	0.175581			4.96917	-0.0577593	76.3409	152.537	228.875	305.181	381.403	457.685	533.999
4.97583	-0.0551464	0.0846509	0.0212315	0.0954077	0.139206	0.0968199	0.127959	0.166036			4.97583	-0.0551464	76.3452	152.542	228.877	305.181	381.4	457.691	533.99
4.9825	-0.0481608	0.0926662	0.0254321	0.0983874	0.145117	0.0970198	0.132084	0.163873			4.9825	-0.0481608	76.3532	152.547	228.88	305.187	381.4	457.695	533.988
4.98917	-0.0379141	0.097279	0.0262303	0.0989346	0.151678	0.103563	0.134224	0.169744			4.98917	-0.0379141	76.3578	152.547	228.881	305.194	381.406	457.698	533.994
4.99583	-0.0228467	0.0941251	0.0264143	0.0998448	0.155993	0.112855	0.134986	0.179649			4.99583	-0.0228467	76.3547	152.548	228.882	305.198	381.416	457.698	534.004
5.0025	-0.0105809	0.0823466	0.0236956	0.102979	0.155924	0.116059	0.129609	0.183535			5.0025	-0.0105809	76.3429	152.545	228.885	305.198	381.419	457.693	534.007
5.00917	-0.00697263	0.0680852	0.0165868	0.104183	0.150645	0.112493	0.118436	0.182603			5.00917	-0.00697263	76.3286	152.538	228.886	305.193	381.415	457.682	534.007
5.01583	-0.0127641	0.0561153	0.00795477	0.098892	0.142702	0.107224	0.104538	0.175858			5.01583	-0.0127641	76.3167	152.529	228.881	305.185	381.41	457.668	534
5.0225	-0.0217108	0.0440335	0.00493286	0.0895473	0.133278	0.103474	0.0951143	0.167665			5.0225	-0.0217108	76.3046	152.526	228.871	305.176	381.406	457.658	533.992
5.02917	-0.0295615	0.0343399	0.00477596	0.0810626	0.12302	0.0950956	0.0891709	0.15831			5.02917	-0.0295615	76.2949	152.526	228.863	305.165	381.398	457.653	533.982
5.03583	-0.0379328	0.0295851	0.0024054	0.0769749	0.11363	0.0829065	0.0831839	0.148254			5.03583	-0.0379328	76.2901	152.524	228.859	305.156	381.386	457.647	533.972
5.0425	-0.0412512	0.0377267	0.00244074	0.0774521	0.10984	0.07493	0.0822497	0.146354			5.0425	-0.0412512	76.2983	152.524	228.859	305.152	381.378	457.646	533.97
5.04917	-0.0362513	0.0507145	0.00827603	0.0831091	0.114219	0.0733716	0.0905873	0.156221			5.04917	-0.0362513	76.3113	152.529	228.865	305.156	381.376	457.654	533.98
5.05583	-0.0268921	0.0589955	0.0151265	0.0940522	0.121308	0.0746668	0.102808	0.174734			5.05583	-0.0268921	76.3196	152.536	228.876	305.164	381.377	457.666	533.999
5.0625	-0.0220935	0.0630112	0.0172348	0.106142	0.128598	0.0744903	0.109514	0.19033			5.0625	-0.0220935	76.3236	152.538	228.888	305.171	381.377	457.673	534.014
5.06917	-0.0243541	0.0638133	0.0185138	0.116353	0.138224	0.0764483	0.112021	0.198358			5.06917	-0.0243541	76.3244	152.54	228.898	305.18	381.379	457.675	534.022
5.07583	-0.035504	0.0603665	0.0217427	0.117895	0.144641	0.0751247	0.113746	0.195705			5.07583	-0.035504	76.3209	152.543	228.9	305.187	381.378	457.677	534.02
5.0825	-0.0513718	0.0468425	0.0210933	0.109269	0.139461	0.0659349	0.110276	0.180836			5.0825	-0.0513718	76.3074	152.542	228.891	305.182	381.369	457.674	534.005
5.08917	-0.0697825	0.0303266	0.0136373	0.0943447	0.124155	0.051424	0.0990178	0.156279			5.08917	-0.0697825	76.2909	152.535	228.876	305.166	381.354	457.662	533.98
5.09583	-0.0796861	0.0191811	0.00582964	0.0807158	0.105629	0.0365839	0.0833922	0.129971			5.09583	-0.0796861	76.2797	152.527	228.862	305.148	381.339	457.647	533.954
5.1025	-0.0844355	0.00696531	-0.00304827	0.0665767	0.086699	0.0238681	0.0691061	0.103599			5.1025	-0.0844355	76.2675	152.518	228.848	305.129	381.327	457.632	533.928
5.10917	-0.0826655	-0.00545318	-0.0135594	0.0528631	0.0692876	0.0128892	0.0570478	0.0804612			5.10917	-0.0826655	76.2551	152.508	228.835	305.112	381.316	457.62	533.904
5.11583	-0.0754403	-0.0129135	-0.0234039	0.0452176	0.0575312	0.0117153	0.0485374	0.0680729			5.11583	-0.0754403	76.2476	152.498	228.827	305.1	381.315	457.612	533.892
5.1225	-0.0631537	-0.00579823	-0.0243949	0.0520382	0.0586121	0.0201318	0.0508104	0.0726315			5.1225	-0.0631537	76.2548	152.497	228.834	305.101	381.323	457.614	533.897
5.12917	-0.0523373	0.0069746	-0.0182978	0.0631472	0.0706167	0.0323256	0.0592426	0.0833712			5.12917	-0.0523373	76.2675	152.503	228.845	305.113	381.335	457.623	533.907
5.13583	-0.0447066	0.0203532	-0.0101643	0.0726707	0.0868955	0.0446331	0.0702111	0.0928955			5.13583	-0.0447066	76.2809	152.511	228.854	305.129	381.347	457.634	533.917
5.1425	-0.0358271	0.038384	-0.000239777	0.0846924	0.104815	0.058245	0.0824285	0.105017			5.1425	-0.0358271	76.2989	152.521	228.866	305.147	381.361	457.646	533.929
5.14917	-0.0267544	0.0591722	0.010058	0.0974385	0.120252	0.0682661	0.0943622	0.121422			5.14917	-0.0267544	76.3197	152.531	228.879	305.162	381.371	457.658	533.945
5.15583	-0.0214798	0.0749181	0.0181745	0.101754	0.130174	0.0711813	0.0986831	0.129563			5.15583	-0.0214798	76.3355	152.539	228.883	305.172	381.374	457.662	533.953
5.1625	-0.0207625	0.0791975	0.0210233	0.0934218	0.13153	0.0616792	0.0898637	0.123852			5.1625	-0.0207625	76.3398	152.542	228.875	305.174	381.364	457.653	533.948
5.16917	-0.0247391	0.0715916	0.0158016	0.0777472	0.118674	0.0462295	0.0711052	0.1059			5.16917	-0.0247391	76.3321	152.537	228.859	305.161	381.349	457.634	533.93
5.17583	-0.0318736	0.0566607	0.00850016	0.0613907	0.0979525	0.0278991	0.0496655	0.0870053			5.17583	-0.0318736	76.3172	152.53	228.843	305.14	381.331	457.613	533.911
5.1825	-0.0425124	0.0374292	-0.00262517	0.0403409	0.0757334	0.00952899	0.0261522	0.0639987			5.1825	-0.0425124	76.298	152.518	228.822	305.118	381.312	457.59	533.888
5.18917	-0.0539954	0.0191294	-0.0161565	0.021076	0.0571161	-0.00481324	0.00465562	0.0407485			5.18917	-0.0539954	76.2797	152.505	228.803	305.099	381.298	457.568	533.865
5.19583	-0.0661122	0.00275913	-0.0325268	0.00499058	0.0453025	-0.0163754	-0.0098454	0.0228475			5.19583	-0.0661122	76.2633	152.489	228.787	305.088	381.286	457.554	533.847
5.2025	-0.0810103	-0.0136927	-0.0518397	-0.0100314	0.0320928	-0.0212238	-0.0214056	0.0109675			5.2025	-0.0810103	76.2469	152.469	228.772	305.074	381.282	457.542	533.835
5.20917	-0.0887044	-0.0216225	-0.066922	-0.0168578	0.0256267	-0.0219201	-0.0238546	0.0101587			5.20917	-0.0887044	76.2389	152.454	228.765	305.068	381.281	457.539	533.834
5.21583	-0.0912082	-0.0221039	-0.0826622	-0.0186469	0.0282617	-0.0219588	-0.0220669	0.0132579			5.21583	-0.0912082	76.2385	152.438	228.763	305.07	381.281	457.541	533.837
5.2225	-0.0914451	-0.0202578	-0.0975054	-0.0155109	0.0337898	-0.0289484	-0.0165817	0.0199693			5.2225	-0.0914451	76.2403	152.424	228.766	305.076	381.274	457.547	533.844
5.22917	-0.0926377	-0.0221019	-0.10984	-0.0172108	0.0320264	-0.040623	-0.0134828	0.0232756			5.22917	-0.0926377	76.2385	152.411	228.764	305.074	381.262	457.55	533.847
5.23583	-0.0885813	-0.0204383	-0.10913	-0.0154224	0.0200076	-0.048215	-0.01038	0.0307096			5.23583	-0.0885813	76.2401	152.412	228.766	305.062	381.255	457.553	533.855
5.2425	-0.0728632	-0.0116437	-0.0960439	-0.00505456	0.0129789	-0.0517457	-0.003245	0.0437734			5.2425	-0.0728632	76.2489	152.425	228.777	305.055	381.251	457.56	533.868
5.24917	-0.0617553	-0.00609936	-0.0843007	0.00280809	0.00955453	-0.0564536	-0.00262748	0.0523175			5.24917	-0.0617553	76.2545	152.437	228.784	305.052	381.246	457.561	533.876
5.25583	-0.0595771	-0.00457196	-0.0794354	0.00303029	0.0058493	-0.0625766	-0.00855549	0.0504048			5.25583	-0.0595771	76.256	152.442	228.785	305.048	381.24	457.555	533.874
5.2625	-0.062405	-0.00433479	-0.0787214	0.00222676	0.0032348	-0.0657196	-0.0161518	0.0421428			5.2625	-0.062405	76.2562	152.442	228.784	305.045	381.237	457.547	533.866
5.26917	-0.0672637	-0.00242994	-0.0811081	0.00428362	0.00955259	-0.0660906	-0.0176726	0.0347917			5.26917	-0.0672637	76.2581	152.44	228.786	305.052	381.237	457.546	533.859
5.27583	-0.073033	-0.00410252	-0.0885027	0.00555293	0.0212655	-0.0674671	-0.0172431	0.0230105			5.27583	-0.073033	76.2565	152.433	228.787	305.063	381.235	457.546	533.847
5.2825	-0.0819189	-0.00666333	-0.0948782	0.000330113	0.0303886	-0.0648515	-0.0175459	0.012601			5.2825	-0.0819189	76.2539	152.426	228.782	305.073	381.238	457.546	533.837
5.28917	-0.0835156	-0.00639277	-0.0903161	-0.00307289	0.0358031	-0.0557459	-0.00960584	0.0124812			5.28917	-0.0835156	76.2542	152.431	228.779	305.078	381.247	457.554	533.836
5.29583	-0.0783031	-0.00521222	-0.0738768	-0.000836088	0.0408064	-0.041676	0.00657396	0.0255158			5.29583	-0.0783031	76.2553	152.447	228.781	305.083	381.261	457.57	533.849
5.3025	-0.0694053	-0.00612949	-0.0523827	0.00375564	0.0443764	-0.0313346	0.0245316	0.0451521			5.3025	-0.0694053	76.2544	152.469	228.785	305.087	381.271	457.588	533.869
5.30917	-0.0641499	-0.0102198	-0.033108	0.00676293	0.0407959	-0.0264753	0.0321712	0.0588128			5.30917	-0.0641499	76.2503	152.488	228.788	305.083	381.276	457.596	533.883
5.31583	-0.0635798	-0.0132887	-0.0242559	0.00934556	0.0360796	-0.0256832	0.0308339	0.0639692			5.31583	-0.0635798	76.2473	152.497	228.791	305.078	381.277	457.594	533.888
5.3225	-0.0662326	-0.0190288	-0.0299961	0.00956279	0.0313856	-0.0282636	0.0248433	0.0591696			5.3225	-0.0662326	76.2415	152.491	228.791	305.074	381.275	457.588	533.883
5.32917	-0.0726829	-0.0236437	-0.0460551	0.00804085	0.0315976	-0.0304436	0.0145783	0.049935			5.32917	-0.0726829	76.2369	152.475	228.79	305.074	381.272	457.578	533.874
5.33583	-0.0803601	-0.0281734	-0.0648899	0.00453994	0.0356903	-0.0336085	0.000225397	0.0410126			5.33583	-0.0803601	76.2324	152.456	228.786	305.078	381.269	457.564	533.865
5.3425	-0.0889508	-0.0298553	-0.0818306	-0.00297551	0.0351227	-0.0338535	-0.0155178	0.0317476			5.3425	-0.0889508	76.2307	152.439	228.779	305.077	381.269	457.548	533.856
5.34917	-0.0909009	-0.0272407	-0.0892295	-0.0102848	0.0291887	-0.0303049	-0.0246206	0.0271257			5.34917	-0.0909009	76.2333	152.432	228.771	305.071	381.272	457.539	533.851
5.35583	-0.0907661	-0.0230904	-0.0893708	-0.0205715	0.0249714	-0.0227193	-0.0273468	0.0294413			5.35583	-0.0907661	76.2375	152.432	228.761	305.067	381.28	457.536	533.853
5.3625	-0.0898497	-0.0193658	-0.0856461	-0.028191	0.0272639	-0.0124365	-0.027384	0.0356369			5.3625	-0.0898497	76.2412	152.435	228.753	305.069	381.29	457.536	533.86
5.36917	-0.0896668	-0.0187825	-0.0836323	-0.0311598	0.0317932	-0.00533456	-0.0281548	0.0382918			5.36917	-0.0896668	76.2418	152.437	228.751	305.074	381.297	457.535	533.862
5.37583	-0.0871875	-0.0165552	-0.0828355	-0.0281288	0.031527	-0.00117313	-0.0256755	0.0353158			5.37583	-0.0871875	76.244	152.438	228.754	305.074	381.302	457.538	533.859
5.3825	-0.0836642	-0.0120704	-0.0816886	-0.021839	0.0288708	7.59157e-05	-0.0192912	0.0335605			5.3825	-0.0836642	76.2485	152.439	228.76	305.071	381.303	457.544	533.857
5.38917	-0.085498	-0.0106972	-0.0812691	-0.0157762	0.028191	-0.0050109	-0.0130188	0.0323363			5.38917	-0.085498	76.2499	152.44	228.766	305.07	381.298	457.55	533.856
5.39583	-0.0886255	-0.0105643	-0.0792289	-0.0115783	0.0283894	-0.0156545	-0.0113779	0.030723			5.39583	-0.0886255	76.25	152.442	228.77	305.071	381.287	457.552	533.855
5.4025	-0.089294	-0.00729838	-0.0726251	-0.00911346	0.025894	-0.0272981	-0.0110927	0.0266079			5.4025	-0.089294	76.2533	152.448	228.773	305.068	381.275	457.552	533.851
5.40917	-0.0862827	0.00145441	-0.0605344	-0.0104779	0.0195149	-0.0334788	-0.0118961	0.0214786			5.40917	-0.0862827	76.262	152.461	228.771	305.062	381.269	457.551	533.845
5.41583	-0.0856588	0.0110175	-0.049064	-0.0129667	0.0120787	-0.0362084	-0.0131796	0.0169725			5.41583	-0.0856588	76.2716	152.472	228.769	305.054	381.267	457.55	533.841
5.4225	-0.0896319	0.0168371	-0.0418139	-0.0160337	0.00865408	-0.041735	-0.0147685	0.0122629			5.4225	-0.0896319	76.2774	152.479	228.766	305.051	381.261	457.549	533.836
5.42917	-0.0967372	0.0172401	-0.0442719	-0.0195265	0.00852308	-0.0499813	-0.018059	0.00433562			5.42917	-0.0967372	76.2778	152.477	228.762	305.051	381.253	457.545	533.828
5.43583	-0.10403	0.0151429	-0.0544754	-0.0219573	0.00480692	-0.055357	-0.0234446	-0.00386359			5.43583	-0.10403	76.2757	152.467	228.76	305.047	381.247	457.54	533.82
5.4425	-0.112761	0.00713993	-0.0686772	-0.0245367	-0.00343951	-0.0626765	-0.0302683	-0.0109443			5.4425	-0.112761	76.2677	152.452	228.757	305.039	381.24	457.533	533.813
5.44917	-0.124235	-0.00553325	-0.0832577	-0.0296789	-0.0154179	-0.0700767	-0.0336362	-0.015936			5.44917	-0.124235	76.255	152.438	228.752	305.027	381.233	457.53	533.808
5.45583	-0.129548	-0.017253	-0.0897323	-0.0331813	-0.0213446	-0.0759331	-0.03275	-0.0153295			5.45583	-0.129548	76.2433	152.431	228.748	305.021	381.227	457.531	533.809
5.4625	-0.126243	-0.0258288	-0.0921092	-0.0346516	-0.023077	-0.0701637	-0.031352	-0.0115642			5.4625	-0.126243	76.2347	152.429	228.747	305.019	381.233	457.532	533.812
5.46917	-0.111981	-0.0254555	-0.0841065	-0.0313048	-0.0188708	-0.0515203	-0.0280575	0.00178154			5.46917	-0.111981	76.2351	152.437	228.75	305.023	381.251	457.535	533.826
5.47583	-0.0943381	-0.0186486	-0.0649018	-0.0249326	-0.00686657	-0.0293778	-0.0194747	0.0197565			5.47583	-0.0943381	76.2419	152.456	228.757	305.035	381.273	457.544	533.844
5.4825	-0.0751929	-0.00854971	-0.042882	-0.0172748	0.00784735	-0.00934665	-0.00652834	0.0388824			5.4825	-0.0751929	76.252	152.478	228.764	305.05	381.293	457.557	533.863
5.48917	-0.0551204	0.00324891	-0.0239308	-0.0102526	0.0228442	0.0065553	0.00448426	0.0576813			5.48917	-0.0551204	76.2638	152.497	228.771	305.065	381.309	457.568	533.882
5.49583	-0.0379365	0.0159985	-0.0135655	-0.00612144	0.0351143	0.0236417	0.00974721	0.0735811			5.49583	-0.0379365	76.2766	152.508	228.776	305.077	381.326	457.573	533.897
5.5025	-0.025561	0.0260982	-0.00489626	-0.00117811	0.0447039	0.0369297	0.0116323	0.0839205			5.5025	-0.025561	76.2867	152.516	228.78	305.087	381.34	457.575	533.908
5.50917	-0.0202609	0.0285684	-0.000995523	0.00551058	0.0451641	0.0431389	0.00930299	0.0815672			5.50917	-0.0202609	76.2891	152.52	228.787	305.087	381.346	457.573	533.905
5.51583	-0.0228563	0.0205385	-0.00473386	0.0119362	0.037145	0.0433997	0.00480028	0.0729818			5.51583	-0.0228563	76.2811	152.516	228.794	305.079	381.346	457.568	533.897
5.5225	-0.0314376	0.00767475	-0.0104451	0.0166986	0.0266953	0.0424449	0.00337147	0.0620099			5.5225	-0.0314376	76.2682	152.511	228.798	305.069	381.345	457.567	533.886
5.52917	-0.0453327	-0.00596779	-0.0188424	0.019402	0.018829	0.035253	0.00521204	0.0487958			5.52917	-0.0453327	76.2546	152.502	228.801	305.061	381.338	457.569	533.873
5.53583	-0.0619424	-0.0185531	-0.0328582	0.013379	0.0118187	0.0171984	0.00386116	0.0291291			5.53583	-0.0619424	76.242	152.488	228.795	305.054	381.32	457.567	533.853
5.5425	-0.0738134	-0.0273093	-0.0482901	0.00111487	0.00786938	-0.000374714	-0.00228784	0.0117963			5.5425	-0.0738134	76.2332	152.473	228.783	305.05	381.302	457.561	533.836
5.54917	-0.0747388	-0.0287018	-0.057312	-0.00984352	0.0126269	-0.00888603	-0.00607426	0.00561586			5.54917	-0.0747388	76.2319	152.464	228.772	305.055	381.294	457.557	533.83
5.55583	-0.0667388	-0.0226607	-0.0555625	-0.012733	0.0255425	-0.00674693	-0.00379628	0.00841342			5.55583	-0.0667388	76.2379	152.466	228.769	305.068	381.296	457.56	533.832
5.5625	-0.0523701	-0.0105338	-0.0472503	-0.00919376	0.0427119	-0.00067135	0.00151253	0.0164236			5.5625	-0.0523701	76.25	152.474	228.772	305.085	381.302	457.565	533.84
5.56917	-0.035723	0.00437174	-0.0361594	-0.00286183	0.0563112	0.00534382	0.00576181	0.0286228			5.56917	-0.035723	76.2649	152.485	228.779	305.099	381.308	457.569	533.853
5.57583	-0.0171212	0.0221563	-0.0207591	0.0111373	0.0645311	0.0159222	0.0133964	0.0480285			5.57583	-0.0171212	76.2827	152.5	228.793	305.107	381.319	457.577	533.872
5.5825	-0.000243144	0.0377609	-0.00563133	0.0314217	0.0691473	0.0234161	0.0250292	0.0671033			5.5825	-0.000243144	76.2983	152.515	228.813	305.111	381.326	457.588	533.891
5.58917	0.00560844	0.0479633	0.00552483	0.0452848	0.0652848	0.0202993	0.0342187	0.0795791			5.58917	0.00560844	76.3085	152.527	228.827	305.108	381.323	457.598	533.903
5.59583	0.00366245	0.0542827	0.0132747	0.0478093	0.0559591	0.0053535	0.0375179	0.0860641			5.59583	0.00366245	76.3148	152.534	228.829	305.098	381.308	457.601	533.91
5.6025	-0.000101728	0.0546921	0.0174988	0.0409773	0.0439235	-0.00723855	0.0361379	0.0871969			5.6025	-0.000101728	76.3153	152.539	228.823	305.086	381.296	457.599	533.911
5.60917	-0.00352888	0.0505721	0.0162399	0.0317438	0.0361162	-0.0104522	0.0312802	0.0854036			5.60917	-0.00352888	76.3111	152.537	228.813	305.078	381.292	457.595	533.909
5.61583	-0.010441	0.04105	0.00957876	0.0233934	0.0313778	-0.00930851	0.0229376	0.0801535			5.61583	-0.010441	76.3016	152.531	228.805	305.074	381.293	457.586	533.904
5.6225	-0.0233895	0.0317377	-0.000210378	0.0160556	0.0260296	-0.0114844	0.0123733	0.075016			5.6225	-0.0233895	76.2923	152.521	228.798	305.068	381.291	457.576	533.899
5.62917	-0.0359831	0.0243433	-0.0109426	0.00787328	0.0209717	-0.0133028	0.0055017	0.0677225			5.62917	-0.0359831	76.2849	152.51	228.79	305.063	381.289	457.569	533.892
5.63583	-0.0413116	0.0189842	-0.0205933	0.000218976	0.0171944	-0.00971609	0.00160371	0.0609936			5.63583	-0.0413116	76.2795	152.501	228.782	305.059	381.293	457.565	533.885
5.6425	-0.0419478	0.0175211	-0.0273016	-0.00159627	0.0161077	-0.00756509	-0.00237036	0.0554706			5.6425	-0.0419478	76.2781	152.494	228.78	305.058	381.295	457.561	533.879
5.64917	-0.0393524	0.017594	-0.0296128	0.00645018	0.0199458	-0.0138168	-0.00549699	0.0524599			5.64917	-0.0393524	76.2782	152.492	228.788	305.062	381.289	457.558	533.876
5.65583	-0.0418833	0.0141087	-0.033575	0.0125743	0.0235122	-0.0245604	-0.00898151	0.0466149			5.65583	-0.0418833	76.2747	152.488	228.794	305.066	381.278	457.554	533.871
5.6625	-0.0414962	0.00890366	-0.033058	0.0155645	0.030406	-0.0294068	-0.0114555	0.0440118			5.6625	-0.0414962	76.2695	152.488	228.797	305.073	381.273	457.552	533.868
5.66917	-0.0384914	0.0049714	-0.0293609	0.0210101	0.0395684	-0.0268614	-0.0141727	0.0487113			5.66917	-0.0384914	76.2655	152.492	228.803	305.082	381.276	457.549	533.873
5.67583	-0.0360043	0.00458934	-0.0211599	0.0339419	0.0551175	-0.0218973	-0.0145467	0.0588159			5.67583	-0.0360043	76.2651	152.5	228.816	305.097	381.281	457.549	533.883
5.6825	-0.037304	0.00603398	-0.0125627	0.0476545	0.0729951	-0.0160009	-0.0129853	0.0681219			5.6825	-0.037304	76.2666	152.509	228.829	305.115	381.287	457.55	533.892
5.68917	-0.0409187	0.00786453	-0.00310273	0.0564773	0.0901125	-0.00980272	-0.0104011	0.0747857			5.68917	-0.0409187	76.2684	152.518	228.838	305.132	381.293	457.553	533.899
5.69583	-0.0427643	0.00812036	0.00955087	0.0604647	0.101228	-0.00390669	-0.00843206	0.0794293			5.69583	-0.0427643	76.2687	152.531	228.842	305.143	381.299	457.555	533.903
5.7025	-0.0455418	0.0100051	0.0204955	0.0617512	0.106801	-0.00051532	-0.00214967	0.0791543			5.7025	-0.0455418	76.2706	152.542	228.843	305.149	381.302	457.561	533.903
5.70917	-0.0478507	0.0182217	0.0277584	0.0651082	0.109646	0.00126572	0.00889295	0.0758611			5.70917	-0.0478507	76.2788	152.549	228.847	305.152	381.304	457.572	533.9
5.71583	-0.0469413	0.0310201	0.028159	0.0717781	0.107246	-0.000106066	0.0198159	0.0734561			5.71583	-0.0469413	76.2916	152.549	228.853	305.149	381.303	457.583	533.897
5.7225	-0.0420069	0.0415709	0.0253584	0.0769215	0.098381	-0.00350597	0.0276113	0.0727737			5.7225	-0.0420069	76.3021	152.546	228.859	305.141	381.299	457.591	533.897
5.72917	-0.0378036	0.0510093	0.0228759	0.074975	0.0846598	-0.00871728	0.033722	0.0746125			5.72917	-0.0378036	76.3116	152.544	228.857	305.127	381.294	457.597	533.899
5.73583	-0.0355804	0.0585843	0.0209142	0.0655398	0.0725585	-0.0135778	0.0402367	0.0767277			5.73583	-0.0355804	76.3191	152.542	228.847	305.115	381.289	457.604	533.901
5.7425	-0.0314854	0.0609638	0.0180484	0.0553368	0.0632824	-0.0184575	0.0395633	0.0763122			5.7425	-0.0314854	76.3215	152.539	228.837	305.106	381.284	457.603	533.9
5.74917	-0.0286772	0.0522082	0.00976967	0.0427315	0.0509191	-0.0217953	0.0290201	0.0692532			5.74917	-0.0286772	76.3128	152.531	228.824	305.093	381.281	457.592	533.893
5.75583	-0.0268099	0.0397528	-0.00316254	0.0327088	0.0375686	-0.0204186	0.0165822	0.0601701			5.75583	-0.0268099	76.3003	152.518	228.814	305.08	381.282	457.58	533.884
5.7625	-0.0286026	0.0281901	-0.0175862	0.023344	0.0263369	-0.0163385	0.00286861	0.0524337			5.7625	-0.0286026	76.2887	152.504	228.805	305.069	381.286	457.566	533.876
5.76917	-0.0256339	0.0181646	-0.0252276	0.0217909	0.0213309	-0.00735577	-0.00942139	0.0488495			5.76917	-0.0256339	76.2787	152.496	228.803	305.064	381.295	457.554	533.873
5.77583	-0.0128497	0.0163418	-0.0213284	0.033338	0.0226399	0.00694877	-0.017618	0.0519433			5.77583	-0.0128497	76.2769	152.5	228.815	305.065	381.31	457.546	533.876
5.7825	0.00775058	0.0285176	-0.00533783	0.0545251	0.0336334	0.0244346	-0.0122766	0.0666459			5.7825	0.00775058	76.2891	152.516	228.836	305.076	381.327	457.551	533.891
5.78917	0.0277101	0.0520525	0.0172434	0.0763075	0.0562605	0.0397591	0.00386824	0.0858625			5.78917	0.0277101	76.3126	152.538	228.858	305.098	381.343	457.567	533.91
5.79583	0.0440547	0.0749153	0.0415367	0.0938574	0.0840346	0.0493485	0.0240276	0.102344			5.79583	0.0440547	76.3355	152.563	228.876	305.126	381.352	457.587	533.926
5.8025	0.0557676	0.0909924	0.0590443	0.109693	0.107159	0.0543873	0.042893	0.110162			5.8025	0.0557676	76.3516	152.58	228.891	305.149	381.357	457.606	533.934
5.80917	0.0611053	0.0994121	0.0641262	0.12274	0.11927	0.0533515	0.0577675	0.111002			5.80917	0.0611053	76.36	152.585	228.904	305.162	381.356	457.621	533.935
5.81583	0.0569707	0.101192	0.0601838	0.133452	0.123084	0.0471038	0.0674611	0.106666			5.81583	0.0569707	76.3618	152.581	228.915	305.165	381.35	457.631	533.931
5.8225	0.0446588	0.0938491	0.0504569	0.138402	0.118447	0.0373117	0.0689775	0.094637			5.8225	0.0446588	76.3544	152.572	228.92	305.161	381.34	457.632	533.919
5.82917	0.0299101	0.0785026	0.0379714	0.138719	0.108786	0.0287566	0.0637656	0.0795467			5.82917	0.0299101	76.3391	152.559	228.92	305.151	381.332	457.627	533.903
5.83583	0.0166776	0.0626597	0.0278506	0.134598	0.0999471	0.0239164	0.0562551	0.067519			5.83583	0.0166776	76.3232	152.549	228.916	305.142	381.327	457.62	533.891
5.8425	0.0089387	0.052984	0.026758	0.130266	0.0971845	0.0222014	0.0532846	0.0626737			5.8425	0.0089387	76.3135	152.548	228.912	305.139	381.325	457.617	533.887
5.84917	0.00925824	0.0522835	0.0346405	0.125928	0.101554	0.0247125	0.0602798	0.0620984			5.84917	0.00925824	76.3128	152.556	228.908	305.144	381.328	457.624	533.886
5.85583	0.016125	0.0607754	0.0436093	0.121398	0.110561	0.0313449	0.0752528	0.0658967			5.85583	0.016125	76.3213	152.565	228.903	305.153	381.334	457.639	533.89
5.8625	0.0267359	0.0735007	0.0510893	0.118253	0.121172	0.0408991	0.0930163	0.0758258			5.8625	0.0267359	76.3341	152.572	228.9	305.163	381.344	457.656	533.9
5.86917	0.0384682	0.0870191	0.0574552	0.120129	0.128761	0.0489842	0.10904	0.0900362			5.86917	0.0384682	76.3476	152.579	228.902	305.171	381.352	457.672	533.914
5.87583	0.0430869	0.0971698	0.0609302	0.121341	0.126838	0.0496063	0.118427	0.100099			5.87583	0.0430869	76.3577	152.582	228.903	305.169	381.352	457.682	533.924
5.8825	0.0433679	0.104553	0.060684	0.121268	0.121289	0.0482258	0.121092	0.105683			5.8825	0.0433679	76.3651	152.582	228.903	305.164	381.351	457.684	533.93
5.88917	0.038595	0.110273	0.0563908	0.121742	0.116529	0.04881	0.116319	0.109493			5.88917	0.038595	76.3708	152.578	228.903	305.159	381.352	457.68	533.933
5.89583	0.0336673	0.110236	0.0544456	0.120885	0.11303	0.0500414	0.106623	0.113034			5.89583	0.0336673	76.3708	152.576	228.903	305.155	381.353	457.67	533.937
5.9025	0.0319706	0.107162	0.0566176	0.121441	0.116175	0.0491425	0.0968204	0.116521			5.9025	0.0319706	76.3677	152.578	228.903	305.158	381.352	457.66	533.94
5.90917	0.032335	0.102424	0.0599854	0.12012	0.123625	0.0453686	0.0933702	0.11723			5.90917	0.032335	76.363	152.581	228.902	305.166	381.348	457.657	533.941
5.91583	0.0379246	0.0985751	0.063766	0.120245	0.136698	0.0467813	0.0960987	0.119376			5.91583	0.0379246	76.3591	152.585	228.902	305.179	381.35	457.659	533.943
5.9225	0.045873	0.0990168	0.0694529	0.120343	0.147486	0.0539055	0.103093	0.123872			5.9225	0.045873	76.3596	152.591	228.902	305.19	381.357	457.666	533.948
5.92917	0.0601659	0.106485	0.0807363	0.123983	0.155995	0.0655507	0.115479	0.132119			5.92917	0.0601659	76.367	152.602	228.906	305.198	381.368	457.679	533.956
5.93583	0.0770463	0.117937	0.0907573	0.137289	0.166413	0.0744063	0.131883	0.143897			5.93583	0.0770463	76.3785	152.612	228.919	305.209	381.377	457.695	533.968
5.9425	0.0860519	0.124438	0.0886752	0.150434	0.16882	0.0816339	0.141842	0.150666			5.9425	0.0860519	76.385	152.61	228.932	305.211	381.384	457.705	533.975
5.94917	0.0935528	0.130643	0.0820055	0.163415	0.167682	0.092662	0.146005	0.158995			5.94917	0.0935528	76.3912	152.603	228.945	305.21	381.395	457.709	533.983
5.95583	0.102474	0.139369	0.0783341	0.175124	0.168137	0.105388	0.146343	0.168116			5.95583	0.102474	76.3999	152.599	228.957	305.21	381.408	457.71	533.992
5.9625	0.110788	0.14627	0.0766522	0.184757	0.175013	0.11625	0.148459	0.174003			5.9625	0.110788	76.4068	152.598	228.966	305.217	381.419	457.712	533.998
5.96917	0.114088	0.145106	0.0707195	0.18888	0.18344	0.122296	0.150805	0.172231			5.96917	0.114088	76.4057	152.592	228.971	305.226	381.425	457.714	533.996
5.97583	0.114739	0.143473	0.0671794	0.186052	0.189654	0.126279	0.153362	0.165647			5.97583	0.114739	76.404	152.588	228.968	305.232	381.429	457.717	533.99
5.9825	0.12064	0.146057	0.071194	0.183747	0.198023	0.126216	0.15831	0.162448			5.9825	0.12064	76.4066	152.592	228.965	305.24	381.429	457.722	533.986
5.98917	0.126657	0.148969	0.0779205	0.180681	0.206015	0.119852	0.163851	0.159162			5.98917	0.126657	76.4095	152.599	228.962	305.248	381.423	457.727	533.983
5.99583	0.129174	0.148842	0.0825617	0.176109	0.211358	0.108352	0.169705	0.154317			5.99583	0.129174	76.4094	152.604	228.958	305.254	381.411	457.733	533.978
6.0025	0.129892	0.149032	0.0865663	0.174585	0.211596	0.0950634	0.174715	0.152715			6.0025	0.129892	76.4096	152.608	228.956	305.254	381.398	457.738	533.977
6.00917	0.126932	0.151752	0.0940548	0.175988	0.210677	0.0865564	0.177477	0.157899			6.00917	0.126932	76.4123	152.615	228.958	305.253	381.389	457.741	533.982
6.01583	0.12132	0.152878	0.103287	0.178873	0.205896	0.0868912	0.176157	0.165113			6.01583	0.12132	76.4134	152.624	228.961	305.248	381.39	457.74	533.989
6.0225	0.115838	0.155764	0.11571	0.181008	0.201189	0.0991748	0.176873	0.16987			6.0225	0.115838	76.4163	152.637	228.963	305.243	381.402	457.74	533.994
6.02917	0.117853	0.167191	0.132858	0.188513	0.19811	0.116852	0.182703	0.174392			6.02917	0.117853	76.4277	152.654	228.97	305.24	381.42	457.746	533.998
6.03583	0.126328	0.181936	0.151895	0.202967	0.200594	0.13343	0.191655	0.183247			6.03583	0.126328	76.4425	152.673	228.985	305.243	381.436	457.755	534.007
6.0425	0.134252	0.191526	0.164346	0.215159	0.203814	0.143951	0.197671	0.195218			6.0425	0.134252	76.4521	152.685	228.997	305.246	381.447	457.761	534.019
6.04917	0.141276	0.195224	0.168521	0.222716	0.202141	0.149127	0.202788	0.206548			6.04917	0.141276	76.4558	152.69	229.004	305.244	381.452	457.766	534.03
6.05583	0.152824	0.201724	0.171206	0.231491	0.200338	0.153429	0.216721	0.219332			6.05583	0.152824	76.4623	152.692	229.013	305.243	381.456	457.78	534.043
6.0625	0.166518	0.21217	0.175931	0.24163	0.204348	0.155095	0.238997	0.231015			6.0625	0.166518	76.4727	152.697	229.023	305.247	381.458	457.802	534.055
6.06917	0.177632	0.218377	0.177846	0.249641	0.213072	0.157374	0.259648	0.239393			6.06917	0.177632	76.4789	152.699	229.031	305.255	381.46	457.823	534.063
6.07583	0.186472	0.21888	0.175487	0.252748	0.219252	0.15989	0.270872	0.24179			6.07583	0.186472	76.4794	152.697	229.034	305.261	381.463	457.834	534.066
6.0825	0.1937	0.218367	0.172591	0.253079	0.219576	0.15943	0.273332	0.23865			6.0825	0.1937	76.4789	152.694	229.035	305.262	381.462	457.837	534.063
6.08917	0.201946	0.22048	0.172796	0.253115	0.221444	0.157317	0.273949	0.238256			6.08917	0.201946	76.481	152.694	229.035	305.264	381.46	457.837	534.062
6.09583	0.211832	0.225714	0.175646	0.254186	0.229794	0.156579	0.271914	0.245165			6.09583	0.211832	76.4863	152.697	229.036	305.272	381.459	457.835	534.069
6.1025	0.223667	0.231962	0.17951	0.257652	0.244324	0.160832	0.268967	0.262113			6.1025	0.223667	76.4925	152.701	229.039	305.287	381.464	457.832	534.086
6.10917	0.238043	0.241277	0.186917	0.266415	0.259713	0.167828	0.271422	0.28441			6.10917	0.238043	76.5018	152.708	229.048	305.302	381.471	457.835	534.108
6.11583	0.250527	0.254238	0.197971	0.278381	0.277685	0.177327	0.282475	0.305464			6.11583	0.250527	76.5148	152.719	229.06	305.32	381.48	457.846	534.129
6.1225	0.261719	0.267442	0.208791	0.291791	0.296695	0.196094	0.298436	0.321334			6.1225	0.261719	76.528	152.73	229.073	305.339	381.499	457.862	534.145
6.12917	0.276768	0.284464	0.219614	0.310011	0.316488	0.224765	0.317776	0.333921			6.12917	0.276768	76.545	152.741	229.092	305.359	381.528	457.881	534.158
6.13583	0.296688	0.30338	0.233285	0.330963	0.338467	0.254568	0.339127	0.345777			6.13583	0.296688	76.5639	152.754	229.113	305.381	381.557	457.902	534.17
6.1425	0.318665	0.319763	0.247284	0.349756	0.358026	0.275626	0.357766	0.35616			6.1425	0.318665	76.5803	152.768	229.131	305.4	381.578	457.921	534.18
6.14917	0.329509	0.326273	0.256178	0.362116	0.370483	0.289615	0.364795	0.360849			6.14917	0.329509	76.5868	152.777	229.144	305.413	381.592	457.928	534.185
6.15583	0.329476	0.327385	0.260628	0.365579	0.371732	0.298	0.358563	0.359215			6.15583	0.329476	76.5879	152.782	229.147	305.414	381.601	457.922	534.183
6.1625	0.324953	0.326611	0.263669	0.365017	0.370027	0.300635	0.350702	0.354285			6.1625	0.324953	76.5872	152.785	229.147	305.412	381.603	457.914	534.178
6.16917	0.320542	0.32054	0.26475	0.362452	0.370808	0.291599	0.344861	0.349612			6.16917	0.320542	76.5811	152.786	229.144	305.413	381.594	457.908	534.174
6.17583	0.311888	0.307927	0.258336	0.358437	0.367438	0.275254	0.337637	0.34017			6.17583	0.311888	76.5685	152.779	229.14	305.41	381.578	457.901	534.164
6.1825	0.298818	0.297567	0.250837	0.355316	0.359001	0.264799	0.332197	0.33301			6.1825	0.298818	76.5581	152.772	229.137	305.401	381.568	457.896	534.157
6.18917	0.293416	0.301715	0.253555	0.357609	0.356932	0.268415	0.339669	0.336683			6.18917	0.293416	76.5623	152.775	229.139	305.399	381.571	457.903	534.161
6.19583	0.307411	0.317916	0.270709	0.373756	0.370311	0.286063	0.368446	0.358449			6.19583	0.307411	76.5785	152.792	229.155	305.413	381.589	457.932	534.182
6.2025	0.335226	0.339193	0.295801	0.397372	0.391617	0.307547	0.402937	0.387521			6.2025	0.335226	76.5998	152.817	229.179	305.434	381.61	457.966	534.211
6.20917	0.362028	0.361564	0.321509	0.420618	0.409477	0.33082	0.428785	0.413979			6.20917	0.362028	76.6221	152.843	229.202	305.452	381.634	457.992	534.238
6.21583	0.382677	0.384787	0.347117	0.443246	0.425223	0.353169	0.444189	0.43443			6.21583	0.382677	76.6453	152.868	229.225	305.467	381.656	458.008	534.258
6.2225	0.397069	0.40128	0.369332	0.46298	0.439178	0.373675	0.451905	0.449583			6.2225	0.397069	76.6618	152.89	229.245	305.481	381.676	458.015	534.273
6.22917	0.409328	0.410299	0.388364	0.483129	0.453203	0.391855	0.454627	0.459831			6.22917	0.409328	76.6709	152.909	229.265	305.495	381.695	458.018	534.284
6.23583	0.419085	0.416516	0.404118	0.499553	0.465239	0.406323	0.452464	0.468381			6.23583	0.419085	76.6771	152.925	229.281	305.507	381.709	458.016	534.292
6.2425	0.425409	0.423376	0.417654	0.514365	0.480486	0.420698	0.454019	0.481328			6.2425	0.425409	76.6839	152.939	229.296	305.523	381.723	458.017	534.305
6.24917	0.432201	0.429049	0.427618	0.527145	0.497283	0.429345	0.463672	0.499232			6.24917	0.432201	76.6896	152.949	229.309	305.54	381.732	458.027	534.323
6.25583	0.439643	0.430567	0.431044	0.534543	0.513505	0.434652	0.474452	0.513562			6.25583	0.439643	76.6911	152.952	229.316	305.556	381.737	458.038	534.337
6.2625	0.449562	0.43332	0.433797	0.537362	0.529367	0.441652	0.483418	0.521118			6.2625	0.449562	76.6939	152.955	229.319	305.572	381.744	458.047	534.345
6.26917	0.462039	0.439908	0.435139	0.537248	0.540979	0.449353	0.491603	0.523732			6.26917	0.462039	76.7005	152.956	229.319	305.583	381.752	458.055	534.348
6.27583	0.470355	0.446552	0.4332	0.533659	0.542917	0.452764	0.494674	0.520372			6.27583	0.470355	76.7071	152.954	229.315	305.585	381.756	458.058	534.344
6.2825	0.473341	0.45327	0.430382	0.527328	0.535112	0.455713	0.490984	0.514876			6.2825	0.473341	76.7138	152.951	229.309	305.577	381.759	458.054	534.339
6.28917	0.475109	0.463181	0.434094	0.522468	0.52972	0.469769	0.485123	0.511879			6.28917	0.475109	76.7237	152.955	229.304	305.572	381.773	458.048	534.336
6.29583	0.483708	0.480492	0.449974	0.525508	0.533619	0.494506	0.48943	0.518898			6.29583	0.483708	76.7411	152.971	229.307	305.576	381.797	458.053	534.343
6.3025	0.495111	0.500074	0.471941	0.53666	0.54361	0.515915	0.504171	0.534963			6.3025	0.495111	76.7606	152.993	229.318	305.586	381.819	458.068	534.359
6.30917	0.503561	0.517556	0.4899	0.551866	0.55519	0.529955	0.520728	0.552509			6.30917	0.503561	76.7781	153.011	229.334	305.597	381.833	458.084	534.376
6.31583	0.510012	0.533933	0.503892	0.57135	0.573411	0.541533	0.538622	0.568102			6.31583	0.510012	76.7945	153.025	229.353	305.616	381.844	458.102	534.392
6.3225	0.520699	0.549962	0.51563	0.590469	0.59818	0.558269	0.558846	0.581566			6.3225	0.520699	76.8105	153.037	229.372	305.64	381.861	458.122	534.405
6.32917	0.538265	0.568412	0.529788	0.610018	0.625289	0.579311	0.58118	0.592982			6.32917	0.538265	76.829	153.051	229.392	305.668	381.882	458.145	534.417
6.33583	0.556846	0.587786	0.542964	0.630832	0.648043	0.599117	0.599284	0.601712			6.33583	0.556846	76.8483	153.064	229.413	305.69	381.902	458.163	534.426
6.3425	0.575176	0.606325	0.556257	0.649668	0.667556	0.615398	0.612369	0.610287			6.3425	0.575176	76.8669	153.077	229.431	305.71	381.918	458.176	534.434
6.34917	0.588469	0.621195	0.569219	0.662205	0.681103	0.627521	0.622802	0.615333			6.34917	0.588469	76.8818	153.09	229.444	305.723	381.93	458.186	534.439
6.35583	0.60207	0.63	0.580409	0.667824	0.685683	0.638442	0.633541	0.620877			6.35583	0.60207	76.8906	153.102	229.449	305.728	381.941	458.197	534.445
6.3625	0.613285	0.636042	0.591219	0.673634	0.683594	0.645233	0.647618	0.624862			6.3625	0.613285	76.8966	153.112	229.455	305.726	381.948	458.211	534.449
6.36917	0.618761	0.638548	0.59754	0.680718	0.67844	0.639707	0.659769	0.628526			6.36917	0.618761	76.8991	153.119	229.462	305.721	381.942	458.223	534.452
6.37583	0.615758	0.635342	0.599102	0.68385	0.675982	0.630194	0.669164	0.630021			6.37583	0.615758	76.8959	153.12	229.466	305.718	381.933	458.233	534.454
6.3825	0.611063	0.629291	0.59639	0.684326	0.675585	0.627486	0.679728	0.631474			6.3825	0.611063	76.8898	153.118	229.466	305.718	381.93	458.243	534.455
6.38917	0.616016	0.628453	0.595075	0.685642	0.683978	0.636879	0.694694	0.637939			6.38917	0.616016	76.889	153.116	229.467	305.726	381.94	458.258	534.462
6.39583	0.629994	0.637051	0.603196	0.694607	0.700815	0.653965	0.714871	0.64918			6.39583	0.629994	76.8976	153.124	229.476	305.743	381.957	458.278	534.473
6.4025	0.650706	0.653692	0.62079	0.707237	0.723224	0.673769	0.735106	0.663945			6.4025	0.650706	76.9143	153.142	229.489	305.765	381.977	458.298	534.488
6.40917	0.675121	0.674957	0.646824	0.725072	0.747633	0.698989	0.758567	0.681971			6.40917	0.675121	76.9355	153.168	229.507	305.79	382.002	458.322	534.506
6.41583	0.703706	0.703202	0.673161	0.749547	0.771628	0.727302	0.784768	0.70469			6.41583	0.703706	76.9638	153.194	229.531	305.814	382.03	458.348	534.529
6.4225	0.732335	0.73258	0.696341	0.777555	0.797064	0.749812	0.809106	0.729684			6.4225	0.732335	76.9931	153.217	229.559	305.839	382.053	458.372	534.554
6.42917	0.753248	0.753155	0.715485	0.798671	0.821113	0.763632	0.828588	0.749505			6.42917	0.753248	77.0137	153.237	229.58	305.863	382.066	458.392	534.573
6.43583	0.767599	0.767689	0.731449	0.81124	0.843193	0.772689	0.841986	0.767493			6.43583	0.767599	77.0282	153.253	229.593	305.885	382.075	458.405	534.591
6.4425	0.77653	0.778818	0.744009	0.819612	0.862235	0.784786	0.854254	0.785677			6.4425	0.77653	77.0394	153.265	229.601	305.904	382.088	458.418	534.61
6.44917	0.787272	0.789497	0.753735	0.826206	0.87911	0.801344	0.868811	0.806025			6.44917	0.787272	77.0501	153.275	229.608	305.921	382.104	458.432	534.63
6.45583	0.799926	0.797314	0.76775	0.828995	0.893545	0.819998	0.88528	0.823998			6.45583	0.799926	77.0579	153.289	229.611	305.936	382.123	458.449	534.648
6.4625	0.81669	0.808299	0.790179	0.832156	0.905961	0.84592	0.899183	0.840854			6.4625	0.81669	77.0689	153.311	229.614	305.948	382.149	458.463	534.665
6.46917	0.844755	0.832009	0.821996	0.848843	0.923546	0.87894	0.91485	0.865148			6.46917	0.844755	77.0926	153.343	229.631	305.966	382.182	458.478	534.689
6.47583	0.881818	0.864561	0.856455	0.879165	0.945862	0.916955	0.933316	0.894791			6.47583	0.881818	77.1251	153.378	229.661	305.988	382.22	458.497	534.719
6.4825	0.920439	0.90056	0.889116	0.915286	0.969811	0.951806	0.954295	0.927414			6.4825	0.920439	77.1611	153.41	229.697	306.012	382.255	458.518	534.751
6.48917	0.950306	0.92988	0.914144	0.946706	0.993249	0.978779	0.971763	0.951623			6.48917	0.950306	77.1904	153.435	229.728	306.035	382.282	458.535	534.776
6.49583	0.969862	0.948023	0.930857	0.971494	1.01285	0.9961	0.986551	0.9664			6.49583	0.969862	77.2086	153.452	229.753	306.055	382.299	458.55	534.79
6.5025	0.980535	0.958103	0.94046	0.989053	1.02774	1.00373	1.00152	0.975276			6.5025	0.980535	77.2187	153.462	229.771	306.07	382.307	458.565	534.799
6.50917	0.984789	0.961331	0.946073	0.995504	1.03599	1.00827	1.01721	0.977265			6.50917	0.984789	77.2219	153.467	229.777	306.078	382.311	458.581	534.801
6.51583	0.990717	0.969885	0.95558	1.00479	1.04557	1.0157	1.0384	0.982484			6.51583	0.990717	77.2304	153.477	229.786	306.088	382.318	458.602	534.806
6.5225	1.00627	0.986065	0.973667	1.02393	1.0627	1.03063	1.06397	0.991711			6.5225	1.00627	77.2466	153.495	229.806	306.105	382.333	458.627	534.816
6.52917	1.03346	1.01463	1.00128	1.05782	1.09018	1.05259	1.09831	1.01416			6.52917	1.03346	77.2752	153.522	229.839	306.132	382.355	458.662	534.838
6.53583	1.06793	1.0512	1.03308	1.0976	1.12313	1.08082	1.13325	1.04509			6.53583	1.06793	77.3118	153.554	229.879	306.165	382.384	458.697	534.869
6.5425	1.10921	1.09179	1.06699	1.14029	1.15604	1.1156	1.16977	1.08374			6.5425	1.10921	77.3523	153.588	229.922	306.198	382.418	458.733	534.908
6.54917	1.15284	1.13383	1.10046	1.18793	1.18843	1.1539	1.20768	1.12843			6.54917	1.15284	77.3944	153.622	229.97	306.231	382.457	458.771	534.952
6.55583	1.19318	1.17016	1.13106	1.23061	1.21612	1.19206	1.24182	1.17042			6.55583	1.19318	77.4307	153.652	230.012	306.258	382.495	458.805	534.994
6.5625	1.23032	1.20664	1.16182	1.26429	1.24363	1.23133	1.27562	1.20964			6.5625	1.23032	77.4672	153.683	230.046	306.286	382.534	458.839	535.034
6.56917	1.26505	1.24137	1.19273	1.29143	1.27621	1.27059	1.31178	1.24342			6.56917	1.26505	77.5019	153.714	230.073	306.318	382.573	458.875	535.067
6.57583	1.30136	1.27817	1.22477	1.31769	1.31379	1.31166	1.35477	1.27591			6.57583	1.30136	77.5387	153.746	230.099	306.356	382.614	458.918	535.1
6.5825	1.33618	1.31729	1.25673	1.34629	1.35338	1.35427	1.40198	1.30976			6.5825	1.33618	77.5779	153.778	230.128	306.396	382.657	458.965	535.134
6.58917	1.3712	1.36049	1.29421	1.37783	1.39426	1.3997	1.44988	1.34757			6.58917	1.3712	77.6211	153.815	230.16	306.436	382.702	459.013	535.171
6.59583	1.40805	1.40434	1.33472	1.4116	1.43921	1.4442	1.49864	1.38646			6.59583	1.40805	77.6649	153.856	230.193	306.481	382.747	459.062	535.21
6.6025	1.44347	1.44093	1.37179	1.44756	1.4841	1.48558	1.54551	1.42073			6.6025	1.44347	77.7015	153.893	230.229	306.526	382.788	459.109	535.245
6.60917	1.48007	1.47657	1.40934	1.48231	1.52387	1.53017	1.5864	1.45305			6.60917	1.48007	77.7371	153.93	230.264	306.566	382.833	459.15	535.277
6.61583	1.51859	1.51665	1.45132	1.52058	1.56081	1.57707	1.62493	1.48668			6.61583	1.51859	77.7772	153.972	230.302	306.603	382.88	459.188	535.311
6.6225	1.56245	1.56001	1.49707	1.55874	1.60034	1.62278	1.65972	1.52245			6.6225	1.56245	77.8206	154.018	230.34	306.643	382.926	459.223	535.346
6.62917	1.6089	1.60341	1.54047	1.59517	1.64535	1.66871	1.69902	1.55529			6.62917	1.6089	77.864	154.062	230.377	306.688	382.972	459.262	535.379
6.63583	1.66044	1.65145	1.58756	1.64034	1.69756	1.72003	1.7477	1.59554			6.63583	1.66044	77.912	154.109	230.422	306.74	383.023	459.311	535.419
6.6425	1.71509	1.70701	1.64073	1.69271	1.75117	1.779	1.80521	1.64452			6.6425	1.71509	77.9676	154.162	230.474	306.793	383.082	459.369	535.468
6.64917	1.77299	1.76633	1.69862	1.75481	1.80849	1.84292	1.87313	1.7024			6.64917	1.77299	78.0269	154.22	230.536	306.851	383.146	459.436	535.526
6.65583	1.83319	1.82261	1.75823	1.82048	1.86936	1.91246	1.94382	1.76318			6.65583	1.83319	78.0832	154.279	230.602	306.912	383.215	459.507	535.587
6.6625	1.894	1.87885	1.81924	1.89084	1.93504	1.98523	2.01655	1.82186			6.6625	1.894	78.1394	154.34	230.673	306.977	383.288	459.58	535.646
6.66917	1.95209	1.93308	1.87729	1.95902	1.99798	2.05288	2.08418	1.87761			6.66917	1.95209	78.1936	154.398	230.741	307.04	383.356	459.648	535.702
6.67583	2.00822	1.98059	1.93196	2.01809	2.05294	2.10952	2.14269	1.92662			6.67583	2.00822	78.2412	154.453	230.8	307.095	383.412	459.706	535.751
6.6825	2.06789	2.02237	1.98184	2.06689	2.10561	2.16168	2.19568	1.9737			6.6825	2.06789	78.2829	154.503	230.849	307.148	383.464	459.759	535.798
6.68917	2.13681	2.07044	2.03229	2.11082	2.15945	2.21621	2.24791	2.02438			6.68917	2.13681	78.331	154.553	230.892	307.202	383.519	459.811	535.848
6.69583	2.21409	2.13184	2.08416	2.15453	2.21319	2.27632	2.30564	2.07892			6.69583	2.21409	78.3924	154.605	230.936	307.255	383.579	459.869	535.903
6.7025	2.29739	2.203	2.14197	2.20488	2.26743	2.34076	2.3694	2.13907			6.7025	2.29739	78.4636	154.663	230.987	307.31	383.644	459.933	535.963
6.70917	2.38061	2.27693	2.20731	2.26472	2.32419	2.41464	2.44403	2.20107			6.70917	2.38061	78.5375	154.728	231.046	307.366	383.717	460.007	536.025
6.71583	2.46239	2.3535	2.27769	2.33683	2.38877	2.49672	2.52772	2.26657			6.71583	2.46239	78.6141	154.799	231.119	307.431	383.8	460.091	536.09
6.7225	2.53883	2.43249	2.35095	2.41621	2.45739	2.5745	2.61226	2.33281			6.7225	2.53883	78.693	154.872	231.198	307.5	383.877	460.176	536.157
6.72917	2.60818	2.50812	2.4199	2.49543	2.52354	2.64597	2.69115	2.39589			6.72917	2.60818	78.7687	154.941	231.277	307.566	383.949	460.254	536.22
6.73583	2.6766	2.57919	2.48812	2.57481	2.59038	2.71752	2.76672	2.45881			6.73583	2.6766	78.8398	155.009	231.356	307.633	384.02	460.33	536.283
6.7425	2.74801	2.64771	2.55711	2.65248	2.66203	2.79367	2.84433	2.52501			6.7425	2.74801	78.9083	155.078	231.434	307.704	384.096	460.408	536.349
6.74917	2.82679	2.72081	2.62974	2.72929	2.74351	2.87567	2.92311	2.5966			6.74917	2.82679	78.9814	155.151	231.511	307.786	384.178	460.486	536.421
6.75583	2.91248	2.79995	2.70458	2.80139	2.8344	2.96558	3.00689	2.67645			6.75583	2.91248	79.0605	155.226	231.583	307.877	384.268	460.57	536.5
6.7625	3.00429	2.88278	2.78407	2.87349	2.92813	3.06746	3.09728	2.75817			6.7625	3.00429	79.1433	155.305	231.655	307.97	384.37	460.661	536.582
6.76917	3.10012	2.96304	2.87101	2.94706	3.02039	3.17757	3.19501	2.83619			6.76917	3.10012	79.2236	155.392	231.729	308.063	384.48	460.758	536.66
6.77583	3.19866	3.04659	2.96935	3.02982	3.11334	3.29194	3.29831	2.91252			6.77583	3.19866	79.3072	155.49	231.811	308.156	384.595	460.862	536.736
6.7825	3.30465	3.13865	3.07952	3.12507	3.21087	3.41168	3.40908	2.99479			6.7825	3.30465	79.3992	155.601	231.907	308.253	384.714	460.972	536.819
6.78917	3.41941	3.2404	3.19272	3.22996	3.30992	3.53314	3.52813	3.08914			6.78917	3.41941	79.501	155.714	232.012	308.352	384.836	461.091	536.913
6.79583	3.53971	3.34824	3.30485	3.33949	3.40375	3.65769	3.65082	3.18378			6.79583	3.53971	79.6088	155.826	232.121	308.446	384.96	461.214	537.008
6.8025	3.66865	3.46676	3.42003	3.45496	3.50708	3.79049	3.77976	3.28643			6.8025	3.66865	79.7273	155.941	232.237	308.549	385.093	461.343	537.11
6.80917	3.80506	3.59667	3.54279	3.57671	3.62839	3.93329	3.91664	3.40072			6.80917	3.80506	79.8572	156.064	232.358	308.671	385.236	461.48	537.225
6.81583	3.95111	3.73683	3.67531	3.70538	3.76385	4.08099	4.0646	3.52833			6.81583	3.95111	79.9974	156.196	232.487	308.806	385.384	461.628	537.352
6.8225	4.10434	3.88123	3.80875	3.83909	3.90415	4.23101	4.21878	3.65939			6.8225	4.10434	80.1418	156.33	232.621	308.946	385.534	461.782	537.483
6.82917	4.26619	4.02699	3.94784	3.97933	4.05197	4.38749	4.37873	3.78873			6.82917	4.26619	80.2876	156.469	232.761	309.094	385.69	461.942	537.613
6.83583	4.43512	4.17531	4.09854	4.12988	4.21438	4.55524	4.54718	3.92391			6.83583	4.43512	80.4359	156.62	232.912	309.257	385.858	462.111	537.748
6.8425	4.61233	4.32843	4.25738	4.29181	4.38448	4.73117	4.72725	4.06464			6.8425	4.61233	80.589	156.778	233.073	309.427	386.034	462.291	537.889
6.84917	4.79845	4.49007	4.41902	4.46052	4.55671	4.913	4.91432	4.20892			6.84917	4.79845	80.7506	156.94	233.242	309.599	386.216	462.478	538.033
6.85583	4.98886	4.65686	4.57818	4.62762	4.73034	5.10168	5.10569	4.35049			6.85583	4.98886	80.9174	157.099	233.409	309.773	386.404	462.669	538.174
6.8625	5.18144	4.82782	4.74056	4.79051	4.90574	5.29913	5.30112	4.49269			6.8625	5.18144	81.0884	157.262	233.572	309.948	386.602	462.864	538.317
6.86917	5.37577	5.00653	4.91068	4.95652	5.08448	5.51273	5.50738	4.64162			6.86917	5.37577	81.2671	157.432	233.738	310.127	386.816	463.071	538.466
6.87583	5.5799	5.19594	5.0877	5.13032	5.27126	5.7362	5.72295	4.79985			6.87583	5.5799	81.4565	157.609	233.912	310.313	387.039	463.286	538.624
6.8825	5.7894	5.39155	5.26804	5.30759	5.46368	5.96268	5.93722	4.96128			6.8825	5.7894	81.6521	157.789	234.089	310.506	387.265	463.501	538.785
6.88917	6.00498	5.58923	5.45667	5.48989	5.65799	6.19384	6.15471	5.13232			6.88917	6.00498	81.8498	157.978	234.272	310.7	387.497	463.718	538.956
6.89583	6.23193	5.79559	5.66112	5.68327	5.85693	6.43728	6.38595	5.31791			6.89583	6.23193	82.0561	158.182	234.465	310.899	387.74	463.949	539.142
6.9025	6.47887	6.01796	5.8854	5.89533	6.07073	6.69561	6.63671	5.5212			6.9025	6.47887	82.2785	158.407	234.677	311.113	387.998	464.2	539.345
6.90917	6.7435	6.25092	6.12217	6.11786	6.30365	6.96211	6.89704	5.7326			6.90917	6.7435	82.5115	158.643	234.9	311.346	388.265	464.46	539.557
6.91583	7.02139	6.49545	6.37338	6.35049	6.55039	7.23685	7.16778	5.9528			6.91583	7.02139	82.756	158.894	235.132	311.593	388.54	464.731	539.777
6.9225	7.31503	6.75316	6.64444	6.59825	6.81118	7.52506	7.46095	6.18654			6.9225	7.31503	83.0137	159.166	235.38	311.853	388.828	465.024	540.01
6.92917	7.62708	7.02725	6.93331	6.86456	7.09056	7.83011	7.77442	6.43257			6.92917	7.62708	83.2878	159.454	235.646	312.133	389.133	465.338	540.256
6.93583	7.95347	7.31414	7.23261	7.14693	7.38888	8.15456	8.10177	6.69118			6.93583	7.95347	83.5747	159.754	235.929	312.431	389.457	465.665	540.515
6.9425	8.29023	7.61518	7.53794	7.44261	7.70256	8.49806	8.44187	6.96448			6.9425	8.29023	83.8757	160.059	236.224	312.745	389.801	466.005	540.788
6.94917	8.63794	7.93372	7.85361	7.75335	8.02818	8.86113	8.79863	7.25364			6.94917	8.63794	84.1943	160.375	236.535	313.07	390.164	466.362	541.078
6.95583	9.00147	8.27308	8.18821	8.08167	8.36945	9.24081	9.17551	7.56119			6.95583	9.00147	84.5336	160.709	236.863	313.412	390.544	466.739	541.385
6.9625	9.3767	8.62619	8.53178	8.42293	8.72306	9.63553	9.56458	7.88559			6.9625	9.3767	84.8867	161.053	237.205	313.765	390.938	467.128	541.709
6.96917	9.75329	8.98971	8.88576	8.77606	9.0897	10.0432	9.96548	8.22374			6.96917	9.75329	85.2503	161.407	237.558	314.132	391.346	467.529	542.048
6.97583	10.1324	9.36617	9.24887	9.14342	9.47359	10.4602	10.3766	8.57174			6.97583	10.1324	85.6267	161.77	237.925	314.516	391.763	467.94	542.396
6.9825	10.5153	9.7531	9.62627	9.52325	9.87223	10.8815	10.7947	8.92897			6.9825	10.5153	86.0137	162.147	238.305	314.914	392.184	468.358	542.753
6.98917	10.9029	10.1466	10.0174	9.91683	10.279	11.3062	11.2162	9.3022			6.98917	10.9029	86.4072	162.539	238.699	315.321	392.609	468.78	543.126
6.99583	11.2883	10.5424	10.4132	10.3181	10.6872	11.7338	11.6383	9.68621			6.99583	11.2883	86.803	162.934	239.1	315.729	393.037	469.202	543.51
7.0025	11.6704	10.9484	10.8187	10.7319	11.1014	12.1675	12.0653	10.0842			7.0025	11.6704	87.2089	163.34	239.514	316.144	393.47	469.629	543.908
7.00917	12.0476	11.3656	11.2344	11.1573	11.5276	12.6043	12.4987	10.4971			7.00917	12.0476	87.6261	163.756	239.939	316.57	393.907	470.062	544.321
7.01583	12.4117	11.7847	11.6598	11.59	11.9638	13.0344	12.9319	10.9263			7.01583	12.4117	88.0453	164.181	240.372	317.006	394.337	470.495	544.75
7.0225	12.7542	12.1963	12.0842	12.0245	12.4005	13.449	13.3545	11.3684			7.0225	12.7542	88.4569	164.605	240.806	317.443	394.752	470.918	545.192
7.02917	13.0665	12.5946	12.4992	12.4533	12.8301	13.8357	13.7531	11.817			7.02917	13.0665	88.8551	165.02	241.235	317.872	395.138	471.316	545.641
7.03583	13.3387	12.9748	12.8966	12.8683	13.2414	14.1863	14.1174	12.2674			7.03583	13.3387	89.2353	165.418	241.65	318.284	395.489	471.681	546.091
7.0425	13.5629	13.3322	13.2735	13.2667	13.6301	14.4962	14.4408	12.716			7.0425	13.5629	89.5927	165.795	242.048	318.672	395.799	472.004	546.54
7.04917	13.7361	13.6608	13.6251	13.6476	13.9913	14.7594	14.7179	13.1594			7.04917	13.7361	89.9214	166.146	242.429	319.033	396.062	472.281	546.983
7.05583	13.8584	13.9552	13.9443	14.0038	14.3183	14.9678	14.9442	13.5952			7.05583	13.8584	90.2158	166.465	242.785	319.361	396.271	472.508	547.419
7.0625	13.9197	14.2024	14.2181	14.3198	14.6004	15.1157	15.1113	14.0127			7.0625	13.9197	90.4629	166.739	243.102	319.643	396.419	472.675	547.837
7.06917	13.9188	14.4015	14.4477	14.595	14.8366	15.2109	15.2206	14.4061			7.06917	13.9188	90.662	166.969	243.377	319.879	396.514	472.784	548.23
7.07583	13.8618	14.5503	14.6347	14.8342	15.0328	15.2517	15.2765	14.7764			7.07583	13.8618	90.8108	167.156	243.616	320.075	396.554	472.84	548.6
7.0825	13.7443	14.6384	14.771	15.0315	15.1822	15.2189	15.2716	15.1141			7.0825	13.7443	90.899	167.292	243.813	320.224	396.522	472.835	548.938
7.08917	13.5563	14.654	14.8371	15.1655	15.2641	15.0983	15.1861	15.4035			7.08917	13.5563	90.9146	167.358	243.947	320.306	396.401	472.749	549.227
7.09583	13.2927	14.5932	14.8249	15.2265	15.2675	14.8946	15.0155	15.6334			7.09583	13.2927	90.8537	167.346	244.008	320.31	396.197	472.579	549.457
7.1025	12.963	14.4608	14.736	15.2183	15.1929	14.6176	14.7669	15.8016			7.1025	12.963	90.7214	167.257	244	320.235	395.92	472.33	549.625
7.10917	12.5705	14.2585	14.5718	15.1387	15.0417	14.2664	14.4468	15.9073			7.10917	12.5705	90.519	167.093	243.92	320.084	395.569	472.01	549.731
7.11583	12.1176	13.9856	14.3294	14.9815	14.8124	13.8409	14.0564	15.9445			7.11583	12.1176	90.2461	166.85	243.763	319.855	395.144	471.62	549.768
7.1225	11.6129	13.639	14.0104	14.7419	14.5044	13.3486	13.5961	15.9059			7.1225	11.6129	89.8995	166.532	243.524	319.547	394.651	471.159	549.73
7.12917	11.0684	13.2229	13.6235	14.4273	14.1208	12.8066	13.0763	15.7884			7.12917	11.0684	89.4835	166.145	243.209	319.163	394.109	470.64	549.612
7.13583	10.4973	12.7473	13.1793	14.0454	13.6735	12.2246	12.5119	15.5963			7.13583	10.4973	89.0078	165.7	242.827	318.716	393.527	470.075	549.42
7.1425	9.90599	12.2254	12.687	13.6023	13.1735	11.6057	11.9111	15.3342			7.1425	9.90599	88.4859	165.208	242.384	318.216	392.908	469.474	549.158
7.14917	9.29581	11.6573	12.1451	13.1014	12.624	10.9518	11.2709	14.9933			7.14917	9.29581	87.9179	164.666	241.883	317.666	392.255	468.834	548.817
7.15583	8.66892	11.0462	11.5569	12.544	12.0241	10.2722	10.5934	14.568			7.15583	8.66892	87.3068	164.078	241.326	317.066	391.575	468.157	548.392
7.1625	8.03399	10.4039	10.9289	11.9382	11.3838	9.58277	9.89461	14.0673			7.1625	8.03399	86.6645	163.45	240.72	316.426	390.886	467.458	547.891
7.16917	7.40299	9.74734	10.2738	11.2917	10.7171	8.89721	9.19161	13.5077			7.16917	7.40299	86.0079	162.795	240.073	315.759	390.2	466.755	547.332
7.17583	6.78844	9.08795	9.6058	10.6223	10.0388	8.21758	8.49551	12.9008			7.17583	6.78844	85.3485	162.127	239.404	315.081	389.52	466.059	546.725
7.1825	6.19808	8.42866	8.9341	9.94002	9.35444	7.55257	7.81313	12.2511			7.1825	6.19808	84.6892	161.455	238.722	314.397	388.855	465.376	546.075
7.18917	5.64288	7.77863	8.2712	9.25684	8.67508	6.90691	7.15446	11.57			7.18917	5.64288	84.0392	160.792	238.039	313.717	388.21	464.718	545.394
7.19583	5.12376	7.14276	7.61912	8.57882	8.00795	6.29128	6.52757	10.8691			7.19583	5.12376	83.4033	160.14	237.36	313.05	387.594	464.091	544.693
7.2025	4.64366	6.53219	6.98996	7.91667	7.35624	5.71321	5.93732	10.1633			7.2025	4.64366	82.7928	159.511	236.698	312.398	387.016	463.501	543.987
7.20917	4.20314	5.95004	6.39349	7.27728	6.72953	5.17314	5.38379	9.46002			7.20917	4.20314	82.2106	158.915	236.059	311.772	386.476	462.947	543.284
7.21583	3.79936	5.39974	5.82746	6.6606	6.13134	4.67026	4.86366	8.76359			7.21583	3.79936	81.6603	158.349	235.442	311.174	385.973	462.427	542.587
7.2225	3.4305	4.88584	5.29211	6.06971	5.56554	4.20366	4.38083	8.08057			7.2225	3.4305	81.1464	157.813	234.851	310.608	385.506	461.944	541.904
7.22917	3.09331	4.41417	4.78991	5.51226	5.03011	3.77632	3.94017	7.42106			7.22917	3.09331	80.6747	157.311	234.294	310.072	385.079	461.504	541.245
7.23583	2.78631	3.98083	4.32559	4.99301	4.53034	3.38733	3.5421	6.7874			7.23583	2.78631	80.2414	156.847	233.775	309.573	384.69	461.105	540.611
7.2425	2.50865	3.57943	3.89796	4.50979	4.07715	3.02912	3.18051	6.18143			7.2425	2.50865	79.84	156.419	233.291	309.119	384.332	460.744	540.005
7.24917	2.25845	3.20948	3.50035	4.06142	3.66792	2.7021	2.85068	5.60086			7.24917	2.25845	79.47	156.021	232.843	308.71	384.005	460.414	539.425
7.25583	2.03598	2.87694	3.13586	3.65428	3.29536	2.41095	2.55478	5.05455			7.25583	2.03598	79.1375	155.657	232.436	308.338	383.714	460.118	538.878
7.2625	1.83723	2.58046	2.80839	3.28858	2.95672	2.15848	2.28832	4.55012			7.2625	1.83723	78.841	155.33	232.07	307.999	383.461	459.852	538.374
7.26917	1.66051	2.31368	2.51777	2.96057	2.65765	1.94123	2.04865	4.08962			7.26917	1.66051	78.5742	155.039	231.742	307.7	383.244	459.612	537.914
7.27583	1.50366	2.07624	2.25839	2.66495	2.4001	1.75092	1.83458	3.67479			7.27583	1.50366	78.3368	154.78	231.447	307.442	383.054	459.398	537.499
7.2825	1.36505	1.87094	2.024	2.39987	2.17355	1.58221	1.64638	3.30153			7.2825	1.36505	78.1315	154.545	231.182	307.216	382.885	459.21	537.125
7.28917	1.24263	1.69401	1.81608	2.16565	1.9691	1.42995	1.48534	2.96944			7.28917	1.24263	77.9546	154.337	230.947	307.011	382.733	459.049	536.793
7.29583	1.13382	1.53609	1.63623	1.9596	1.78523	1.29629	1.34649	2.67085			7.29583	1.13382	77.7967	154.157	230.741	306.827	382.599	458.91	536.495
7.3025	1.04204	1.39527	1.47967	1.77849	1.62243	1.18203	1.23134	2.40304			7.3025	1.04204	77.6558	154.001	230.56	306.665	382.485	458.795	536.227
7.30917	0.965436	1.27104	1.34114	1.6169	1.4788	1.08382	1.13328	2.16044			7.30917	0.965436	77.5316	153.862	230.399	306.521	382.387	458.697	535.984
7.31583	0.900411	1.16398	1.22072	1.47142	1.34915	0.994384	1.04585	1.94147			7.31583	0.900411	77.4245	153.742	230.253	306.391	382.297	458.609	535.765
7.3225	0.839997	1.0698	1.11939	1.34317	1.22947	0.914415	0.965882	1.74747			7.3225	0.839997	77.3304	153.641	230.125	306.272	382.217	458.529	535.571
7.32917	0.783984	0.988274	1.03548	1.23231	1.12744	0.846952	0.893657	1.58106			7.32917	0.783984	77.2488	153.557	230.014	306.17	382.15	458.457	535.405
7.33583	0.733484	0.913234	0.955196	1.13398	1.04216	0.780061	0.825513	1.43586			7.33583	0.733484	77.1738	153.476	229.916	306.084	382.083	458.389	535.26
7.3425	0.683321	0.84033	0.874186	1.04112	0.966134	0.709638	0.758185	1.30259			7.3425	0.683321	77.1009	153.395	229.823	306.008	382.012	458.322	535.126
7.34917	0.635872	0.773109	0.797428	0.9579	0.891777	0.641447	0.693569	1.18384			7.34917	0.635872	77.0337	153.319	229.74	305.934	381.944	458.257	535.008
7.35583	0.591547	0.713281	0.731877	0.886027	0.82345	0.586824	0.636846	1.08162			7.35583	0.591547	76.9738	153.253	229.668	305.866	381.89	458.2	534.906
7.3625	0.560591	0.664512	0.677387	0.826288	0.767422	0.545801	0.590155	0.995032			7.3625	0.560591	76.9251	153.199	229.608	305.81	381.849	458.154	534.819
7.36917	0.537947	0.622845	0.631905	0.774887	0.71901	0.511404	0.549867	0.91844			7.36917	0.537947	76.8834	153.153	229.557	305.761	381.814	458.113	534.742
7.37583	0.518996	0.585833	0.592986	0.725805	0.675101	0.483007	0.517566	0.849849			7.37583	0.518996	76.8464	153.114	229.507	305.717	381.786	458.081	534.674
7.3825	0.502267	0.55352	0.559243	0.683032	0.635732	0.461641	0.493684	0.792439			7.3825	0.502267	76.8141	153.08	229.465	305.678	381.764	458.057	534.616
7.38917	0.48499	0.523483	0.528252	0.647873	0.60256	0.445141	0.476407	0.743097			7.38917	0.48499	76.784	153.049	229.43	305.645	381.748	458.04	534.567
7.39583	0.468769	0.49646	0.496937	0.620843	0.575102	0.431983	0.46114	0.699057			7.39583	0.468769	76.757	153.018	229.403	305.617	381.735	458.024	534.523
7.4025	0.45419	0.47572	0.467137	0.595653	0.550575	0.421167	0.450375	0.661061			7.4025	0.45419	76.7363	152.988	229.377	305.593	381.724	458.014	534.485
7.40917	0.442234	0.458799	0.436864	0.567363	0.524618	0.407602	0.439373	0.627354			7.40917	0.442234	76.7194	152.958	229.349	305.567	381.71	458.003	534.451
7.41583	0.427504	0.440905	0.408004	0.537023	0.497071	0.392277	0.421305	0.59719			7.41583	0.427504	76.7015	152.929	229.319	305.539	381.695	457.985	534.421
7.4225	0.405582	0.417432	0.382623	0.50538	0.469334	0.372207	0.395091	0.56873			7.4225	0.405582	76.678	152.904	229.287	305.512	381.675	457.958	534.393
7.42917	0.381885	0.393789	0.363272	0.473951	0.445435	0.351157	0.368056	0.543073			7.42917	0.381885	76.6543	152.884	229.256	305.488	381.654	457.931	534.367
7.43583	0.359362	0.369587	0.345745	0.439929	0.425171	0.326046	0.345534	0.51696			7.43583	0.359362	76.6301	152.867	229.222	305.467	381.629	457.909	534.341
7.4425	0.333156	0.341191	0.325455	0.40575	0.404866	0.297312	0.323619	0.489144			7.4425	0.333156	76.6017	152.847	229.187	305.447	381.6	457.887	534.313
7.44917	0.30481	0.312517	0.304888	0.377672	0.383401	0.275295	0.303379	0.461155			7.44917	0.30481	76.5731	152.826	229.159	305.426	381.578	457.867	534.285
7.45583	0.280624	0.292991	0.290607	0.360864	0.363626	0.258923	0.288254	0.438511			7.45583	0.280624	76.5535	152.812	229.143	305.406	381.562	457.852	534.262
7.4625	0.265338	0.285143	0.281329	0.350693	0.346751	0.250101	0.279166	0.418635			7.4625	0.265338	76.5457	152.802	229.132	305.389	381.553	457.843	534.243
7.46917	0.2568	0.281828	0.272768	0.344054	0.332298	0.24122	0.273966	0.401043			7.46917	0.2568	76.5424	152.794	229.126	305.375	381.544	457.837	534.225
7.47583	0.250742	0.276807	0.260595	0.338359	0.317521	0.232183	0.268385	0.386813			7.47583	0.250742	76.5374	152.782	229.12	305.36	381.535	457.832	534.211
7.4825	0.250688	0.272587	0.250175	0.338984	0.305292	0.225131	0.262609	0.374704			7.4825	0.250688	76.5331	152.771	229.121	305.348	381.528	457.826	534.199
7.48917	0.253681	0.270655	0.240137	0.342705	0.296825	0.216694	0.255588	0.359713			7.48917	0.253681	76.5312	152.761	229.124	305.339	381.519	457.819	534.184
7.49583	0.252877	0.264826	0.225725	0.341004	0.29069	0.205764	0.246679	0.339624			7.49583	0.252877	76.5254	152.747	229.123	305.333	381.509	457.81	534.164
7.5025	0.249216	0.255071	0.207387	0.331965	0.286933	0.193185	0.235387	0.318239			7.5025	0.249216	76.5156	152.729	229.114	305.329	381.496	457.799	534.142
7.50917	0.245836	0.247997	0.192684	0.324017	0.286579	0.182354	0.222471	0.302329			7.50917	0.245836	76.5086	152.714	229.106	305.329	381.485	457.786	534.126
7.51583	0.241216	0.246282	0.18477	0.315961	0.286475	0.173128	0.203069	0.290032			7.51583	0.241216	76.5068	152.706	229.098	305.329	381.476	457.766	534.114
7.5225	0.233684	0.243365	0.182806	0.303453	0.282827	0.162986	0.181708	0.278827			7.5225	0.233684	76.5039	152.704	229.085	305.325	381.466	457.745	534.103
7.52917	0.223957	0.237422	0.184493	0.286682	0.276371	0.153274	0.166736	0.268192			7.52917	0.223957	76.498	152.706	229.068	305.319	381.456	457.73	534.092
7.53583	0.217306	0.23076	0.187368	0.272393	0.270599	0.14625	0.163423	0.260588			7.53583	0.217306	76.4913	152.708	229.054	305.313	381.449	457.727	534.084
7.5425	0.20927	0.225248	0.186147	0.261633	0.263428	0.137038	0.166831	0.258115			7.5425	0.20927	76.4858	152.707	229.043	305.306	381.44	457.73	534.082
7.54917	0.195953	0.218339	0.177331	0.246049	0.249825	0.12416	0.166866	0.252238			7.54917	0.195953	76.4789	152.698	229.028	305.292	381.427	457.73	534.076
7.55583	0.182163	0.212223	0.163108	0.22697	0.235594	0.109913	0.166904	0.239372			7.55583	0.182163	76.4728	152.684	229.009	305.278	381.413	457.73	534.063
7.5625	0.170307	0.207997	0.143624	0.212221	0.224997	0.0951092	0.166969	0.224644			7.5625	0.170307	76.4686	152.665	228.994	305.267	381.398	457.73	534.049
7.56917	0.155677	0.200588	0.121433	0.201771	0.212557	0.0810151	0.157584	0.209953			7.56917	0.155677	76.4611	152.643	228.983	305.255	381.384	457.721	534.034
7.57583	0.139416	0.189537	0.101322	0.1908	0.196781	0.0668971	0.140846	0.196105			7.57583	0.139416	76.4501	152.622	228.972	305.239	381.37	457.704	534.02
7.5825	0.12562	0.177866	0.0867901	0.175207	0.179422	0.0548976	0.122759	0.176867			7.5825	0.12562	76.4384	152.608	228.957	305.222	381.358	457.686	534.001
7.58917	0.119467	0.168992	0.0807774	0.160142	0.166574	0.0499917	0.112792	0.158638			7.58917	0.119467	76.4296	152.602	228.942	305.209	381.353	457.676	533.983
7.59583	0.116564	0.158148	0.0808999	0.150262	0.154898	0.0521833	0.107027	0.145565			7.59583	0.116564	76.4187	152.602	228.932	305.197	381.355	457.67	533.969
7.6025	0.115162	0.145453	0.0863256	0.143762	0.144991	0.0611371	0.103241	0.140665			7.6025	0.115162	76.406	152.607	228.925	305.187	381.364	457.667	533.965
7.60917	0.113525	0.132271	0.0907862	0.138466	0.139786	0.0662281	0.100651	0.140545			7.60917	0.113525	76.3928	152.612	228.92	305.182	381.369	457.664	533.964
7.61583	0.106584	0.120976	0.091412	0.135027	0.136686	0.0701014	0.09514	0.143216			7.61583	0.106584	76.3815	152.613	228.917	305.179	381.373	457.658	533.967
7.6225	0.0955429	0.109616	0.0919732	0.138963	0.135058	0.0779728	0.086483	0.148717			7.6225	0.0955429	76.3702	152.613	228.921	305.177	381.381	457.65	533.973
7.62917	0.0860628	0.101724	0.0912336	0.150593	0.139915	0.0844994	0.076526	0.155281			7.62917	0.0860628	76.3623	152.612	228.932	305.182	381.387	457.64	533.979
7.63583	0.0797233	0.0970283	0.0870147	0.160433	0.147782	0.0773958	0.0654182	0.160146			7.63583	0.0797233	76.3576	152.608	228.942	305.19	381.38	457.629	533.984
7.6425	0.0732416	0.0951006	0.0760271	0.161114	0.15268	0.0607018	0.0536913	0.160096			7.6425	0.0732416	76.3557	152.597	228.943	305.195	381.363	457.617	533.984
7.64917	0.0712215	0.0954446	0.0654039	0.158683	0.156611	0.046833	0.0483333	0.155721			7.64917	0.0712215	76.356	152.587	228.94	305.199	381.35	457.612	533.98
7.65583	0.074039	0.0917492	0.0555096	0.156909	0.162585	0.0384372	0.0463824	0.145509			7.65583	0.074039	76.3523	152.577	228.939	305.205	381.341	457.61	533.969
7.6625	0.0832544	0.0861969	0.0432815	0.154119	0.169062	0.0273585	0.046538	0.131803			7.6625	0.0832544	76.3468	152.564	228.936	305.211	381.33	457.61	533.956
7.66917	0.0921947	0.0796619	0.0276867	0.150593	0.168923	0.0123155	0.0459415	0.119495			7.66917	0.0921947	76.3402	152.549	228.932	305.211	381.315	457.609	533.943
7.67583	0.0960827	0.0734306	0.0100113	0.145675	0.160208	0.000933663	0.0460148	0.106813			7.67583	0.0960827	76.334	152.531	228.927	305.202	381.304	457.609	533.931
7.6825	0.0985213	0.0668481	-0.00467744	0.143301	0.147805	-0.00455108	0.0474998	0.0953964			7.6825	0.0985213	76.3274	152.516	228.925	305.19	381.298	457.611	533.919
7.68917	0.102744	0.0644363	-0.0132881	0.141334	0.135655	-0.00303868	0.0459999	0.0891156			7.68917	0.102744	76.325	152.508	228.923	305.178	381.3	457.609	533.913
7.69583	0.115922	0.070347	-0.0102385	0.141307	0.130842	0.00318298	0.0477344	0.0933225			7.69583	0.115922	76.3309	152.511	228.923	305.173	381.306	457.611	533.917
7.7025	0.130962	0.0823009	0.00409963	0.141548	0.131329	0.0118743	0.0508534	0.104299			7.7025	0.130962	76.3429	152.525	228.923	305.174	381.315	457.614	533.928
7.70917	0.145788	0.0977532	0.0290886	0.144118	0.139983	0.0279523	0.0604344	0.117533			7.70917	0.145788	76.3583	152.55	228.926	305.182	381.331	457.624	533.941
7.71583	0.158543	0.111877	0.0565641	0.150289	0.154301	0.0473438	0.072712	0.131769			7.71583	0.158543	76.3724	152.578	228.932	305.197	381.35	457.636	533.956
7.7225	0.169502	0.124277	0.0813615	0.156475	0.168672	0.06873	0.0831945	0.145107			7.7225	0.169502	76.3848	152.602	228.938	305.211	381.372	457.647	533.969
7.72917	0.178557	0.133898	0.0967047	0.164777	0.182934	0.0842285	0.0922493	0.153565			7.72917	0.178557	76.3945	152.618	228.946	305.225	381.387	457.656	533.977
7.73583	0.175165	0.141173	0.100165	0.176815	0.19232	0.0925707	0.100778	0.155255			7.73583	0.175165	76.4017	152.621	228.958	305.235	381.395	457.664	533.979
7.7425	0.162265	0.143281	0.0936896	0.189094	0.197171	0.0912383	0.109336	0.152105			7.7425	0.162265	76.4038	152.615	228.971	305.239	381.394	457.673	533.976
7.74917	0.137296	0.130563	0.0752496	0.187412	0.188229	0.0789023	0.102487	0.137332			7.74917	0.137296	76.3911	152.596	228.969	305.23	381.382	457.666	533.961
7.75583	0.111857	0.10991	0.0522127	0.172534	0.170911	0.0655512	0.0832469	0.116678			7.75583	0.111857	76.3705	152.573	228.954	305.213	381.368	457.647	533.941
7.7625	0.0922167	0.0880041	0.0312605	0.156459	0.152962	0.051627	0.0645602	0.0945318			7.7625	0.0922167	76.3486	152.552	228.938	305.195	381.354	457.628	533.918
7.76917	0.0814991	0.0720194	0.020521	0.144431	0.132782	0.0404973	0.049551	0.074323			7.76917	0.0814991	76.3326	152.542	228.926	305.175	381.343	457.613	533.898
7.77583	0.0832846	0.0654396	0.0225243	0.135206	0.11917	0.0320743	0.0417997	0.0634663			7.77583	0.0832846	76.326	152.544	228.917	305.161	381.335	457.605	533.887
7.7825	0.0928797	0.0668399	0.0291697	0.128837	0.111978	0.0288752	0.0366129	0.0588674			7.7825	0.0928797	76.3274	152.55	228.911	305.154	381.332	457.6	533.883
7.78917	0.10649	0.0772957	0.0362877	0.131023	0.112754	0.0275043	0.0373488	0.0646355			7.78917	0.10649	76.3379	152.557	228.913	305.155	381.33	457.601	533.889
7.79583	0.117786	0.0856747	0.0389447	0.137654	0.113774	0.0227144	0.0386312	0.0707399			7.79583	0.117786	76.3462	152.56	228.919	305.156	381.326	457.602	533.895
7.8025	0.125626	0.0926499	0.0406747	0.144864	0.113711	0.0191776	0.0364578	0.0780212			7.8025	0.125626	76.3532	152.562	228.927	305.156	381.322	457.6	533.902
7.80917	0.129276	0.0988757	0.0402248	0.14898	0.117751	0.0160284	0.0358161	0.0890754			7.80917	0.129276	76.3594	152.561	228.931	305.16	381.319	457.599	533.913
7.81583	0.122827	0.098245	0.0357794	0.148568	0.117649	0.00954015	0.0303201	0.0977984			7.81583	0.122827	76.3588	152.557	228.93	305.16	381.312	457.594	533.922
7.8225	0.112653	0.086935	0.0301914	0.141666	0.108602	0.00133272	0.0230073	0.104989			7.8225	0.112653	76.3475	152.551	228.923	305.151	381.304	457.586	533.929
7.82917	0.10639	0.073231	0.0274547	0.133194	0.0932062	-0.00173939	0.0181747	0.108575			7.82917	0.10639	76.3338	152.549	228.915	305.135	381.301	457.582	533.932
7.83583	0.106601	0.0690607	0.0304369	0.130718	0.08149	0.00522715	0.0222004	0.112211			7.83583	0.106601	76.3296	152.552	228.912	305.124	381.308	457.586	533.936
7.8425	0.107102	0.07474	0.0346857	0.132199	0.0788743	0.0132827	0.0341462	0.113699			7.8425	0.107102	76.3353	152.556	228.914	305.121	381.316	457.597	533.938
7.84917	0.10075	0.0772558	0.0367246	0.131503	0.0774276	0.0148439	0.0401917	0.107547			7.84917	0.10075	76.3378	152.558	228.913	305.12	381.318	457.604	533.931
7.85583	0.0943808	0.0784783	0.0322251	0.126668	0.073776	0.012212	0.0385908	0.0950263			7.85583	0.0943808	76.339	152.553	228.908	305.116	381.315	457.602	533.919
7.8625	0.0884008	0.0802144	0.0215635	0.123873	0.0679422	0.00984885	0.0311804	0.0760919			7.8625	0.0884008	76.3408	152.543	228.906	305.11	381.313	457.595	533.9
7.86917	0.0827581	0.0847729	0.0103863	0.123577	0.0661707	0.0101131	0.0231534	0.0602473			7.86917	0.0827581	76.3453	152.532	228.905	305.108	381.313	457.587	533.884
7.87583	0.0757532	0.0890472	-0.000121347	0.123023	0.0714647	0.00834766	0.0142412	0.0524288			7.87583	0.0757532	76.3496	152.521	228.905	305.114	381.311	457.578	533.876
7.8825	0.0674248	0.0859434	-0.0108546	0.118629	0.0779528	0.00652686	0.00352862	0.052253			7.8825	0.0674248	76.3465	152.51	228.9	305.12	381.309	457.567	533.876
7.88917	0.0636742	0.0804795	-0.0201331	0.116419	0.0852538	0.00670005	-0.00403671	0.0578522			7.88917	0.0636742	76.341	152.501	228.898	305.127	381.309	457.559	533.882
7.89583	0.0675682	0.0737663	-0.0244621	0.116752	0.0913016	0.0102355	-0.00586468	0.0690218			7.89583	0.0675682	76.3343	152.497	228.898	305.134	381.313	457.557	533.893
7.9025	0.0805023	0.0668036	-0.0204576	0.118387	0.100828	0.0146176	-0.00151374	0.0841863			7.9025	0.0805023	76.3274	152.501	228.9	305.143	381.317	457.562	533.908
7.90917	0.0951624	0.0628257	-0.0134682	0.12121	0.112335	0.0176517	0.00599386	0.0965044			7.90917	0.0951624	76.3234	152.508	228.903	305.155	381.32	457.569	533.92
7.91583	0.107012	0.0638698	-0.00193369	0.126573	0.121222	0.0244369	0.0178436	0.107249			7.91583	0.107012	76.3244	152.519	228.908	305.163	381.327	457.581	533.931
7.9225	0.116272	0.0696318	0.0114576	0.135577	0.126464	0.0287286	0.0328253	0.119498			7.9225	0.116272	76.3302	152.533	228.917	305.169	381.332	457.596	533.943
7.92917	0.122005	0.0731518	0.0192692	0.13955	0.12568	0.0299912	0.0452347	0.129833			7.92917	0.122005	76.3337	152.54	228.921	305.168	381.333	457.609	533.954
7.93583	0.124946	0.075326	0.0204898	0.14069	0.121969	0.030967	0.052944	0.134973			7.93583	0.124946	76.3359	152.542	228.922	305.164	381.334	457.616	533.959
7.9425	0.120526	0.0754846	0.0154031	0.139526	0.114789	0.0285625	0.0575835	0.135038			7.9425	0.120526	76.336	152.537	228.921	305.157	381.331	457.621	533.959
7.94917	0.111027	0.0680345	0.00795298	0.133515	0.104347	0.0208183	0.0523756	0.132059			7.94917	0.111027	76.3286	152.529	228.915	305.147	381.324	457.616	533.956
7.95583	0.0980605	0.0490241	-0.00724266	0.118851	0.0893534	0.00554184	0.035118	0.121337			7.95583	0.0980605	76.3096	152.514	228.901	305.132	381.308	457.598	533.945
7.9625	0.0840327	0.0256147	-0.0249301	0.101741	0.0721953	-0.00753485	0.0125071	0.103844			7.9625	0.0840327	76.2862	152.496	228.883	305.114	381.295	457.576	533.928
7.96917	0.0723735	0.00684202	-0.0408417	0.0880268	0.0599623	-0.0178093	-0.00678145	0.085925			7.96917	0.0723735	76.2674	152.48	228.87	305.102	381.285	457.557	533.91
7.97583	0.0576031	-0.0102835	-0.0551062	0.0760971	0.0495229	-0.0287631	-0.0229824	0.0682771			7.97583	0.0576031	76.2503	152.466	228.858	305.092	381.274	457.54	533.892
7.9825	0.0506403	-0.0227125	-0.0670584	0.06629	0.0434312	-0.0368504	-0.0361441	0.0515393			7.9825	0.0506403	76.2378	152.454	228.848	305.086	381.266	457.527	533.875
7.98917	0.0538656	-0.0245726	-0.0717794	0.06448	0.0390342	-0.0405505	-0.0367335	0.0369777			7.98917	0.0538656	76.236	152.449	228.846	305.081	381.262	457.527	533.861
7.99583	0.0663739	-0.0146574	-0.0680632	0.0720325	0.0419129	-0.040305	-0.0232714	0.0305793			7.99583	0.0663739	76.2459	152.453	228.854	305.084	381.262	457.54	533.854
8.0025	0.0798019	-0.00377594	-0.0629038	0.0800216	0.0449501	-0.0429679	-0.00745932	0.024606			8.0025	0.0798019	76.2568	152.458	228.862	305.087	381.26	457.556	533.849
8.00917	0.0903109	0.000882713	-0.0577683	0.0836718	0.0443562	-0.0483219	0.000665472	0.0180897			8.00917	0.0903109	76.2614	152.463	228.865	305.087	381.254	457.564	533.842
8.01583	0.100143	0.00607144	-0.0516259	0.0856616	0.0447248	-0.0522924	0.00382163	0.0111188			8.01583	0.100143	76.2666	152.469	228.867	305.087	381.25	457.567	533.835
8.0225	0.105457	0.0156532	-0.0434746	0.085707	0.0512483	-0.0519804	0.00722826	0.00832641			8.0225	0.105457	76.2762	152.478	228.867	305.093	381.251	457.571	533.832
8.02917	0.103683	0.0224585	-0.0366693	0.0814882	0.0619705	-0.046831	0.00736145	0.00987259			8.02917	0.103683	76.283	152.484	228.863	305.104	381.256	457.571	533.834
8.03583	0.0936233	0.0197569	-0.033172	0.0696786	0.0647066	-0.0420575	-0.000313588	0.00869773			8.03583	0.0936233	76.2803	152.488	228.851	305.107	381.261	457.563	533.833
8.0425	0.0815896	0.0148546	-0.0337827	0.0567587	0.0619598	-0.0387699	-0.0123473	0.0067073			8.0425	0.0815896	76.2754	152.487	228.838	305.104	381.264	457.551	533.831
8.04917	0.0715543	0.0116694	-0.0393521	0.04593	0.0555289	-0.0350743	-0.0233363	0.0031835			8.04917	0.0715543	76.2722	152.482	228.828	305.098	381.268	457.54	533.827
8.05583	0.0652685	0.0116845	-0.0445823	0.0374905	0.0470984	-0.0290435	-0.0281916	0.0044108			8.05583	0.0652685	76.2722	152.477	228.819	305.089	381.274	457.535	533.828
8.0625	0.0582011	0.0101827	-0.0479915	0.0335608	0.0343985	-0.0263344	-0.0304906	0.0079791			8.0625	0.0582011	76.2707	152.473	228.815	305.077	381.276	457.533	533.832
8.06917	0.0494546	0.00189208	-0.0543747	0.0291959	0.0183937	-0.0316841	-0.0325614	0.00785196			8.06917	0.0494546	76.2625	152.467	228.811	305.061	381.271	457.531	533.832
8.07583	0.0422421	-0.012029	-0.0649579	0.0263237	0.00693995	-0.0448166	-0.0359592	0.00400523			8.07583	0.0422421	76.2485	152.456	228.808	305.049	381.258	457.527	533.828
8.0825	0.0393265	-0.0300255	-0.0738945	0.0231048	0.00153026	-0.0620556	-0.0388748	-0.000979115			8.0825	0.0393265	76.2305	152.447	228.805	305.044	381.241	457.524	533.823
8.08917	0.0352792	-0.045476	-0.0759936	0.0232085	0.00459132	-0.0804121	-0.0410148	-0.0031789			8.08917	0.0352792	76.2151	152.445	228.805	305.047	381.222	457.522	533.821
8.09583	0.0261496	-0.057476	-0.0789337	0.0269933	0.00991238	-0.0946855	-0.0463296	-0.0060931			8.09583	0.0261496	76.2031	152.442	228.809	305.052	381.208	457.517	533.818
8.1025	0.0188858	-0.066028	-0.086532	0.0328266	0.0183059	-0.100764	-0.052163	-0.00681357			8.1025	0.0188858	76.1945	152.435	228.815	305.061	381.202	457.511	533.817
8.10917	0.016758	-0.0645608	-0.0898332	0.0416483	0.0273815	-0.0975879	-0.0571517	-0.00442333			8.10917	0.016758	76.196	152.431	228.823	305.07	381.205	457.506	533.819
8.11583	0.0241477	-0.0510369	-0.0839386	0.0525257	0.035228	-0.0882651	-0.0550072	0.000652909			8.11583	0.0241477	76.2095	152.437	228.834	305.077	381.215	457.508	533.825
8.1225	0.0358976	-0.0290617	-0.0705465	0.0675926	0.0465115	-0.0698584	-0.0470721	0.00930511			8.1225	0.0358976	76.2315	152.451	228.849	305.089	381.233	457.516	533.833
8.12917	0.0496576	-0.00647892	-0.0608384	0.0822219	0.056739	-0.0491892	-0.0385573	0.0199376			8.12917	0.0496576	76.2541	152.46	228.864	305.099	381.254	457.525	533.844
8.13583	0.0592011	0.0049616	-0.0594114	0.0889077	0.0624103	-0.0407	-0.0356895	0.0223336			8.13583	0.0592011	76.2655	152.462	228.871	305.105	381.262	457.528	533.846
8.1425	0.064178	0.00431277	-0.0633981	0.0822878	0.0590008	-0.050047	-0.0397725	0.0143528			8.1425	0.064178	76.2649	152.458	228.864	305.101	381.253	457.524	533.838
8.14917	0.0644559	-0.00848869	-0.0723849	0.069178	0.0504402	-0.0695574	-0.0466472	0.00149445			8.14917	0.0644559	76.2521	152.449	228.851	305.093	381.233	457.517	533.825
8.15583	0.0581893	-0.0276306	-0.0834206	0.0543608	0.0395881	-0.0871745	-0.0576821	-0.00857638			8.15583	0.0581893	76.2329	152.438	228.836	305.082	381.216	457.506	533.815
8.1625	0.0494506	-0.0450134	-0.0931739	0.0433504	0.0267602	-0.100904	-0.0683282	-0.0177327			8.1625	0.0494506	76.2155	152.428	228.825	305.069	381.202	457.495	533.806
8.16917	0.04049	-0.0592627	-0.0955024	0.0336412	0.0148614	-0.108256	-0.0763351	-0.0294733			8.16917	0.04049	76.2013	152.426	228.815	305.057	381.195	457.487	533.794
8.17583	0.0383346	-0.0629944	-0.0892205	0.0297761	0.0105783	-0.109657	-0.0761064	-0.0338982			8.17583	0.0383346	76.1976	152.432	228.811	305.053	381.193	457.487	533.79
8.1825	0.0339704	-0.0631289	-0.0841098	0.0288181	0.0105223	-0.108578	-0.0737948	-0.0324965			8.1825	0.0339704	76.1974	152.437	228.81	305.053	381.194	457.49	533.791
8.18917	0.0252488	-0.0630017	-0.0858899	0.0267092	0.00852685	-0.106876	-0.0725028	-0.0324265			8.18917	0.0252488	76.1976	152.435	228.808	305.051	381.196	457.491	533.791
8.19583	0.017551	-0.0613273	-0.0899375	0.0236593	0.00748991	-0.106864	-0.0744786	-0.0370892			8.19583	0.017551	76.1992	152.431	228.805	305.05	381.196	457.489	533.787
8.2025	0.0150179	-0.0570358	-0.094706	0.0204075	0.00882843	-0.108179	-0.0803495	-0.0430916			8.2025	0.0150179	76.2035	152.426	228.802	305.051	381.195	457.483	533.781
8.20917	0.0199241	-0.052593	-0.100754	0.0185669	0.0133886	-0.114165	-0.0868874	-0.0405962			8.20917	0.0199241	76.208	152.42	228.8	305.056	381.189	457.476	533.783
8.21583	0.0236828	-0.050367	-0.103773	0.0173942	0.0158658	-0.117268	-0.0888507	-0.0333622			8.21583	0.0236828	76.2102	152.417	228.799	305.058	381.186	457.474	533.791
8.2225	0.0308425	-0.0394175	-0.093777	0.0226553	0.0258124	-0.110578	-0.0764458	-0.0209461			8.2225	0.0308425	76.2211	152.427	228.804	305.068	381.192	457.487	533.803
8.22917	0.0425428	-0.0194068	-0.0723357	0.033885	0.043838	-0.098493	-0.0571161	-0.00994823			8.22917	0.0425428	76.2412	152.449	228.816	305.086	381.204	457.506	533.814
8.23583	0.0525851	-0.000696737	-0.0579172	0.0460192	0.059959	-0.091399	-0.0399213	-0.000984376			8.23583	0.0525851	76.2599	152.463	228.828	305.102	381.211	457.523	533.823
8.2425	0.0539644	0.00480411	-0.0586152	0.0520416	0.0674524	-0.094304	-0.0304357	0.000569687			8.2425	0.0539644	76.2654	152.463	228.834	305.11	381.208	457.533	533.824
8.24917	0.0487163	0.00215566	-0.0655552	0.0497826	0.0639742	-0.0982036	-0.0280544	-0.0067752			8.24917	0.0487163	76.2627	152.456	228.831	305.106	381.205	457.535	533.817
8.25583	0.0449073	-9.76783e-05	-0.0740074	0.0432895	0.0563816	-0.103615	-0.0318635	-0.0216918			8.25583	0.0449073	76.2605	152.447	228.825	305.099	381.199	457.531	533.802
8.2625	0.0415855	-0.00590002	-0.0869623	0.030706	0.0415984	-0.112026	-0.0485367	-0.0420571			8.2625	0.0415855	76.2547	152.434	228.812	305.084	381.191	457.515	533.782
8.26917	0.0370289	-0.0158052	-0.104974	0.0168021	0.0211929	-0.123293	-0.0702595	-0.056528			8.26917	0.0370289	76.2448	152.416	228.798	305.063	381.179	457.493	533.767
8.27583	0.028631	-0.026105	-0.122903	0.00329647	0.000705079	-0.135263	-0.0867636	-0.0610691			8.27583	0.028631	76.2345	152.398	228.785	305.043	381.168	457.477	533.763
8.2825	0.0226876	-0.0310587	-0.126426	-0.000884745	-0.0134139	-0.142383	-0.0893692	-0.0537212			8.2825	0.0226876	76.2295	152.395	228.781	305.029	381.16	457.474	533.77
8.28917	0.0186267	-0.0334808	-0.123603	-0.000157029	-0.0187345	-0.141373	-0.0843701	-0.041314			8.28917	0.0186267	76.2271	152.398	228.782	305.023	381.161	457.479	533.783
8.29583	0.0167074	-0.0381061	-0.117738	0.00190378	-0.0214177	-0.130859	-0.0781832	-0.0281305			8.29583	0.0167074	76.2225	152.403	228.784	305.021	381.172	457.485	533.796
8.3025	0.0157591	-0.0419411	-0.112036	0.0033521	-0.0215076	-0.115431	-0.0729326	-0.0133297			8.3025	0.0157591	76.2186	152.409	228.785	305.021	381.187	457.49	533.811
8.30917	0.0167984	-0.0441934	-0.104752	0.00527574	-0.0181564	-0.100762	-0.0647408	-0.00279338			8.30917	0.0167984	76.2164	152.416	228.787	305.024	381.202	457.499	533.821
8.31583	0.0228738	-0.0436204	-0.091781	0.00558451	-0.0107718	-0.0868379	-0.0548506	0.000175209			8.31583	0.0228738	76.2169	152.429	228.787	305.031	381.216	457.508	533.824
8.3225	0.027287	-0.0385042	-0.0823732	-0.00186062	-0.00489348	-0.0744906	-0.0490069	-0.00468563			8.3225	0.027287	76.2221	152.439	228.78	305.037	381.228	457.514	533.819
8.32917	0.0264754	-0.0324518	-0.0782282	-0.0087966	-0.00297517	-0.066461	-0.0474343	-0.0137999			8.32917	0.0264754	76.2281	152.443	228.773	305.039	381.236	457.516	533.81
8.33583	0.0184884	-0.0278252	-0.0836151	-0.0105134	-0.00524279	-0.0708118	-0.0520835	-0.0239013			8.33583	0.0184884	76.2327	152.438	228.771	305.037	381.232	457.511	533.8
8.3425	0.00918183	-0.0271712	-0.0915442	-0.0058423	-0.00881666	-0.0845088	-0.0570985	-0.0340942			8.3425	0.00918183	76.2334	152.43	228.776	305.033	381.218	457.506	533.79
8.34917	0.00231538	-0.0272538	-0.101164	-0.00098563	-0.00896892	-0.0995916	-0.0634881	-0.0429702			8.34917	0.00231538	76.2333	152.42	228.781	305.033	381.203	457.5	533.781
8.35583	-0.00256932	-0.0291644	-0.114041	0.00438304	-0.00636274	-0.112841	-0.0717107	-0.0503558			8.35583	-0.00256932	76.2314	152.407	228.786	305.036	381.19	457.492	533.774
8.3625	-0.00723857	-0.0385755	-0.130128	0.00775901	-0.00455317	-0.12537	-0.082102	-0.0579147			8.3625	-0.00723857	76.222	152.391	228.789	305.038	381.177	457.481	533.766
8.36917	-0.00907008	-0.0506829	-0.143189	0.00792524	-0.00243945	-0.139409	-0.0901324	-0.0632853			8.36917	-0.00907008	76.2099	152.378	228.79	305.04	381.163	457.473	533.761
8.37583	-0.00684482	-0.0565	-0.147576	0.00566924	0.000574886	-0.154739	-0.0926755	-0.0649589			8.37583	-0.00684482	76.2041	152.374	228.787	305.043	381.148	457.471	533.759
8.3825	-0.00618366	-0.0573788	-0.152269	-0.000621629	-0.0040259	-0.167878	-0.0977364	-0.0699166			8.3825	-0.00618366	76.2032	152.369	228.781	305.038	381.135	457.466	533.754
8.38917	-0.0126367	-0.0602728	-0.158024	-0.00943958	-0.0198047	-0.177954	-0.109435	-0.0789792			8.38917	-0.0126367	76.2003	152.363	228.772	305.022	381.125	457.454	533.745
8.39583	-0.0265205	-0.0679124	-0.165187	-0.0218882	-0.0429736	-0.184679	-0.126656	-0.089062			8.39583	-0.0265205	76.1926	152.356	228.76	304.999	381.118	457.437	533.735
8.4025	-0.0404594	-0.0689859	-0.166261	-0.0305274	-0.0604257	-0.184947	-0.134396	-0.0943984			8.4025	-0.0404594	76.1916	152.355	228.751	304.982	381.118	457.429	533.73
8.40917	-0.0469865	-0.0645924	-0.167589	-0.0356694	-0.0679587	-0.18098	-0.134248	-0.0961548			8.40917	-0.0469865	76.196	152.354	228.746	304.974	381.122	457.429	533.728
8.41583	-0.0520443	-0.066363	-0.175082	-0.0434202	-0.0724096	-0.174132	-0.13263	-0.100187			8.41583	-0.0520443	76.1942	152.346	228.738	304.97	381.129	457.431	533.724
8.4225	-0.0514333	-0.0752448	-0.179195	-0.0481416	-0.0739445	-0.165465	-0.12725	-0.102003			8.4225	-0.0514333	76.1853	152.342	228.734	304.968	381.137	457.436	533.722
8.42917	-0.0449903	-0.0847365	-0.175812	-0.049353	-0.0681139	-0.15781	-0.11747	-0.0991585			8.42917	-0.0449903	76.1758	152.345	228.732	304.974	381.145	457.446	533.725
8.43583	-0.0318125	-0.0842081	-0.162886	-0.0457388	-0.0572641	-0.149694	-0.103338	-0.0919462			8.43583	-0.0318125	76.1764	152.358	228.736	304.985	381.153	457.46	533.732
8.4425	-0.0155266	-0.0785959	-0.143923	-0.0429846	-0.0442695	-0.14356	-0.0927742	-0.078837			8.4425	-0.0155266	76.182	152.377	228.739	304.998	381.159	457.471	533.745
8.44917	-0.00742392	-0.0763455	-0.124983	-0.0441155	-0.0367072	-0.136683	-0.0880094	-0.0634381			8.44917	-0.00742392	76.1842	152.396	228.738	305.006	381.166	457.475	533.76
8.45583	-0.00648362	-0.0779731	-0.108014	-0.0433131	-0.0335842	-0.129476	-0.0870691	-0.050402			8.45583	-0.00648362	76.1826	152.413	228.738	305.009	381.173	457.476	533.774
8.4625	-0.0153894	-0.0831454	-0.102219	-0.0443889	-0.0332936	-0.126378	-0.0907296	-0.0439555			8.4625	-0.0153894	76.1774	152.419	228.737	305.009	381.176	457.473	533.78
8.46917	-0.0255824	-0.0876879	-0.106284	-0.0449195	-0.035588	-0.121912	-0.0985385	-0.0416849			8.46917	-0.0255824	76.1729	152.415	228.737	305.007	381.181	457.465	533.782
8.47583	-0.0354669	-0.0943493	-0.115807	-0.0445582	-0.0415604	-0.117746	-0.109377	-0.0414399			8.47583	-0.0354669	76.1662	152.405	228.737	305.001	381.185	457.454	533.782
8.4825	-0.0474078	-0.100548	-0.127728	-0.0421938	-0.0529282	-0.117795	-0.118933	-0.0476653			8.4825	-0.0474078	76.16	152.393	228.739	304.989	381.185	457.444	533.776
8.48917	-0.0547784	-0.10335	-0.139589	-0.0391045	-0.0638217	-0.124376	-0.12392	-0.0572051			8.48917	-0.0547784	76.1572	152.382	228.743	304.978	381.178	457.439	533.767
8.49583	-0.0540425	-0.0983944	-0.146078	-0.0358413	-0.0669961	-0.132376	-0.120323	-0.0640274			8.49583	-0.0540425	76.1622	152.375	228.746	304.975	381.17	457.443	533.76
8.5025	-0.0424706	-0.0885693	-0.141498	-0.0298953	-0.0584562	-0.133802	-0.109705	-0.0602647			8.5025	-0.0424706	76.172	152.38	228.752	304.984	381.169	457.454	533.764
8.50917	-0.0278885	-0.0777054	-0.129204	-0.0250384	-0.0438357	-0.129116	-0.0946457	-0.0519771			8.50917	-0.0278885	76.1829	152.392	228.757	304.998	381.174	457.469	533.772
8.51583	-0.0147566	-0.0651602	-0.113798	-0.0203232	-0.0247196	-0.12322	-0.0767455	-0.0449515			8.51583	-0.0147566	76.1954	152.407	228.761	305.018	381.18	457.487	533.779
8.5225	-0.004326	-0.0539491	-0.101633	-0.0181214	-0.00574722	-0.119714	-0.0653612	-0.043882			8.5225	-0.004326	76.2066	152.419	228.764	305.036	381.183	457.498	533.78
8.52917	0.00267182	-0.0447826	-0.0943737	-0.0102214	0.00847464	-0.116532	-0.062178	-0.0447762			8.52917	0.00267182	76.2158	152.427	228.771	305.051	381.186	457.501	533.779
8.53583	0.00587595	-0.0406323	-0.0921307	0.00449566	0.015822	-0.110254	-0.0666033	-0.0434545			8.53583	0.00587595	76.2199	152.429	228.786	305.058	381.193	457.497	533.78
8.5425	0.00459457	-0.0352045	-0.0929018	0.0217186	0.0180775	-0.103915	-0.0736067	-0.039533			8.5425	0.00459457	76.2254	152.428	228.803	305.06	381.199	457.49	533.784
8.54917	-0.00170656	-0.0312414	-0.0956144	0.034896	0.0164538	-0.102919	-0.0813384	-0.0370398			8.54917	-0.00170656	76.2293	152.426	228.817	305.059	381.2	457.482	533.787
8.55583	-0.0113339	-0.0324498	-0.102545	0.0413685	0.00641481	-0.106391	-0.0914425	-0.0374317			8.55583	-0.0113339	76.2281	152.419	228.823	305.049	381.196	457.472	533.786
8.5625	-0.0213705	-0.0355134	-0.109423	0.0459779	-0.00855097	-0.112018	-0.0962339	-0.0377577			8.5625	-0.0213705	76.225	152.412	228.828	305.034	381.191	457.467	533.786
8.56917	-0.0351495	-0.0403641	-0.112367	0.0391525	-0.0249154	-0.11861	-0.0985689	-0.0385261			8.56917	-0.0351495	76.2202	152.409	228.821	305.017	381.184	457.465	533.785
8.57583	-0.050637	-0.0489589	-0.109517	0.0203349	-0.0421635	-0.126513	-0.102135	-0.0437513			8.57583	-0.050637	76.2116	152.412	228.802	305	381.176	457.461	533.78
8.5825	-0.0665741	-0.0631868	-0.107533	-0.00422325	-0.0592923	-0.134917	-0.109966	-0.0580453			8.5825	-0.0665741	76.1974	152.414	228.777	304.983	381.168	457.453	533.766
8.58917	-0.0768687	-0.0810078	-0.107711	-0.0251593	-0.07076	-0.142768	-0.119307	-0.0784387			8.58917	-0.0768687	76.1796	152.413	228.757	304.971	381.16	457.444	533.745
8.59583	-0.0829471	-0.0968984	-0.11025	-0.0392652	-0.071161	-0.145419	-0.123955	-0.0937765			8.59583	-0.0829471	76.1637	152.411	228.742	304.971	381.157	457.439	533.73
8.6025	-0.0895175	-0.111672	-0.115487	-0.0475105	-0.0617717	-0.142042	-0.126711	-0.100714			8.6025	-0.0895175	76.1489	152.406	228.734	304.98	381.161	457.437	533.723
8.60917	-0.0942204	-0.12131	-0.119402	-0.0447724	-0.0491673	-0.134403	-0.12903	-0.102405			8.60917	-0.0942204	76.1392	152.402	228.737	304.993	381.168	457.434	533.722
8.61583	-0.0968419	-0.122926	-0.123403	-0.0365703	-0.0365378	-0.129698	-0.132605	-0.10366			8.61583	-0.0968419	76.1376	152.398	228.745	305.006	381.173	457.431	533.72
8.6225	-0.0995962	-0.119436	-0.127543	-0.0332032	-0.0298986	-0.133564	-0.137266	-0.104072			8.6225	-0.0995962	76.1411	152.394	228.748	305.012	381.169	457.426	533.72
8.62917	-0.103074	-0.112967	-0.131564	-0.0332376	-0.0284412	-0.140917	-0.141697	-0.0984313			8.62917	-0.103074	76.1476	152.39	228.748	305.014	381.162	457.422	533.725
8.63583	-0.107314	-0.107153	-0.13481	-0.0332349	-0.0326891	-0.150043	-0.148799	-0.0955497			8.63583	-0.107314	76.1534	152.386	228.748	305.01	381.153	457.415	533.728
8.6425	-0.107524	-0.102224	-0.134172	-0.0313777	-0.0407565	-0.15938	-0.154731	-0.0961472			8.6425	-0.107524	76.1583	152.387	228.75	305.001	381.143	457.409	533.728
8.64917	-0.103317	-0.102958	-0.134906	-0.0330004	-0.0489491	-0.168493	-0.157676	-0.0993881			8.64917	-0.103317	76.1576	152.386	228.749	304.993	381.134	457.406	533.725
8.65583	-0.09525	-0.103752	-0.134747	-0.0352687	-0.0533735	-0.172039	-0.154378	-0.100556			8.65583	-0.09525	76.1568	152.386	228.746	304.989	381.131	457.409	533.723
8.6625	-0.082187	-0.0995524	-0.131024	-0.028834	-0.0495973	-0.168726	-0.14799	-0.0958073			8.6625	-0.082187	76.161	152.39	228.753	304.993	381.134	457.415	533.728
8.66917	-0.0720911	-0.0906949	-0.125504	-0.0176854	-0.0413562	-0.160238	-0.141232	-0.0882863			8.66917	-0.0720911	76.1699	152.396	228.764	305.001	381.143	457.422	533.736
8.67583	-0.0659128	-0.0788409	-0.120803	-0.00908652	-0.0295425	-0.151734	-0.13267	-0.0749269			8.67583	-0.0659128	76.1817	152.4	228.773	305.013	381.151	457.431	533.749
8.6825	-0.0635181	-0.0683049	-0.118373	-0.00719325	-0.0161074	-0.142688	-0.122646	-0.0606318			8.6825	-0.0635181	76.1923	152.403	228.774	305.026	381.16	457.441	533.763
8.68917	-0.0595488	-0.0576319	-0.115329	-0.00665443	-0.00147355	-0.131711	-0.114385	-0.0471663			8.68917	-0.0595488	76.2029	152.406	228.775	305.041	381.171	457.449	533.777
8.69583	-0.0599241	-0.0540492	-0.116038	-0.00786515	0.00944365	-0.124773	-0.111899	-0.0400788			8.69583	-0.0599241	76.2065	152.405	228.774	305.052	381.178	457.451	533.784
8.7025	-0.0736131	-0.0614846	-0.12395	-0.0164066	0.0127117	-0.12706	-0.114621	-0.0438053			8.7025	-0.0736131	76.1991	152.397	228.765	305.055	381.176	457.449	533.78
8.70917	-0.0949058	-0.0755665	-0.136125	-0.0325635	0.00734701	-0.137277	-0.118271	-0.0556164			8.70917	-0.0949058	76.185	152.385	228.749	305.05	381.166	457.445	533.768
8.71583	-0.115908	-0.0914426	-0.147709	-0.0484913	-0.00839513	-0.149768	-0.126875	-0.0750469			8.71583	-0.115908	76.1691	152.373	228.733	305.034	381.153	457.436	533.749
8.7225	-0.131988	-0.104321	-0.158681	-0.0576535	-0.0315988	-0.164462	-0.141048	-0.0957691			8.7225	-0.131988	76.1562	152.362	228.724	305.011	381.138	457.422	533.728
8.72917	-0.152033	-0.118127	-0.170579	-0.0634044	-0.0615166	-0.180387	-0.156802	-0.115354			8.72917	-0.152033	76.1424	152.351	228.718	304.981	381.122	457.407	533.709
8.73583	-0.169961	-0.127996	-0.177587	-0.0678148	-0.0898133	-0.190132	-0.163285	-0.127965			8.73583	-0.169961	76.1326	152.344	228.714	304.952	381.113	457.4	533.696
8.7425	-0.174718	-0.127806	-0.175013	-0.0662309	-0.107256	-0.1868	-0.156598	-0.13051			8.7425	-0.174718	76.1328	152.346	228.715	304.935	381.116	457.407	533.693
8.74917	-0.163001	-0.115852	-0.163059	-0.0535804	-0.107276	-0.171503	-0.142497	-0.123807			8.74917	-0.163001	76.1447	152.358	228.728	304.935	381.131	457.421	533.7
8.75583	-0.147376	-0.0987842	-0.144561	-0.0362321	-0.0925763	-0.155596	-0.121627	-0.108246			8.75583	-0.147376	76.1618	152.377	228.745	304.95	381.147	457.442	533.716
8.7625	-0.138232	-0.0873597	-0.126937	-0.0254128	-0.0731526	-0.144234	-0.100085	-0.0942189			8.7625	-0.138232	76.1732	152.394	228.756	304.969	381.159	457.463	533.73
8.76917	-0.132777	-0.0755231	-0.109855	-0.018006	-0.0532344	-0.135498	-0.079371	-0.0832458			8.76917	-0.132777	76.185	152.411	228.764	304.989	381.167	457.484	533.741
8.77583	-0.128843	-0.0663073	-0.100163	-0.013197	-0.0385389	-0.132764	-0.0668545	-0.0793508			8.77583	-0.128843	76.1943	152.421	228.768	305.004	381.17	457.496	533.745
8.7825	-0.129283	-0.0629203	-0.0977294	-0.0136601	-0.0338047	-0.135939	-0.0677706	-0.0826626			8.7825	-0.129283	76.1976	152.423	228.768	305.008	381.167	457.496	533.741
8.78917	-0.135195	-0.0682348	-0.103998	-0.0197753	-0.042525	-0.144945	-0.077021	-0.0896365			8.78917	-0.135195	76.1923	152.417	228.762	305	381.158	457.486	533.734
8.79583	-0.140117	-0.0793615	-0.117508	-0.0279576	-0.0575491	-0.153428	-0.0914794	-0.100253			8.79583	-0.140117	76.1812	152.404	228.754	304.985	381.149	457.472	533.724
8.8025	-0.141935	-0.0906946	-0.131703	-0.0374572	-0.070052	-0.158286	-0.105218	-0.110678			8.8025	-0.141935	76.1699	152.389	228.744	304.972	381.145	457.458	533.713
8.80917	-0.139983	-0.0993163	-0.139847	-0.0481271	-0.0762511	-0.156101	-0.117572	-0.116245			8.80917	-0.139983	76.1612	152.381	228.734	304.966	381.147	457.446	533.708
8.81583	-0.135669	-0.10045	-0.141458	-0.0554037	-0.0732253	-0.150269	-0.125656	-0.112707			8.81583	-0.135669	76.1601	152.38	228.726	304.969	381.153	457.438	533.711
8.8225	-0.130991	-0.0999377	-0.144284	-0.0586114	-0.0663351	-0.145784	-0.129083	-0.104818			8.8225	-0.130991	76.1606	152.377	228.723	304.976	381.157	457.434	533.719
8.82917	-0.126266	-0.100018	-0.144841	-0.0576594	-0.0582708	-0.1433	-0.126743	-0.0972055			8.82917	-0.126266	76.1605	152.376	228.724	304.984	381.159	457.437	533.727
8.83583	-0.124209	-0.101698	-0.141753	-0.0557179	-0.0535196	-0.140547	-0.122302	-0.0923523			8.83583	-0.124209	76.1589	152.379	228.726	304.989	381.162	457.441	533.732
8.8425	-0.121191	-0.100083	-0.136799	-0.0518381	-0.0517774	-0.138556	-0.121191	-0.0898505			8.8425	-0.121191	76.1605	152.384	228.73	304.99	381.164	457.442	533.734
8.84917	-0.120685	-0.0997463	-0.140277	-0.0476848	-0.052016	-0.140777	-0.126884	-0.0939532			8.84917	-0.120685	76.1608	152.381	228.734	304.99	381.162	457.436	533.73
8.85583	-0.122108	-0.105122	-0.149468	-0.0454656	-0.0526165	-0.149155	-0.134982	-0.105242			8.85583	-0.122108	76.1554	152.372	228.736	304.99	381.154	457.428	533.719
8.8625	-0.126335	-0.112648	-0.155563	-0.0449782	-0.0521216	-0.161159	-0.141594	-0.119038			8.8625	-0.126335	76.1479	152.366	228.737	304.99	381.142	457.422	533.705
8.86917	-0.130769	-0.12001	-0.160065	-0.0450127	-0.0521008	-0.174635	-0.147935	-0.129611			8.86917	-0.130769	76.1405	152.361	228.737	304.99	381.128	457.415	533.694
8.87583	-0.13319	-0.125093	-0.165624	-0.0463257	-0.0517645	-0.187721	-0.156078	-0.136022			8.87583	-0.13319	76.1355	152.355	228.735	304.99	381.115	457.407	533.688
8.8825	-0.128695	-0.126591	-0.167599	-0.0422716	-0.048946	-0.196177	-0.158735	-0.135556			8.8825	-0.128695	76.134	152.354	228.739	304.993	381.107	457.405	533.688
8.88917	-0.114527	-0.122148	-0.159342	-0.0329511	-0.0460853	-0.198173	-0.154581	-0.1293			8.88917	-0.114527	76.1384	152.362	228.749	304.996	381.105	457.409	533.695
8.89583	-0.0944125	-0.111129	-0.147368	-0.0214436	-0.0415505	-0.190735	-0.145911	-0.116811			8.89583	-0.0944125	76.1494	152.374	228.76	305.001	381.112	457.417	533.707
8.9025	-0.0807718	-0.10009	-0.139667	-0.0121292	-0.0363421	-0.177064	-0.141807	-0.104857			8.9025	-0.0807718	76.1605	152.381	228.77	305.006	381.126	457.422	533.719
8.90917	-0.0752401	-0.0893502	-0.135127	-0.00505508	-0.0304127	-0.159737	-0.140567	-0.0954615			8.90917	-0.0752401	76.1712	152.386	228.777	305.012	381.143	457.423	533.728
8.91583	-0.0735518	-0.0805982	-0.13162	0.000604346	-0.0260337	-0.141496	-0.141263	-0.0917833			8.91583	-0.0735518	76.18	152.389	228.782	305.016	381.161	457.422	533.732
8.9225	-0.0733181	-0.0745268	-0.127933	0.00304444	-0.024164	-0.125017	-0.140075	-0.0964168			8.9225	-0.0733181	76.186	152.393	228.785	305.018	381.178	457.423	533.727
8.92917	-0.0789555	-0.0711162	-0.123568	0.00214069	-0.0200393	-0.112925	-0.132361	-0.100154			8.92917	-0.0789555	76.1894	152.398	228.784	305.022	381.19	457.431	533.724
8.93583	-0.092632	-0.0701174	-0.119708	0.00250769	-0.0160003	-0.111638	-0.122196	-0.10371			8.93583	-0.092632	76.1904	152.401	228.784	305.026	381.191	457.441	533.72
8.9425	-0.103134	-0.0679119	-0.118933	0.00187291	-0.0166598	-0.119866	-0.113147	-0.105462			8.9425	-0.103134	76.1926	152.402	228.784	305.026	381.183	457.45	533.718
8.94917	-0.105838	-0.0667058	-0.118681	-0.00239136	-0.022831	-0.128794	-0.108699	-0.108242			8.94917	-0.105838	76.1939	152.402	228.779	305.019	381.174	457.455	533.716
8.95583	-0.104664	-0.0631112	-0.113179	-0.00468359	-0.0254487	-0.134944	-0.10228	-0.105692			8.95583	-0.104664	76.1974	152.408	228.777	305.017	381.168	457.461	533.718
8.9625	-0.109302	-0.0623491	-0.110033	-0.00684142	-0.0254977	-0.138964	-0.0988116	-0.0971576			8.9625	-0.109302	76.1982	152.411	228.775	305.017	381.164	457.465	533.727
8.96917	-0.116337	-0.0676061	-0.115767	-0.0079047	-0.0305761	-0.148502	-0.107277	-0.0940512			8.96917	-0.116337	76.193	152.405	228.774	305.012	381.154	457.456	533.73
8.97583	-0.122138	-0.0775971	-0.126711	-0.0141976	-0.0430501	-0.155444	-0.125475	-0.0979844			8.97583	-0.122138	76.183	152.394	228.767	304.999	381.147	457.438	533.726
8.9825	-0.122145	-0.0842842	-0.130061	-0.0132467	-0.0525709	-0.155077	-0.137404	-0.0998968			8.9825	-0.122145	76.1763	152.391	228.768	304.99	381.148	457.426	533.724
8.98917	-0.122491	-0.0838218	-0.129121	-0.00333424	-0.0557443	-0.147289	-0.13775	-0.0958213			8.98917	-0.122491	76.1767	152.392	228.778	304.986	381.156	457.426	533.728
8.99583	-0.118157	-0.0785672	-0.130066	0.0114875	-0.0535225	-0.140211	-0.135323	-0.0895691			8.99583	-0.118157	76.182	152.391	228.793	304.989	381.163	457.428	533.734
9.0025	-0.11	-0.0719667	-0.132048	0.02183	-0.0517895	-0.13928	-0.134796	-0.0855683			9.0025	-0.11	76.1886	152.389	228.804	304.99	381.164	457.429	533.738
9.00917	-0.102135	-0.0642915	-0.131049	0.0248973	-0.0511354	-0.137897	-0.132176	-0.0813079			9.00917	-0.102135	76.1963	152.39	228.807	304.991	381.165	457.431	533.743
9.01583	-0.0980148	-0.0579398	-0.127558	0.0253702	-0.0474819	-0.137888	-0.124718	-0.0751717			9.01583	-0.0980148	76.2026	152.394	228.807	304.995	381.165	457.439	533.749
9.0225	-0.103563	-0.059424	-0.127612	0.0198472	-0.0487793	-0.141024	-0.120252	-0.0785696			9.0225	-0.103563	76.2011	152.394	228.802	304.993	381.162	457.443	533.745
9.02917	-0.111396	-0.0670137	-0.127572	0.01009	-0.0545681	-0.145995	-0.119026	-0.0890319			9.02917	-0.111396	76.1935	152.394	228.792	304.988	381.157	457.444	533.735
9.03583	-0.124315	-0.0782725	-0.125003	-0.000777659	-0.0641658	-0.148481	-0.117639	-0.105476			9.03583	-0.124315	76.1823	152.396	228.781	304.978	381.154	457.446	533.718
9.0425	-0.131734	-0.0846637	-0.113751	-0.00500452	-0.0690323	-0.141733	-0.112184	-0.114401			9.0425	-0.131734	76.1759	152.407	228.777	304.973	381.161	457.451	533.71
9.04917	-0.132505	-0.0852866	-0.100545	-0.000931766	-0.0653777	-0.13153	-0.103418	-0.115354			9.04917	-0.132505	76.1753	152.421	228.781	304.977	381.171	457.46	533.709
9.05583	-0.125948	-0.0830571	-0.0911634	0.00331839	-0.0586173	-0.121378	-0.0959075	-0.114481			9.05583	-0.125948	76.1775	152.43	228.785	304.984	381.181	457.467	533.709
9.0625	-0.115039	-0.0769352	-0.0826572	0.00568301	-0.0518998	-0.114924	-0.0897663	-0.108321			9.0625	-0.115039	76.1836	152.438	228.787	304.99	381.188	457.474	533.716
9.06917	-0.103318	-0.0691117	-0.0748337	0.00657706	-0.0422601	-0.114047	-0.0861514	-0.0965262			9.06917	-0.103318	76.1914	152.446	228.788	305	381.189	457.477	533.727
9.07583	-0.0937963	-0.0651992	-0.0742591	0.00293787	-0.0302823	-0.119316	-0.0904584	-0.0828459			9.07583	-0.0937963	76.1954	152.447	228.785	305.012	381.183	457.473	533.741
9.0825	-0.0933331	-0.0695022	-0.0866684	-0.0018367	-0.0240739	-0.130098	-0.100486	-0.077612			9.0825	-0.0933331	76.1911	152.434	228.78	305.018	381.173	457.463	533.746
9.08917	-0.101692	-0.0804393	-0.103804	-0.00639687	-0.0267997	-0.141694	-0.11409	-0.0800312			9.08917	-0.101692	76.1801	152.417	228.775	305.015	381.161	457.449	533.744
9.09583	-0.115169	-0.0913818	-0.115701	-0.00868216	-0.0359958	-0.152942	-0.126613	-0.0841061			9.09583	-0.115169	76.1692	152.405	228.773	305.006	381.15	457.437	533.74
9.1025	-0.125586	-0.0992445	-0.124517	-0.0127833	-0.043549	-0.161331	-0.136554	-0.0865934			9.1025	-0.125586	76.1613	152.397	228.769	304.999	381.141	457.427	533.737
9.10917	-0.131438	-0.105936	-0.131208	-0.0169575	-0.0518964	-0.168289	-0.141451	-0.0896982			9.10917	-0.131438	76.1546	152.39	228.765	304.99	381.135	457.422	533.734
9.11583	-0.131482	-0.108687	-0.134913	-0.0172947	-0.0612227	-0.173823	-0.140542	-0.090845			9.11583	-0.131482	76.1519	152.386	228.764	304.981	381.129	457.423	533.733
9.1225	-0.125052	-0.103916	-0.13348	-0.0146808	-0.0664306	-0.173654	-0.136973	-0.0903791			9.1225	-0.125052	76.1566	152.388	228.767	304.976	381.129	457.426	533.734
9.12917	-0.113668	-0.0922424	-0.127052	-0.00865996	-0.0636841	-0.164781	-0.131311	-0.0850134			9.12917	-0.113668	76.1683	152.394	228.773	304.979	381.138	457.432	533.739
9.13583	-0.0994872	-0.0800738	-0.118221	0.000869878	-0.0523361	-0.153247	-0.122852	-0.075049			9.13583	-0.0994872	76.1805	152.403	228.783	304.99	381.15	457.44	533.749
9.1425	-0.089741	-0.0758105	-0.111573	0.00872308	-0.0441902	-0.14361	-0.117398	-0.0679208			9.1425	-0.089741	76.1847	152.41	228.79	304.998	381.159	457.446	533.756
9.14917	-0.0863499	-0.0739783	-0.108311	0.0123894	-0.0419619	-0.135314	-0.114006	-0.0653491			9.14917	-0.0863499	76.1866	152.413	228.794	305	381.167	457.449	533.759
9.15583	-0.0886308	-0.0720999	-0.107863	0.0127457	-0.0403012	-0.130017	-0.112473	-0.0655942			9.15583	-0.0886308	76.1885	152.413	228.794	305.002	381.173	457.451	533.758
9.1625	-0.0953764	-0.0747402	-0.107165	0.00636715	-0.0385216	-0.132342	-0.113019	-0.0664331			9.1625	-0.0953764	76.1858	152.414	228.788	305.004	381.17	457.45	533.757
9.16917	-0.105818	-0.0814952	-0.106768	-0.00618015	-0.0420182	-0.142082	-0.118216	-0.0695864			9.16917	-0.105818	76.1791	152.414	228.775	305	381.161	457.445	533.754
9.17583	-0.118688	-0.0881416	-0.105785	-0.020495	-0.0495964	-0.152117	-0.127271	-0.0767474			9.17583	-0.118688	76.1724	152.415	228.761	304.993	381.151	457.436	533.747
9.1825	-0.131324	-0.089543	-0.102894	-0.0279022	-0.0557101	-0.155514	-0.136093	-0.0810547			9.1825	-0.131324	76.171	152.418	228.754	304.987	381.147	457.427	533.743
9.18917	-0.138004	-0.0868574	-0.0954405	-0.0275809	-0.0544564	-0.152096	-0.14325	-0.0775557			9.18917	-0.138004	76.1737	152.426	228.754	304.988	381.151	457.42	533.746
9.19583	-0.138917	-0.0847616	-0.0861921	-0.0235812	-0.0496176	-0.144615	-0.147977	-0.0700456			9.19583	-0.138917	76.1758	152.435	228.758	304.993	381.158	457.415	533.754
9.2025	-0.138541	-0.0834848	-0.0806237	-0.0193115	-0.0438915	-0.138519	-0.150462	-0.0648562			9.2025	-0.138541	76.1771	152.44	228.762	304.998	381.164	457.413	533.759
9.20917	-0.138132	-0.0825967	-0.078782	-0.0145779	-0.0385473	-0.137742	-0.148146	-0.0644373			9.20917	-0.138132	76.178	152.442	228.767	305.004	381.165	457.415	533.759
9.21583	-0.129126	-0.0794537	-0.0785	-0.00571645	-0.0342553	-0.136825	-0.14057	-0.0624267			9.21583	-0.129126	76.1811	152.443	228.776	305.008	381.166	457.423	533.761
9.2225	-0.109813	-0.0730133	-0.0763512	0.00918573	-0.0260358	-0.136285	-0.126026	-0.0574591			9.2225	-0.109813	76.1875	152.445	228.791	305.016	381.167	457.437	533.766
9.22917	-0.0926257	-0.0680773	-0.0785677	0.0193758	-0.0173652	-0.13826	-0.115514	-0.0547327			9.22917	-0.0926257	76.1925	152.443	228.801	305.025	381.165	457.448	533.769
9.23583	-0.0842638	-0.0677303	-0.0820354	0.0223207	-0.0132446	-0.144813	-0.109059	-0.0531336			9.23583	-0.0842638	76.1928	152.439	228.804	305.029	381.158	457.454	533.771
9.2425	-0.0818677	-0.0711708	-0.0864296	0.0183282	-0.0161513	-0.148693	-0.104756	-0.0558498			9.2425	-0.0818677	76.1894	152.435	228.8	305.026	381.154	457.459	533.768
9.24917	-0.0822202	-0.0764344	-0.0955079	0.0134558	-0.0212283	-0.148823	-0.102724	-0.0570252			9.24917	-0.0822202	76.1841	152.426	228.795	305.021	381.154	457.461	533.767
9.25583	-0.0900501	-0.0859141	-0.107372	0.00607626	-0.026025	-0.148909	-0.106739	-0.0608165			9.25583	-0.0900501	76.1746	152.414	228.788	305.016	381.154	457.457	533.763
9.2625	-0.101298	-0.0960855	-0.11802	-0.00342526	-0.0317237	-0.151661	-0.11751	-0.0683447			9.2625	-0.101298	76.1645	152.403	228.778	305.011	381.151	457.446	533.756
9.26917	-0.108877	-0.0999888	-0.120016	-0.010247	-0.0342725	-0.153627	-0.122229	-0.0753081			9.26917	-0.108877	76.1606	152.401	228.771	305.008	381.149	457.441	533.749
9.27583	-0.112704	-0.0960716	-0.121821	-0.0119775	-0.0361246	-0.155074	-0.122241	-0.0816525			9.27583	-0.112704	76.1645	152.399	228.77	305.006	381.148	457.441	533.742
9.2825	-0.115117	-0.090388	-0.128535	-0.011033	-0.0427868	-0.16039	-0.121316	-0.0850091			9.2825	-0.115117	76.1702	152.393	228.771	304.999	381.142	457.442	533.739
9.28917	-0.113108	-0.0830875	-0.132202	-0.0105283	-0.0504566	-0.169804	-0.122168	-0.0901929			9.28917	-0.113108	76.1775	152.389	228.771	304.992	381.133	457.441	533.734
9.29583	-0.106804	-0.073709	-0.130929	-0.0127296	-0.0526899	-0.178625	-0.120632	-0.0960142			9.29583	-0.106804	76.1868	152.39	228.769	304.99	381.124	457.443	533.728
9.3025	-0.0992237	-0.0641046	-0.127047	-0.0159112	-0.0478002	-0.179472	-0.114482	-0.0985769			9.3025	-0.0992237	76.1965	152.394	228.766	304.994	381.123	457.449	533.725
9.30917	-0.0942504	-0.0604843	-0.126765	-0.0139394	-0.0426772	-0.17428	-0.108555	-0.0984443			9.30917	-0.0942504	76.2001	152.394	228.768	305	381.129	457.455	533.725
9.31583	-0.0873645	-0.0600277	-0.121063	-0.00275483	-0.0363911	-0.162355	-0.102146	-0.0917982			9.31583	-0.0873645	76.2005	152.4	228.779	305.006	381.14	457.461	533.732
9.3225	-0.0772433	-0.0570775	-0.105715	0.0168606	-0.0232607	-0.147074	-0.0948862	-0.0812075			9.3225	-0.0772433	76.2035	152.415	228.799	305.019	381.156	457.468	533.743
9.32917	-0.0691985	-0.0559015	-0.0888033	0.0309902	-0.0105159	-0.128803	-0.0916099	-0.0701174			9.32917	-0.0691985	76.2047	152.432	228.813	305.032	381.174	457.472	533.754
9.33583	-0.0676727	-0.0574311	-0.0807961	0.0404386	-0.00570299	-0.115146	-0.0972366	-0.0612747			9.33583	-0.0676727	76.2031	152.44	228.822	305.037	381.188	457.466	533.763
9.3425	-0.0774252	-0.0657582	-0.0853085	0.0417617	-0.0168248	-0.113893	-0.114142	-0.059546			9.3425	-0.0774252	76.1948	152.436	228.823	305.025	381.189	457.449	533.764
9.34917	-0.0939263	-0.0739176	-0.0929911	0.0372093	-0.0320231	-0.12327	-0.133027	-0.0619698			9.34917	-0.0939263	76.1866	152.428	228.819	305.01	381.18	457.43	533.762
9.35583	-0.111596	-0.0829688	-0.103473	0.0266874	-0.0476274	-0.137887	-0.151173	-0.0696393			9.35583	-0.111596	76.1776	152.418	228.808	304.995	381.165	457.412	533.754
9.3625	-0.125069	-0.0932767	-0.112827	0.0135996	-0.0595558	-0.149445	-0.1656	-0.0800655			9.3625	-0.125069	76.1673	152.408	228.795	304.983	381.153	457.398	533.744
9.36917	-0.131798	-0.0961985	-0.115749	0.00308392	-0.0661521	-0.155282	-0.171853	-0.0867838			9.36917	-0.131798	76.1644	152.405	228.785	304.976	381.148	457.391	533.737
9.37583	-0.131727	-0.0934334	-0.110123	-0.00180165	-0.0683574	-0.157118	-0.169397	-0.0908511			9.37583	-0.131727	76.1671	152.411	228.78	304.974	381.146	457.394	533.733
9.3825	-0.125342	-0.0863579	-0.100663	-0.00682453	-0.0659402	-0.15707	-0.162058	-0.0937451			9.3825	-0.125342	76.1742	152.42	228.775	304.976	381.146	457.401	533.73
9.38917	-0.110698	-0.0808652	-0.0927861	-0.0111363	-0.0616935	-0.152404	-0.152183	-0.0957195			9.38917	-0.110698	76.1797	152.428	228.771	304.981	381.15	457.411	533.728
9.39583	-0.0947529	-0.0769129	-0.0893107	-0.0183902	-0.0576309	-0.14607	-0.144821	-0.0982933			9.39583	-0.0947529	76.1836	152.432	228.763	304.985	381.157	457.419	533.726
9.4025	-0.0857143	-0.0730317	-0.0916283	-0.0253567	-0.0547713	-0.145044	-0.13912	-0.10034			9.4025	-0.0857143	76.1875	152.429	228.756	304.987	381.158	457.424	533.724
9.40917	-0.0893813	-0.0787031	-0.103975	-0.0354827	-0.0583701	-0.156621	-0.141833	-0.107239			9.40917	-0.0893813	76.1819	152.417	228.746	304.984	381.146	457.422	533.717
9.41583	-0.0981554	-0.0879203	-0.119868	-0.0475199	-0.0675069	-0.169662	-0.149654	-0.116001			9.41583	-0.0981554	76.1726	152.401	228.734	304.975	381.133	457.414	533.708
9.4225	-0.102607	-0.0968857	-0.128834	-0.0501109	-0.0747345	-0.177667	-0.153152	-0.117851			9.4225	-0.102607	76.1637	152.392	228.732	304.967	381.125	457.41	533.706
9.42917	-0.109131	-0.104646	-0.13421	-0.0465586	-0.0756457	-0.182706	-0.153	-0.114088			9.42917	-0.109131	76.1559	152.387	228.735	304.967	381.12	457.41	533.71
9.43583	-0.118338	-0.115071	-0.14082	-0.0429167	-0.0763814	-0.191001	-0.156008	-0.11161			9.43583	-0.118338	76.1455	152.38	228.739	304.966	381.112	457.407	533.712
9.4425	-0.125105	-0.130178	-0.149729	-0.0438037	-0.0815676	-0.197552	-0.162299	-0.11189			9.4425	-0.125105	76.1304	152.371	228.738	304.961	381.105	457.401	533.712
9.44917	-0.116778	-0.135134	-0.148486	-0.0365752	-0.0845825	-0.193082	-0.159694	-0.104111			9.44917	-0.116778	76.1254	152.373	228.745	304.958	381.11	457.404	533.72
9.45583	-0.0966398	-0.12976	-0.13882	-0.0188888	-0.0794299	-0.178521	-0.145277	-0.0873405			9.45583	-0.0966398	76.1308	152.382	228.763	304.963	381.124	457.418	533.737
9.4625	-0.0733928	-0.113325	-0.127153	0.00115162	-0.0686584	-0.163605	-0.127275	-0.0682945			9.4625	-0.0733928	76.1472	152.394	228.783	304.974	381.139	457.436	533.756
9.46917	-0.0533454	-0.0954657	-0.116447	0.0137014	-0.0603491	-0.1537	-0.117242	-0.0574869			9.46917	-0.0533454	76.1651	152.405	228.795	304.982	381.149	457.446	533.766
9.47583	-0.03596	-0.0751022	-0.102759	0.0261455	-0.0508085	-0.143958	-0.109393	-0.0511669			9.47583	-0.03596	76.1855	152.418	228.808	304.991	381.159	457.454	533.773
9.4825	-0.0224937	-0.0527696	-0.0866251	0.042754	-0.0350372	-0.137617	-0.101649	-0.044217			9.4825	-0.0224937	76.2078	152.434	228.824	305.007	381.165	457.462	533.78
9.48917	-0.0191549	-0.0378153	-0.0793001	0.0548262	-0.0191008	-0.137376	-0.0997404	-0.0419985			9.48917	-0.0191549	76.2227	152.442	228.837	305.023	381.165	457.464	533.782
9.49583	-0.0233017	-0.0314375	-0.0800748	0.0567944	-0.00783423	-0.141989	-0.10341	-0.0442755			9.49583	-0.0233017	76.2291	152.441	228.838	305.034	381.161	457.46	533.78
9.5025	-0.0325773	-0.030977	-0.0819986	0.0501437	-0.0014854	-0.143384	-0.109825	-0.0494065			9.5025	-0.0325773	76.2296	152.439	228.832	305.041	381.159	457.454	533.775
9.50917	-0.0364016	-0.0245263	-0.0736405	0.0476232	0.00682724	-0.140753	-0.106973	-0.0463669			9.50917	-0.0364016	76.236	152.447	228.829	305.049	381.162	457.456	533.778
9.51583	-0.0393982	-0.0187298	-0.0621219	0.045546	0.0118224	-0.141767	-0.101864	-0.0410199			9.51583	-0.0393982	76.2418	152.459	228.827	305.054	381.161	457.461	533.783
9.5225	-0.0457129	-0.0215595	-0.0563687	0.0361175	0.00686542	-0.144304	-0.102457	-0.0412686			9.5225	-0.0457129	76.239	152.465	228.818	305.049	381.158	457.461	533.783
9.52917	-0.0562269	-0.0315491	-0.0530067	0.0236832	-0.00251075	-0.142521	-0.106772	-0.0484652			9.52917	-0.0562269	76.229	152.468	228.805	305.04	381.16	457.457	533.775
9.53583	-0.0638285	-0.0411983	-0.0483509	0.02114	-0.00596147	-0.133684	-0.109605	-0.0544944			9.53583	-0.0638285	76.2194	152.473	228.803	305.036	381.169	457.454	533.769
9.5425	-0.0665431	-0.051747	-0.043164	0.0272807	-0.00505782	-0.126105	-0.109935	-0.0537106			9.5425	-0.0665431	76.2088	152.478	228.809	305.037	381.177	457.453	533.77
9.54917	-0.0647145	-0.0707282	-0.0478401	0.0316873	-0.00953838	-0.121613	-0.116213	-0.0568012			9.54917	-0.0647145	76.1898	152.473	228.813	305.033	381.181	457.447	533.767
9.55583	-0.0581017	-0.0891737	-0.0567488	0.032263	-0.0148622	-0.113254	-0.122952	-0.0608556			9.55583	-0.0581017	76.1714	152.464	228.814	305.027	381.19	457.44	533.763
9.5625	-0.0452777	-0.0923963	-0.0590177	0.0395408	-0.0117045	-0.0974622	-0.120141	-0.0562951			9.5625	-0.0452777	76.1682	152.462	228.821	305.031	381.205	457.443	533.768
9.56917	-0.0254727	-0.0815198	-0.051479	0.0527155	0.00422216	-0.0793415	-0.107966	-0.038585			9.56917	-0.0254727	76.179	152.47	228.834	305.046	381.223	457.455	533.785
9.57583	-0.00973655	-0.0736504	-0.0440865	0.0583248	0.0166824	-0.0751554	-0.102243	-0.0245536			9.57583	-0.00973655	76.1869	152.477	228.84	305.059	381.228	457.461	533.799
9.5825	-0.00599526	-0.0774627	-0.0450378	0.0510964	0.0150765	-0.0808878	-0.108038	-0.0275146			9.5825	-0.00599526	76.1831	152.476	228.833	305.057	381.222	457.455	533.796
9.58917	-0.0103105	-0.0791948	-0.0453393	0.041683	0.00968331	-0.0869093	-0.115215	-0.0334378			9.58917	-0.0103105	76.1814	152.476	228.823	305.052	381.216	457.448	533.79
9.59583	-0.0118917	-0.0749958	-0.0387562	0.0380033	0.00981264	-0.0899757	-0.115842	-0.0322407			9.59583	-0.0118917	76.1856	152.482	228.82	305.052	381.213	457.448	533.792
9.6025	-0.0100488	-0.0700101	-0.0313863	0.0364015	0.00773526	-0.0942874	-0.119245	-0.0278247			9.6025	-0.0100488	76.1905	152.49	228.818	305.05	381.209	457.444	533.796
9.60917	-0.00886093	-0.0693339	-0.0254649	0.034869	-0.00249776	-0.101307	-0.12664	-0.0246703			9.60917	-0.00886093	76.1912	152.496	228.817	305.04	381.201	457.437	533.799
9.61583	-0.0064132	-0.0663178	-0.0195878	0.0367562	-0.00755852	-0.0979121	-0.124669	-0.0156073			9.61583	-0.0064132	76.1942	152.502	228.818	305.035	381.205	457.439	533.808
9.6225	0.00278229	-0.0563789	-0.00964887	0.0476584	0.00435349	-0.083545	-0.108321	0.00757869			9.6225	0.00278229	76.2042	152.511	228.829	305.047	381.219	457.455	533.831
9.62917	0.0188656	-0.0469295	0.00409205	0.0606884	0.0244182	-0.0692017	-0.0865154	0.0321679			9.62917	0.0188656	76.2136	152.525	228.842	305.067	381.234	457.477	533.856
9.63583	0.0283047	-0.0472207	0.0133376	0.0662207	0.037661	-0.0644243	-0.0765995	0.047522			9.63583	0.0283047	76.2133	152.534	228.848	305.08	381.238	457.487	533.871
9.6425	0.0269827	-0.0624717	0.0162064	0.0632267	0.042245	-0.0680702	-0.0774447	0.050127			9.6425	0.0269827	76.1981	152.537	228.845	305.084	381.235	457.486	533.874
9.64917	0.0216886	-0.0861875	0.0101336	0.0533371	0.0430157	-0.0729398	-0.0855997	0.0456261			9.64917	0.0216886	76.1744	152.531	228.835	305.085	381.23	457.478	533.87
9.65583	0.0186656	-0.113455	0.000509438	0.0410615	0.038901	-0.0770464	-0.09959	0.0353621			9.65583	0.0186656	76.1471	152.522	228.823	305.081	381.226	457.464	533.859
9.6625	0.0146597	-0.141178	-0.0110016	0.0258841	0.0273302	-0.0836409	-0.119808	0.0169418			9.6625	0.0146597	76.1194	152.51	228.808	305.07	381.219	457.444	533.841
9.66917	0.00444895	-0.168569	-0.0264714	0.00910372	0.00946514	-0.089545	-0.146232	-0.00228862			9.66917	0.00444895	76.092	152.495	228.791	305.052	381.213	457.417	533.822
9.67583	-0.00241425	-0.189749	-0.040499	-0.00290896	-0.0055088	-0.0886047	-0.16883	-0.0143625			9.67583	-0.00241425	76.0708	152.481	228.779	305.037	381.214	457.395	533.81
9.6825	0.00300105	-0.198799	-0.0457343	-0.00488982	-0.00877958	-0.0830326	-0.182965	-0.0131076			9.6825	0.00300105	76.0618	152.475	228.777	305.033	381.22	457.38	533.811
9.68917	0.0126619	-0.202186	-0.0448293	-0.000686056	-0.000595087	-0.0783403	-0.193332	-0.00854536			9.68917	0.0126619	76.0584	152.476	228.781	305.042	381.224	457.37	533.815
9.69583	0.0203356	-0.205771	-0.0436464	0.00758934	0.0100405	-0.0777612	-0.205685	-0.00438815			9.69583	0.0203356	76.0548	152.477	228.789	305.052	381.225	457.358	533.82
9.7025	0.0262553	-0.209925	-0.0416015	0.0189222	0.0212895	-0.0768024	-0.219793	0.00303748			9.7025	0.0262553	76.0506	152.48	228.801	305.064	381.226	457.344	533.827
9.70917	0.0362017	-0.212418	-0.0355114	0.0355975	0.0365584	-0.0707802	-0.23035	0.0168298			9.70917	0.0362017	76.0481	152.486	228.817	305.079	381.232	457.333	533.841
9.71583	0.050968	-0.215667	-0.024455	0.0543736	0.0551924	-0.0618979	-0.238949	0.0324213			9.71583	0.050968	76.0449	152.497	228.836	305.097	381.241	457.324	533.856
9.7225	0.0645502	-0.222672	-0.0171555	0.0685998	0.0701128	-0.0501954	-0.249209	0.0456111			9.7225	0.0645502	76.0379	152.504	228.85	305.112	381.253	457.314	533.87
9.72917	0.0778788	-0.227745	-0.0117378	0.0768321	0.0790053	-0.0338386	-0.257815	0.0582874			9.72917	0.0778788	76.0328	152.509	228.859	305.121	381.269	457.306	533.882
9.73583	0.0930552	-0.227263	-0.00648744	0.0817544	0.0862627	-0.0180029	-0.262665	0.0738314			9.73583	0.0930552	76.0333	152.515	228.863	305.128	381.285	457.301	533.898
9.7425	0.106857	-0.229386	-0.00288829	0.0806461	0.0898617	-0.00940829	-0.272228	0.0835219			9.7425	0.106857	76.0312	152.518	228.862	305.132	381.293	457.291	533.907
9.74917	0.116619	-0.23779	-0.00557031	0.0733898	0.0891731	-0.00722165	-0.290124	0.0852416			9.74917	0.116619	76.0228	152.516	228.855	305.131	381.296	457.273	533.909
9.75583	0.124291	-0.249951	-0.0148699	0.0644914	0.0898439	-0.00425723	-0.309154	0.0836695			9.75583	0.124291	76.0106	152.506	228.846	305.132	381.299	457.254	533.908
9.7625	0.133463	-0.267306	-0.0255491	0.0570671	0.0927527	0.00343738	-0.325254	0.0816872			9.7625	0.133463	75.9933	152.496	228.839	305.135	381.306	457.238	533.906
9.76917	0.143543	-0.2946	-0.0361547	0.0464659	0.0928835	0.00728921	-0.344262	0.0814382			9.76917	0.143543	75.966	152.485	228.828	305.135	381.31	457.219	533.905
9.77583	0.151982	-0.330973	-0.046778	0.0301751	0.0859768	0.0115896	-0.372539	0.0832197			9.77583	0.151982	75.9296	152.474	228.812	305.128	381.314	457.191	533.907
9.7825	0.161985	-0.36784	-0.0564652	0.0152171	0.0777967	0.0211665	-0.402113	0.0957564			9.7825	0.161985	75.8927	152.465	228.797	305.12	381.324	457.161	533.92
9.78917	0.17794	-0.399858	-0.0651182	0.00784153	0.0734161	0.0345495	-0.426212	0.115793			9.78917	0.17794	75.8607	152.456	228.79	305.116	381.337	457.137	533.94
9.79583	0.195349	-0.43186	-0.0732786	0.00429895	0.0713353	0.0480244	-0.449812	0.137285			9.79583	0.195349	75.8287	152.448	228.786	305.114	381.351	457.114	533.961
9.8025	0.206563	-0.466316	-0.084846	-0.000397888	0.0688298	0.0560793	-0.479606	0.155081			9.8025	0.206563	75.7942	152.436	228.781	305.111	381.359	457.084	533.979
9.80917	0.214183	-0.498223	-0.0986335	-0.00233917	0.0675728	0.0671731	-0.512517	0.170781			9.80917	0.214183	75.7623	152.422	228.779	305.11	381.37	457.051	533.995
9.81583	0.228799	-0.524727	-0.11131	0.0019267	0.0737351	0.0795368	-0.541293	0.185005			9.81583	0.228799	75.7358	152.41	228.784	305.116	381.382	457.022	534.009
9.8225	0.249146	-0.554358	-0.124251	0.00299683	0.0825257	0.0875625	-0.570537	0.190949			9.8225	0.249146	75.7062	152.397	228.785	305.125	381.39	456.993	534.015
9.82917	0.271488	-0.590983	-0.135603	-0.00307842	0.0889862	0.0922836	-0.604939	0.19407			9.82917	0.271488	75.6696	152.386	228.779	305.131	381.395	456.958	534.018
9.83583	0.29421	-0.629312	-0.145322	-0.013168	0.0925428	0.0956341	-0.644205	0.202045			9.83583	0.29421	75.6312	152.376	228.769	305.135	381.398	456.919	534.026
9.8425	0.321613	-0.663364	-0.150764	-0.0197636	0.0952395	0.103972	-0.680699	0.215075			9.8425	0.321613	75.5972	152.37	228.762	305.137	381.407	456.883	534.039
9.84917	0.349513	-0.694113	-0.158148	-0.0253609	0.100569	0.113731	-0.714311	0.227677			9.84917	0.349513	75.5664	152.363	228.756	305.143	381.417	456.849	534.052
9.85583	0.370338	-0.728144	-0.173105	-0.0349678	0.10315	0.124124	-0.75166	0.235185			9.85583	0.370338	75.5324	152.348	228.747	305.145	381.427	456.812	534.059
9.8625	0.387909	-0.760686	-0.19325	-0.0440402	0.10505	0.135912	-0.792263	0.242778			9.8625	0.387909	75.4999	152.328	228.738	305.147	381.439	456.771	534.067
9.86917	0.399788	-0.793821	-0.220662	-0.0532651	0.105356	0.145301	-0.837605	0.245778			9.86917	0.399788	75.4667	152.3	228.728	305.148	381.448	456.726	534.07
9.87583	0.406844	-0.833863	-0.256413	-0.068386	0.100272	0.15211	-0.885862	0.241274			9.87583	0.406844	75.4267	152.265	228.713	305.143	381.455	456.677	534.065
9.8825	0.406033	-0.882114	-0.30085	-0.09347	0.0889799	0.1553	-0.937217	0.230701			9.8825	0.406033	75.3784	152.22	228.688	305.131	381.458	456.626	534.055
9.88917	0.405168	-0.937278	-0.343616	-0.124452	0.0780458	0.156029	-0.988151	0.222637			9.88917	0.405168	75.3233	152.178	228.657	305.12	381.459	456.575	534.047
9.89583	0.406411	-0.994609	-0.375197	-0.154865	0.0701904	0.158	-1.03602	0.221408			9.89583	0.406411	75.2659	152.146	228.627	305.112	381.461	456.527	534.045
9.9025	0.404366	-1.05555	-0.40038	-0.185562	0.0609312	0.156731	-1.08098	0.222454			9.9025	0.404366	75.205	152.121	228.596	305.103	381.46	456.482	534.046
9.90917	0.396706	-1.12361	-0.430289	-0.221184	0.0463594	0.155648	-1.1287	0.223221			9.90917	0.396706	75.1369	152.091	228.56	305.089	381.458	456.435	534.047
9.91583	0.387639	-1.19099	-0.46477	-0.260457	0.0314847	0.153277	-1.17686	0.225272			9.91583	0.387639	75.0696	152.056	228.521	305.074	381.456	456.386	534.049
9.9225	0.381734	-1.2558	-0.498578	-0.299286	0.0175462	0.147385	-1.22664	0.225799			9.9225	0.381734	75.0048	152.023	228.482	305.06	381.45	456.337	534.05
9.92917	0.376139	-1.31698	-0.535441	-0.338665	-0.00095632	0.13687	-1.27801	0.224293			9.92917	0.376139	74.9436	151.986	228.443	305.041	381.44	456.285	534.048
9.93583	0.371763	-1.37721	-0.583277	-0.3792	-0.0220116	0.122326	-1.32959	0.218537			9.93583	0.371763	74.8833	151.938	228.402	305.02	381.425	456.234	534.042
9.9425	0.370559	-1.44219	-0.640152	-0.422067	-0.0430003	0.107857	-1.38659	0.208649			9.9425	0.370559	74.8184	151.881	228.36	304.999	381.411	456.177	534.033
9.94917	0.372912	-1.5081	-0.695565	-0.464009	-0.0617265	0.0910487	-1.44813	0.19483			9.94917	0.372912	74.7525	151.826	228.318	304.981	381.394	456.115	534.019
9.95583	0.368918	-1.58115	-0.752888	-0.509672	-0.0853702	0.0689249	-1.51745	0.173584			9.95583	0.368918	74.6794	151.768	228.272	304.957	381.372	456.046	533.997
9.9625	0.356632	-1.66187	-0.813575	-0.558611	-0.119512	0.0424254	-1.59125	0.147253			9.9625	0.356632	74.5987	151.708	228.223	304.923	381.345	455.972	533.971
9.96917	0.343507	-1.74897	-0.875408	-0.603046	-0.15651	0.0137106	-1.66588	0.11847			9.96917	0.343507	74.5116	151.646	228.179	304.886	381.317	455.897	533.942
9.97583	0.32941	-1.83928	-0.936155	-0.640179	-0.190448	-0.0122996	-1.74531	0.092851			9.97583	0.32941	74.4213	151.585	228.141	304.852	381.29	455.818	533.917
9.9825	0.311727	-1.92586	-0.999365	-0.67513	-0.221737	-0.0347955	-1.82355	0.0677407			9.9825	0.311727	74.3347	151.522	228.107	304.82	381.268	455.74	533.892
9.98917	0.283329	-2.0093	-1.07089	-0.715925	-0.253587	-0.0580652	-1.8982	0.039096			9.98917	0.283329	74.2513	151.45	228.066	304.789	381.245	455.665	533.863
9.99583	0.249728	-2.0857	-1.1449	-0.756868	-0.288456	-0.0868688	-1.96375	0.00968214			9.99583	0.249728	74.1749	151.376	228.025	304.754	381.216	455.6	533.834
10.0025	0.218811	-2.15622	-1.21732	-0.795443	-0.322951	-0.12173	-2.02614	-0.0155153			10.0025	0.218811	74.1043	151.304	227.986	304.719	381.181	455.537	533.808
10.0092	0.183034	-2.2243	-1.29399	-0.841048	-0.360551	-0.161563	-2.09196	-0.0376016			10.0092	0.183034	74.0363	151.227	227.941	304.682	381.141	455.471	533.786
10.0158	0.141172	-2.29168	-1.37806	-0.898571	-0.406621	-0.201	-2.15909	-0.0639382			10.0158	0.141172	73.9689	151.143	227.883	304.636	381.102	455.404	533.76
10.0225	0.0990637	-2.35909	-1.46407	-0.957281	-0.454152	-0.238958	-2.22552	-0.0931325			10.0225	0.0990637	73.9015	151.057	227.824	304.588	381.064	455.338	533.731
10.0292	0.0645109	-2.42665	-1.54307	-1.00789	-0.501268	-0.274164	-2.29011	-0.122353			10.0292	0.0645109	73.8339	150.978	227.774	304.541	381.029	455.273	533.702
10.0358	0.039222	-2.49588	-1.61611	-1.05459	-0.546731	-0.306252	-2.35975	-0.152848			10.0358	0.039222	73.7647	150.905	227.727	304.496	380.997	455.204	533.671
10.0425	0.0124074	-2.56931	-1.69384	-1.10691	-0.591377	-0.340464	-2.43663	-0.187405			10.0425	0.0124074	73.6912	150.827	227.675	304.451	380.962	455.127	533.637
10.0492	-0.019887	-2.64811	-1.78218	-1.16966	-0.640342	-0.381615	-2.52281	-0.229928			10.0492	-0.019887	73.6124	150.739	227.612	304.402	380.921	455.041	533.594
10.0558	-0.0615641	-2.73169	-1.87815	-1.23917	-0.694998	-0.436268	-2.61884	-0.279312			10.0558	-0.0615641	73.5289	150.643	227.543	304.347	380.867	454.945	533.545
10.0625	-0.113717	-2.81977	-1.97767	-1.31189	-0.763066	-0.502072	-2.71725	-0.337475			10.0625	-0.113717	73.4408	150.543	227.47	304.279	380.801	454.846	533.486
10.0692	-0.17178	-2.90944	-2.0826	-1.38925	-0.837267	-0.572845	-2.81393	-0.400176			10.0692	-0.17178	73.3511	150.439	227.392	304.205	380.73	454.749	533.424
10.0758	-0.235979	-2.99956	-2.19896	-1.4711	-0.90996	-0.639623	-2.90674	-0.464157			10.0758	-0.235979	73.261	150.322	227.311	304.132	380.663	454.657	533.36
10.0825	-0.296542	-3.08255	-2.31818	-1.54548	-0.976261	-0.698931	-2.99163	-0.528051			10.0825	-0.296542	73.178	150.203	227.236	304.066	380.604	454.572	533.296
10.0892	-0.347754	-3.15577	-2.43146	-1.60419	-1.03861	-0.748915	-3.06287	-0.591593			10.0892	-0.347754	73.1048	150.09	227.177	304.004	380.554	454.5	533.232
10.0958	-0.389025	-3.2183	-2.53643	-1.64829	-1.09924	-0.79633	-3.1213	-0.657395			10.0958	-0.389025	73.0423	149.985	227.133	303.943	380.506	454.442	533.167
10.1025	-0.42776	-3.27713	-2.63912	-1.6917	-1.15408	-0.849526	-3.17959	-0.720398			10.1025	-0.42776	72.9834	149.882	227.09	303.888	380.453	454.384	533.104
10.1092	-0.471933	-3.33236	-2.74013	-1.73425	-1.20631	-0.90994	-3.24617	-0.78021			10.1092	-0.471933	72.9282	149.781	227.047	303.836	380.393	454.317	533.044
10.1158	-0.521484	-3.38475	-2.84068	-1.77716	-1.25684	-0.972695	-3.31623	-0.835026			10.1158	-0.521484	72.8758	149.68	227.005	303.785	380.33	454.247	532.989
10.1225	-0.579029	-3.44006	-2.93795	-1.81873	-1.30679	-1.03598	-3.38522	-0.884337			10.1225	-0.579029	72.8205	149.583	226.963	303.735	380.267	454.178	532.94
10.1292	-0.645647	-3.50332	-3.03841	-1.86635	-1.35895	-1.10602	-3.45565	-0.935249			10.1292	-0.645647	72.7572	149.483	226.915	303.683	380.197	454.108	532.889
10.1358	-0.718002	-3.5737	-3.14836	-1.92688	-1.41857	-1.18564	-3.53277	-0.991924			10.1358	-0.718002	72.6869	149.373	226.855	303.624	380.117	454.031	532.832
10.1425	-0.788559	-3.64199	-3.26386	-1.9981	-1.48779	-1.26814	-3.61239	-1.05567			10.1425	-0.788559	72.6186	149.257	226.784	303.554	380.035	453.951	532.768
10.1492	-0.855224	-3.70719	-3.38199	-2.07389	-1.56078	-1.34906	-3.68954	-1.12523			10.1492	-0.855224	72.5534	149.139	226.708	303.481	379.954	453.874	532.699
10.1558	-0.919335	-3.76872	-3.50169	-2.14705	-1.63438	-1.43351	-3.76844	-1.201			10.1558	-0.919335	72.4918	149.019	226.635	303.408	379.869	453.795	532.623
10.1625	-0.983912	-3.82252	-3.62797	-2.2193	-1.71059	-1.52572	-3.84923	-1.28493			10.1625	-0.983912	72.438	148.893	226.562	303.332	379.777	453.714	532.539
10.1692	-1.04547	-3.86453	-3.75533	-2.28656	-1.78348	-1.62159	-3.93081	-1.36745			10.1692	-1.04547	72.396	148.766	226.495	303.259	379.681	453.633	532.456
10.1758	-1.107	-3.90079	-3.88124	-2.3495	-1.84976	-1.713	-4.01141	-1.44662			10.1758	-1.107	72.3598	148.64	226.432	303.192	379.59	453.552	532.377
10.1825	-1.17014	-3.93455	-4.00703	-2.40602	-1.9126	-1.78982	-4.08838	-1.52481			10.1825	-1.17014	72.326	148.514	226.376	303.13	379.513	453.475	532.299
10.1892	-1.23126	-3.96049	-4.1312	-2.45607	-1.9719	-1.85683	-4.15427	-1.59922			10.1892	-1.23126	72.3001	148.39	226.326	303.07	379.446	453.409	532.225
10.1958	-1.29502	-3.97932	-4.25064	-2.50804	-2.03425	-1.92178	-4.21374	-1.67117			10.1958	-1.29502	72.2812	148.27	226.274	303.008	379.381	453.35	532.153
10.2025	-1.3582	-3.9924	-4.36337	-2.55944	-2.09414	-1.98538	-4.26834	-1.73488			10.2025	-1.3582	72.2682	148.158	226.222	302.948	379.317	453.295	532.089
10.2092	-1.42318	-4.00381	-4.47207	-2.61322	-2.15149	-2.04523	-4.32044	-1.79428			10.2092	-1.42318	72.2567	148.049	226.168	302.891	379.258	453.243	532.03
10.2158	-1.48327	-4.01133	-4.57972	-2.66312	-2.2024	-2.09959	-4.36671	-1.84593			10.2158	-1.48327	72.2492	147.941	226.119	302.84	379.203	453.197	531.978
10.2225	-1.54157	-4.01742	-4.68642	-2.71241	-2.24696	-2.16416	-4.41261	-1.89065			10.2225	-1.54157	72.2431	147.835	226.069	302.795	379.139	453.151	531.933
10.2292	-1.60424	-4.02545	-4.7984	-2.76558	-2.29173	-2.24234	-4.46478	-1.93546			10.2292	-1.60424	72.2351	147.723	226.016	302.751	379.06	453.099	531.888
10.2358	-1.67014	-4.03529	-4.91887	-2.82251	-2.33669	-2.32357	-4.51829	-1.98447			10.2358	-1.67014	72.2253	147.602	225.959	302.706	378.979	453.045	531.839
10.2425	-1.73459	-4.04507	-5.04213	-2.88183	-2.3854	-2.40054	-4.56843	-2.04016			10.2425	-1.73459	72.2155	147.479	225.9	302.657	378.902	452.995	531.784
10.2492	-1.80073	-4.05361	-5.16226	-2.94155	-2.4357	-2.47095	-4.61645	-2.09999			10.2492	-1.80073	72.2069	147.359	225.84	302.607	378.832	452.947	531.724
10.2558	-1.86602	-4.05574	-5.27597	-3.00101	-2.48741	-2.53771	-4.66076	-2.1631			10.2558	-1.86602	72.2048	147.245	225.781	302.555	378.765	452.903	531.661
10.2625	-1.92471	-4.04547	-5.383	-3.05363	-2.53572	-2.59532	-4.69609	-2.22066			10.2625	-1.92471	72.2151	147.138	225.728	302.507	378.707	452.867	531.603
10.2692	-1.97284	-4.02652	-5.47944	-3.09813	-2.57593	-2.64214	-4.72038	-2.2696			10.2692	-1.97284	72.234	147.042	225.684	302.466	378.661	452.843	531.554
10.2758	-2.01192	-4.00109	-5.56321	-3.12941	-2.61118	-2.68154	-4.73466	-2.31168			10.2758	-2.01192	72.2595	146.958	225.652	302.431	378.621	452.829	531.512
10.2825	-2.04943	-3.97179	-5.63929	-3.15129	-2.64179	-2.72084	-4.74356	-2.3564			10.2825	-2.04943	72.2888	146.882	225.63	302.4	378.582	452.82	531.468
10.2892	-2.08842	-3.93913	-5.71678	-3.16775	-2.67336	-2.76914	-4.74678	-2.40508			10.2892	-2.08842	72.3214	146.804	225.614	302.369	378.534	452.817	531.419
10.2958	-2.13914	-3.91427	-5.80588	-3.18655	-2.70877	-2.83087	-4.7565	-2.45653			10.2958	-2.13914	72.3463	146.715	225.595	302.333	378.472	452.807	531.367
10.3025	-2.20492	-3.89682	-5.90525	-3.21504	-2.74938	-2.89321	-4.77507	-2.51013			10.3025	-2.20492	72.3637	146.616	225.567	302.293	378.41	452.788	531.314
10.3092	-2.27464	-3.87695	-6.00603	-3.24464	-2.7894	-2.953	-4.79187	-2.56169			10.3092	-2.27464	72.3836	146.515	225.537	302.253	378.35	452.771	531.262
10.3158	-2.3433	-3.85423	-6.11014	-3.28294	-2.82679	-3.01471	-4.80998	-2.61541			10.3158	-2.3433	72.4063	146.411	225.499	302.215	378.288	452.753	531.209
10.3225	-2.41027	-3.83491	-6.21862	-3.33309	-2.86901	-3.0813	-4.82974	-2.66563			10.3225	-2.41027	72.4256	146.302	225.449	302.173	378.221	452.734	531.158
10.3292	-2.47409	-3.81422	-6.32239	-3.39128	-2.90935	-3.13655	-4.84397	-2.70616			10.3292	-2.47409	72.4463	146.199	225.39	302.133	378.166	452.719	531.118
10.3358	-2.52709	-3.78113	-6.40564	-3.44295	-2.93907	-3.17401	-4.83832	-2.73178			10.3358	-2.52709	72.4794	146.115	225.339	302.103	378.129	452.725	531.092
10.3425	-2.57072	-3.73945	-6.47554	-3.48048	-2.96149	-3.20797	-4.8171	-2.75826			10.3425	-2.57072	72.5211	146.046	225.301	302.081	378.095	452.746	531.066
10.3492	-2.61967	-3.69441	-6.54923	-3.51285	-2.98689	-3.24824	-4.79882	-2.79439			10.3492	-2.61967	72.5661	145.972	225.269	302.055	378.055	452.765	531.03
10.3558	-2.67735	-3.65061	-6.63037	-3.54069	-3.01933	-3.28546	-4.78307	-2.83478			10.3558	-2.67735	72.6099	145.891	225.241	302.023	378.017	452.78	530.989
10.3625	-2.73521	-3.60041	-6.71034	-3.5619	-3.05027	-3.30808	-4.76082	-2.87099			10.3625	-2.73521	72.6602	145.811	225.22	301.992	377.995	452.803	530.953
10.3692	-2.78287	-3.54142	-6.78915	-3.57588	-3.07671	-3.31731	-4.72932	-2.90657			10.3692	-2.78287	72.7191	145.732	225.206	301.966	377.985	452.834	530.917
10.3758	-2.81933	-3.4754	-6.86953	-3.5855	-3.09652	-3.31417	-4.69235	-2.94583			10.3758	-2.81933	72.7852	145.652	225.196	301.946	377.989	452.871	530.878
10.3825	-2.84069	-3.39831	-6.94312	-3.59057	-3.10731	-3.2989	-4.646	-2.97503			10.3825	-2.84069	72.8622	145.578	225.191	301.935	378.004	452.917	530.849
10.3892	-2.8502	-3.31309	-7.00285	-3.59167	-3.10891	-3.26981	-4.58398	-2.99011			10.3892	-2.8502	72.9475	145.518	225.19	301.933	378.033	452.979	530.834
10.3958	-2.85389	-3.21971	-7.05014	-3.59222	-3.09794	-3.23777	-4.509	-2.9946			10.3958	-2.85389	73.0409	145.471	225.189	301.944	378.065	453.054	530.829
10.4025	-2.85951	-3.1245	-7.09417	-3.59634	-3.07966	-3.20756	-4.42926	-2.99661			10.4025	-2.85951	73.1361	145.427	225.185	301.963	378.095	453.134	530.827
10.4092	-2.86809	-3.02537	-7.13189	-3.59583	-3.05407	-3.17996	-4.34819	-2.99514			10.4092	-2.86809	73.2352	145.389	225.186	301.988	378.123	453.215	530.829
10.4158	-2.88502	-2.92639	-7.17072	-3.59954	-3.03191	-3.15929	-4.27262	-2.99687			10.4158	-2.88502	73.3342	145.35	225.182	302.01	378.143	453.291	530.827
10.4225	-2.91269	-2.83932	-7.22098	-3.614	-3.01781	-3.14442	-4.20778	-3.01197			10.4225	-2.91269	73.4212	145.3	225.168	302.024	378.158	453.356	530.812
10.4292	-2.94549	-2.76588	-7.28391	-3.64084	-3.01178	-3.13495	-4.15475	-3.03941			10.4292	-2.94549	73.4947	145.237	225.141	302.03	378.168	453.409	530.784
10.4358	-2.97165	-2.70056	-7.34829	-3.67106	-3.01369	-3.12382	-4.10939	-3.07549			10.4358	-2.97165	73.56	145.173	225.111	302.029	378.179	453.454	530.748
10.4425	-2.98882	-2.63315	-7.40629	-3.69904	-3.02114	-3.10543	-4.06218	-3.11046			10.4425	-2.98882	73.6274	145.115	225.083	302.021	378.197	453.501	530.713
10.4492	-3.00203	-2.56701	-7.45936	-3.72411	-3.03156	-3.08639	-4.00482	-3.13914			10.4492	-3.00203	73.6935	145.062	225.058	302.011	378.216	453.559	530.685
10.4558	-3.01877	-2.50752	-7.50763	-3.74222	-3.03975	-3.06995	-3.94002	-3.15823			10.4558	-3.01877	73.753	145.013	225.039	302.002	378.233	453.623	530.666
10.4625	-3.03999	-2.45058	-7.55559	-3.75852	-3.05193	-3.05864	-3.87302	-3.1727			10.4625	-3.03999	73.81	144.966	225.023	301.99	378.244	453.69	530.651
10.4692	-3.0614	-2.38862	-7.60474	-3.78111	-3.06816	-3.04035	-3.80956	-3.18351			10.4692	-3.0614	73.8719	144.916	225.001	301.974	378.262	453.754	530.64
10.4758	-3.07713	-2.31007	-7.65255	-3.80704	-3.07679	-3.00846	-3.74327	-3.18385			10.4758	-3.07713	73.9505	144.869	224.975	301.965	378.294	453.82	530.64
10.4825	-3.08303	-2.21836	-7.69484	-3.82707	-3.06884	-2.97076	-3.67526	-3.17533			10.4825	-3.08303	74.0422	144.826	224.955	301.973	378.332	453.888	530.649
10.4892	-3.07954	-2.12071	-7.73308	-3.84405	-3.04915	-2.92784	-3.61551	-3.16682			10.4892	-3.07954	74.1398	144.788	224.938	301.993	378.375	453.948	530.657
10.4958	-3.06279	-2.02273	-7.76433	-3.86102	-3.01954	-2.87891	-3.5587	-3.15882			10.4958	-3.06279	74.2378	144.757	224.921	302.023	378.424	454.005	530.665
10.5025	-3.04012	-1.92619	-7.78413	-3.88115	-2.98586	-2.82218	-3.49645	-3.14707			10.5025	-3.04012	74.3344	144.737	224.901	302.056	378.481	454.067	530.677
10.5092	-3.01832	-1.82921	-7.79063	-3.894	-2.94988	-2.76975	-3.41504	-3.13469			10.5092	-3.01832	74.4313	144.73	224.888	302.092	378.533	454.148	530.689
10.5158	-3.00586	-1.74633	-7.79739	-3.90653	-2.92723	-2.73483	-3.3282	-3.13258			10.5158	-3.00586	74.5142	144.724	224.875	302.115	378.568	454.235	530.691
10.5225	-3.00026	-1.67617	-7.81163	-3.92456	-2.92492	-2.7096	-3.24726	-3.14239			10.5225	-3.00026	74.5844	144.709	224.857	302.117	378.593	454.316	530.682
10.5292	-2.99604	-1.60977	-7.82772	-3.95307	-2.93506	-2.67862	-3.17294	-3.15455			10.5292	-2.99604	74.6508	144.693	224.829	302.107	378.624	454.39	530.669
10.5358	-2.98798	-1.53284	-7.83758	-3.98681	-2.94902	-2.63583	-3.0986	-3.15572			10.5358	-2.98798	74.7277	144.684	224.795	302.093	378.667	454.465	530.668
10.5425	-2.96595	-1.44132	-7.83856	-4.01173	-2.94972	-2.58013	-3.01506	-3.14072			10.5425	-2.96595	74.8192	144.683	224.77	302.093	378.723	454.548	530.683
10.5492	-2.92361	-1.33921	-7.82706	-4.02212	-2.92838	-2.51268	-2.92123	-3.10949			10.5492	-2.92361	74.9213	144.694	224.76	302.114	378.79	454.642	530.714
10.5558	-2.86783	-1.23103	-7.79851	-4.01875	-2.87799	-2.43148	-2.81871	-3.06465			10.5558	-2.86783	75.0295	144.723	224.763	302.164	378.871	454.745	530.759
10.5625	-2.80541	-1.12444	-7.75248	-4.00605	-2.81135	-2.34243	-2.71051	-3.00873			10.5625	-2.80541	75.1361	144.769	224.776	302.231	378.96	454.853	530.815
10.5692	-2.74128	-1.01756	-7.69376	-3.97987	-2.74034	-2.25935	-2.59489	-2.94448			10.5692	-2.74128	75.243	144.827	224.802	302.302	379.043	454.968	530.879
10.5758	-2.67463	-0.906745	-7.63396	-3.94002	-2.67312	-2.18811	-2.47245	-2.88289			10.5758	-2.67463	75.3538	144.887	224.842	302.369	379.115	455.091	530.941
10.5825	-2.61182	-0.800569	-7.57595	-3.89358	-2.6127	-2.13452	-2.35338	-2.82871			10.5825	-2.61182	75.46	144.945	224.888	302.43	379.168	455.21	530.995
10.5892	-2.56804	-0.709709	-7.52943	-3.86089	-2.56881	-2.09726	-2.2581	-2.78715			10.5892	-2.56804	75.5508	144.992	224.921	302.473	379.206	455.305	531.037
10.5958	-2.52903	-0.631708	-7.49053	-3.84014	-2.53632	-2.0699	-2.17808	-2.75037			10.5958	-2.52903	75.6289	145.031	224.942	302.506	379.233	455.385	531.074
10.6025	-2.47942	-0.549687	-7.44904	-3.82177	-2.49699	-2.03495	-2.09461	-2.7107			10.6025	-2.47942	75.7109	145.072	224.96	302.545	379.268	455.469	531.113
10.6092	-2.4043	-0.451769	-7.38832	-3.78751	-2.43533	-1.98039	-1.99041	-2.656			10.6092	-2.4043	75.8088	145.133	224.994	302.607	379.322	455.573	531.168
10.6158	-2.31778	-0.346813	-7.31197	-3.73414	-2.35768	-1.91601	-1.87432	-2.58747			10.6158	-2.31778	75.9137	145.209	225.048	302.685	379.387	455.689	531.236
10.6225	-2.22707	-0.237096	-7.22705	-3.66516	-2.27097	-1.84669	-1.76263	-2.51431			10.6225	-2.22707	76.0235	145.294	225.117	302.771	379.456	455.801	531.31
10.6292	-2.12404	-0.117192	-7.12718	-3.57678	-2.17447	-1.76772	-1.64815	-2.42814			10.6292	-2.12404	76.1434	145.394	225.205	302.868	379.535	455.915	531.396
10.6358	-2.00907	0.0177529	-7.01035	-3.47373	-2.06782	-1.67618	-1.52794	-2.32746			10.6358	-2.00907	76.2783	145.511	225.308	302.974	379.627	456.035	531.496
10.6425	-1.9015	0.152083	-6.8908	-3.3637	-1.963	-1.59496	-1.40463	-2.22005			10.6425	-1.9015	76.4126	145.63	225.418	303.079	379.708	456.159	531.604
10.6492	-1.81936	0.264326	-6.79429	-3.26831	-1.87627	-1.54524	-1.2958	-2.13033			10.6492	-1.81936	76.5249	145.727	225.513	303.166	379.758	456.268	531.694
10.6558	-1.7522	0.358917	-6.71496	-3.19718	-1.80616	-1.5128	-1.20098	-2.05669			10.6558	-1.7522	76.6195	145.806	225.584	303.236	379.79	456.362	531.767
10.6625	-1.68182	0.452375	-6.63009	-3.14898	-1.74361	-1.47985	-1.1039	-1.98312			10.6625	-1.68182	76.7129	145.891	225.633	303.299	379.823	456.459	531.841
10.6692	-1.59783	0.556887	-6.52653	-3.10318	-1.67688	-1.43687	-0.994636	-1.89629			10.6692	-1.59783	76.8174	145.995	225.678	303.365	379.866	456.569	531.928
10.6758	-1.50827	0.669597	-6.41239	-3.0466	-1.61034	-1.39389	-0.877889	-1.79889			10.6758	-1.50827	76.9302	146.109	225.735	303.432	379.909	456.685	532.025
10.6825	-1.41682	0.783767	-6.29726	-2.9853	-1.54789	-1.34684	-0.768796	-1.69582			10.6825	-1.41682	77.0443	146.224	225.796	303.494	379.956	456.795	532.128
10.6892	-1.32336	0.895651	-6.17966	-2.91774	-1.47656	-1.29052	-0.669136	-1.58741			10.6892	-1.32336	77.1562	146.341	225.864	303.566	380.012	456.894	532.237
10.6958	-1.23025	1.00373	-6.05918	-2.83981	-1.38878	-1.23077	-0.575078	-1.4759			10.6958	-1.23025	77.2643	146.462	225.942	303.653	380.072	456.988	532.348
10.7025	-1.13513	1.105	-5.93836	-2.74264	-1.28884	-1.17256	-0.479958	-1.35878			10.7025	-1.13513	77.3656	146.583	226.039	303.753	380.13	457.083	532.465
10.7092	-1.03704	1.20236	-5.81763	-2.63219	-1.18606	-1.12068	-0.375187	-1.23709			10.7092	-1.03704	77.4629	146.703	226.149	303.856	380.182	457.188	532.587
10.7158	-0.939409	1.29183	-5.70337	-2.52255	-1.07922	-1.07207	-0.268499	-1.12129			10.7158	-0.939409	77.5524	146.818	226.259	303.963	380.231	457.295	532.703
10.7225	-0.849491	1.38045	-5.59138	-2.41614	-0.971049	-1.02459	-0.163799	-1.0148			10.7225	-0.849491	77.641	146.93	226.366	304.071	380.278	457.4	532.809
10.7292	-0.757531	1.47719	-5.47128	-2.31176	-0.865512	-0.974301	-0.0575338	-0.904716			10.7292	-0.757531	77.7378	147.05	226.47	304.177	380.328	457.506	532.919
10.7358	-0.661248	1.58582	-5.34739	-2.20971	-0.76352	-0.924663	0.0540073	-0.78027			10.7358	-0.661248	77.8464	147.174	226.572	304.279	380.378	457.617	533.044
10.7425	-0.569755	1.69201	-5.22451	-2.11433	-0.656862	-0.877527	0.167435	-0.651529			10.7425	-0.569755	77.9526	147.297	226.667	304.385	380.425	457.731	533.172
10.7492	-0.493157	1.78483	-5.11215	-2.02524	-0.546473	-0.83261	0.28218	-0.532462			10.7492	-0.493157	78.0454	147.409	226.756	304.496	380.47	457.846	533.291
10.7558	-0.428869	1.86936	-4.99995	-1.92741	-0.433469	-0.783252	0.401305	-0.410178			10.7558	-0.428869	78.1299	147.521	226.854	304.609	380.52	457.965	533.414
10.7625	-0.357468	1.95359	-4.87519	-1.81015	-0.316579	-0.72885	0.533264	-0.265776			10.7625	-0.357468	78.2141	147.646	226.972	304.726	380.574	458.097	533.558
10.7692	-0.284376	2.03725	-4.73622	-1.67088	-0.189766	-0.668741	0.670729	-0.105005			10.7692	-0.284376	78.2978	147.785	227.111	304.852	380.634	458.234	533.719
10.7758	-0.209515	2.12342	-4.58092	-1.51417	-0.0510742	-0.597706	0.816162	0.0577394			10.7758	-0.209515	78.384	147.94	227.268	304.991	380.705	458.38	533.882
10.7825	-0.133417	2.22005	-4.42325	-1.34715	0.0920866	-0.526232	0.96617	0.224377			10.7825	-0.133417	78.4806	148.098	227.435	305.134	380.777	458.53	534.048
10.7892	-0.0566742	2.31999	-4.27038	-1.18138	0.236898	-0.463007	1.10872	0.398086			10.7892	-0.0566742	78.5805	148.251	227.6	305.279	380.84	458.672	534.222
10.7958	0.0269886	2.41646	-4.1205	-1.0246	0.384941	-0.409461	1.24626	0.578146			10.7958	0.0269886	78.677	148.401	227.757	305.427	380.893	458.81	534.402
10.8025	0.114082	2.50291	-3.96825	-0.875113	0.5443	-0.364402	1.38151	0.759366			10.8025	0.114082	78.7635	148.553	227.907	305.587	380.938	458.945	534.583
10.8092	0.19655	2.57544	-3.81942	-0.738552	0.707389	-0.332204	1.52025	0.941377			10.8092	0.19655	78.836	148.702	228.043	305.75	380.971	459.084	534.765
10.8158	0.259563	2.62651	-3.67966	-0.617858	0.859746	-0.321221	1.6524	1.11931			10.8158	0.259563	78.8871	148.841	228.164	305.902	380.982	459.216	534.943
10.8225	0.303757	2.6562	-3.54078	-0.512454	0.985842	-0.316508	1.77814	1.28252			10.8225	0.303757	78.9168	148.98	228.269	306.028	380.986	459.341	535.106
10.8292	0.341356	2.68305	-3.39424	-0.401259	1.1007	-0.312119	1.91253	1.43105			10.8292	0.341356	78.9436	149.127	228.38	306.143	380.991	459.476	535.255
10.8358	0.367572	2.72367	-3.24061	-0.274001	1.21448	-0.308126	2.06034	1.56879			10.8358	0.367572	78.9842	149.281	228.508	306.257	380.995	459.624	535.393
10.8425	0.377806	2.79366	-3.07621	-0.130904	1.33556	-0.301316	2.23366	1.70147			10.8425	0.377806	79.0542	149.445	228.651	306.378	381.001	459.797	535.525
10.8492	0.373886	2.9042	-2.88556	0.0392827	1.46243	-0.271648	2.43954	1.83315			10.8492	0.373886	79.1648	149.636	228.821	306.505	381.031	460.003	535.657
10.8558	0.387817	3.10318	-2.62173	0.272092	1.62331	-0.159436	2.7186	1.99889			10.8558	0.387817	79.3637	149.899	229.054	306.666	381.143	460.282	535.823
10.8625	0.526361	3.58088	-2.09444	0.712167	1.9284	0.248853	3.24719	2.33538			10.8625	0.526361	79.8414	150.427	229.494	306.971	381.552	460.811	536.159
10.8692	1.0338	4.85703	-0.74581	1.75752	2.67591	1.37736	4.54809	3.17298			10.8692	1.0338	81.1176	151.775	230.539	307.718	382.68	462.111	536.997
10.8758	2.23538	7.75334	2.38558	4.07011	4.36419	3.67745	7.51063	4.96311			10.8758	2.23538	84.0139	154.907	232.852	309.406	384.98	465.074	538.787
10.8825	4.33205	12.9427	8.28783	8.233	7.44229	7.25778	12.9905	8.01042			10.8825	4.33205	89.2033	160.809	237.015	312.485	388.561	470.554	541.834
10.8892	7.20086	20.3015	17.2502	14.2076	11.9099	11.694	21.1021	12.1698			10.8892	7.20086	96.562	169.771	242.989	316.952	392.997	478.665	545.994
10.8958	10.4326	28.7037	28.4366	21.1874	17.1798	16.2241	30.8518	16.8456			10.8958	10.4326	104.964	180.958	249.969	322.222	397.527	488.415	550.67
10.9025	13.4864	36.4466	40.0887	27.9258	22.3172	20.0067	40.4492	21.2338			10.9025	13.4864	112.707	192.61	256.707	327.359	401.309	498.013	555.058
10.9092	15.8233	41.8536	50.111	33.1604	26.3508	22.3089	47.9263	24.5526			10.9092	15.8233	118.114	202.632	261.942	331.393	403.612	505.49	558.376
10.9158	17.0239	43.6694	56.6341	35.8853	28.5026	22.6759	51.6761	26.2056			10.9158	17.0239	119.93	209.155	264.667	333.545	403.979	509.239	560.03
10.9225	16.9229	41.3913	58.4806	35.6021	28.3721	21.1347	50.8451	25.9585			10.9225	16.9229	117.652	211.002	264.384	333.414	402.437	508.408	559.782
10.9292	15.7239	35.584	55.625	32.6109	26.1696	18.2638	45.7236	24.0965			10.9292	15.7239	111.845	208.146	261.393	331.212	399.567	503.287	557.92
10.9358	13.8924	27.7717	49.2794	27.9627	22.6646	14.9082	37.7691	21.3215			10.9358	13.8924	104.032	201.801	256.744	327.707	396.211	495.332	555.145
10.9425	11.9248	19.7982	41.3865	22.9643	18.837	11.7915	28.9984	18.4105			10.9425	11.9248	96.0587	193.908	251.746	323.879	393.094	486.562	552.234
10.9492	10.1542	13.0322	33.7517	18.5986	15.4462	9.28501	21.1238	15.8942			10.9492	10.1542	89.2927	186.273	247.38	320.488	390.588	478.687	549.718
10.9558	8.69848	8.02117	27.4451	15.2776	12.8257	7.43041	15.019	13.9588			10.9558	8.69848	84.2817	179.966	244.059	317.868	388.733	472.582	547.783
10.9625	7.5363	4.64975	22.7424	12.9544	10.9517	6.11102	10.7592	12.5476			10.9625	7.5363	80.9103	175.264	241.736	315.994	387.414	468.323	546.371
10.9692	6.59783	2.49619	19.4258	11.3822	9.63718	5.17312	7.98018	11.523			10.9692	6.59783	78.7568	171.947	240.164	314.679	386.476	465.544	545.347
10.9758	5.81645	1.1317	17.1057	10.2865	8.6846	4.48892	6.20554	10.7574			10.9758	5.81645	77.3923	169.627	239.068	313.727	385.792	463.769	544.581
10.9825	5.13896	0.234521	15.4294	9.4706	7.96107	3.96945	5.04598	10.156			10.9825	5.13896	76.4951	167.951	238.252	313.003	385.272	462.609	543.98
10.9892	4.52648	-0.408575	14.1435	8.81584	7.38184	3.55225	4.2337	9.652			10.9892	4.52648	75.852	166.665	237.598	312.424	384.855	461.797	543.476
10.9958	3.95648	-0.92127	13.0873	8.24516	6.88528	3.19958	3.60552	9.19508			10.9958	3.95648	75.3393	165.608	237.027	311.928	384.502	461.169	543.019
11.0025	3.43218	-1.3578	12.1767	7.72432	6.43843	2.89201	3.08218	8.77047			11.0025	3.43218	74.9028	164.698	236.506	311.481	384.195	460.646	542.594
11.0092	2.94769	-1.74499	11.358	7.23243	6.02254	2.61385	2.62201	8.36853			11.0092	2.94769	74.5156	163.879	236.014	311.065	383.917	460.185	542.192
11.0158	2.50006	-2.09797	10.6054	6.77438	5.63359	2.3605	2.2049	7.99174			11.0158	2.50006	74.1626	163.127	235.556	310.676	383.663	459.768	541.816
11.0225	2.08345	-2.42989	9.90731	6.35254	5.25955	2.12371	1.81594	7.63878			11.0225	2.08345	73.8307	162.428	235.134	310.302	383.427	459.379	541.463
11.0292	1.69978	-2.73681	9.26423	5.96235	4.89897	1.90691	1.45517	7.30715			11.0292	1.69978	73.5237	161.785	234.744	309.941	383.21	459.019	541.131
11.0358	1.34632	-3.01321	8.67311	5.59879	4.55468	1.71114	1.12554	6.99154			11.0358	1.34632	73.2473	161.194	234.38	309.597	383.014	458.689	540.815
11.0425	1.01366	-3.26442	8.12341	5.25107	4.22874	1.53342	0.821499	6.69332			11.0425	1.01366	72.9961	160.645	234.033	309.271	382.836	458.385	540.517
11.0492	0.693308	-3.49984	7.60951	4.90967	3.9126	1.37155	0.53023	6.41202			11.0492	0.693308	72.7607	160.131	233.691	308.955	382.674	458.094	540.236
11.0558	0.381818	-3.71946	7.1324	4.57233	3.60553	1.22258	0.248303	6.14219			11.0558	0.381818	72.5411	159.654	233.354	308.648	382.525	457.812	539.966
11.0625	0.0817358	-3.91622	6.68578	4.23735	3.31049	1.0884	-0.0179232	5.87662			11.0625	0.0817358	72.3443	159.207	233.019	308.353	382.391	457.545	539.701
11.0692	-0.202773	-4.0867	6.26353	3.91267	3.02763	0.965601	-0.265715	5.61923			11.0692	-0.202773	72.1739	158.785	232.694	308.07	382.268	457.298	539.443
11.0758	-0.470735	-4.23574	5.85938	3.59573	2.74888	0.849968	-0.499345	5.37637			11.0758	-0.470735	72.0248	158.38	232.377	307.791	382.153	457.064	539.2
11.0825	-0.724465	-4.36404	5.47121	3.2929	2.47294	0.739721	-0.721604	5.14075			11.0825	-0.724465	71.8965	157.992	232.075	307.515	382.043	456.842	538.965
11.0892	-0.965505	-4.47243	5.10007	3.00402	2.20525	0.631131	-0.931649	4.90631			11.0892	-0.965505	71.7881	157.621	231.786	307.247	381.934	456.632	538.73
11.0958	-1.19721	-4.55861	4.7502	2.72552	1.94319	0.52921	-1.12616	4.67074			11.0958	-1.19721	71.7019	157.271	231.507	306.985	381.832	456.437	538.495
11.1025	-1.41839	-4.62436	4.42791	2.45377	1.68407	0.429053	-1.30729	4.4405			11.1025	-1.41839	71.6362	156.949	231.235	306.726	381.732	456.256	538.264
11.1092	-1.63457	-4.67264	4.13121	2.1809	1.42272	0.338071	-1.47864	4.21478			11.1092	-1.63457	71.5879	156.652	230.963	306.465	381.641	456.085	538.039
11.1158	-1.83924	-4.70204	3.861	1.91846	1.17367	0.261559	-1.63372	3.99982			11.1158	-1.83924	71.5585	156.382	230.7	306.216	381.564	455.93	537.824
11.1225	-2.02901	-4.71361	3.61006	1.6689	0.93801	0.198504	-1.77485	3.7916			11.1225	-2.02901	71.547	156.131	230.451	305.98	381.501	455.788	537.616
11.1292	-2.19989	-4.69695	3.37304	1.43581	0.711882	0.149201	-1.90187	3.58817			11.1292	-2.19989	71.5636	155.894	230.217	305.754	381.452	455.661	537.412
11.1358	-2.34919	-4.65119	3.14462	1.21928	0.495556	0.110824	-2.01588	3.39452			11.1358	-2.34919	71.6094	155.666	230.001	305.538	381.414	455.547	537.218
11.1425	-2.47869	-4.57762	2.9297	1.02987	0.296059	0.0870895	-2.11009	3.21646			11.1425	-2.47869	71.6829	155.451	229.812	305.338	381.39	455.453	537.04
11.1492	-2.59556	-4.48529	2.72735	0.866353	0.116991	0.0687371	-2.18072	3.04625			11.1492	-2.59556	71.7753	155.248	229.648	305.159	381.372	455.383	536.87
11.1558	-2.70915	-4.3832	2.53237	0.716745	-0.0582286	0.0445309	-2.24185	2.86672			11.1558	-2.70915	71.8774	155.053	229.498	304.984	381.347	455.322	536.691
11.1625	-2.82233	-4.2734	2.34033	0.57442	-0.237516	0.0111008	-2.29208	2.6827			11.1625	-2.82233	71.9872	154.861	229.356	304.805	381.314	455.271	536.507
11.1692	-2.92544	-4.15968	2.15841	0.437806	-0.418576	-0.024767	-2.33416	2.50679			11.1692	-2.92544	72.1009	154.68	229.219	304.624	381.278	455.229	536.331
11.1758	-3.01129	-4.03595	1.9908	0.309876	-0.591	-0.0569167	-2.36518	2.3415			11.1758	-3.01129	72.2246	154.512	229.092	304.451	381.246	455.198	536.165
11.1825	-3.08153	-3.90647	1.82893	0.178714	-0.757405	-0.088368	-2.39298	2.18168			11.1825	-3.08153	72.3541	154.35	228.96	304.285	381.214	455.17	536.006
11.1892	-3.14022	-3.77315	1.66851	0.0440742	-0.921574	-0.122211	-2.42162	2.02493			11.1892	-3.14022	72.4874	154.19	228.826	304.121	381.181	455.142	535.849
11.1958	-3.18941	-3.63475	1.50365	-0.0907693	-1.07904	-0.15603	-2.44888	1.86829			11.1958	-3.18941	72.6258	154.025	228.691	303.963	381.147	455.114	535.692
11.2025	-3.22914	-3.48789	1.34486	-0.219432	-1.22933	-0.188538	-2.47717	1.70397			11.2025	-3.22914	72.7727	153.866	228.562	303.813	381.114	455.086	535.528
11.2092	-3.26133	-3.33321	1.1934	-0.336351	-1.36929	-0.221432	-2.49792	1.53261			11.2092	-3.26133	72.9273	153.715	228.445	303.673	381.081	455.065	535.357
11.2158	-3.28565	-3.173	1.05082	-0.431717	-1.49757	-0.259113	-2.50221	1.3662			11.2158	-3.28565	73.0876	153.572	228.35	303.545	381.044	455.061	535.19
11.2225	-3.2985	-3.00415	0.916877	-0.500852	-1.61774	-0.297921	-2.49217	1.20599			11.2225	-3.2985	73.2564	153.438	228.281	303.424	381.005	455.071	535.03
11.2292	-3.29366	-2.82221	0.795557	-0.549325	-1.73389	-0.333859	-2.47303	1.04564			11.2292	-3.29366	73.4384	153.317	228.232	303.308	380.969	455.09	534.87
11.2358	-3.26714	-2.62759	0.693578	-0.581488	-1.84695	-0.365365	-2.44794	0.889762			11.2358	-3.26714	73.633	153.215	228.2	303.195	380.937	455.115	534.714
11.2425	-3.22772	-2.42358	0.603864	-0.599485	-1.95024	-0.396289	-2.40803	0.748373			11.2425	-3.22772	73.837	153.125	228.182	303.092	380.907	455.155	534.572
11.2492	-3.18155	-2.21408	0.521537	-0.605851	-2.04391	-0.427801	-2.35328	0.617365			11.2492	-3.18155	74.0465	153.043	228.176	302.998	380.875	455.21	534.441
11.2558	-3.13096	-2.00213	0.444523	-0.603775	-2.13102	-0.459053	-2.29935	0.480854			11.2558	-3.13096	74.2584	152.966	228.178	302.911	380.844	455.264	534.305
11.2625	-3.07704	-1.78983	0.370717	-0.594256	-2.20909	-0.489076	-2.24877	0.33303			11.2625	-3.07704	74.4707	152.892	228.187	302.833	380.814	455.315	534.157
11.2692	-3.02043	-1.57605	0.29744	-0.573487	-2.2735	-0.518294	-2.19169	0.186224			11.2692	-3.02043	74.6845	152.819	228.208	302.769	380.784	455.372	534.01
11.2758	-2.95936	-1.35978	0.231426	-0.53568	-2.3266	-0.541464	-2.11631	0.0468195			11.2758	-2.95936	74.9008	152.753	228.246	302.716	380.761	455.447	533.871
11.2825	-2.87867	-1.14142	0.182283	-0.477146	-2.36643	-0.553354	-2.02227	-0.0788303			11.2825	-2.87867	75.1191	152.703	228.305	302.676	380.749	455.541	533.745
11.2892	-2.77427	-0.92513	0.151092	-0.400543	-2.39232	-0.553169	-1.92026	-0.191222			11.2892	-2.77427	75.3354	152.672	228.381	302.65	380.75	455.643	533.633
11.2958	-2.64758	-0.7071	0.13118	-0.312053	-2.40433	-0.545014	-1.8093	-0.290336			11.2958	-2.64758	75.5535	152.652	228.47	302.638	380.758	455.754	533.534
11.3025	-2.50954	-0.483177	0.116207	-0.216116	-2.40695	-0.533536	-1.68985	-0.379811			11.3025	-2.50954	75.7774	152.637	228.566	302.635	380.769	455.873	533.444
11.3092	-2.36318	-0.257023	0.10585	-0.115849	-2.40382	-0.523836	-1.56448	-0.45821			11.3092	-2.36318	76.0035	152.627	228.666	302.638	380.779	455.999	533.366
11.3158	-2.21237	-0.0363049	0.102932	-0.0138779	-2.39092	-0.51966	-1.43894	-0.524676			11.3158	-2.21237	76.2243	152.624	228.768	302.651	380.783	456.124	533.299
11.3225	-2.07038	0.172675	0.0987657	0.0817957	-2.37541	-0.531174	-1.3227	-0.593709			11.3225	-2.07038	76.4332	152.62	228.863	302.667	380.772	456.241	533.23
11.3292	-1.94294	0.369663	0.0873754	0.164621	-2.36455	-0.553153	-1.21529	-0.677893			11.3292	-1.94294	76.6302	152.608	228.946	302.678	380.75	456.348	533.146
11.3358	-1.82333	0.560296	0.0715374	0.241851	-2.35691	-0.584211	-1.11284	-0.775688			11.3358	-1.82333	76.8209	152.593	229.024	302.685	380.719	456.451	533.048
11.3425	-1.70254	0.742564	0.0568725	0.316083	-2.35169	-0.616184	-1.01208	-0.872749			11.3425	-1.70254	77.0031	152.578	229.098	302.691	380.687	456.551	532.951
11.3492	-1.5728	0.916639	0.0483185	0.397177	-2.34037	-0.647233	-0.908565	-0.957581			11.3492	-1.5728	77.1772	152.569	229.179	302.702	380.656	456.655	532.866
11.3558	-1.43235	1.08362	0.0422066	0.484169	-2.32208	-0.671577	-0.802929	-1.03056			11.3558	-1.43235	77.3442	152.563	229.266	302.72	380.631	456.76	532.793
11.3625	-1.2816	1.24946	0.0435433	0.578942	-2.2928	-0.683892	-0.694137	-1.09185			11.3625	-1.2816	77.51	152.565	229.361	302.749	380.619	456.869	532.732
11.3692	-1.12501	1.41344	0.0530259	0.675957	-2.25843	-0.690242	-0.580464	-1.14386			11.3692	-1.12501	77.674	152.574	229.458	302.784	380.613	456.983	532.68
11.3758	-0.962656	1.56991	0.0740713	0.777715	-2.22004	-0.689923	-0.452917	-1.1811			11.3758	-0.962656	77.8305	152.595	229.559	302.822	380.613	457.11	532.643
11.3825	-0.792269	1.72356	0.108512	0.891307	-2.16605	-0.687553	-0.30971	-1.20384			11.3825	-0.792269	77.9841	152.63	229.673	302.876	380.615	457.254	532.62
11.3892	-0.624507	1.87094	0.148126	1.00636	-2.10148	-0.685571	-0.162929	-1.22837			11.3892	-0.624507	78.1315	152.669	229.788	302.941	380.617	457.4	532.596
11.3958	-0.462231	2.01592	0.18677	1.11642	-2.03175	-0.686645	-0.0202027	-1.25766			11.3958	-0.462231	78.2765	152.708	229.898	303.01	380.616	457.543	532.566
11.4025	-0.296624	2.1615	0.225538	1.22306	-1.95968	-0.68196	0.122993	-1.28416			11.4025	-0.296624	78.4221	152.747	230.005	303.083	380.621	457.686	532.54
11.4092	-0.120422	2.31436	0.271585	1.33999	-1.87367	-0.667032	0.272968	-1.29303			11.4092	-0.120422	78.5749	152.793	230.122	303.169	380.636	457.836	532.531
11.4158	0.0558049	2.46803	0.32369	1.46109	-1.77935	-0.649207	0.420108	-1.28931			11.4158	0.0558049	78.7286	152.845	230.243	303.263	380.654	457.983	532.535
11.4225	0.221595	2.61029	0.374398	1.57387	-1.68872	-0.632311	0.559196	-1.28259			11.4225	0.221595	78.8708	152.896	230.356	303.354	380.67	458.123	532.541
11.4292	0.38556	2.74314	0.429524	1.67999	-1.60138	-0.610441	0.695504	-1.26821			11.4292	0.38556	79.0037	152.951	230.462	303.441	380.692	458.259	532.556
11.4358	0.54957	2.86687	0.491746	1.78761	-1.5082	-0.5845	0.837103	-1.24467			11.4358	0.54957	79.1274	153.013	230.569	303.534	380.718	458.4	532.579
11.4425	0.701643	2.97581	0.553476	1.89523	-1.41359	-0.56632	0.975824	-1.21685			11.4425	0.701643	79.2364	153.075	230.677	303.629	380.736	458.539	532.607
11.4492	0.835632	3.06773	0.605344	1.99471	-1.32494	-0.555401	1.10886	-1.19002			11.4492	0.835632	79.3283	153.126	230.776	303.717	380.747	458.672	532.634
11.4558	0.959053	3.1521	0.651569	2.08953	-1.23167	-0.53981	1.23943	-1.16103			11.4558	0.959053	79.4127	153.173	230.871	303.811	380.763	458.803	532.663
11.4625	1.0753	3.23744	0.70162	2.18838	-1.12329	-0.516065	1.37237	-1.12356			11.4625	1.0753	79.498	153.223	230.97	303.919	380.787	458.936	532.7
11.4692	1.17803	3.31966	0.75428	2.29053	-1.00682	-0.495732	1.50609	-1.08667			11.4692	1.17803	79.5802	153.275	231.072	304.035	380.807	459.069	532.737
11.4758	1.26307	3.3929	0.807487	2.3864	-0.898067	-0.478542	1.63262	-1.05702			11.4758	1.26307	79.6535	153.329	231.168	304.144	380.824	459.196	532.767
11.4825	1.33812	3.45976	0.86338	2.47164	-0.798146	-0.459212	1.75392	-1.02719			11.4825	1.33812	79.7203	153.384	231.253	304.244	380.844	459.317	532.797
11.4892	1.40708	3.51577	0.923203	2.5455	-0.69744	-0.441124	1.86246	-0.989634			11.4892	1.40708	79.7763	153.444	231.327	304.345	380.862	459.426	532.834
11.4958	1.47042	3.55393	0.981391	2.60479	-0.602468	-0.431881	1.96109	-0.948334			11.4958	1.47042	79.8145	153.503	231.386	304.44	380.871	459.524	532.876
11.5025	1.52372	3.57382	1.02989	2.64432	-0.519897	-0.433908	2.04967	-0.911694			11.5025	1.52372	79.8344	153.551	231.426	304.522	380.869	459.613	532.912
11.5092	1.5658	3.58228	1.06601	2.66739	-0.449132	-0.437685	2.12418	-0.882228			11.5092	1.5658	79.8428	153.587	231.449	304.593	380.865	459.688	532.942
11.5158	1.60009	3.58282	1.08944	2.6771	-0.381347	-0.441214	2.18279	-0.85569			11.5158	1.60009	79.8434	153.611	231.459	304.661	380.862	459.746	532.968
11.5225	1.62366	3.57099	1.1024	2.67367	-0.313973	-0.447205	2.22495	-0.83393			11.5225	1.62366	79.8315	153.624	231.455	304.728	380.856	459.788	532.99
11.5292	1.63059	3.54859	1.10527	2.65914	-0.256329	-0.456809	2.25811	-0.820561			11.5292	1.63059	79.8091	153.626	231.441	304.786	380.846	459.821	533.003
11.5358	1.61812	3.52022	1.09693	2.63511	-0.206317	-0.46601	2.28283	-0.816645			11.5358	1.61812	79.7808	153.618	231.417	304.836	380.837	459.846	533.007
11.5425	1.59287	3.48766	1.08106	2.6054	-0.162645	-0.469951	2.29621	-0.819327			11.5425	1.59287	79.7482	153.602	231.387	304.88	380.833	459.86	533.005
11.5492	1.56347	3.44721	1.0635	2.56761	-0.120432	-0.470151	2.29923	-0.818591			11.5492	1.56347	79.7078	153.585	231.349	304.922	380.833	459.863	533.005
11.5558	1.5304	3.40377	1.05201	2.52908	-0.0785968	-0.465446	2.3043	-0.810773			11.5558	1.5304	79.6643	153.573	231.311	304.964	380.837	459.868	533.013
11.5625	1.49794	3.36239	1.04353	2.49586	-0.0350569	-0.456612	2.31667	-0.795686			11.5625	1.49794	79.6229	153.565	231.278	305.007	380.846	459.88	533.028
11.5692	1.46832	3.32033	1.03723	2.46628	0.0102176	-0.444713	2.33425	-0.779978			11.5692	1.46832	79.5809	153.558	231.248	305.052	380.858	459.898	533.044
11.5758	1.44001	3.27194	1.03367	2.43475	0.0485061	-0.42998	2.34648	-0.762934			11.5758	1.44001	79.5325	153.555	231.216	305.091	380.873	459.91	533.061
11.5825	1.40726	3.21523	1.0337	2.39937	0.0815772	-0.416521	2.35236	-0.739773			11.5825	1.40726	79.4758	153.555	231.181	305.124	380.886	459.916	533.084
11.5892	1.36282	3.15152	1.0315	2.35912	0.113894	-0.405648	2.34988	-0.719171			11.5892	1.36282	79.4121	153.553	231.141	305.156	380.897	459.913	533.105
11.5958	1.31205	3.07859	1.02103	2.31359	0.143438	-0.396372	2.33344	-0.703903			11.5958	1.31205	79.3391	153.542	231.095	305.186	380.906	459.897	533.12
11.6025	1.25529	2.9985	1.00103	2.2611	0.167903	-0.382015	2.30051	-0.692979			11.6025	1.25529	79.2591	153.522	231.043	305.21	380.921	459.864	533.131
11.6092	1.19502	2.92075	0.983837	2.21396	0.190802	-0.357953	2.25741	-0.675655			11.6092	1.19502	79.1813	153.505	230.996	305.233	380.945	459.821	533.148
11.6158	1.13335	2.85418	0.97497	2.17532	0.22025	-0.330486	2.21577	-0.649014			11.6158	1.13335	79.1147	153.496	230.957	305.262	380.972	459.779	533.175
11.6225	1.07107	2.79596	0.972053	2.13595	0.250857	-0.301281	2.17065	-0.621406			11.6225	1.07107	79.0565	153.493	230.918	305.293	381.002	459.734	533.203
11.6292	1.01764	2.74427	0.973775	2.09048	0.275044	-0.265092	2.12485	-0.585503			11.6292	1.01764	79.0048	153.495	230.872	305.317	381.038	459.688	533.238
11.6358	0.970417	2.69803	0.982365	2.04278	0.295156	-0.22048	2.08049	-0.53975			11.6358	0.970417	78.9586	153.503	230.824	305.337	381.082	459.644	533.284
11.6425	0.928428	2.65553	0.999948	1.99749	0.318481	-0.169502	2.03946	-0.485873			11.6425	0.928428	78.9161	153.521	230.779	305.361	381.133	459.603	533.338
11.6492	0.887742	2.61174	1.02053	1.95056	0.350305	-0.116023	1.99925	-0.433827			11.6492	0.887742	78.8723	153.542	230.732	305.393	381.187	459.563	533.39
11.6558	0.848138	2.55951	1.03697	1.90513	0.383843	-0.0603147	1.95154	-0.392168			11.6558	0.848138	78.8201	153.558	230.687	305.426	381.242	459.515	533.432
11.6625	0.806396	2.49371	1.0384	1.85861	0.407303	-0.0056784	1.88977	-0.361202			11.6625	0.806396	78.7543	153.56	230.64	305.45	381.297	459.453	533.463
11.6692	0.757474	2.41638	1.03117	1.81784	0.420147	0.0436548	1.81176	-0.339288			11.6692	0.757474	78.6769	153.552	230.6	305.462	381.346	459.375	533.485
11.6758	0.70141	2.33213	1.01796	1.7729	0.423791	0.0859744	1.71993	-0.324233			11.6758	0.70141	78.5927	153.539	230.555	305.466	381.389	459.283	533.5
11.6825	0.641865	2.24742	1.00097	1.72019	0.416562	0.11965	1.62081	-0.312871			11.6825	0.641865	78.508	153.522	230.502	305.459	381.422	459.184	533.511
11.6892	0.577871	2.15338	0.971781	1.65148	0.389488	0.150691	1.51009	-0.305797			11.6892	0.577871	78.4139	153.493	230.433	305.432	381.453	459.073	533.518
11.6958	0.513163	2.05467	0.93935	1.57151	0.345071	0.187929	1.39293	-0.29019			11.6958	0.513163	78.3152	153.46	230.353	305.387	381.491	458.956	533.534
11.7025	0.456884	1.96324	0.918494	1.49538	0.304206	0.234844	1.28181	-0.258878			11.7025	0.456884	78.2238	153.44	230.277	305.346	381.538	458.845	533.565
11.7092	0.410649	1.87817	0.905425	1.42135	0.273373	0.284217	1.17597	-0.219576			11.7092	0.410649	78.1387	153.427	230.203	305.316	381.587	458.739	533.604
11.7158	0.362864	1.79057	0.889349	1.34632	0.244034	0.329046	1.06477	-0.188464			11.7158	0.362864	78.0511	153.41	230.128	305.286	381.632	458.628	533.635
11.7225	0.31286	1.69442	0.868062	1.26857	0.210839	0.372074	0.940855	-0.166054			11.7225	0.31286	77.955	153.389	230.05	305.253	381.675	458.504	533.658
11.7292	0.268878	1.59987	0.854571	1.19652	0.180448	0.414178	0.813903	-0.142295			11.7292	0.268878	77.8604	153.376	229.978	305.223	381.717	458.377	533.682
11.7358	0.233461	1.50936	0.846084	1.12959	0.15546	0.451939	0.688363	-0.115974			11.7358	0.233461	77.7699	153.367	229.911	305.198	381.755	458.252	533.708
11.7425	0.197753	1.4174	0.836137	1.0619	0.129155	0.48507	0.557765	-0.0949504			11.7425	0.197753	77.678	153.357	229.844	305.171	381.788	458.121	533.729
11.7492	0.158429	1.32068	0.824294	0.995358	0.093054	0.518049	0.426888	-0.0758967			11.7492	0.158429	77.5812	153.345	229.777	305.135	381.821	457.99	533.748
11.7558	0.12505	1.22788	0.818282	0.933988	0.051347	0.556653	0.309586	-0.0474619			11.7558	0.12505	77.4884	153.339	229.716	305.094	381.859	457.873	533.776
11.7625	0.103336	1.1423	0.822823	0.877341	0.013417	0.600509	0.211102	-0.00866792			11.7625	0.103336	77.4029	153.344	229.659	305.056	381.903	457.774	533.815
11.7692	0.090242	1.06219	0.830443	0.82372	-0.0176719	0.647139	0.118375	0.0309388			11.7692	0.090242	77.3227	153.352	229.605	305.025	381.95	457.682	533.855
11.7758	0.0790127	0.982164	0.838636	0.767865	-0.0447931	0.690482	0.0236996	0.0651181			11.7758	0.0790127	77.2427	153.36	229.55	304.997	381.993	457.587	533.889
11.7825	0.0659211	0.898754	0.844871	0.704211	-0.0748392	0.725573	-0.0733153	0.0956466			11.7825	0.0659211	77.1593	153.366	229.486	304.967	382.028	457.49	533.92
11.7892	0.0538346	0.813205	0.85612	0.629754	-0.109933	0.755354	-0.172186	0.119841			11.7892	0.0538346	77.0738	153.377	229.411	304.932	382.058	457.391	533.944
11.7958	0.0478208	0.725533	0.872876	0.550516	-0.1451	0.781873	-0.276428	0.136825			11.7958	0.0478208	76.9861	153.394	229.332	304.897	382.085	457.287	533.961
11.8025	0.0461071	0.633336	0.886059	0.473782	-0.184668	0.806634	-0.390676	0.145034			11.8025	0.0461071	76.8939	153.407	229.255	304.858	382.109	457.173	533.969
11.8092	0.0521111	0.539937	0.898042	0.404416	-0.227611	0.82553	-0.503404	0.150784			11.8092	0.0521111	76.8005	153.419	229.186	304.815	382.128	457.06	533.975
11.8158	0.0643487	0.449155	0.910256	0.339496	-0.271284	0.840187	-0.609422	0.152568			11.8158	0.0643487	76.7097	153.431	229.121	304.771	382.143	456.954	533.976
11.8225	0.0867397	0.367095	0.924995	0.277509	-0.313272	0.857951	-0.707194	0.15304			11.8225	0.0867397	76.6277	153.446	229.059	304.729	382.161	456.856	533.977
11.8292	0.113053	0.292188	0.936871	0.219209	-0.348328	0.88353	-0.799613	0.157074			11.8292	0.113053	76.5527	153.458	229.001	304.694	382.186	456.764	533.981
11.8358	0.142194	0.222849	0.948595	0.163565	-0.375689	0.914345	-0.886344	0.170274			11.8358	0.142194	76.4834	153.47	228.945	304.667	382.217	456.677	533.994
11.8425	0.174757	0.157446	0.969023	0.1101	-0.391951	0.939324	-0.964407	0.193466			11.8425	0.174757	76.418	153.49	228.892	304.65	382.242	456.599	534.017
11.8492	0.199797	0.0913174	0.99397	0.050425	-0.409474	0.955389	-1.04236	0.210484			11.8492	0.199797	76.3519	153.515	228.832	304.633	382.258	456.521	534.034
11.8558	0.217053	0.0214821	1.01569	-0.01613	-0.431391	0.963448	-1.12095	0.217073			11.8558	0.217053	76.282	153.537	228.766	304.611	382.266	456.442	534.041
11.8625	0.22479	-0.0564941	1.02688	-0.0867096	-0.459848	0.960687	-1.20048	0.212334			11.8625	0.22479	76.2041	153.548	228.695	304.582	382.263	456.363	534.036
11.8692	0.236624	-0.13976	1.0304	-0.154123	-0.4905	0.946406	-1.27781	0.200524			11.8692	0.236624	76.1208	153.552	228.628	304.552	382.249	456.286	534.024
11.8758	0.249329	-0.23016	1.02201	-0.220431	-0.525347	0.920823	-1.35523	0.17755			11.8758	0.249329	76.0304	153.543	228.561	304.517	382.224	456.208	534.001
11.8825	0.257967	-0.325103	0.998597	-0.292589	-0.567437	0.888613	-1.43767	0.137675			11.8825	0.257967	75.9355	153.52	228.489	304.475	382.191	456.126	533.962
11.8892	0.266877	-0.421717	0.964925	-0.371987	-0.612628	0.853813	-1.52126	0.08954			11.8892	0.266877	75.8388	153.486	228.41	304.43	382.157	456.042	533.913
11.8958	0.281563	-0.51876	0.929871	-0.44945	-0.656932	0.820912	-1.59765	0.0409743			11.8958	0.281563	75.7418	153.451	228.332	304.385	382.124	455.966	533.865
11.9025	0.307945	-0.608571	0.901572	-0.518352	-0.691824	0.791522	-1.66235	-0.00196713			11.9025	0.307945	75.652	153.423	228.263	304.35	382.094	455.901	533.822
11.9092	0.334913	-0.687742	0.876283	-0.586266	-0.717725	0.760691	-1.71835	-0.0472228			11.9092	0.334913	75.5728	153.397	228.195	304.325	382.063	455.845	533.777
11.9158	0.356973	-0.760243	0.849559	-0.657415	-0.739043	0.719122	-1.76972	-0.0979859			11.9158	0.356973	75.5003	153.371	228.124	304.303	382.022	455.794	533.726
11.9225	0.374383	-0.836338	0.819241	-0.735234	-0.76455	0.667341	-1.82097	-0.157762			11.9225	0.374383	75.4242	153.34	228.046	304.278	381.97	455.742	533.666
11.9292	0.388393	-0.915725	0.784199	-0.811469	-0.795657	0.609787	-1.87134	-0.225353			11.9292	0.388393	75.3448	153.305	227.97	304.247	381.913	455.692	533.599
11.9358	0.398544	-0.991362	0.744325	-0.892484	-0.830569	0.550659	-1.92318	-0.299647			11.9358	0.398544	75.2692	153.265	227.889	304.212	381.853	455.64	533.524
11.9425	0.406532	-1.06143	0.701434	-0.977728	-0.870336	0.494117	-1.97622	-0.375236			11.9425	0.406532	75.1991	153.223	227.804	304.172	381.797	455.587	533.449
11.9492	0.417183	-1.12666	0.658621	-1.06273	-0.913415	0.443454	-2.02661	-0.446994			11.9492	0.417183	75.1339	153.18	227.719	304.129	381.746	455.537	533.377
11.9558	0.435215	-1.19012	0.621382	-1.13767	-0.950813	0.403094	-2.06627	-0.515279			11.9558	0.435215	75.0704	153.142	227.644	304.091	381.706	455.497	533.309
11.9625	0.461591	-1.23909	0.592922	-1.19433	-0.97153	0.372669	-2.09044	-0.577144			11.9625	0.461591	75.0215	153.114	227.587	304.071	381.675	455.473	533.247
11.9692	0.493811	-1.27741	0.566043	-1.24047	-0.979014	0.348154	-2.10447	-0.635583			11.9692	0.493811	74.9831	153.087	227.541	304.063	381.651	455.459	533.188
11.9758	0.528246	-1.31453	0.537508	-1.27759	-0.979733	0.319877	-2.11534	-0.692702			11.9758	0.528246	74.946	153.059	227.504	304.063	381.623	455.448	533.131
11.9825	0.560894	-1.36223	0.50268	-1.31598	-0.981649	0.280436	-2.12847	-0.758038			11.9825	0.560894	74.8983	153.024	227.466	304.061	381.583	455.435	533.066
11.9892	0.591003	-1.41693	0.461808	-1.35747	-0.988702	0.233472	-2.14223	-0.830497			11.9892	0.591003	74.8436	152.983	227.424	304.054	381.536	455.421	532.993
11.9958	0.620303	-1.46788	0.415148	-1.40283	-1.00013	0.180372	-2.15346	-0.904077			11.9958	0.620303	74.7927	152.936	227.379	304.042	381.483	455.41	532.92
12.0025	0.645133	-1.5185	0.359285	-1.45115	-1.01977	0.121944	-2.16391	-0.977347			12.0025	0.645133	74.7421	152.88	227.331	304.022	381.425	455.399	532.847
12.0092	0.667824	-1.56988	0.301705	-1.49719	-1.04015	0.0669691	-2.16936	-1.0484			12.0092	0.667824	74.6907	152.823	227.284	304.002	381.37	455.394	532.776
12.0158	0.690842	-1.61748	0.24838	-1.54025	-1.0526	0.0223602	-2.16875	-1.11209			12.0158	0.690842	74.6431	152.769	227.241	303.99	381.325	455.395	532.712
12.0225	0.716526	-1.65385	0.204382	-1.57506	-1.05122	-0.0115537	-2.1588	-1.16742			12.0225	0.716526	74.6067	152.725	227.207	303.991	381.291	455.405	532.656
12.0292	0.741431	-1.68428	0.163945	-1.60599	-1.0419	-0.0447913	-2.14153	-1.22359			12.0292	0.741431	74.5763	152.685	227.176	304	381.258	455.422	532.6
12.0358	0.764104	-1.71553	0.123626	-1.63421	-1.03074	-0.0761219	-2.12267	-1.28573			12.0358	0.764104	74.545	152.645	227.147	304.011	381.227	455.441	532.538
12.0425	0.788739	-1.74514	0.0849608	-1.66225	-1.01755	-0.10599	-2.1028	-1.34656			12.0425	0.788739	74.5154	152.606	227.119	304.025	381.197	455.461	532.477
12.0492	0.811971	-1.76682	0.0480203	-1.68754	-0.998029	-0.139624	-2.08291	-1.40147			12.0492	0.811971	74.4937	152.569	227.094	304.044	381.163	455.48	532.422
12.0558	0.828581	-1.78205	0.0084718	-1.70694	-0.975478	-0.182016	-2.06153	-1.45364			12.0558	0.828581	74.4785	152.53	227.075	304.067	381.121	455.502	532.37
12.0625	0.834109	-1.79167	-0.0378596	-1.71973	-0.952744	-0.229697	-2.03788	-1.50544			12.0625	0.834109	74.4689	152.483	227.062	304.089	381.073	455.525	532.318
12.0692	0.830242	-1.79645	-0.0860343	-1.71931	-0.928227	-0.272962	-2.00837	-1.55128			12.0692	0.830242	74.4641	152.435	227.062	304.114	381.03	455.555	532.273
12.0758	0.82245	-1.79414	-0.128547	-1.70918	-0.897492	-0.308815	-1.96895	-1.5873			12.0758	0.82245	74.4664	152.393	227.072	304.145	380.994	455.594	532.237
12.0825	0.811416	-1.78642	-0.165177	-1.69522	-0.862904	-0.335407	-1.91943	-1.61755			12.0825	0.811416	74.4741	152.356	227.086	304.179	380.967	455.644	532.206
12.0892	0.805488	-1.77608	-0.193453	-1.68129	-0.82834	-0.356438	-1.86051	-1.64501			12.0892	0.805488	74.4845	152.328	227.1	304.214	380.946	455.703	532.179
12.0958	0.803175	-1.76948	-0.217856	-1.67235	-0.797144	-0.375652	-1.80036	-1.67341			12.0958	0.803175	74.4911	152.303	227.109	304.245	380.927	455.763	532.151
12.1025	0.803913	-1.77166	-0.238624	-1.6691	-0.770696	-0.396634	-1.74478	-1.70027			12.1025	0.803913	74.4889	152.282	227.113	304.272	380.906	455.819	532.124
12.1092	0.808679	-1.77709	-0.25932	-1.66924	-0.745203	-0.422388	-1.69233	-1.72155			12.1092	0.808679	74.4835	152.262	227.112	304.297	380.88	455.871	532.102
12.1158	0.811835	-1.78015	-0.2805	-1.6698	-0.71921	-0.451458	-1.64292	-1.73838			12.1158	0.811835	74.4804	152.241	227.112	304.323	380.851	455.92	532.086
12.1225	0.814423	-1.77893	-0.295968	-1.66401	-0.6898	-0.482226	-1.59313	-1.74921			12.1225	0.814423	74.4816	152.225	227.118	304.352	380.821	455.97	532.075
12.1292	0.810682	-1.7734	-0.307129	-1.6462	-0.6529	-0.506715	-1.54203	-1.75172			12.1292	0.810682	74.4872	152.214	227.135	304.389	380.796	456.021	532.072
12.1358	0.803352	-1.75855	-0.312778	-1.61351	-0.607657	-0.52008	-1.48117	-1.745			12.1358	0.803352	74.502	152.208	227.168	304.435	380.783	456.082	532.079
12.1425	0.795548	-1.73433	-0.312399	-1.57001	-0.554999	-0.524634	-1.40982	-1.73191			12.1425	0.795548	74.5262	152.209	227.212	304.487	380.778	456.154	532.092
12.1492	0.788591	-1.70544	-0.304974	-1.52226	-0.496448	-0.522388	-1.33476	-1.71796			12.1492	0.788591	74.5551	152.216	227.259	304.546	380.78	456.229	532.106
12.1558	0.779833	-1.67548	-0.293134	-1.47114	-0.431328	-0.513914	-1.26103	-1.69963			12.1558	0.779833	74.5851	152.228	227.311	304.611	380.789	456.302	532.124
12.1625	0.771127	-1.64611	-0.284738	-1.42014	-0.365512	-0.500835	-1.18963	-1.67634			12.1625	0.771127	74.6144	152.236	227.362	304.677	380.802	456.374	532.148
12.1692	0.766994	-1.6203	-0.279437	-1.37066	-0.305205	-0.486169	-1.11747	-1.65176			12.1692	0.766994	74.6403	152.242	227.411	304.737	380.817	456.446	532.172
12.1758	0.769319	-1.60005	-0.274444	-1.32744	-0.24815	-0.475199	-1.04362	-1.62493			12.1758	0.769319	74.6605	152.247	227.454	304.794	380.828	456.52	532.199
12.1825	0.769986	-1.58275	-0.26859	-1.29036	-0.191133	-0.465393	-0.970947	-1.5951			12.1825	0.769986	74.6778	152.253	227.491	304.851	380.837	456.592	532.229
12.1892	0.766244	-1.55844	-0.260492	-1.25143	-0.132523	-0.450808	-0.897918	-1.56011			12.1892	0.766244	74.7021	152.261	227.53	304.91	380.852	456.665	532.264
12.1958	0.762969	-1.52328	-0.245355	-1.20242	-0.0689488	-0.428631	-0.818223	-1.51792			12.1958	0.762969	74.7373	152.276	227.579	304.973	380.874	456.745	532.306
12.2025	0.759814	-1.48253	-0.225108	-1.14513	0.00191812	-0.403211	-0.735547	-1.4701			12.2025	0.759814	74.778	152.296	227.637	305.044	380.9	456.828	532.354
12.2092	0.75499	-1.43605	-0.199615	-1.08617	0.0780103	-0.37896	-0.653587	-1.41609			12.2092	0.75499	74.8245	152.322	227.696	305.12	380.924	456.91	532.408
12.2158	0.745309	-1.38328	-0.169248	-1.0252	0.153569	-0.353589	-0.575053	-1.35898			12.2158	0.745309	74.8773	152.352	227.756	305.196	380.949	456.988	532.465
12.2225	0.736817	-1.32739	-0.135294	-0.959835	0.226892	-0.326073	-0.498192	-1.30217			12.2225	0.736817	74.9332	152.386	227.822	305.269	380.977	457.065	532.522
12.2292	0.732822	-1.27632	-0.0994907	-0.891847	0.294469	-0.298362	-0.422555	-1.24584			12.2292	0.732822	74.9842	152.422	227.89	305.337	381.004	457.141	532.578
12.2358	0.733346	-1.22954	-0.0660604	-0.828881	0.357326	-0.275771	-0.351936	-1.19002			12.2358	0.733346	75.031	152.455	227.953	305.4	381.027	457.211	532.634
12.2425	0.736542	-1.18214	-0.0310591	-0.774284	0.412268	-0.258294	-0.281982	-1.1361			12.2425	0.736542	75.0784	152.49	228.007	305.455	381.044	457.281	532.688
12.2492	0.740029	-1.12948	0.00729568	-0.720355	0.466066	-0.239406	-0.213169	-1.08451			12.2492	0.740029	75.1311	152.528	228.061	305.508	381.063	457.35	532.739
12.2558	0.747096	-1.07202	0.0461626	-0.663821	0.522346	-0.212144	-0.14459	-1.03245			12.2558	0.747096	75.1885	152.567	228.118	305.565	381.091	457.419	532.791
12.2625	0.767677	-1.00153	0.0885159	-0.599567	0.587404	-0.177382	-0.0748939	-0.971669			12.2625	0.767677	75.259	152.61	228.182	305.63	381.125	457.488	532.852
12.2692	0.799932	-0.921707	0.136394	-0.531883	0.660787	-0.143869	-0.00353891	-0.904519			12.2692	0.799932	75.3389	152.658	228.25	305.703	381.159	457.56	532.919
12.2758	0.835326	-0.838723	0.188384	-0.463357	0.734546	-0.109382	0.067618	-0.8385			12.2758	0.835326	75.4218	152.71	228.318	305.777	381.193	457.631	532.985
12.2825	0.875776	-0.751567	0.248361	-0.390428	0.810412	-0.0689412	0.139062	-0.773705			12.2825	0.875776	75.509	152.769	228.391	305.853	381.234	457.702	533.05
12.2892	0.930718	-0.654437	0.317834	-0.310145	0.890723	-0.0205136	0.213555	-0.705624			12.2892	0.930718	75.6061	152.839	228.472	305.933	381.282	457.777	533.118
12.2958	1.00207	-0.540309	0.403352	-0.222426	0.978845	0.0317182	0.295869	-0.629409			12.2958	1.00207	75.7202	152.924	228.559	306.021	381.335	457.859	533.194
12.3025	1.07905	-0.413475	0.500622	-0.129226	1.07381	0.088979	0.380482	-0.551716			12.3025	1.07905	75.8471	153.022	228.652	306.116	381.392	457.944	533.272
12.3092	1.16334	-0.268453	0.610358	-0.0261339	1.17862	0.162396	0.469543	-0.472342			12.3092	1.16334	75.9921	153.131	228.756	306.221	381.465	458.033	533.352
12.3158	1.2631	-0.105112	0.735552	0.0904215	1.30023	0.25104	0.56501	-0.387542			12.3158	1.2631	76.1554	153.257	228.872	306.342	381.554	458.128	533.436
12.3225	1.37875	0.0776629	0.872074	0.2153	1.43428	0.343446	0.665406	-0.298975			12.3225	1.37875	76.3382	153.393	228.997	306.477	381.646	458.229	533.525
12.3292	1.50304	0.270024	1.01675	0.347357	1.57203	0.432937	0.762984	-0.207509			12.3292	1.50304	76.5306	153.538	229.129	306.614	381.736	458.326	533.616
12.3358	1.63355	0.464629	1.16844	0.488573	1.70934	0.523941	0.850587	-0.121014			12.3358	1.63355	76.7252	153.69	229.27	306.752	381.827	458.414	533.703
12.3425	1.78221	0.66762	1.33185	0.643027	1.85058	0.617676	0.934398	-0.0357391			12.3425	1.78221	76.9282	153.853	229.425	306.893	381.92	458.498	533.788
12.3492	1.956	0.888221	1.50954	0.811893	1.99782	0.712402	1.0152	0.0492769			12.3492	1.956	77.1488	154.031	229.594	307.04	382.015	458.579	533.873
12.3558	2.15422	1.135	1.7053	0.997351	2.15232	0.806546	1.09707	0.135981			12.3558	2.15422	77.3956	154.226	229.779	307.195	382.109	458.66	533.96
12.3625	2.37471	1.40281	1.91874	1.20005	2.31778	0.909355	1.17356	0.221439			12.3625	2.37471	77.6634	154.44	229.982	307.36	382.212	458.737	534.045
12.3692	2.61841	1.69435	2.15212	1.41862	2.50003	1.02058	1.24798	0.307142			12.3692	2.61841	77.9549	154.673	230.2	307.542	382.323	458.811	534.131
12.3758	2.8873	2.01249	2.40063	1.64955	2.69287	1.13341	1.32184	0.39278			12.3758	2.8873	78.273	154.922	230.431	307.735	382.436	458.885	534.217
12.3825	3.18084	2.35599	2.66737	1.88983	2.89077	1.24224	1.39413	0.474213			12.3825	3.18084	78.6165	155.188	230.672	307.933	382.545	458.957	534.298
12.3892	3.49417	2.71669	2.95511	2.13845	3.08684	1.34012	1.45426	0.548482			12.3892	3.49417	78.9773	155.476	230.92	308.129	382.643	459.018	534.372
12.3958	3.8241	3.09255	3.2604	2.39751	3.27681	1.42507	1.49619	0.612192			12.3958	3.8241	79.3531	155.782	231.179	308.319	382.728	459.06	534.436
12.4025	4.1702	3.48979	3.58373	2.66897	3.4563	1.49055	1.52519	0.666816			12.4025	4.1702	79.7504	156.105	231.451	308.499	382.793	459.089	534.491
12.4092	4.5355	3.91137	3.9271	2.95032	3.61835	1.53452	1.54478	0.706907			12.4092	4.5355	80.1719	156.448	231.732	308.661	382.837	459.108	534.531
12.4158	4.92408	4.35449	4.29441	3.23703	3.7636	1.56049	1.55141	0.733879			12.4158	4.92408	80.615	156.816	232.019	308.806	382.863	459.115	534.558
12.4225	5.34262	4.82212	4.68479	3.5307	3.89203	1.579	1.55033	0.75619			12.4225	5.34262	81.0827	157.206	232.312	308.934	382.882	459.114	534.58
12.4292	5.797	5.32035	5.09671	3.83063	4.00551	1.59481	1.54981	0.78049			12.4292	5.797	81.5809	157.618	232.612	309.048	382.898	459.113	534.604
12.4358	6.28732	5.85346	5.53255	4.12759	4.09727	1.60991	1.55328	0.805059			12.4358	6.28732	82.114	158.054	232.909	309.14	382.913	459.117	534.629
12.4425	6.81428	6.42434	5.98899	4.41226	4.1698	1.62926	1.5562	0.829873			12.4425	6.81428	82.6849	158.51	233.194	309.212	382.932	459.12	534.654
12.4492	7.37578	7.03618	6.46588	4.68954	4.22801	1.6534	1.55789	0.858014			12.4492	7.37578	83.2967	158.987	233.471	309.27	382.956	459.121	534.682
12.4558	7.9668	7.6913	6.95936	4.96205	4.27709	1.68105	1.56383	0.891866			12.4558	7.9668	83.9519	159.48	233.744	309.319	382.984	459.127	534.716
12.4625	8.57861	8.38177	7.46672	5.21575	4.31991	1.70799	1.57626	0.929092			12.4625	8.57861	84.6423	159.988	233.997	309.362	383.011	459.14	534.753
12.4692	9.19897	9.10084	7.97789	5.44033	4.35382	1.73145	1.58864	0.963408			12.4692	9.19897	85.3614	160.499	234.222	309.396	383.034	459.152	534.787
12.4758	9.81768	9.842	8.47633	5.63625	4.38393	1.75448	1.59796	0.999038			12.4758	9.81768	86.1026	160.997	234.418	309.426	383.057	459.161	534.823
12.4825	10.4199	10.5954	8.94702	5.80425	4.40884	1.77301	1.60219	1.03319			12.4825	10.4199	86.856	161.468	234.586	309.451	383.076	459.166	534.857
12.4892	10.9958	11.3478	9.38137	5.93872	4.42887	1.78997	1.60454	1.0613			12.4892	10.9958	87.6084	161.902	234.72	309.471	383.093	459.168	534.885
12.4958	11.534	12.0891	9.77023	6.03689	4.44375	1.80404	1.60437	1.0817			12.4958	11.534	88.3497	162.291	234.819	309.486	383.107	459.168	534.906
12.5025	12.0195	12.808	10.1077	6.10874	4.45595	1.81528	1.59627	1.09188			12.5025	12.0195	89.0686	162.629	234.89	309.498	383.118	459.16	534.916
12.5092	12.4408	13.4888	10.3917	6.1616	4.4695	1.82759	1.57942	1.09318			12.5092	12.4408	89.7493	162.913	234.943	309.512	383.13	459.143	534.917
12.5158	12.8049	14.1191	10.6372	6.20359	4.4901	1.84835	1.56248	1.09186			12.5158	12.8049	90.3796	163.158	234.985	309.532	383.151	459.126	534.916
12.5225	13.1305	14.6955	10.8579	6.24697	4.52638	1.88403	1.55627	1.09518			12.5225	13.1305	90.9561	163.379	235.029	309.569	383.187	459.12	534.919
12.5292	13.4248	15.2114	11.0548	6.29931	4.57425	1.93206	1.55872	1.10685			12.5292	13.4248	91.4719	163.576	235.081	309.616	383.235	459.122	534.931
12.5358	13.6899	15.6609	11.2321	6.36179	4.63184	1.98697	1.56156	1.12021			12.5358	13.6899	91.9215	163.753	235.143	309.674	383.29	459.125	534.944
12.5425	13.9297	16.042	11.3924	6.43062	4.69535	2.04159	1.56011	1.13292			12.5425	13.9297	92.3026	163.914	235.212	309.738	383.344	459.123	534.957
12.5492	14.1577	16.3655	11.5418	6.50325	4.75899	2.09419	1.55438	1.14134			12.5492	14.1577	92.6261	164.063	235.285	309.801	383.397	459.118	534.965
12.5558	14.3811	16.6484	11.685	6.57902	4.81859	2.14142	1.54366	1.14121			12.5558	14.3811	92.9089	164.206	235.361	309.861	383.444	459.107	534.965
12.5625	14.6016	16.9032	11.8282	6.65902	4.87178	2.18516	1.52054	1.13197			12.5625	14.6016	93.1638	164.349	235.441	309.914	383.488	459.084	534.956
12.5692	14.8309	17.1465	11.9843	6.74403	4.92734	2.22976	1.49043	1.11841			12.5692	14.8309	93.407	164.505	235.526	309.97	383.533	459.054	534.942
12.5758	15.0785	17.395	12.1564	6.83926	4.99061	2.27883	1.46051	1.10671			12.5758	15.0785	93.6555	164.678	235.621	310.033	383.582	459.024	534.931
12.5825	15.3551	17.6665	12.3507	6.95098	5.0638	2.3362	1.4381	1.0989			12.5825	15.3551	93.927	164.872	235.733	310.106	383.639	459.001	534.923
12.5892	15.6655	17.9734	12.5709	7.0872	5.15045	2.40487	1.42858	1.09669			12.5892	15.6655	94.234	165.092	235.869	310.193	383.708	458.992	534.921
12.5958	16.0154	18.3178	12.8252	7.25248	5.25474	2.48907	1.43752	1.10584			12.5958	16.0154	94.5784	165.346	236.034	310.297	383.792	459.001	534.93
12.6025	16.4065	18.6993	13.1103	7.44122	5.37735	2.58534	1.46294	1.12329			12.6025	16.4065	94.9598	165.631	236.223	310.42	383.888	459.026	534.947
12.6092	16.8343	19.1186	13.4209	7.65215	5.5134	2.68865	1.49682	1.14413			12.6092	16.8343	95.3792	165.942	236.434	310.556	383.991	459.06	534.968
12.6158	17.3002	19.58	13.7592	7.88933	5.65751	2.79873	1.536	1.16739			12.6158	17.3002	95.8406	166.28	236.671	310.7	384.102	459.099	534.991
12.6225	17.8071	20.0861	14.1285	8.15365	5.80977	2.92089	1.57939	1.19203			12.6225	17.8071	96.3466	166.65	236.935	310.852	384.224	459.143	535.016
12.6292	18.3607	20.6389	14.5311	8.44229	5.96969	3.05528	1.62323	1.22093			12.6292	18.3607	96.8994	167.052	237.224	311.012	384.358	459.187	535.045
12.6358	18.9624	21.2463	14.9688	8.75553	6.14058	3.1974	1.66515	1.25473			12.6358	18.9624	97.5069	167.49	237.537	311.183	384.5	459.229	535.079
12.6425	19.609	21.9115	15.4451	9.09696	6.32788	3.34011	1.70617	1.29576			12.6425	19.609	98.1721	167.966	237.879	311.37	384.643	459.27	535.12
12.6492	20.292	22.628	15.9585	9.45701	6.52432	3.48514	1.74448	1.33448			12.6492	20.292	98.8885	168.48	238.239	311.567	384.788	459.308	535.158
12.6558	21.0019	23.3895	16.5039	9.82192	6.72288	3.62777	1.77918	1.36763			12.6558	21.0019	99.65	169.025	238.604	311.765	384.931	459.343	535.192
12.6625	21.7221	24.1837	17.0673	10.1772	6.91205	3.75847	1.80274	1.39303			12.6625	21.7221	100.444	169.588	238.959	311.954	385.061	459.366	535.217
12.6692	22.4286	24.994	17.6283	10.5124	7.0833	3.86645	1.81256	1.41104			12.6692	22.4286	101.255	170.149	239.294	312.126	385.169	459.376	535.235
12.6758	23.0951	25.7893	18.1632	10.8134	7.22031	3.94393	1.80285	1.41794			12.6758	23.0951	102.05	170.684	239.595	312.263	385.247	459.366	535.242
12.6825	23.6923	26.5389	18.6487	11.0606	7.30867	3.98491	1.77163	1.41267			12.6825	23.6923	102.799	171.17	239.842	312.351	385.288	459.335	535.237
12.6892	24.1936	27.2162	19.0676	11.2385	7.34867	3.98585	1.72312	1.40083			12.6892	24.1936	103.477	171.589	240.02	312.391	385.289	459.286	535.225
12.6958	24.5749	27.792	19.3939	11.3357	7.34014	3.94647	1.6557	1.38594			12.6958	24.5749	104.053	171.915	240.117	312.382	385.249	459.219	535.21
12.7025	24.8108	28.2268	19.6008	11.3397	7.28115	3.86927	1.56593	1.36188			12.7025	24.8108	104.487	172.122	240.121	312.323	385.172	459.129	535.186
12.7092	24.8804	28.486	19.6693	11.2389	7.16647	3.75218	1.4496	1.31866			12.7092	24.8804	104.747	172.19	240.021	312.209	385.055	459.013	535.143
12.7158	24.7693	28.5504	19.5873	11.0286	6.99306	3.60249	1.31031	1.2509			12.7158	24.7693	104.811	172.108	239.81	312.035	384.905	458.874	535.075
12.7225	24.4837	28.4156	19.3557	10.7207	6.76814	3.42934	1.16061	1.16254			12.7225	24.4837	104.676	171.877	239.502	311.81	384.732	458.724	534.986
12.7292	24.0411	28.0817	18.985	10.3362	6.502	3.24248	1.00465	1.06062			12.7292	24.0411	104.342	171.506	239.118	311.544	384.545	458.568	534.885
12.7358	23.4668	27.5621	18.4964	9.89793	6.20844	3.05072	0.848471	0.952206			12.7358	23.4668	103.823	171.018	238.68	311.251	384.354	458.412	534.776
12.7425	22.7918	26.8845	17.9204	9.42463	5.89677	2.8611	0.693702	0.844387			12.7425	22.7918	103.145	170.442	238.206	310.939	384.164	458.257	534.668
12.7492	22.0522	26.0876	17.2847	8.9386	5.58324	2.68154	0.548315	0.746361			12.7492	22.0522	102.348	169.806	237.72	310.625	383.984	458.112	534.57
12.7558	21.2778	25.2071	16.6159	8.45443	5.28083	2.51471	0.414264	0.662077			12.7558	21.2778	101.468	169.137	237.236	310.323	383.817	457.978	534.486
12.7625	20.4972	24.2802	15.9351	7.98491	5.00101	2.36582	0.290734	0.5923			12.7625	20.4972	100.541	168.456	236.767	310.043	383.669	457.854	534.416
12.7692	19.7329	23.3455	15.2593	7.54229	4.73989	2.23669	0.1759	0.531967			12.7692	19.7329	99.6061	167.78	236.324	309.782	383.539	457.739	534.356
12.7758	19.0076	22.4368	14.6138	7.13613	4.49851	2.12998	0.0695156	0.476906			12.7758	19.0076	98.6974	167.135	235.918	309.541	383.433	457.633	534.301
12.7825	18.338	21.5859	14.0171	6.77946	4.28474	2.03971	-0.0207333	0.427274			12.7825	18.338	97.8465	166.538	235.561	309.327	383.343	457.543	534.251
12.7892	17.7268	20.8052	13.4753	6.47114	4.09554	1.96037	-0.0964045	0.379521			12.7892	17.7268	97.0658	165.996	235.253	309.138	383.263	457.467	534.203
12.7958	17.185	20.1048	12.9918	6.21189	3.92498	1.8922	-0.160388	0.335448			12.7958	17.185	96.3653	165.513	234.994	308.967	383.195	457.403	534.159
12.8025	16.7143	19.4839	12.5679	5.99836	3.77031	1.83045	-0.218234	0.293694			12.8025	16.7143	95.7445	165.089	234.78	308.813	383.133	457.345	534.118
12.8092	16.3133	18.9462	12.2047	5.82384	3.63691	1.77808	-0.272979	0.254146			12.8092	16.3133	95.2068	164.726	234.606	308.679	383.081	457.29	534.078
12.8158	15.9745	18.493	11.8984	5.68756	3.53176	1.73145	-0.318527	0.222365			12.8158	15.9745	94.7536	164.419	234.469	308.574	383.034	457.245	534.046
12.8225	15.6869	18.119	11.644	5.58672	3.45125	1.69587	-0.356761	0.200973			12.8225	15.6869	94.3795	164.165	234.368	308.493	382.999	457.207	534.025
12.8292	15.451	17.8256	11.445	5.5254	3.39847	1.67782	-0.384296	0.195641			12.8292	15.451	94.0861	163.966	234.307	308.441	382.981	457.179	534.02
12.8358	15.2595	17.6062	11.3005	5.50292	3.3732	1.6755	-0.404151	0.200724			12.8358	15.2595	93.8668	163.822	234.285	308.415	382.978	457.159	534.025
12.8425	15.0956	17.445	11.1989	5.50712	3.36474	1.67744	-0.421195	0.202893			12.8425	15.0956	93.7056	163.72	234.289	308.407	382.98	457.142	534.027
12.8492	14.9423	17.3281	11.1283	5.52582	3.35876	1.6774	-0.43616	0.197852			12.8492	14.9423	93.5886	163.649	234.307	308.401	382.98	457.127	534.022
12.8558	14.7905	17.2453	11.0841	5.548	3.34739	1.6769	-0.452043	0.185015			12.8558	14.7905	93.5058	163.605	234.33	308.39	382.98	457.111	534.009
12.8625	14.6381	17.1881	11.0536	5.57033	3.33514	1.67747	-0.466636	0.170526			12.8625	14.6381	93.4487	163.575	234.352	308.377	382.98	457.097	533.994
12.8692	14.4712	17.1405	11.0179	5.58383	3.32238	1.66828	-0.487676	0.149838			12.8692	14.4712	93.4011	163.539	234.366	308.365	382.971	457.076	533.974
12.8758	14.2708	17.0871	10.9612	5.57565	3.30073	1.64424	-0.513986	0.12351			12.8758	14.2708	93.3476	163.482	234.357	308.343	382.947	457.049	533.947
12.8825	14.0255	17.0164	10.8767	5.53709	3.2697	1.6122	-0.541852	0.103637			12.8825	14.0255	93.277	163.398	234.319	308.312	382.915	457.021	533.928
12.8892	13.7183	16.9032	10.7477	5.46032	3.23097	1.56877	-0.570084	0.0959757			12.8892	13.7183	93.1638	163.269	234.242	308.273	382.872	456.993	533.92
12.8958	13.3234	16.7113	10.5434	5.32965	3.17656	1.50972	-0.604546	0.0897172			12.8958	13.3234	92.9719	163.065	234.111	308.219	382.813	456.959	533.914
12.9025	12.8167	16.4044	10.2485	5.1304	3.09005	1.4291	-0.647299	0.0760114			12.9025	12.8167	92.665	162.77	233.912	308.132	382.732	456.916	533.9
12.9092	12.1926	15.9562	9.8546	4.86225	2.95797	1.33577	-0.691572	0.055199			12.9092	12.1926	92.2168	162.376	233.644	308	382.639	456.872	533.879
12.9158	11.4692	15.3592	9.36438	4.54278	2.78957	1.23427	-0.734486	0.0328044			12.9158	11.4692	91.6197	161.885	233.324	307.832	382.537	456.829	533.857
12.9225	10.6736	14.6183	8.78853	4.1927	2.59567	1.12668	-0.77716	0.00689517			12.9225	10.6736	90.8789	161.31	232.974	307.638	382.429	456.786	533.831
12.9292	9.84727	13.7651	8.15229	3.83636	2.38611	1.01872	-0.819098	-0.02487			12.9292	9.84727	90.0257	160.673	232.618	307.428	382.322	456.744	533.799
12.9358	9.03933	12.8384	7.49739	3.49392	2.16983	0.918886	-0.857421	-0.0593352			12.9358	9.03933	89.099	160.019	232.276	307.212	382.222	456.706	533.765
12.9425	8.29886	11.8891	6.86325	3.18781	1.96378	0.831207	-0.88741	-0.0898143			12.9425	8.29886	88.1497	159.384	231.969	307.006	382.134	456.676	533.734
12.9492	7.66559	10.9736	6.28624	2.92983	1.78117	0.751513	-0.907945	-0.117969			12.9492	7.66559	87.2341	158.807	231.712	306.823	382.054	456.655	533.706
12.9558	7.16737	10.1497	5.79616	2.72624	1.63141	0.685178	-0.917404	-0.142717			12.9558	7.16737	86.4102	158.317	231.508	306.674	381.988	456.646	533.681
12.9625	6.81869	9.46164	5.41091	2.57997	1.51582	0.641867	-0.913701	-0.159647			12.9625	6.81869	85.7222	157.932	231.362	306.558	381.945	456.65	533.664
12.9692	6.62018	8.93295	5.1378	2.49535	1.43903	0.625002	-0.894779	-0.164364			12.9692	6.62018	85.1935	157.659	231.277	306.481	381.928	456.669	533.66
12.9758	6.55939	8.57323	4.96834	2.47305	1.39821	0.620928	-0.860676	-0.158453			12.9758	6.55939	84.8338	157.489	231.255	306.44	381.924	456.703	533.665
12.9825	6.61754	8.37819	4.88822	2.50212	1.38444	0.623963	-0.817781	-0.15037			12.9825	6.61754	84.6387	157.409	231.284	306.427	381.927	456.746	533.674
12.9892	6.77982	8.33643	4.89176	2.57465	1.39482	0.640238	-0.767081	-0.139776			12.9892	6.77982	84.597	157.413	231.356	306.437	381.943	456.796	533.684
12.9958	7.03518	8.42927	4.97649	2.68869	1.43043	0.67334	-0.707228	-0.125306			12.9958	7.03518	84.6898	157.498	231.47	306.473	381.976	456.856	533.699
13.0025	7.37809	8.64755	5.14327	2.84594	1.48972	0.718724	-0.63993	-0.10887			13.0025	7.37809	84.9081	157.664	231.628	306.532	382.022	456.923	533.715
13.0092	7.80843	8.99442	5.38857	3.04324	1.56868	0.77461	-0.569599	-0.0904596			13.0092	7.80843	85.255	157.91	231.825	306.611	382.077	456.994	533.733
13.0158	8.3459	9.48698	5.72664	3.28865	1.67493	0.853969	-0.486552	-0.0635697			13.0158	8.3459	85.7475	158.248	232.07	306.717	382.157	457.077	533.76
13.0225	9.01371	10.1437	6.17929	3.59901	1.82189	0.964441	-0.38046	-0.0208038			13.0225	9.01371	86.4043	158.7	232.381	306.864	382.267	457.183	533.803
13.0292	9.83973	10.9925	6.76679	3.99228	2.01574	1.11167	-0.244896	0.0385726			13.0292	9.83973	87.2531	159.288	232.774	307.058	382.414	457.318	533.862
13.0358	10.8639	12.0789	7.51846	4.48801	2.27022	1.30183	-0.0776184	0.116881			13.0358	10.8639	88.3395	160.04	233.27	307.312	382.605	457.486	533.941
13.0425	12.145	13.4559	8.47484	5.10878	2.59992	1.54737	0.129182	0.216422			13.0425	12.145	89.7164	160.996	233.89	307.642	382.85	457.693	534.04
13.0492	13.7665	15.2008	9.70002	5.89171	3.02673	1.86797	0.392207	0.345537			13.0492	13.7665	91.4614	162.221	234.673	308.069	383.171	457.956	534.169
13.0558	15.8226	17.4105	11.2674	6.88416	3.57283	2.28325	0.719255	0.510814			13.0558	15.8226	93.6711	163.789	235.666	308.615	383.586	458.283	534.335
13.0625	18.428	20.2018	13.2677	8.14347	4.26712	2.81831	1.11782	0.716767			13.0625	18.428	96.4624	165.789	236.925	309.309	384.121	458.681	534.541
13.0692	21.7016	23.7037	15.8002	9.73552	5.15137	3.49531	1.59718	0.974043			13.0692	21.7016	99.9643	168.321	238.517	310.194	384.798	459.161	534.798
13.0758	25.7344	28.0293	18.9489	11.7164	6.26644	4.32419	2.16479	1.28841			13.0758	25.7344	104.29	171.47	240.498	311.309	385.627	459.728	535.112
13.0825	30.5305	33.2405	22.7406	14.1107	7.63142	5.29936	2.81385	1.65688			13.0825	30.5305	109.501	175.262	242.892	312.674	386.602	460.377	535.481
13.0892	35.9456	39.2704	27.1015	16.8879	9.2426	6.38354	3.52212	2.07087			13.0892	35.9456	115.531	179.623	245.67	314.285	387.686	461.085	535.895
13.0958	41.6207	45.8315	31.7872	19.9083	11.0396	7.49209	4.2386	2.50355			13.0958	41.6207	122.092	184.308	248.69	316.082	388.795	461.802	536.327
13.1025	46.9593	52.368	36.3549	22.9029	12.8828	8.50043	4.88889	2.91481			13.1025	46.9593	128.629	188.876	251.685	317.925	389.803	462.452	536.739
13.1092	51.2043	58.0856	40.2051	25.4984	14.5592	9.25893	5.38455	3.25019			13.1092	51.2043	134.346	192.726	254.28	319.601	390.562	462.948	537.074
13.1158	53.609	62.0775	42.7036	27.2911	15.8162	9.63483	5.64915	3.45152			13.1158	53.609	138.338	195.225	256.073	320.858	390.938	463.213	537.275
13.1225	53.6404	63.5505	43.3435	27.9513	16.4341	9.54017	5.63813	3.48331			13.1225	53.6404	139.811	195.865	256.733	321.476	390.843	463.201	537.307
13.1292	51.138	62.0578	41.8866	27.2953	16.2687	8.96469	5.34642	3.33018			13.1292	51.138	138.318	194.408	256.077	321.311	390.267	462.91	537.154
13.1358	46.376	57.6529	38.4502	25.3613	15.3035	7.97928	4.81394	3.0127			13.1358	46.376	133.913	190.971	254.143	320.346	389.282	462.377	536.837
13.1425	40.0098	50.9004	33.4968	22.4053	13.6588	6.72281	4.12259	2.57561			13.1425	40.0098	127.161	186.018	251.187	318.701	388.026	461.686	536.4
13.1492	32.921	42.7326	27.717	18.8477	11.5667	5.36295	3.37376	2.08514			13.1492	32.921	118.993	180.238	247.629	316.609	386.666	460.937	535.909
13.1558	25.9802	34.218	21.8479	15.1528	9.31145	4.05978	2.65858	1.60341			13.1558	25.9802	110.479	174.369	243.935	314.354	385.363	460.222	535.427
13.1625	19.8536	26.3024	16.5048	11.7192	7.15445	2.92849	2.04135	1.17684			13.1625	19.8536	102.563	169.026	240.501	312.197	384.231	459.605	535.001
13.1692	14.8966	19.6156	12.0668	8.80928	5.28494	2.02331	1.55228	0.832493			13.1692	14.8966	95.8762	164.588	237.591	310.327	383.326	459.116	534.656
13.1758	11.1782	14.4184	8.66395	6.53606	3.79606	1.34585	1.19801	0.575659			13.1758	11.1782	90.679	161.185	235.318	308.838	382.649	458.761	534.4
13.1825	8.56276	10.6492	6.22077	4.88208	2.69275	0.864362	0.96055	0.398131			13.1825	8.56276	86.9097	158.742	233.664	307.735	382.167	458.524	534.222
13.1892	6.81343	8.06666	4.55332	3.74713	1.92133	0.534723	0.814823	0.281606			13.1892	6.81343	84.3272	157.074	232.529	306.964	381.838	458.378	534.106
13.1958	5.68987	6.37193	3.45846	3.00339	1.40366	0.314912	0.732667	0.206502			13.1958	5.68987	82.6325	155.98	231.785	306.446	381.618	458.296	534.03
13.2025	4.99591	5.30016	2.76434	2.53776	1.06757	0.174793	0.693407	0.158845			13.2025	4.99591	81.5607	155.285	231.319	306.11	381.478	458.257	533.983
13.2092	4.59733	4.6589	2.3491	2.26597	0.857752	0.0931687	0.685834	0.132651			13.2092	4.59733	80.9195	154.87	231.048	305.9	381.396	458.249	533.957
13.2158	4.39792	4.30894	2.12312	2.12734	0.738801	0.0538653	0.704812	0.123841			13.2158	4.39792	80.5695	154.644	230.909	305.781	381.357	458.268	533.948
13.2225	4.3233	4.14884	2.02167	2.07674	0.684937	0.0407512	0.740345	0.127053			13.2225	4.3233	80.4094	154.543	230.858	305.727	381.344	458.304	533.951
13.2292	4.3086	4.09599	1.99076	2.07393	0.674772	0.0364125	0.777146	0.129033			13.2292	4.3086	80.3566	154.512	230.856	305.717	381.339	458.34	533.953
13.2358	4.29931	4.08825	1.98969	2.08972	0.685669	0.0301854	0.805527	0.12441			13.2358	4.29931	80.3488	154.511	230.871	305.728	381.333	458.369	533.948
13.2425	4.2577	4.07697	1.98603	2.10764	0.700883	0.0172557	0.825906	0.117806			13.2425	4.2577	80.3375	154.507	230.889	305.743	381.32	458.389	533.942
13.2492	4.15387	4.01527	1.94913	2.11452	0.708057	-0.00398619	0.83794	0.110105			13.2492	4.15387	80.2758	154.47	230.896	305.75	381.299	458.401	533.934
13.2558	3.96732	3.8732	1.86	2.09319	0.697801	-0.0339846	0.835934	0.0970023			13.2558	3.96732	80.1338	154.381	230.875	305.74	381.269	458.399	533.921
13.2625	3.69979	3.64177	1.71821	2.0334	0.66676	-0.0683444	0.823505	0.0809086			13.2625	3.69979	79.9023	154.239	230.815	305.709	381.234	458.387	533.905
13.2692	3.37756	3.33934	1.53689	1.94249	0.618806	-0.0977612	0.8117	0.0703137			13.2692	3.37756	79.5999	154.058	230.724	305.661	381.205	458.375	533.894
13.2758	3.03403	2.99508	1.33092	1.83594	0.564364	-0.115705	0.811492	0.0689168			13.2758	3.03403	79.2556	153.852	230.618	305.607	381.187	458.375	533.893
13.2825	2.69386	2.64259	1.1191	1.72876	0.51073	-0.122103	0.824181	0.0734084			13.2825	2.69386	78.9032	153.64	230.51	305.553	381.181	458.388	533.897
13.2892	2.38252	2.31504	0.923154	1.63055	0.46586	-0.119429	0.844721	0.0829755			13.2892	2.38252	78.5756	153.444	230.412	305.508	381.183	458.408	533.907
[truncated: 4,756 more rows]
