# Supplementary material for: Hydroxy acid conjugation to lipids increases structural and hydrolytic stability
Source: Nat Commun. 2026 Jul 27;17:6973. doi: 10.1038/s41467-026-75192-5 (PMC13408983; doi:10.1038/s41467-026-75192-5)
Supplement: Supplementary file 33 — Source data for Figure S218 [file 41467_2026_75192_MOESM33_ESM.xlsx]

## Sheet: Figures S218
Figures S218: HPLC chromatograms obtained for DA:LA reaction product at a 1:4 molar ratio following incubation at 60°C and rehydration in citrate buffer at pH 6.8
min	-2.3548	-3.44706	-1.25569	-3.21945	-1.81906	-2.33222	-3.80843	-4.5757
max	60.0198	69.5826	66.0188	53.1081	37.24	29.3918	22.7198	15.9213
delta	62.3746	73.0296	67.2745	56.3276	39.0591	31.724	26.5283	20.497
F		1.2	2.4	3.6	4.8	6	7.2	8.4
RT [min]	day 0	2 days	4 days	6 days	8 days	10 days	12 days	14 days			RT [min]	day 0	2 days	4 days	6 days	8 days	10 days	12 days	14 days
0.00625	0.00749533	0.0245579	-0.0247371	0.000226626	-0.0131248	-0.0130618	-0.014916	-0.0352275			0.00625	0.00749533	83.5237	166.973	250.498	333.983	417.482	500.98	584.458
0.0129167	0.0174416	0.0403925	-0.0233107	0.00339773	-0.0171063	-0.00916303	-0.0097381	-0.0285559			0.0129167	0.0174416	83.5395	166.975	250.501	333.979	417.486	500.985	584.465
0.0195833	0.024759	0.0550346	-0.0195492	0.00522894	-0.0209971	-0.00431058	-0.00385122	-0.0166882			0.0195833	0.024759	83.5541	166.979	250.503	333.975	417.491	500.991	584.477
0.02625	0.038785	0.071134	-0.00711121	0.0105375	-0.0161654	-0.00293817	-0.00126933	0.000995023			0.02625	0.038785	83.5702	166.991	250.508	333.98	417.493	500.993	584.495
0.0329167	0.0539077	0.0874179	0.00668277	0.0204911	-0.000966577	-0.00194257	2.51067e-05	0.0190805			0.0329167	0.0539077	83.5865	167.005	250.518	333.995	417.494	500.995	584.513
0.0395833	0.0627629	0.0970696	0.0140392	0.0290254	0.0161508	-0.00260235	0.00220454	0.0345432			0.0395833	0.0627629	83.5962	167.012	250.526	334.013	417.493	500.997	584.528
0.04625	0.0578767	0.0945204	0.0173312	0.0332329	0.0236961	-0.0054094	0.0039941	0.0449877			0.04625	0.0578767	83.5936	167.016	250.531	334.02	417.49	500.999	584.539
0.0529167	0.0434577	0.0845524	0.0207062	0.0337876	0.023774	-0.0154573	0.000542391	0.0493165			0.0529167	0.0434577	83.5836	167.019	250.531	334.02	417.48	500.995	584.543
0.0595833	0.0301132	0.070664	0.0223188	0.0346405	0.0193817	-0.0318376	-0.00231171	0.0471143			0.0595833	0.0301132	83.5698	167.021	250.532	334.016	417.464	500.992	584.541
0.06625	0.016088	0.0510911	0.0199891	0.0394901	0.0151714	-0.0481322	-0.00203184	0.0414468			0.06625	0.016088	83.5502	167.018	250.537	334.012	417.447	500.993	584.535
0.0729167	0.00133446	0.0239246	0.00960294	0.0377656	0.00915541	-0.0625671	-0.00486442	0.032968			0.0729167	0.00133446	83.523	167.008	250.535	334.006	417.433	500.99	584.527
0.0795833	-0.0140646	-1.68425e-05	-0.00501374	0.0256707	0.00182883	-0.0756336	-0.0083426	0.0216891			0.0795833	-0.0140646	83.4991	166.993	250.523	333.998	417.42	500.986	584.515
0.08625	-0.0201479	-0.0161953	-0.0140352	0.0104408	-0.00195701	-0.0871637	-0.013949	0.0121908			0.08625	-0.0201479	83.4829	166.984	250.508	333.994	417.408	500.981	584.506
0.0929167	-0.0175345	-0.0270857	-0.0200317	-0.00112543	-0.00112543	-0.0950461	-0.0184882	0.00428698			0.0929167	-0.0175345	83.472	166.978	250.496	333.995	417.4	500.976	584.498
0.0995833	-0.0167715	-0.0339701	-0.02913	-0.00791252	0.00162423	-0.0983846	-0.0286924	-0.00147344			0.0995833	-0.0167715	83.4651	166.969	250.489	333.998	417.397	500.966	584.492
0.10625	-0.0225411	-0.0381592	-0.0453222	-0.0183178	0.000755693	-0.102178	-0.0449525	-0.0105131			0.10625	-0.0225411	83.4609	166.953	250.479	333.997	417.393	500.95	584.483
0.112917	-0.0287911	-0.0381155	-0.0590546	-0.0280558	-0.00898231	-0.105051	-0.0593087	-0.0190003			0.112917	-0.0287911	83.461	166.939	250.469	333.987	417.39	500.935	584.475
0.119583	-0.0329349	-0.0378746	-0.0633715	-0.0285038	-0.0213512	-0.106376	-0.0720356	-0.0237941			0.119583	-0.0329349	83.4612	166.935	250.469	333.975	417.389	500.923	584.47
0.12625	-0.0425123	-0.0432473	-0.0640497	-0.0259695	-0.0345525	-0.108959	-0.0839972	-0.0268564			0.12625	-0.0425123	83.4558	166.934	250.471	333.962	417.387	500.911	584.467
0.132917	-0.0555508	-0.0500498	-0.0660362	-0.0279773	-0.0484813	-0.116928	-0.0956051	-0.0312271			0.132917	-0.0555508	83.449	166.932	250.469	333.948	417.379	500.899	584.462
0.139583	-0.0606438	-0.0591704	-0.0686192	-0.0378686	-0.066002	-0.128127	-0.0987908	-0.0376248			0.139583	-0.0606438	83.4399	166.93	250.459	333.93	417.367	500.896	584.456
0.14625	-0.0513733	-0.0638014	-0.0661704	-0.0472909	-0.0811463	-0.135831	-0.0938118	-0.040898			0.14625	-0.0513733	83.4353	166.932	250.45	333.915	417.36	500.901	584.453
0.152917	-0.0402235	-0.0681452	-0.0626065	-0.0488266	-0.0850662	-0.141385	-0.0941061	-0.0392414			0.152917	-0.0402235	83.431	166.936	250.448	333.911	417.354	500.9	584.454
0.159583	-0.0367238	-0.070357	-0.0670063	-0.0504946	-0.0872111	-0.151312	-0.101097	-0.0374424			0.159583	-0.0367238	83.4287	166.931	250.447	333.909	417.344	500.893	584.456
0.16625	-0.0365926	-0.0660249	-0.0736584	-0.0518989	-0.0909996	-0.159941	-0.107641	-0.0364651			0.16625	-0.0365926	83.4331	166.925	250.445	333.905	417.336	500.887	584.457
0.172917	-0.0362136	-0.0605672	-0.0752496	-0.0522236	-0.095139	-0.160736	-0.1106	-0.0375794			0.172917	-0.0362136	83.4385	166.923	250.445	333.901	417.335	500.884	584.456
0.179583	-0.0405876	-0.0549614	-0.0723049	-0.051128	-0.0907054	-0.154646	-0.113067	-0.0379727			0.179583	-0.0405876	83.4441	166.926	250.446	333.906	417.341	500.882	584.456
0.18625	-0.053057	-0.0515952	-0.0706623	-0.0502434	-0.0817146	-0.148201	-0.115046	-0.0387142			0.18625	-0.053057	83.4475	166.928	250.447	333.915	417.347	500.88	584.455
0.192917	-0.0666133	-0.0456878	-0.0690752	-0.0575512	-0.0771015	-0.143103	-0.110482	-0.0390345			0.192917	-0.0666133	83.4534	166.929	250.44	333.919	417.352	500.884	584.455
0.199583	-0.0736721	-0.040439	-0.063203	-0.0667974	-0.0691816	-0.139448	-0.102759	-0.0393611			0.199583	-0.0736721	83.4587	166.935	250.43	333.927	417.356	500.892	584.454
0.20625	-0.072896	-0.0372201	-0.0556382	-0.0745721	-0.0554986	-0.137016	-0.0967379	-0.0403794			0.20625	-0.072896	83.4619	166.943	250.423	333.941	417.358	500.898	584.453
0.212917	-0.067727	-0.0295082	-0.0510683	-0.0797382	-0.042068	-0.137772	-0.0920457	-0.0415316			0.212917	-0.067727	83.4696	166.947	250.418	333.954	417.358	500.903	584.452
0.219583	-0.061776	-0.0157921	-0.0498632	-0.0811444	-0.0387059	-0.14041	-0.0875252	-0.041757			0.219583	-0.061776	83.4833	166.948	250.416	333.958	417.355	500.907	584.452
0.22625	-0.0568041	0.00130511	-0.0466765	-0.079052	-0.0428124	-0.14597	-0.0887522	-0.0400008			0.22625	-0.0568041	83.5004	166.952	250.418	333.954	417.35	500.906	584.454
0.232917	-0.0535629	0.0123683	-0.0414732	-0.0705506	-0.0457551	-0.150693	-0.0931404	-0.0371817			0.232917	-0.0535629	83.5115	166.957	250.427	333.951	417.345	500.901	584.456
0.239583	-0.0525453	0.0181567	-0.0368279	-0.0584098	-0.0488731	-0.151536	-0.0978448	-0.0330132			0.239583	-0.0525453	83.5173	166.961	250.439	333.948	417.344	500.897	584.461
0.24625	-0.0542691	0.0213276	-0.0364587	-0.0505072	-0.0557524	-0.149032	-0.0981381	-0.0288294			0.24625	-0.0542691	83.5204	166.962	250.447	333.941	417.346	500.896	584.465
0.252917	-0.0600889	0.0193921	-0.0441438	-0.0458538	-0.0630199	-0.144689	-0.0958517	-0.026024			0.252917	-0.0600889	83.5185	166.954	250.451	333.933	417.351	500.899	584.468
0.259583	-0.0672126	0.0132814	-0.0559967	-0.0485617	-0.065251	-0.139494	-0.0962997	-0.0254791			0.259583	-0.0672126	83.5124	166.942	250.449	333.931	417.356	500.898	584.468
0.26625	-0.0720881	0.00503401	-0.0683158	-0.056048	-0.0612932	-0.132435	-0.0968837	-0.0254005			0.26625	-0.0720881	83.5041	166.93	250.441	333.935	417.363	500.898	584.468
0.272917	-0.0737299	-0.000851562	-0.0797115	-0.0650008	-0.0611861	-0.124844	-0.0980486	-0.0282131			0.272917	-0.0737299	83.4982	166.918	250.432	333.935	417.371	500.897	584.465
0.279583	-0.0733812	-0.00651115	-0.0895335	-0.074147	-0.0631797	-0.116921	-0.0962694	-0.0299288			0.279583	-0.0733812	83.4926	166.909	250.423	333.933	417.379	500.898	584.464
0.28625	-0.0707203	-0.0112061	-0.0944986	-0.0802605	-0.0654786	-0.111476	-0.0940853	-0.0277414			0.28625	-0.0707203	83.4879	166.904	250.417	333.931	417.384	500.9	584.466
0.292917	-0.0647998	-0.0154093	-0.0919964	-0.0824285	-0.0619245	-0.107324	-0.090549	-0.0214245			0.292917	-0.0647998	83.4837	166.906	250.415	333.934	417.388	500.904	584.472
0.299583	-0.0564527	-0.0131641	-0.0852113	-0.0759952	-0.0573985	-0.106462	-0.0812482	-0.0146395			0.299583	-0.0564527	83.4859	166.913	250.421	333.939	417.389	500.913	584.479
0.30625	-0.0487187	-0.00876566	-0.0747299	-0.0631664	-0.0493381	-0.103622	-0.0701764	-0.00892638			0.30625	-0.0487187	83.4903	166.923	250.434	333.947	417.392	500.924	584.485
0.312917	-0.0420838	-0.00332837	-0.0653103	-0.0543281	-0.0414535	-0.103491	-0.0554353	-0.00713613			0.312917	-0.0420838	83.4958	166.933	250.443	333.955	417.392	500.939	584.487
0.319583	-0.0359826	0.00275954	-0.0568705	-0.0493827	-0.0341239	-0.106224	-0.0407509	-0.00870991			0.319583	-0.0359826	83.5019	166.941	250.448	333.962	417.389	500.954	584.485
0.32625	-0.0263647	0.00852328	-0.0492761	-0.0437049	-0.0284461	-0.108547	-0.0249342	-0.0139901			0.32625	-0.0263647	83.5076	166.949	250.454	333.968	417.387	500.97	584.48
0.332917	-0.0127708	0.014957	-0.0390192	-0.0303377	-0.0227083	-0.104967	-0.0108634	-0.0147005			0.332917	-0.0127708	83.5141	166.959	250.467	333.974	417.391	500.984	584.479
0.339583	0.000744036	0.014979	-0.0257024	-0.0132786	-0.0147091	-0.0982961	-0.00164015	-0.00805944			0.339583	0.000744036	83.5141	166.972	250.484	333.982	417.397	500.993	584.486
0.34625	0.00912407	0.0108085	-0.0197689	0.000503072	-0.0133252	-0.093731	0.0043557	-0.000218578			0.34625	0.00912407	83.5099	166.978	250.498	333.983	417.402	500.999	584.493
0.352917	0.0106222	0.00255172	-0.019161	0.00790241	-0.0145089	-0.0929252	0.00299282	0.0051577			0.352917	0.0106222	83.5016	166.979	250.505	333.982	417.403	500.998	584.499
0.359583	0.00413978	-0.00570291	-0.0256997	0.00962264	-0.0180339	-0.0949538	-0.00635064	0.00338737			0.359583	0.00413978	83.4934	166.972	250.507	333.978	417.401	500.988	584.497
0.36625	-0.00921053	-0.0106186	-0.0353811	0.00648006	-0.0192691	-0.0990921	-0.0216083	-0.00343302			0.36625	-0.00921053	83.4885	166.963	250.504	333.977	417.396	500.973	584.49
0.372917	-0.0237582	-0.0145583	-0.0474343	-0.000940534	-0.0195372	-0.106595	-0.0371096	-0.0169167			0.372917	-0.0237582	83.4845	166.951	250.496	333.977	417.389	500.957	584.477
0.379583	-0.0329593	-0.0142086	-0.061113	-0.0120507	-0.0182496	-0.114813	-0.0458339	-0.0363175			0.379583	-0.0329593	83.4849	166.937	250.485	333.978	417.381	500.949	584.457
0.38625	-0.0354972	-0.0142502	-0.0661386	-0.0221252	-0.0173568	-0.116488	-0.0545707	-0.0546945			0.38625	-0.0354972	83.4848	166.932	250.475	333.979	417.379	500.94	584.439
0.392917	-0.031947	-0.0126608	-0.0664135	-0.0274264	-0.0217043	-0.116193	-0.063895	-0.0673672			0.392917	-0.031947	83.4864	166.932	250.47	333.975	417.379	500.931	584.426
0.399583	-0.0304822	-0.013722	-0.0626389	-0.0261189	-0.0294568	-0.118583	-0.0753049	-0.0702683			0.399583	-0.0304822	83.4854	166.936	250.471	333.967	417.377	500.919	584.423
0.40625	-0.0346537	-0.0206042	-0.0609333	-0.0245937	-0.0388988	-0.12885	-0.0842448	-0.0704701			0.40625	-0.0346537	83.4785	166.937	250.473	333.957	417.367	500.91	584.423
0.412917	-0.0454647	-0.030368	-0.0585738	-0.0251195	-0.0461004	-0.142176	-0.0921947	-0.0695411			0.412917	-0.0454647	83.4687	166.94	250.472	333.95	417.353	500.902	584.424
0.419583	-0.0607385	-0.0398429	-0.0552821	-0.0242602	-0.0562083	-0.155007	-0.105561	-0.0710177			0.419583	-0.0607385	83.4593	166.943	250.473	333.94	417.34	500.889	584.423
0.42625	-0.0719137	-0.0440789	-0.0528673	-0.0237118	-0.0685345	-0.166947	-0.114352	-0.0724176			0.42625	-0.0719137	83.455	166.945	250.474	333.928	417.329	500.88	584.421
0.432917	-0.0770424	-0.0471383	-0.0480692	-0.0260439	-0.0761118	-0.173663	-0.11662	-0.0728647			0.432917	-0.0770424	83.452	166.95	250.471	333.92	417.322	500.878	584.421
0.439583	-0.0719807	-0.0453674	-0.0425196	-0.034458	-0.0730818	-0.175357	-0.109174	-0.0758982			0.439583	-0.0719807	83.4537	166.956	250.463	333.923	417.32	500.885	584.418
0.44625	-0.060217	-0.0367223	-0.0350352	-0.0409789	-0.0600524	-0.167139	-0.102179	-0.0769969			0.44625	-0.060217	83.4624	166.963	250.456	333.936	417.328	500.892	584.417
0.452917	-0.0485192	-0.0248876	-0.0283426	-0.0457205	-0.0490583	-0.155242	-0.0966798	-0.0765031			0.452917	-0.0485192	83.4742	166.97	250.452	333.947	417.34	500.898	584.417
0.459583	-0.0383426	-0.0195555	-0.0236493	-0.0525511	-0.0401534	-0.142774	-0.08698	-0.0732404			0.459583	-0.0383426	83.4795	166.975	250.445	333.956	417.353	500.908	584.42
0.46625	-0.0336753	-0.0247212	-0.0200149	-0.059595	-0.0309848	-0.133542	-0.0799285	-0.0700828			0.46625	-0.0336753	83.4744	166.978	250.438	333.965	417.362	500.915	584.424
0.472917	-0.0365558	-0.034604	-0.018788	-0.0676279	-0.0270968	-0.128088	-0.0775638	-0.0717169			0.472917	-0.0365558	83.4645	166.979	250.43	333.969	417.367	500.917	584.422
0.479583	-0.0438946	-0.0472032	-0.022383	-0.0733971	-0.0328659	-0.119735	-0.0787038	-0.0748351			0.479583	-0.0438946	83.4519	166.976	250.424	333.964	417.376	500.916	584.419
0.48625	-0.0541941	-0.0616178	-0.0312699	-0.0787684	-0.050635	-0.111321	-0.0832812	-0.0775231			0.48625	-0.0541941	83.4375	166.967	250.419	333.946	417.384	500.911	584.416
0.492917	-0.0611791	-0.0761253	-0.0452235	-0.0823407	-0.069466	-0.106411	-0.090743	-0.0790789			0.492917	-0.0611791	83.423	166.953	250.415	333.927	417.389	500.904	584.415
0.499583	-0.0666374	-0.0874675	-0.0600615	-0.0857949	-0.0872255	-0.108269	-0.103354	-0.0810423			0.499583	-0.0666374	83.4116	166.938	250.411	333.909	417.387	500.891	584.413
0.50625	-0.0652598	-0.0852323	-0.0755188	-0.0899647	-0.100932	-0.114701	-0.110559	-0.0855324			0.50625	-0.0652598	83.4139	166.923	250.407	333.895	417.381	500.884	584.408
0.512917	-0.0579431	-0.0731684	-0.0836522	-0.0867003	-0.10339	-0.114217	-0.112303	-0.08699			0.512917	-0.0579431	83.4259	166.915	250.411	333.893	417.381	500.882	584.407
0.519583	-0.0467747	-0.0565611	-0.0847627	-0.0784296	-0.0994105	-0.109766	-0.112578	-0.0876237			0.519583	-0.0467747	83.4425	166.913	250.419	333.897	417.386	500.882	584.406
0.52625	-0.033401	-0.0407836	-0.0827249	-0.0700854	-0.0934504	-0.104199	-0.11351	-0.0874932			0.52625	-0.033401	83.4583	166.915	250.427	333.903	417.391	500.881	584.406
0.532917	-0.0204367	-0.0256658	-0.0808091	-0.0671999	-0.0929491	-0.102292	-0.112943	-0.0903458			0.532917	-0.0204367	83.4734	166.917	250.43	333.903	417.393	500.882	584.403
0.539583	-0.00861381	-0.00671125	-0.0787923	-0.0641178	-0.0941585	-0.0981055	-0.107319	-0.0888059			0.539583	-0.00861381	83.4924	166.919	250.433	333.902	417.397	500.887	584.405
0.54625	-0.00457115	0.00550848	-0.0761159	-0.058323	-0.0936089	-0.0898527	-0.102323	-0.0813611			0.54625	-0.00457115	83.5046	166.922	250.439	333.903	417.406	500.892	584.412
0.552917	-0.00425993	0.0117739	-0.0777817	-0.0559061	-0.0926226	-0.0862519	-0.09772	-0.0753975			0.552917	-0.00425993	83.5109	166.92	250.441	333.904	417.409	500.897	584.418
0.559583	-0.00548688	0.0141559	-0.0807357	-0.0565761	-0.0870937	-0.0885511	-0.0894102	-0.0726295			0.559583	-0.00548688	83.5133	166.917	250.441	333.909	417.407	500.905	584.421
0.56625	-0.00576299	0.0143331	-0.0812252	-0.0565869	-0.0747067	-0.0928135	-0.0772886	-0.073119			0.56625	-0.00576299	83.5134	166.917	250.441	333.922	417.403	500.917	584.421
0.572917	-0.00843095	0.0103763	-0.081811	-0.0525368	-0.0611199	-0.0946376	-0.0675588	-0.0708437			0.572917	-0.00843095	83.5095	166.916	250.445	333.935	417.401	500.927	584.423
0.579583	-0.00994782	0.00194283	-0.0857457	-0.0479867	-0.0513245	-0.0968801	-0.0638304	-0.0704869			0.579583	-0.00994782	83.501	166.912	250.449	333.945	417.399	500.931	584.423
0.58625	-0.00829789	-0.00326811	-0.0912867	-0.0418889	-0.0437962	-0.10086	-0.0621805	-0.0707827			0.58625	-0.00829789	83.4958	166.907	250.455	333.953	417.395	500.932	584.423
0.592917	-0.0097374	-0.00599545	-0.0925741	-0.0330381	-0.0378065	-0.104359	-0.060759	-0.0682554			0.592917	-0.0097374	83.4931	166.906	250.464	333.959	417.391	500.934	584.425
0.599583	-0.0156727	-0.010299	-0.0898799	-0.0219453	-0.0391114	-0.110411	-0.0638332	-0.0622233			0.599583	-0.0156727	83.4888	166.908	250.475	333.957	417.385	500.931	584.431
0.60625	-0.0226786	-0.0138755	-0.0857278	-0.0150522	-0.0503382	-0.122172	-0.0694086	-0.0561639			0.60625	-0.0226786	83.4852	166.912	250.482	333.946	417.373	500.925	584.438
0.612917	-0.0243707	-0.0156209	-0.0752905	-0.0146903	-0.062374	-0.132141	-0.0734849	-0.0528791			0.612917	-0.0243707	83.4835	166.923	250.483	333.934	417.363	500.921	584.441
0.619583	-0.026198	-0.0190721	-0.059274	-0.0241507	-0.0708807	-0.141014	-0.0796037	-0.0554593			0.619583	-0.026198	83.48	166.939	250.473	333.926	417.354	500.915	584.438
0.62625	-0.0311292	-0.0273537	-0.0442728	-0.0423063	-0.0771154	-0.146001	-0.0869192	-0.0628694			0.62625	-0.0311292	83.4717	166.954	250.455	333.919	417.349	500.908	584.431
0.632917	-0.0344022	-0.034927	-0.0357025	-0.059469	-0.082834	-0.150728	-0.09353	-0.0724189			0.632917	-0.0344022	83.4642	166.962	250.438	333.914	417.345	500.901	584.421
0.639583	-0.0272869	-0.0341823	-0.028461	-0.0678363	-0.0802341	-0.151252	-0.0864147	-0.0780521			0.639583	-0.0272869	83.4649	166.97	250.429	333.916	417.344	500.908	584.416
0.64625	-0.0125475	-0.0271518	-0.0179404	-0.0635274	-0.0682958	-0.139882	-0.0692912	-0.0742072			0.64625	-0.0125475	83.4719	166.98	250.434	333.928	417.356	500.925	584.419
0.652917	0.00212925	-0.0164217	-0.0102052	-0.0571239	-0.0547397	-0.12426	-0.0536607	-0.0626573			0.652917	0.00212925	83.4827	166.988	250.44	333.942	417.371	500.941	584.431
0.659583	0.0157652	-0.00360659	-0.00780634	-0.0480393	-0.0413636	-0.109974	-0.0395479	-0.049768			0.659583	0.0157652	83.4955	166.99	250.449	333.955	417.386	500.955	584.444
0.66625	0.0270183	0.00719763	-0.00932883	-0.0344034	-0.0296351	-0.101784	-0.0287716	-0.0431843			0.66625	0.0270183	83.5063	166.989	250.463	333.967	417.394	500.966	584.45
0.672917	0.0354848	0.0127149	-0.0143028	-0.0228999	-0.0200388	-0.0949085	-0.0217357	-0.0462509			0.672917	0.0354848	83.5118	166.984	250.474	333.976	417.401	500.973	584.447
0.679583	0.0374535	0.0130191	-0.0246761	-0.020293	-0.0198161	-0.0859785	-0.0259659	-0.0528095			0.679583	0.0374535	83.5121	166.974	250.477	333.977	417.41	500.969	584.441
0.68625	0.0326159	0.00986199	-0.0383713	-0.0223981	-0.0252591	-0.075608	-0.0398633	-0.0622132			0.68625	0.0326159	83.509	166.96	250.475	333.971	417.42	500.955	584.431
0.692917	0.0184442	-0.00142005	-0.050979	-0.0189995	-0.0333046	-0.0725331	-0.0554656	-0.0767283			0.692917	0.0184442	83.4977	166.947	250.478	333.963	417.423	500.939	584.417
0.699583	0.00184194	-0.0185133	-0.0606563	-0.0149823	-0.0440694	-0.080017	-0.0696836	-0.0930812			0.699583	0.00184194	83.4806	166.938	250.482	333.952	417.415	500.925	584.401
0.70625	-0.00779642	-0.0300182	-0.0676343	-0.0169882	-0.0537046	-0.0906498	-0.0836135	-0.103397			0.70625	-0.00779642	83.4691	166.931	250.48	333.943	417.405	500.911	584.39
0.712917	-0.00877343	-0.0299488	-0.0664691	-0.0227887	-0.0628431	-0.0961307	-0.100326	-0.100325			0.712917	-0.00877343	83.4691	166.932	250.475	333.934	417.399	500.894	584.393
0.719583	-0.00980782	-0.0270855	-0.0594876	-0.0326868	-0.0689264	-0.105042	-0.115666	-0.0952504			0.719583	-0.00980782	83.472	166.939	250.465	333.927	417.39	500.879	584.398
0.72625	-0.0086048	-0.0268516	-0.0547304	-0.0474529	-0.0760631	-0.125973	-0.120662	-0.0971689			0.72625	-0.0086048	83.4722	166.943	250.45	333.92	417.37	500.874	584.397
0.732917	0.00301042	-0.0219204	-0.0461515	-0.0598378	-0.0789113	-0.14359	-0.111907	-0.0962194			0.732917	0.00301042	83.4772	166.952	250.437	333.917	417.352	500.883	584.397
0.739583	0.022819	-0.00907627	-0.0325878	-0.0603669	-0.0727647	-0.141413	-0.0940061	-0.0864704			0.739583	0.022819	83.49	166.966	250.437	333.924	417.354	500.901	584.407
0.74625	0.0345491	-0.0016395	-0.0173647	-0.0481229	-0.0614744	-0.123346	-0.0765539	-0.0683863			0.74625	0.0345491	83.4975	166.981	250.449	333.935	417.372	500.918	584.425
0.752917	0.0382875	-0.00325366	-0.0153213	-0.0373172	-0.0563907	-0.111041	-0.0585105	-0.0596671			0.752917	0.0382875	83.4958	166.983	250.46	333.94	417.384	500.936	584.434
0.759583	0.0446101	-0.0017432	-0.0194096	-0.0259209	-0.0526237	-0.103114	-0.0388364	-0.0542187			0.759583	0.0446101	83.4974	166.979	250.471	333.944	417.392	500.956	584.439
0.76625	0.0549949	0.00703132	-0.0181478	-0.0124422	-0.0434366	-0.0891262	-0.0179612	-0.0448507			0.76625	0.0549949	83.5061	166.98	250.485	333.953	417.406	500.977	584.449
0.772917	0.0587806	0.0137167	-0.0159826	-0.000531523	-0.0329564	-0.0679788	-0.00463878	-0.0336256			0.772917	0.0587806	83.5128	166.982	250.497	333.963	417.428	500.99	584.46
0.779583	0.0570129	0.0164108	-0.0183139	0.00293517	-0.0290129	-0.0517967	0.00694499	-0.0278506			0.779583	0.0570129	83.5155	166.98	250.5	333.967	417.444	501.002	584.466
0.78625	0.0558573	0.0198982	-0.0198581	-0.00109407	-0.0287506	-0.0421308	0.015803	-0.0279644			0.78625	0.0558573	83.519	166.978	250.496	333.968	417.453	501.01	584.466
0.792917	0.0499835	0.0191413	-0.0191616	-0.00735897	-0.0283398	-0.038089	0.0142208	-0.0320362			0.792917	0.0499835	83.5182	166.979	250.49	333.968	417.457	501.009	584.462
0.799583	0.0378135	0.00988363	-0.0224494	-0.0186951	-0.0263245	-0.0395626	0.00252754	-0.041046			0.799583	0.0378135	83.509	166.976	250.479	333.97	417.456	500.997	584.453
0.80625	0.0250441	-0.00183146	-0.0312971	-0.030654	-0.0230246	-0.0454841	-0.0164408	-0.0532316			0.80625	0.0250441	83.4973	166.967	250.467	333.973	417.45	500.978	584.44
0.812917	0.0182564	-0.00582243	-0.0358706	-0.0407168	-0.0187823	-0.0561274	-0.0351494	-0.0663882			0.812917	0.0182564	83.4933	166.962	250.457	333.978	417.439	500.959	584.427
0.819583	0.013473	-0.00456368	-0.0328282	-0.04325	-0.0146398	-0.0682679	-0.0556684	-0.0752667			0.819583	0.013473	83.4945	166.965	250.454	333.982	417.427	500.939	584.418
0.82625	0.0108734	0.000658244	-0.025471	-0.0408985	-0.0146724	-0.0784494	-0.0697121	-0.0860293			0.82625	0.0108734	83.4998	166.973	250.456	333.982	417.417	500.925	584.408
0.832917	0.0152295	0.0123184	-0.0145903	-0.0305931	-0.0139038	-0.0807583	-0.0753695	-0.0894537			0.832917	0.0152295	83.5114	166.984	250.467	333.982	417.415	500.919	584.404
0.839583	0.0248053	0.0252964	-0.00295697	-0.0144936	-0.0159241	-0.0785768	-0.0767611	-0.0854498			0.839583	0.0248053	83.5244	166.995	250.483	333.98	417.417	500.918	584.408
0.84625	0.025002	0.0286284	0.00445795	0.000303284	-0.0221081	-0.076967	-0.0808559	-0.077558			0.84625	0.025002	83.5277	167.003	250.498	333.974	417.419	500.914	584.416
0.852917	0.0156228	0.0247077	-0.000219185	0.00574328	-0.0333574	-0.0822922	-0.0854666	-0.0760363			0.852917	0.0156228	83.5238	166.998	250.503	333.963	417.413	500.909	584.418
0.859583	0.00916309	0.0207667	-0.00938207	0.00317593	-0.0449846	-0.0936104	-0.0852507	-0.0804308			0.859583	0.00916309	83.5199	166.989	250.5	333.951	417.402	500.909	584.413
0.86625	0.0131707	0.0214234	-0.0225007	0.00127467	-0.0549921	-0.10956	-0.078382	-0.083059			0.86625	0.0131707	83.5205	166.976	250.499	333.941	417.386	500.916	584.411
0.872917	0.0238357	0.0254593	-0.0303189	0.00565423	-0.0582419	-0.120825	-0.0691476	-0.07991			0.872917	0.0238357	83.5246	166.968	250.503	333.938	417.375	500.925	584.414
0.879583	0.0308422	0.0303507	-0.0322035	0.0156933	-0.0548786	-0.1223	-0.0635715	-0.0751188			0.879583	0.0308422	83.5294	166.966	250.513	333.942	417.373	500.931	584.419
0.88625	0.040252	0.038974	-0.0275004	0.025107	-0.0454649	-0.117935	-0.0598838	-0.0723231			0.88625	0.040252	83.5381	166.971	250.522	333.951	417.378	500.935	584.421
0.892917	0.0501147	0.043715	-0.0209443	0.0339146	-0.03475	-0.10877	-0.0586041	-0.0700585			0.892917	0.0501147	83.5428	166.977	250.531	333.962	417.387	500.936	584.424
0.899583	0.0514934	0.0421596	-0.0197073	0.0373466	-0.0294106	-0.100943	-0.058656	-0.0697752			0.899583	0.0514934	83.5413	166.978	250.535	333.967	417.395	500.936	584.424
0.90625	0.0436412	0.0382723	-0.0183608	0.0324184	-0.0257557	-0.0970349	-0.0588788	-0.0708129			0.90625	0.0436412	83.5374	166.98	250.53	333.971	417.398	500.936	584.423
0.912917	0.0307781	0.0322509	-0.0170101	0.0212857	-0.0230602	-0.0998234	-0.0579136	-0.0704158			0.912917	0.0307781	83.5313	166.981	250.519	333.973	417.396	500.937	584.423
0.919583	0.0240557	0.0265199	-0.0160102	0.00804635	-0.0253322	-0.106047	-0.0541456	-0.0703696			0.919583	0.0240557	83.5256	166.982	250.505	333.971	417.389	500.94	584.423
0.92625	0.0191051	0.0204877	-0.0168576	-0.00081224	-0.0346677	-0.111411	-0.0505131	-0.0702634			0.92625	0.0191051	83.5196	166.981	250.496	333.962	417.384	500.944	584.423
0.932917	0.0137412	0.0180305	-0.018234	-0.00785399	-0.0474315	-0.113368	-0.0506318	-0.0721166			0.932917	0.0137412	83.5171	166.98	250.489	333.949	417.382	500.944	584.422
0.939583	0.00542038	0.0177891	-0.0174362	-0.0148679	-0.0568295	-0.109902	-0.0560916	-0.0722724			0.939583	0.00542038	83.5169	166.981	250.482	333.94	417.386	500.938	584.421
0.94625	-0.0028413	0.0142525	-0.019151	-0.0244853	-0.0645396	-0.106747	-0.0633996	-0.074941			0.94625	-0.0028413	83.5133	166.979	250.473	333.932	417.389	500.931	584.419
0.952917	-0.00963434	0.0115921	-0.0210891	-0.0316809	-0.0707816	-0.102404	-0.0668548	-0.0821243			0.952917	-0.00963434	83.5107	166.977	250.466	333.926	417.393	500.928	584.412
0.959583	-0.0214446	0.0072924	-0.0220447	-0.0383748	-0.072707	-0.0981253	-0.0662673	-0.0950008			0.959583	-0.0214446	83.5064	166.976	250.459	333.924	417.397	500.928	584.399
0.96625	-0.038176	-0.000417079	-0.0255451	-0.0496716	-0.0744672	-0.098922	-0.0663094	-0.110899			0.96625	-0.038176	83.4987	166.973	250.448	333.922	417.397	500.928	584.383
0.972917	-0.0533772	-0.012951	-0.0351551	-0.0626774	-0.0769825	-0.109324	-0.0705433	-0.126708			0.972917	-0.0533772	83.4861	166.963	250.435	333.919	417.386	500.924	584.367
0.979583	-0.062767	-0.0272191	-0.0517131	-0.0695579	-0.081002	-0.124227	-0.0775489	-0.13659			0.979583	-0.062767	83.4719	166.946	250.428	333.915	417.371	500.917	584.357
0.98625	-0.0705278	-0.0378795	-0.0662936	-0.0715403	-0.0829844	-0.134919	-0.0872171	-0.144495			0.98625	-0.0705278	83.4612	166.932	250.426	333.913	417.361	500.907	584.349
0.992917	-0.0802892	-0.0426172	-0.0785559	-0.0746142	-0.0836741	-0.140784	-0.100316	-0.151989			0.992917	-0.0802892	83.4565	166.92	250.423	333.913	417.355	500.894	584.342
0.999583	-0.0911653	-0.0450993	-0.08471	-0.0792963	-0.0850183	-0.144648	-0.115961	-0.154328			0.999583	-0.0911653	83.454	166.913	250.418	333.911	417.351	500.879	584.339
1.00625	-0.0986888	-0.0467723	-0.0888739	-0.0837954	-0.0885638	-0.150961	-0.125868	-0.152293			1.00625	-0.0986888	83.4523	166.909	250.413	333.908	417.345	500.869	584.341
1.01292	-0.0954932	-0.0394033	-0.0832568	-0.0835151	-0.0906676	-0.155608	-0.122673	-0.146676			1.01292	-0.0954932	83.4597	166.915	250.414	333.906	417.34	500.872	584.347
1.01958	-0.0816785	-0.0220502	-0.0658972	-0.077917	-0.0874538	-0.156313	-0.110289	-0.138376			1.01958	-0.0816785	83.477	166.932	250.419	333.909	417.339	500.884	584.355
1.02625	-0.0619984	-0.00310673	-0.0503009	-0.0686667	-0.0829718	-0.157612	-0.0977612	-0.129933			1.02625	-0.0619984	83.496	166.948	250.429	333.913	417.338	500.897	584.364
1.03292	-0.0429685	0.00467008	-0.0405878	-0.0568787	-0.0802437	-0.160185	-0.0901754	-0.123557			1.03292	-0.0429685	83.5038	166.958	250.44	333.916	417.335	500.904	584.37
1.03958	-0.023426	0.00488176	-0.0362999	-0.0463533	-0.0811624	-0.162997	-0.0801696	-0.1207			1.03958	-0.023426	83.504	166.962	250.451	333.915	417.332	500.914	584.373
1.04625	-0.00430006	0.00764911	-0.028935	-0.0311622	-0.0759849	-0.159886	-0.0667657	-0.116196			1.04625	-0.00430006	83.5067	166.969	250.466	333.92	417.336	500.928	584.377
1.05292	0.0109953	0.00811152	-0.0242248	-0.0150827	-0.0656274	-0.151263	-0.0567156	-0.11244			1.05292	0.0109953	83.5072	166.974	250.482	333.931	417.344	500.938	584.381
1.05958	0.0202813	0.00488395	-0.0286236	-0.00146054	-0.052959	-0.141609	-0.0531517	-0.114931			1.05958	0.0202813	83.504	166.97	250.496	333.943	417.354	500.941	584.379
1.06625	0.0216724	-0.00431174	-0.0326669	0.00473753	-0.040562	-0.13139	-0.056052	-0.118974			1.06625	0.0216724	83.4948	166.966	250.502	333.956	417.364	500.939	584.375
1.07292	0.0230864	-0.00963994	-0.0376028	-0.00177257	-0.035628	-0.126427	-0.0598833	-0.123433			1.07292	0.0230864	83.4895	166.961	250.496	333.961	417.369	500.935	584.37
1.07958	0.0228046	-0.0129697	-0.0417498	-0.0105815	-0.0358538	-0.126137	-0.069225	-0.129011			1.07958	0.0228046	83.4861	166.956	250.487	333.961	417.369	500.925	584.365
1.08625	0.024686	-0.0150742	-0.0500103	-0.0203705	-0.0456429	-0.13117	-0.0849866	-0.142994			1.08625	0.024686	83.484	166.948	250.477	333.951	417.364	500.91	584.351
1.09292	0.0284616	-0.0160677	-0.0550175	-0.0237166	-0.0537573	-0.135706	-0.100761	-0.157061			1.09292	0.0284616	83.483	166.943	250.474	333.943	417.36	500.894	584.337
1.09958	0.0287331	-0.0166354	-0.0544337	-0.0278014	-0.0630873	-0.136775	-0.113364	-0.163629			1.09958	0.0287331	83.4825	166.944	250.469	333.933	417.359	500.881	584.33
1.10625	0.0267696	-0.010881	-0.0504011	-0.0349764	-0.0736002	-0.136019	-0.117712	-0.165319			1.10625	0.0267696	83.4882	166.948	250.462	333.923	417.359	500.877	584.328
1.11292	0.0190413	-0.0018206	-0.0416074	-0.0364801	-0.0798723	-0.132434	-0.116857	-0.164631			1.11292	0.0190413	83.4973	166.957	250.461	333.917	417.363	500.878	584.329
1.11958	0.0123481	0.009285	-0.0333318	-0.0332711	-0.0819085	-0.127346	-0.114491	-0.162555			1.11958	0.0123481	83.5084	166.965	250.464	333.914	417.368	500.88	584.331
1.12625	0.00648191	0.0151486	-0.024839	-0.0282436	-0.0806957	-0.123482	-0.115112	-0.156446			1.12625	0.00648191	83.5142	166.973	250.469	333.916	417.372	500.879	584.337
1.13292	0.00216603	0.0196309	-0.0202065	-0.0308696	-0.0799838	-0.121885	-0.115613	-0.147522			1.13292	0.00216603	83.5187	166.978	250.466	333.916	417.374	500.879	584.346
1.13958	0.00187855	0.0252013	-0.0124358	-0.0329678	-0.0739758	-0.118207	-0.113993	-0.138321			1.13958	0.00187855	83.5243	166.986	250.464	333.922	417.377	500.881	584.355
1.14625	0.00588402	0.0245971	-0.00763389	-0.0310088	-0.0648643	-0.113965	-0.112848	-0.129704			1.14625	0.00588402	83.5237	166.991	250.466	333.932	417.382	500.882	584.364
1.15292	0.016778	0.0163816	-0.00909877	-0.0291637	-0.0558666	-0.113447	-0.10863	-0.12354			1.15292	0.016778	83.5155	166.989	250.468	333.941	417.382	500.886	584.37
1.15958	0.0267001	0.00498028	-0.0133704	-0.0272175	-0.0477215	-0.114898	-0.101569	-0.117321			1.15958	0.0267001	83.5041	166.985	250.47	333.949	417.381	500.893	584.376
1.16625	0.0207168	-0.00209326	-0.014465	-0.0313321	-0.0365773	-0.116206	-0.0932473	-0.112217			1.16625	0.0207168	83.497	166.984	250.466	333.96	417.379	500.901	584.381
1.17292	0.00061921	-0.0080617	-0.0152411	-0.041468	-0.0285934	-0.117816	-0.0871188	-0.111085			1.17292	0.00061921	83.491	166.983	250.456	333.968	417.378	500.907	584.383
1.17958	-0.0177026	-0.0158397	-0.0206729	-0.0537471	-0.0251368	-0.120476	-0.0830293	-0.112702			1.17958	-0.0177026	83.4833	166.978	250.444	333.971	417.375	500.912	584.381
1.18625	-0.0258543	-0.0197281	-0.0258168	-0.0559102	-0.0215779	-0.123418	-0.0792601	-0.111647			1.18625	-0.0258543	83.4794	166.972	250.441	333.975	417.372	500.915	584.382
1.19292	-0.0276161	-0.0180588	-0.0219149	-0.0552777	-0.0147466	-0.123524	-0.0800682	-0.103454			1.19292	-0.0276161	83.481	166.976	250.442	333.982	417.372	500.915	584.39
1.19958	-0.0263572	-0.0122944	-0.0119314	-0.0610545	-0.00860244	-0.120152	-0.079763	-0.0906096			1.19958	-0.0263572	83.4868	166.986	250.436	333.988	417.375	500.915	584.403
1.20625	-0.0129492	-0.0035647	-0.00026357	-0.0634452	-0.00574791	-0.111291	-0.0701697	-0.0794185			1.20625	-0.0129492	83.4955	166.998	250.434	333.991	417.384	500.924	584.414
1.21292	0.0055035	0.00837554	0.00942888	-0.0521961	-0.00355867	-0.0971716	-0.0588695	-0.0716334			1.21292	0.0055035	83.5075	167.008	250.445	333.993	417.398	500.936	584.422
1.21958	0.0193294	0.0200728	0.0169663	-0.0371252	-0.00279289	-0.0880218	-0.0512425	-0.0688644			1.21958	0.0193294	83.5192	167.015	250.46	333.994	417.407	500.943	584.425
1.22625	0.0194903	0.0254136	0.0231893	-0.0380646	-0.00707018	-0.0852246	-0.0548963	-0.072655			1.22625	0.0194903	83.5245	167.021	250.459	333.989	417.41	500.94	584.421
1.23292	0.0148705	0.030796	0.0211766	-0.0486942	-0.0153156	-0.0888587	-0.0599929	-0.0884959			1.23292	0.0148705	83.5299	167.019	250.449	333.981	417.407	500.935	584.405
1.23958	0.0103006	0.0397415	0.0171638	-0.051974	-0.0157343	-0.088206	-0.0621787	-0.107291			1.23958	0.0103006	83.5388	167.015	250.445	333.981	417.407	500.932	584.386
1.24625	0.00428432	0.0476047	0.00815582	-0.0509225	-0.00848395	-0.0873103	-0.0672413	-0.125359			1.24625	0.00428432	83.5467	167.006	250.446	333.988	417.408	500.927	584.368
1.25292	-0.00185257	0.0492755	-1.741e-05	-0.0544014	0.00186536	-0.0929739	-0.0724245	-0.135916			1.25292	-0.00185257	83.5484	166.998	250.443	333.998	417.403	500.922	584.358
1.25958	-0.0057328	0.0507908	-0.00809631	-0.0614795	0.0109998	-0.102519	-0.0748742	-0.141134			1.25958	-0.0057328	83.5499	166.99	250.436	334.007	417.393	500.92	584.353
1.26625	-0.000280001	0.0563162	-0.014794	-0.0572043	0.0190897	-0.109617	-0.067514	-0.138772			1.26625	-0.000280001	83.5554	166.983	250.44	334.015	417.386	500.927	584.355
1.27292	0.0042898	0.0597526	-0.0155861	-0.0431132	0.0255514	-0.111272	-0.057699	-0.127643			1.27292	0.0042898	83.5588	166.983	250.454	334.022	417.384	500.937	584.366
1.27958	0.00797593	0.0537083	-0.0168568	-0.0313479	0.0234883	-0.112862	-0.0535361	-0.116516			1.27958	0.00797593	83.5528	166.981	250.466	334.02	417.383	500.941	584.377
1.28625	0.0154762	0.0414959	-0.0132079	-0.026893	0.0160223	-0.116017	-0.0531883	-0.106668			1.28625	0.0154762	83.5406	166.985	250.47	334.012	417.379	500.941	584.387
1.29292	0.0303965	0.0312325	-0.00487584	-0.0273685	0.0107785	-0.11669	-0.0506658	-0.0959517			1.29292	0.0303965	83.5303	166.993	250.47	334.007	417.379	500.944	584.398
1.29958	0.0443521	0.0238518	0.0114514	-0.0247936	0.00763128	-0.113506	-0.0457702	-0.0867771			1.29958	0.0443521	83.5229	167.01	250.472	334.004	417.382	500.949	584.407
1.30625	0.05003	0.0213634	0.027831	-0.0216098	0.00556989	-0.107012	-0.0448606	-0.0842258			1.30625	0.05003	83.5205	167.026	250.476	334.002	417.388	500.95	584.409
1.31292	0.0517703	0.0232985	0.0434075	-0.0171303	0.00432738	-0.0972859	-0.0435971	-0.0872459			1.31292	0.0517703	83.5224	167.042	250.48	334.001	417.398	500.951	584.406
1.31958	0.0539355	0.0336485	0.0598226	-0.0133725	0.00808522	-0.0893667	-0.0414319	-0.0870432			1.31958	0.0539355	83.5327	167.058	250.484	334.004	417.406	500.953	584.407
1.32625	0.0557012	0.0509458	0.075367	-0.00660982	0.0181857	-0.0848883	-0.0334674	-0.0819893			1.32625	0.0557012	83.55	167.074	250.491	334.015	417.411	500.961	584.412
1.33292	0.0502433	0.0656773	0.0865989	0.00245174	0.0286778	-0.0837763	-0.0241433	-0.0736184			1.33292	0.0502433	83.5648	167.085	250.5	334.025	417.412	500.97	584.42
1.33958	0.0376308	0.0697142	0.0846444	0.0057091	0.032412	-0.0851482	-0.0205433	-0.0679435			1.33958	0.0376308	83.5688	167.083	250.503	334.029	417.41	500.974	584.426
1.34625	0.0281151	0.0663003	0.0759736	0.0022343	0.0303677	-0.0897886	-0.0214759	-0.065647			1.34625	0.0281151	83.5654	167.074	250.5	334.027	417.406	500.973	584.428
1.35292	0.0261074	0.0636995	0.0647771	-0.00108346	0.0337256	-0.0928937	-0.0282521	-0.0620616			1.35292	0.0261074	83.5628	167.063	250.496	334.03	417.403	500.966	584.432
1.35958	0.0260931	0.0615196	0.0567674	0.00195054	0.0429585	-0.0915801	-0.0387568	-0.0600577			1.35958	0.0260931	83.5606	167.055	250.499	334.039	417.404	500.956	584.434
1.36625	0.0236429	0.0535755	0.0509041	0.00881389	0.0483914	-0.0833419	-0.04979	-0.0568611			1.36625	0.0236429	83.5527	167.049	250.506	334.045	417.412	500.945	584.437
1.37292	0.0234219	0.0455803	0.0514823	0.017158	0.0471987	-0.0691018	-0.0605014	-0.0538988			1.37292	0.0234219	83.5447	167.05	250.514	334.044	417.426	500.934	584.44
1.37958	0.0280078	0.0473663	0.0647899	0.0270867	0.0514054	-0.0480712	-0.0649754	-0.0486973			1.37958	0.0280078	83.5465	167.063	250.524	334.048	417.447	500.93	584.445
1.38625	0.0307543	0.0545885	0.0853414	0.039056	0.0662357	-0.0290949	-0.0631827	-0.0434046			1.38625	0.0307543	83.5537	167.084	250.536	334.063	417.466	500.931	584.45
1.39292	0.03518	0.0651587	0.102334	0.0473108	0.0835504	-0.0217503	-0.049697	-0.0397636			1.39292	0.03518	83.5643	167.101	250.545	334.08	417.474	500.945	584.454
1.39958	0.0502623	0.0796499	0.112958	0.0528401	0.101001	-0.0209112	-0.0250779	-0.0320006			1.39958	0.0502623	83.5787	167.111	250.55	334.097	417.475	500.97	584.462
1.40625	0.0740724	0.10048	0.120711	0.0554526	0.116965	-0.0200994	-0.00269835	-0.0232938			1.40625	0.0740724	83.5996	167.119	250.553	334.113	417.475	500.992	584.47
1.41292	0.0946639	0.120881	0.124686	0.0543084	0.128695	-0.019818	0.0088332	-0.0231336			1.41292	0.0946639	83.62	167.123	250.552	334.125	417.476	501.003	584.471
1.41958	0.101901	0.12821	0.118326	0.0496921	0.127417	-0.0268155	0.00653325	-0.033785			1.41958	0.101901	83.6273	167.117	250.547	334.124	417.469	501.001	584.46
1.42625	0.103935	0.126271	0.100418	0.0444406	0.111198	-0.0379465	0.00284548	-0.0469244			1.42625	0.103935	83.6254	167.099	250.542	334.108	417.458	500.997	584.447
1.43292	0.100773	0.1164	0.081436	0.0408054	0.0899196	-0.0428076	-0.00174741	-0.0558931			1.43292	0.100773	83.6155	167.08	250.538	334.086	417.453	500.993	584.438
1.43958	0.0912862	0.103858	0.067995	0.0367952	0.0682665	-0.0427369	-0.0069423	-0.0621816			1.43958	0.0912862	83.603	167.066	250.534	334.065	417.453	500.988	584.431
1.44625	0.0841964	0.0937329	0.05948	0.0326749	0.0546094	-0.0403855	-0.00687948	-0.0654514			1.44625	0.0841964	83.5928	167.058	250.53	334.051	417.455	500.988	584.428
1.45292	0.0912485	0.0898493	0.0566576	0.0346787	0.0532753	-0.0361119	0.00208	-0.0568296			1.45292	0.0912485	83.5889	167.055	250.532	334.05	417.459	500.997	584.437
1.45958	0.110408	0.0924418	0.062986	0.0406503	0.0644921	-0.0243282	0.0202854	-0.0371498			1.45958	0.110408	83.5915	167.061	250.538	334.061	417.471	501.015	584.457
1.46625	0.132391	0.0978741	0.0775453	0.0492311	0.0826097	-0.00601999	0.0355929	-0.0173453			1.46625	0.132391	83.597	167.076	250.547	334.079	417.489	501.03	584.476
1.47292	0.147667	0.108915	0.0950016	0.0559902	0.0993824	0.0132189	0.0427631	-0.00751835			1.47292	0.147667	83.608	167.093	250.553	334.096	417.509	501.037	584.486
1.47958	0.153538	0.120256	0.107027	0.0585797	0.107694	0.0278935	0.0438658	-0.00359953			1.47958	0.153538	83.6194	167.105	250.556	334.104	417.523	501.038	584.49
1.48625	0.148849	0.125781	0.1114	0.0558821	0.103089	0.0340109	0.0415606	-0.00399477			1.48625	0.148849	83.6249	167.11	250.553	334.099	417.529	501.036	584.49
1.49292	0.135196	0.123085	0.108168	0.046561	0.0937679	0.035815	0.0383983	-0.0105644			1.49292	0.135196	83.6222	167.106	250.544	334.09	417.531	501.033	584.483
1.49958	0.118709	0.118861	0.0983753	0.0303248	0.0832537	0.0313137	0.0357397	-0.023695			1.49958	0.118709	83.618	167.097	250.528	334.08	417.527	501.03	584.47
1.50625	0.104082	0.115674	0.0840685	0.0098371	0.074687	0.0213217	0.0335102	-0.0384786			1.50625	0.104082	83.6148	167.082	250.507	334.071	417.517	501.028	584.455
1.51292	0.0979336	0.108313	0.0695094	-0.00544547	0.0651264	0.00441808	0.0340374	-0.046362			1.51292	0.0979336	83.6074	167.068	250.492	334.062	417.5	501.029	584.447
1.51958	0.0987099	0.0968947	0.0597004	-0.0107683	0.0593267	-0.0158232	0.0324296	-0.0504489			1.51958	0.0987099	83.596	167.058	250.487	334.056	417.48	501.027	584.443
1.52625	0.100442	0.0905392	0.0525572	-0.00837756	0.0593333	-0.0363506	0.0308237	-0.055208			1.52625	0.100442	83.5896	167.051	250.489	334.056	417.459	501.025	584.438
1.53292	0.0981318	0.0935663	0.0488372	-0.00292085	0.0600217	-0.0521585	0.0299441	-0.0632195			1.53292	0.0981318	83.5927	167.047	250.494	334.056	417.443	501.025	584.43
1.53958	0.0979216	0.0989628	0.0496856	0.0116604	0.0664967	-0.0568095	0.0306875	-0.0633248			1.53958	0.0979216	83.5981	167.048	250.509	334.063	417.439	501.025	584.43
1.54625	0.0992919	0.104502	0.0556358	0.0373628	0.0788477	-0.0518196	0.0353957	-0.0559441			1.54625	0.0992919	83.6036	167.054	250.535	334.075	417.444	501.03	584.438
1.55292	0.101971	0.112073	0.0670871	0.0574026	0.0974569	-0.041815	0.0409355	-0.0444928			1.55292	0.101971	83.6112	167.065	250.555	334.094	417.454	501.036	584.449
1.55958	0.104071	0.119917	0.0808146	0.0676807	0.116795	-0.031712	0.0473273	-0.0331495			1.55958	0.104071	83.619	167.079	250.565	334.113	417.464	501.042	584.461
1.56625	0.108056	0.12123	0.0944803	0.0654496	0.127915	-0.0277321	0.0465442	-0.0256827			1.56625	0.108056	83.6203	167.093	250.563	334.124	417.468	501.041	584.468
1.57292	0.113626	0.114315	0.0970078	0.055225	0.129612	-0.0321892	0.0368552	-0.0222015			1.57292	0.113626	83.6134	167.095	250.553	334.126	417.463	501.031	584.471
1.57958	0.115294	0.105317	0.0903902	0.0372327	0.121633	-0.0460656	0.0242179	-0.0269117			1.57958	0.115294	83.6044	167.089	250.535	334.118	417.449	501.019	584.467
1.58625	0.117216	0.0993705	0.0826465	0.0131877	0.109986	-0.0621372	0.0127888	-0.033225			1.58625	0.117216	83.5985	167.081	250.51	334.106	417.433	501.007	584.46
1.59292	0.118245	0.0964791	0.078964	-0.00418531	0.0992883	-0.0722776	0.00857242	-0.0369074			1.59292	0.118245	83.5956	167.077	250.493	334.096	417.423	501.003	584.457
1.59958	0.12123	0.0982669	0.0782491	-0.010854	0.0940502	-0.0748928	0.010127	-0.035715			1.59958	0.12123	83.5974	167.076	250.486	334.09	417.421	501.005	584.458
1.60625	0.124637	0.105669	0.0750863	-0.00336452	0.0972481	-0.0703136	0.0163951	-0.0302947			1.60625	0.124637	83.6048	167.073	250.494	334.094	417.425	501.011	584.463
1.61292	0.128498	0.115837	0.076152	0.0111692	0.101291	-0.0651753	0.0240706	-0.0215997			1.61292	0.128498	83.6149	167.074	250.508	334.098	417.43	501.019	584.472
1.61958	0.13384	0.125442	0.0810122	0.0285117	0.101468	-0.0605058	0.0308429	-0.00958688			1.61958	0.13384	83.6245	167.079	250.526	334.098	417.435	501.025	584.484
1.62625	0.136909	0.129417	0.0857312	0.042708	0.0984979	-0.0547447	0.0367732	0.000377351			1.62625	0.136909	83.6285	167.084	250.54	334.095	417.441	501.031	584.494
1.63292	0.134787	0.125803	0.0879252	0.052336	0.0947745	-0.0469323	0.038943	0.00352506			1.63292	0.134787	83.6249	167.086	250.55	334.091	417.449	501.034	584.497
1.63958	0.13148	0.119033	0.0874494	0.0595181	0.0852673	-0.0387985	0.0408813	-0.00171916			1.63958	0.13148	83.6181	167.086	250.557	334.082	417.457	501.035	584.492
1.64625	0.124933	0.113911	0.0934124	0.0676301	0.070968	-0.0285467	0.0424397	-0.00958438			1.64625	0.124933	83.613	167.092	250.565	334.067	417.467	501.037	584.484
1.65292	0.113125	0.111308	0.102495	0.0724167	0.0595421	-0.0176295	0.0401688	-0.017668			1.65292	0.113125	83.6104	167.101	250.57	334.056	417.478	501.035	584.476
1.65958	0.0935746	0.105532	0.108868	0.0722765	0.0565409	-0.0130485	0.0363541	-0.0256003			1.65958	0.0935746	83.6046	167.107	250.57	334.053	417.482	501.031	584.468
1.66625	0.0742537	0.0990215	0.109643	0.0657465	0.0576403	-0.0190428	0.0370604	-0.030547			1.66625	0.0742537	83.5981	167.108	250.563	334.054	417.476	501.032	584.463
1.67292	0.0627265	0.0966354	0.109726	0.058766	0.0573355	-0.0286551	0.0403151	-0.0304643			1.67292	0.0627265	83.5957	167.108	250.556	334.054	417.467	501.035	584.463
1.67958	0.061235	0.0944468	0.112253	0.0509453	0.057621	-0.0340426	0.0426383	-0.0279371			1.67958	0.061235	83.5935	167.11	250.548	334.054	417.461	501.037	584.466
1.68625	0.0692957	0.0915242	0.112218	0.0417987	0.0637332	-0.0325981	0.0411624	-0.024634			1.68625	0.0692957	83.5906	167.11	250.539	334.06	417.463	501.036	584.469
1.69292	0.0904524	0.0921663	0.112468	0.0390073	0.0752469	-0.0275512	0.0432455	-0.0191393			1.69292	0.0904524	83.5913	167.111	250.536	334.072	417.468	501.038	584.475
1.69958	0.117854	0.102533	0.121892	0.0478102	0.0897719	-0.0155498	0.0472816	-0.00828469			1.69958	0.117854	83.6016	167.12	250.545	334.086	417.48	501.042	584.485
1.70625	0.138287	0.115726	0.138618	0.0617019	0.105094	-0.000814307	0.0510256	0.00033532			1.70625	0.138287	83.6148	167.137	250.559	334.101	417.495	501.046	584.494
1.71292	0.144413	0.124191	0.153106	0.0730058	0.121166	0.0123242	0.0542907	0.000517865			1.71292	0.144413	83.6233	167.151	250.57	334.118	417.508	501.049	584.494
1.71958	0.140729	0.127942	0.155051	0.0778609	0.135558	0.0194495	0.0553752	-0.00325941			1.71958	0.140729	83.627	167.153	250.575	334.132	417.515	501.05	584.49
1.72625	0.132709	0.129614	0.151642	0.0806122	0.145462	0.0186	0.0568917	-0.00380679			1.72625	0.132709	83.6287	167.15	250.578	334.142	417.514	501.051	584.49
1.73292	0.120276	0.1312	0.146945	0.0797881	0.150837	0.0166078	0.0573336	0.00294056			1.73292	0.120276	83.6303	167.145	250.577	334.147	417.512	501.052	584.497
1.73958	0.10408	0.127619	0.138695	0.0742431	0.149107	0.01197	0.0554426	0.00994944			1.73958	0.10408	83.6267	167.137	250.572	334.145	417.507	501.05	584.504
1.74625	0.0944308	0.121308	0.125099	0.0680327	0.136697	0.00315489	0.0481776	0.0111351			1.74625	0.0944308	83.6204	167.123	250.565	334.133	417.499	501.043	584.505
1.75292	0.0964066	0.117049	0.110285	0.0656078	0.120921	-0.0101393	0.0329872	0.00585738			1.75292	0.0964066	83.6161	167.108	250.563	334.117	417.485	501.028	584.5
1.75958	0.100939	0.119916	0.104337	0.0656423	0.107604	-0.0261152	0.0160621	-9.02915e-05			1.75958	0.100939	83.619	167.103	250.563	334.104	417.469	501.011	584.494
1.76625	0.0995564	0.126884	0.106843	0.0668144	0.105438	-0.0367516	0.00371209	-0.00521414			1.76625	0.0995564	83.626	167.105	250.564	334.102	417.459	500.998	584.488
1.77292	0.0903849	0.131508	0.113358	0.068392	0.108446	-0.0399397	-0.0049825	-0.0125272			1.77292	0.0903849	83.6306	167.112	250.566	334.105	417.456	500.99	584.481
1.77958	0.0833402	0.132286	0.119997	0.0697712	0.115071	-0.0394025	-0.0101199	-0.0211471			1.77958	0.0833402	83.6314	167.118	250.567	334.111	417.456	500.984	584.473
1.78625	0.0750408	0.134553	0.12675	0.0684872	0.123324	-0.0332888	-0.0188961	-0.0248843			1.78625	0.0750408	83.6337	167.125	250.566	334.12	417.462	500.976	584.469
1.79292	0.0583457	0.136346	0.131412	0.0611071	0.12548	-0.0265214	-0.030346	-0.0226063			1.79292	0.0583457	83.6354	167.13	250.558	334.122	417.469	500.964	584.471
1.79958	0.0354357	0.130677	0.131953	0.0507248	0.119389	-0.0251781	-0.0470572	-0.0182504			1.79958	0.0354357	83.6298	167.13	250.548	334.116	417.47	500.948	584.475
1.80625	0.015822	0.113381	0.124845	0.0365286	0.100425	-0.0376021	-0.0652403	-0.0210671			1.80625	0.015822	83.6125	167.123	250.534	334.097	417.458	500.929	584.473
1.81292	0.0108892	0.0931952	0.111631	0.0215932	0.0773831	-0.0586703	-0.0768488	-0.0323735			1.81292	0.0108892	83.5923	167.11	250.519	334.074	417.437	500.918	584.461
1.81958	0.0149108	0.0836786	0.0997618	0.0178821	0.0612743	-0.0739792	-0.0780724	-0.0428125			1.81958	0.0149108	83.5828	167.098	250.515	334.058	417.422	500.917	584.451
1.82625	0.0251255	0.0826289	0.0936341	0.0294675	0.0542631	-0.083109	-0.0659504	-0.0451255			1.82625	0.0251255	83.5817	167.092	250.527	334.051	417.412	500.929	584.449
1.83292	0.0403861	0.082375	0.0919387	0.0479725	0.0532177	-0.0838382	-0.0502129	-0.0363305			1.83292	0.0403861	83.5815	167.09	250.545	334.05	417.412	500.944	584.457
1.83958	0.0539166	0.0780021	0.0865557	0.0591353	0.0486448	-0.082752	-0.0352519	-0.0288389			1.83958	0.0539166	83.5771	167.085	250.556	334.045	417.413	500.959	584.465
1.84625	0.0576466	0.0769853	0.0752623	0.0603701	0.0393892	-0.0810135	-0.0286609	-0.0243967			1.84625	0.0576466	83.5761	167.073	250.558	334.036	417.414	500.966	584.469
1.85292	0.0410053	0.0746587	0.0590526	0.0512596	0.0193115	-0.0853649	-0.0429181	-0.0286854			1.85292	0.0410053	83.5738	167.057	250.549	334.016	417.41	500.952	584.465
1.85958	0.00155175	0.0554824	0.0326146	0.0198072	-0.0216776	-0.104734	-0.0904778	-0.0513088			1.85958	0.00155175	83.5546	167.031	250.517	333.975	417.391	500.904	584.442
1.86625	-0.0690797	0.00381558	-0.0153132	-0.0413246	-0.0904389	-0.152739	-0.189243	-0.105912			1.86625	-0.0690797	83.5029	166.983	250.456	333.906	417.343	500.805	584.388
1.87292	-0.184807	-0.087538	-0.106568	-0.140414	-0.197635	-0.247	-0.346932	-0.211472			1.87292	-0.184807	83.4116	166.892	250.357	333.799	417.248	500.648	584.282
1.87958	-0.358505	-0.218222	-0.258939	-0.274969	-0.350786	-0.395079	-0.569267	-0.373857			1.87958	-0.358505	83.2809	166.739	250.222	333.646	417.1	500.425	584.12
1.88625	-0.600916	-0.401192	-0.479178	-0.453696	-0.56766	-0.605937	-0.864607	-0.600295			1.88625	-0.600916	83.0979	166.519	250.044	333.429	416.89	500.13	583.893
1.89292	-0.910779	-0.648248	-0.776277	-0.68595	-0.858565	-0.890081	-1.23121	-0.89501			1.89292	-0.910779	82.8508	166.222	249.811	333.138	416.605	499.763	583.599
1.89958	-1.27914	-0.961949	-1.14555	-0.975244	-1.21938	-1.25125	-1.65107	-1.25952			1.89958	-1.27914	82.5371	165.853	249.522	332.777	416.244	499.344	583.234
1.90625	-1.68508	-1.31617	-1.56864	-1.31389	-1.62955	-1.66818	-2.09135	-1.67497			1.90625	-1.68508	82.1829	165.43	249.183	332.367	415.827	498.903	582.819
1.91292	-2.09419	-1.6767	-2.00678	-1.67361	-2.05365	-2.1044	-2.51286	-2.10119			1.91292	-2.09419	81.8224	164.991	248.824	331.943	415.391	498.482	582.392
1.91958	-2.46556	-2.01049	-2.41338	-2.02508	-2.45805	-2.52496	-2.88565	-2.49826			1.91958	-2.46556	81.4886	164.585	248.472	331.538	414.971	498.109	581.995
1.92625	-2.75833	-2.28746	-2.75375	-2.33566	-2.80439	-2.89303	-3.17795	-2.83529			1.92625	-2.75833	81.2116	164.244	248.162	331.192	414.602	497.817	581.658
1.93292	-2.94843	-2.48144	-2.99664	-2.57483	-3.05453	-3.17412	-3.36328	-3.08628			1.93292	-2.94843	81.0177	164.002	247.922	330.942	414.321	497.631	581.407
1.93958	-3.02984	-2.56774	-3.12919	-2.71643	-3.18707	-3.34196	-3.43229	-3.22742			1.93958	-3.02984	80.9314	163.869	247.781	330.809	414.154	497.562	581.266
1.94625	-3.00211	-2.5446	-3.14725	-2.74689	-3.20323	-3.39024	-3.38882	-3.24977			1.94625	-3.00211	80.9545	163.851	247.75	330.793	414.105	497.606	581.244
1.95292	-2.87533	-2.42455	-3.05991	-2.67716	-3.11728	-3.32839	-3.24679	-3.16767			1.95292	-2.87533	81.0745	163.938	247.82	330.879	414.167	497.748	581.326
1.95958	-2.66893	-2.2315	-2.88371	-2.52132	-2.94285	-3.16948	-3.02656	-2.9929			1.95958	-2.66893	81.2676	164.114	247.976	331.054	414.326	497.968	581.501
1.96625	-2.40625	-1.98516	-2.64483	-2.30021	-2.70028	-2.93353	-2.75053	-2.7483			1.96625	-2.40625	81.5139	164.353	248.197	331.296	414.562	498.244	581.745
1.97292	-2.11074	-1.70346	-2.36754	-2.03469	-2.41664	-2.6473	-2.44596	-2.45909			1.97292	-2.11074	81.7956	164.631	248.463	331.58	414.848	498.549	582.035
1.97958	-1.79864	-1.40749	-2.07301	-1.74803	-2.11614	-2.34013	-2.1329	-2.15503			1.97958	-1.79864	82.0916	164.925	248.749	331.88	415.155	498.862	582.339
1.98625	-1.48426	-1.11488	-1.77804	-1.45854	-1.8176	-2.03863	-1.82997	-1.85576			1.98625	-1.48426	82.3842	165.22	249.039	332.179	415.457	499.165	582.638
1.99292	-1.17613	-0.833127	-1.49389	-1.17734	-1.53068	-1.75444	-1.54759	-1.56732			1.99292	-1.17613	82.666	165.504	249.32	332.466	415.741	499.447	582.926
1.99958	-0.875535	-0.556198	-1.22358	-0.908067	-1.25663	-1.48784	-1.27894	-1.29416			1.99958	-0.875535	82.9429	165.775	249.589	332.74	416.008	499.716	583.2
2.00625	-0.568406	-0.271211	-0.949263	-0.637441	-0.984578	-1.23242	-1.00423	-1.0246			2.00625	-0.568406	83.2279	166.049	249.86	333.012	416.263	499.99	583.469
2.01292	-0.211866	0.0492347	-0.648703	-0.341955	-0.690523	-0.966951	-0.686796	-0.734534			2.01292	-0.211866	83.5483	166.349	250.155	333.306	416.529	500.308	583.759
2.01958	0.243417	0.456633	-0.276506	0.0161985	-0.333323	-0.645831	-0.282058	-0.378073			2.01958	0.243417	83.9557	166.722	250.513	333.663	416.85	500.713	584.116
2.02625	0.858291	1.01118	0.21524	0.487132	0.143333	-0.21247	0.276073	0.0965073			2.02625	0.858291	84.5103	167.213	250.984	334.14	417.283	501.271	584.59
2.03292	1.68743	1.77148	0.893238	1.13454	0.800758	0.394603	1.05229	0.750187			2.03292	1.68743	85.2706	167.891	251.632	334.797	417.89	502.047	585.244
2.03958	2.79062	2.78886	1.80962	2.01888	1.6975	1.2306	2.10254	1.63987			2.03958	2.79062	86.288	168.808	252.516	335.694	418.726	503.097	586.134
2.04625	4.21596	4.11919	3.01565	3.18928	2.88888	2.34917	3.47162	2.8211			2.04625	4.21596	87.6183	170.014	253.687	336.885	419.845	504.466	587.315
2.05292	5.99525	5.80756	4.55875	4.69479	4.42156	3.80255	5.19702	4.34465			2.05292	5.99525	89.3067	171.557	255.192	338.418	421.298	506.192	588.838
2.05958	8.15663	7.8732	6.47739	6.57181	6.32814	5.62756	7.31263	6.2466			2.05958	8.15663	91.3723	173.476	257.069	340.325	423.123	508.307	590.74
2.06625	10.7351	10.3436	8.79919	8.85079	8.63096	7.84718	9.85058	8.5498			2.06625	10.7351	93.8427	175.797	259.348	342.627	425.343	510.845	593.043
2.07292	13.7754	13.2572	11.5533	11.5709	11.3696	10.4919	12.8527	11.2824			2.07292	13.7754	96.7563	178.551	262.068	345.366	427.987	513.847	595.776
2.07958	17.3397	16.6785	14.7886	14.78	14.5955	13.6018	16.3841	14.4901			2.07958	17.3397	100.178	181.787	265.277	348.592	431.097	517.379	598.984
2.08625	21.5342	20.7046	18.5868	18.5593	18.3858	17.2485	20.549	18.254			2.08625	21.5342	104.204	185.585	269.057	352.382	434.744	521.544	602.748
2.09292	26.4949	25.4682	23.0676	23.0211	22.8576	21.5443	25.4845	22.6928			2.09292	26.4949	108.967	190.066	273.518	356.854	439.04	526.479	607.187
2.09958	32.336	31.0989	28.3619	28.3033	28.1555	26.6266	31.3099	27.948			2.09958	32.336	114.598	195.36	278.801	362.152	444.122	532.304	612.442
2.10625	39.0805	37.6503	34.5604	34.4982	34.3771	32.6073	38.0615	34.1208			2.10625	39.0805	121.149	201.559	284.996	368.374	450.103	539.056	618.614
2.11292	46.6427	45.0622	41.6501	41.5903	41.504	39.5062	45.6546	41.2161			2.11292	46.6427	128.561	208.648	292.088	375.5	457.002	546.649	625.71
2.11958	54.8038	53.1448	49.4973	49.4441	49.3864	47.2277	53.873	49.1054			2.11958	54.8038	136.644	216.496	299.941	383.383	464.723	554.868	633.599
2.12625	63.2518	61.5983	57.8393	57.8025	57.761	55.5364	62.4159	57.5284			2.12625	63.2518	145.097	224.838	308.3	391.757	473.032	563.41	642.022
2.13292	71.7084	70.1213	66.3585	66.3541	66.3217	64.1104	71.0169	66.1658			2.13292	71.7084	153.62	233.357	316.851	400.318	481.606	572.012	650.66
2.13958	80.1537	78.6337	74.8596	74.8991	74.8805	72.7033	79.6654	74.8114			2.13958	80.1537	162.133	241.858	325.396	408.877	490.199	580.66	659.305
2.14625	89.0531	87.5112	83.5231	83.6102	83.6202	81.3886	88.8556	83.6214			2.14625	89.0531	171.01	250.521	334.107	417.617	498.884	589.85	668.115
2.15292	99.359	97.6541	93.0654	93.21	93.2811	90.7739	99.638	93.3124			2.15292	99.359	181.153	260.064	343.707	427.277	508.269	600.633	677.806
2.15958	112.106	110.17	104.604	104.822	105.026	101.967	113.22	105.083			2.15958	112.106	193.67	271.602	355.32	439.022	519.462	614.215	689.577
2.16625	127.614	125.623	119.046	119.388	119.817	116.109	130.13	120.063			2.16625	127.614	209.122	286.044	369.886	453.813	533.604	631.124	704.557
2.17292	144.77	143.232	136.212	136.794	137.529	133.479	149.378	138.392			2.17292	144.77	226.731	303.21	387.291	471.525	550.975	650.372	722.886
2.17958	160.936	160.603	154.289	155.281	156.358	152.746	168.255	158.504			2.17958	160.936	244.102	321.287	405.779	490.354	570.241	669.249	742.998
2.18625	172.654	174.269	170.066	171.625	173.037	170.913	182.968	177.177			2.18625	172.654	257.768	337.064	422.122	507.033	588.408	683.963	761.671
2.19292	176.733	180.764	179.893	182.086	183.78	184.134	189.818	190.411			2.19292	176.733	264.263	346.891	432.583	517.777	601.629	690.812	774.905
2.19958	171.259	177.72	180.82	183.611	185.476	188.912	186.358	194.683			2.19958	171.259	261.219	347.818	434.108	519.472	606.408	687.353	779.176
2.20625	156.271	164.671	171.551	174.793	176.683	183.197	172.233	188.042			2.20625	156.271	248.17	338.549	425.291	510.679	600.692	673.228	772.535
2.21292	133.898	143.337	152.972	156.41	158.19	167.106	149.413	170.824			2.21292	133.898	226.837	319.97	406.907	492.187	584.602	650.407	755.318
2.21958	107.761	117.168	127.999	131.324	132.911	143.035	121.656	145.675			2.21958	107.761	200.667	294.997	381.821	466.908	560.53	622.65	730.168
2.22625	81.775	90.2291	100.673	103.616	104.973	114.963	93.2935	116.749			2.22625	81.775	173.728	267.671	354.113	438.97	532.458	594.288	701.242
2.23292	58.9656	65.9336	74.8344	77.2395	78.3772	87.1391	67.8786	88.3555			2.23292	58.9656	149.433	241.833	327.737	412.374	504.635	568.873	672.849
2.23958	40.8741	46.2539	53.0713	54.9054	55.8929	62.8121	47.393	63.7004			2.23958	40.8741	129.753	220.069	305.403	389.889	480.308	548.388	648.194
2.24625	27.6644	31.6716	36.4037	37.7241	38.6745	43.6148	32.2526	44.3316			2.24625	27.6644	115.171	203.402	288.221	372.671	461.11	533.247	628.825
2.25292	18.6461	21.6394	24.5988	25.5122	26.555	29.7057	21.8404	30.3256			2.25292	18.6461	105.138	191.597	276.009	360.551	447.201	522.835	614.819
2.25958	12.821	15.1721	16.7629	17.3863	18.6399	20.3331	15.1089	20.8704			2.25958	12.821	98.6712	183.761	267.884	352.636	437.829	516.103	605.364
2.26625	9.24545	11.2664	11.8535	12.2862	13.8612	14.4231	11.0088	14.8714			2.26625	9.24545	94.7655	178.852	262.783	347.858	431.919	512.003	599.365
2.27292	7.17396	9.09334	8.95988	9.27899	11.2669	10.9605	8.68077	11.3073			2.27292	7.17396	92.5924	175.958	259.776	345.263	428.456	509.675	595.801
2.27958	6.0596	8.03443	7.39016	7.64636	10.1021	9.12557	7.48773	9.36474			2.27958	6.0596	91.5335	174.388	258.144	344.098	426.621	508.482	593.858
2.28625	5.5233	7.64304	6.6442	6.87016	9.79842	8.30938	6.97718	8.43902			2.28625	5.5233	91.1421	173.642	257.367	343.795	425.805	507.972	592.933
2.29292	5.31247	7.60375	6.37169	6.58408	9.94196	8.07647	6.83215	8.10023			2.29292	5.31247	91.1028	173.37	257.081	343.938	425.572	507.827	592.594
2.29958	5.25987	7.70638	6.34156	6.54717	10.2627	8.1376	6.84678	8.06246			2.29958	5.25987	91.2055	173.34	257.044	344.259	425.633	507.841	592.556
2.30625	5.2522	7.8201	6.39965	6.60518	10.5796	8.29885	6.89156	8.13391			2.30625	5.2522	91.3192	173.398	257.102	344.576	425.794	507.886	592.628
2.31292	5.22613	7.86842	6.45055	6.66072	10.7796	8.43153	6.8941	8.19577			2.31292	5.22613	91.3675	173.449	257.158	344.776	425.927	507.889	592.689
2.31958	5.15568	7.80985	6.44229	6.65946	10.8079	8.46602	6.82365	8.18084			2.31958	5.15568	91.3089	173.44	257.157	344.804	425.962	507.818	592.675
2.32625	5.03307	7.63416	6.35726	6.57522	10.6608	8.38034	6.66815	8.06815			2.32625	5.03307	91.1333	173.355	257.073	344.657	425.876	507.663	592.562
2.33292	4.85071	7.35256	6.19091	6.4051	10.3547	8.18092	6.4338	7.85602			2.33292	4.85071	90.8517	173.189	256.902	344.351	425.676	507.428	592.35
2.33958	4.61057	6.9879	5.94656	6.15435	9.91087	7.87547	6.13216	7.55398			2.33958	4.61057	90.487	172.945	256.652	343.907	425.371	507.127	592.048
2.34625	4.33486	6.56678	5.63903	5.83925	9.35878	7.48113	5.78635	7.17588			2.34625	4.33486	90.0659	172.637	256.337	343.355	424.977	506.781	591.67
2.35292	4.04861	6.11406	5.2928	5.47868	8.73691	7.02486	5.41427	6.74668			2.35292	4.04861	89.6132	172.291	255.976	342.733	424.52	506.409	591.24
2.35958	3.75964	5.65343	4.92885	5.09366	8.08248	6.53674	5.02755	6.28927			2.35958	3.75964	89.1525	171.927	255.591	342.079	424.032	506.022	590.783
2.36625	3.47141	5.20051	4.56007	4.70611	7.4217	6.03674	4.64157	5.82369			2.36625	3.47141	88.6996	171.558	255.203	341.418	423.532	505.636	590.317
2.37292	3.19646	4.77	4.19746	4.33188	6.77519	5.53917	4.26744	5.36618			2.37292	3.19646	88.2691	171.196	254.829	340.772	423.035	505.262	589.86
2.37958	2.94799	4.37118	3.85184	3.98158	6.16406	5.05891	3.91121	4.93187			2.37958	2.94799	87.8703	170.85	254.479	340.16	422.554	504.906	589.426
2.38625	2.72912	4.00267	3.53042	3.65725	5.59607	4.60546	3.5736	4.52987			2.38625	2.72912	87.5018	170.529	254.155	339.592	422.101	504.568	589.024
2.39292	2.52754	3.66145	3.23451	3.36058	5.07147	4.18753	3.25901	4.16196			2.39292	2.52754	87.1606	170.233	253.858	339.068	421.683	504.254	588.656
2.39958	2.33708	3.34189	2.96151	3.08681	4.58503	3.80102	2.97032	3.82411			2.39958	2.33708	86.841	169.96	253.584	338.581	421.297	503.965	588.318
2.40625	2.15916	3.04862	2.70871	2.82632	4.13047	3.44156	2.70323	3.50503			2.40625	2.15916	86.5477	169.707	253.324	338.127	420.937	503.698	587.999
2.41292	1.99635	2.78333	2.47845	2.57847	3.71286	3.10536	2.4584	3.20896			2.41292	1.99635	86.2824	169.477	253.076	337.709	420.601	503.453	587.703
2.41958	1.84795	2.54285	2.27025	2.34806	3.33416	2.8	2.23896	2.94021			2.41958	1.84795	86.042	169.268	252.845	337.331	420.295	503.234	587.434
2.42625	1.7082	2.32381	2.08154	2.13988	3.0001	2.53046	2.04675	2.69809			2.42625	1.7082	85.8229	169.08	252.637	336.996	420.026	503.041	587.192
2.43292	1.57664	2.12483	1.91194	1.95181	2.70331	2.29375	1.87132	2.47318			2.43292	1.57664	85.6239	168.91	252.449	336.7	419.789	502.866	586.967
2.43958	1.45184	1.94898	1.75731	1.77987	2.43981	2.07979	1.70265	2.26275			2.43958	1.45184	85.4481	168.755	252.277	336.436	419.575	502.697	586.756
2.44625	1.33902	1.79488	1.61649	1.62936	2.20824	1.88539	1.55074	2.07234			2.44625	1.33902	85.294	168.615	252.127	336.205	419.381	502.545	586.566
2.45292	1.23803	1.65576	1.48836	1.50135	2.00584	1.71596	1.41541	1.90416			2.45292	1.23803	85.1549	168.487	251.999	336.002	419.211	502.41	586.398
2.45958	1.14841	1.53226	1.37675	1.39067	1.83079	1.56626	1.29909	1.74582			2.45958	1.14841	85.0314	168.375	251.888	335.827	419.062	502.294	586.24
2.46625	1.06842	1.42215	1.28391	1.28984	1.67607	1.4297	1.19097	1.59576			2.46625	1.06842	84.9212	168.282	251.787	335.672	418.925	502.186	586.089
2.47292	0.997529	1.32089	1.20111	1.19197	1.53863	1.29892	1.09194	1.45431			2.47292	0.997529	84.82	168.199	251.689	335.535	418.794	502.087	585.948
2.47958	0.929884	1.21905	1.12636	1.1011	1.41677	1.17717	0.997595	1.33093			2.47958	0.929884	84.7181	168.125	251.598	335.413	418.673	501.992	585.825
2.48625	0.861265	1.11409	1.04771	1.01201	1.30288	1.06272	0.903226	1.21747			2.48625	0.861265	84.6132	168.046	251.509	335.299	418.558	501.898	585.711
2.49292	0.792205	1.01214	0.965945	0.923815	1.19371	0.951854	0.812709	1.10757			2.49292	0.792205	84.5112	167.964	251.421	335.19	418.447	501.807	585.601
2.49958	0.723056	0.912589	0.879513	0.839173	1.08236	0.846126	0.721626	1.00158			2.49958	0.723056	84.4117	167.878	251.336	335.079	418.342	501.716	585.495
2.50625	0.653119	0.819087	0.79467	0.759147	0.968478	0.7474	0.635476	0.89862			2.50625	0.653119	84.3182	167.793	251.256	334.965	418.243	501.63	585.392
2.51292	0.586506	0.735336	0.714952	0.685095	0.856279	0.655009	0.56028	0.805551			2.51292	0.586506	84.2344	167.713	251.182	334.853	418.15	501.555	585.299
2.51958	0.531799	0.666549	0.639844	0.61881	0.756616	0.570388	0.501281	0.72186			2.51958	0.531799	84.1656	167.638	251.116	334.753	418.066	501.496	585.216
2.52625	0.489035	0.610121	0.572302	0.563339	0.674442	0.497723	0.452319	0.649072			2.52625	0.489035	84.1092	167.57	251.061	334.671	417.993	501.447	585.143
2.53292	0.448432	0.56178	0.513414	0.514676	0.604321	0.434031	0.400271	0.584463			2.53292	0.448432	84.0609	167.512	251.012	334.601	417.93	501.395	585.078
2.53958	0.405997	0.516512	0.457645	0.462269	0.540947	0.372979	0.348776	0.522971			2.53958	0.405997	84.0156	167.456	250.96	334.537	417.868	501.343	585.017
2.54625	0.365359	0.474387	0.399782	0.408084	0.484378	0.31214	0.299078	0.467493			2.54625	0.365359	83.9735	167.398	250.905	334.481	417.808	501.294	584.961
2.55292	0.327204	0.436253	0.344963	0.364244	0.438154	0.259665	0.252817	0.418396			2.55292	0.327204	83.9353	167.343	250.862	334.435	417.755	501.247	584.912
2.55958	0.291109	0.40112	0.30206	0.32851	0.397652	0.216265	0.20957	0.372155			2.55958	0.291109	83.9002	167.3	250.826	334.394	417.712	501.204	584.866
2.56625	0.254171	0.366386	0.272428	0.294507	0.357927	0.175311	0.172632	0.326788			2.56625	0.254171	83.8655	167.271	250.792	334.354	417.671	501.167	584.82
2.57292	0.221879	0.329767	0.24713	0.257277	0.320696	0.137684	0.14177	0.280985			2.57292	0.221879	83.8289	167.245	250.755	334.317	417.633	501.136	584.775
2.57958	0.189115	0.292759	0.220346	0.219425	0.285706	0.101504	0.109483	0.238943			2.57958	0.189115	83.7919	167.219	250.717	334.282	417.597	501.104	584.733
2.58625	0.160221	0.258008	0.194949	0.176273	0.249229	0.066833	0.0777279	0.198287			2.58625	0.160221	83.7571	167.193	250.674	334.246	417.562	501.072	584.692
2.59292	0.131209	0.224849	0.171364	0.130033	0.208711	0.0336517	0.0463316	0.163257			2.59292	0.131209	83.7239	167.17	250.627	334.205	417.529	501.041	584.657
2.59958	0.100534	0.189858	0.143334	0.0839879	0.164573	0.000648833	0.0147034	0.129029			2.59958	0.100534	83.689	167.142	250.581	334.161	417.496	501.009	584.623
2.60625	0.0635211	0.154727	0.10789	0.0435884	0.117021	-0.0326051	-0.0242169	0.0931085			2.60625	0.0635211	83.6538	167.106	250.541	334.113	417.463	500.97	584.587
2.61292	0.0233942	0.117809	0.0656854	0.00592677	0.0636241	-0.0757349	-0.0657743	0.0532876			2.61292	0.0233942	83.6169	167.064	250.503	334.06	417.42	500.929	584.547
2.61958	-0.0132942	0.0784033	0.0221947	-0.025264	0.0124062	-0.125704	-0.101986	0.0112275			2.61958	-0.0132942	83.5775	167.02	250.472	334.009	417.37	500.893	584.505
2.62625	-0.0516074	0.037488	-0.0240302	-0.0485591	-0.0294856	-0.175309	-0.133147	-0.0283217			2.62625	-0.0516074	83.5366	166.974	250.449	333.967	417.32	500.861	584.465
2.63292	-0.0928282	-0.00419195	-0.0697996	-0.0685857	-0.0590489	-0.21777	-0.163877	-0.0674154			2.63292	-0.0928282	83.4949	166.928	250.429	333.937	417.278	500.831	584.426
2.63958	-0.13594	-0.0434886	-0.112125	-0.0907424	-0.0807288	-0.250758	-0.196499	-0.102111			2.63958	-0.13594	83.4556	166.886	250.407	333.916	417.245	500.798	584.392
2.64625	-0.170785	-0.0791137	-0.14425	-0.115839	-0.095335	-0.271985	-0.220853	-0.1247			2.64625	-0.170785	83.42	166.854	250.381	333.901	417.224	500.774	584.369
2.65292	-0.197053	-0.102569	-0.161463	-0.133077	-0.0992216	-0.276682	-0.230432	-0.129992			2.65292	-0.197053	83.3965	166.837	250.364	333.897	417.219	500.764	584.364
2.65958	-0.213098	-0.10403	-0.157826	-0.133415	-0.090023	-0.263134	-0.225496	-0.120632			2.65958	-0.213098	83.3951	166.84	250.364	333.906	417.232	500.769	584.373
2.66625	-0.218799	-0.0903529	-0.132137	-0.114999	-0.0682686	-0.237861	-0.208785	-0.0973278			2.66625	-0.218799	83.4087	166.866	250.382	333.928	417.258	500.786	584.396
2.67292	-0.217138	-0.0734193	-0.0948023	-0.0880501	-0.0437043	-0.206567	-0.189481	-0.0680995			2.67292	-0.217138	83.4257	166.903	250.409	333.953	417.289	500.805	584.426
2.67958	-0.213566	-0.0604041	-0.0559239	-0.065672	-0.0251409	-0.179709	-0.171605	-0.0420956			2.67958	-0.213566	83.4387	166.942	250.432	333.971	417.316	500.823	584.452
2.68625	-0.214172	-0.0522105	-0.0254214	-0.0538107	-0.0156637	-0.16351	-0.156952	-0.0268519			2.68625	-0.214172	83.4469	166.973	250.443	333.981	417.332	500.838	584.467
2.69292	-0.222138	-0.0551495	-0.00609381	-0.0552649	-0.0123495	-0.159528	-0.15252	-0.0256441			2.69292	-0.222138	83.4439	166.992	250.442	333.984	417.336	500.842	584.468
2.69958	-0.244765	-0.0784477	-0.0084942	-0.075377	-0.0195871	-0.173381	-0.169425	-0.0399655			2.69958	-0.244765	83.4206	166.99	250.422	333.977	417.322	500.825	584.454
2.70625	-0.335311	-0.151092	-0.0397378	-0.12442	-0.0548017	-0.210613	-0.278091	-0.0855141			2.70625	-0.335311	83.348	166.958	250.373	333.942	417.285	500.716	584.408
2.71292	-0.852997	-0.517517	-0.186905	-0.313601	-0.232539	-0.362646	-0.873501	-0.287518			2.71292	-0.852997	82.9816	166.811	250.184	333.764	417.133	500.121	584.206
2.71958	-3.26911	-2.33392	-0.957934	-1.29665	-1.1908	-1.16097	-3.59575	-1.37135			2.71958	-3.26911	81.1652	166.04	249.201	332.806	416.335	497.399	583.122
2.72625	-10.9978	-8.57062	-4.0726	-5.23558	-5.0272	-4.57392	-12.3329	-5.87218			2.72625	-10.9978	74.9285	162.926	245.262	328.969	412.922	488.662	578.621
2.73292	-28.5332	-23.5723	-12.8466	-16.226	-15.6963	-14.7818	-32.3289	-18.9339			2.73292	-28.5332	59.9268	154.152	234.271	318.3	402.714	468.666	565.56
2.73958	-58.1952	-50.2376	-30.7964	-38.4724	-37.2593	-36.7624	-66.4512	-46.3523			2.73958	-58.1952	33.2615	136.202	212.025	296.737	380.733	434.543	538.141
2.74625	-96.9456	-86.6789	-58.6618	-72.5891	-70.338	-72.3559	-111.36	-89.7115			2.74625	-96.9456	-3.17983	108.336	177.908	263.658	345.14	389.635	494.782
2.75292	-137.053	-126.064	-92.6136	-113.493	-110.082	-117.072	-158.034	-142.908			2.75292	-137.053	-42.5651	74.3846	137.004	223.914	300.423	342.96	441.586
2.75958	-169.944	-160.068	-125.927	-152.606	-148.277	-161.566	-196.339	-194.362			2.75958	-169.944	-76.5694	41.0715	97.8909	185.719	255.929	304.655	390.132
2.76625	-189.11	-182.039	-152.155	-181.927	-177.206	-196.315	-218.558	-232.559			2.76625	-189.11	-98.5398	14.8437	68.5698	156.791	221.18	282.437	351.935
2.77292	-190.887	-187.968	-166.787	-195.984	-191.575	-214.448	-220.248	-249.416			2.77292	-190.887	-104.469	0.210782	54.513	142.421	203.048	280.747	335.078
2.77958	-175.14	-176.963	-167.524	-192.197	-188.921	-212.39	-201.046	-241.012			2.77958	-175.14	-93.4639	-0.525927	58.3	145.075	205.106	299.948	343.481
2.78625	-146.597	-152.534	-155.118	-171.968	-170.527	-190.773	-166.35	-208.924			2.78625	-146.597	-69.0352	11.8799	78.5294	163.47	226.722	334.645	375.57
2.79292	-113.563	-122.106	-134.05	-141.559	-142.245	-155.829	-126.108	-161.622			2.79292	-113.563	-38.6069	32.9486	108.939	191.751	261.666	374.886	422.871
2.79958	-83.6202	-93.1705	-110.623	-109.514	-112.074	-117.429	-89.5621	-111.612			2.79958	-83.6202	-9.67136	56.3753	140.983	221.923	300.066	411.433	472.882
2.80625	-60.19	-69.5547	-89.436	-81.9403	-85.7936	-83.6643	-60.9434	-68.9696			2.80625	-60.19	13.9444	77.5622	168.557	248.203	333.831	440.051	515.524
2.81292	-42.6784	-50.9793	-71.5944	-60.3288	-64.8412	-57.5552	-39.6639	-37.3341			2.81292	-42.6784	32.5198	95.4038	190.168	269.155	359.94	461.331	547.16
2.81958	-29.005	-35.4159	-55.8415	-43.1017	-47.6527	-37.8461	-23.2267	-15.161			2.81958	-29.005	48.0832	111.157	207.396	286.344	379.649	477.768	569.333
2.82625	-17.4185	-21.0936	-40.6146	-28.1749	-32.2538	-22.0544	-9.35184	0.716662			2.82625	-17.4185	62.4055	126.384	222.322	301.743	395.441	491.643	585.21
2.83292	-6.86516	-6.95593	-25.0482	-14.082	-17.3684	-8.19351	3.57757	13.0296			2.83292	-6.86516	76.5432	141.95	236.415	316.628	409.302	504.572	597.523
2.83958	3.30975	7.60924	-8.85206	0.0748885	-2.32265	5.09268	16.6674	23.8184			2.83958	3.30975	91.1083	158.146	250.572	331.674	422.588	517.662	608.312
2.84625	13.6303	23.0798	8.10846	14.8934	13.3441	18.7017	30.7077	34.6278			2.84625	13.6303	106.579	175.107	265.391	347.34	436.197	531.702	619.121
2.85292	24.519	39.839	26.0343	30.8258	30.0505	33.3377	46.2727	46.6122			2.85292	24.519	123.338	193.032	281.323	364.047	450.833	547.267	631.106
2.85958	36.2466	58.1207	45.141	48.2047	48.1088	49.4877	63.6662	60.5			2.85958	36.2466	141.62	212.139	298.702	382.105	466.983	564.661	644.994
2.86625	48.9001	77.9367	65.5277	67.1696	67.6536	67.4071	82.8914	76.6008			2.86625	48.9001	161.436	232.526	317.667	401.65	484.903	583.886	661.094
2.87292	62.3988	99.1002	87.0986	87.6189	88.585	87.0668	103.727	94.8386			2.87292	62.3988	182.599	254.097	338.116	422.581	504.562	604.722	679.332
2.87958	76.7429	121.566	109.737	109.372	110.743	108.246	126.17	114.941			2.87958	76.7429	205.065	276.735	359.87	444.739	525.741	627.165	699.435
2.88625	92.342	146.156	133.91	132.798	134.57	131.105	151.367	137.05			2.88625	92.342	229.655	300.908	383.295	468.567	548.6	652.361	721.544
2.89292	109.937	174.966	161.428	159.749	162.036	157.173	182.392	162.757			2.89292	109.937	258.465	328.426	410.247	496.032	574.668	683.387	747.251
2.89958	129.729	210.455	195.38	193.76	196.854	189.913	223.771	195.709			2.89958	129.729	293.954	362.379	444.258	530.85	607.409	724.766	780.203
2.90625	150.391	253.313	238.577	238.612	243.131	233.81	279.343	240.699			2.90625	150.391	336.812	405.575	489.109	577.128	651.306	780.338	825.193
2.91292	169.052	300.732	291.212	295.784	302.8	291.953	349.434	301.174			2.91292	169.052	384.232	458.21	546.282	636.796	709.449	850.428	885.667
2.91958	182.238	346.452	349.279	362.276	373.211	363.315	428.821	376.376			2.91958	182.238	429.951	516.277	612.774	707.207	780.811	929.816	960.87
2.92625	186.971	382.332	404.776	430.116	446.302	441.239	506.743	459.629			2.92625	186.971	465.831	571.774	680.613	780.299	858.735	1007.74	1044.12
2.93292	181.468	400.55	447.593	487.885	510.036	514.104	569.262	538.816			2.93292	181.468	484.049	614.591	738.382	844.032	931.599	1070.26	1123.31
2.93958	165.783	395.905	468.379	523.812	551.646	568.169	603.264	599.248			2.93958	165.783	479.404	635.377	774.309	885.642	985.664	1104.26	1183.74
2.94625	142.208	367.788	461.498	529.39	561.573	591.65	600.609	627.97			2.94625	142.208	451.287	628.496	779.887	895.569	1009.15	1101.6	1212.46
2.95292	114.761	320.85	427.106	502.272	536.59	578.518	560.857	617.892			2.95292	114.761	404.349	594.104	752.769	870.586	996.013	1061.85	1202.39
2.95958	87.7794	263.57	371.371	447.249	481.043	530.597	491.537	570.192			2.95958	87.7794	347.069	538.369	697.746	815.04	948.093	992.532	1154.69
2.96625	64.4247	205.25	304.449	374.718	405.515	457.066	405.622	494.017			2.96625	64.4247	288.75	471.448	625.215	739.511	874.562	906.616	1078.51
2.97292	46.0977	153.117	237.005	297.101	323.193	371.331	317.194	403.366			2.97292	46.0977	236.616	404.003	547.599	657.189	788.826	818.188	987.859
2.97958	32.7427	110.95	177.106	224.984	245.716	286.637	237.393	312.504			2.97958	32.7427	194.449	344.105	475.482	579.712	704.133	738.387	896.998
2.98625	23.5198	79.3981	128.866	164.809	180.449	212.551	172.36	232.091			2.98625	23.5198	162.897	295.864	415.306	514.445	630.046	673.354	816.585
2.99292	17.3855	57.1416	92.863	118.671	130.054	153.627	123.478	167.55			2.99292	17.3855	140.641	259.861	369.168	464.051	571.122	624.473	752.044
2.99958	13.3913	42.071	67.4777	85.5393	93.6851	110.146	88.9361	119.628			2.99958	13.3913	125.57	234.476	336.037	427.681	527.642	589.931	704.122
3.00625	10.796	32.0831	50.231	62.8218	68.6678	79.8046	65.5235	86.0844			3.00625	10.796	115.582	217.229	313.319	402.664	497.3	566.518	670.578
3.01292	9.08116	25.4883	38.7262	47.6508	51.9314	59.3732	49.9866	63.496			3.01292	9.08116	108.987	205.724	298.148	385.928	476.869	550.981	647.99
3.01958	7.90396	21.0796	31.0605	37.5969	40.8355	45.8295	39.6937	48.5547			3.01958	7.90396	104.579	198.059	288.094	374.832	463.325	540.688	633.048
3.02625	7.05573	18.0531	25.8852	30.8715	33.4154	36.8258	32.7735	38.6525			3.02625	7.05573	101.552	192.883	281.369	367.412	454.321	533.768	623.146
3.03292	6.41038	15.8978	22.3015	26.2614	28.3385	30.7308	27.9863	31.9718			3.03292	6.41038	99.3968	189.3	276.759	362.335	448.226	528.981	616.465
3.03958	5.89065	14.2935	19.7322	22.9872	24.7396	26.4752	24.5412	27.3201			3.03958	5.89065	97.7926	186.73	273.485	358.736	443.971	525.536	611.814
3.04625	5.45651	13.0472	17.8118	20.5599	22.0763	23.3767	21.9522	23.9434			3.04625	5.45651	96.5463	184.81	271.057	356.073	440.872	522.947	608.437
3.05292	5.0869	12.0405	16.3141	18.6836	20.0216	21.0219	19.9289	21.3824			3.05292	5.0869	95.5396	183.312	269.181	354.018	438.517	520.924	605.876
3.05958	4.77175	11.2005	15.1006	17.1803	18.3776	19.1616	18.2925	19.3602			3.05958	4.77175	94.6996	182.099	267.678	352.374	436.657	519.287	603.854
3.06625	4.49863	10.4809	14.0857	15.9362	17.0248	17.6407	16.9288	17.7106			3.06625	4.49863	93.98	181.084	266.433	351.021	435.136	517.923	602.204
3.07292	4.25562	9.85502	13.2161	14.8809	15.8837	16.3626	15.7636	16.328			3.07292	4.25562	93.3541	180.214	265.378	349.88	433.858	516.758	600.822
3.07958	4.03999	9.30773	12.4578	13.9614	14.8979	15.2641	14.7564	15.1434			3.07958	4.03999	92.8068	179.456	264.459	348.894	432.76	515.751	599.637
3.08625	3.84893	8.82457	11.7937	13.1533	14.0364	14.3113	13.8773	14.1178			3.08625	3.84893	92.3237	178.792	263.651	348.033	431.807	514.872	598.611
3.09292	3.67672	8.3932	11.2056	12.4379	13.2738	13.4722	13.1	13.2169			3.09292	3.67672	91.8923	178.204	262.935	347.27	430.968	514.095	597.711
3.09958	3.51925	8.00775	10.6794	11.7998	12.5918	12.722	12.4037	12.4175			3.09958	3.51925	91.5068	177.678	262.297	346.588	430.217	513.398	596.911
3.10625	3.37336	7.66309	10.2039	11.2256	11.9766	12.0469	11.7743	11.7017			3.10625	3.37336	91.1622	177.202	261.723	345.973	429.542	512.769	596.195
3.11292	3.24155	7.35408	9.77175	10.7031	11.416	11.4367	11.2023	11.0563			3.11292	3.24155	90.8532	176.77	261.2	345.412	428.932	512.197	595.55
3.11958	3.1231	7.0767	9.37714	10.2277	10.9086	10.8848	10.681	10.4729			3.11958	3.1231	90.5758	176.375	260.725	344.905	428.38	511.676	594.967
3.12625	3.01505	6.8228	9.01518	9.79797	10.4512	10.3852	10.2053	9.94358			3.12625	3.01505	90.3219	176.013	260.295	344.448	427.881	511.2	594.437
3.13292	2.91441	6.58882	8.68275	9.40347	10.0381	9.9346	9.76894	9.4619			3.13292	2.91441	90.0879	175.681	259.901	344.035	427.43	510.764	593.956
3.13958	2.82049	6.37099	8.37716	9.03551	9.66112	9.52734	9.37127	9.02328			3.13958	2.82049	89.8701	175.375	259.533	343.658	427.023	510.366	593.517
3.14625	2.73393	6.1699	8.0967	8.69489	9.31192	9.15837	9.01244	8.62456			3.14625	2.73393	89.669	175.095	259.192	343.308	426.654	510.007	593.118
3.15292	2.65376	5.98396	7.84167	8.38703	8.99118	8.82356	8.69052	8.26177			3.15292	2.65376	89.4831	174.84	258.884	342.988	426.319	509.685	592.755
3.15958	2.58133	5.81009	7.61102	8.11597	8.69819	8.52015	8.40065	7.93336			3.15958	2.58133	89.3092	174.609	258.613	342.695	426.016	509.395	592.427
3.16625	2.51587	5.64889	7.40226	7.87299	8.43089	8.24539	8.13825	7.6383			3.16625	2.51587	89.148	174.4	258.37	342.427	425.741	509.133	592.132
3.17292	2.45783	5.50007	7.21361	7.65019	8.18664	7.99441	7.90045	7.37288			3.17292	2.45783	88.9992	174.212	258.147	342.183	425.49	508.895	591.867
3.17958	2.40434	5.36463	7.04357	7.44504	7.96527	7.76152	7.68436	7.13273			3.17958	2.40434	88.8637	174.042	257.942	341.962	425.257	508.679	591.626
3.18625	2.35421	5.24205	6.89065	7.25889	7.76768	7.54728	7.48641	6.91544			3.18625	2.35421	88.7411	173.889	257.756	341.764	425.043	508.481	591.409
3.19292	2.30935	5.13079	6.75201	7.0908	7.59052	7.35212	7.30565	6.71958			3.19292	2.30935	88.6299	173.75	257.588	341.587	424.848	508.3	591.213
3.19958	2.26542	5.02676	6.62229	6.93245	7.42836	7.17331	7.13917	6.54171			3.19958	2.26542	88.5259	173.62	257.43	341.425	424.669	508.134	591.035
3.20625	2.21904	4.92491	6.49756	6.77929	7.27615	7.00572	6.98073	6.37502			3.20625	2.21904	88.424	173.496	257.277	341.273	424.501	507.975	590.869
3.21292	2.1668	4.823	6.37171	6.63201	7.12792	6.84452	6.82931	6.21626			3.21292	2.1668	88.3221	173.37	257.129	341.124	424.34	507.824	590.71
3.21958	2.11975	4.72723	6.2448	6.49887	6.98477	6.69252	6.68928	6.06598			3.21958	2.11975	88.2263	173.243	256.996	340.981	424.188	507.684	590.56
3.22625	2.07897	4.63657	6.12339	6.38146	6.8521	6.55166	6.56219	5.92789			3.22625	2.07897	88.1357	173.122	256.879	340.848	424.047	507.557	590.422
3.23292	2.04236	4.54969	6.0066	6.26946	6.72723	6.41953	6.43975	5.80252			3.23292	2.04236	88.0488	173.005	256.767	340.724	423.915	507.434	590.296
3.23958	2.00414	4.46576	5.8977	6.16036	6.60811	6.29048	6.31952	5.68503			3.23958	2.00414	87.9649	172.896	256.658	340.604	423.786	507.314	590.179
3.24625	1.96843	4.39103	5.79515	6.05734	6.49603	6.16561	6.20704	5.57295			3.24625	1.96843	87.8901	172.793	256.555	340.492	423.661	507.202	590.067
3.25292	1.93734	4.3246	5.70224	5.96828	6.39457	6.05203	6.10251	5.46954			3.25292	1.93734	87.8237	172.7	256.466	340.391	423.548	507.097	589.963
3.25958	1.90418	4.2628	5.619	5.88285	6.30008	5.94738	6.00116	5.37629			3.25958	1.90418	87.7619	172.617	256.38	340.296	423.443	506.996	589.87
3.26625	1.86874	4.20486	5.54022	5.79824	6.20975	5.84923	5.9004	5.29036			3.26625	1.86874	87.704	172.538	256.296	340.206	423.345	506.895	589.784
3.27292	1.8314	4.15091	5.4639	5.71809	6.12531	5.75439	5.80631	5.20927			3.27292	1.8314	87.65	172.462	256.215	340.122	423.25	506.801	589.703
3.27958	1.79612	4.1028	5.38872	5.64499	6.04983	5.66983	5.72144	5.13743			3.27958	1.79612	87.6019	172.387	256.142	340.046	423.165	506.716	589.631
3.28625	1.76415	4.05532	5.31348	5.5746	5.9761	5.59486	5.64561	5.07554			3.28625	1.76415	87.5544	172.312	256.072	339.972	423.09	506.64	589.569
3.29292	1.73862	4.00836	5.24116	5.50389	5.90062	5.52796	5.57955	5.02038			3.29292	1.73862	87.5075	172.239	256.001	339.897	423.023	506.574	589.514
3.29958	1.71407	3.95674	5.17152	5.43754	5.82902	5.46833	5.52113	4.96791			3.29958	1.71407	87.4558	172.17	255.935	339.825	422.964	506.516	589.462
3.30625	1.68723	3.90054	5.10319	5.37289	5.75913	5.4108	5.46902	4.91389			3.30625	1.68723	87.3996	172.101	255.87	339.756	422.906	506.464	589.408
3.31292	1.66096	3.84913	5.04205	5.31211	5.69024	5.35701	5.42082	4.86276			3.31292	1.66096	87.3482	172.04	255.809	339.687	422.852	506.415	589.356
3.31958	1.63585	3.80292	4.98888	5.25249	5.62537	5.30766	5.37759	4.81292			3.31958	1.63585	87.302	171.987	255.75	339.622	422.803	506.372	589.307
3.32625	1.61237	3.76271	4.9433	5.1971	5.56951	5.26264	5.34028	4.7621			3.32625	1.61237	87.2618	171.941	255.694	339.566	422.758	506.335	589.256
3.33292	1.5908	3.72984	4.90003	5.14441	5.52493	5.21911	5.30632	4.71454			3.33292	1.5908	87.2289	171.898	255.642	339.521	422.715	506.301	589.208
3.33958	1.57456	3.70493	4.85968	5.09423	5.48619	5.17413	5.27195	4.67419			3.33958	1.57456	87.204	171.858	255.592	339.483	422.67	506.267	589.168
3.34625	1.563	3.68189	4.81922	5.04476	5.45198	5.13063	5.23369	4.64375			3.34625	1.563	87.181	171.817	255.542	339.448	422.626	506.228	589.137
3.35292	1.55033	3.64871	4.77128	4.9956	5.41808	5.08939	5.19289	4.61679			3.35292	1.55033	87.1478	171.769	255.493	339.414	422.585	506.187	589.11
3.35958	1.53689	3.60841	4.71857	4.95123	5.37657	5.04818	5.14845	4.59078			3.35958	1.53689	87.1075	171.717	255.449	339.373	422.544	506.143	589.084
3.36625	1.51988	3.56468	4.6662	4.90892	5.32377	5.00515	5.09568	4.56559			3.36625	1.51988	87.0638	171.664	255.406	339.32	422.501	506.09	589.059
3.37292	1.49919	3.51969	4.6139	4.86539	5.25973	4.95735	5.04018	4.53761			3.37292	1.49919	87.0188	171.612	255.363	339.256	422.453	506.035	589.031
3.37958	1.47753	3.47563	4.56122	4.82295	5.19631	4.91179	4.98849	4.50638			3.37958	1.47753	86.9747	171.559	255.32	339.193	422.407	505.983	589
3.38625	1.45553	3.43236	4.50943	4.78376	5.13758	4.86917	4.94455	4.4689			3.38625	1.45553	86.9315	171.508	255.281	339.134	422.365	505.939	588.963
3.39292	1.4332	3.3943	4.46438	4.74516	5.08657	4.82648	4.90315	4.4291			3.39292	1.4332	86.8934	171.463	255.242	339.083	422.322	505.898	588.923
3.39958	1.40808	3.35864	4.42438	4.70042	5.04326	4.77968	4.858	4.38909			3.39958	1.40808	86.8577	171.423	255.198	339.04	422.275	505.853	588.883
3.40625	1.38456	3.32415	4.38638	4.65114	5.00448	4.73426	4.81731	4.34918			3.40625	1.38456	86.8233	171.385	255.148	339.001	422.23	505.812	588.843
3.41292	1.36417	3.28773	4.35149	4.60039	4.96851	4.69948	4.77784	4.31144			3.41292	1.36417	86.7868	171.35	255.098	338.965	422.195	505.772	588.805
3.41958	1.34422	3.24809	4.31822	4.54675	4.92488	4.66886	4.73214	4.26911			3.41958	1.34422	86.7472	171.316	255.044	338.921	422.164	505.727	588.763
3.42625	1.32295	3.20882	4.28364	4.49332	4.87479	4.63382	4.68417	4.22499			3.42625	1.32295	86.7079	171.282	254.991	338.871	422.129	505.679	588.719
3.43292	1.3022	3.16969	4.24678	4.44536	4.81968	4.59297	4.64245	4.18384			3.43292	1.3022	86.6688	171.245	254.943	338.816	422.088	505.637	588.678
3.43958	1.28445	3.13185	4.20954	4.40473	4.76283	4.55059	4.61468	4.14755			3.43958	1.28445	86.6309	171.208	254.902	338.759	422.046	505.609	588.641
3.44625	1.26471	3.09623	4.16873	4.37125	4.70885	4.5103	4.58779	4.11389			3.44625	1.26471	86.5953	171.167	254.869	338.705	422.006	505.582	588.608
3.45292	1.24209	3.0627	4.12206	4.34229	4.65891	4.46543	4.55373	4.07867			3.45292	1.24209	86.5618	171.12	254.84	338.655	421.961	505.548	588.572
3.45958	1.22152	3.02992	4.07171	4.31408	4.61448	4.41327	4.51694	4.0431			3.45958	1.22152	86.529	171.07	254.811	338.611	421.909	505.512	588.537
3.46625	1.20631	2.99684	4.02571	4.28359	4.5735	4.36151	4.47789	4.01141			3.46625	1.20631	86.4959	171.024	254.781	338.57	421.857	505.472	588.505
3.47292	1.19645	2.96396	3.9854	4.24683	4.53484	4.31837	4.43465	3.98016			3.47292	1.19645	86.4631	170.984	254.744	338.531	421.814	505.429	588.474
3.47958	1.18772	2.93468	3.94888	4.20813	4.50234	4.28623	4.38586	3.94793			3.47958	1.18772	86.4338	170.947	254.705	338.499	421.782	505.38	588.442
3.48625	1.18031	2.90728	3.91278	4.16931	4.47639	4.25699	4.33936	3.91755			3.48625	1.18031	86.4064	170.911	254.667	338.473	421.752	505.334	588.411
3.49292	1.17454	2.88013	3.87628	4.13255	4.45298	4.22771	4.30307	3.89297			3.49292	1.17454	86.3792	170.874	254.63	338.449	421.723	505.298	588.387
3.49958	1.16002	2.84943	3.84233	4.09941	4.42461	4.20201	4.27472	3.87666			3.49958	1.16002	86.3485	170.841	254.597	338.421	421.697	505.269	588.37
3.50625	1.14205	2.82119	3.80583	4.06745	4.38407	4.17749	4.25436	3.85828			3.50625	1.14205	86.3203	170.804	254.565	338.38	421.673	505.249	588.352
3.51292	1.12924	2.80144	3.77387	4.04167	4.34112	4.15177	4.24298	3.84062			3.51292	1.12924	86.3005	170.772	254.539	338.338	421.647	505.238	588.334
3.51958	1.12246	2.78422	3.74601	4.01932	4.30113	4.12285	4.22953	3.82326			3.51958	1.12246	86.2833	170.744	254.517	338.298	421.618	505.224	588.317
3.52625	1.12131	2.76535	3.72186	3.99247	4.2595	4.08741	4.20645	3.80196			3.52625	1.12131	86.2644	170.72	254.49	338.256	421.583	505.201	588.296
3.53292	1.1237	2.75024	3.70198	3.96271	4.21973	4.04958	4.17403	3.77732			3.53292	1.1237	86.2493	170.7	254.46	338.216	421.545	505.169	588.271
3.53958	1.12775	2.73844	3.6797	3.92626	4.18566	4.01274	4.13469	3.74788			3.53958	1.12775	86.2375	170.678	254.424	338.182	421.508	505.129	588.242
3.54625	1.12198	2.72324	3.6476	3.88349	4.1572	3.97423	4.08982	3.71626			3.54625	1.12198	86.2223	170.646	254.381	338.154	421.47	505.084	588.21
3.55292	1.10119	2.69617	3.6015	3.8328	4.1232	3.92974	4.0366	3.67732			3.55292	1.10119	86.1953	170.6	254.33	338.12	421.425	505.031	588.171
3.55958	1.07629	2.6646	3.54955	3.78279	4.08082	3.88016	3.98547	3.63538			3.55958	1.07629	86.1637	170.548	254.28	338.077	421.376	504.98	588.129
3.56625	1.04971	2.63159	3.49817	3.74202	4.03719	3.83472	3.94125	3.59974			3.56625	1.04971	86.1307	170.496	254.239	338.034	421.33	504.936	588.093
3.57292	1.02373	2.59797	3.44821	3.706	3.99449	3.79218	3.90717	3.5698			3.57292	1.02373	86.0971	170.446	254.203	337.991	421.288	504.902	588.063
3.57958	1.0003	2.56698	3.40691	3.67442	3.9548	3.75195	3.88373	3.54376			3.57958	1.0003	86.0661	170.405	254.172	337.951	421.247	504.878	588.037
3.58625	0.985872	2.54034	3.38065	3.65101	3.92233	3.72054	3.8674	3.51845			3.58625	0.985872	86.0394	170.379	254.148	337.919	421.216	504.862	588.012
3.59292	0.974257	2.51504	3.36599	3.63452	3.89773	3.70414	3.85245	3.49808			3.59292	0.974257	86.0141	170.364	254.132	337.894	421.2	504.847	587.992
3.59958	0.9615	2.49092	3.35058	3.61278	3.87408	3.69049	3.83397	3.47742			3.59958	0.9615	85.99	170.349	254.11	337.87	421.186	504.829	587.971
3.60625	0.945956	2.46747	3.33194	3.58359	3.85158	3.67431	3.81079	3.45592			3.60625	0.945956	85.9666	170.33	254.081	337.848	421.17	504.805	587.95
3.61292	0.929464	2.4451	3.31045	3.55351	3.82721	3.65575	3.78429	3.43252			3.61292	0.929464	85.9442	170.309	254.051	337.824	421.151	504.779	587.926
3.61958	0.915316	2.41876	3.2886	3.53174	3.80354	3.63803	3.75679	3.41067			3.61958	0.915316	85.9179	170.287	254.029	337.8	421.134	504.751	587.904
3.62625	0.905683	2.39167	3.26483	3.51423	3.77887	3.61555	3.72904	3.39357			3.62625	0.905683	85.8908	170.263	254.012	337.775	421.111	504.724	587.887
3.63292	0.903418	2.36836	3.24356	3.49555	3.75733	3.58438	3.70674	3.38184			3.63292	0.903418	85.8675	170.242	253.993	337.754	421.08	504.701	587.876
3.63958	0.901801	2.34495	3.22305	3.47358	3.73822	3.5543	3.68844	3.37278			3.63958	0.901801	85.844	170.221	253.971	337.735	421.05	504.683	587.866
3.64625	0.897463	2.32447	3.19714	3.44848	3.71693	3.52825	3.67695	3.3607			3.64625	0.897463	85.8236	170.195	253.946	337.713	421.024	504.672	587.854
3.65292	0.891159	2.30807	3.16618	3.42138	3.69603	3.51202	3.67112	3.345			3.65292	0.891159	85.8072	170.164	253.919	337.692	421.008	504.666	587.839
3.65958	0.890464	2.30292	3.13599	3.39583	3.67764	3.50218	3.67185	3.33054			3.65958	0.890464	85.802	170.134	253.893	337.674	420.998	504.666	587.824
3.66625	0.890311	2.30692	3.11236	3.37857	3.66467	3.50098	3.67409	3.32169			3.66625	0.890311	85.806	170.111	253.876	337.661	420.996	504.669	587.815
3.67292	0.885732	2.31353	3.09208	3.36564	3.65078	3.50646	3.67141	3.31428			3.67292	0.885732	85.8126	170.09	253.863	337.647	421.002	504.666	587.808
3.67958	0.875031	2.31816	3.07499	3.35243	3.63377	3.51211	3.665	3.30864			3.67958	0.875031	85.8173	170.073	253.85	337.63	421.008	504.66	587.802
3.68625	0.862938	2.31926	3.0647	3.34045	3.61654	3.51049	3.65673	3.30598			3.68625	0.862938	85.8184	170.063	253.838	337.613	421.006	504.651	587.8
3.69292	0.851044	2.3138	3.06004	3.33255	3.60244	3.49891	3.64531	3.3099			3.69292	0.851044	85.8129	170.058	253.83	337.599	420.994	504.64	587.804
3.69958	0.838286	2.30042	3.05178	3.32174	3.58638	3.47807	3.62349	3.31166			3.69958	0.838286	85.7995	170.05	253.819	337.583	420.974	504.618	587.805
3.70625	0.830572	2.28393	3.03609	3.30518	3.56648	3.45517	3.60195	3.30884			3.70625	0.830572	85.783	170.034	253.802	337.563	420.951	504.597	587.803
3.71292	0.826562	2.26714	3.0176	3.28777	3.55099	3.43412	3.59222	3.30609			3.71292	0.826562	85.7662	170.016	253.785	337.547	420.93	504.587	587.8
3.71958	0.8257	2.252	3.00309	3.27781	3.54246	3.42144	3.5966	3.30445			3.71958	0.8257	85.7511	170.001	253.775	337.539	420.917	504.591	587.798
3.72625	0.828873	2.23628	2.99313	3.27695	3.53922	3.41422	3.60788	3.30546			3.72625	0.828873	85.7354	169.991	253.774	337.536	420.91	504.602	587.799
3.73292	0.833592	2.22577	2.98685	3.28012	3.5338	3.41573	3.62166	3.30823			3.73292	0.833592	85.7249	169.985	253.777	337.53	420.911	504.616	587.802
3.73958	0.831674	2.21869	2.98419	3.28336	3.52989	3.42647	3.635	3.31606			3.73958	0.831674	85.7178	169.982	253.781	337.526	420.922	504.63	587.81
3.74625	0.81521	2.21146	2.98496	3.28011	3.52282	3.43951	3.63665	3.32637			3.74625	0.81521	85.7106	169.983	253.777	337.519	420.935	504.631	587.82
3.75292	0.794718	2.20438	2.98167	3.27162	3.51004	3.44565	3.62189	3.335			3.75292	0.794718	85.7035	169.98	253.769	337.506	420.941	504.616	587.829
3.75958	0.782469	2.20174	2.97531	3.26133	3.49688	3.43917	3.59962	3.33866			3.75958	0.782469	85.7008	169.974	253.759	337.493	420.935	504.594	587.832
3.76625	0.774994	2.20619	2.97317	3.25133	3.48975	3.43513	3.58595	3.3389			3.76625	0.774994	85.7053	169.971	253.749	337.486	420.931	504.581	587.833
3.77292	0.767612	2.21271	2.97825	3.24289	3.49418	3.43672	3.58763	3.34017			3.77292	0.767612	85.7118	169.976	253.74	337.491	420.932	504.582	587.834
3.77958	0.762928	2.22155	2.98713	3.23682	3.50623	3.44262	3.59916	3.34667			3.77958	0.762928	85.7206	169.985	253.734	337.503	420.938	504.594	587.84
3.78625	0.765457	2.22879	2.99351	3.23954	3.52422	3.45006	3.6179	3.35972			3.78625	0.765457	85.7279	169.992	253.737	337.521	420.946	504.612	587.853
3.79292	0.766599	2.22879	2.99391	3.24606	3.54599	3.46108	3.63716	3.37157			3.79292	0.766599	85.7279	169.992	253.743	337.542	420.957	504.632	587.865
3.79958	0.760709	2.22028	2.9901	3.25467	3.56414	3.47684	3.65988	3.38444			3.79958	0.760709	85.7194	169.988	253.752	337.561	420.972	504.654	587.878
3.80625	0.749053	2.2091	2.98199	3.26608	3.57984	3.49351	3.67349	3.40304			3.80625	0.749053	85.7082	169.98	253.763	337.576	420.989	504.668	587.897
3.81292	0.737501	2.1958	2.96796	3.2757	3.58803	3.50515	3.67577	3.4243			3.81292	0.737501	85.6949	169.966	253.773	337.584	421.001	504.67	587.918
3.81958	0.731058	2.18093	2.95154	3.28435	3.59095	3.51156	3.67505	3.44221			3.81958	0.731058	85.68	169.95	253.782	337.587	421.007	504.67	587.936
3.82625	0.731813	2.17123	2.94121	3.29043	3.59322	3.51525	3.68391	3.45715			3.82625	0.731813	85.6703	169.939	253.788	337.59	421.011	504.678	587.951
3.83292	0.73926	2.17338	2.94558	3.30108	3.59863	3.52424	3.70519	3.4763			3.83292	0.73926	85.6725	169.944	253.798	337.595	421.02	504.7	587.97
3.83958	0.750514	2.18651	2.95878	3.31694	3.61115	3.54201	3.73218	3.50332			3.83958	0.750514	85.6856	169.957	253.814	337.608	421.037	504.727	587.997
3.84625	0.764287	2.19743	2.97487	3.33671	3.62615	3.56071	3.76169	3.53658			3.84625	0.764287	85.6965	169.973	253.834	337.623	421.056	504.756	588.03
3.85292	0.773163	2.20541	2.99198	3.35905	3.64468	3.57795	3.7944	3.57087			3.85292	0.773163	85.7045	169.99	253.856	337.641	421.073	504.789	588.065
3.85958	0.770638	2.21498	3.01219	3.38563	3.66887	3.59685	3.82955	3.60633			3.85958	0.770638	85.7141	170.01	253.883	337.665	421.092	504.824	588.1
3.86625	0.759092	2.22451	3.03457	3.41083	3.69598	3.62069	3.86664	3.64302			3.86625	0.759092	85.7236	170.033	253.908	337.692	421.116	504.861	588.137
3.87292	0.749598	2.23412	3.05248	3.43281	3.72177	3.64427	3.90292	3.6819			3.87292	0.749598	85.7332	170.051	253.93	337.718	421.14	504.898	588.176
3.87958	0.746161	2.24239	3.06573	3.45361	3.74782	3.66727	3.93382	3.71948			3.87958	0.746161	85.7415	170.064	253.951	337.744	421.163	504.928	588.213
3.88625	0.745153	2.25885	3.08167	3.475	3.77589	3.69523	3.96476	3.75401			3.88625	0.745153	85.7579	170.08	253.972	337.772	421.191	504.959	588.248
3.89292	0.74728	2.28035	3.10651	3.49653	3.80742	3.72947	3.99931	3.78553			3.89292	0.74728	85.7795	170.105	253.994	337.804	421.225	504.994	588.279
3.89958	0.757808	2.30459	3.13894	3.51325	3.84227	3.76526	4.04179	3.81796			3.89958	0.757808	85.8037	170.137	254.011	337.839	421.261	505.036	588.312
3.90625	0.773389	2.33101	3.17637	3.5371	3.88614	3.8108	4.08645	3.85539			3.90625	0.773389	85.8301	170.175	254.034	337.883	421.306	505.081	588.349
3.91292	0.784058	2.35718	3.2175	3.57118	3.93786	3.86502	4.12955	3.90129			3.91292	0.784058	85.8563	170.216	254.068	337.934	421.361	505.124	588.395
3.91958	0.787112	2.38028	3.25828	3.60741	3.98459	3.91863	4.16741	3.95399			3.91958	0.787112	85.8794	170.256	254.105	337.981	421.414	505.162	588.448
3.92625	0.791794	2.40177	3.29237	3.637	4.01608	3.96419	4.20309	4.00811			3.92625	0.791794	85.9009	170.291	254.134	338.012	421.46	505.198	588.502
3.93292	0.801002	2.42427	3.31771	3.66432	4.04054	4.00849	4.23471	4.063			3.93292	0.801002	85.9234	170.316	254.162	338.037	421.504	505.229	588.557
3.93958	0.812238	2.4499	3.34081	3.70003	4.06624	4.05787	4.26502	4.11853			3.93958	0.812238	85.949	170.339	254.197	338.063	421.553	505.26	588.612
3.94625	0.816521	2.47635	3.36416	3.73859	4.09622	4.10745	4.29696	4.18002			3.94625	0.816521	85.9754	170.362	254.236	338.093	421.603	505.292	588.674
3.95292	0.818848	2.50225	3.38475	3.77314	4.126	4.15556	4.34029	4.23972			3.95292	0.818848	86.0013	170.383	254.27	338.122	421.651	505.335	588.733
3.95958	0.821782	2.53026	3.41104	3.81238	4.16572	4.20797	4.39949	4.30082			3.95958	0.821782	86.0294	170.409	254.31	338.162	421.703	505.394	588.794
3.96625	0.822047	2.5569	3.44289	3.85983	4.22366	4.27002	4.46508	4.36605			3.96625	0.822047	86.056	170.441	254.357	338.22	421.766	505.46	588.86
3.97292	0.820171	2.57913	3.47772	3.90851	4.28855	4.33245	4.53282	4.43426			3.97292	0.820171	86.0782	170.476	254.406	338.285	421.828	505.527	588.928
3.97958	0.817687	2.59521	3.50856	3.94919	4.35164	4.39268	4.59853	4.50372			3.97958	0.817687	86.0943	170.507	254.446	338.348	421.888	505.593	588.997
3.98625	0.819	2.60351	3.53427	3.98442	4.4088	4.44996	4.66183	4.56948			3.98625	0.819	86.1026	170.532	254.482	338.405	421.945	505.656	589.063
3.99292	0.82299	2.61275	3.56144	4.02254	4.46886	4.50431	4.72209	4.63337			3.99292	0.82299	86.1118	170.56	254.52	338.465	422	505.717	589.127
3.99958	0.833394	2.62998	3.59211	4.06054	4.53166	4.55998	4.78685	4.69456			3.99958	0.833394	86.1291	170.59	254.558	338.528	422.055	505.781	589.188
4.00625	0.852979	2.66511	3.637	4.10694	4.59999	4.62669	4.86223	4.76233			4.00625	0.852979	86.1642	170.635	254.604	338.596	422.122	505.857	589.256
4.01292	0.871263	2.713	3.69652	4.16683	4.67276	4.70828	4.9425	4.8395			4.01292	0.871263	86.2121	170.695	254.664	338.669	422.204	505.937	589.333
4.01958	0.881244	2.76404	3.75903	4.23842	4.74292	4.7931	5.02114	4.92251			4.01958	0.881244	86.2631	170.757	254.736	338.739	422.289	506.016	589.416
4.02625	0.885853	2.81708	3.81676	4.31575	4.80928	4.87605	5.10205	5.00885			4.02625	0.885853	86.3162	170.815	254.813	338.806	422.372	506.097	589.503
4.03292	0.890099	2.8671	3.87351	4.39205	4.86984	4.9609	5.18259	5.09994			4.03292	0.890099	86.3662	170.872	254.889	338.866	422.456	506.177	589.594
4.03958	0.892801	2.91043	3.92807	4.46586	4.92792	5.04938	5.26349	5.19121			4.03958	0.892801	86.4095	170.926	254.963	338.924	422.545	506.258	589.685
4.04625	0.889154	2.94191	3.97738	4.53732	4.98459	5.13598	5.34901	5.28105			4.04625	0.889154	86.441	170.976	255.035	338.981	422.631	506.344	589.775
4.05292	0.886643	2.9717	4.01887	4.61269	5.04852	5.21897	5.44092	5.37499			4.05292	0.886643	86.4708	171.017	255.11	339.045	422.714	506.435	589.869
4.05958	0.888778	3.00585	4.06497	4.69012	5.12595	5.29877	5.54032	5.47545			4.05958	0.888778	86.505	171.063	255.187	339.122	422.794	506.535	589.969
4.06625	0.887601	3.04387	4.12226	4.76699	5.2176	5.38162	5.63976	5.57995			4.06625	0.887601	86.543	171.12	255.264	339.214	422.877	506.634	590.074
4.07292	0.879779	3.08536	4.186	4.83918	5.31649	5.46095	5.74018	5.68375			4.07292	0.879779	86.5845	171.184	255.336	339.313	422.956	506.735	590.177
4.07958	0.865761	3.12836	4.2522	4.91435	5.41741	5.53636	5.8387	5.79239			4.07958	0.865761	86.6275	171.25	255.412	339.414	423.032	506.833	590.286
4.08625	0.85666	3.17809	4.31557	4.99246	5.51888	5.61129	5.93355	5.90487			4.08625	0.85666	86.6772	171.314	255.49	339.515	423.107	506.928	590.399
4.09292	0.852275	3.23137	4.37979	5.06985	5.61917	5.69439	6.02834	6.01963			4.09292	0.852275	86.7305	171.378	255.567	339.616	423.19	507.023	590.513
4.09958	0.852198	3.28698	4.4462	5.14592	5.71479	5.78724	6.12554	6.13659			4.09958	0.852198	86.7861	171.444	255.643	339.711	423.283	507.12	590.63
4.10625	0.859246	3.34667	4.51804	5.22621	5.80604	5.88756	6.23082	6.25611			4.10625	0.859246	86.8458	171.516	255.724	339.802	423.383	507.225	590.75
4.11292	0.873058	3.40792	4.59563	5.31462	5.89588	6.00021	6.34286	6.38043			4.11292	0.873058	86.907	171.594	255.812	339.892	423.496	507.337	590.874
4.11958	0.89286	3.46921	4.67456	5.40907	5.98842	6.12013	6.45946	6.50466			4.11958	0.89286	86.9683	171.673	255.906	339.985	423.616	507.454	590.998
4.12625	0.909458	3.52131	4.75321	5.5029	6.08178	6.2379	6.57238	6.62622			4.12625	0.909458	87.0204	171.751	256	340.078	423.733	507.567	591.12
4.13292	0.923364	3.56234	4.82837	5.58696	6.1706	6.34062	6.67211	6.73715			4.13292	0.923364	87.0614	171.827	256.084	340.167	423.836	507.667	591.231
4.13958	0.939609	3.59756	4.89814	5.66645	6.25486	6.4306	6.75893	6.83744			4.13958	0.939609	87.0967	171.896	256.164	340.251	423.926	507.754	591.331
4.14625	0.958423	3.62834	4.96493	5.74611	6.33405	6.51351	6.83163	6.93474			4.14625	0.958423	87.1274	171.963	256.243	340.33	424.009	507.826	591.428
4.15292	0.973056	3.65747	5.01866	5.81828	6.40241	6.58568	6.89156	7.02614			4.15292	0.973056	87.1566	172.017	256.316	340.399	424.081	507.886	591.52
4.15958	0.978114	3.68144	5.05687	5.87036	6.454	6.6509	6.93524	7.1087			4.15958	0.978114	87.1805	172.055	256.368	340.45	424.146	507.93	591.602
4.16625	0.977827	3.69757	5.0764	5.89894	6.48355	6.70244	6.9607	7.17353			4.16625	0.977827	87.1967	172.075	256.396	340.48	424.198	507.955	591.667
4.17292	0.97184	3.70392	5.07644	5.91189	6.49316	6.73719	6.96997	7.22269			4.17292	0.97184	87.203	172.075	256.409	340.49	424.233	507.965	591.716
4.17958	0.962427	3.70034	5.05939	5.90784	6.48053	6.74616	6.96485	7.24998			4.17958	0.962427	87.1994	172.058	256.405	340.477	424.242	507.959	591.744
4.18625	0.951331	3.68661	5.02398	5.88329	6.44882	6.73342	6.94184	7.25176			4.18625	0.951331	87.1857	172.022	256.381	340.445	424.229	507.936	591.745
4.19292	0.942059	3.66114	4.97429	5.83969	6.4014	6.70252	6.89251	7.2283			4.19292	0.942059	87.1602	171.972	256.337	340.398	424.198	507.887	591.722
4.19958	0.930462	3.61967	4.91401	5.77539	6.3414	6.64645	6.81511	7.18328			4.19958	0.930462	87.1188	171.912	256.273	340.338	424.142	507.81	591.677
4.20625	0.915699	3.56431	4.84134	5.6911	6.26187	6.56367	6.71499	7.11919			4.20625	0.915699	87.0634	171.84	256.188	340.258	424.059	507.71	591.613
4.21292	0.898586	3.49224	4.75778	5.58453	6.15912	6.46175	6.5925	7.0342			4.21292	0.898586	86.9913	171.756	256.082	340.156	423.957	507.587	591.528
4.21958	0.882022	3.40674	4.6575	5.45883	6.03485	6.34077	6.44385	6.92867			4.21958	0.882022	86.9058	171.656	255.956	340.031	423.836	507.438	591.422
4.22625	0.863989	3.30878	4.53703	5.31468	5.8907	6.18895	6.26846	6.79486			4.22625	0.863989	86.8079	171.535	255.812	339.887	423.684	507.263	591.289
4.23292	0.844534	3.19848	4.39551	5.14943	5.72402	5.99954	6.06733	6.6295			4.23292	0.844534	86.6976	171.394	255.647	339.72	423.495	507.062	591.123
4.23958	0.828972	3.08222	4.23571	4.96861	5.53223	5.78459	5.84578	6.43441			4.23958	0.828972	86.5813	171.234	255.466	339.529	423.28	506.84	590.928
4.24625	0.809271	2.96001	4.06536	4.77569	5.32501	5.55675	5.60578	6.21589			4.24625	0.809271	86.4591	171.064	255.273	339.321	423.052	506.6	590.71
4.25292	0.783521	2.83429	3.8829	4.56767	5.10078	5.30958	5.34828	5.97097			4.25292	0.783521	86.3334	170.881	255.065	339.097	422.805	506.343	590.465
4.25958	0.747307	2.70192	3.69446	4.3419	4.85832	5.04356	5.06984	5.70194			4.25958	0.747307	86.201	170.693	254.839	338.855	422.539	506.064	590.196
4.26625	0.708886	2.55962	3.50179	4.09965	4.59509	4.76182	4.77392	5.41438			4.26625	0.708886	86.0587	170.5	254.597	338.591	422.257	505.769	589.908
4.27292	0.666692	2.4093	3.30293	3.84878	4.31894	4.47569	4.46518	5.11539			4.27292	0.666692	85.9084	170.301	254.346	338.315	421.971	505.46	589.609
4.27958	0.624258	2.25324	3.09394	3.59197	4.03018	4.18069	4.15142	4.80101			4.27958	0.624258	85.7523	170.092	254.089	338.027	421.676	505.146	589.295
4.28625	0.585787	2.10037	2.88382	3.33531	3.73443	3.87966	3.83782	4.4755			4.28625	0.585787	85.5995	169.882	253.833	337.731	421.375	504.832	588.969
4.29292	0.555913	1.95339	2.68196	3.09039	3.44468	3.58608	3.53471	4.15491			4.29292	0.555913	85.4525	169.68	253.588	337.441	421.082	504.529	588.649
4.29958	0.532265	1.81152	2.48756	2.85797	3.1703	3.30839	3.24785	3.84369			4.29958	0.532265	85.3106	169.486	253.355	337.167	420.804	504.242	588.337
4.30625	0.508689	1.67547	2.29294	2.63609	2.9098	3.04715	2.97966	3.53844			4.30625	0.508689	85.1746	169.291	253.133	336.906	420.543	503.974	588.032
4.31292	0.482286	1.55381	2.10853	2.42703	2.66497	2.80006	2.73296	3.24388			4.31292	0.482286	85.0529	169.107	252.924	336.661	420.296	503.728	587.738
4.31958	0.454611	1.44926	1.9419	2.23586	2.44472	2.56851	2.50215	2.97092			4.31958	0.454611	84.9484	168.94	252.733	336.441	420.064	503.497	587.465
4.32625	0.427876	1.35173	1.79003	2.05796	2.25251	2.35174	2.28325	2.71939			4.32625	0.427876	84.8508	168.788	252.555	336.249	419.847	503.278	587.213
4.33292	0.400499	1.25475	1.6421	1.88275	2.07587	2.14252	2.0761	2.47752			4.33292	0.400499	84.7538	168.64	252.38	336.072	419.638	503.071	586.971
4.33958	0.3742	1.15917	1.49867	1.71368	1.9068	1.94313	1.88101	2.24826			4.33958	0.3742	84.6583	168.497	252.211	335.903	419.439	502.876	586.742
4.34625	0.354899	1.07167	1.36909	1.55422	1.75115	1.7566	1.70578	2.04048			4.34625	0.354899	84.5708	168.367	252.052	335.748	419.252	502.7	586.534
4.35292	0.34017	0.991275	1.25919	1.41212	1.61192	1.59373	1.54991	1.85667			4.35292	0.34017	84.4904	168.257	251.909	335.608	419.089	502.544	586.35
4.35958	0.325337	0.916237	1.16823	1.28218	1.48817	1.45486	1.41586	1.69179			4.35958	0.325337	84.4153	168.166	251.779	335.485	418.95	502.41	586.185
4.36625	0.307704	0.850486	1.08936	1.16929	1.3729	1.33633	1.30429	1.54331			4.36625	0.307704	84.3496	168.088	251.667	335.369	418.832	502.299	586.037
4.37292	0.287336	0.792505	1.01562	1.07518	1.26878	1.23409	1.20763	1.41617			4.37292	0.287336	84.2916	168.014	251.572	335.265	418.73	502.202	585.91
4.37958	0.260601	0.741177	0.944066	0.991677	1.17001	1.1378	1.1232	1.30456			4.37958	0.260601	84.2403	167.942	251.489	335.166	418.633	502.118	585.798
4.38625	0.232789	0.69475	0.876205	0.917929	1.07862	1.05068	1.04675	1.20427			4.38625	0.232789	84.1938	167.874	251.415	335.075	418.546	502.041	585.698
4.39292	0.21524	0.654886	0.811823	0.851182	0.998525	0.964886	0.97818	1.11128			4.39292	0.21524	84.154	167.81	251.348	334.995	418.46	501.973	585.605
4.39958	0.209267	0.619527	0.75227	0.790709	0.931376	0.885182	0.912601	1.03027			4.39958	0.209267	84.1186	167.75	251.288	334.928	418.381	501.907	585.524
4.40625	0.207653	0.584736	0.698822	0.733889	0.872172	0.807507	0.851384	0.954884			4.40625	0.207653	84.0838	167.697	251.231	334.869	418.303	501.846	585.449
4.41292	0.207809	0.558884	0.654223	0.685246	0.81733	0.740551	0.796703	0.885012			4.41292	0.207809	84.058	167.652	251.183	334.814	418.236	501.791	585.379
4.41958	0.212137	0.543394	0.622729	0.651825	0.776757	0.694326	0.750487	0.825862			4.41958	0.212137	84.0425	167.621	251.149	334.773	418.19	501.745	585.32
4.42625	0.214405	0.53129	0.599659	0.629025	0.749188	0.663013	0.708408	0.78038			4.42625	0.214405	84.0304	167.598	251.126	334.746	418.158	501.703	585.274
4.43292	0.208011	0.508529	0.578504	0.607667	0.722585	0.635974	0.670066	0.742059			4.43292	0.208011	84.0076	167.577	251.105	334.719	418.131	501.665	585.236
4.43958	0.197888	0.480651	0.551219	0.584605	0.689509	0.603692	0.640393	0.699992			4.43958	0.197888	83.9797	167.549	251.082	334.686	418.099	501.635	585.194
4.44625	0.194297	0.459834	0.522914	0.566154	0.660568	0.575268	0.618205	0.664058			4.44625	0.194297	83.9589	167.521	251.063	334.657	418.071	501.613	585.158
4.45292	0.194501	0.442063	0.498381	0.549019	0.644864	0.554007	0.595521	0.638094			4.45292	0.194501	83.9412	167.497	251.046	334.641	418.049	501.59	585.132
4.45958	0.196666	0.423175	0.479349	0.528112	0.637308	0.531544	0.570029	0.616201			4.45958	0.196666	83.9223	167.478	251.025	334.634	418.027	501.565	585.11
4.46625	0.203799	0.409652	0.468469	0.504936	0.629867	0.507629	0.548552	0.594831			4.46625	0.203799	83.9087	167.467	251.002	334.626	418.003	501.543	585.089
4.47292	0.215777	0.413419	0.462057	0.486395	0.624201	0.4883	0.533351	0.577451			4.47292	0.215777	83.9125	167.46	250.984	334.621	417.984	501.528	585.071
4.47958	0.221104	0.423422	0.457312	0.474964	0.622307	0.47775	0.516266	0.568415			4.47958	0.221104	83.9225	167.456	250.972	334.619	417.973	501.511	585.062
4.48625	0.213799	0.42666	0.449722	0.462625	0.619028	0.46386	0.489411	0.557011			4.48625	0.213799	83.9258	167.448	250.96	334.615	417.959	501.484	585.051
4.49292	0.199856	0.421752	0.438376	0.443774	0.603991	0.442808	0.460209	0.538035			4.49292	0.199856	83.9208	167.437	250.941	334.6	417.938	501.455	585.032
4.49958	0.185969	0.413529	0.423064	0.427946	0.580057	0.419987	0.438216	0.516524			4.49958	0.185969	83.9126	167.421	250.925	334.576	417.915	501.433	585.01
4.50625	0.173974	0.399633	0.402564	0.419364	0.550495	0.400904	0.420022	0.494117			4.50625	0.173974	83.8987	167.401	250.917	334.547	417.896	501.415	584.988
4.51292	0.165873	0.379292	0.379715	0.416592	0.521496	0.38037	0.399524	0.470314			4.51292	0.165873	83.8784	167.378	250.914	334.518	417.876	501.394	584.964
4.51958	0.165358	0.357684	0.362672	0.407779	0.495517	0.357838	0.376597	0.446118			4.51958	0.165358	83.8568	167.361	250.905	334.492	417.853	501.371	584.94
4.52625	0.168166	0.335982	0.351996	0.391214	0.468939	0.338014	0.358901	0.424476			4.52625	0.168166	83.8351	167.35	250.889	334.465	417.833	501.353	584.918
4.53292	0.171673	0.315878	0.346149	0.374264	0.444359	0.32144	0.346672	0.407661			4.53292	0.171673	83.815	167.344	250.872	334.441	417.817	501.341	584.901
4.53958	0.173398	0.298815	0.34059	0.359318	0.423214	0.304575	0.335046	0.392565			4.53958	0.173398	83.7979	167.339	250.857	334.42	417.8	501.33	584.886
4.54625	0.174775	0.283654	0.332043	0.345559	0.407547	0.285939	0.322118	0.376866			4.54625	0.174775	83.7828	167.33	250.843	334.404	417.781	501.317	584.871
4.55292	0.170835	0.266576	0.322354	0.326641	0.391967	0.267952	0.309118	0.360501			4.55292	0.170835	83.7657	167.321	250.824	334.388	417.763	501.304	584.854
4.55958	0.162376	0.248283	0.308827	0.307705	0.373509	0.249545	0.296367	0.343636			4.55958	0.162376	83.7474	167.307	250.805	334.37	417.745	501.291	584.837
4.56625	0.158584	0.238752	0.296891	0.295761	0.356797	0.232877	0.286377	0.324071			4.56625	0.158584	83.7378	167.295	250.793	334.353	417.728	501.281	584.818
4.57292	0.160097	0.23703	0.286382	0.289043	0.346263	0.217631	0.277876	0.299734			4.57292	0.160097	83.7361	167.285	250.786	334.343	417.713	501.272	584.793
4.57958	0.158748	0.236149	0.274933	0.278071	0.342921	0.2	0.263652	0.272072			4.57958	0.158748	83.7352	167.273	250.775	334.339	417.695	501.258	584.766
4.58625	0.152423	0.234199	0.263921	0.259377	0.340916	0.18096	0.242545	0.246755			4.58625	0.152423	83.7333	167.262	250.757	334.337	417.676	501.237	584.74
4.59292	0.145224	0.231725	0.252566	0.238118	0.336347	0.160392	0.219611	0.226339			4.59292	0.145224	83.7308	167.251	250.735	334.333	417.656	501.214	584.72
4.59958	0.13977	0.226245	0.246448	0.220617	0.327429	0.146937	0.198898	0.212116			4.59958	0.13977	83.7253	167.245	250.718	334.324	417.642	501.193	584.706
4.60625	0.135191	0.213414	0.23892	0.204152	0.315732	0.134937	0.180968	0.203634			4.60625	0.135191	83.7125	167.237	250.701	334.312	417.63	501.176	584.697
4.61292	0.131616	0.198925	0.231933	0.189689	0.302699	0.122839	0.164994	0.201415			4.61292	0.131616	83.698	167.23	250.687	334.299	417.618	501.16	584.695
4.61958	0.134642	0.190236	0.224044	0.179172	0.286937	0.111194	0.154669	0.203063			4.61958	0.134642	83.6893	167.222	250.676	334.283	417.607	501.149	584.697
4.62625	0.135695	0.191798	0.219896	0.177052	0.277664	0.101967	0.15	0.204637			4.62625	0.135695	83.6909	167.218	250.674	334.274	417.597	501.145	584.698
4.63292	0.133208	0.195008	0.21844	0.176527	0.274755	0.0962717	0.145605	0.201751			4.63292	0.133208	83.6941	167.217	250.674	334.271	417.592	501.14	584.695
4.63958	0.125534	0.2018	0.212759	0.176137	0.27818	0.0890847	0.145085	0.192255			4.63958	0.125534	83.7009	167.211	250.673	334.275	417.585	501.14	584.686
4.64625	0.118169	0.21031	0.200509	0.179776	0.280389	0.0813144	0.14821	0.180958			4.64625	0.118169	83.7094	167.199	250.677	334.277	417.577	501.143	584.675
4.65292	0.109633	0.220968	0.188586	0.187856	0.280839	0.0760471	0.152548	0.172374			4.65292	0.109633	83.7201	167.187	250.685	334.277	417.572	501.147	584.666
4.65958	0.0981326	0.224331	0.181629	0.192528	0.277882	0.0739325	0.154876	0.168278			4.65958	0.0981326	83.7234	167.18	250.69	334.274	417.569	501.149	584.662
4.66625	0.0883402	0.21886	0.178909	0.188524	0.268156	0.070935	0.153667	0.164604			4.66625	0.0883402	83.718	167.177	250.686	334.265	417.566	501.148	584.658
4.67292	0.0861032	0.211164	0.170843	0.183397	0.253968	0.0633052	0.15286	0.161306			4.67292	0.0861032	83.7103	167.169	250.681	334.25	417.559	501.147	584.655
4.67958	0.090859	0.203202	0.166707	0.181777	0.244243	0.0569289	0.149033	0.162892			4.67958	0.090859	83.7023	167.165	250.679	334.241	417.552	501.144	584.657
4.68625	0.0955825	0.198827	0.170839	0.179535	0.242478	0.0499186	0.139928	0.16464			4.68625	0.0955825	83.6979	167.169	250.677	334.239	417.545	501.135	584.658
4.69292	0.0960206	0.192109	0.18048	0.173537	0.24697	0.0436058	0.126538	0.163314			4.69292	0.0960206	83.6912	167.179	250.671	334.243	417.539	501.121	584.657
4.69958	0.0974273	0.188472	0.186054	0.166123	0.25243	0.0371125	0.114593	0.156014			4.69958	0.0974273	83.6876	167.184	250.663	334.249	417.533	501.109	584.65
4.70625	0.102859	0.186639	0.185236	0.162578	0.263667	0.0331647	0.111918	0.150903			4.70625	0.102859	83.6857	167.183	250.66	334.26	417.529	501.107	584.645
4.71292	0.104903	0.184283	0.185593	0.160403	0.280566	0.0308691	0.112532	0.146492			4.71292	0.104903	83.6834	167.184	250.658	334.277	417.526	501.107	584.64
4.71958	0.0985745	0.183782	0.183914	0.156103	0.296293	0.0230232	0.113833	0.140045			4.71958	0.0985745	83.6829	167.182	250.653	334.293	417.519	501.108	584.634
4.72625	0.0846194	0.182726	0.178923	0.149929	0.304424	0.0156093	0.11323	0.134577			4.72625	0.0846194	83.6818	167.177	250.647	334.301	417.511	501.108	584.628
4.73292	0.0746762	0.182888	0.162696	0.140869	0.30347	0.0137476	0.1133	0.12884			4.73292	0.0746762	83.682	167.161	250.638	334.3	417.509	501.108	584.623
4.73958	0.0713624	0.18489	0.145115	0.138114	0.306437	0.0208197	0.118569	0.125564			4.73958	0.0713624	83.684	167.143	250.635	334.303	417.516	501.113	584.619
4.74625	0.0694671	0.187178	0.132736	0.144361	0.310777	0.030826	0.122396	0.123199			4.74625	0.0694671	83.6863	167.131	250.642	334.307	417.526	501.117	584.617
4.75292	0.0676814	0.187262	0.128878	0.158086	0.30829	0.0370502	0.122518	0.122202			4.75292	0.0676814	83.6864	167.127	250.655	334.305	417.533	501.117	584.616
4.75958	0.0673468	0.184284	0.127782	0.168296	0.295135	0.0424422	0.118845	0.117768			4.75958	0.0673468	83.6834	167.126	250.666	334.292	417.538	501.113	584.611
4.76625	0.0734286	0.179744	0.124438	0.171633	0.278921	0.0448447	0.114913	0.111563			4.76625	0.0734286	83.6788	167.123	250.669	334.275	417.54	501.109	584.605
4.77292	0.0791415	0.173785	0.126355	0.172598	0.268919	0.0414877	0.109659	0.105375			4.77292	0.0791415	83.6729	167.125	250.67	334.265	417.537	501.104	584.599
4.77958	0.0805767	0.161376	0.133843	0.168969	0.258138	0.028268	0.100604	0.0976038			4.77958	0.0805767	83.6605	167.132	250.666	334.255	417.524	501.095	584.591
4.78625	0.0808352	0.154393	0.142817	0.160228	0.240813	0.01168	0.0941867	0.0870269			4.78625	0.0808352	83.6535	167.141	250.658	334.237	417.507	501.089	584.581
4.79292	0.0792823	0.158387	0.147176	0.150353	0.227601	0.00255691	0.0931105	0.0828032			4.79292	0.0792823	83.6575	167.145	250.648	334.224	417.498	501.088	584.576
4.79958	0.076064	0.169126	0.149088	0.145107	0.224262	-0.00461139	0.0956143	0.0890066			4.79958	0.076064	83.6682	167.147	250.642	334.221	417.491	501.09	584.583
4.80625	0.0744191	0.18356	0.15146	0.14652	0.231397	-0.0141275	0.0992146	0.0999612			4.80625	0.0744191	83.6827	167.15	250.644	334.228	417.481	501.094	584.594
4.81292	0.0796276	0.197053	0.155808	0.154265	0.24248	-0.0203825	0.10633	0.110986			4.81292	0.0796276	83.6962	167.154	250.652	334.239	417.475	501.101	584.605
4.81958	0.0861654	0.2147	0.159299	0.164115	0.257098	-0.0176641	0.112868	0.118291			4.81958	0.0861654	83.7138	167.157	250.661	334.253	417.478	501.107	584.612
4.82625	0.089719	0.228838	0.162123	0.171164	0.279406	-0.0105051	0.112607	0.124929			4.82625	0.089719	83.7279	167.16	250.668	334.276	417.485	501.107	584.619
4.83292	0.0924284	0.236049	0.163888	0.170894	0.296779	-0.00462607	0.108164	0.128602			4.83292	0.0924284	83.7351	167.162	250.668	334.293	417.491	501.103	584.622
4.83958	0.0975652	0.234659	0.164743	0.165445	0.31088	-0.000243703	0.103287	0.128503			4.83958	0.0975652	83.7338	167.163	250.663	334.307	417.495	501.098	584.622
4.84625	0.105139	0.231238	0.162933	0.157087	0.317305	0.00636445	0.101801	0.122879			4.84625	0.105139	83.7303	167.161	250.654	334.314	417.502	501.096	584.617
4.85292	0.114097	0.236523	0.164757	0.153109	0.32334	0.0188529	0.104561	0.118504			4.85292	0.114097	83.7356	167.163	250.65	334.32	417.514	501.099	584.612
4.85958	0.122115	0.241603	0.173849	0.153604	0.324788	0.0345086	0.108286	0.123304			4.85958	0.122115	83.7407	167.172	250.651	334.321	417.53	501.103	584.617
4.86625	0.128481	0.236784	0.181132	0.150051	0.318375	0.0434364	0.110361	0.126296			4.86625	0.128481	83.7359	167.179	250.647	334.315	417.539	501.105	584.62
4.87292	0.135306	0.227899	0.184859	0.144183	0.313461	0.0430784	0.111464	0.123347			4.87292	0.135306	83.727	167.183	250.641	334.31	417.539	501.106	584.617
4.87958	0.142549	0.221536	0.192239	0.138925	0.315832	0.0433368	0.114416	0.116899			4.87958	0.142549	83.7206	167.19	250.636	334.312	417.539	501.109	584.611
4.88625	0.147142	0.217725	0.202439	0.136899	0.323819	0.0479055	0.122824	0.115655			4.88625	0.147142	83.7168	167.201	250.634	334.32	417.543	501.117	584.609
4.89292	0.142969	0.206355	0.211672	0.13482	0.327939	0.0500717	0.12914	0.122027			4.89292	0.142969	83.7055	167.21	250.632	334.324	417.546	501.124	584.616
4.89958	0.132785	0.191697	0.209944	0.129019	0.324999	0.0451648	0.134693	0.12602			4.89958	0.132785	83.6908	167.208	250.626	334.321	417.541	501.129	584.62
4.90625	0.123222	0.186763	0.200634	0.128542	0.323091	0.0416252	0.141818	0.130539			4.90625	0.123222	83.6859	167.199	250.626	334.319	417.537	501.136	584.624
4.91292	0.118179	0.19244	0.191925	0.134004	0.322832	0.0465122	0.152035	0.138042			4.91292	0.118179	83.6915	167.19	250.631	334.319	417.542	501.147	584.632
4.91958	0.11744	0.20508	0.184441	0.144291	0.323105	0.0554093	0.159878	0.146771			4.91958	0.11744	83.7042	167.183	250.642	334.319	417.551	501.154	584.64
4.92625	0.114599	0.21599	0.179113	0.153653	0.319115	0.0588185	0.163237	0.151933			4.92625	0.114599	83.7151	167.177	250.651	334.316	417.554	501.158	584.646
4.93292	0.109899	0.223338	0.17471	0.163451	0.313655	0.0560748	0.159013	0.152776			4.93292	0.109899	83.7224	167.173	250.661	334.31	417.552	501.154	584.646
4.93958	0.105657	0.226012	0.16899	0.172522	0.30699	0.0536966	0.152387	0.153254			4.93958	0.105657	83.7251	167.167	250.67	334.303	417.549	501.147	584.647
4.94625	0.103439	0.226299	0.16864	0.178027	0.29819	0.0526239	0.145878	0.154812			4.94625	0.103439	83.7254	167.167	250.675	334.295	417.548	501.14	584.648
4.95292	0.102962	0.225624	0.174877	0.185238	0.29205	0.0563836	0.140155	0.157234			4.95292	0.102962	83.7247	167.173	250.683	334.288	417.552	501.135	584.651
4.95958	0.0994902	0.222024	0.18142	0.193077	0.286537	0.0631869	0.132392	0.155671			4.95958	0.0994902	83.7211	167.18	250.69	334.283	417.559	501.127	584.649
4.96625	0.101971	0.215268	0.187562	0.199175	0.282144	0.0766078	0.124859	0.149415			4.96625	0.101971	83.7144	167.186	250.696	334.279	417.572	501.119	584.643
4.97292	0.104907	0.209978	0.192927	0.193701	0.280009	0.0974787	0.125411	0.143336			4.97292	0.104907	83.7091	167.191	250.691	334.276	417.593	501.12	584.637
4.97958	0.105226	0.212073	0.202219	0.181294	0.285245	0.116325	0.132882	0.139277			4.97958	0.105226	83.7112	167.2	250.679	334.282	417.612	501.127	584.633
4.98625	0.100256	0.221295	0.210921	0.173886	0.298818	0.129063	0.14174	0.135104			4.98625	0.100256	83.7204	167.209	250.671	334.295	417.625	501.136	584.629
4.99292	0.0925998	0.23206	0.213376	0.171651	0.311364	0.131387	0.147913	0.130406			4.99292	0.0925998	83.7312	167.212	250.669	334.308	417.627	501.142	584.624
4.99958	0.0853002	0.23724	0.20618	0.17202	0.320793	0.126163	0.14872	0.128455			4.99958	0.0853002	83.7363	167.204	250.669	334.317	417.622	501.143	584.622
5.00625	0.0737776	0.238268	0.18881	0.171137	0.324202	0.111585	0.141489	0.127298			5.00625	0.0737776	83.7374	167.187	250.668	334.321	417.607	501.136	584.621
5.01292	0.0622655	0.234404	0.169033	0.173066	0.323747	0.0855824	0.123778	0.121826			5.01292	0.0622655	83.7335	167.167	250.67	334.32	417.581	501.118	584.616
5.01958	0.0591888	0.227581	0.151821	0.178243	0.313188	0.057519	0.103535	0.110336			5.01958	0.0591888	83.7267	167.15	250.676	334.31	417.553	501.098	584.604
5.02625	0.0634128	0.215541	0.140092	0.181016	0.296411	0.037783	0.0877315	0.100515			5.02625	0.0634128	83.7146	167.138	250.678	334.293	417.533	501.082	584.594
5.03292	0.0685628	0.199939	0.134468	0.181199	0.279904	0.0309928	0.0780995	0.0958446			5.03292	0.0685628	83.699	167.133	250.678	334.276	417.526	501.073	584.59
5.03958	0.0719915	0.187354	0.135626	0.177341	0.26937	0.032723	0.079144	0.0979557			5.03958	0.0719915	83.6865	167.134	250.675	334.266	417.528	501.074	584.592
5.04625	0.0778401	0.18366	0.145163	0.176871	0.271285	0.0389296	0.0935758	0.105585			5.04625	0.0778401	83.6828	167.143	250.674	334.268	417.534	501.088	584.599
5.05292	0.0852001	0.189996	0.157973	0.182924	0.284013	0.0513776	0.115718	0.116488			5.05292	0.0852001	83.6891	167.156	250.68	334.28	417.547	501.11	584.61
5.05958	0.0859352	0.19918	0.167008	0.193807	0.303003	0.0666228	0.135049	0.124093			5.05958	0.0859352	83.6983	167.165	250.691	334.299	417.562	501.13	584.618
5.06625	0.0818335	0.207407	0.170991	0.202728	0.316692	0.0774217	0.148591	0.122831			5.06625	0.0818335	83.7065	167.169	250.7	334.313	417.573	501.143	584.617
5.07292	0.0774558	0.211091	0.173574	0.206941	0.320905	0.0777032	0.15518	0.117307			5.07292	0.0774558	83.7102	167.172	250.704	334.317	417.573	501.15	584.611
5.07958	0.0723132	0.207849	0.171777	0.205242	0.312054	0.0685197	0.151468	0.107404			5.07958	0.0723132	83.7069	167.17	250.703	334.308	417.564	501.146	584.601
5.08625	0.0609471	0.192879	0.163629	0.199433	0.290509	0.0556815	0.136287	0.0930568			5.08625	0.0609471	83.692	167.162	250.697	334.287	417.551	501.131	584.587
5.09292	0.0491779	0.171536	0.143936	0.187273	0.261183	0.0401374	0.116412	0.0776554			5.09292	0.0491779	83.6706	167.142	250.685	334.258	417.536	501.111	584.571
5.09958	0.0456468	0.14937	0.126969	0.170025	0.234398	0.0256295	0.0976221	0.0702254			5.09958	0.0456468	83.6485	167.125	250.667	334.231	417.521	501.092	584.564
5.10625	0.0465661	0.128877	0.114737	0.149853	0.215656	0.0102042	0.0808984	0.0684841			5.10625	0.0465661	83.628	167.113	250.647	334.212	417.506	501.075	584.562
5.11292	0.0475302	0.10863	0.104362	0.127191	0.205869	-0.00469765	0.0661268	0.0628767			5.11292	0.0475302	83.6077	167.103	250.624	334.202	417.491	501.061	584.557
5.11958	0.0529769	0.0953281	0.0952855	0.112896	0.204925	-0.018465	0.0648978	0.0523702			5.11958	0.0529769	83.5944	167.093	250.61	334.201	417.477	501.059	584.546
5.12625	0.0634928	0.0909645	0.0911389	0.113163	0.211391	-0.0253068	0.0739832	0.0463162			5.12625	0.0634928	83.5901	167.089	250.61	334.208	417.47	501.069	584.54
5.13292	0.071765	0.0903316	0.0965258	0.123426	0.220223	-0.0254852	0.0836859	0.0455042			5.13292	0.071765	83.5894	167.095	250.621	334.217	417.47	501.078	584.539
5.13958	0.0785261	0.0977911	0.103665	0.135334	0.229748	-0.0254578	0.0937849	0.0450142			5.13958	0.0785261	83.5969	167.102	250.633	334.226	417.47	501.088	584.539
5.14625	0.0868922	0.114715	0.111395	0.149362	0.240438	-0.0207901	0.105012	0.0474991			5.14625	0.0868922	83.6138	167.11	250.647	334.237	417.475	501.1	584.541
5.15292	0.0937991	0.133656	0.11985	0.169106	0.245877	-0.00924437	0.118118	0.0535695			5.15292	0.0937991	83.6328	167.118	250.666	334.242	417.486	501.113	584.547
5.15958	0.0902454	0.143358	0.127503	0.182968	0.241619	0.00502244	0.120286	0.0593157			5.15958	0.0902454	83.6425	167.126	250.68	334.238	417.501	501.115	584.553
5.16625	0.0766171	0.141203	0.13443	0.18155	0.227803	0.011431	0.109042	0.0562285			5.16625	0.0766171	83.6403	167.133	250.679	334.224	417.507	501.104	584.55
5.17292	0.0599547	0.13305	0.134491	0.162643	0.205082	0.00188103	0.0919028	0.0391234			5.17292	0.0599547	83.6321	167.133	250.66	334.201	417.497	501.086	584.533
5.17958	0.0437103	0.115358	0.125764	0.138981	0.180465	-0.0156283	0.0723206	0.0113228			5.17958	0.0437103	83.6145	167.124	250.636	334.177	417.48	501.067	584.505
5.18625	0.0256464	0.0901931	0.108052	0.113113	0.157459	-0.0408131	0.0523493	-0.0221247			5.18625	0.0256464	83.5893	167.106	250.61	334.154	417.455	501.047	584.472
5.19292	0.012379	0.0707572	0.085449	0.0836639	0.144222	-0.0668234	0.0333598	-0.0523569			5.19292	0.012379	83.5699	167.084	250.581	334.141	417.429	501.028	584.441
5.19958	0.00613849	0.0644279	0.0631647	0.056703	0.144441	-0.0884474	0.0142447	-0.0727339			5.19958	0.00613849	83.5635	167.061	250.554	334.141	417.407	501.009	584.421
5.20625	0.00837408	0.0705752	0.0400365	0.0333788	0.150681	-0.104849	-0.0016395	-0.0853717			5.20625	0.00837408	83.5697	167.038	250.531	334.147	417.391	500.993	584.408
5.21292	0.0131674	0.0797574	0.0260576	0.0244638	0.164177	-0.11379	-0.0116281	-0.0874297			5.21292	0.0131674	83.5789	167.024	250.522	334.161	417.382	500.983	584.406
5.21958	0.0164496	0.0892257	0.0247453	0.0213642	0.169661	-0.118196	-0.0207437	-0.0825431			5.21958	0.0164496	83.5883	167.023	250.519	334.166	417.377	500.974	584.411
5.22625	0.0125272	0.0931063	0.0321728	0.0223535	0.164451	-0.115651	-0.030865	-0.0774997			5.22625	0.0125272	83.5922	167.03	250.52	334.161	417.38	500.964	584.416
5.23292	0.00250096	0.0880606	0.0385792	0.0237524	0.149161	-0.114399	-0.0413681	-0.0787228			5.23292	0.00250096	83.5872	167.037	250.521	334.146	417.381	500.953	584.415
5.23958	-0.00309995	0.0827948	0.0441823	0.0321401	0.131799	-0.108988	-0.0412469	-0.0821796			5.23958	-0.00309995	83.5819	167.042	250.529	334.128	417.386	500.953	584.411
5.24625	-0.00436157	0.080698	0.0531196	0.0499723	0.116729	-0.0965097	-0.0315413	-0.0813485			5.24625	-0.00436157	83.5798	167.051	250.547	334.113	417.399	500.963	584.412
5.25292	-0.00692407	0.0754035	0.0590749	0.0632847	0.102385	-0.0805624	-0.0255207	-0.0839763			5.25292	-0.00692407	83.5745	167.057	250.561	334.099	417.415	500.969	584.41
5.25958	-0.0101497	0.0645313	0.0526214	0.070432	0.0952275	-0.0712211	-0.021117	-0.089953			5.25958	-0.0101497	83.5636	167.051	250.568	334.092	417.424	500.973	584.404
5.26625	-0.00854274	0.0549524	0.0408506	0.0717067	0.0955486	-0.0684871	-0.0190332	-0.0912333			5.26625	-0.00854274	83.554	167.039	250.569	334.092	417.427	500.976	584.402
5.27292	-0.00140354	0.0474598	0.0348012	0.0676934	0.0958268	-0.0648424	-0.020477	-0.0886996			5.27292	-0.00140354	83.5466	167.033	250.565	334.092	417.431	500.974	584.405
5.27958	0.0069522	0.0390982	0.0336863	0.0525744	0.0888141	-0.0685135	-0.0278569	-0.0902913			5.27958	0.0069522	83.5382	167.032	250.55	334.085	417.427	500.967	584.403
5.28625	0.0168901	0.0328397	0.0346624	0.0340587	0.0841266	-0.0780357	-0.0350852	-0.0936068			5.28625	0.0168901	83.5319	167.033	250.531	334.081	417.417	500.959	584.4
5.29292	0.0301682	0.0391303	0.0379351	0.0205874	0.0887751	-0.0874949	-0.0342048	-0.0874731			5.29292	0.0301682	83.5382	167.036	250.518	334.085	417.408	500.96	584.406
5.29958	0.0462132	0.0578837	0.0463708	0.0131181	0.104671	-0.0840303	-0.0296039	-0.0766532			5.29958	0.0462132	83.557	167.045	250.51	334.101	417.411	500.965	584.417
5.30625	0.0543549	0.079096	0.0562077	0.00891249	0.125738	-0.0743574	-0.0267074	-0.0687236			5.30625	0.0543549	83.5782	167.054	250.506	334.122	417.421	500.968	584.425
5.31292	0.0544325	0.0970749	0.0568308	0.00731436	0.14512	-0.0701945	-0.0247225	-0.0685773			5.31292	0.0544325	83.5962	167.055	250.505	334.142	417.425	500.97	584.425
5.31958	0.0469862	0.110098	0.0508304	0.00865604	0.159337	-0.0708795	-0.0269236	-0.0712399			5.31958	0.0469862	83.6092	167.049	250.506	334.156	417.425	500.968	584.422
5.32625	0.0388674	0.113879	0.0372193	0.00337962	0.161213	-0.0763309	-0.0307508	-0.0796058			5.32625	0.0388674	83.613	167.035	250.501	334.158	417.419	500.964	584.414
5.33292	0.0322153	0.10844	0.0232996	-0.00823914	0.15627	-0.0809983	-0.0335883	-0.0935255			5.33292	0.0322153	83.6075	167.021	250.489	334.153	417.414	500.961	584.4
5.33958	0.0231331	0.0968264	0.0150304	-0.0166847	0.143533	-0.0899114	-0.0388557	-0.105609			5.33958	0.0231331	83.5959	167.013	250.481	334.14	417.406	500.956	584.388
5.34625	0.0169475	0.0876388	0.0103759	-0.0183203	0.124254	-0.10333	-0.045995	-0.113125			5.34625	0.0169475	83.5867	167.009	250.479	334.121	417.392	500.949	584.381
5.35292	0.0170955	0.0866815	0.0126034	-0.0134055	0.107234	-0.110343	-0.0520459	-0.112328			5.35292	0.0170955	83.5858	167.011	250.484	334.104	417.385	500.943	584.381
5.35958	0.0235013	0.0883966	0.0175755	-0.0101362	0.102874	-0.111022	-0.0523158	-0.106879			5.35958	0.0235013	83.5875	167.016	250.487	334.099	417.384	500.942	584.387
5.36625	0.027808	0.0902181	0.0280757	-0.00727848	0.1105	-0.106288	-0.0532543	-0.0992398			5.36625	0.027808	83.5893	167.026	250.49	334.107	417.389	500.941	584.394
5.37292	0.0307067	0.0930134	0.0408426	-0.000331977	0.119354	-0.101404	-0.0603692	-0.0931486			5.37292	0.0307067	83.5921	167.039	250.497	334.116	417.394	500.934	584.401
5.37958	0.0372165	0.102182	0.0519799	0.00670556	0.123531	-0.0901048	-0.0662572	-0.0915481			5.37958	0.0372165	83.6013	167.05	250.504	334.12	417.405	500.928	584.402
5.38625	0.0420448	0.113547	0.0635149	0.0106723	0.126544	-0.0744911	-0.0647667	-0.0909804			5.38625	0.0420448	83.6126	167.062	250.508	334.123	417.421	500.93	584.403
5.39292	0.040548	0.119544	0.0729155	0.00611021	0.131518	-0.0643403	-0.0591109	-0.0892091			5.39292	0.040548	83.6186	167.071	250.503	334.128	417.431	500.935	584.404
5.39958	0.0327586	0.11989	0.0794976	0.00449694	0.134673	-0.0604281	-0.0540257	-0.0883491			5.39958	0.0327586	83.619	167.078	250.502	334.131	417.435	500.941	584.405
5.40625	0.024241	0.120027	0.0853003	0.00658072	0.132466	-0.0585846	-0.0477614	-0.0877916			5.40625	0.024241	83.6191	167.083	250.504	334.129	417.437	500.947	584.406
5.41292	0.0145876	0.118192	0.0872738	0.0109882	0.125906	-0.0553294	-0.0407255	-0.0867718			5.41292	0.0145876	83.6173	167.085	250.508	334.122	417.44	500.954	584.407
5.41958	0.00389487	0.109897	0.0862154	0.012681	0.119969	-0.0580909	-0.0356826	-0.0868765			5.41958	0.00389487	83.609	167.084	250.51	334.116	417.437	500.959	584.407
5.42625	-0.0082475	0.0960041	0.0793337	0.0113092	0.117167	-0.0650448	-0.0382882	-0.0880361			5.42625	-0.0082475	83.5951	167.078	250.509	334.114	417.43	500.956	584.406
5.43292	-0.0151911	0.0821079	0.0643969	0.00815032	0.108763	-0.0748912	-0.0452319	-0.0929594			5.43292	-0.0151911	83.5812	167.063	250.505	334.105	417.421	500.949	584.401
5.43958	-0.013153	0.072531	0.0443231	0.00185845	0.0957954	-0.0829493	-0.0551147	-0.0996817			5.43958	-0.013153	83.5716	167.043	250.499	334.092	417.413	500.939	584.394
5.44625	-0.00641958	0.06204	0.0226702	-0.00903693	0.0853768	-0.091832	-0.0688852	-0.109891			5.44625	-0.00641958	83.5611	167.021	250.488	334.082	417.404	500.926	584.384
5.45292	0.00170506	0.0523679	0.00417657	-0.0235654	0.0784777	-0.104282	-0.0784036	-0.120755			5.45292	0.00170506	83.5515	167.002	250.474	334.075	417.391	500.916	584.373
5.45958	0.00693069	0.0476676	-0.00647844	-0.0353567	0.0786074	-0.113675	-0.0779463	-0.12235			5.45958	0.00693069	83.5468	166.992	250.462	334.075	417.382	500.917	584.371
5.46625	0.0128915	0.0485673	-0.0108097	-0.041605	0.081419	-0.117417	-0.0657867	-0.116191			5.46625	0.0128915	83.5477	166.987	250.456	334.078	417.378	500.929	584.377
5.47292	0.0196675	0.05452	-0.0046019	-0.0377959	0.0947648	-0.110774	-0.0451824	-0.101877			5.47292	0.0196675	83.5536	166.994	250.459	334.091	417.385	500.949	584.392
5.47958	0.0252339	0.0646735	0.00939972	-0.0255431	0.117985	-0.0985646	-0.0200656	-0.085014			5.47958	0.0252339	83.5638	167.008	250.472	334.114	417.397	500.975	584.409
5.48625	0.0322828	0.0766352	0.0261173	-0.00832443	0.137588	-0.0828609	0.00319572	-0.063528			5.48625	0.0322828	83.5757	167.024	250.489	334.134	417.413	500.998	584.43
5.49292	0.0415927	0.0903513	0.0398153	0.00809022	0.150188	-0.067964	0.0167971	-0.0379091			5.49292	0.0415927	83.5894	167.038	250.505	334.147	417.428	501.011	584.456
5.49958	0.0563948	0.0995003	0.0472843	0.0220826	0.155597	-0.0534887	0.0220625	-0.013274			5.49958	0.0563948	83.5986	167.045	250.519	334.152	417.442	501.017	584.48
5.50625	0.0697135	0.105134	0.0498435	0.0348063	0.157353	-0.041768	0.0201224	0.00406709			5.50625	0.0697135	83.6042	167.048	250.532	334.154	417.454	501.015	584.498
5.51292	0.0771185	0.105523	0.0489028	0.0429434	0.150709	-0.0389162	0.0122687	0.00884844			5.51292	0.0771185	83.6046	167.047	250.54	334.147	417.457	501.007	584.503
5.51958	0.0743831	0.0996731	0.0448379	0.0434179	0.135447	-0.046274	0.000473323	0.00430678			5.51958	0.0743831	83.5988	167.043	250.541	334.132	417.449	500.995	584.498
5.52625	0.0599937	0.0915869	0.0424478	0.041029	0.121138	-0.0596102	-0.00724036	-0.00571276			5.52625	0.0599937	83.5907	167.041	250.538	334.118	417.436	500.987	584.488
5.53292	0.04026	0.0818365	0.0384755	0.0297223	0.111261	-0.0742601	-0.0107615	-0.0220828			5.53292	0.04026	83.5809	167.037	250.527	334.108	417.421	500.984	584.472
5.53958	0.0220339	0.0696374	0.031022	0.00814831	0.100178	-0.0925494	-0.0151594	-0.0476562			5.53958	0.0220339	83.5687	167.029	250.505	334.097	417.403	500.979	584.446
5.54625	0.0125022	0.057844	0.0254336	-0.0187213	0.0899976	-0.111235	-0.0189691	-0.0737486			5.54625	0.0125022	83.5569	167.024	250.479	334.086	417.384	500.976	584.42
5.55292	0.0054135	0.0507625	0.0287803	-0.0382532	0.0857245	-0.121733	-0.0212894	-0.087568			5.55292	0.0054135	83.5499	167.027	250.459	334.082	417.374	500.973	584.406
5.55958	0.00390134	0.049694	0.0373349	-0.0445155	0.0894757	-0.123617	-0.0223247	-0.089027			5.55958	0.00390134	83.5488	167.036	250.453	334.086	417.372	500.972	584.405
5.56625	0.00777016	0.0537737	0.0461193	-0.0407969	0.0989164	-0.11812	-0.0275158	-0.081673			5.56625	0.00777016	83.5529	167.044	250.456	334.095	417.377	500.967	584.412
5.57292	0.0165611	0.0610235	0.053405	-0.0309818	0.112069	-0.109657	-0.0330299	-0.0686654			5.57292	0.0165611	83.5601	167.052	250.466	334.108	417.386	500.962	584.425
5.57958	0.0246981	0.0768335	0.0607284	-0.0201592	0.132429	-0.100299	-0.0387213	-0.0489442			5.57958	0.0246981	83.5759	167.059	250.477	334.129	417.395	500.956	584.445
5.58625	0.0331962	0.0952569	0.0662308	-0.0101444	0.15198	-0.0867665	-0.0483429	-0.0291366			5.58625	0.0331962	83.5944	167.064	250.487	334.148	417.409	500.946	584.465
5.59292	0.0446065	0.109681	0.0638815	-0.00672839	0.163502	-0.0763028	-0.0607745	-0.0214724			5.59292	0.0446065	83.6088	167.062	250.491	334.16	417.419	500.934	584.472
5.59958	0.0530223	0.116929	0.0578229	-0.00978015	0.16808	-0.0688088	-0.0709553	-0.0232394			5.59958	0.0530223	83.616	167.056	250.488	334.164	417.427	500.924	584.47
5.60625	0.0511845	0.117787	0.0538519	-0.0191378	0.168736	-0.0705433	-0.0742237	-0.028641			5.60625	0.0511845	83.6169	167.052	250.478	334.165	417.425	500.92	584.465
5.61292	0.0402926	0.113881	0.0508173	-0.0271299	0.167896	-0.079923	-0.0736715	-0.0316755			5.61292	0.0402926	83.613	167.049	250.47	334.164	417.416	500.921	584.462
5.61958	0.0276953	0.104733	0.0448511	-0.0314264	0.159308	-0.0920701	-0.0686258	-0.0347807			5.61958	0.0276953	83.6038	167.043	250.466	334.156	417.403	500.926	584.459
5.62625	0.0152382	0.0936433	0.0298838	-0.0308418	0.144157	-0.110004	-0.0605789	-0.0406881			5.62625	0.0152382	83.5927	167.028	250.466	334.141	417.385	500.934	584.453
5.63292	0.00290469	0.0837329	0.0126416	-0.033367	0.12685	-0.132327	-0.0552694	-0.0483935			5.63292	0.00290469	83.5828	167.011	250.464	334.123	417.363	500.939	584.445
5.63958	-0.00397623	0.0768327	-0.000257861	-0.0400959	0.113923	-0.156148	-0.0559515	-0.0565246			5.63958	-0.00397623	83.5759	166.998	250.457	334.11	417.339	500.939	584.437
5.64625	-0.000701393	0.0760144	-0.011133	-0.0494336	0.104585	-0.170528	-0.0569682	-0.0664461			5.64625	-0.000701393	83.5751	166.987	250.448	334.101	417.325	500.938	584.427
5.65292	0.00746726	0.0766286	-0.0169148	-0.0595968	0.0968058	-0.172409	-0.0573826	-0.0789037			5.65292	0.00746726	83.5757	166.981	250.438	334.093	417.323	500.937	584.415
5.65958	0.016497	0.0758011	-0.021758	-0.0716408	0.0895302	-0.172306	-0.0555054	-0.0932835			5.65958	0.016497	83.5749	166.976	250.426	334.086	417.323	500.939	584.4
5.66625	0.0277014	0.0698519	-0.0135225	-0.0828269	0.090265	-0.171959	-0.0528841	-0.101737			5.66625	0.0277014	83.5689	166.985	250.414	334.087	417.324	500.942	584.392
5.67292	0.0410733	0.06315	0.003844	-0.0895714	0.102117	-0.167859	-0.0457111	-0.103444			5.67292	0.0410733	83.5622	167.002	250.408	334.099	417.328	500.949	584.39
5.67958	0.0534575	0.0577168	0.022021	-0.0890036	0.119374	-0.158404	-0.0342805	-0.0986188			5.67958	0.0534575	83.5568	167.02	250.408	334.116	417.337	500.96	584.395
5.68625	0.0633185	0.0504106	0.0309652	-0.0816049	0.132018	-0.149227	-0.0225122	-0.091582			5.68625	0.0633185	83.5495	167.029	250.416	334.128	417.346	500.972	584.402
5.69292	0.0683978	0.0402381	0.0292976	-0.0668349	0.134867	-0.141376	-0.0164792	-0.0851433			5.69292	0.0683978	83.5393	167.027	250.43	334.131	417.354	500.978	584.409
5.69958	0.0671948	0.0258581	0.0227945	-0.0526546	0.131881	-0.138682	-0.0229274	-0.0835401			5.69958	0.0671948	83.525	167.021	250.445	334.128	417.357	500.972	584.41
5.70625	0.0609969	0.0135543	0.0135907	-0.0410086	0.128269	-0.140432	-0.0372315	-0.0884525			5.70625	0.0609969	83.5127	167.012	250.456	334.125	417.355	500.957	584.405
5.71292	0.0590293	0.0028993	0.00598039	-0.0319041	0.123545	-0.144735	-0.0525506	-0.0932017			5.71292	0.0590293	83.502	167.004	250.465	334.12	417.351	500.942	584.4
5.71958	0.063695	-0.00650587	0.00168304	-0.0242955	0.114941	-0.150461	-0.0688657	-0.0941612			5.71958	0.063695	83.4926	167	250.473	334.111	417.345	500.926	584.4
5.72625	0.0687109	-0.012675	0.00110444	-0.0197327	0.101384	-0.157991	-0.0905527	-0.0952167			5.72625	0.0687109	83.4864	166.999	250.478	334.098	417.337	500.904	584.398
5.73292	0.0688593	-0.0174539	0.00249577	-0.0217086	0.0846261	-0.166049	-0.113293	-0.0995474			5.73292	0.0688593	83.4816	167.001	250.476	334.081	417.329	500.881	584.394
5.73958	0.0597033	-0.0237788	0.00212048	-0.0248386	0.0695751	-0.173295	-0.12674	-0.104691			5.73958	0.0597033	83.4753	167	250.472	334.066	417.322	500.868	584.389
5.74625	0.0441366	-0.0340324	2.36549e-05	-0.031453	0.0519935	-0.179345	-0.133724	-0.108695			5.74625	0.0441366	83.4651	166.998	250.466	334.048	417.316	500.861	584.385
5.75292	0.0255339	-0.0459389	-0.0092438	-0.0408962	0.0315831	-0.191502	-0.136591	-0.117486			5.75292	0.0255339	83.4532	166.989	250.456	334.028	417.304	500.858	584.376
5.75958	0.0055481	-0.0560307	-0.0226043	-0.0499793	0.0115327	-0.204374	-0.13941	-0.127985			5.75958	0.0055481	83.4431	166.976	250.447	334.008	417.291	500.855	584.366
5.76625	-0.0130439	-0.0622991	-0.0357838	-0.0543778	-0.00144889	-0.21787	-0.136068	-0.139257			5.76625	-0.0130439	83.4368	166.962	250.443	333.995	417.278	500.859	584.354
5.77292	-0.0251067	-0.0618402	-0.0411516	-0.0508095	0.000212122	-0.229194	-0.126673	-0.147009			5.77292	-0.0251067	83.4373	166.957	250.446	333.997	417.266	500.868	584.347
5.77958	-0.0179352	-0.0473047	-0.0362802	-0.0391326	0.0123658	-0.234514	-0.110442	-0.148337			5.77958	-0.0179352	83.4518	166.962	250.458	334.009	417.261	500.884	584.345
5.78625	0.00241153	-0.0193649	-0.0260604	-0.0177542	0.0318368	-0.221859	-0.0900949	-0.140025			5.78625	0.00241153	83.4797	166.972	250.48	334.028	417.274	500.904	584.354
5.79292	0.0240098	0.0140041	-0.0128611	0.00193918	0.0500997	-0.191219	-0.0680197	-0.12301			5.79292	0.0240098	83.5131	166.985	250.499	334.046	417.304	500.927	584.371
5.79958	0.0358682	0.0429379	0.00135103	0.0150825	0.0699188	-0.156339	-0.0504393	-0.102123			5.79958	0.0358682	83.542	167	250.512	334.066	417.339	500.944	584.392
5.80625	0.0410815	0.0641147	0.01671	0.0157485	0.0882277	-0.129273	-0.0437955	-0.0853331			5.80625	0.0410815	83.5632	167.015	250.513	334.085	417.366	500.951	584.408
5.81292	0.0467703	0.0795042	0.0268957	0.00800481	0.102419	-0.111306	-0.0447824	-0.0784853			5.81292	0.0467703	83.5786	167.025	250.505	334.099	417.384	500.95	584.415
5.81958	0.0465701	0.0869214	0.034747	-0.00539067	0.110481	-0.0996183	-0.0526121	-0.0782634			5.81958	0.0465701	83.586	167.033	250.492	334.107	417.396	500.942	584.415
5.82625	0.0387317	0.0849875	0.0411271	-0.0178966	0.108465	-0.101224	-0.0661725	-0.0866653			5.82625	0.0387317	83.5841	167.039	250.479	334.105	417.394	500.928	584.407
5.83292	0.0268858	0.0783506	0.040967	-0.0253575	0.0995738	-0.117266	-0.0866015	-0.103991			5.83292	0.0268858	83.5774	167.039	250.472	334.096	417.378	500.908	584.39
5.83958	0.0247309	0.0707578	0.032555	-0.0288021	0.0865925	-0.137435	-0.105922	-0.125755			5.83958	0.0247309	83.5699	167.031	250.468	334.083	417.358	500.889	584.368
5.84625	0.03107	0.0662055	0.0196397	-0.0264949	0.0779324	-0.150264	-0.114842	-0.142485			5.84625	0.03107	83.5653	167.018	250.471	334.074	417.345	500.88	584.351
5.85292	0.038051	0.0636003	0.0110104	-0.0180102	0.0735425	-0.154037	-0.112153	-0.149684			5.85292	0.038051	83.5627	167.009	250.479	334.07	417.341	500.882	584.344
5.85958	0.0435665	0.0672156	0.004573	-0.00324473	0.0759102	-0.150955	-0.105207	-0.152306			5.85958	0.0435665	83.5663	167.003	250.494	334.072	417.345	500.889	584.341
5.86625	0.0505173	0.0789963	-0.0042946	0.0109759	0.0848857	-0.143032	-0.0992096	-0.153545			5.86625	0.0505173	83.5781	166.994	250.508	334.081	417.352	500.895	584.34
5.87292	0.05241	0.0887373	-0.00909383	0.0185107	0.10148	-0.12873	-0.0949327	-0.151191			5.87292	0.05241	83.5878	166.989	250.516	334.098	417.367	500.9	584.342
5.87958	0.0442064	0.0880637	-0.0140806	0.0171298	0.115358	-0.118012	-0.0902617	-0.149502			5.87958	0.0442064	83.5872	166.984	250.514	334.112	417.377	500.904	584.344
5.88625	0.0323096	0.0809793	-0.0174917	0.0117462	0.119988	-0.112685	-0.088807	-0.150529			5.88625	0.0323096	83.5801	166.981	250.509	334.116	417.383	500.906	584.343
5.89292	0.0253516	0.0724711	-0.0174947	-0.00208677	0.115692	-0.114589	-0.092904	-0.155777			5.89292	0.0253516	83.5716	166.981	250.495	334.112	417.381	500.902	584.338
5.89958	0.0196841	0.0602187	-0.0135834	-0.021911	0.106358	-0.124211	-0.0966642	-0.159019			5.89958	0.0196841	83.5593	166.985	250.475	334.103	417.371	500.898	584.335
5.90625	0.0103082	0.0440152	-0.00873509	-0.0394044	0.096971	-0.132886	-0.0969801	-0.156078			5.90625	0.0103082	83.5431	166.989	250.458	334.093	417.363	500.898	584.338
5.91292	0.00399988	0.0338762	-0.00719507	-0.0472791	0.0924341	-0.135843	-0.0923212	-0.153107			5.91292	0.00399988	83.533	166.991	250.45	334.089	417.36	500.902	584.341
5.91958	0.00413533	0.0352129	-0.00468681	-0.0465638	0.0912421	-0.130255	-0.0888479	-0.152506			5.91958	0.00413533	83.5343	166.994	250.451	334.088	417.365	500.906	584.341
5.92625	0.00596053	0.0407162	0.0025646	-0.0487431	0.0938313	-0.122718	-0.0879764	-0.153838			5.92625	0.00596053	83.5398	167.001	250.449	334.09	417.373	500.907	584.34
5.93292	0.00896251	0.0449548	0.00858849	-0.0481258	0.09874	-0.11442	-0.0859281	-0.153059			5.93292	0.00896251	83.5441	167.007	250.449	334.095	417.381	500.909	584.341
5.93958	0.011476	0.0460145	0.0104504	-0.0444536	0.107181	-0.102509	-0.0915209	-0.150721			5.93958	0.011476	83.5451	167.009	250.453	334.104	417.393	500.903	584.343
5.94625	0.0163984	0.0408302	0.00404474	-0.0438833	0.112996	-0.100841	-0.0999498	-0.153312			5.94625	0.0163984	83.5399	167.002	250.453	334.109	417.395	500.895	584.34
5.95292	0.0245041	0.0344997	0.000336997	-0.0460445	0.115126	-0.110475	-0.104719	-0.157496			5.95292	0.0245041	83.5336	166.999	250.451	334.112	417.385	500.89	584.336
5.95958	0.0329131	0.029335	0.0006015	-0.0459842	0.121386	-0.126942	-0.104416	-0.157708			5.95958	0.0329131	83.5284	166.999	250.451	334.118	417.369	500.89	584.336
5.96625	0.0440107	0.0293294	-0.00120934	-0.0381895	0.128704	-0.140419	-0.100948	-0.156658			5.96625	0.0440107	83.5284	166.997	250.459	334.125	417.355	500.894	584.337
5.97292	0.0560611	0.0345435	-0.00853094	-0.0247026	0.130269	-0.151699	-0.0955731	-0.156827			5.97292	0.0560611	83.5336	166.99	250.473	334.127	417.344	500.899	584.337
5.97958	0.0694051	0.0455244	-0.0146966	-0.00839809	0.123209	-0.158857	-0.0817523	-0.158225			5.97958	0.0694051	83.5446	166.983	250.489	334.12	417.337	500.913	584.335
5.98625	0.0786485	0.0574707	-0.0146173	0.00604591	0.116195	-0.159433	-0.069171	-0.157668			5.98625	0.0786485	83.5566	166.984	250.503	334.113	417.336	500.925	584.336
5.99292	0.0778996	0.0599789	-0.013392	0.0127735	0.109095	-0.158289	-0.0684894	-0.159304			5.99292	0.0778996	83.5591	166.985	250.51	334.105	417.337	500.926	584.334
5.99958	0.0669951	0.0548772	-0.0151025	0.0141269	0.0942355	-0.164203	-0.0789171	-0.161968			5.99958	0.0669951	83.554	166.983	250.511	334.091	417.331	500.916	584.332
6.00625	0.0479725	0.0482715	-0.0185342	0.0144318	0.0764207	-0.173629	-0.0898334	-0.162539			6.00625	0.0479725	83.5474	166.98	250.512	334.073	417.322	500.905	584.331
6.01292	0.0293927	0.0412329	-0.0199918	0.0148482	0.0658698	-0.181238	-0.0988765	-0.161136			6.01292	0.0293927	83.5403	166.978	250.512	334.062	417.314	500.896	584.333
6.01958	0.0185979	0.0328464	-0.0209214	0.00823336	0.0640233	-0.188403	-0.110148	-0.160158			6.01958	0.0185979	83.5319	166.977	250.506	334.06	417.307	500.884	584.334
6.02625	0.0186587	0.0290788	-0.0187871	0.00345415	0.065443	-0.191955	-0.118194	-0.159931			6.02625	0.0186587	83.5282	166.979	250.501	334.062	417.304	500.876	584.334
6.03292	0.0283012	0.03549	-0.0112819	0.00702219	0.0651963	-0.190874	-0.120472	-0.160055			6.03292	0.0283012	83.5346	166.987	250.504	334.062	417.305	500.874	584.334
6.03958	0.0442012	0.0435545	-0.00159586	0.0144467	0.0649915	-0.181513	-0.119354	-0.159429			6.03958	0.0442012	83.5427	166.997	250.512	334.061	417.314	500.875	584.334
6.04625	0.0595536	0.0433353	0.00248965	0.0168809	0.0617036	-0.170357	-0.123075	-0.161542			6.04625	0.0595536	83.5424	167.001	250.514	334.058	417.325	500.872	584.332
6.05292	0.0726642	0.038366	-0.0033045	0.0119982	0.0592051	-0.161194	-0.131422	-0.16686			6.05292	0.0726642	83.5375	166.995	250.509	334.056	417.334	500.863	584.327
6.05958	0.0777884	0.038195	-0.0102652	0.0133379	0.0600679	-0.153753	-0.136788	-0.170482			6.05958	0.0777884	83.5373	166.988	250.511	334.056	417.342	500.858	584.323
6.06625	0.0775297	0.0436629	-0.0115706	0.0221602	0.0631682	-0.14769	-0.139908	-0.16845			6.06625	0.0775297	83.5428	166.987	250.519	334.06	417.348	500.855	584.325
6.07292	0.0708025	0.0494809	-0.00832741	0.0319688	0.0686853	-0.14332	-0.140436	-0.162346			6.07292	0.0708025	83.5486	166.99	250.529	334.065	417.352	500.854	584.331
6.07958	0.0614771	0.0579276	-0.00665185	0.0362729	0.0748967	-0.145951	-0.137841	-0.158286			6.07958	0.0614771	83.557	166.992	250.534	334.071	417.35	500.857	584.335
6.08625	0.0519065	0.066093	-0.00393616	0.0336096	0.0808164	-0.157238	-0.131199	-0.15557			6.08625	0.0519065	83.5652	166.994	250.531	334.077	417.338	500.863	584.338
6.09292	0.0442907	0.0710276	0.00229911	0.0336928	0.0818533	-0.167754	-0.119264	-0.151719			6.09292	0.0442907	83.5701	167	250.531	334.078	417.328	500.875	584.342
6.09958	0.0409324	0.0730318	0.0119525	0.0315416	0.0839937	-0.168348	-0.101642	-0.146357			6.09958	0.0409324	83.5721	167.01	250.529	334.08	417.327	500.893	584.347
6.10625	0.0397784	0.0728413	0.0187566	0.0232173	0.0899745	-0.163229	-0.0794309	-0.142891			6.10625	0.0397784	83.5719	167.017	250.521	334.086	417.332	500.915	584.351
6.11292	0.0475218	0.075394	0.0251354	0.0116592	0.0989204	-0.156729	-0.0564287	-0.13842			6.11292	0.0475218	83.5745	167.023	250.509	334.095	417.339	500.938	584.355
6.11958	0.0593735	0.0758569	0.0342408	0.00410327	0.108054	-0.149641	-0.0379013	-0.132175			6.11958	0.0593735	83.575	167.032	250.501	334.104	417.346	500.957	584.362
6.12625	0.0755627	0.0792221	0.040498	0.00137618	0.114863	-0.142052	-0.0245731	-0.126872			6.12625	0.0755627	83.5783	167.039	250.499	334.111	417.353	500.97	584.367
6.13292	0.0908868	0.0902375	0.044413	0.00347243	0.122682	-0.140257	-0.0164016	-0.121526			6.13292	0.0908868	83.5893	167.043	250.501	334.119	417.355	500.978	584.372
6.13958	0.103687	0.10205	0.0467679	0.0110374	0.130247	-0.145954	-0.0193366	-0.118218			6.13958	0.103687	83.6011	167.045	250.508	334.127	417.35	500.975	584.375
6.14625	0.111406	0.108778	0.0474416	0.0285731	0.133954	-0.153806	-0.0330758	-0.114206			6.14625	0.111406	83.6079	167.046	250.526	334.13	417.342	500.962	584.379
6.15292	0.110647	0.105127	0.0373897	0.0437519	0.131013	-0.159018	-0.0529083	-0.114244			6.15292	0.110647	83.6042	167.036	250.541	334.127	417.336	500.942	584.379
6.15958	0.102038	0.0955673	0.0193951	0.0487937	0.120319	-0.162457	-0.0701002	-0.118411			6.15958	0.102038	83.5947	167.018	250.546	334.117	417.333	500.924	584.375
6.16625	0.0887514	0.0825457	0.00977342	0.046248	0.105853	-0.163316	-0.0814794	-0.126602			6.16625	0.0887514	83.5816	167.008	250.544	334.102	417.332	500.913	584.367
6.17292	0.0734749	0.0613749	0.00911532	0.0391915	0.0868752	-0.161724	-0.093895	-0.137751			6.17292	0.0734749	83.5605	167.007	250.536	334.083	417.334	500.901	584.356
6.17958	0.06007	0.0374036	0.00653113	0.0249803	0.0621736	-0.163892	-0.105392	-0.147487			6.17958	0.06007	83.5365	167.005	250.522	334.059	417.332	500.889	584.346
6.18625	0.0561067	0.0230503	0.00197975	0.00351546	0.0421393	-0.168366	-0.106972	-0.152992			6.18625	0.0561067	83.5221	167	250.501	334.039	417.327	500.888	584.341
6.19292	0.0627299	0.0313502	0.00665734	-0.0128385	0.0353221	-0.168231	-0.0893812	-0.149268			6.19292	0.0627299	83.5304	167.005	250.484	334.032	417.327	500.905	584.344
6.19958	0.0751363	0.0579946	0.0280492	-0.0130076	0.0513654	-0.15628	-0.0636233	-0.134075			6.19958	0.0751363	83.5571	167.026	250.484	334.048	417.339	500.931	584.36
6.20625	0.0869709	0.0866593	0.0507116	-0.000147739	0.0799609	-0.140361	-0.0398678	-0.11332			6.20625	0.0869709	83.5858	167.049	250.497	334.076	417.355	500.955	584.38
6.21292	0.092672	0.113936	0.0648974	0.0167734	0.111187	-0.124512	-0.0217689	-0.094843			6.21292	0.092672	83.613	167.063	250.514	334.108	417.371	500.973	584.399
6.21958	0.092939	0.138028	0.0751279	0.032456	0.135453	-0.111866	-0.00910417	-0.0846125			6.21958	0.092939	83.6371	167.073	250.53	334.132	417.384	500.985	584.409
6.22625	0.0856633	0.153104	0.0853249	0.0447484	0.146792	-0.10203	-0.00493572	-0.0834755			6.22625	0.0856633	83.6522	167.084	250.542	334.143	417.393	500.99	584.41
6.23292	0.077857	0.154011	0.0945071	0.0545194	0.147979	-0.0964421	-0.0122653	-0.0847837			6.23292	0.077857	83.6531	167.093	250.552	334.144	417.399	500.982	584.409
6.23958	0.0736067	0.144249	0.0971028	0.0606857	0.140318	-0.0985399	-0.0255754	-0.0898174			6.23958	0.0736067	83.6433	167.095	250.558	334.137	417.397	500.969	584.404
6.24625	0.0765914	0.137119	0.0985628	0.0674334	0.133237	-0.101415	-0.036419	-0.0916952			6.24625	0.0765914	83.6362	167.097	250.565	334.13	417.394	500.958	584.402
6.25292	0.0837816	0.132661	0.104667	0.0686485	0.131114	-0.102779	-0.0416265	-0.0894056			6.25292	0.0837816	83.6318	167.103	250.566	334.128	417.393	500.953	584.404
6.25958	0.0898104	0.122367	0.109681	0.0639044	0.133046	-0.104923	-0.0446576	-0.0896367			6.25958	0.0898104	83.6215	167.108	250.561	334.129	417.391	500.95	584.404
6.26625	0.0967563	0.110784	0.108208	0.0595394	0.135833	-0.111066	-0.0482022	-0.0930172			6.26625	0.0967563	83.6099	167.106	250.557	334.132	417.384	500.946	584.401
6.27292	0.0996755	0.101078	0.100465	0.0583392	0.136541	-0.119078	-0.0562503	-0.0993296			6.27292	0.0996755	83.6002	167.099	250.556	334.133	417.376	500.938	584.394
6.27958	0.0969823	0.0937256	0.082571	0.0521177	0.127935	-0.128839	-0.0675265	-0.106733			6.27958	0.0969823	83.5928	167.081	250.549	334.124	417.367	500.927	584.387
6.28625	0.0940101	0.0865775	0.0581198	0.034701	0.112425	-0.139184	-0.0781281	-0.117833			6.28625	0.0940101	83.5857	167.056	250.532	334.109	417.356	500.916	584.376
6.29292	0.094637	0.0808982	0.0332328	0.0178752	0.0941692	-0.150488	-0.0827464	-0.130322			6.29292	0.094637	83.58	167.031	250.515	334.091	417.345	500.912	584.363
6.29958	0.10206	0.0875392	0.0186302	0.0101129	0.0806848	-0.159262	-0.078661	-0.132527			6.29958	0.10206	83.5866	167.017	250.507	334.077	417.336	500.916	584.361
6.30625	0.104255	0.103284	0.0111858	0.00996526	0.0733846	-0.162829	-0.0669298	-0.122329			6.30625	0.104255	83.6024	167.009	250.507	334.07	417.333	500.928	584.371
6.31292	0.103946	0.12497	0.00731769	0.00891453	0.0704265	-0.164195	-0.0476884	-0.1076			6.31292	0.103946	83.6241	167.006	250.506	334.067	417.331	500.947	584.386
6.31958	0.104447	0.142818	0.0101123	0.00924922	0.0774369	-0.165094	-0.0300207	-0.0947919			6.31958	0.104447	83.6419	167.008	250.507	334.074	417.33	500.965	584.399
6.32625	0.105179	0.1561	0.0187414	0.0146069	0.0856556	-0.166548	-0.0192757	-0.0861628			6.32625	0.105179	83.6552	167.017	250.512	334.082	417.329	500.975	584.408
6.33292	0.103957	0.17062	0.0282763	0.0193471	0.098502	-0.16228	-0.0128682	-0.0780584			6.33292	0.103957	83.6697	167.026	250.517	334.095	417.333	500.982	584.416
6.33958	0.100029	0.181065	0.0314475	0.0233082	0.110569	-0.149712	-0.0101203	-0.0729799			6.33958	0.100029	83.6802	167.03	250.521	334.107	417.346	500.984	584.421
6.34625	0.0999303	0.180016	0.0312106	0.0223465	0.122482	-0.13232	-0.0130801	-0.0741704			6.34625	0.0999303	83.6791	167.029	250.52	334.119	417.363	500.982	584.42
6.35292	0.0987026	0.159504	0.0275345	0.0159484	0.128959	-0.121016	-0.0262287	-0.0826148			6.35292	0.0987026	83.6586	167.026	250.513	334.125	417.374	500.968	584.411
6.35958	0.0911879	0.136501	0.022187	0.00528042	0.125443	-0.114686	-0.0389887	-0.0974991			6.35958	0.0911879	83.6356	167.02	250.503	334.122	417.381	500.956	584.396
6.36625	0.0765342	0.120381	0.016552	-0.00408636	0.120845	-0.112393	-0.0450593	-0.108379			6.36625	0.0765342	83.6195	167.015	250.493	334.117	417.383	500.95	584.385
6.37292	0.0582485	0.108349	0.0155304	-0.009005	0.111158	-0.111386	-0.0533314	-0.116077			6.37292	0.0582485	83.6074	167.014	250.488	334.108	417.384	500.941	584.378
6.37958	0.0399042	0.0956474	0.0177088	-0.0160934	0.096917	-0.117382	-0.0659537	-0.124389			6.37958	0.0399042	83.5947	167.016	250.481	334.093	417.378	500.929	584.369
6.38625	0.0257763	0.0812777	0.0196146	-0.0246535	0.0778665	-0.129275	-0.0791279	-0.13345			6.38625	0.0257763	83.5804	167.018	250.473	334.074	417.366	500.915	584.36
6.39292	0.0226915	0.0749707	0.0223615	-0.0315401	0.0595358	-0.138678	-0.0807822	-0.139763			6.39292	0.0226915	83.5741	167.021	250.466	334.056	417.357	500.914	584.354
6.39958	0.0322012	0.0741364	0.0265583	-0.0322207	0.0488416	-0.143843	-0.0736566	-0.140335			6.39958	0.0322012	83.5732	167.025	250.465	334.045	417.352	500.921	584.353
6.40625	0.054311	0.0760946	0.0306053	-0.0250845	0.0431032	-0.146464	-0.0610836	-0.137241			6.40625	0.054311	83.5752	167.029	250.472	334.039	417.349	500.933	584.356
6.41292	0.0808317	0.0792031	0.0322278	-0.011827	0.0430092	-0.147134	-0.0464838	-0.128466			6.41292	0.0808317	83.5783	167.03	250.485	334.039	417.348	500.948	584.365
6.41958	0.102031	0.0831472	0.0342914	0.000401456	0.0480852	-0.143002	-0.0324374	-0.114959			6.41958	0.102031	83.5822	167.032	250.498	334.044	417.352	500.962	584.379
6.42625	0.110065	0.0892758	0.0375041	0.00298392	0.0568665	-0.138615	-0.0215423	-0.106024			6.42625	0.110065	83.5884	167.036	250.5	334.053	417.357	500.973	584.388
6.43292	0.105121	0.0924545	0.0395464	0.0008709	0.0647671	-0.14018	-0.0198103	-0.107319			6.43292	0.105121	83.5916	167.038	250.498	334.061	417.355	500.975	584.386
6.43958	0.0903081	0.0874697	0.0354256	-0.000214616	0.0665426	-0.143208	-0.029378	-0.111917			6.43958	0.0903081	83.5866	167.034	250.497	334.063	417.352	500.965	584.382
6.44625	0.0706844	0.0777681	0.0285394	-0.00205762	0.0608849	-0.142036	-0.0480481	-0.11928			6.44625	0.0706844	83.5769	167.027	250.495	334.057	417.353	500.947	584.374
6.45292	0.0518535	0.0657664	0.0203516	-0.00888961	0.0516687	-0.136702	-0.0678327	-0.127468			6.45292	0.0518535	83.5649	167.019	250.488	334.048	417.359	500.927	584.366
6.45958	0.0368005	0.0524429	0.0121731	-0.0171429	0.0415081	-0.13425	-0.0867003	-0.138507			6.45958	0.0368005	83.5515	167.01	250.48	334.038	417.361	500.908	584.355
6.46625	0.0332908	0.0449234	0.00484337	-0.01936	0.0311848	-0.134979	-0.100224	-0.147745			6.46625	0.0332908	83.544	167.003	250.478	334.028	417.361	500.894	584.346
6.47292	0.0397553	0.0475765	0.00627213	-0.0141398	0.0268682	-0.132138	-0.107111	-0.145839			6.47292	0.0397553	83.5467	167.004	250.483	334.023	417.363	500.887	584.348
6.47958	0.0503013	0.062565	0.0151359	-0.00929227	0.0302852	-0.127654	-0.108485	-0.139359			6.47958	0.0503013	83.5617	167.013	250.488	334.027	417.368	500.886	584.354
6.48625	0.0546859	0.0778077	0.0216935	-0.00909395	0.0371593	-0.124718	-0.106008	-0.130894			6.48625	0.0546859	83.5769	167.02	250.488	334.034	417.371	500.889	584.363
6.49292	0.0524477	0.0867295	0.0154435	-0.0158793	0.0413411	-0.128968	-0.107293	-0.129515			6.49292	0.0524477	83.5858	167.014	250.481	334.038	417.367	500.887	584.364
6.49958	0.04736	0.0873473	0.00160707	-0.0273289	0.0399051	-0.140391	-0.11238	-0.133338			6.49958	0.04736	83.5864	167	250.47	334.036	417.355	500.882	584.36
6.50625	0.0306621	0.0754724	-0.0180274	-0.0399107	0.0354296	-0.153678	-0.123356	-0.141528			6.50625	0.0306621	83.5746	166.98	250.457	334.032	417.342	500.871	584.352
6.51292	0.00836605	0.0560372	-0.041617	-0.0555643	0.0240675	-0.168179	-0.134685	-0.156535			6.51292	0.00836605	83.5551	166.957	250.442	334.02	417.327	500.86	584.337
6.51958	-0.0096849	0.033569	-0.0609441	-0.0713266	0.00925889	-0.17889	-0.141769	-0.17157			6.51958	-0.0096849	83.5327	166.937	250.426	334.006	417.317	500.853	584.322
6.52625	-0.0149111	0.0134911	-0.068506	-0.0802194	-0.0010644	-0.188936	-0.140796	-0.177225			6.52625	-0.0149111	83.5126	166.93	250.417	333.995	417.307	500.854	584.316
6.53292	-0.0148474	-0.00201678	-0.0603628	-0.0754111	0.000405975	-0.195683	-0.131672	-0.17242			6.53292	-0.0148474	83.4971	166.938	250.422	333.997	417.3	500.863	584.321
6.53958	-0.015762	-0.0107088	-0.049666	-0.0616505	0.00224565	-0.196848	-0.117328	-0.163153			6.53958	-0.015762	83.4884	166.949	250.436	333.999	417.299	500.877	584.331
6.54625	-0.00977551	-0.00472536	-0.0398812	-0.0482741	0.00179383	-0.196134	-0.103236	-0.154322			6.54625	-0.00977551	83.4944	166.958	250.449	333.998	417.299	500.891	584.339
6.55292	-0.000143583	0.0100034	-0.0318184	-0.0426776	0.00262195	-0.193271	-0.0931268	-0.145782			6.55292	-0.000143583	83.5091	166.966	250.455	333.999	417.302	500.901	584.348
6.55958	0.00861385	0.0249581	-0.0272848	-0.0440872	0.00359647	-0.193022	-0.0872304	-0.138865			6.55958	0.00861385	83.5241	166.971	250.453	334	417.302	500.907	584.355
6.56625	0.0137519	0.0391077	-0.0250748	-0.0458705	0.00753531	-0.192853	-0.0863839	-0.135224			6.56625	0.0137519	83.5382	166.973	250.451	334.004	417.303	500.908	584.358
6.57292	0.0168897	0.053994	-0.0222597	-0.0468973	0.00889265	-0.188973	-0.083723	-0.134793			6.57292	0.0168897	83.5531	166.976	250.45	334.005	417.307	500.911	584.359
6.57958	0.0207401	0.0683709	-0.0203194	-0.051608	0.0137187	-0.183292	-0.0779652	-0.135714			6.57958	0.0207401	83.5675	166.978	250.446	334.01	417.312	500.917	584.358
6.58625	0.0219447	0.0732697	-0.020321	-0.0578062	0.0218257	-0.178518	-0.0677007	-0.137146			6.58625	0.0219447	83.5724	166.978	250.439	334.018	417.317	500.927	584.357
6.59292	0.0192438	0.070034	-0.0207295	-0.0571896	0.0338863	-0.175244	-0.0589575	-0.136124			6.59292	0.0192438	83.5691	166.977	250.44	334.03	417.32	500.936	584.358
6.59958	0.0145971	0.0642264	-0.0198696	-0.0512002	0.0465514	-0.173266	-0.0540674	-0.134787			6.59958	0.0145971	83.5633	166.978	250.446	334.043	417.322	500.941	584.359
6.60625	0.00697643	0.0533584	-0.0191895	-0.0479314	0.0531581	-0.172993	-0.0516745	-0.137445			6.60625	0.00697643	83.5525	166.979	250.449	334.05	417.322	500.943	584.356
6.61292	0.00267001	0.0406382	-0.0206828	-0.0466029	0.056394	-0.173382	-0.0550273	-0.141799			6.61292	0.00267001	83.5397	166.978	250.451	334.053	417.322	500.94	584.352
6.61958	-0.000348773	0.0259412	-0.0181715	-0.0406274	0.0590316	-0.172079	-0.064245	-0.14358			6.61958	-0.000348773	83.525	166.98	250.457	334.055	417.323	500.93	584.35
6.62625	-0.00462768	0.0144094	-0.0124429	-0.0325193	0.0590334	-0.171622	-0.0785374	-0.143573			6.62625	-0.00462768	83.5135	166.986	250.465	334.055	417.324	500.916	584.35
6.63292	0.000575768	0.0141925	-0.00509578	-0.0268532	0.0565933	-0.172736	-0.0843012	-0.143855			6.63292	0.000575768	83.5133	166.993	250.47	334.053	417.323	500.91	584.35
6.63958	0.0139177	0.0222826	0.00383021	-0.016642	0.0548836	-0.167847	-0.0809729	-0.139698			6.63958	0.0139177	83.5214	167.002	250.481	334.051	417.328	500.914	584.354
6.64625	0.0330337	0.0336758	0.00899943	-0.0024744	0.0561766	-0.156786	-0.0713937	-0.132621			6.64625	0.0330337	83.5328	167.007	250.495	334.053	417.339	500.923	584.361
6.65292	0.0489367	0.0467289	0.0124511	0.0120119	0.0620798	-0.143597	-0.0616895	-0.122494			6.65292	0.0489367	83.5458	167.011	250.509	334.058	417.352	500.933	584.371
6.65958	0.0629322	0.0634423	0.0127944	0.0203412	0.0670713	-0.133436	-0.0534161	-0.113091			6.65958	0.0629322	83.5625	167.011	250.518	334.063	417.362	500.941	584.381
6.66625	0.0771685	0.0831911	0.0125823	0.0246628	0.0742539	-0.126093	-0.0491934	-0.0999513			6.66625	0.0771685	83.5823	167.011	250.522	334.071	417.369	500.945	584.394
6.67292	0.0850697	0.0932269	0.00827475	0.0260499	0.0761178	-0.120368	-0.050352	-0.0885232			6.67292	0.0850697	83.5923	167.006	250.523	334.073	417.375	500.944	584.405
6.67958	0.0865173	0.0930736	-0.00131641	0.0211802	0.0698175	-0.120307	-0.0589181	-0.0828556			6.67958	0.0865173	83.5922	166.997	250.518	334.066	417.375	500.936	584.411
6.68625	0.0822509	0.0909974	-0.0121218	0.0115103	0.0572866	-0.128079	-0.0717675	-0.0841243			6.68625	0.0822509	83.5901	166.986	250.509	334.054	417.367	500.923	584.41
6.69292	0.0805686	0.0909192	-0.0187383	-0.00217388	0.0412183	-0.139556	-0.0829865	-0.0878797			6.69292	0.0805686	83.59	166.979	250.495	334.038	417.356	500.912	584.406
6.69958	0.0855441	0.0915636	-0.0174618	-0.0115357	0.0313797	-0.147977	-0.0832563	-0.0894642			6.69958	0.0855441	83.5907	166.981	250.486	334.028	417.348	500.911	584.404
6.70625	0.0936921	0.0871216	-0.0128899	-0.012416	0.028592	-0.149222	-0.0736778	-0.0863228			6.70625	0.0936921	83.5862	166.985	250.485	334.025	417.346	500.921	584.407
6.71292	0.0992933	0.0816294	-0.00979085	-0.00430685	0.034317	-0.146595	-0.0604472	-0.0784554			6.71292	0.0992933	83.5807	166.988	250.493	334.031	417.349	500.934	584.415
6.71958	0.0972017	0.0765399	-0.00730462	0.00636684	0.046898	-0.140995	-0.0463263	-0.0697703			6.71958	0.0972017	83.5756	166.991	250.504	334.043	417.354	500.948	584.424
6.72625	0.0883513	0.0683996	-0.00469322	0.0106143	0.0611591	-0.134569	-0.0423021	-0.0642979			6.72625	0.0883513	83.5675	166.994	250.508	334.058	417.361	500.952	584.429
6.73292	0.0776096	0.059636	-0.00414952	0.00741274	0.0679711	-0.131774	-0.0511364	-0.0661384			6.73292	0.0776096	83.5587	166.994	250.505	334.064	417.364	500.943	584.428
6.73958	0.0664618	0.0512112	-0.00869647	-0.00214164	0.0631851	-0.136747	-0.0703905	-0.0749768			6.73958	0.0664618	83.5503	166.989	250.495	334.06	417.359	500.924	584.419
6.74625	0.0539497	0.046277	-0.0163753	-0.012722	0.0492669	-0.147179	-0.0895783	-0.0907619			6.74625	0.0539497	83.5454	166.982	250.485	334.046	417.348	500.905	584.403
6.75292	0.0402453	0.0433365	-0.0239711	-0.0231434	0.0288319	-0.158178	-0.0980375	-0.112186			6.75292	0.0402453	83.5424	166.974	250.474	334.025	417.337	500.897	584.381
6.75958	0.0312214	0.0396591	-0.0286344	-0.0310334	0.00759039	-0.165905	-0.0989552	-0.130678			6.75958	0.0312214	83.5388	166.97	250.466	334.004	417.33	500.896	584.363
6.76625	0.0255222	0.0356083	-0.0294944	-0.0370513	-0.0132094	-0.172205	-0.0955945	-0.145366			6.76625	0.0255222	83.5347	166.969	250.46	333.983	417.323	500.899	584.348
6.77292	0.0207084	0.0324829	-0.0326913	-0.0424796	-0.0291282	-0.179487	-0.0889642	-0.157623			6.77292	0.0207084	83.5316	166.966	250.455	333.967	417.316	500.906	584.336
6.77958	0.0150633	0.0297207	-0.0348167	-0.0438661	-0.0352831	-0.182127	-0.0798273	-0.164993			6.77958	0.0150633	83.5288	166.963	250.453	333.961	417.313	500.915	584.329
6.78625	0.0155757	0.0299821	-0.0287344	-0.0398021	-0.0293117	-0.17771	-0.0735928	-0.164156			6.78625	0.0155757	83.5291	166.969	250.457	333.967	417.318	500.921	584.33
6.79292	0.0192455	0.0310415	-0.0153913	-0.0355739	-0.0136394	-0.172507	-0.0832745	-0.156535			6.79292	0.0192455	83.5301	166.983	250.462	333.983	417.323	500.911	584.337
6.79958	0.0266069	0.0339629	-0.00790219	-0.0377336	-6.34191e-05	-0.176152	-0.0997549	-0.154768			6.79958	0.0266069	83.5331	166.99	250.46	333.996	417.319	500.895	584.339
6.80625	0.0351477	0.0374479	-0.0064054	-0.0380794	0.0115117	-0.182896	-0.112672	-0.154225			6.80625	0.0351477	83.5365	166.992	250.459	334.008	417.313	500.882	584.339
6.81292	0.0455836	0.0356327	-0.00576858	-0.0315505	0.0194711	-0.187335	-0.11368	-0.149773			6.81292	0.0455836	83.5347	166.992	250.466	334.016	417.308	500.881	584.344
6.81958	0.0596498	0.0281778	0.00178454	-0.0250639	0.0254809	-0.18682	-0.111058	-0.139359			6.81958	0.0596498	83.5273	167	250.472	334.022	417.309	500.884	584.354
6.82625	0.0750023	0.0152423	0.00675192	-0.026084	0.0263681	-0.189392	-0.106196	-0.1301			6.82625	0.0750023	83.5143	167.005	250.471	334.023	417.306	500.888	584.364
6.83292	0.0894622	0.00411133	0.0139476	-0.0297857	0.0255274	-0.190839	-0.094597	-0.123858			6.83292	0.0894622	83.5032	167.012	250.468	334.022	417.305	500.9	584.37
6.83958	0.101527	0.00221402	0.0281264	-0.0290749	0.0295761	-0.184502	-0.0772869	-0.114448			6.83958	0.101527	83.5013	167.026	250.468	334.026	417.311	500.917	584.379
6.84625	0.110668	0.010203	0.0503409	-0.0237656	0.0420379	-0.168111	-0.0595624	-0.100816			6.84625	0.110668	83.5093	167.049	250.474	334.038	417.327	500.935	584.393
6.85292	0.114602	0.0291978	0.0702829	-0.0177619	0.0590089	-0.148979	-0.0494302	-0.0899344			6.85292	0.114602	83.5283	167.068	250.48	334.055	417.347	500.945	584.404
6.85958	0.11114	0.0497884	0.0771676	-0.0130499	0.0718271	-0.134404	-0.0486004	-0.0887717			6.85958	0.11114	83.5489	167.075	250.484	334.068	417.361	500.946	584.405
6.86625	0.102025	0.0694556	0.0765012	-0.0100828	0.0771784	-0.12467	-0.0529472	-0.0937297			6.86625	0.102025	83.5686	167.075	250.487	334.074	417.371	500.942	584.4
6.87292	0.0943904	0.0884545	0.0746645	-0.00610788	0.0763849	-0.119949	-0.0591512	-0.0984274			6.87292	0.0943904	83.5876	167.073	250.491	334.073	417.376	500.935	584.395
6.87958	0.0815764	0.0998445	0.0720283	0.00239306	0.072965	-0.11594	-0.0681505	-0.0986794			6.87958	0.0815764	83.5989	167.07	250.5	334.069	417.38	500.926	584.395
6.88625	0.0673393	0.0978923	0.0604695	0.00456084	0.065596	-0.119151	-0.0804802	-0.103563			6.88625	0.0673393	83.597	167.059	250.502	334.062	417.376	500.914	584.39
6.89292	0.0562777	0.0863943	0.040594	-0.00417343	0.0554312	-0.13168	-0.093926	-0.113901			6.89292	0.0562777	83.5855	167.039	250.493	334.052	417.364	500.901	584.38
6.89958	0.0555738	0.0766359	0.0256016	-0.0183763	0.047904	-0.149539	-0.100829	-0.121741			6.89958	0.0555738	83.5757	167.024	250.479	334.044	417.346	500.894	584.372
6.90625	0.0592589	0.0707652	0.018307	-0.0248962	0.047583	-0.159924	-0.104296	-0.124267			6.90625	0.0592589	83.5699	167.017	250.472	334.044	417.336	500.89	584.369
6.91292	0.0602575	0.0618552	0.0110076	-0.0285479	0.0434546	-0.163615	-0.11045	-0.128229			6.91292	0.0602575	83.561	167.009	250.469	334.04	417.332	500.884	584.365
6.91958	0.0659666	0.0493766	-2.31538e-05	-0.0357979	0.0333434	-0.168767	-0.120954	-0.135922			6.91958	0.0659666	83.5485	166.998	250.461	334.03	417.327	500.874	584.358
6.92625	0.0748846	0.0416369	-0.00451419	-0.0428613	0.0215117	-0.176661	-0.131586	-0.14089			6.92625	0.0748846	83.5407	166.994	250.454	334.018	417.319	500.863	584.353
6.93292	0.0821334	0.0385173	-0.00332245	-0.0443081	0.0143429	-0.181683	-0.140073	-0.141605			6.93292	0.0821334	83.5376	166.995	250.453	334.011	417.314	500.855	584.352
6.93958	0.0848258	0.0358102	-0.00180815	-0.0403294	0.00687746	-0.182247	-0.142625	-0.145336			6.93958	0.0848258	83.5349	166.996	250.457	334.003	417.313	500.852	584.348
6.94625	0.0857839	0.031569	-0.000341177	-0.0378723	0.000751529	-0.179425	-0.139283	-0.151499			6.94625	0.0857839	83.5307	166.998	250.459	333.997	417.316	500.855	584.342
6.95292	0.0934823	0.031819	0.00188496	-0.0391113	-1.06264e-05	-0.17208	-0.130631	-0.154994			6.95292	0.0934823	83.5309	167	250.458	333.996	417.323	500.864	584.339
6.95958	0.104445	0.0405404	0.00690948	-0.0352983	0.0109549	-0.156638	-0.119192	-0.153785			6.95958	0.104445	83.5396	167.005	250.462	334.007	417.339	500.875	584.34
6.96625	0.112471	0.0506787	0.00913539	-0.0260913	0.0225461	-0.141713	-0.105444	-0.151082			6.96625	0.112471	83.5498	167.007	250.471	334.019	417.354	500.889	584.343
6.97292	0.116313	0.0565766	0.01227	-0.0164781	0.0254835	-0.132919	-0.0877733	-0.148424			6.97292	0.116313	83.5557	167.01	250.481	334.022	417.363	500.907	584.345
6.97958	0.117349	0.0590107	0.0134198	-0.00847	0.0210939	-0.131223	-0.0757698	-0.14346			6.97958	0.117349	83.5581	167.012	250.489	334.017	417.364	500.919	584.35
6.98625	0.117774	0.0589741	0.00891849	-0.00219455	0.0102032	-0.137668	-0.0705768	-0.137947			6.98625	0.117774	83.5581	167.007	250.495	334.007	417.358	500.924	584.356
6.99292	0.11454	0.0567792	0.00195334	0.00292354	-0.000891158	-0.150758	-0.0714266	-0.134899			6.99292	0.11454	83.5559	167	250.5	333.995	417.345	500.923	584.359
6.99958	0.112426	0.0517425	-0.00633105	-0.00120897	-0.0126531	-0.170568	-0.0725872	-0.136031			6.99958	0.112426	83.5508	166.992	250.496	333.984	417.325	500.922	584.358
7.00625	0.122306	0.04958	-0.00644298	-0.0104659	-0.0176184	-0.184733	-0.0689055	-0.138527			7.00625	0.122306	83.5487	166.992	250.487	333.979	417.311	500.926	584.355
7.01292	0.142566	0.0544712	-0.00118656	-0.0123627	-0.0109321	-0.186662	-0.0639049	-0.138039			7.01292	0.142566	83.5536	166.997	250.485	333.985	417.309	500.931	584.356
7.01958	0.164218	0.0600523	0.00908538	-0.004233	0.00291955	-0.176924	-0.0546499	-0.135396			7.01958	0.164218	83.5591	167.007	250.493	333.999	417.319	500.94	584.358
7.02625	0.180372	0.0665878	0.0200958	0.00490147	0.0182529	-0.160288	-0.0461258	-0.131538			7.02625	0.180372	83.5657	167.018	250.502	334.015	417.335	500.948	584.362
7.03292	0.186686	0.0693999	0.0288587	0.0109556	0.0281217	-0.142855	-0.0469639	-0.124683			7.03292	0.186686	83.5685	167.027	250.508	334.025	417.353	500.948	584.369
7.03958	0.18296	0.0663977	0.0299493	0.0131569	0.0284157	-0.130096	-0.0592732	-0.119778			7.03958	0.18296	83.5655	167.028	250.51	334.025	417.365	500.935	584.374
7.04625	0.168655	0.0570637	0.0220315	0.0154311	0.0206763	-0.122191	-0.0793005	-0.119112			7.04625	0.168655	83.5562	167.02	250.513	334.017	417.373	500.915	584.375
7.05292	0.151714	0.0454463	0.0100907	0.00970798	0.00732379	-0.118791	-0.0981491	-0.121516			7.05292	0.151714	83.5445	167.008	250.507	334.004	417.377	500.896	584.372
7.05958	0.135697	0.0366967	0.00101095	-0.00324143	-0.00133408	-0.117855	-0.118934	-0.121536			7.05958	0.135697	83.5358	166.999	250.494	333.995	417.378	500.876	584.372
7.06625	0.127619	0.026596	-0.00769432	-0.0211047	-0.00632279	-0.12534	-0.138456	-0.124519			7.06625	0.127619	83.5257	166.99	250.476	333.99	417.37	500.856	584.369
7.07292	0.133308	0.0198696	-0.0162834	-0.0325137	-0.00342667	-0.137683	-0.14278	-0.127863			7.07292	0.133308	83.519	166.982	250.465	333.993	417.358	500.852	584.366
7.07958	0.151954	0.0242112	-0.0168624	-0.02843	0.00876327	-0.139011	-0.125088	-0.12272			7.07958	0.151954	83.5233	166.981	250.469	334.005	417.356	500.869	584.371
7.08625	0.166341	0.0330804	-0.00510151	-0.0130763	0.029839	-0.124131	-0.100211	-0.10476			7.08625	0.166341	83.5322	166.993	250.484	334.026	417.371	500.894	584.389
7.09292	0.171373	0.0384899	0.0120668	0.000723596	0.0484073	-0.102712	-0.0837346	-0.0861616			7.09292	0.171373	83.5376	167.01	250.498	334.045	417.393	500.911	584.408
7.09958	0.167122	0.0434188	0.0259004	0.0112567	0.0570331	-0.0898106	-0.0732038	-0.0751891			7.09958	0.167122	83.5425	167.024	250.509	334.053	417.406	500.921	584.418
7.10625	0.157175	0.0516179	0.036304	0.0206343	0.0559202	-0.0844627	-0.0645544	-0.0709844			7.10625	0.157175	83.5507	167.034	250.518	334.052	417.411	500.93	584.423
7.11292	0.147504	0.0667077	0.0434247	0.0291454	0.0510799	-0.0787163	-0.0603972	-0.0724467			7.11292	0.147504	83.5658	167.042	250.526	334.047	417.417	500.934	584.421
7.11958	0.133394	0.0812053	0.0484198	0.0314894	0.044364	-0.0751469	-0.0673545	-0.0784189			7.11958	0.133394	83.5803	167.047	250.529	334.041	417.42	500.927	584.415
7.12625	0.121713	0.0944296	0.0476916	0.0286201	0.0352958	-0.081078	-0.0818964	-0.0901143			7.12625	0.121713	83.5935	167.046	250.526	334.032	417.414	500.913	584.404
7.13292	0.113651	0.109028	0.0378112	0.0270087	0.0298697	-0.0969165	-0.0956805	-0.10667			7.13292	0.113651	83.6081	167.036	250.524	334.026	417.399	500.899	584.387
7.13958	0.117168	0.126753	0.0249711	0.03043	0.0318606	-0.108855	-0.103608	-0.121895			7.13958	0.117168	83.6258	167.023	250.528	334.028	417.387	500.891	584.372
7.14625	0.129133	0.14396	0.0172208	0.0396907	0.0406444	-0.111151	-0.109286	-0.130599			7.14625	0.129133	83.6431	167.015	250.537	334.037	417.384	500.885	584.363
7.15292	0.133799	0.149486	0.0165186	0.0463571	0.0501718	-0.112395	-0.119878	-0.133685			7.15292	0.133799	83.6486	167.015	250.544	334.047	417.383	500.875	584.36
7.15958	0.133053	0.14592	0.0141751	0.0445406	0.0564615	-0.121486	-0.133023	-0.139843			7.15958	0.133053	83.645	167.012	250.542	334.053	417.374	500.862	584.354
7.16625	0.13299	0.136543	0.0086711	0.0316389	0.0597723	-0.135043	-0.145483	-0.149639			7.16625	0.13299	83.6356	167.007	250.529	334.056	417.36	500.849	584.344
7.17292	0.139671	0.126963	0.00255799	0.0137164	0.0580622	-0.147498	-0.151677	-0.156229			7.17292	0.139671	83.6261	167.001	250.511	334.054	417.348	500.843	584.337
7.17958	0.145689	0.117315	0.00118127	-0.000507042	0.0557597	-0.151395	-0.153765	-0.156652			7.17958	0.145689	83.6164	166.999	250.497	334.052	417.344	500.841	584.337
7.18625	0.150639	0.110567	0.00273134	-0.010728	0.0569829	-0.150528	-0.147384	-0.155579			7.18625	0.150639	83.6097	167.001	250.487	334.053	417.345	500.847	584.338
7.19292	0.158235	0.106742	0.00667747	-0.0147829	0.0624647	-0.144488	-0.136927	-0.152109			7.19292	0.158235	83.6058	167.005	250.483	334.059	417.351	500.858	584.342
7.19958	0.170906	0.100851	0.00814545	-0.0156477	0.0644609	-0.137359	-0.127118	-0.147303			7.19958	0.170906	83.5999	167.006	250.482	334.061	417.358	500.867	584.346
7.20625	0.184855	0.0914919	0.0130961	-0.00860487	0.0614902	-0.130862	-0.118414	-0.140922			7.20625	0.184855	83.5906	167.011	250.489	334.058	417.365	500.876	584.353
7.21292	0.195334	0.0779384	0.0260135	0.00481331	0.0586959	-0.123295	-0.114133	-0.134681			7.21292	0.195334	83.577	167.024	250.502	334.055	417.372	500.88	584.359
7.21958	0.202433	0.0625032	0.039241	0.0136238	0.0565391	-0.121742	-0.113234	-0.129559			7.21958	0.202433	83.5616	167.037	250.511	334.053	417.374	500.881	584.364
7.22625	0.207816	0.0508643	0.0453459	0.0124873	0.054449	-0.126412	-0.115003	-0.125839			7.22625	0.207816	83.55	167.044	250.51	334.051	417.369	500.88	584.368
7.23292	0.209166	0.0450362	0.0457972	0.00671767	0.0539245	-0.132582	-0.11556	-0.122049			7.23292	0.209166	83.5441	167.044	250.504	334.05	417.363	500.879	584.372
7.23958	0.202965	0.0451737	0.0443947	-0.000854317	0.0544588	-0.138806	-0.10984	-0.11916			7.23958	0.202965	83.5443	167.043	250.496	334.051	417.357	500.885	584.375
7.24625	0.189955	0.0491621	0.0408746	-0.0117335	0.056931	-0.144849	-0.100439	-0.115051			7.24625	0.189955	83.5483	167.039	250.486	334.053	417.351	500.894	584.379
7.25292	0.174412	0.0506365	0.0302433	-0.0272464	0.0600148	-0.153739	-0.0883255	-0.116146			7.25292	0.174412	83.5497	167.028	250.47	334.056	417.342	500.906	584.378
7.25958	0.160411	0.0507762	0.0236419	-0.0380659	0.0668382	-0.158583	-0.0789609	-0.117025			7.25958	0.160411	83.5499	167.022	250.459	334.063	417.337	500.916	584.377
7.26625	0.146416	0.0471884	0.0260593	-0.0427714	0.0716695	-0.157666	-0.074836	-0.115561			7.26625	0.146416	83.5463	167.024	250.455	334.068	417.338	500.92	584.378
7.27292	0.136243	0.0415967	0.0313603	-0.0436083	0.075601	-0.153901	-0.0735651	-0.112645			7.27292	0.136243	83.5407	167.03	250.454	334.072	417.342	500.921	584.381
7.27958	0.133315	0.0382151	0.0328082	-0.0435823	0.0756269	-0.15059	-0.0745855	-0.110243			7.27958	0.133315	83.5373	167.031	250.454	334.072	417.345	500.92	584.383
7.28625	0.134882	0.0377879	0.0309435	-0.0430105	0.0733378	-0.151099	-0.0801717	-0.110677			7.28625	0.134882	83.5369	167.029	250.454	334.07	417.344	500.914	584.383
7.29292	0.135351	0.0416342	0.0270348	-0.0451292	0.0688349	-0.152461	-0.0906694	-0.113155			7.29292	0.135351	83.5407	167.025	250.452	334.065	417.343	500.904	584.381
7.29958	0.13637	0.0495014	0.016488	-0.0518918	0.0606418	-0.157146	-0.0996646	-0.120364			7.29958	0.13637	83.5486	167.015	250.445	334.057	417.338	500.895	584.373
7.30625	0.143323	0.062984	0.00417998	-0.0526731	0.052708	-0.159627	-0.104156	-0.12695			7.30625	0.143323	83.5621	167.002	250.445	334.049	417.336	500.89	584.367
7.31292	0.152915	0.078707	-0.00434819	-0.0468395	0.042329	-0.16254	-0.10553	-0.133094			7.31292	0.152915	83.5778	166.994	250.45	334.039	417.333	500.889	584.361
7.31958	0.157764	0.0890012	-0.00391831	-0.0383626	0.0355472	-0.162507	-0.109265	-0.13791			7.31958	0.157764	83.5881	166.994	250.459	334.032	417.333	500.885	584.356
7.32625	0.160204	0.0946837	-0.00389039	-0.0330409	0.03467	-0.158222	-0.110163	-0.145511			7.32625	0.160204	83.5938	166.994	250.464	334.031	417.337	500.884	584.348
7.33292	0.166391	0.100026	-0.00507909	-0.0225408	0.0389712	-0.148922	-0.109221	-0.14813			7.33292	0.166391	83.5991	166.993	250.475	334.035	417.347	500.885	584.346
7.33958	0.168373	0.0997739	-0.00804298	-0.00943764	0.0439681	-0.140758	-0.1101	-0.144418			7.33958	0.168373	83.5989	166.99	250.488	334.04	417.355	500.884	584.349
7.34625	0.164636	0.0882855	-0.0160318	-0.00537805	0.0446899	-0.147064	-0.11336	-0.142394			7.34625	0.164636	83.5874	166.982	250.492	334.041	417.348	500.881	584.351
7.35292	0.154488	0.0659787	-0.0253385	-0.0115874	0.0451562	-0.158734	-0.117309	-0.146455			7.35292	0.154488	83.5651	166.973	250.486	334.042	417.337	500.877	584.347
7.35958	0.147319	0.0453365	-0.0352228	-0.0193975	0.0459292	-0.169314	-0.114464	-0.153478			7.35958	0.147319	83.5444	166.963	250.478	334.042	417.326	500.88	584.34
7.36625	0.144836	0.0298423	-0.0358339	-0.0192007	0.0499407	-0.174435	-0.109795	-0.154566			7.36625	0.144836	83.5289	166.962	250.478	334.046	417.321	500.885	584.339
7.37292	0.142395	0.0178505	-0.0266761	-0.0185453	0.0558413	-0.17932	-0.10556	-0.152084			7.37292	0.142395	83.5169	166.972	250.479	334.052	417.316	500.889	584.342
7.37958	0.142832	0.0112856	-0.0137692	-0.0194255	0.0621136	-0.184112	-0.102262	-0.148714			7.37958	0.142832	83.5104	166.984	250.478	334.059	417.311	500.892	584.345
7.38625	0.141319	0.0136066	-0.00313704	-0.0186611	0.0714611	-0.17662	-0.0985303	-0.143327			7.38625	0.141319	83.5127	166.995	250.479	334.068	417.319	500.896	584.35
7.39292	0.141266	0.0298967	0.00366559	-0.0122135	0.0812465	-0.162924	-0.0938147	-0.130802			7.39292	0.141266	83.529	167.002	250.485	334.078	417.333	500.901	584.363
7.39958	0.147953	0.0547282	0.0104913	-0.00475444	0.0910898	-0.152576	-0.0866511	-0.115394			7.39958	0.147953	83.5538	167.009	250.493	334.087	417.343	500.908	584.378
7.40625	0.164167	0.0835417	0.0201107	0.00254843	0.0969622	-0.145044	-0.0775898	-0.10196			7.40625	0.164167	83.5826	167.018	250.5	334.093	417.35	500.917	584.392
7.41292	0.177717	0.106475	0.0290139	0.00889656	0.100449	-0.134888	-0.0673768	-0.0930564			7.41292	0.177717	83.6056	167.027	250.506	334.097	417.361	500.927	584.401
7.41958	0.181433	0.120508	0.0320528	0.0121111	0.0979418	-0.125056	-0.0584156	-0.0890638			7.41958	0.181433	83.6196	167.03	250.509	334.094	417.37	500.936	584.405
7.42625	0.178976	0.128605	0.0328344	0.0094003	0.0890321	-0.122482	-0.0518128	-0.0935275			7.42625	0.178976	83.6277	167.031	250.507	334.085	417.373	500.943	584.4
7.43292	0.172669	0.124713	0.0366915	0.00186245	0.0776796	-0.121562	-0.0485839	-0.102545			7.43292	0.172669	83.6238	167.035	250.499	334.074	417.374	500.946	584.391
7.43958	0.161167	0.106142	0.038909	-0.0051769	0.0649182	-0.116182	-0.0538864	-0.112248			7.43958	0.161167	83.6052	167.037	250.492	334.061	417.379	500.941	584.381
7.44625	0.141732	0.0789976	0.030002	-0.0120114	0.0504542	-0.113464	-0.0661694	-0.121632			7.44625	0.141732	83.5781	167.028	250.485	334.047	417.382	500.928	584.372
7.45292	0.12701	0.0600318	0.0176595	-0.0185433	0.0372467	-0.119206	-0.0799376	-0.132067			7.45292	0.12701	83.5591	167.016	250.479	334.034	417.376	500.915	584.362
7.45958	0.121841	0.0509273	0.0108658	-0.0206829	0.0308156	-0.125282	-0.0860597	-0.139338			7.45958	0.121841	83.55	167.009	250.477	334.027	417.37	500.909	584.354
7.46625	0.127174	0.0476339	0.0107077	-0.0133795	0.0319201	-0.12704	-0.0854954	-0.14045			7.46625	0.127174	83.5467	167.009	250.484	334.028	417.368	500.909	584.353
7.47292	0.136783	0.0512118	0.0121749	-0.000930957	0.0396002	-0.128532	-0.082562	-0.136121			7.47292	0.136783	83.5503	167.01	250.496	334.036	417.367	500.912	584.358
7.47958	0.147127	0.0634846	0.01411	0.00677399	0.0515967	-0.137599	-0.0793702	-0.129895			7.47958	0.147127	83.5626	167.012	250.504	334.048	417.358	500.915	584.364
7.48625	0.160149	0.0830862	0.0214101	0.00753957	0.0633295	-0.146812	-0.073978	-0.120687			7.48625	0.160149	83.5822	167.02	250.505	334.06	417.349	500.921	584.373
7.49292	0.17171	0.0982557	0.0289463	0.00733071	0.07075	-0.151033	-0.0676621	-0.107906			7.49292	0.17171	83.5974	167.027	250.505	334.067	417.344	500.927	584.386
7.49958	0.179574	0.108956	0.0305828	0.00631465	0.0730718	-0.151239	-0.0640901	-0.095779			7.49958	0.179574	83.6081	167.029	250.504	334.069	417.344	500.93	584.398
7.50625	0.184555	0.118119	0.0320341	0.00352646	0.06933	-0.15218	-0.0572012	-0.084791			7.50625	0.184555	83.6172	167.03	250.501	334.066	417.343	500.937	584.409
7.51292	0.189585	0.127244	0.0374374	0.000968263	0.0639108	-0.145199	-0.0464491	-0.072712			7.51292	0.189585	83.6263	167.036	250.498	334.06	417.35	500.948	584.421
7.51958	0.197005	0.133757	0.0441641	0.001069	0.0554284	-0.129038	-0.033784	-0.0636011			7.51958	0.197005	83.6329	167.042	250.498	334.052	417.366	500.961	584.43
7.52625	0.200845	0.137615	0.047868	0.00512227	0.055667	-0.11178	-0.0266066	-0.0603741			7.52625	0.200845	83.6367	167.046	250.502	334.052	417.384	500.968	584.433
7.53292	0.202162	0.138367	0.0482634	0.0102233	0.0645827	-0.0973734	-0.0233821	-0.0652239			7.53292	0.202162	83.6375	167.046	250.508	334.061	417.398	500.971	584.428
7.53958	0.201547	0.137168	0.0516178	0.0131096	0.0789131	-0.0849985	-0.0230428	-0.0737904			7.53958	0.201547	83.6363	167.05	250.51	334.075	417.41	500.972	584.42
7.54625	0.196325	0.129302	0.0513474	0.00968266	0.0945597	-0.0704506	-0.0306493	-0.0869353			7.54625	0.196325	83.6284	167.05	250.507	334.091	417.425	500.964	584.407
7.55292	0.184637	0.113236	0.04387	0.00142213	0.101558	-0.0643856	-0.045199	-0.10395			7.55292	0.184637	83.6123	167.042	250.499	334.098	417.431	500.949	584.39
7.55958	0.175325	0.0960424	0.0338507	-0.00810688	0.102043	-0.0681737	-0.0554643	-0.119691			7.55958	0.175325	83.5951	167.032	250.489	334.098	417.427	500.939	584.374
7.56625	0.168127	0.0779181	0.0310232	-0.0137745	0.0954212	-0.0720355	-0.0598008	-0.12681			7.56625	0.168127	83.577	167.029	250.484	334.092	417.423	500.935	584.367
7.57292	0.164178	0.0623185	0.0329704	-0.0194054	0.0826378	-0.0754004	-0.0632733	-0.128201			7.57292	0.164178	83.5614	167.031	250.478	334.079	417.42	500.931	584.365
7.57958	0.16342	0.049172	0.0353513	-0.0222868	0.0692659	-0.0835195	-0.0678457	-0.127727			7.57958	0.16342	83.5483	167.034	250.475	334.066	417.412	500.927	584.366
7.58625	0.167227	0.040709	0.0378775	-0.0229277	0.0562272	-0.102704	-0.0745297	-0.128062			7.58625	0.167227	83.5398	167.036	250.474	334.053	417.393	500.92	584.366
7.59292	0.174902	0.0400036	0.0399787	-0.0192223	0.0523033	-0.124377	-0.0792525	-0.127868			7.59292	0.174902	83.5391	167.038	250.478	334.049	417.371	500.915	584.366
7.59958	0.180346	0.0467685	0.0396356	-0.00845297	0.0563969	-0.143095	-0.0866832	-0.126781			7.59958	0.180346	83.5459	167.038	250.489	334.053	417.352	500.908	584.367
7.60625	0.183685	0.0599362	0.0383811	0.00762756	0.0658017	-0.155675	-0.0938342	-0.123267			7.60625	0.183685	83.559	167.037	250.505	334.062	417.34	500.901	584.37
7.61292	0.182765	0.0713718	0.0349928	0.02372	0.0756953	-0.160414	-0.0976154	-0.119026			7.61292	0.182765	83.5705	167.033	250.521	334.072	417.335	500.897	584.375
7.61958	0.181951	0.0776099	0.0296462	0.029729	0.0807505	-0.1603	-0.0993827	-0.114836			7.61958	0.181951	83.5767	167.028	250.527	334.077	417.335	500.895	584.379
7.62625	0.185455	0.0833758	0.021661	0.0290311	0.0852978	-0.15373	-0.094448	-0.11233			7.62625	0.185455	83.5825	167.02	250.526	334.082	417.342	500.9	584.381
7.63292	0.190566	0.0889025	0.0180323	0.0255809	0.0899539	-0.142001	-0.0859999	-0.10833			7.63292	0.190566	83.588	167.016	250.523	334.086	417.353	500.909	584.385
7.63958	0.192787	0.0892964	0.0188128	0.0185249	0.0919578	-0.127559	-0.0732881	-0.103258			7.63958	0.192787	83.5884	167.017	250.516	334.088	417.368	500.921	584.39
7.64625	0.192105	0.0832119	0.0137709	0.00417026	0.0890473	-0.117252	-0.0606183	-0.102101			7.64625	0.192105	83.5823	167.012	250.501	334.085	417.378	500.934	584.392
7.65292	0.191709	0.0764531	0.00609554	-0.0116491	0.0870562	-0.111953	-0.0538621	-0.0992855			7.65292	0.191709	83.5756	167.004	250.486	334.083	417.384	500.941	584.394
7.65958	0.19268	0.0759986	0.000983426	-0.0166161	0.0854271	-0.109211	-0.0505073	-0.094384			7.65958	0.19268	83.5751	166.999	250.481	334.082	417.386	500.944	584.399
7.66625	0.191392	0.0826511	0.00534608	-0.00886384	0.0822121	-0.105964	-0.0489344	-0.0876372			7.66625	0.191392	83.5817	167.004	250.488	334.079	417.39	500.946	584.406
7.67292	0.188793	0.0907199	0.0142178	-0.00066844	0.0794402	-0.103881	-0.050579	-0.0816265			7.67292	0.188793	83.5898	167.012	250.497	334.076	417.392	500.944	584.412
7.67958	0.189284	0.0970183	0.0197902	0.000954983	0.0758184	-0.1061	-0.0605789	-0.0817762			7.67958	0.189284	83.5961	167.018	250.498	334.072	417.389	500.934	584.412
7.68625	0.194703	0.102816	0.0193236	0.00241316	0.070124	-0.110396	-0.0761402	-0.0855805			7.68625	0.194703	83.6019	167.018	250.5	334.067	417.385	500.918	584.408
7.69292	0.206912	0.113275	0.0173558	0.00805329	0.0628896	-0.114585	-0.0810981	-0.0894557			7.69292	0.206912	83.6124	167.016	250.505	334.059	417.381	500.913	584.404
7.69958	0.221719	0.12449	0.0225749	0.0160749	0.0647123	-0.111254	-0.07249	-0.0875745			7.69958	0.221719	83.6236	167.021	250.513	334.061	417.384	500.922	584.406
7.70625	0.237559	0.135797	0.0313983	0.0251436	0.0775957	-0.101953	-0.0571267	-0.0825658			7.70625	0.237559	83.6349	167.03	250.522	334.074	417.394	500.937	584.411
7.71292	0.253261	0.15085	0.0411208	0.0455303	0.0965518	-0.0873679	-0.0371327	-0.0761812			7.71292	0.253261	83.6499	167.039	250.543	334.093	417.408	500.957	584.417
7.71958	0.263929	0.170796	0.0539676	0.0750257	0.118418	-0.0716189	-0.0121601	-0.067149			7.71958	0.263929	83.6699	167.052	250.572	334.115	417.424	500.982	584.427
7.72625	0.272276	0.194136	0.0777969	0.0993304	0.137477	-0.0587178	0.0181217	-0.054287			7.72625	0.272276	83.6932	167.076	250.597	334.134	417.437	501.013	584.439
7.73292	0.274919	0.212491	0.107557	0.113987	0.15118	-0.0427447	0.0431766	-0.039786			7.73292	0.274919	83.7116	167.106	250.611	334.148	417.453	501.038	584.454
7.73958	0.273	0.223543	0.129609	0.120446	0.152871	-0.0299585	0.0560395	-0.0291782			7.73958	0.273	83.7226	167.128	250.618	334.149	417.466	501.051	584.465
7.74625	0.263788	0.221624	0.140933	0.121588	0.144476	-0.0213092	0.0511182	-0.0188074			7.74625	0.263788	83.7207	167.139	250.619	334.141	417.474	501.046	584.475
7.75292	0.247923	0.202053	0.136867	0.106815	0.123981	-0.0238868	0.0285775	-0.0166741			7.75292	0.247923	83.7012	167.135	250.604	334.12	417.472	501.023	584.477
7.75958	0.23203	0.17568	0.121513	0.0804385	0.099512	-0.0332833	-0.00209668	-0.0220152			7.75958	0.23203	83.6748	167.12	250.578	334.096	417.462	500.992	584.472
7.76625	0.214689	0.145375	0.0997155	0.0573385	0.0811804	-0.0424918	-0.0313592	-0.0328453			7.76625	0.214689	83.6445	167.098	250.555	334.078	417.453	500.963	584.461
7.77292	0.203075	0.123263	0.0762428	0.041898	0.0695546	-0.054268	-0.0491719	-0.0477348			7.77292	0.203075	83.6224	167.074	250.539	334.066	417.441	500.945	584.446
7.77958	0.199288	0.11468	0.0612958	0.0358098	0.0663274	-0.0646326	-0.056297	-0.0574366			7.77958	0.199288	83.6138	167.059	250.533	334.063	417.431	500.938	584.436
7.78625	0.20121	0.120588	0.0549276	0.0340719	0.068881	-0.0701511	-0.050083	-0.0618975			7.78625	0.20121	83.6197	167.053	250.531	334.065	417.425	500.944	584.432
7.79292	0.205116	0.135388	0.0599741	0.0403168	0.0798942	-0.0676023	-0.0342564	-0.0597121			7.79292	0.205116	83.6345	167.058	250.538	334.076	417.428	500.96	584.434
7.79958	0.209341	0.148278	0.0742346	0.0473749	0.0945818	-0.0627963	-0.0142954	-0.0545114			7.79958	0.209341	83.6474	167.072	250.545	334.091	417.433	500.98	584.439
7.80625	0.216325	0.164721	0.0938422	0.0537025	0.107108	-0.057591	0.00365539	-0.0506395			7.80625	0.216325	83.6638	167.092	250.551	334.103	417.438	500.998	584.443
7.81292	0.21852	0.177722	0.112741	0.058081	0.116255	-0.0512596	0.0130029	-0.0455692			7.81292	0.21852	83.6768	167.111	250.555	334.113	417.444	501.008	584.448
7.81958	0.213351	0.180605	0.120435	0.0548831	0.119256	-0.0498837	0.0145098	-0.0483655			7.81958	0.213351	83.6797	167.119	250.552	334.116	417.446	501.009	584.445
7.82625	0.209368	0.171512	0.119255	0.0453842	0.115002	-0.0582278	0.0133877	-0.0605127			7.82625	0.209368	83.6706	167.117	250.543	334.111	417.437	501.008	584.433
7.83292	0.211724	0.160503	0.110306	0.0360962	0.107145	-0.0707081	0.0138363	-0.0718461			7.83292	0.211724	83.6596	167.108	250.533	334.104	417.425	501.008	584.422
7.83958	0.219687	0.158109	0.0944788	0.0359174	0.10029	-0.0782394	0.0184612	-0.0767058			7.83958	0.219687	83.6572	167.093	250.533	334.097	417.417	501.013	584.417
7.84625	0.224908	0.157314	0.0759318	0.0416962	0.101301	-0.0773802	0.0236825	-0.0723646			7.84625	0.224908	83.6564	167.074	250.539	334.098	417.418	501.018	584.421
7.85292	0.226704	0.153765	0.0590233	0.0450817	0.107547	-0.0766758	0.0230946	-0.0697227			7.85292	0.226704	83.6529	167.057	250.542	334.104	417.419	501.018	584.424
7.85958	0.224125	0.14492	0.0508505	0.0459121	0.116007	-0.0794602	0.0205156	-0.0654977			7.85958	0.224125	83.644	167.049	250.543	334.112	417.416	501.015	584.428
7.86625	0.218228	0.136705	0.0494862	0.046528	0.125206	-0.0819038	0.0150955	-0.0578022			7.86625	0.218228	83.6358	167.048	250.544	334.122	417.414	501.01	584.436
7.87292	0.211046	0.133985	0.0525287	0.0435579	0.132726	-0.0806476	0.00982072	-0.048084			7.87292	0.211046	83.6331	167.051	250.541	334.129	417.415	501.004	584.446
7.87958	0.204082	0.132444	0.0610338	0.0347858	0.136352	-0.0753606	0.00381067	-0.0395789			7.87958	0.204082	83.6315	167.059	250.532	334.133	417.42	500.998	584.454
7.88625	0.20203	0.13386	0.0695146	0.0260269	0.130454	-0.072368	-0.00110234	-0.0387275			7.88625	0.20203	83.633	167.068	250.523	334.127	417.423	500.993	584.455
7.89292	0.209409	0.141414	0.076841	0.0263809	0.118411	-0.0711053	0.00293819	-0.0414146			7.89292	0.209409	83.6405	167.075	250.524	334.115	417.424	500.998	584.452
7.89958	0.229802	0.159389	0.082897	0.03612	0.11003	-0.0652271	0.0123644	-0.0410806			7.89958	0.229802	83.6585	167.081	250.533	334.106	417.43	501.007	584.453
7.90625	0.253264	0.180439	0.0897771	0.0517614	0.109459	-0.0482922	0.0200907	-0.0346774			7.90625	0.253264	83.6795	167.088	250.549	334.106	417.447	501.015	584.459
7.91292	0.275406	0.195873	0.0978448	0.0707552	0.115101	-0.0268002	0.0255431	-0.0251792			7.91292	0.275406	83.695	167.096	250.568	334.111	417.469	501.02	584.468
7.91958	0.297681	0.205376	0.108453	0.0891297	0.1268	-0.0106845	0.0325598	-0.0145707			7.91958	0.297681	83.7045	167.107	250.586	334.123	417.485	501.027	584.479
7.92625	0.316138	0.206145	0.122703	0.102809	0.142386	-0.00160791	0.0405257	0.00015546			7.92625	0.316138	83.7052	167.121	250.6	334.139	417.494	501.035	584.494
7.93292	0.326356	0.2015	0.131921	0.107899	0.155106	-0.00223909	0.0402541	0.0131886			7.93292	0.326356	83.7006	167.13	250.605	334.151	417.493	501.035	584.507
7.93958	0.327292	0.192731	0.13306	0.108746	0.160722	-0.012916	0.0354681	0.0190963			7.93958	0.327292	83.6918	167.131	250.606	334.157	417.483	501.03	584.513
7.94625	0.321607	0.185755	0.126652	0.103567	0.160787	-0.0317694	0.0326438	0.0150716			7.94625	0.321607	83.6849	167.125	250.601	334.157	417.464	501.027	584.509
7.95292	0.306897	0.177439	0.116826	0.0920045	0.156378	-0.0500951	0.0284243	0.000954313			7.95292	0.306897	83.6765	167.115	250.589	334.153	417.445	501.023	584.495
7.95958	0.281315	0.171413	0.103592	0.0765142	0.146609	-0.06594	0.0195312	-0.0194322			7.95958	0.281315	83.6705	167.102	250.574	334.143	417.43	501.014	584.474
7.96625	0.25724	0.170027	0.0936348	0.0633132	0.132931	-0.0783536	0.00976191	-0.0379723			7.96625	0.25724	83.6691	167.092	250.561	334.129	417.417	501.004	584.456
7.97292	0.237343	0.165514	0.090411	0.0558842	0.123595	-0.080404	-0.0015521	-0.0516865			7.97292	0.237343	83.6646	167.089	250.553	334.12	417.415	500.993	584.442
7.97958	0.221402	0.155405	0.0842034	0.0472963	0.116914	-0.0770455	-0.0136789	-0.0621856			7.97958	0.221402	83.6545	167.082	250.545	334.113	417.418	500.981	584.431
7.98625	0.211769	0.140737	0.0748731	0.0415257	0.113051	-0.0715154	-0.0223584	-0.0686549			7.98625	0.211769	83.6398	167.073	250.539	334.109	417.424	500.972	584.425
7.99292	0.217375	0.132593	0.0687715	0.0393618	0.113748	-0.0677683	-0.0224745	-0.0676039			7.99292	0.217375	83.6317	167.067	250.537	334.11	417.428	500.972	584.426
7.99958	0.231943	0.128017	0.0686947	0.0410697	0.115456	-0.0605855	-0.018397	-0.0576672			7.99958	0.231943	83.6271	167.067	250.538	334.112	417.435	500.976	584.436
8.00625	0.240321	0.123173	0.0628555	0.0432027	0.114251	-0.0542882	-0.015741	-0.0487244			8.00625	0.240321	83.6223	167.061	250.54	334.111	417.441	500.979	584.445
8.01292	0.242562	0.119291	0.0464785	0.0452694	0.112503	-0.0502983	-0.00777787	-0.0412595			8.01292	0.242562	83.6184	167.045	250.543	334.109	417.445	500.987	584.452
8.01958	0.245053	0.118993	0.0355937	0.0483121	0.113639	-0.0446398	0.00520369	-0.0368856			8.01958	0.245053	83.6181	167.034	250.546	334.11	417.451	501	584.457
8.02625	0.247771	0.125687	0.0356391	0.0560101	0.116568	-0.0366002	0.0150741	-0.0325486			8.02625	0.247771	83.6248	167.034	250.553	334.113	417.459	501.01	584.461
8.03292	0.244764	0.130877	0.0404802	0.0661394	0.116684	-0.0285998	0.0134983	-0.0310454			8.03292	0.244764	83.63	167.039	250.563	334.113	417.467	501.008	584.463
8.03958	0.236928	0.133874	0.0367769	0.0749781	0.111218	-0.0234323	0.00613901	-0.0371329			8.03958	0.236928	83.633	167.035	250.572	334.108	417.472	501.001	584.457
8.04625	0.228893	0.135213	0.0291021	0.0796634	0.105413	-0.0186112	-0.00285032	-0.0448076			8.04625	0.228893	83.6343	167.027	250.577	334.102	417.477	500.992	584.449
8.05292	0.218669	0.139665	0.0263797	0.0794774	0.0952131	-0.0163505	-0.0135505	-0.0522984			8.05292	0.218669	83.6388	167.025	250.577	334.092	417.479	500.981	584.441
8.05958	0.209409	0.148547	0.0255696	0.0754595	0.0854731	-0.0212753	-0.027579	-0.0569232			8.05958	0.209409	83.6476	167.024	250.573	334.082	417.474	500.967	584.437
8.06625	0.202738	0.151427	0.0249777	0.063769	0.07569	-0.0330996	-0.0442634	-0.0646676			8.06625	0.202738	83.6505	167.023	250.561	334.072	417.462	500.95	584.429
8.07292	0.202688	0.14605	0.0210897	0.0474294	0.0665029	-0.0525557	-0.0586186	-0.0771388			8.07292	0.202688	83.6451	167.019	250.545	334.063	417.443	500.936	584.417
8.07958	0.205305	0.132453	0.0210784	0.0316618	0.0593183	-0.0773511	-0.0755521	-0.0876404			8.07958	0.205305	83.6316	167.019	250.529	334.056	417.418	500.919	584.406
8.08625	0.208015	0.116435	0.0245354	0.0200017	0.0586255	-0.100333	-0.0909614	-0.0970581			8.08625	0.208015	83.6155	167.023	250.517	334.055	417.395	500.904	584.397
8.09292	0.211514	0.0995411	0.0260695	0.0096957	0.0640551	-0.116673	-0.105106	-0.103153			8.09292	0.211514	83.5986	167.024	250.507	334.06	417.379	500.889	584.391
8.09958	0.212608	0.0861815	0.0231786	-0.000371054	0.066863	-0.125221	-0.113072	-0.106998			8.09958	0.212608	83.5853	167.021	250.497	334.063	417.37	500.882	584.387
8.10625	0.21314	0.0813394	0.0185215	-0.00729041	0.070434	-0.130566	-0.114448	-0.104979			8.10625	0.21314	83.5804	167.017	250.49	334.067	417.365	500.88	584.389
8.11292	0.212668	0.0846848	0.0173296	-0.00728435	0.0780695	-0.129369	-0.106336	-0.0971113			8.11292	0.212668	83.5838	167.016	250.49	334.074	417.366	500.888	584.397
8.11958	0.215609	0.0993285	0.0220081	-0.000300765	0.0917288	-0.12116	-0.0824142	-0.0886181			8.11958	0.215609	83.5984	167.02	250.497	334.088	417.374	500.912	584.405
8.12625	0.2245	0.123404	0.031353	0.00835143	0.103242	-0.10764	-0.0544493	-0.0759354			8.12625	0.2245	83.6225	167.03	250.506	334.1	417.388	500.94	584.418
8.13292	0.233409	0.149689	0.0445518	0.0146924	0.108152	-0.0951203	-0.0364805	-0.0622597			8.13292	0.233409	83.6488	167.043	250.512	334.105	417.4	500.958	584.431
8.13958	0.236648	0.163435	0.0521912	0.0189957	0.107211	-0.0889412	-0.0318111	-0.0522361			8.13958	0.236648	83.6625	167.05	250.516	334.104	417.407	500.963	584.441
8.14625	0.231488	0.160594	0.0512934	0.0238896	0.098753	-0.089937	-0.0384019	-0.0493192			8.14625	0.231488	83.6597	167.049	250.521	334.095	417.406	500.956	584.444
8.15292	0.220332	0.145509	0.0415215	0.0243826	0.0863715	-0.0973216	-0.0486039	-0.053846			8.15292	0.220332	83.6446	167.04	250.522	334.083	417.398	500.946	584.44
8.15958	0.209415	0.125967	0.0257505	0.0181265	0.0767775	-0.108239	-0.0609513	-0.0629412			8.15958	0.209415	83.6251	167.024	250.515	334.073	417.387	500.934	584.431
8.16625	0.197243	0.104112	0.00949495	0.00992383	0.0771579	-0.121084	-0.0707396	-0.0749052			8.16625	0.197243	83.6032	167.008	250.507	334.074	417.374	500.924	584.419
8.17292	0.191448	0.084295	-0.000691064	0.00772002	0.0854445	-0.133257	-0.0736732	-0.0893828			8.17292	0.191448	83.5834	166.998	250.505	334.082	417.362	500.921	584.404
8.17958	0.191722	0.0722427	0.00545741	0.0109245	0.0986626	-0.132762	-0.0733996	-0.102308			8.17958	0.191722	83.5713	167.004	250.508	334.095	417.363	500.921	584.391
8.18625	0.193904	0.0667951	0.0211887	0.00517363	0.107217	-0.125626	-0.0736018	-0.11471			8.18625	0.193904	83.5659	167.019	250.502	334.104	417.37	500.921	584.379
8.19292	0.191846	0.0691878	0.0329081	-0.00953835	0.104903	-0.118277	-0.0742287	-0.126832			8.19292	0.191846	83.5683	167.031	250.488	334.101	417.377	500.92	584.367
8.19958	0.185563	0.0754767	0.0379644	-0.0256451	0.0907031	-0.116175	-0.0766971	-0.137989			8.19958	0.185563	83.5746	167.036	250.472	334.087	417.379	500.918	584.356
8.20625	0.183636	0.0825627	0.0409115	-0.0340317	0.0732567	-0.116234	-0.0767169	-0.143624			8.20625	0.183636	83.5817	167.039	250.463	334.07	417.379	500.918	584.35
8.21292	0.186355	0.0846516	0.0457466	-0.0396425	0.0566786	-0.111558	-0.0720905	-0.141174			8.21292	0.186355	83.5837	167.044	250.458	334.053	417.384	500.922	584.353
8.21958	0.192397	0.0862867	0.0464813	-0.0400379	0.0438854	-0.109863	-0.0579429	-0.132333			8.21958	0.192397	83.5854	167.045	250.457	334.04	417.386	500.937	584.361
8.22625	0.200254	0.0969015	0.0493582	-0.024284	0.0386585	-0.100832	-0.0376875	-0.115627			8.22625	0.200254	83.596	167.048	250.473	334.035	417.395	500.957	584.378
8.23292	0.209907	0.113246	0.0577269	0.00626423	0.0396428	-0.0834671	-0.0223122	-0.0962915			8.23292	0.209907	83.6123	167.056	250.504	334.036	417.412	500.972	584.397
8.23958	0.21723	0.128065	0.069861	0.0395468	0.0424078	-0.0627472	-0.0188044	-0.079389			8.23958	0.21723	83.6272	167.068	250.537	334.039	417.433	500.976	584.414
8.24625	0.22042	0.133354	0.0754066	0.0558828	0.0391935	-0.0525603	-0.0251514	-0.0728897			8.24625	0.22042	83.6325	167.074	250.553	334.036	417.443	500.969	584.421
8.25292	0.21851	0.134414	0.0731476	0.0575978	0.0308949	-0.056463	-0.0337369	-0.0789634			8.25292	0.21851	83.6335	167.071	250.555	334.027	417.439	500.961	584.415
8.25958	0.209086	0.13699	0.0723766	0.0503106	0.0231309	-0.0623935	-0.0426837	-0.089748			8.25958	0.209086	83.6361	167.071	250.548	334.02	417.433	500.952	584.404
8.26625	0.196358	0.139083	0.0693298	0.0332831	0.0185012	-0.0712321	-0.0482595	-0.103762			8.26625	0.196358	83.6382	167.068	250.531	334.015	417.424	500.946	584.39
8.27292	0.181347	0.136892	0.0649627	0.00975233	0.0216733	-0.0811883	-0.0542102	-0.114328			8.27292	0.181347	83.636	167.063	250.507	334.018	417.414	500.94	584.379
8.27958	0.172124	0.131903	0.0571791	-0.0167232	0.0271458	-0.0928923	-0.0558037	-0.122112			8.27958	0.172124	83.631	167.055	250.481	334.024	417.403	500.939	584.372
8.28625	0.165703	0.132509	0.0582431	-0.0274952	0.0387852	-0.0963654	-0.0512575	-0.118187			8.28625	0.165703	83.6316	167.056	250.47	334.035	417.399	500.943	584.375
8.29292	0.159863	0.139084	0.0637392	-0.0227174	0.0573913	-0.096156	-0.0456534	-0.108399			8.29292	0.159863	83.6382	167.062	250.475	334.054	417.399	500.949	584.385
8.29958	0.158665	0.144709	0.0672305	-0.00953389	0.0805883	-0.0943993	-0.0411296	-0.098232			8.29958	0.158665	83.6438	167.065	250.488	334.077	417.401	500.953	584.395
8.30625	0.159694	0.144931	0.0691556	0.00479009	0.101111	-0.0901439	-0.0420078	-0.0896311			8.30625	0.159694	83.644	167.067	250.502	334.097	417.405	500.953	584.404
8.31292	0.163377	0.141941	0.0701256	0.0167569	0.111648	-0.0858529	-0.0426167	-0.0824623			8.31292	0.163377	83.641	167.068	250.514	334.108	417.41	500.952	584.411
8.31958	0.163733	0.138566	0.071388	0.0273549	0.120338	-0.080475	-0.0403533	-0.077862			8.31958	0.163733	83.6377	167.07	250.525	334.117	417.415	500.954	584.416
8.32625	0.163245	0.131103	0.0644197	0.0291698	0.121676	-0.082073	-0.0417946	-0.0819693			8.32625	0.163245	83.6302	167.063	250.526	334.118	417.413	500.953	584.412
8.33292	0.16636	0.119418	0.0541459	0.0233934	0.112562	-0.0913608	-0.0482171	-0.0941505			8.33292	0.16636	83.6185	167.052	250.521	334.109	417.404	500.946	584.4
8.33958	0.172622	0.108111	0.040985	0.0113847	0.0948312	-0.106326	-0.0572135	-0.108265			8.33958	0.172622	83.6072	167.039	250.509	334.091	417.389	500.937	584.385
8.34625	0.184751	0.0996365	0.0294436	0.000238107	0.0765321	-0.127671	-0.0598664	-0.121237			8.34625	0.184751	83.5987	167.028	250.498	334.073	417.368	500.935	584.372
8.35292	0.200924	0.0920537	0.0228562	-0.00530004	0.0633645	-0.149686	-0.0556139	-0.131639			8.35292	0.200924	83.5912	167.021	250.492	334.06	417.346	500.939	584.362
8.35958	0.21596	0.0863498	0.022026	-0.00457948	0.0507336	-0.170793	-0.0539299	-0.141529			8.35958	0.21596	83.5854	167.02	250.493	334.047	417.325	500.941	584.352
8.36625	0.224551	0.0847348	0.0244483	-0.00546261	0.0412674	-0.183236	-0.0572593	-0.152458			8.36625	0.224551	83.5838	167.023	250.492	334.038	417.312	500.937	584.341
8.37292	0.223355	0.0900115	0.0269987	-0.0127406	0.0397115	-0.185765	-0.0598861	-0.159445			8.37292	0.223355	83.5891	167.025	250.485	334.036	417.31	500.935	584.334
8.37958	0.216986	0.0947421	0.0309416	-0.0215667	0.0408989	-0.185917	-0.0629178	-0.163608			8.37958	0.216986	83.5938	167.029	250.476	334.037	417.31	500.932	584.33
8.38625	0.206839	0.0946346	0.0308496	-0.0298623	0.0354644	-0.189645	-0.067819	-0.169422			8.38625	0.206839	83.5937	167.029	250.467	334.032	417.306	500.927	584.324
8.39292	0.194465	0.0905011	0.0277537	-0.0374944	0.0268787	-0.198482	-0.0768549	-0.179194			8.39292	0.194465	83.5896	167.026	250.46	334.023	417.297	500.918	584.314
8.39958	0.183513	0.0873638	0.024365	-0.045193	0.0249021	-0.208412	-0.0830393	-0.189735			8.39958	0.183513	83.5865	167.023	250.452	334.021	417.287	500.912	584.304
8.40625	0.17969	0.0904969	0.0219247	-0.0438536	0.0291024	-0.216436	-0.0844773	-0.194083			8.40625	0.17969	83.5896	167.02	250.453	334.025	417.279	500.91	584.3
8.41292	0.180392	0.0918001	0.0210742	-0.0327355	0.0321144	-0.216122	-0.0890215	-0.192549			8.41292	0.180392	83.5909	167.019	250.465	334.029	417.279	500.906	584.301
8.41958	0.181134	0.0871679	0.0166613	-0.0238928	0.029513	-0.21216	-0.0959084	-0.191717			8.41958	0.181134	83.5863	167.015	250.473	334.026	417.283	500.899	584.302
8.42625	0.182388	0.0823964	0.0167082	-0.0195102	0.0305577	-0.205058	-0.101807	-0.189285			8.42625	0.182388	83.5815	167.015	250.478	334.027	417.29	500.893	584.304
8.43292	0.188312	0.0844768	0.0178811	-0.0195267	0.031018	-0.197147	-0.106373	-0.184298			8.43292	0.188312	83.5836	167.016	250.478	334.027	417.298	500.888	584.309
8.43958	0.197969	0.0934522	0.01625	-0.0199437	0.02774	-0.18504	-0.111021	-0.172101			8.43958	0.197969	83.5925	167.014	250.477	334.024	417.31	500.884	584.322
8.44625	0.205519	0.101742	0.0151896	-0.0225702	0.0198683	-0.168275	-0.110147	-0.158379			8.44625	0.205519	83.6008	167.013	250.475	334.016	417.327	500.884	584.335
8.45292	0.207432	0.105377	0.0116744	-0.028629	0.0157168	-0.156158	-0.100128	-0.148543			8.45292	0.207432	83.6045	167.01	250.469	334.012	417.339	500.894	584.345
8.45958	0.202341	0.103719	0.00961578	-0.0332359	0.016832	-0.149822	-0.08996	-0.140588			8.45958	0.202341	83.6028	167.008	250.464	334.013	417.346	500.905	584.353
8.46625	0.188678	0.0944578	0.00806314	-0.0329882	0.0208944	-0.14873	-0.0859803	-0.136895			8.46625	0.188678	83.5936	167.006	250.464	334.017	417.347	500.909	584.357
8.47292	0.167665	0.0813791	0.012301	-0.0273798	0.0269796	-0.149636	-0.0869665	-0.135995			8.47292	0.167665	83.5805	167.01	250.47	334.023	417.346	500.908	584.358
8.47958	0.148787	0.0684692	0.0183843	-0.0237969	0.0305625	-0.150953	-0.0886778	-0.141356			8.47958	0.148787	83.5676	167.017	250.473	334.027	417.345	500.906	584.352
8.48625	0.136129	0.0597271	0.0236098	-0.0266844	0.0310129	-0.155212	-0.0951366	-0.149005			8.48625	0.136129	83.5588	167.022	250.471	334.027	417.34	500.899	584.345
8.49292	0.133143	0.0608999	0.0300369	-0.0290717	0.0310098	-0.159714	-0.100984	-0.153545			8.49292	0.133143	83.56	167.028	250.468	334.027	417.336	500.894	584.34
8.49958	0.136787	0.0768587	0.0380685	-0.0230194	0.0365852	-0.162496	-0.0997247	-0.151713			8.49958	0.136787	83.576	167.036	250.474	334.033	417.333	500.895	584.342
8.50625	0.14601	0.107294	0.042584	-0.012581	0.0446394	-0.156546	-0.0895479	-0.144336			8.50625	0.14601	83.6064	167.041	250.485	334.041	417.339	500.905	584.349
8.51292	0.159848	0.141003	0.0383809	-0.00381655	0.0538807	-0.144231	-0.0723713	-0.13328			8.51292	0.159848	83.6401	167.037	250.493	334.05	417.351	500.922	584.36
8.51958	0.171095	0.165197	0.0330825	0.00368592	0.0671053	-0.133232	-0.0539724	-0.121413			8.51958	0.171095	83.6643	167.031	250.501	334.063	417.362	500.941	584.372
8.52625	0.175675	0.176983	0.0286086	0.0138153	0.0800957	-0.129231	-0.0350869	-0.110151			8.52625	0.175675	83.6761	167.027	250.511	334.076	417.366	500.959	584.384
8.53292	0.17328	0.184164	0.0307866	0.0224579	0.0892151	-0.125693	-0.0217468	-0.101297			8.53292	0.17328	83.6833	167.029	250.52	334.086	417.37	500.973	584.392
8.53958	0.169199	0.192767	0.0364438	0.0237795	0.0914904	-0.117977	-0.0105687	-0.0965938			8.53958	0.169199	83.6919	167.035	250.521	334.088	417.378	500.984	584.397
8.54625	0.165394	0.200578	0.0422226	0.0205485	0.0920741	-0.109933	-0.00579028	-0.0960602			8.54625	0.165394	83.6997	167.04	250.518	334.088	417.386	500.989	584.398
8.55292	0.15776	0.203746	0.0468169	0.0154123	0.0869378	-0.106442	-0.0115175	-0.101003			8.55292	0.15776	83.7028	167.045	250.513	334.083	417.389	500.983	584.393
8.55958	0.147831	0.198973	0.0509052	0.00882153	0.0741482	-0.108608	-0.0262142	-0.106928			8.55958	0.147831	83.6981	167.049	250.506	334.071	417.387	500.968	584.387
8.56625	0.136111	0.18686	0.0593293	0.000866145	0.0580866	-0.110365	-0.0398418	-0.110902			8.56625	0.136111	83.686	167.058	250.498	334.054	417.385	500.955	584.383
8.57292	0.127787	0.167532	0.0591797	-0.00848539	0.0434899	-0.119266	-0.0543644	-0.115343			8.57292	0.127787	83.6666	167.057	250.489	334.04	417.376	500.94	584.378
8.57958	0.120268	0.142275	0.0484683	-0.0180021	0.0330195	-0.132413	-0.0742814	-0.121763			8.57958	0.120268	83.6414	167.047	250.479	334.029	417.363	500.92	584.372
8.58625	0.113153	0.114896	0.0291554	-0.0308655	0.0234939	-0.148374	-0.0980857	-0.129631			8.58625	0.113153	83.614	167.027	250.466	334.02	417.347	500.896	584.364
8.59292	0.107111	0.0920843	0.00678882	-0.0455369	0.0174056	-0.164132	-0.113664	-0.135309			8.59292	0.107111	83.5912	167.005	250.452	334.014	417.331	500.881	584.358
8.59958	0.100202	0.0820416	-0.0192381	-0.0575368	0.0158961	-0.177207	-0.117712	-0.137494			8.59958	0.100202	83.5811	166.979	250.44	334.012	417.318	500.877	584.356
8.60625	0.094377	0.0864405	-0.0427421	-0.0620906	0.0204023	-0.186587	-0.115908	-0.13954			8.60625	0.094377	83.5855	166.955	250.435	334.017	417.309	500.879	584.354
8.61292	0.0900016	0.100061	-0.0519249	-0.0566285	0.0277717	-0.183617	-0.110747	-0.14014			8.61292	0.0900016	83.5992	166.946	250.441	334.024	417.312	500.884	584.354
8.61958	0.0928095	0.114773	-0.0461071	-0.0502545	0.0346225	-0.172287	-0.105078	-0.13766			8.61958	0.0928095	83.6139	166.952	250.447	334.031	417.323	500.89	584.356
8.62625	0.0990143	0.12565	-0.0289117	-0.0501892	0.0380257	-0.15991	-0.0950584	-0.133816			8.62625	0.0990143	83.6247	166.969	250.447	334.034	417.336	500.9	584.36
8.63292	0.103447	0.13268	-0.00891888	-0.0521781	0.0460504	-0.150354	-0.0853805	-0.130036			8.63292	0.103447	83.6318	166.989	250.445	334.042	417.345	500.909	584.364
8.63958	0.107749	0.14067	0.00920365	-0.0526344	0.0565613	-0.146525	-0.0782176	-0.130986			8.63958	0.107749	83.6398	167.007	250.445	334.053	417.349	500.916	584.363
8.64625	0.114727	0.148676	0.0196439	-0.0513245	0.0674079	-0.146496	-0.0760083	-0.135328			8.64625	0.114727	83.6478	167.018	250.446	334.064	417.349	500.919	584.358
8.65292	0.122211	0.154903	0.015637	-0.0555191	0.0722733	-0.155361	-0.0785377	-0.141719			8.65292	0.122211	83.654	167.014	250.442	334.069	417.34	500.916	584.352
8.65958	0.125432	0.158228	0.00287823	-0.059548	0.0725359	-0.173086	-0.0743623	-0.146849			8.65958	0.125432	83.6573	167.001	250.438	334.069	417.322	500.92	584.347
8.66625	0.125722	0.163289	-0.0116679	-0.0509846	0.0749004	-0.186689	-0.0645363	-0.146136			8.66625	0.125722	83.6624	166.987	250.446	334.071	417.309	500.93	584.348
8.67292	0.128756	0.168285	-0.0205464	-0.036311	0.0771762	-0.190201	-0.0524419	-0.142617			8.67292	0.128756	83.6674	166.978	250.461	334.074	417.305	500.942	584.351
8.67958	0.132318	0.168298	-0.0276832	-0.021998	0.0819525	-0.181182	-0.0450654	-0.135448			8.67958	0.132318	83.6674	166.971	250.475	334.078	417.314	500.95	584.358
8.68625	0.132478	0.165814	-0.0329425	-0.0134249	0.0838499	-0.168275	-0.0391831	-0.126403			8.68625	0.132478	83.6649	166.965	250.484	334.08	417.327	500.955	584.367
8.69292	0.127977	0.1659	-0.0276353	-0.00329733	0.0815797	-0.153563	-0.0322398	-0.118711			8.69292	0.127977	83.665	166.971	250.494	334.078	417.342	500.962	584.375
8.69958	0.12069	0.165635	-0.0164482	0.00283658	0.0786537	-0.142845	-0.0318983	-0.116107			8.69958	0.12069	83.6647	166.982	250.5	334.075	417.353	500.963	584.378
8.70625	0.110905	0.162328	-0.00591617	-0.00136675	0.0711125	-0.141451	-0.0412059	-0.11845			8.70625	0.110905	83.6614	166.992	250.496	334.068	417.354	500.953	584.375
8.71292	0.0947829	0.155806	-0.00204596	-0.0141315	0.057394	-0.149139	-0.0568513	-0.121732			8.71292	0.0947829	83.6549	166.996	250.483	334.054	417.346	500.938	584.372
8.71958	0.0745607	0.146705	0.00157665	-0.0297474	0.0351025	-0.164177	-0.0718283	-0.125262			8.71958	0.0745607	83.6458	167	250.468	334.031	417.331	500.923	584.368
8.72625	0.0548512	0.133102	0.002428	-0.0418865	0.0100887	-0.178394	-0.0877231	-0.130133			8.72625	0.0548512	83.6322	167.001	250.455	334.006	417.317	500.907	584.364
8.73292	0.0403198	0.114132	-0.0104755	-0.0509813	-0.010927	-0.189787	-0.102255	-0.137314			8.73292	0.0403198	83.6132	166.988	250.446	333.985	417.306	500.892	584.356
8.73958	0.0359974	0.101461	-0.029191	-0.0526251	-0.0268758	-0.192027	-0.110392	-0.13791			8.73958	0.0359974	83.6006	166.969	250.445	333.97	417.303	500.884	584.356
8.74625	0.0412197	0.100755	-0.0409585	-0.0442028	-0.0313282	-0.185495	-0.110415	-0.12965			8.74625	0.0412197	83.5999	166.957	250.453	333.965	417.31	500.884	584.364
8.75292	0.0551258	0.111678	-0.0359374	-0.0241481	-0.0198566	-0.173348	-0.101754	-0.114616			8.75292	0.0551258	83.6108	166.962	250.473	333.977	417.322	500.893	584.379
8.75958	0.0730319	0.124424	-0.0195428	0.0019033	0.00476432	-0.154522	-0.0890928	-0.0958368			8.75958	0.0730319	83.6235	166.979	250.499	334.001	417.341	500.905	584.398
8.76625	0.0946631	0.13302	0.000813232	0.020222	0.0335734	-0.138142	-0.0707994	-0.0812028			8.76625	0.0946631	83.6321	166.999	250.518	334.03	417.357	500.924	584.412
8.77292	0.108778	0.139767	0.0230019	0.031672	0.0631432	-0.125548	-0.0562074	-0.0695045			8.77292	0.108778	83.6389	167.021	250.529	334.06	417.37	500.938	584.424
8.77958	0.108701	0.139611	0.0354404	0.0341364	0.0856348	-0.123206	-0.0472245	-0.0661259			8.77958	0.108701	83.6387	167.034	250.531	334.082	417.372	500.947	584.428
8.78625	0.0951102	0.129732	0.0354542	0.0270099	0.0932903	-0.132759	-0.0398348	-0.0742184			8.78625	0.0951102	83.6288	167.034	250.524	334.09	417.363	500.955	584.419
8.79292	0.0770873	0.110963	0.0255243	0.0100225	0.0848859	-0.148091	-0.0378305	-0.0951155			8.79292	0.0770873	83.6101	167.024	250.507	334.081	417.347	500.957	584.399
8.79958	0.0611142	0.0924007	0.0111431	-0.012992	0.0671166	-0.166107	-0.046651	-0.11951			8.79958	0.0611142	83.5915	167.009	250.484	334.064	417.329	500.948	584.374
8.80625	0.0469467	0.077926	-0.00884694	-0.0353375	0.0466785	-0.182844	-0.0641563	-0.137593			8.80625	0.0469467	83.577	166.989	250.462	334.043	417.313	500.93	584.356
8.81292	0.0443313	0.0705833	-0.0319146	-0.0566407	0.0268058	-0.197407	-0.0763085	-0.149217			8.81292	0.0443313	83.5697	166.966	250.441	334.023	417.298	500.918	584.344
8.81958	0.048084	0.067663	-0.0434827	-0.0650229	0.0122247	-0.203987	-0.0825694	-0.155539			8.81958	0.048084	83.5668	166.955	250.432	334.009	417.291	500.912	584.338
8.82625	0.0560513	0.0682463	-0.0452599	-0.062856	0.00437802	-0.204118	-0.0898609	-0.158747			8.82625	0.0560513	83.5673	166.953	250.434	334.001	417.291	500.905	584.335
8.83292	0.0651328	0.0722086	-0.0438312	-0.0542901	0.00483768	-0.199363	-0.0960381	-0.158749			8.83292	0.0651328	83.5713	166.954	250.443	334.001	417.296	500.899	584.335
8.83958	0.0728741	0.0824798	-0.0418896	-0.0484833	0.0111213	-0.192704	-0.0944958	-0.157761			8.83958	0.0728741	83.5816	166.956	250.449	334.008	417.303	500.9	584.336
8.84625	0.0747296	0.0993015	-0.0346719	-0.0412131	0.0217294	-0.182768	-0.0897792	-0.155789			8.84625	0.0747296	83.5984	166.964	250.456	334.018	417.313	500.905	584.338
8.85292	0.0630606	0.113487	-0.0228892	-0.0319644	0.0314549	-0.174536	-0.0885736	-0.153066			8.85292	0.0630606	83.6126	166.975	250.465	334.028	417.321	500.906	584.341
8.85958	0.0459816	0.122828	-0.0149481	-0.0279944	0.0378092	-0.169594	-0.095639	-0.153231			8.85958	0.0459816	83.6219	166.983	250.469	334.034	417.326	500.899	584.34
8.86625	0.0316646	0.126515	-0.0158911	-0.0308227	0.0387955	-0.166254	-0.105188	-0.156081			8.86625	0.0316646	83.6256	166.982	250.466	334.035	417.329	500.889	584.338
8.87292	0.0176628	0.124054	-0.0202172	-0.0375815	0.0344209	-0.163852	-0.112037	-0.15993			8.87292	0.0176628	83.6232	166.978	250.46	334.031	417.332	500.883	584.334
8.87958	0.00895854	0.117363	-0.0239143	-0.041131	0.0270568	-0.167752	-0.109774	-0.163151			8.87958	0.00895854	83.6165	166.974	250.456	334.023	417.328	500.885	584.331
8.88625	0.00900593	0.112054	-0.0231981	-0.0378043	0.0237077	-0.174204	-0.0968519	-0.163388			8.88625	0.00900593	83.6112	166.975	250.459	334.02	417.321	500.898	584.33
8.89292	0.0212907	0.110758	-0.0205533	-0.032979	0.0261488	-0.180172	-0.0812293	-0.160743			8.89292	0.0212907	83.6099	166.978	250.464	334.023	417.315	500.913	584.333
8.89958	0.0331172	0.11169	-0.0166752	-0.0238274	0.0338699	-0.181702	-0.0651113	-0.15162			8.89958	0.0331172	83.6108	166.982	250.473	334.03	417.314	500.929	584.342
8.90625	0.0374077	0.110756	-0.0116524	-0.0156885	0.041532	-0.18005	-0.0503304	-0.138491			8.90625	0.0374077	83.6099	166.987	250.482	334.038	417.315	500.944	584.355
8.91292	0.041835	0.106156	-0.0103003	-0.00963082	0.0490202	-0.173756	-0.03732	-0.125218			8.91292	0.041835	83.6053	166.988	250.488	334.045	417.322	500.957	584.368
8.91958	0.0475664	0.103967	-0.0113166	-0.00881363	0.050791	-0.163693	-0.0296813	-0.115744			8.91958	0.0475664	83.6031	166.987	250.488	334.047	417.332	500.965	584.378
8.92625	0.0528843	0.10456	-0.00792281	-0.0144008	0.0514027	-0.150849	-0.025317	-0.111396			8.92625	0.0528843	83.6037	166.99	250.483	334.048	417.345	500.969	584.382
8.93292	0.0523754	0.111022	0.00452488	-0.0200453	0.0572024	-0.133279	-0.0191502	-0.108486			8.93292	0.0523754	83.6101	167.003	250.477	334.054	417.362	500.975	584.385
8.93958	0.0515072	0.118148	0.0234885	-0.0293232	0.0665211	-0.115524	-0.0142963	-0.105258			8.93958	0.0515072	83.6172	167.022	250.468	334.063	417.38	500.98	584.388
8.94625	0.052613	0.126734	0.039543	-0.0401349	0.0781207	-0.104883	-0.0131906	-0.104462			8.94625	0.052613	83.6258	167.038	250.457	334.075	417.391	500.981	584.389
8.95292	0.0544821	0.141493	0.0467229	-0.0481608	0.0863073	-0.106313	-0.0146593	-0.103004			8.95292	0.0544821	83.6406	167.045	250.449	334.083	417.389	500.98	584.391
8.95958	0.0509513	0.157365	0.0468148	-0.0456109	0.0945792	-0.110714	-0.0186669	-0.0976668			8.95958	0.0509513	83.6565	167.045	250.452	334.091	417.385	500.976	584.396
8.96625	0.0378584	0.163812	0.0379813	-0.0365993	0.0931004	-0.115733	-0.0274683	-0.0917184			8.96625	0.0378584	83.6629	167.036	250.461	334.089	417.38	500.967	584.402
8.97292	0.0188825	0.149517	0.0226129	-0.033016	0.0766565	-0.125654	-0.0416759	-0.0932586			8.97292	0.0188825	83.6486	167.021	250.464	334.073	417.37	500.953	584.4
8.97958	0.00465132	0.129333	0.000107549	-0.0326577	0.0484046	-0.139793	-0.050185	-0.10432			8.97958	0.00465132	83.6284	166.998	250.465	334.045	417.356	500.944	584.389
8.98625	0.000644343	0.116379	-0.0146772	-0.0255102	0.023604	-0.145987	-0.0518077	-0.110998			8.98625	0.000644343	83.6155	166.984	250.472	334.02	417.349	500.943	584.383
8.99292	0.00450598	0.109168	-0.015732	-0.0157127	0.00765233	-0.142084	-0.0517608	-0.113484			8.99292	0.00450598	83.6083	166.982	250.482	334.004	417.353	500.943	584.38
8.99958	0.0136896	0.101114	-0.0042481	-0.00946045	-0.000400541	-0.134045	-0.0530676	-0.112967			8.99958	0.0136896	83.6002	166.994	250.488	333.996	417.361	500.942	584.381
9.00625	0.0270579	0.0920516	0.0103859	-0.0107049	-0.001645	-0.128172	-0.0563886	-0.115022			9.00625	0.0270579	83.5911	167.009	250.487	333.995	417.367	500.938	584.379
9.01292	0.0460967	0.0926751	0.0220363	-0.0140738	0.0045228	-0.120234	-0.0578538	-0.115293			9.01292	0.0460967	83.5918	167.02	250.483	334.001	417.375	500.937	584.378
9.01958	0.0597566	0.0972912	0.0301385	-0.0165207	0.0149505	-0.10789	-0.0646979	-0.110052			9.01958	0.0597566	83.5964	167.028	250.481	334.011	417.388	500.93	584.384
9.02625	0.0634078	0.0991069	0.0303376	-0.0289785	0.0196589	-0.102348	-0.0715372	-0.110329			9.02625	0.0634078	83.5982	167.029	250.468	334.016	417.393	500.923	584.383
9.03292	0.06011	0.098107	0.022011	-0.0437324	0.0215943	-0.104999	-0.0757886	-0.114364			9.03292	0.06011	83.5972	167.02	250.454	334.018	417.39	500.919	584.379
9.03958	0.0575874	0.103304	0.00589806	-0.0558854	0.0227927	-0.112681	-0.0716355	-0.11951			9.03958	0.0575874	83.6024	167.004	250.441	334.019	417.383	500.923	584.374
9.04625	0.0623702	0.121967	-0.00834238	-0.0552728	0.0281737	-0.117028	-0.0582696	-0.113247			9.04625	0.0623702	83.6211	166.99	250.442	334.025	417.378	500.936	584.38
9.05292	0.0639559	0.141703	-0.0157137	-0.0419213	0.03628	-0.11542	-0.0428557	-0.096776			9.05292	0.0639559	83.6408	166.982	250.455	334.033	417.38	500.952	584.397
9.05958	0.0645204	0.155696	-0.0176624	-0.0267435	0.0447821	-0.115377	-0.0289397	-0.0782208			9.05958	0.0645204	83.6548	166.981	250.471	334.041	417.38	500.966	584.415
9.06625	0.0680453	0.168856	-0.0172052	-0.00866229	0.051896	-0.115356	-0.0173086	-0.0653657			9.06625	0.0680453	83.668	166.981	250.489	334.048	417.38	500.977	584.428
9.07292	0.0733188	0.182768	-0.0134501	0.00790115	0.0593996	-0.111965	-0.00917404	-0.057796			9.07292	0.0733188	83.6819	166.985	250.505	334.056	417.384	500.985	584.436
9.07958	0.0723704	0.185577	-0.00802938	0.0187204	0.0649736	-0.10358	-0.0110761	-0.0571436			9.07958	0.0723704	83.6847	166.99	250.516	334.061	417.392	500.984	584.437
9.08625	0.0598562	0.17044	-0.0056514	0.0196628	0.065916	-0.0954683	-0.0226367	-0.0662097			9.08625	0.0598562	83.6695	166.993	250.517	334.062	417.4	500.972	584.427
9.09292	0.0444098	0.148883	-0.0106884	0.012952	0.0634968	-0.0989889	-0.0404672	-0.0836445			9.09292	0.0444098	83.648	166.988	250.51	334.06	417.396	500.954	584.41
9.09958	0.0345329	0.133137	-0.0201263	0.00506241	0.0603755	-0.110035	-0.0555894	-0.103573			9.09958	0.0345329	83.6322	166.978	250.502	334.057	417.385	500.939	584.39
9.10625	0.0297481	0.120319	-0.0270884	-0.00410061	0.0621798	-0.120246	-0.0632351	-0.114826			9.10625	0.0297481	83.6194	166.971	250.493	334.059	417.375	500.931	584.379
9.11292	0.028753	0.107522	-0.0312626	-0.0148348	0.0633665	-0.124657	-0.0656607	-0.11757			9.11292	0.028753	83.6066	166.967	250.482	334.06	417.371	500.929	584.376
9.11958	0.0317142	0.101325	-0.033984	-0.0221805	0.0636502	-0.126222	-0.0631764	-0.114093			9.11958	0.0317142	83.6004	166.964	250.475	334.06	417.369	500.931	584.38
9.12625	0.04151	0.108369	-0.034708	-0.0255293	0.0655466	-0.126922	-0.0591026	-0.107187			9.12625	0.04151	83.6075	166.963	250.472	334.062	417.369	500.935	584.386
9.13292	0.0588288	0.125142	-0.029164	-0.0230246	0.0694818	-0.120067	-0.0537048	-0.100213			9.13292	0.0588288	83.6242	166.969	250.474	334.066	417.375	500.941	584.393
9.13958	0.0765485	0.143581	-0.020111	-0.013537	0.0751547	-0.106746	-0.0526744	-0.0935439			9.13958	0.0765485	83.6427	166.978	250.484	334.072	417.389	500.942	584.4
9.14625	0.0910496	0.157234	-0.0155956	-0.0011636	0.0751303	-0.0950442	-0.0577236	-0.0923664			9.14625	0.0910496	83.6563	166.983	250.496	334.072	417.4	500.937	584.401
9.15292	0.0981759	0.165639	-0.0147903	0.013329	0.0729336	-0.0877352	-0.0653793	-0.094899			9.15292	0.0981759	83.6647	166.983	250.511	334.069	417.408	500.929	584.399
9.15958	0.0955221	0.166322	-0.0130035	0.0240512	0.0669665	-0.0880953	-0.0761393	-0.0978806			9.15958	0.0955221	83.6654	166.985	250.521	334.063	417.407	500.918	584.396
9.16625	0.0866429	0.160842	-0.0103221	0.0279807	0.0575446	-0.0960253	-0.0883564	-0.102829			9.16625	0.0866429	83.6599	166.988	250.525	334.054	417.399	500.906	584.391
9.17292	0.0743881	0.15118	-0.0109485	0.0238737	0.0462851	-0.109221	-0.0967965	-0.109177			9.17292	0.0743881	83.6503	166.987	250.521	334.043	417.386	500.898	584.385
9.17958	0.0627056	0.141516	-0.0142961	0.0148054	0.033402	-0.117306	-0.0970349	-0.114909			9.17958	0.0627056	83.6406	166.984	250.512	334.03	417.378	500.898	584.379
9.18625	0.0556707	0.132552	-0.0155044	0.00668333	0.0233726	-0.119895	-0.0911951	-0.118501			9.18625	0.0556707	83.6316	166.983	250.504	334.02	417.376	500.903	584.375
9.19292	0.0586273	0.126172	-0.0104147	0.000168727	0.0240106	-0.11736	-0.0834702	-0.11818			9.19292	0.0586273	83.6253	166.988	250.497	334.02	417.378	500.911	584.375
9.19958	0.070026	0.125477	-0.00164665	-0.00233468	0.0353355	-0.107066	-0.0763631	-0.117518			9.19958	0.070026	83.6246	166.997	250.495	334.032	417.388	500.918	584.376
9.20625	0.0788367	0.124974	0.00405348	-0.00429785	0.0486311	-0.0941832	-0.0727975	-0.118494			9.20625	0.0788367	83.6241	167.002	250.493	334.045	417.401	500.922	584.375
9.21292	0.0865694	0.120397	0.00401877	-0.00292529	0.0566794	-0.0841245	-0.0712637	-0.119959			9.21292	0.0865694	83.6195	167.002	250.494	334.053	417.411	500.923	584.374
9.21958	0.102871	0.113356	0.00620448	0.0071915	0.0667961	-0.0796077	-0.0711745	-0.11682			9.21958	0.102871	83.6125	167.004	250.504	334.063	417.416	500.923	584.377
9.22625	0.123489	0.113121	0.0153846	0.0264642	0.0822542	-0.074048	-0.0724912	-0.105255			9.22625	0.123489	83.6122	167.014	250.524	334.079	417.421	500.922	584.388
9.23292	0.13649	0.120102	0.0241442	0.0449263	0.089749	-0.0708982	-0.0761798	-0.0960188			9.23292	0.13649	83.6192	167.022	250.542	334.086	417.425	500.918	584.398
9.23958	0.138874	0.124365	0.0256586	0.0574926	0.0841955	-0.073367	-0.0790408	-0.0916434			9.23958	0.138874	83.6235	167.024	250.555	334.081	417.422	500.916	584.402
9.24625	0.140603	0.122449	0.021666	0.0643132	0.0724194	-0.0812699	-0.0782653	-0.0875297			9.24625	0.140603	83.6215	167.02	250.562	334.069	417.414	500.916	584.406
9.25292	0.142917	0.115365	0.0163168	0.0602767	0.0636146	-0.0911934	-0.0807193	-0.0823885			9.25292	0.142917	83.6145	167.015	250.558	334.06	417.404	500.914	584.411
9.25958	0.139262	0.107795	0.00893728	0.0440876	0.0560086	-0.105273	-0.0891431	-0.0802313			9.25958	0.139262	83.6069	167.007	250.541	334.052	417.39	500.905	584.413
9.26625	0.130864	0.103837	-0.00104107	0.0227312	0.0518183	-0.118151	-0.0989714	-0.0854412			9.26625	0.130864	83.6029	166.997	250.52	334.048	417.377	500.896	584.408
9.27292	0.122789	0.103476	-0.00977013	0.0090921	0.0520074	-0.123244	-0.100371	-0.0884483			9.27292	0.122789	83.6026	166.988	250.506	334.048	417.372	500.894	584.405
9.27958	0.117078	0.101048	-0.013408	0.00751607	0.0590145	-0.121537	-0.0989287	-0.0882715			9.27958	0.117078	83.6001	166.985	250.505	334.055	417.374	500.896	584.405
9.28625	0.116062	0.0985928	-0.0143708	0.0108351	0.0690093	-0.119621	-0.0970845	-0.0897111			9.28625	0.116062	83.5977	166.984	250.508	334.065	417.376	500.897	584.404
9.29292	0.114507	0.101955	-0.011482	0.0166186	0.0786074	-0.118213	-0.0895796	-0.0954053			9.29292	0.114507	83.6011	166.987	250.514	334.075	417.377	500.905	584.398
9.29958	0.112319	0.110076	-0.00653073	0.0231951	0.0870913	-0.114568	-0.0717405	-0.104282			9.29958	0.112319	83.6092	166.992	250.52	334.083	417.381	500.923	584.389
9.30625	0.109692	0.112974	-0.000175621	0.0292154	0.085959	-0.111878	-0.0500487	-0.107464			9.30625	0.109692	83.6121	166.998	250.527	334.082	417.384	500.945	584.386
9.31292	0.110876	0.107073	0.00513413	0.032209	0.0822769	-0.11051	-0.0345593	-0.104538			9.31292	0.110876	83.6062	167.003	250.53	334.079	417.385	500.96	584.389
9.31958	0.120821	0.106376	0.00678192	0.0326563	0.08034	-0.107374	-0.0241376	-0.0971686			9.31958	0.120821	83.6055	167.005	250.53	334.077	417.388	500.97	584.397
9.32625	0.129605	0.108914	0.0120922	0.0351408	0.0799635	-0.0965029	-0.0186916	-0.0851826			9.32625	0.129605	83.608	167.01	250.532	334.076	417.399	500.976	584.408
9.33292	0.134778	0.112709	0.0190693	0.0352636	0.0800863	-0.0815464	-0.0178095	-0.0715298			9.33292	0.134778	83.6118	167.017	250.533	334.076	417.414	500.977	584.422
9.33958	0.128859	0.108987	0.021842	0.0336159	0.0779617	-0.0738732	-0.0280208	-0.060174			9.33958	0.128859	83.6081	167.02	250.531	334.074	417.422	500.967	584.434
9.34625	0.118523	0.0981776	0.017443	0.0229468	0.0744452	-0.0780202	-0.0459859	-0.0612351			9.34625	0.118523	83.5973	167.016	250.52	334.071	417.417	500.949	584.432
9.35292	0.107425	0.0870624	0.00955272	0.00717158	0.0662994	-0.0925366	-0.0680507	-0.0738938			9.35292	0.107425	83.5862	167.008	250.504	334.063	417.403	500.927	584.42
9.35958	0.0984114	0.0751536	0.00570654	-0.0105115	0.0533846	-0.113463	-0.0885088	-0.0949061			9.35958	0.0984114	83.5743	167.004	250.487	334.05	417.382	500.906	584.399
9.36625	0.0919356	0.0675098	0.0050165	-0.0280903	0.0410511	-0.132786	-0.099753	-0.119438			9.36625	0.0919356	83.5666	167.003	250.469	334.037	417.363	500.895	584.374
9.37292	0.0888922	0.0635994	0.00546811	-0.0386233	0.0329023	-0.145626	-0.100412	-0.139014			9.37292	0.0888922	83.5627	167.004	250.459	334.029	417.35	500.894	584.355
9.37958	0.0908598	0.0639052	0.0101193	-0.0369685	0.0321729	-0.145527	-0.0960604	-0.147714			9.37958	0.0908598	83.563	167.008	250.46	334.029	417.35	500.899	584.346
9.38625	0.0944817	0.0700068	0.0160636	-0.0246037	0.0354777	-0.142888	-0.0895774	-0.1432			9.38625	0.0944817	83.5691	167.014	250.473	334.032	417.353	500.905	584.35
9.39292	0.0940674	0.0762596	0.020335	-0.006551	0.0439937	-0.139559	-0.0785477	-0.127961			9.39292	0.0940674	83.5754	167.019	250.491	334.04	417.356	500.916	584.366
9.39958	0.0906053	0.0788815	0.0188031	0.00470355	0.0557251	-0.135627	-0.0662741	-0.108989			9.39958	0.0906053	83.578	167.017	250.502	334.052	417.36	500.928	584.385
9.40625	0.0857648	0.0766199	0.0104061	0.0093323	0.0703675	-0.130127	-0.0658695	-0.0935444			9.40625	0.0857648	83.5757	167.009	250.507	334.067	417.365	500.929	584.4
9.41292	0.0800904	0.0697754	-0.00401141	0.00529425	0.0796808	-0.12811	-0.0806037	-0.0912726			9.41292	0.0800904	83.5689	166.994	250.503	334.076	417.367	500.914	584.402
9.41958	0.080903	0.0636609	-0.0189096	-0.00775896	0.0823633	-0.132705	-0.0945731	-0.100449			9.41958	0.080903	83.5628	166.979	250.49	334.079	417.363	500.9	584.393
9.42625	0.0909938	0.0616249	-0.0224543	-0.0229601	0.0833746	-0.13298	-0.0978338	-0.112577			9.42625	0.0909938	83.5607	166.976	250.474	334.08	417.363	500.897	584.381
9.43292	0.103194	0.0641346	-0.0165179	-0.0382709	0.0857067	-0.128428	-0.100892	-0.124283			9.43292	0.103194	83.5632	166.982	250.459	334.082	417.367	500.894	584.369
9.43958	0.109249	0.0675409	-0.0100149	-0.0486675	0.0853237	-0.125437	-0.112004	-0.136377			9.43958	0.109249	83.5666	166.988	250.449	334.082	417.37	500.883	584.357
9.44625	0.114688	0.069572	-0.00327259	-0.0556237	0.0755066	-0.129253	-0.117532	-0.146801			9.44625	0.114688	83.5687	166.995	250.442	334.072	417.366	500.877	584.347
9.45292	0.123079	0.0725561	0.0125391	-0.0530899	0.067073	-0.130284	-0.110571	-0.145294			9.45292	0.123079	83.5717	167.011	250.444	334.063	417.365	500.884	584.348
9.45958	0.13345	0.0805714	0.0383317	-0.0406104	0.0671548	-0.121747	-0.0949555	-0.13333			9.45958	0.13345	83.5797	167.037	250.457	334.064	417.374	500.9	584.36
9.46625	0.13959	0.0886501	0.0679088	-0.0239487	0.0766639	-0.107989	-0.0821393	-0.11615			9.46625	0.13959	83.5877	167.066	250.473	334.073	417.387	500.912	584.378
9.47292	0.141628	0.0944213	0.0895185	-0.0121873	0.0831801	-0.0990698	-0.0700881	-0.104554			9.47292	0.141628	83.5935	167.088	250.485	334.08	417.396	500.924	584.389
9.47958	0.148236	0.10356	0.106731	-0.00252955	0.0842548	-0.095746	-0.0496519	-0.0949712			9.47958	0.148236	83.6027	167.105	250.495	334.081	417.4	500.945	584.399
9.48625	0.150559	0.115949	0.119048	0.011573	0.0869133	-0.0957083	-0.0311158	-0.0855152			9.48625	0.150559	83.615	167.117	250.509	334.083	417.4	500.963	584.408
9.49292	0.147278	0.126997	0.121583	0.0214209	0.0891318	-0.0996646	-0.0200919	-0.0825029			9.49292	0.147278	83.6261	167.12	250.519	334.086	417.396	500.974	584.411
9.49958	0.139229	0.127496	0.117353	0.0248659	0.0859011	-0.108804	-0.0190807	-0.0867336			9.49958	0.139229	83.6266	167.116	250.522	334.082	417.387	500.976	584.407
9.50625	0.13673	0.124282	0.107364	0.0202117	0.0755248	-0.117821	-0.0139508	-0.0962453			9.50625	0.13673	83.6234	167.106	250.518	334.072	417.378	500.981	584.397
9.51292	0.143235	0.123496	0.104367	0.0175293	0.0747497	-0.116755	-0.00458405	-0.100673			9.51292	0.143235	83.6226	167.103	250.515	334.071	417.379	500.99	584.393
9.51958	0.146691	0.118568	0.102766	0.0123859	0.0843883	-0.107086	0.00173217	-0.103704			9.51958	0.146691	83.6177	167.101	250.51	334.081	417.388	500.996	584.39
9.52625	0.146168	0.107668	0.104305	0.00260045	0.0951069	-0.0981242	0.00407033	-0.108364			9.52625	0.146168	83.6068	167.102	250.5	334.091	417.397	500.999	584.385
9.53292	0.146488	0.10306	0.101885	-0.00745717	0.101739	-0.092813	0.00486724	-0.110308			9.53292	0.146488	83.6022	167.1	250.49	334.098	417.403	500.999	584.383
9.53958	0.150961	0.113555	0.0960035	-0.0096717	0.110014	-0.0859635	0.00790963	-0.107129			9.53958	0.150961	83.6127	167.094	250.488	334.106	417.41	501.002	584.387
9.54625	0.14727	0.128182	0.087839	-0.0012585	0.119858	-0.0730872	0.00278862	-0.104803			9.54625	0.14727	83.6273	167.086	250.496	334.116	417.422	500.997	584.389
9.55292	0.131527	0.137118	0.07651	0.00661809	0.120582	-0.0669883	-0.00818624	-0.108503			9.55292	0.131527	83.6362	167.075	250.504	334.117	417.428	500.986	584.385
9.55958	0.116487	0.146014	0.0708868	0.0178225	0.112713	-0.0708618	-0.0151197	-0.111742			9.55958	0.116487	83.6451	167.069	250.515	334.109	417.425	500.979	584.382
9.56625	0.113823	0.162171	0.0733962	0.0376419	0.109644	-0.0747788	-0.0115853	-0.106848			9.56625	0.113823	83.6613	167.072	250.535	334.106	417.421	500.983	584.387
9.57292	0.118972	0.173343	0.0822794	0.066796	0.115433	-0.0703661	-0.00500561	-0.0917662			9.57292	0.118972	83.6724	167.08	250.564	334.112	417.425	500.99	584.402
9.57958	0.118303	0.167342	0.0878887	0.0875031	0.117067	-0.0664926	-0.00901279	-0.0766201			9.57958	0.118303	83.6664	167.086	250.585	334.113	417.429	500.986	584.417
9.58625	0.112903	0.149345	0.0854286	0.0897874	0.108861	-0.0744713	-0.0148896	-0.0695434			9.58625	0.112903	83.6484	167.084	250.587	334.105	417.421	500.98	584.424
9.59292	0.111651	0.136876	0.0831678	0.0867252	0.102461	-0.0855295	-0.0166186	-0.0670359			9.59292	0.111651	83.636	167.081	250.584	334.099	417.41	500.978	584.427
9.59958	0.114117	0.130063	0.0852102	0.0879222	0.105565	-0.0875987	-0.0160597	-0.0673777			9.59958	0.114117	83.6292	167.083	250.585	334.102	417.408	500.979	584.426
9.60625	0.11326	0.122129	0.0888536	0.0823247	0.10569	-0.0841011	-0.0183471	-0.0732711			9.60625	0.11326	83.6212	167.087	250.58	334.102	417.411	500.976	584.42
9.61292	0.110474	0.122109	0.0954274	0.0654519	0.100261	-0.0792123	-0.0182723	-0.0852939			9.61292	0.110474	83.6212	167.094	250.563	334.097	417.416	500.976	584.408
9.61958	0.1146	0.138708	0.11162	0.0511499	0.0964494	-0.0710377	-0.00556283	-0.0938972			9.61958	0.1146	83.6378	167.11	250.548	334.093	417.424	500.989	584.4
9.62625	0.128329	0.167393	0.141595	0.0543087	0.102469	-0.0533777	0.0110268	-0.0939623			9.62625	0.128329	83.6665	167.14	250.552	334.099	417.442	501.006	584.4
9.63292	0.138571	0.191391	0.170361	0.0645928	0.108939	-0.0340253	0.0207922	-0.0880848			9.63292	0.138571	83.6905	167.169	250.562	334.105	417.461	501.015	584.406
9.63958	0.138233	0.204456	0.192106	0.065165	0.109034	-0.023825	0.0185465	-0.0806451			9.63958	0.138233	83.7036	167.19	250.562	334.105	417.472	501.013	584.413
9.64625	0.129366	0.2075	0.20294	0.0544186	0.10544	-0.0227293	0.00634213	-0.0764866			9.64625	0.129366	83.7066	167.201	250.552	334.102	417.473	501.001	584.417
9.65292	0.11774	0.201471	0.208786	0.0403809	0.100939	-0.0299841	-0.00766797	-0.0777932			9.65292	0.11774	83.7006	167.207	250.538	334.097	417.466	500.987	584.416
9.65958	0.101786	0.186839	0.206524	0.0296401	0.0968741	-0.0406158	-0.024099	-0.0857772			9.65958	0.101786	83.6859	167.205	250.527	334.093	417.455	500.97	584.408
9.66625	0.078069	0.166186	0.194684	0.0116966	0.0908516	-0.0530824	-0.0397098	-0.0971399			9.66625	0.078069	83.6653	167.193	250.509	334.087	417.442	500.955	584.397
9.67292	0.0549298	0.14725	0.178858	-0.00991802	0.0835421	-0.0677488	-0.0537891	-0.111059			9.67292	0.0549298	83.6463	167.177	250.487	334.08	417.428	500.941	584.383
9.67958	0.0406768	0.133843	0.164938	-0.0262834	0.0805281	-0.0785906	-0.0632737	-0.125456			9.67958	0.0406768	83.6329	167.163	250.471	334.077	417.417	500.931	584.368
9.68625	0.0325981	0.127836	0.159619	-0.0264591	0.0832135	-0.0842669	-0.0684913	-0.136497			9.68625	0.0325981	83.6269	167.158	250.471	334.08	417.411	500.926	584.357
9.69292	0.0223924	0.125658	0.154286	-0.0204663	0.0892063	-0.085642	-0.0744055	-0.14183			9.69292	0.0223924	83.6248	167.152	250.477	334.086	417.41	500.92	584.352
9.69958	0.0149229	0.12313	0.14921	-0.0210775	0.0943171	-0.0862851	-0.0794909	-0.146906			9.69958	0.0149229	83.6222	167.147	250.476	334.091	417.409	500.915	584.347
9.70625	0.0134996	0.123138	0.148145	-0.0231886	0.101743	-0.0899686	-0.0790068	-0.151309			9.70625	0.0134996	83.6222	167.146	250.474	334.098	417.406	500.916	584.342
9.71292	0.015382	0.127863	0.152899	-0.0194098	0.115058	-0.0885306	-0.0728329	-0.154184			9.71292	0.015382	83.627	167.151	250.478	334.111	417.407	500.922	584.339
9.71958	0.0137164	0.135323	0.159278	-0.010494	0.125881	-0.0815846	-0.0625775	-0.156865			9.71958	0.0137164	83.6344	167.157	250.487	334.122	417.414	500.932	584.337
9.72625	0.00776001	0.139906	0.16206	-0.00254945	0.131919	-0.0700676	-0.0485068	-0.160282			9.72625	0.00776001	83.639	167.16	250.495	334.128	417.425	500.946	584.333
9.73292	0.00408955	0.14219	0.166478	0.00297432	0.13172	-0.0582441	-0.0321501	-0.172077			9.73292	0.00408955	83.6413	167.165	250.5	334.128	417.437	500.962	584.322
9.73958	-0.00213155	0.143753	0.175691	0.00802787	0.131052	-0.0512677	-0.0197745	-0.189089			9.73958	-0.00213155	83.6429	167.174	250.505	334.127	417.444	500.975	584.305
9.74625	-0.0163207	0.141578	0.179828	0.00484375	0.126437	-0.0492215	-0.0158438	-0.2169			9.74625	-0.0163207	83.6407	167.178	250.502	334.123	417.446	500.979	584.277
9.75292	-0.035903	0.136553	0.173526	-0.00726486	0.117666	-0.0533895	-0.0177831	-0.249906			9.75292	-0.035903	83.6357	167.172	250.49	334.114	417.442	500.977	584.244
9.75958	-0.0548975	0.129755	0.161289	-0.0231421	0.115141	-0.0563988	-0.0210421	-0.277878			9.75958	-0.0548975	83.6289	167.159	250.474	334.112	417.439	500.974	584.216
9.76625	-0.0723921	0.12593	0.153388	-0.0375221	0.122218	-0.0609022	-0.0266157	-0.301038			9.76625	-0.0723921	83.625	167.152	250.46	334.119	417.435	500.968	584.193
9.77292	-0.0970778	0.12523	0.148509	-0.0539835	0.136275	-0.0665439	-0.0341353	-0.319745			9.77292	-0.0970778	83.6243	167.147	250.443	334.133	417.429	500.96	584.174
9.77958	-0.126238	0.125551	0.13794	-0.0722293	0.150454	-0.0702495	-0.0399308	-0.338897			9.77958	-0.126238	83.6246	167.136	250.425	334.147	417.425	500.955	584.155
9.78625	-0.149844	0.126675	0.12489	-0.0854417	0.16299	-0.0686263	-0.0435094	-0.349563			9.78625	-0.149844	83.6258	167.123	250.412	334.159	417.427	500.951	584.144
9.79292	-0.164156	0.127156	0.115607	-0.0911542	0.174921	-0.0598404	-0.0439929	-0.355032			9.79292	-0.164156	83.6263	167.114	250.406	334.171	417.436	500.951	584.139
9.79958	-0.172494	0.124824	0.110634	-0.0958885	0.182108	-0.0534723	-0.0466088	-0.36525			9.79958	-0.172494	83.6239	167.109	250.401	334.178	417.442	500.948	584.128
9.80625	-0.180598	0.120732	0.102599	-0.11004	0.180353	-0.0521052	-0.0504213	-0.384252			9.80625	-0.180598	83.6198	167.101	250.387	334.177	417.443	500.944	584.109
9.81292	-0.187915	0.117417	0.0939819	-0.127242	0.171258	-0.0558504	-0.0572617	-0.40622			9.81292	-0.187915	83.6165	167.092	250.37	334.168	417.44	500.937	584.087
9.81958	-0.197093	0.109529	0.0887111	-0.141152	0.16307	-0.0634846	-0.0683474	-0.423889			9.81958	-0.197093	83.6086	167.087	250.356	334.159	417.432	500.926	584.07
9.82625	-0.211319	0.0936378	0.0869202	-0.154281	0.155663	-0.0798252	-0.0825729	-0.4438			9.82625	-0.211319	83.5927	167.085	250.343	334.152	417.416	500.912	584.05
9.83292	-0.227962	0.077121	0.0837059	-0.172618	0.149724	-0.103303	-0.0992162	-0.470379			9.83292	-0.227962	83.5762	167.082	250.325	334.146	417.392	500.895	584.023
9.83958	-0.24259	0.0670599	0.0745701	-0.188961	0.144348	-0.126569	-0.112414	-0.496681			9.83958	-0.24259	83.5662	167.073	250.308	334.141	417.369	500.882	583.997
9.84625	-0.253086	0.0611623	0.0660671	-0.195005	0.141165	-0.142864	-0.121956	-0.518535			9.84625	-0.253086	83.5603	167.064	250.302	334.138	417.353	500.873	583.975
9.85292	-0.263136	0.0538778	0.0542709	-0.195754	0.135648	-0.153527	-0.132005	-0.539868			9.85292	-0.263136	83.553	167.052	250.302	334.132	417.342	500.863	583.954
9.85958	-0.272241	0.0489862	0.0403725	-0.199213	0.122175	-0.161544	-0.144448	-0.567118			9.85958	-0.272241	83.5481	167.039	250.298	334.119	417.334	500.85	583.927
9.86625	-0.283581	0.0508669	0.0260548	-0.206879	0.10831	-0.16345	-0.160557	-0.598602			9.86625	-0.283581	83.55	167.024	250.29	334.105	417.332	500.834	583.895
9.87292	-0.300954	0.0552613	0.0130153	-0.215323	0.0898524	-0.1652	-0.176023	-0.631669			9.87292	-0.300954	83.5544	167.011	250.282	334.086	417.33	500.819	583.862
9.87958	-0.325389	0.0567215	0.00123224	-0.228411	0.0686587	-0.171073	-0.193782	-0.668724			9.87958	-0.325389	83.5558	166.999	250.269	334.065	417.324	500.801	583.825
9.88625	-0.353379	0.05002	-0.0181297	-0.24995	0.0456887	-0.185072	-0.215096	-0.712405			9.88625	-0.353379	83.5491	166.98	250.247	334.042	417.31	500.779	583.781
9.89292	-0.377685	0.0396673	-0.0400521	-0.274704	0.0319024	-0.202708	-0.237018	-0.76103			9.89292	-0.377685	83.5388	166.958	250.223	334.028	417.293	500.758	583.733
9.89958	-0.396781	0.0273458	-0.0642663	-0.302159	0.0263818	-0.226184	-0.256591	-0.81004			9.89958	-0.396781	83.5264	166.934	250.195	334.023	417.269	500.738	583.684
9.90625	-0.412088	0.0125832	-0.0892413	-0.329247	0.0193213	-0.256072	-0.277143	-0.856472			9.90625	-0.412088	83.5117	166.909	250.168	334.016	417.239	500.717	583.637
9.91292	-0.425575	-0.010654	-0.120571	-0.362335	0.0067367	-0.290063	-0.303027	-0.902107			9.91292	-0.425575	83.4884	166.878	250.135	334.003	417.205	500.692	583.592
9.91958	-0.440626	-0.0400712	-0.156983	-0.397	-0.0107623	-0.324687	-0.332861	-0.945672			9.91958	-0.440626	83.459	166.841	250.1	333.986	417.171	500.662	583.548
9.92625	-0.459023	-0.0685626	-0.193428	-0.426037	-0.0326462	-0.35263	-0.363179	-0.985932			9.92625	-0.459023	83.4305	166.805	250.071	333.964	417.143	500.631	583.508
9.93292	-0.480251	-0.092581	-0.233761	-0.451862	-0.0632401	-0.378096	-0.391082	-1.02388			9.93292	-0.480251	83.4065	166.764	250.045	333.933	417.117	500.603	583.47
9.93958	-0.500674	-0.115615	-0.278111	-0.476214	-0.0990363	-0.396716	-0.419134	-1.06108			9.93958	-0.500674	83.3835	166.72	250.021	333.897	417.099	500.575	583.433
9.94625	-0.521531	-0.141685	-0.324316	-0.5047	-0.138489	-0.412947	-0.44476	-1.10299			9.94625	-0.521531	83.3574	166.674	249.993	333.858	417.083	500.55	583.391
9.95292	-0.546007	-0.163515	-0.364826	-0.532346	-0.177103	-0.429687	-0.47162	-1.1497			9.95292	-0.546007	83.3356	166.633	249.965	333.819	417.066	500.523	583.344
9.95958	-0.572734	-0.183801	-0.405244	-0.566467	-0.218853	-0.453659	-0.504546	-1.2049			9.95958	-0.572734	83.3153	166.593	249.931	333.778	417.042	500.49	583.289
9.96625	-0.594727	-0.204907	-0.448462	-0.611872	-0.264734	-0.489575	-0.541798	-1.27053			9.96625	-0.594727	83.2942	166.55	249.885	333.732	417.006	500.453	583.223
9.97292	-0.610578	-0.228356	-0.490512	-0.663066	-0.312114	-0.528104	-0.585306	-1.33881			9.97292	-0.610578	83.2707	166.508	249.834	333.684	416.967	500.409	583.155
9.97958	-0.626545	-0.255839	-0.53146	-0.713958	-0.357283	-0.566776	-0.629883	-1.40216			9.97958	-0.626545	83.2433	166.467	249.783	333.639	416.929	500.365	583.092
9.98625	-0.648719	-0.288512	-0.573086	-0.763386	-0.400513	-0.604816	-0.677806	-1.45857			9.98625	-0.648719	83.2106	166.425	249.734	333.596	416.891	500.317	583.035
9.99292	-0.668772	-0.330285	-0.61865	-0.813489	-0.449662	-0.646973	-0.728377	-1.51653			9.99292	-0.668772	83.1688	166.38	249.684	333.547	416.849	500.266	582.977
9.99958	-0.680134	-0.374972	-0.661024	-0.860546	-0.498626	-0.687546	-0.776932	-1.57321			9.99958	-0.680134	83.1241	166.337	249.637	333.498	416.808	500.218	582.92
10.0062	-0.68485	-0.416355	-0.695784	-0.903386	-0.544328	-0.722426	-0.82504	-1.62276			10.0062	-0.68485	83.0827	166.302	249.594	333.452	416.773	500.17	582.871
10.0129	-0.695871	-0.459143	-0.728514	-0.950745	-0.594071	-0.759336	-0.871824	-1.67122			10.0129	-0.695871	83.04	166.27	249.547	333.402	416.736	500.123	582.822
10.0196	-0.70505	-0.499859	-0.762196	-1.00092	-0.651878	-0.801453	-0.918673	-1.72731			10.0196	-0.70505	82.9992	166.236	249.496	333.345	416.694	500.076	582.766
10.0262	-0.70633	-0.533987	-0.797541	-1.04919	-0.709683	-0.840006	-0.96716	-1.78745			10.0262	-0.70633	82.9651	166.201	249.448	333.287	416.655	500.027	582.706
10.0329	-0.702021	-0.559428	-0.837179	-1.09224	-0.757024	-0.868089	-1.01626	-1.84283			10.0329	-0.702021	82.9397	166.161	249.405	333.239	416.627	499.978	582.651
10.0396	-0.705066	-0.580796	-0.887695	-1.13418	-0.799916	-0.895333	-1.07175	-1.89525			10.0396	-0.705066	82.9183	166.11	249.363	333.196	416.6	499.923	582.598
10.0463	-0.718541	-0.609392	-0.949076	-1.18018	-0.847824	-0.930763	-1.13339	-1.95186			10.0463	-0.718541	82.8897	166.049	249.317	333.149	416.565	499.861	582.542
10.0529	-0.735423	-0.643619	-1.01564	-1.22938	-0.898931	-0.980049	-1.20225	-2.01891			10.0529	-0.735423	82.8555	165.983	249.268	333.097	416.515	499.792	582.475
10.0596	-0.758438	-0.686413	-1.08276	-1.28544	-0.952129	-1.03979	-1.27295	-2.08937			10.0596	-0.758438	82.8127	165.915	249.212	333.044	416.456	499.722	582.404
10.0663	-0.787189	-0.731638	-1.15168	-1.34837	-1.02031	-1.11676	-1.34127	-2.16829			10.0663	-0.787189	82.7675	165.847	249.149	332.976	416.379	499.653	582.325
10.0729	-0.816547	-0.779451	-1.21521	-1.41584	-1.10446	-1.20583	-1.41021	-2.25233			10.0729	-0.816547	82.7196	165.783	249.081	332.892	416.29	499.584	582.241
10.0796	-0.836133	-0.829989	-1.27178	-1.4865	-1.19849	-1.29941	-1.47748	-2.34085			10.0796	-0.836133	82.6691	165.726	249.011	332.798	416.196	499.517	582.153
10.0862	-0.842598	-0.879722	-1.31755	-1.5542	-1.2867	-1.38907	-1.53926	-2.42524			10.0862	-0.842598	82.6194	165.681	248.943	332.71	416.106	499.455	582.068
10.0929	-0.838033	-0.92529	-1.3591	-1.61489	-1.36884	-1.47246	-1.59096	-2.50112			10.0929	-0.838033	82.5738	165.639	248.882	332.628	416.023	499.404	581.993
10.0996	-0.825231	-0.959923	-1.39843	-1.664	-1.44227	-1.54902	-1.64253	-2.56954			10.0996	-0.825231	82.5392	165.6	248.833	332.554	415.946	499.352	581.924
10.1062	-0.805701	-0.991074	-1.43564	-1.70364	-1.5048	-1.6172	-1.69786	-2.62964			10.1062	-0.805701	82.508	165.563	248.794	332.492	415.878	499.297	581.864
10.1129	-0.785611	-1.01949	-1.47389	-1.7439	-1.55841	-1.68241	-1.75264	-2.68506			10.1129	-0.785611	82.4796	165.524	248.753	332.438	415.813	499.242	581.809
10.1196	-0.765882	-1.04601	-1.5087	-1.78441	-1.6056	-1.74774	-1.8011	-2.73941			10.1196	-0.765882	82.4531	165.489	248.713	332.391	415.748	499.193	581.754
10.1263	-0.751565	-1.06421	-1.54169	-1.82371	-1.65538	-1.813	-1.8502	-2.7972			10.1263	-0.751565	82.4349	165.457	248.674	332.341	415.682	499.144	581.696
10.1329	-0.746308	-1.08129	-1.57691	-1.86842	-1.7144	-1.88079	-1.91265	-2.86151			10.1329	-0.746308	82.4178	165.421	248.629	332.282	415.615	499.082	581.632
10.1396	-0.746851	-1.10052	-1.6198	-1.92509	-1.78777	-1.95805	-1.98329	-2.93205			10.1396	-0.746851	82.3986	165.378	248.572	332.209	415.537	499.011	581.562
10.1463	-0.74928	-1.12435	-1.66765	-1.99122	-1.87297	-2.04274	-2.05677	-3.00709			10.1463	-0.74928	82.3748	165.331	248.506	332.123	415.453	498.938	581.487
10.1529	-0.753534	-1.15707	-1.71388	-2.05649	-1.96255	-2.1305	-2.1335	-3.08669			10.1529	-0.753534	82.342	165.284	248.441	332.034	415.365	498.861	581.407
10.1596	-0.763788	-1.19923	-1.76367	-2.11987	-2.05597	-2.22045	-2.21671	-3.16891			10.1596	-0.763788	82.2999	165.235	248.377	331.94	415.275	498.778	581.325
10.1662	-0.770308	-1.24558	-1.8221	-2.18186	-2.148	-2.31745	-2.29952	-3.25022			10.1662	-0.770308	82.2535	165.176	248.315	331.848	415.178	498.695	581.243
10.1729	-0.765073	-1.28566	-1.87886	-2.2372	-2.23053	-2.42042	-2.37011	-3.32463			10.1729	-0.765073	82.2134	165.119	248.26	331.766	415.075	498.624	581.169
10.1796	-0.749494	-1.32134	-1.92893	-2.28299	-2.29968	-2.52103	-2.43416	-3.39282			10.1796	-0.749494	82.1778	165.069	248.214	331.697	414.974	498.56	581.101
10.1862	-0.729516	-1.35218	-1.96685	-2.31779	-2.35499	-2.61612	-2.49191	-3.45935			10.1862	-0.729516	82.1469	165.031	248.179	331.641	414.879	498.503	581.034
10.1929	-0.71246	-1.3737	-1.99259	-2.34499	-2.39983	-2.70106	-2.54733	-3.52228			10.1929	-0.71246	82.1254	165.006	248.152	331.597	414.794	498.447	580.971
10.1996	-0.695944	-1.3783	-2.01261	-2.36974	-2.44031	-2.78161	-2.59471	-3.58665			10.1996	-0.695944	82.1208	164.986	248.128	331.556	414.714	498.4	580.907
10.2063	-0.68515	-1.36894	-2.02442	-2.38815	-2.47589	-2.85279	-2.63684	-3.64662			10.2063	-0.68515	82.1302	164.974	248.109	331.521	414.643	498.358	580.847
10.2129	-0.679254	-1.35605	-2.04007	-2.40558	-2.51573	-2.91485	-2.68292	-3.70375			10.2129	-0.679254	82.1431	164.958	248.092	331.481	414.581	498.312	580.79
10.2196	-0.677406	-1.3408	-2.05706	-2.42242	-2.55927	-2.97464	-2.73162	-3.75985			10.2196	-0.677406	82.1583	164.941	248.075	331.437	414.521	498.263	580.734
10.2263	-0.677723	-1.32447	-2.07917	-2.4433	-2.60495	-3.04125	-2.78582	-3.81581			10.2263	-0.677723	82.1746	164.919	248.054	331.391	414.454	498.209	580.678
10.2329	-0.674199	-1.3057	-2.10659	-2.4657	-2.65024	-3.11824	-2.84285	-3.86994			10.2329	-0.674199	82.1934	164.892	248.032	331.346	414.377	498.152	580.624
10.2396	-0.663839	-1.29087	-2.13062	-2.48611	-2.69591	-3.19626	-2.90211	-3.91828			10.2396	-0.663839	82.2082	164.868	248.011	331.3	414.299	498.092	580.575
10.2462	-0.645703	-1.28091	-2.14797	-2.49983	-2.73873	-3.27331	-2.9617	-3.96759			10.2462	-0.645703	82.2182	164.85	247.997	331.258	414.222	498.033	580.526
10.2529	-0.622168	-1.27549	-2.15238	-2.50435	-2.77472	-3.34663	-3.01732	-4.01825			10.2529	-0.622168	82.2236	164.846	247.993	331.222	414.149	497.977	580.475
10.2596	-0.59388	-1.26626	-2.14747	-2.49688	-2.7992	-3.41922	-3.0658	-4.06531			10.2596	-0.59388	82.2328	164.851	248	331.197	414.076	497.929	580.428
10.2662	-0.563161	-1.25025	-2.13524	-2.47767	-2.81814	-3.48916	-3.10375	-4.10172			10.2662	-0.563161	82.2489	164.863	248.02	331.178	414.006	497.891	580.392
10.2729	-0.532164	-1.22299	-2.12157	-2.45414	-2.83084	-3.56195	-3.13045	-4.13382			10.2729	-0.532164	82.2761	164.877	248.043	331.166	413.934	497.864	580.36
10.2796	-0.500406	-1.1871	-2.10421	-2.42708	-2.8343	-3.63512	-3.15067	-4.16415			10.2796	-0.500406	82.312	164.894	248.07	331.162	413.86	497.844	580.33
10.2863	-0.471656	-1.14865	-2.08509	-2.4017	-2.83276	-3.7086	-3.17008	-4.19271			10.2863	-0.471656	82.3504	164.913	248.096	331.164	413.787	497.825	580.301
10.2929	-0.451947	-1.11297	-2.06626	-2.3779	-2.83376	-3.7804	-3.19948	-4.22108			10.2929	-0.451947	82.3861	164.932	248.119	331.163	413.715	497.795	580.273
10.2996	-0.442871	-1.08489	-2.0574	-2.35878	-2.84611	-3.84792	-3.24191	-4.25514			10.2996	-0.442871	82.4142	164.941	248.139	331.15	413.648	497.753	580.239
10.3063	-0.43232	-1.05373	-2.05681	-2.34466	-2.86251	-3.91427	-3.29096	-4.29937			10.3063	-0.43232	82.4454	164.941	248.153	331.134	413.581	497.704	580.194
10.3129	-0.417471	-1.02567	-2.05159	-2.32851	-2.87354	-3.97242	-3.34096	-4.34184			10.3129	-0.417471	82.4734	164.947	248.169	331.123	413.523	497.654	580.152
10.3196	-0.405559	-1.00378	-2.04697	-2.31261	-2.88243	-4.03092	-3.39533	-4.38157			10.3196	-0.405559	82.4953	164.951	248.185	331.114	413.465	497.599	580.112
10.3262	-0.394495	-0.984207	-2.04706	-2.2956	-2.89022	-4.09234	-3.45245	-4.41837			10.3262	-0.394495	82.5149	164.951	248.202	331.106	413.403	497.542	580.075
10.3329	-0.37477	-0.950094	-2.04708	-2.2708	-2.88974	-4.15759	-3.49948	-4.44986			10.3329	-0.37477	82.549	164.951	248.226	331.107	413.338	497.495	580.044
10.3396	-0.341659	-0.902745	-2.02722	-2.23205	-2.86911	-4.21703	-3.52359	-4.4734			10.3396	-0.341659	82.5964	164.971	248.265	331.127	413.278	497.471	580.02
10.3462	-0.310976	-0.862486	-1.98321	-2.18034	-2.83408	-4.2654	-3.53487	-4.49042			10.3462	-0.310976	82.6366	165.015	248.317	331.162	413.23	497.46	580.003
10.3529	-0.280383	-0.830398	-1.93309	-2.12301	-2.80202	-4.30933	-3.54576	-4.5123			10.3529	-0.280383	82.6687	165.065	248.374	331.194	413.186	497.449	579.981
10.3596	-0.243463	-0.800458	-1.88845	-2.06088	-2.7747	-4.35442	-3.5551	-4.53585			10.3596	-0.243463	82.6986	165.11	248.436	331.222	413.141	497.439	579.958
10.3663	-0.195277	-0.766699	-1.84863	-1.99027	-2.74463	-4.39803	-3.55936	-4.55229			10.3663	-0.195277	82.7324	165.15	248.507	331.252	413.097	497.435	579.941
10.3729	-0.141863	-0.728085	-1.80538	-1.91999	-2.70487	-4.42889	-3.55602	-4.56436			10.3729	-0.141863	82.771	165.193	248.577	331.292	413.067	497.439	579.929
10.3796	-0.0846844	-0.683511	-1.76208	-1.85435	-2.66069	-4.44834	-3.55367	-4.57255			10.3796	-0.0846844	82.8156	165.236	248.643	331.336	413.047	497.441	579.921
10.3863	-0.0163529	-0.627049	-1.71851	-1.78866	-2.61216	-4.45613	-3.55067	-4.57476			10.3863	-0.0163529	82.872	165.28	248.709	331.384	413.039	497.444	579.919
10.3929	0.0612106	-0.560017	-1.66859	-1.71314	-2.55571	-4.45359	-3.54034	-4.5668			10.3929	0.0612106	82.9391	165.33	248.784	331.441	413.042	497.454	579.927
10.3996	0.139778	-0.486157	-1.60763	-1.62703	-2.49487	-4.43878	-3.51995	-4.55305			10.3996	0.139778	83.0129	165.391	248.87	331.502	413.057	497.475	579.941
10.4062	0.218502	-0.408934	-1.53306	-1.53796	-2.43585	-4.41844	-3.48843	-4.54381			10.4062	0.218502	83.0902	165.465	248.959	331.561	413.077	497.506	579.95
10.4129	0.295638	-0.332954	-1.44577	-1.44113	-2.37859	-4.40039	-3.4585	-4.53138			10.4129	0.295638	83.1661	165.552	249.056	331.618	413.095	497.536	579.962
10.4196	0.366694	-0.266449	-1.35507	-1.33796	-2.32739	-4.38906	-3.43418	-4.52032			10.4196	0.366694	83.2326	165.643	249.159	331.669	413.106	497.56	579.973
10.4262	0.433161	-0.211334	-1.27607	-1.23528	-2.28241	-4.38463	-3.41921	-4.51522			10.4262	0.433161	83.2878	165.722	249.262	331.714	413.111	497.575	579.978
10.4329	0.488613	-0.165669	-1.2147	-1.14208	-2.24977	-4.384	-3.41478	-4.51822			10.4329	0.488613	83.3334	165.783	249.355	331.747	413.111	497.58	579.975
10.4396	0.540495	-0.124583	-1.16671	-1.06133	-2.21909	-4.38998	-3.41964	-4.52221			10.4396	0.540495	83.3745	165.831	249.436	331.777	413.106	497.575	579.971
10.4462	0.59216	-0.0858738	-1.12269	-0.986629	-2.18158	-4.3992	-3.42519	-4.51777			10.4462	0.59216	83.4132	165.876	249.511	331.815	413.096	497.569	579.976
10.4529	0.644351	-0.0512491	-1.08147	-0.91088	-2.13492	-4.40512	-3.42307	-4.51184			10.4529	0.644351	83.4478	165.917	249.586	331.861	413.09	497.572	579.982
10.4596	0.693443	-0.0170427	-1.03998	-0.833645	-2.08439	-4.40181	-3.41928	-4.50707			10.4596	0.693443	83.4821	165.958	249.664	331.912	413.094	497.575	579.987
10.4663	0.735031	0.0204068	-0.997159	-0.757042	-2.04021	-4.39599	-3.41155	-4.50716			10.4663	0.735031	83.5195	166.001	249.74	331.956	413.099	497.583	579.987
10.4729	0.781767	0.0605236	-0.947747	-0.680119	-1.99667	-4.39053	-3.39342	-4.50829			10.4729	0.781767	83.5596	166.05	249.817	332	413.105	497.601	579.985
10.4796	0.838957	0.10357	-0.887365	-0.599388	-1.94931	-4.36839	-3.35721	-4.50608			10.4796	0.838957	83.6027	166.111	249.898	332.047	413.127	497.637	579.988
10.4863	0.895546	0.140623	-0.821089	-0.513144	-1.89979	-4.32935	-3.31731	-4.5037			10.4863	0.895546	83.6397	166.177	249.984	332.097	413.166	497.677	579.99
10.4929	0.948043	0.173276	-0.7632	-0.430728	-1.86029	-4.28803	-3.27483	-4.50303			10.4929	0.948043	83.6724	166.235	250.067	332.136	413.207	497.72	579.991
10.4996	0.99407	0.200554	-0.714848	-0.347865	-1.82797	-4.25391	-3.22832	-4.49569			10.4996	0.99407	83.6997	166.283	250.149	332.168	413.242	497.766	579.998
10.5062	1.04004	0.222073	-0.665834	-0.265543	-1.7919	-4.2204	-3.17663	-4.47719			10.5062	1.04004	83.7212	166.332	250.232	332.204	413.275	497.818	580.016
10.5129	1.07858	0.240632	-0.612403	-0.183069	-1.75186	-4.18044	-3.13237	-4.45237			10.5129	1.07858	83.7397	166.386	250.314	332.245	413.315	497.862	580.041
10.5196	1.10478	0.25419	-0.567237	-0.10848	-1.72353	-4.15171	-3.10236	-4.43963			10.5196	1.10478	83.7533	166.431	250.389	332.273	413.344	497.892	580.054
10.5262	1.13039	0.268081	-0.53711	-0.040563	-1.71569	-4.1303	-3.07675	-4.43955			10.5262	1.13039	83.7672	166.461	250.457	332.281	413.365	497.918	580.054
10.5329	1.16315	0.283905	-0.512685	0.0292961	-1.71021	-4.10367	-3.04637	-4.44564			10.5329	1.16315	83.783	166.486	250.527	332.286	413.392	497.948	580.048
10.5396	1.20707	0.307307	-0.485391	0.0991733	-1.6985	-4.06513	-3.00388	-4.45554			10.5396	1.20707	83.8064	166.513	250.596	332.298	413.43	497.991	580.038
10.5463	1.26081	0.339704	-0.452141	0.175687	-1.68255	-4.01827	-2.94966	-4.46854			10.5463	1.26081	83.8388	166.546	250.673	332.314	413.477	498.045	580.025
10.5529	1.32191	0.381702	-0.416754	0.263176	-1.66897	-3.95779	-2.87616	-4.48417			10.5529	1.32191	83.8808	166.581	250.76	332.327	413.538	498.118	580.01
10.5596	1.38845	0.431108	-0.380486	0.360476	-1.65416	-3.87631	-2.78436	-4.48891			10.5596	1.38845	83.9302	166.618	250.858	332.342	413.619	498.21	580.005
10.5663	1.454	0.485149	-0.339653	0.461695	-1.63305	-3.78363	-2.67732	-4.48194			10.5663	1.454	83.9842	166.659	250.959	332.363	413.712	498.317	580.012
10.5729	1.51269	0.536064	-0.289151	0.554073	-1.60886	-3.68969	-2.57333	-4.46624			10.5729	1.51269	84.0352	166.709	251.051	332.388	413.806	498.421	580.027
10.5796	1.5679	0.581865	-0.234522	0.64189	-1.59257	-3.59744	-2.47901	-4.45167			10.5796	1.5679	84.081	166.764	251.139	332.404	413.898	498.516	580.042
10.5862	1.60759	0.621885	-0.186649	0.723729	-1.58988	-3.50139	-2.40261	-4.43813			10.5862	1.60759	84.121	166.812	251.221	332.407	413.994	498.592	580.056
10.5929	1.63025	0.651007	-0.154439	0.791992	-1.60602	-3.41865	-2.34276	-4.43644			10.5929	1.63025	84.1501	166.844	251.289	332.39	414.077	498.652	580.057
10.5996	1.64008	0.66862	-0.127483	0.854521	-1.62885	-3.34782	-2.28715	-4.44524			10.5996	1.64008	84.1677	166.871	251.352	332.368	414.148	498.707	580.048
10.6062	1.65044	0.684205	-0.0929052	0.916126	-1.64544	-3.2798	-2.22196	-4.46073			10.6062	1.65044	84.1833	166.905	251.413	332.351	414.216	498.773	580.033
10.6129	1.67395	0.714186	-0.046722	0.990846	-1.64892	-3.19867	-2.13551	-4.46462			10.6129	1.67395	84.2133	166.951	251.488	332.347	414.297	498.859	580.029
10.6196	1.7106	0.755953	0.00235222	1.06606	-1.64095	-3.1076	-2.03543	-4.45226			10.6196	1.7106	84.255	167.001	251.563	332.355	414.388	498.959	580.041
10.6263	1.7644	0.806126	0.047974	1.13349	-1.62835	-3.01443	-1.92203	-4.42714			10.6263	1.7644	84.3052	167.046	251.631	332.368	414.481	499.073	580.067
10.6329	1.83459	0.872065	0.0901018	1.19534	-1.60131	-2.91112	-1.79939	-4.38788			10.6329	1.83459	84.3712	167.088	251.693	332.395	414.584	499.195	580.106
10.6396	1.90696	0.954474	0.134971	1.25406	-1.57025	-2.79722	-1.68553	-4.33585			10.6396	1.90696	84.4536	167.133	251.751	332.426	414.698	499.309	580.158
10.6463	1.96643	1.03221	0.167751	1.30187	-1.54961	-2.68325	-1.60032	-4.28066			10.6463	1.96643	84.5313	167.166	251.799	332.447	414.812	499.394	580.213
10.6529	2.00622	1.08504	0.17398	1.32864	-1.5567	-2.59029	-1.54335	-4.25012			10.6529	2.00622	84.5841	167.172	251.826	332.44	414.905	499.451	580.244
10.6596	2.03381	1.12261	0.16023	1.33887	-1.58223	-2.51878	-1.49001	-4.24288			10.6596	2.03381	84.6217	167.158	251.836	332.414	414.977	499.505	580.251
10.6662	2.06097	1.15611	0.14978	1.34377	-1.60403	-2.45773	-1.42471	-4.24427			10.6662	2.06097	84.6552	167.148	251.841	332.392	415.038	499.57	580.249
10.6729	2.09192	1.19387	0.153616	1.35049	-1.61353	-2.39528	-1.34655	-4.23853			10.6729	2.09192	84.693	167.152	251.848	332.383	415.1	499.648	580.255
10.6796	2.12818	1.2314	0.166804	1.35825	-1.60958	-2.32505	-1.26261	-4.22439			10.6796	2.12818	84.7305	167.165	251.856	332.387	415.17	499.732	580.269
10.6862	2.17116	1.27953	0.181378	1.36262	-1.59949	-2.24472	-1.17433	-4.20886			10.6862	2.17116	84.7786	167.18	251.86	332.397	415.251	499.82	580.285
10.6929	2.21509	1.33845	0.196486	1.36326	-1.58216	-2.15064	-1.08701	-4.18231			10.6929	2.21509	84.8375	167.195	251.861	332.414	415.345	499.908	580.311
10.6996	2.25008	1.40274	0.20718	1.3608	-1.56555	-2.05214	-1.01196	-4.14682			10.6996	2.25008	84.9018	167.205	251.858	332.431	415.443	499.983	580.347
10.7063	2.27434	1.46813	0.201831	1.35394	-1.56001	-1.95808	-0.94956	-4.10449			10.7063	2.27434	84.9672	167.2	251.851	332.436	415.537	500.045	580.389
10.7129	2.29484	1.52852	0.185445	1.34689	-1.56897	-1.87306	-0.897105	-4.05984			10.7129	2.29484	85.0276	167.184	251.844	332.427	415.622	500.097	580.434
10.7196	2.31527	1.58242	0.157279	1.33108	-1.59622	-1.80389	-0.851405	-4.02029			10.7196	2.31527	85.0815	167.155	251.828	332.4	415.692	500.143	580.473
10.7263	2.3419	1.63105	0.131122	1.31217	-1.62563	-1.75054	-0.807608	-3.97969			10.7263	2.3419	85.1302	167.129	251.809	332.371	415.745	500.187	580.514
10.7329	2.37848	1.6851	0.121542	1.29064	-1.65001	-1.70279	-0.758636	-3.92776			10.7329	2.37848	85.1842	167.12	251.788	332.346	415.793	500.236	580.566
10.7396	2.42475	1.7378	0.129652	1.26822	-1.66957	-1.64701	-0.704737	-3.86147			10.7396	2.42475	85.2369	167.128	251.766	332.327	415.848	500.29	580.632
10.7462	2.4744	1.78511	0.146358	1.24533	-1.68579	-1.57364	-0.655555	-3.79232			10.7462	2.4744	85.2842	167.145	251.743	332.311	415.922	500.339	580.701
10.7529	2.52562	1.82504	0.161532	1.21991	-1.68879	-1.49533	-0.623417	-3.72994			10.7529	2.52562	85.3241	167.16	251.717	332.308	416	500.371	580.764
10.7596	2.58917	1.87304	0.17878	1.20105	-1.66378	-1.41668	-0.597532	-3.66691			10.7596	2.58917	85.3721	167.177	251.698	332.333	416.079	500.397	580.827
10.7662	2.66498	1.93177	0.199723	1.19001	-1.61618	-1.33272	-0.5675	-3.5959			10.7662	2.66498	85.4309	167.198	251.687	332.38	416.163	500.427	580.898
10.7729	2.75028	1.99839	0.221689	1.18865	-1.55936	-1.245	-0.533702	-3.52005			10.7729	2.75028	85.4975	167.22	251.686	332.437	416.25	500.461	580.974
10.7796	2.84049	2.08007	0.249647	1.18975	-1.49246	-1.14944	-0.498797	-3.43773			10.7796	2.84049	85.5792	167.248	251.687	332.504	416.346	500.496	581.056
10.7863	2.92839	2.16405	0.286016	1.19474	-1.42691	-1.05567	-0.469073	-3.33747			10.7863	2.92839	85.6632	167.284	251.692	332.569	416.44	500.526	581.156
10.7929	3.01327	2.23887	0.324471	1.18821	-1.38481	-0.968242	-0.439031	-3.21509			10.7929	3.01327	85.738	167.323	251.685	332.612	416.527	500.556	581.279
10.7996	3.09082	2.30143	0.359183	1.17181	-1.37164	-0.885642	-0.413931	-3.07977			10.7996	3.09082	85.8005	167.357	251.669	332.625	416.61	500.581	581.414
10.8063	3.16465	2.36189	0.394228	1.15085	-1.37257	-0.805739	-0.403044	-2.94029			10.8063	3.16465	85.861	167.392	251.648	332.624	416.69	500.592	581.553
10.8129	3.23031	2.4195	0.428268	1.12973	-1.36938	-0.731094	-0.405577	-2.80612			10.8129	3.23031	85.9186	167.426	251.627	332.627	416.764	500.589	581.688
10.8196	3.28967	2.45857	0.45884	1.1093	-1.36501	-0.672538	-0.41583	-2.67779			10.8196	3.28967	85.9577	167.457	251.607	332.631	416.823	500.579	581.816
10.8262	3.35031	2.48357	0.479367	1.07987	-1.35629	-0.639571	-0.427198	-2.56238			10.8262	3.35031	85.9827	167.478	251.577	332.64	416.856	500.567	581.931
10.8329	3.41357	2.51368	0.493288	1.05387	-1.32316	-0.602428	-0.43212	-2.44498			10.8329	3.41357	86.0128	167.491	251.551	332.673	416.893	500.562	582.049
10.8396	3.48702	2.55261	0.509919	1.02758	-1.26887	-0.549861	-0.416367	-2.30628			10.8396	3.48702	86.0517	167.508	251.525	332.728	416.946	500.578	582.187
10.8462	3.56723	2.59558	0.535238	1.00624	-1.20438	-0.476932	-0.366675	-2.12694			10.8462	3.56723	86.0947	167.533	251.504	332.792	417.019	500.628	582.367
10.8529	3.67796	2.65318	0.575724	0.999162	-1.13707	-0.386144	-0.276446	-1.89954			10.8529	3.67796	86.1523	167.574	251.496	332.859	417.109	500.718	582.594
10.8596	3.85378	2.77721	0.652131	1.04856	-1.03045	-0.259909	-0.0834617	-1.60569			10.8596	3.85378	86.2763	167.65	251.546	332.966	417.236	500.911	582.888
10.8663	4.18968	3.10248	0.894796	1.29397	-0.733544	0.0274822	0.527569	-1.09838			10.8663	4.18968	86.6016	167.893	251.791	333.263	417.523	501.522	583.395
10.8729	4.78925	3.81802	1.63021	2.08341	0.130283	0.836457	2.1471	0.078577			10.8729	4.78925	87.3171	168.628	252.581	334.127	418.332	503.142	584.572
10.8796	5.67632	5.07767	3.28857	3.89118	2.10972	2.81611	5.40595	2.74736			10.8796	5.67632	88.5768	170.287	254.388	336.106	420.312	506.401	587.241
10.8863	6.72272	6.82744	6.12491	6.98952	5.58332	6.59948	10.4578	7.74377			10.8863	6.72272	90.3265	173.123	257.487	339.58	424.095	511.452	592.237
10.8929	7.65831	8.75715	9.91226	11.1003	10.3564	12.2655	16.7173	15.2457			10.8929	7.65831	92.2562	176.91	261.598	344.353	429.761	517.712	599.739
10.8996	8.21641	10.4336	13.9767	15.4356	15.6483	19.1304	23.0837	24.419			10.8996	8.21641	93.9327	180.975	265.933	349.645	436.626	524.078	608.913
10.9062	8.19291	11.4531	17.4697	19.0456	20.4251	25.987	28.314	33.6673			10.9062	8.19291	94.9522	184.468	269.543	354.421	443.483	529.309	618.161
10.9129	7.50725	11.5513	19.6216	21.0941	23.7172	31.5318	31.3472	41.2114			10.9129	7.50725	95.0503	186.62	271.591	357.714	449.027	532.342	625.705
10.9196	6.22049	10.6553	19.9232	21.0367	24.8171	34.6647	31.5329	45.5489			10.9196	6.22049	94.1544	186.921	271.534	358.813	452.16	532.527	630.043
10.9262	4.55528	8.95309	18.2796	18.7907	23.5009	34.7644	28.9403	45.8155			10.9262	4.55528	92.4522	185.278	269.288	357.497	452.26	529.935	630.309
10.9329	2.84213	6.86574	15.1457	14.8974	20.2241	31.995	24.4166	42.1743			10.9329	2.84213	90.3648	182.144	265.395	354.221	449.491	525.411	626.668
10.9396	1.37095	4.86272	11.3735	10.3414	15.9766	27.3023	19.219	35.8634			10.9396	1.37095	88.3618	178.372	260.839	349.973	444.798	520.214	620.357
10.9462	0.29353	3.26219	7.81806	6.0933	11.8153	21.998	14.4365	28.6697			10.9462	0.29353	86.7613	174.816	256.591	345.812	439.494	515.431	613.163
10.9529	-0.395627	2.15169	5.01061	2.74064	8.43836	17.1567	10.6389	22.1376			10.9529	-0.395627	85.6508	172.009	253.238	342.435	434.652	511.633	606.631
10.9596	-0.786478	1.4545	3.06438	0.409471	6.05856	13.3105	7.88576	17.0801			10.9596	-0.786478	84.9536	170.063	250.907	340.055	430.806	508.88	601.574
10.9663	-0.987402	1.03612	1.82738	-1.06374	4.54243	10.4967	5.97204	13.5919			10.9663	-0.987402	84.5352	168.826	249.434	338.539	427.992	506.967	598.086
10.9729	-1.08093	0.776424	1.07207	-1.94383	3.6385	8.5113	4.6373	11.3713			10.9729	-1.08093	84.2755	168.07	248.553	337.635	426.007	505.632	595.865
10.9796	-1.1196	0.594177	0.61147	-2.46144	3.11279	7.09767	3.67166	10.0085			10.9796	-1.1196	84.0933	167.61	248.036	337.109	424.593	504.666	594.502
10.9863	-1.13913	0.453328	0.330112	-2.76342	2.80413	6.04762	2.93926	9.17544			10.9863	-1.13913	83.9524	167.328	247.734	336.801	423.543	503.934	593.669
10.9929	-1.16408	0.325671	0.155045	-2.93888	2.60912	5.23102	2.33829	8.64894			10.9929	-1.16408	83.8248	167.153	247.558	336.606	422.727	503.333	593.143
10.9996	-1.19826	0.191543	0.0340276	-3.042	2.46452	4.55731	1.82155	8.28808			10.9996	-1.19826	83.6906	167.032	247.455	336.461	422.053	502.816	592.782
11.0062	-1.22902	0.0456282	-0.0514632	-3.10755	2.34986	3.97814	1.36307	8.01758			11.0062	-1.22902	83.5447	166.947	247.39	336.346	421.474	502.358	592.511
11.0129	-1.24865	-0.108052	-0.117537	-3.14899	2.2469	3.45639	0.954811	7.79033			11.0129	-1.24865	83.391	166.881	247.348	336.243	420.952	501.949	592.284
11.0196	-1.25891	-0.263552	-0.170757	-3.17674	2.15478	2.98271	0.588356	7.59024			11.0196	-1.25891	83.2355	166.827	247.321	336.151	420.478	501.583	592.084
11.0262	-1.26275	-0.417913	-0.223045	-3.1983	2.07075	2.55344	0.260264	7.40396			11.0262	-1.26275	83.0812	166.775	247.299	336.067	420.049	501.255	591.898
11.0329	-1.26462	-0.562855	-0.273723	-3.21331	1.9928	2.16499	-0.0238945	7.23551			11.0329	-1.26462	82.9362	166.724	247.284	335.989	419.66	500.971	591.729
11.0396	-1.27086	-0.691733	-0.316375	-3.21945	1.9199	1.81426	-0.265686	7.08366			11.0396	-1.27086	82.8074	166.682	247.278	335.916	419.31	500.729	591.577
11.0463	-1.29465	-0.809321	-0.354624	-3.21107	1.84627	1.49584	-0.475919	6.94671			11.0463	-1.29465	82.6898	166.644	247.286	335.843	418.991	500.519	591.44
11.0529	-1.33651	-0.928414	-0.39228	-3.19243	1.77383	1.20354	-0.660831	6.81607			11.0529	-1.33651	82.5707	166.606	247.305	335.77	418.699	500.334	591.31
11.0596	-1.40146	-1.04973	-0.433506	-3.15852	1.69664	0.931498	-0.827352	6.68806			11.0596	-1.40146	82.4494	166.565	247.339	335.693	418.427	500.167	591.182
11.0663	-1.48126	-1.1715	-0.479526	-3.11367	1.61322	0.672855	-0.978192	6.56527			11.0663	-1.48126	82.3276	166.519	247.384	335.61	418.168	500.016	591.059
11.0729	-1.56475	-1.29439	-0.530972	-3.05825	1.5232	0.425804	-1.1189	6.44849			11.0729	-1.56475	82.2047	166.467	247.439	335.52	417.921	499.876	590.942
11.0796	-1.64446	-1.42032	-0.585654	-3.00071	1.42529	0.192487	-1.25155	6.33468			11.0796	-1.64446	82.0788	166.413	247.497	335.422	417.688	499.743	590.828
11.0862	-1.72114	-1.54497	-0.641484	-2.94879	1.31986	-0.0244108	-1.36876	6.22354			11.0862	-1.72114	81.9541	166.357	247.549	335.316	417.471	499.626	590.717
11.0929	-1.80592	-1.66709	-0.697191	-2.90428	1.20653	-0.218573	-1.47118	6.12063			11.0929	-1.80592	81.832	166.301	247.593	335.203	417.277	499.523	590.614
11.0996	-1.89224	-1.78921	-0.753963	-2.87092	1.08445	-0.396833	-1.55368	6.02857			11.0996	-1.89224	81.7099	166.244	247.626	335.081	417.099	499.441	590.522
11.1062	-1.98224	-1.91514	-0.810181	-2.84176	0.961494	-0.565238	-1.62604	5.94565			11.1062	-1.98224	81.584	166.188	247.656	334.958	416.93	499.369	590.439
11.1129	-2.06501	-2.03262	-0.867519	-2.81618	0.836867	-0.730041	-1.69021	5.86876			11.1129	-2.06501	81.4665	166.131	247.681	334.833	416.765	499.304	590.362
11.1196	-2.13528	-2.13418	-0.919202	-2.78652	0.718231	-0.889607	-1.74761	5.80563			11.1196	-2.13528	81.3649	166.079	247.711	334.715	416.606	499.247	590.299
11.1263	-2.1936	-2.23153	-0.9661	-2.75347	0.602036	-1.03915	-1.79687	5.7492			11.1263	-2.1936	81.2676	166.032	247.744	334.598	416.456	499.198	590.243
11.1329	-2.238	-2.32878	-1.01323	-2.71895	0.487777	-1.17941	-1.83555	5.69349			11.1329	-2.238	81.1703	165.985	247.778	334.484	416.316	499.159	590.187
11.1396	-2.27069	-2.4198	-1.05714	-2.67657	0.382815	-1.30713	-1.86585	5.64195			11.1396	-2.27069	81.0793	165.941	247.821	334.379	416.188	499.129	590.136
11.1463	-2.2919	-2.49538	-1.0849	-2.62432	0.285815	-1.41715	-1.88325	5.60751			11.1463	-2.2919	81.0037	165.913	247.873	334.282	416.078	499.111	590.101
11.1529	-2.31237	-2.57493	-1.09822	-2.56374	0.197621	-1.5088	-1.88989	5.59181			11.1529	-2.31237	80.9242	165.9	247.934	334.194	415.987	499.105	590.085
11.1596	-2.33713	-2.66513	-1.11097	-2.51343	0.112036	-1.58473	-1.88508	5.57715			11.1596	-2.33713	80.834	165.887	247.984	334.108	415.911	499.109	590.071
11.1662	-2.3548	-2.75622	-1.12693	-2.47477	0.0267164	-1.65315	-1.87749	5.55832			11.1662	-2.3548	80.7429	165.871	248.023	334.023	415.842	499.117	590.052
11.1729	-2.35259	-2.83115	-1.13766	-2.43468	-0.0605033	-1.71629	-1.86717	5.5433			11.1729	-2.35259	80.6679	165.861	248.063	333.936	415.779	499.127	590.037
11.1796	-2.33309	-2.89297	-1.1378	-2.38396	-0.149022	-1.77197	-1.85435	5.53983			11.1796	-2.33309	80.6061	165.86	248.113	333.847	415.724	499.14	590.034
11.1862	-2.30715	-2.95337	-1.14022	-2.32825	-0.23827	-1.82441	-1.84128	5.53979			11.1862	-2.30715	80.5457	165.858	248.169	333.758	415.671	499.153	590.033
11.1929	-2.2815	-3.01812	-1.15136	-2.27423	-0.33112	-1.87526	-1.83184	5.5339			11.1929	-2.2815	80.481	165.847	248.223	333.665	415.62	499.163	590.028
11.1996	-2.25869	-3.08236	-1.16651	-2.21725	-0.427205	-1.92921	-1.82382	5.52303			11.1996	-2.25869	80.4167	165.832	248.28	333.569	415.566	499.171	590.017
11.2063	-2.24197	-3.14375	-1.17835	-2.15269	-0.519999	-1.98267	-1.80757	5.51167			11.2063	-2.24197	80.3553	165.82	248.345	333.476	415.513	499.187	590.005
11.2129	-2.22147	-3.20381	-1.1856	-2.08849	-0.603619	-2.02501	-1.77944	5.50109			11.2129	-2.22147	80.2953	165.813	248.409	333.393	415.47	499.215	589.995
11.2196	-2.19	-3.25866	-1.18941	-2.02793	-0.678482	-2.05028	-1.73844	5.49155			11.2196	-2.19	80.2404	165.809	248.469	333.318	415.445	499.256	589.985
11.2263	-2.14806	-3.30468	-1.19036	-1.97213	-0.752853	-2.05505	-1.68935	5.48298			11.2263	-2.14806	80.1944	165.808	248.525	333.244	415.44	499.305	589.977
11.2329	-2.09811	-3.33611	-1.18733	-1.91981	-0.822603	-2.04471	-1.63224	5.4717			11.2329	-2.09811	80.163	165.811	248.577	333.174	415.451	499.362	589.965
11.2396	-2.04771	-3.35924	-1.17944	-1.8697	-0.884073	-2.02113	-1.57373	5.45718			11.2396	-2.04771	80.1399	165.819	248.628	333.112	415.474	499.421	589.951
11.2462	-1.9991	-3.37536	-1.16931	-1.81987	-0.941061	-1.98837	-1.51511	5.44156			11.2462	-1.9991	80.1237	165.829	248.677	333.055	415.507	499.479	589.935
11.2529	-1.95922	-3.39131	-1.15755	-1.76444	-0.995299	-1.95484	-1.46093	5.42423			11.2529	-1.95922	80.1078	165.841	248.733	333.001	415.541	499.534	589.918
11.2596	-1.92405	-3.40997	-1.1426	-1.70354	-1.04693	-1.92735	-1.41241	5.40485			11.2596	-1.92405	80.0891	165.856	248.794	332.949	415.568	499.582	589.899
11.2662	-1.88212	-3.42922	-1.12688	-1.63821	-1.09081	-1.90013	-1.36094	5.38099			11.2662	-1.88212	80.0699	165.871	248.859	332.906	415.595	499.634	589.875
11.2729	-1.83274	-3.4431	-1.10516	-1.56758	-1.12889	-1.86462	-1.29725	5.35932			11.2729	-1.83274	80.056	165.893	248.93	332.867	415.631	499.697	589.853
11.2796	-1.7665	-3.44706	-1.07641	-1.48717	-1.16768	-1.81895	-1.21194	5.34754			11.2796	-1.7665	80.052	165.922	249.01	332.829	415.677	499.783	589.841
11.2863	-1.68239	-3.43543	-1.03981	-1.39824	-1.20321	-1.76304	-1.11114	5.34933			11.2863	-1.68239	80.0637	165.958	249.099	332.793	415.732	499.883	589.843
11.2929	-1.5853	-3.40884	-1.00374	-1.30654	-1.23025	-1.69946	-1.0026	5.35345			11.2929	-1.5853	80.0903	165.994	249.191	332.766	415.796	499.992	589.847
11.2996	-1.48999	-3.36941	-0.969612	-1.21969	-1.24306	-1.6325	-0.893947	5.35277			11.2996	-1.48999	80.1297	166.029	249.278	332.753	415.863	500.101	589.846
11.3063	-1.41023	-3.32412	-0.928511	-1.13655	-1.24384	-1.56443	-0.790343	5.34857			11.3063	-1.41023	80.175	166.07	249.361	332.753	415.931	500.204	589.842
11.3129	-1.33832	-3.27927	-0.880696	-1.05426	-1.23545	-1.49921	-0.688869	5.33774			11.3129	-1.33832	80.2198	166.117	249.443	332.761	415.996	500.306	589.831
11.3196	-1.26928	-3.23892	-0.831177	-0.969565	-1.21752	-1.43433	-0.590268	5.31764			11.3196	-1.26928	80.2602	166.167	249.528	332.779	416.061	500.404	589.811
11.3262	-1.20741	-3.2101	-0.792247	-0.885533	-1.20072	-1.36982	-0.50217	5.28266			11.3262	-1.20741	80.289	166.206	249.612	332.796	416.126	500.492	589.776
11.3329	-1.15116	-3.1887	-0.763304	-0.807116	-1.18954	-1.3067	-0.422078	5.23674			11.3329	-1.15116	80.3104	166.235	249.69	332.807	416.189	500.573	589.73
11.3396	-1.10002	-3.1664	-0.736619	-0.729912	-1.18195	-1.23898	-0.340414	5.18618			11.3396	-1.10002	80.3327	166.262	249.767	332.814	416.257	500.654	589.68
11.3462	-1.04119	-3.13934	-0.723422	-0.653404	-1.17936	-1.17441	-0.247735	5.1288			11.3462	-1.04119	80.3598	166.275	249.844	332.817	416.321	500.747	589.622
11.3529	-0.974423	-3.10221	-0.721006	-0.574204	-1.17788	-1.10913	-0.151402	5.07113			11.3529	-0.974423	80.3969	166.277	249.923	332.819	416.386	500.843	589.565
11.3596	-0.906863	-3.05544	-0.719368	-0.496504	-1.17457	-1.04207	-0.0571397	5.01174			11.3596	-0.906863	80.4437	166.279	250.001	332.822	416.453	500.937	589.505
11.3663	-0.843849	-3.00124	-0.702319	-0.419986	-1.15622	-0.96758	0.0354386	4.95297			11.3663	-0.843849	80.4979	166.296	250.077	332.84	416.528	501.03	589.447
11.3729	-0.791667	-2.93976	-0.674446	-0.346593	-1.12718	-0.887212	0.13292	4.88595			11.3729	-0.791667	80.5593	166.324	250.151	332.869	416.608	501.128	589.38
11.3796	-0.738228	-2.8659	-0.64326	-0.272253	-1.09241	-0.808673	0.239288	4.8089			11.3796	-0.738228	80.6332	166.355	250.225	332.904	416.687	501.234	589.303
11.3863	-0.684461	-2.78412	-0.59261	-0.190558	-1.04791	-0.724434	0.343123	4.72889			11.3863	-0.684461	80.715	166.406	250.307	332.948	416.771	501.338	589.223
11.3929	-0.629971	-2.70256	-0.528579	-0.112091	-0.99567	-0.642555	0.441959	4.6389			11.3929	-0.629971	80.7965	166.47	250.385	333.001	416.853	501.437	589.133
11.3996	-0.569054	-2.61918	-0.460483	-0.0393364	-0.937698	-0.564764	0.54293	4.54154			11.3996	-0.569054	80.8799	166.538	250.458	333.059	416.931	501.538	589.035
11.4062	-0.499621	-2.52645	-0.395805	0.0333389	-0.881235	-0.488708	0.659093	4.43932			11.4062	-0.499621	80.9726	166.602	250.531	333.115	417.007	501.654	588.933
11.4129	-0.423213	-2.43075	-0.324167	0.121273	-0.822388	-0.403016	0.784138	4.34645			11.4129	-0.423213	81.0684	166.674	250.619	333.174	417.092	501.779	588.84
11.4196	-0.346817	-2.34637	-0.245037	0.214162	-0.763831	-0.309578	0.904404	4.26298			11.4196	-0.346817	81.1527	166.753	250.711	333.233	417.186	501.899	588.757
11.4262	-0.274028	-2.2632	-0.174694	0.296217	-0.707049	-0.216348	1.01725	4.18169			11.4262	-0.274028	81.2359	166.824	250.794	333.289	417.279	502.012	588.675
11.4329	-0.203129	-2.16881	-0.112445	0.373067	-0.645457	-0.119769	1.1282	4.10327			11.4329	-0.203129	81.3303	166.886	250.87	333.351	417.376	502.123	588.597
11.4396	-0.144224	-2.06808	-0.0496414	0.456209	-0.578528	-0.0137995	1.23288	4.02398			11.4396	-0.144224	81.431	166.949	250.954	333.418	417.482	502.227	588.518
11.4462	-0.093211	-1.97619	0.0112501	0.536001	-0.513517	0.0874016	1.32395	3.938			11.4462	-0.093211	81.5229	167.009	251.033	333.483	417.583	502.319	588.432
11.4529	-0.0466872	-1.89194	0.0659007	0.599075	-0.451875	0.172011	1.40576	3.84197			11.4529	-0.0466872	81.6072	167.064	251.096	333.545	417.667	502.4	588.336
11.4596	0.00218725	-1.80214	0.115899	0.655723	-0.384259	0.247946	1.49659	3.73938			11.4596	0.00218725	81.697	167.114	251.153	333.612	417.743	502.491	588.233
11.4663	0.0528245	-1.71012	0.171834	0.723229	-0.309123	0.331706	1.59921	3.63749			11.4663	0.0528245	81.789	167.17	251.221	333.687	417.827	502.594	588.131
11.4729	0.0958853	-1.63057	0.232024	0.795884	-0.237899	0.423107	1.69997	3.53603			11.4729	0.0958853	81.8685	167.23	251.293	333.758	417.919	502.695	588.03
11.4796	0.130802	-1.56261	0.285456	0.855094	-0.173443	0.507987	1.7902	3.43544			11.4796	0.130802	81.9365	167.284	251.352	333.823	418.003	502.785	587.929
11.4863	0.15339	-1.49269	0.327308	0.897801	-0.109279	0.587265	1.86905	3.33615			11.4863	0.15339	82.0064	167.326	251.395	333.887	418.083	502.864	587.83
11.4929	0.168239	-1.4177	0.358248	0.926298	-0.0454966	0.663131	1.92824	3.23596			11.4929	0.168239	82.0814	167.356	251.424	333.951	418.159	502.923	587.73
11.4996	0.173628	-1.3498	0.375096	0.93708	0.00963176	0.73018	1.96224	3.13121			11.4996	0.173628	82.1493	167.373	251.434	334.006	418.226	502.957	587.625
11.5062	0.166474	-1.29846	0.375057	0.924129	0.0467482	0.783626	1.96939	3.01387			11.5062	0.166474	82.2006	167.373	251.421	334.043	418.279	502.964	587.508
11.5129	0.145572	-1.25768	0.356162	0.89256	0.0685852	0.820188	1.96137	2.88006			11.5129	0.145572	82.2414	167.354	251.39	334.065	418.316	502.956	587.374
11.5196	0.116245	-1.22211	0.33058	0.852341	0.0832027	0.846224	1.94301	2.73289			11.5196	0.116245	82.277	167.329	251.35	334.08	418.342	502.938	587.227
11.5262	0.0870152	-1.1936	0.304271	0.808774	0.0939949	0.860603	1.90758	2.57306			11.5262	0.0870152	82.3055	167.302	251.306	334.09	418.356	502.902	587.067
11.5329	0.0592836	-1.17101	0.278296	0.765877	0.101166	0.864158	1.86268	2.4007			11.5329	0.0592836	82.3281	167.276	251.263	334.098	418.36	502.857	586.894
11.5396	0.02836	-1.14765	0.248539	0.727354	0.102697	0.861502	1.80935	2.21883			11.5396	0.02836	82.3514	167.247	251.225	334.099	418.357	502.804	586.713
11.5463	-0.00925762	-1.12092	0.219782	0.690816	0.104307	0.854968	1.75456	2.03176			11.5463	-0.00925762	82.3782	167.218	251.188	334.101	418.35	502.749	586.525
11.5529	-0.0471194	-1.0882	0.192489	0.650067	0.109811	0.84603	1.69572	1.84091			11.5529	-0.0471194	82.4109	167.191	251.147	334.106	418.342	502.69	586.335
11.5596	-0.0816466	-1.04934	0.169211	0.603526	0.117629	0.834991	1.63735	1.65265			11.5596	-0.0816466	82.4498	167.167	251.101	334.114	418.33	502.632	586.146
11.5663	-0.117034	-1.0072	0.149816	0.555671	0.125564	0.826723	1.58575	1.47352			11.5663	-0.117034	82.4919	167.148	251.053	334.122	418.322	502.58	585.967
11.5729	-0.156315	-0.974246	0.128351	0.503191	0.12935	0.825287	1.53836	1.30232			11.5729	-0.156315	82.5249	167.127	251	334.126	418.321	502.533	585.796
11.5796	-0.195583	-0.94897	0.105877	0.439173	0.130659	0.829647	1.49337	1.13346			11.5796	-0.195583	82.5501	167.104	250.936	334.127	418.325	502.488	585.627
11.5862	-0.233007	-0.924381	0.0809833	0.363628	0.128548	0.834027	1.43974	0.966947			11.5862	-0.233007	82.5747	167.079	250.861	334.125	418.33	502.434	585.461
11.5929	-0.273112	-0.903282	0.05743	0.28028	0.124354	0.831352	1.37865	0.809402			11.5929	-0.273112	82.5958	167.056	250.778	334.121	418.327	502.373	585.303
11.5996	-0.314215	-0.89192	0.0328784	0.198273	0.118165	0.819661	1.31418	0.656105			11.5996	-0.314215	82.6072	167.031	250.696	334.115	418.315	502.309	585.15
11.6062	-0.354079	-0.885442	0.0028023	0.117167	0.114306	0.803033	1.25429	0.498713			11.6062	-0.354079	82.6137	167.001	250.614	334.111	418.299	502.249	584.992
11.6129	-0.38831	-0.865396	-0.0281324	0.0415085	0.120663	0.783943	1.20433	0.343324			11.6129	-0.38831	82.6337	166.97	250.539	334.117	418.279	502.199	584.837
11.6196	-0.419587	-0.832414	-0.0543675	-0.027218	0.13586	0.772462	1.15684	0.202648			11.6196	-0.419587	82.6667	166.944	250.47	334.132	418.268	502.151	584.696
11.6263	-0.446066	-0.797294	-0.0789543	-0.0945005	0.154885	0.765112	1.11605	0.0702958			11.6263	-0.446066	82.7018	166.919	250.403	334.151	418.261	502.111	584.564
11.6329	-0.463002	-0.762898	-0.107734	-0.160165	0.171237	0.764329	1.0829	-0.0586202			11.6329	-0.463002	82.7362	166.89	250.337	334.168	418.26	502.077	584.435
11.6396	-0.475992	-0.722627	-0.140178	-0.22313	0.18695	0.769133	1.05084	-0.18357			11.6396	-0.475992	82.7765	166.858	250.274	334.183	418.265	502.045	584.31
11.6463	-0.484873	-0.67631	-0.164017	-0.286555	0.200773	0.779131	1.00954	-0.297054			11.6463	-0.484873	82.8228	166.834	250.211	334.197	418.275	502.004	584.197
11.6529	-0.493276	-0.62865	-0.17661	-0.348473	0.211811	0.796957	0.966322	-0.399293			11.6529	-0.493276	82.8704	166.822	250.149	334.208	418.292	501.961	584.094
11.6596	-0.508776	-0.590745	-0.183897	-0.407904	0.221044	0.814698	0.922689	-0.499087			11.6596	-0.508776	82.9084	166.814	250.089	334.217	418.31	501.917	583.995
11.6662	-0.534628	-0.567394	-0.201801	-0.469444	0.222924	0.822128	0.874426	-0.59853			11.6662	-0.534628	82.9317	166.796	250.028	334.219	418.318	501.869	583.895
11.6729	-0.566825	-0.549279	-0.224932	-0.534314	0.219088	0.82045	0.81791	-0.692233			11.6729	-0.566825	82.9498	166.773	249.963	334.215	418.316	501.812	583.801
11.6796	-0.594292	-0.527405	-0.254133	-0.606044	0.209348	0.816299	0.763263	-0.782468			11.6796	-0.594292	82.9717	166.744	249.891	334.206	418.312	501.758	583.711
11.6862	-0.623166	-0.507055	-0.289679	-0.681466	0.202113	0.816995	0.713408	-0.872374			11.6862	-0.623166	82.992	166.709	249.816	334.199	418.312	501.708	583.621
11.6929	-0.655476	-0.495286	-0.336453	-0.768329	0.192975	0.809894	0.65821	-0.969693			11.6929	-0.655476	83.0038	166.662	249.729	334.189	418.305	501.653	583.524
11.6996	-0.682829	-0.476264	-0.385427	-0.862394	0.181402	0.78932	0.605108	-1.07303			11.6996	-0.682829	83.0228	166.613	249.635	334.178	418.285	501.6	583.421
11.7063	-0.701207	-0.438934	-0.415306	-0.947908	0.177428	0.767696	0.560505	-1.17109			11.7063	-0.701207	83.0602	166.583	249.549	334.174	418.263	501.555	583.323
11.7129	-0.720447	-0.400603	-0.437364	-1.024	0.179059	0.752532	0.523144	-1.26992			11.7129	-0.720447	83.0985	166.561	249.473	334.175	418.248	501.518	583.224
11.7196	-0.749971	-0.377936	-0.4628	-1.10018	0.178224	0.74074	0.485991	-1.37356			11.7196	-0.749971	83.1212	166.535	249.397	334.175	418.236	501.481	583.12
11.7263	-0.785416	-0.359532	-0.493341	-1.1779	0.160103	0.722691	0.450069	-1.48278			11.7263	-0.785416	83.1396	166.505	249.319	334.156	418.218	501.445	583.011
11.7329	-0.823079	-0.335976	-0.510553	-1.25046	0.134747	0.707966	0.424804	-1.58344			11.7329	-0.823079	83.1631	166.488	249.247	334.131	418.203	501.419	582.91
11.7396	-0.859523	-0.316447	-0.518361	-1.3157	0.10957	0.700013	0.401711	-1.67231			11.7396	-0.859523	83.1826	166.48	249.182	334.106	418.195	501.396	582.821
11.7462	-0.892521	-0.304826	-0.527873	-1.3805	0.0876782	0.694734	0.379204	-1.75573			11.7462	-0.892521	83.1943	166.47	249.117	334.084	418.19	501.374	582.738
11.7529	-0.919581	-0.290429	-0.535289	-1.44156	0.0690618	0.686921	0.36025	-1.83229			11.7529	-0.919581	83.2087	166.463	249.056	334.065	418.182	501.355	582.661
11.7596	-0.929709	-0.261087	-0.528948	-1.48894	0.0555349	0.67917	0.345353	-1.89223			11.7596	-0.929709	83.238	166.469	249.008	334.052	418.175	501.34	582.601
11.7662	-0.922814	-0.226675	-0.508825	-1.51786	0.0542746	0.673329	0.332222	-1.93218			11.7662	-0.922814	83.2724	166.489	248.979	334.051	418.169	501.327	582.561
11.7729	-0.897517	-0.19349	-0.487583	-1.53023	0.059549	0.665422	0.321755	-1.96435			11.7729	-0.897517	83.3056	166.511	248.967	334.056	418.161	501.316	582.529
11.7796	-0.870832	-0.164241	-0.469051	-1.53372	0.0679791	0.655926	0.322215	-1.99779			11.7796	-0.870832	83.3349	166.529	248.964	334.064	418.151	501.317	582.496
11.7863	-0.852741	-0.136128	-0.453073	-1.53847	0.0722816	0.65044	0.32457	-2.03522			11.7863	-0.852741	83.363	166.545	248.959	334.069	418.146	501.319	582.458
11.7929	-0.839681	-0.108246	-0.435023	-1.54432	0.0750179	0.652435	0.322371	-2.07296			11.7929	-0.839681	83.3909	166.563	248.953	334.071	418.148	501.317	582.421
11.7996	-0.833843	-0.0840026	-0.415557	-1.54975	0.0767434	0.65727	0.316288	-2.1131			11.7996	-0.833843	83.4151	166.583	248.948	334.073	418.153	501.311	582.381
11.8063	-0.829597	-0.0565995	-0.396446	-1.56014	0.0768459	0.658692	0.317674	-2.15836			11.8063	-0.829597	83.4425	166.602	248.937	334.073	418.154	501.312	582.335
11.8129	-0.828185	-0.0246515	-0.372352	-1.5706	0.0792581	0.65844	0.32433	-2.20388			11.8129	-0.828185	83.4744	166.626	248.927	334.076	418.154	501.319	582.29
11.8196	-0.82349	0.0162065	-0.339997	-1.57501	0.0829497	0.66282	0.33284	-2.24162			11.8196	-0.82349	83.5153	166.658	248.922	334.079	418.158	501.327	582.252
11.8262	-0.807801	0.0626528	-0.299464	-1.56119	0.0924813	0.673301	0.347575	-2.27214			11.8262	-0.807801	83.5617	166.699	248.936	334.089	418.169	501.342	582.222
11.8329	-0.779898	0.11023	-0.256675	-1.53236	0.107006	0.683433	0.376432	-2.29897			11.8329	-0.779898	83.6093	166.742	248.965	334.103	418.179	501.371	582.195
11.8396	-0.735836	0.163712	-0.21409	-1.49055	0.134988	0.692861	0.422401	-2.31933			11.8396	-0.735836	83.6628	166.784	249.007	334.131	418.188	501.417	582.174
11.8462	-0.685102	0.216785	-0.168373	-1.43541	0.181545	0.708598	0.467413	-2.32558			11.8462	-0.685102	83.7159	166.83	249.062	334.178	418.204	501.462	582.168
11.8529	-0.633637	0.263526	-0.126005	-1.37977	0.234326	0.729167	0.499805	-2.32375			11.8529	-0.633637	83.7626	166.872	249.118	334.231	418.225	501.494	582.17
11.8596	-0.585487	0.299022	-0.0943313	-1.32788	0.283353	0.743728	0.519345	-2.32498			11.8596	-0.585487	83.7981	166.904	249.169	334.28	418.239	501.514	582.169
11.8663	-0.543318	0.323645	-0.073835	-1.28255	0.323437	0.74569	0.53195	-2.33118			11.8663	-0.543318	83.8227	166.924	249.215	334.32	418.241	501.527	582.162
11.8729	-0.512517	0.343532	-0.0573247	-1.23237	0.364556	0.744432	0.539863	-2.33613			11.8729	-0.512517	83.8426	166.941	249.265	334.361	418.24	501.534	582.158
11.8796	-0.50225	0.354855	-0.0411402	-1.1781	0.404048	0.741091	0.539639	-2.33997			11.8796	-0.50225	83.854	166.957	249.319	334.4	418.237	501.534	582.154
11.8863	-0.510967	0.359338	-0.0317595	-1.12356	0.433314	0.732677	0.538551	-2.35014			11.8863	-0.510967	83.8584	166.966	249.374	334.43	418.228	501.533	582.144
11.8929	-0.528884	0.362158	-0.029141	-1.0625	0.450506	0.717218	0.547337	-2.36707			11.8929	-0.528884	83.8613	166.969	249.435	334.447	418.213	501.542	582.127
11.8996	-0.541057	0.370856	-0.0255418	-0.990901	0.469651	0.70125	0.568543	-2.37969			11.8996	-0.541057	83.87	166.973	249.506	334.466	418.197	501.563	582.114
11.9062	-0.538607	0.388209	-0.0148118	-0.907004	0.502527	0.688107	0.592451	-2.38088			11.9062	-0.538607	83.8873	166.983	249.59	334.499	418.184	501.587	582.113
11.9129	-0.528874	0.407396	0.00167427	-0.822083	0.543102	0.675886	0.610766	-2.37727			11.9129	-0.528874	83.9065	167	249.675	334.539	418.171	501.605	582.116
11.9196	-0.521184	0.421314	0.016356	-0.738855	0.581984	0.664522	0.617026	-2.37451			11.9196	-0.521184	83.9204	167.015	249.758	334.578	418.16	501.612	582.119
11.9262	-0.512333	0.42339	0.0248444	-0.655103	0.621867	0.646038	0.612049	-2.37698			11.9262	-0.512333	83.9225	167.023	249.842	334.618	418.142	501.607	582.117
11.9329	-0.496336	0.414888	0.0272878	-0.568199	0.66824	0.619755	0.597052	-2.38169			11.9329	-0.496336	83.914	167.025	249.929	334.665	418.115	501.592	582.112
11.9396	-0.477609	0.398618	0.022567	-0.48466	0.714109	0.58871	0.57191	-2.38737			11.9396	-0.477609	83.8977	167.021	250.013	334.71	418.084	501.566	582.106
11.9462	-0.465465	0.378091	0.0102783	-0.405276	0.754869	0.55714	0.542092	-2.39441			11.9462	-0.465465	83.8772	167.008	250.092	334.751	418.053	501.537	582.099
11.9529	-0.457122	0.357823	-0.00176984	-0.32254	0.791829	0.526769	0.514672	-2.39883			11.9529	-0.457122	83.8569	166.996	250.175	334.788	418.022	501.509	582.095
11.9596	-0.43758	0.348787	-0.0113759	-0.231561	0.836077	0.496842	0.503697	-2.39985			11.9596	-0.43758	83.8479	166.987	250.266	334.832	417.992	501.498	582.094
11.9663	-0.401641	0.357141	-0.00891782	-0.135116	0.891991	0.478626	0.506734	-2.38738			11.9663	-0.401641	83.8562	166.989	250.362	334.888	417.974	501.501	582.106
11.9729	-0.356015	0.378091	0.00264728	-0.0409673	0.95753	0.47323	0.516597	-2.36103			11.9729	-0.356015	83.8772	167.001	250.456	334.954	417.969	501.511	582.133
11.9796	-0.313628	0.40005	0.0189277	0.0525945	1.02725	0.473603	0.526559	-2.32616			11.9796	-0.313628	83.8991	167.017	250.55	335.024	417.969	501.521	582.168
11.9863	-0.276601	0.415148	0.0353749	0.144614	1.09638	0.467165	0.534022	-2.29111			11.9863	-0.276601	83.9142	167.034	250.642	335.093	417.963	501.529	582.203
11.9929	-0.236142	0.428169	0.0491994	0.229989	1.16125	0.451941	0.539672	-2.25679			11.9929	-0.236142	83.9273	167.047	250.727	335.158	417.947	501.534	582.237
11.9996	-0.191938	0.435373	0.0634469	0.308997	1.21785	0.433845	0.536192	-2.21917			11.9996	-0.191938	83.9345	167.062	250.806	335.214	417.929	501.531	582.275
12.0062	-0.149142	0.434614	0.0704331	0.379732	1.25854	0.411618	0.521291	-2.18691			12.0062	-0.149142	83.9337	167.069	250.877	335.255	417.907	501.516	582.307
12.0129	-0.10616	0.428229	0.068747	0.450777	1.29001	0.3852	0.504192	-2.15904			12.0129	-0.10616	83.9273	167.067	250.948	335.286	417.881	501.499	582.335
12.0196	-0.0581479	0.424575	0.067164	0.526804	1.32169	0.360598	0.491645	-2.12819			12.0196	-0.0581479	83.9237	167.065	251.024	335.318	417.856	501.486	582.365
12.0262	0.00185092	0.42568	0.0714542	0.610704	1.36268	0.344368	0.48441	-2.08766			12.0262	0.00185092	83.9248	167.07	251.108	335.359	417.84	501.479	582.406
12.0329	0.0642447	0.428782	0.0791477	0.696635	1.40903	0.335214	0.476709	-2.04182			12.0329	0.0642447	83.9279	167.077	251.194	335.405	417.831	501.471	582.452
12.0396	0.120241	0.437967	0.0847877	0.779451	1.45656	0.326723	0.470239	-1.99422			12.0396	0.120241	83.9371	167.083	251.277	335.453	417.822	501.465	582.499
12.0463	0.168266	0.451866	0.0891759	0.856424	1.50921	0.318054	0.46772	-1.94072			12.0463	0.168266	83.951	167.087	251.354	335.506	417.814	501.462	582.553
12.0529	0.208059	0.468991	0.0996453	0.928838	1.56589	0.309468	0.470796	-1.8778			12.0529	0.208059	83.9681	167.098	251.426	335.562	417.805	501.465	582.616
12.0596	0.247819	0.483749	0.111712	0.997303	1.62244	0.299294	0.476224	-1.81376			12.0596	0.247819	83.9828	167.11	251.495	335.619	417.795	501.471	582.68
12.0663	0.282674	0.499265	0.119427	1.06233	1.67173	0.291108	0.480084	-1.74882			12.0663	0.282674	83.9984	167.118	251.56	335.668	417.787	501.475	582.745
12.0729	0.317417	0.518331	0.125577	1.12521	1.71363	0.284992	0.480972	-1.68307			12.0729	0.317417	84.0174	167.124	251.623	335.71	417.78	501.476	582.811
12.0796	0.354204	0.537239	0.135706	1.19123	1.75438	0.278668	0.480566	-1.61572			12.0796	0.354204	84.0363	167.134	251.689	335.751	417.774	501.475	582.878
12.0862	0.396589	0.555307	0.152045	1.26398	1.79183	0.273307	0.480036	-1.55026			12.0862	0.396589	84.0544	167.15	251.761	335.788	417.769	501.475	582.943
12.0929	0.442709	0.575303	0.17456	1.34142	1.82207	0.272713	0.476087	-1.48388			12.0929	0.442709	84.0744	167.173	251.839	335.818	417.768	501.471	583.01
12.0996	0.485169	0.599649	0.195895	1.40744	1.84136	0.273775	0.465619	-1.41677			12.0996	0.485169	84.0987	167.194	251.905	335.838	417.769	501.46	583.077
12.1062	0.527503	0.629727	0.212975	1.45973	1.85408	0.268633	0.453593	-1.352			12.1062	0.527503	84.1288	167.211	251.957	335.85	417.764	501.448	583.142
12.1129	0.572417	0.661399	0.223801	1.50569	1.86713	0.262555	0.444148	-1.28873			12.1129	0.572417	84.1605	167.222	252.003	335.864	417.758	501.439	583.205
12.1196	0.618358	0.691869	0.230869	1.54273	1.87938	0.263618	0.439067	-1.22253			12.1196	0.618358	84.191	167.229	252.04	335.876	417.759	501.434	583.271
12.1263	0.66551	0.722527	0.237615	1.57291	1.8943	0.270695	0.439489	-1.14903			12.1263	0.66551	84.2216	167.236	252.07	335.891	417.766	501.434	583.345
12.1329	0.710693	0.755953	0.24303	1.60235	1.91182	0.278171	0.441756	-1.07161			12.1329	0.710693	84.2551	167.241	252.1	335.908	417.774	501.436	583.422
12.1396	0.751582	0.789116	0.251399	1.64007	1.92999	0.287919	0.443545	-0.991239			12.1396	0.751582	84.2882	167.25	252.137	335.926	417.783	501.438	583.502
12.1463	0.790976	0.816946	0.268202	1.68081	1.94021	0.303049	0.440977	-0.909109			12.1463	0.790976	84.316	167.266	252.178	335.937	417.799	501.436	583.585
12.1529	0.831094	0.841028	0.29401	1.71765	1.93986	0.317302	0.43818	-0.825603			12.1529	0.831094	84.3401	167.292	252.215	335.936	417.813	501.433	583.668
12.1596	0.876368	0.86995	0.323677	1.75791	1.93243	0.326735	0.439108	-0.747776			12.1596	0.876368	84.369	167.322	252.255	335.929	417.822	501.434	583.746
12.1662	0.919738	0.906026	0.350352	1.80124	1.91997	0.338193	0.440994	-0.674371			12.1662	0.919738	84.4051	167.349	252.299	335.916	417.834	501.436	583.819
12.1729	0.959904	0.943696	0.372655	1.84108	1.90593	0.356424	0.444443	-0.604384			12.1729	0.959904	84.4428	167.371	252.338	335.902	417.852	501.439	583.889
12.1796	0.998647	0.978699	0.389174	1.87792	1.89509	0.377088	0.4479	-0.533983			12.1796	0.998647	84.4778	167.387	252.375	335.891	417.873	501.442	583.96
12.1862	1.03589	1.01321	0.397643	1.91252	1.88677	0.397722	0.45129	-0.467816			12.1862	1.03589	84.5123	167.396	252.41	335.883	417.893	501.446	584.026
12.1929	1.07857	1.05404	0.404153	1.94846	1.87979	0.425102	0.457728	-0.404562			12.1929	1.07857	84.5531	167.402	252.446	335.876	417.921	501.452	584.089
12.1996	1.12154	1.09798	0.421683	1.98445	1.87191	0.463814	0.467324	-0.334104			12.1996	1.12154	84.5971	167.42	252.482	335.868	417.959	501.462	584.16
12.2063	1.16351	1.13251	0.450366	2.01987	1.86251	0.505691	0.479728	-0.256306			12.2063	1.16351	84.6316	167.449	252.517	335.859	418.001	501.474	584.237
12.2129	1.20743	1.15743	0.486443	2.05767	1.85073	0.545892	0.491693	-0.174454			12.2129	1.20743	84.6565	167.485	252.555	335.847	418.041	501.486	584.319
12.2196	1.25439	1.18846	0.524518	2.0957	1.83725	0.58652	0.50957	-0.0972778			12.2196	1.25439	84.6876	167.523	252.593	335.834	418.082	501.504	584.396
12.2263	1.30173	1.23084	0.565567	2.1344	1.82636	0.630338	0.533548	-0.0214195			12.2263	1.30173	84.7299	167.564	252.632	335.823	418.126	501.528	584.472
12.2329	1.33822	1.27559	0.605898	2.16974	1.81211	0.675342	0.55335	0.0513365			12.2329	1.33822	84.7747	167.604	252.667	335.808	418.171	501.548	584.545
12.2396	1.36192	1.31006	0.641208	2.20077	1.79212	0.719174	0.560835	0.120025			12.2396	1.36192	84.8092	167.639	252.698	335.789	418.215	501.555	584.614
12.2462	1.38133	1.33994	0.670533	2.22417	1.76688	0.762365	0.557829	0.180821			12.2462	1.38133	84.839	167.669	252.721	335.763	418.258	501.552	584.674
12.2529	1.40385	1.37539	0.696805	2.23809	1.74171	0.80619	0.551744	0.234273			12.2529	1.40385	84.8745	167.695	252.735	335.738	418.302	501.546	584.728
12.2596	1.43905	1.41323	0.72616	2.2439	1.71556	0.847431	0.548318	0.281747			12.2596	1.43905	84.9123	167.724	252.741	335.712	418.343	501.543	584.775
12.2662	1.4865	1.44685	0.76371	2.25557	1.69385	0.892362	0.551427	0.331696			12.2662	1.4865	84.946	167.762	252.753	335.69	418.388	501.546	584.825
12.2729	1.54109	1.47341	0.806599	2.27598	1.67994	0.943376	0.561662	0.384121			12.2729	1.54109	84.9725	167.805	252.773	335.676	418.439	501.556	584.878
12.2796	1.60365	1.50412	0.846038	2.30195	1.67062	1.00028	0.578924	0.43262			12.2796	1.60365	85.0032	167.844	252.799	335.667	418.496	501.574	584.926
12.2863	1.67281	1.54262	0.885588	2.33289	1.66579	1.0599	0.601831	0.476462			12.2863	1.67281	85.0417	167.884	252.83	335.662	418.555	501.596	584.97
12.2929	1.74734	1.5856	0.931062	2.3757	1.66807	1.12699	0.626769	0.521459			12.2929	1.74734	85.0847	167.929	252.873	335.664	418.622	501.621	585.015
12.2996	1.82046	1.63047	0.984926	2.43141	1.68087	1.20421	0.649829	0.573893			12.2996	1.82046	85.1296	167.983	252.929	335.677	418.7	501.644	585.068
12.3063	1.89429	1.67877	1.04141	2.48669	1.698	1.28364	0.673588	0.624177			12.3063	1.89429	85.1779	168.04	252.984	335.694	418.779	501.668	585.118
12.3129	1.97727	1.7424	1.10254	2.54508	1.72254	1.36225	0.704592	0.669571			12.3129	1.97727	85.2415	168.101	253.042	335.719	418.858	501.699	585.163
12.3196	2.07506	1.82144	1.17523	2.60747	1.76395	1.43785	0.743729	0.71174			12.3196	2.07506	85.3205	168.173	253.105	335.76	418.933	501.738	585.205
12.3262	2.18305	1.91077	1.261	2.67601	1.81818	1.51561	0.786393	0.752695			12.3262	2.18305	85.4099	168.259	253.173	335.815	419.011	501.781	585.246
12.3329	2.29283	2.00326	1.35825	2.74602	1.87436	1.59618	0.827505	0.786524			12.3329	2.29283	85.5024	168.356	253.243	335.871	419.092	501.822	585.28
12.3396	2.40654	2.10106	1.46418	2.82059	1.92795	1.67865	0.867305	0.809007			12.3396	2.40654	85.6002	168.462	253.318	335.924	419.174	501.862	585.303
12.3462	2.5313	2.20766	1.58573	2.90873	1.99034	1.76595	0.904807	0.830901			12.3462	2.5313	85.7068	168.584	253.406	335.987	419.261	501.899	585.325
12.3529	2.67191	2.3252	1.72456	3.00567	2.06916	1.85936	0.941469	0.858146			12.3529	2.67191	85.8243	168.723	253.503	336.066	419.355	501.936	585.352
12.3596	2.826	2.45472	1.87712	3.11621	2.15968	1.96284	0.976827	0.889109			12.3596	2.826	85.9538	168.875	253.614	336.156	419.458	501.971	585.383
12.3663	2.99643	2.60026	2.04262	3.23982	2.25706	2.07298	1.01183	0.916805			12.3663	2.99643	86.0994	169.041	253.737	336.253	419.568	502.006	585.41
12.3729	3.18947	2.76523	2.22352	3.38083	2.36565	2.18676	1.04465	0.942256			12.3729	3.18947	86.2643	169.222	253.878	336.362	419.682	502.039	585.436
12.3796	3.40399	2.94901	2.41916	3.53418	2.48562	2.29295	1.08084	0.965286			12.3796	3.40399	86.4481	169.417	254.031	336.482	419.788	502.075	585.459
12.3863	3.63347	3.15151	2.62941	3.69668	2.61092	2.39168	1.11816	0.981933			12.3863	3.63347	86.6506	169.628	254.194	336.607	419.887	502.113	585.476
12.3929	3.87659	3.36942	2.84989	3.86488	2.73049	2.48018	1.15003	0.9907			12.3929	3.87659	86.8685	169.848	254.362	336.727	419.976	502.145	585.484
12.3996	4.13493	3.60014	3.08321	4.03541	2.84427	2.55681	1.17235	0.990844			12.3996	4.13493	87.0992	170.081	254.533	336.841	420.052	502.167	585.485
12.4062	4.41323	3.84435	3.33177	4.21115	2.95754	2.62104	1.18599	0.98478			12.4062	4.41323	87.3434	170.33	254.708	336.954	420.117	502.181	585.478
12.4129	4.7076	4.10096	3.59835	4.39047	3.06391	2.67155	1.1914	0.970497			12.4129	4.7076	87.6001	170.597	254.888	337.06	420.167	502.186	585.464
12.4196	5.02605	4.38079	3.87933	4.57194	3.15621	2.71293	1.18942	0.947256			12.4196	5.02605	87.8799	170.878	255.069	337.153	420.208	502.184	585.441
12.4262	5.37457	4.69253	4.17682	4.75685	3.23479	2.74829	1.18365	0.919542			12.4262	5.37457	88.1916	171.175	255.254	337.231	420.244	502.178	585.413
12.4329	5.75262	5.03648	4.49772	4.94995	3.30296	2.78167	1.17641	0.89045			12.4329	5.75262	88.5356	171.496	255.447	337.299	420.277	502.171	585.384
12.4396	6.15761	5.4136	4.83855	5.1438	3.35995	2.808	1.16704	0.860297			12.4396	6.15761	88.9127	171.837	255.641	337.356	420.303	502.162	585.354
12.4462	6.58833	5.82714	5.19046	5.33408	3.40193	2.82089	1.15954	0.831211			12.4462	6.58833	89.3262	172.189	255.831	337.398	420.316	502.154	585.325
12.4529	7.04933	6.28397	5.5507	5.521	3.43866	2.82448	1.15467	0.808082			12.4529	7.04933	89.7831	172.549	256.018	337.435	420.32	502.149	585.302
12.4596	7.54069	6.77878	5.91907	5.70697	3.47537	2.82805	1.15489	0.792112			12.4596	7.54069	90.2779	172.917	256.204	337.472	420.324	502.149	585.286
12.4663	8.05867	7.30264	6.29055	5.88629	3.50878	2.83516	1.15884	0.778785			12.4663	8.05867	90.8017	173.289	256.384	337.505	420.331	502.153	585.272
12.4729	8.59855	7.85538	6.65531	6.05221	3.53451	2.84424	1.16752	0.764467			12.4729	8.59855	91.3545	173.654	256.55	337.531	420.34	502.162	585.258
12.4796	9.15089	8.43078	7.00764	6.20562	3.55393	2.85048	1.17865	0.751057			12.4796	9.15089	91.9299	174.006	256.703	337.55	420.346	502.173	585.245
12.4863	9.70115	9.02435	7.34348	6.338	3.56805	2.8527	1.18817	0.736429			12.4863	9.70115	92.5234	174.342	256.835	337.564	420.348	502.183	585.23
12.4929	10.2378	9.63214	7.65247	6.44765	3.57185	2.8465	1.19599	0.715441			12.4929	10.2378	93.1312	174.651	256.945	337.568	420.342	502.191	585.209
12.4996	10.749	10.2466	7.9285	6.53338	3.56363	2.82986	1.19936	0.685347			12.4996	10.749	93.7457	174.927	257.031	337.56	420.325	502.194	585.179
12.5062	11.2234	10.8536	8.16868	6.59744	3.55236	2.80235	1.19695	0.647528			12.5062	11.2234	94.3527	175.167	257.095	337.549	420.298	502.192	585.141
12.5129	11.6525	11.4394	8.37174	6.64357	3.54842	2.76429	1.19449	0.605015			12.5129	11.6525	94.9385	175.37	257.141	337.545	420.26	502.189	585.099
12.5196	12.0436	12.0077	8.54867	6.68086	3.55472	2.72331	1.20271	0.56308			12.5196	12.0436	95.5068	175.547	257.178	337.551	420.219	502.197	585.057
12.5262	12.4082	12.5521	8.71317	6.72091	3.57521	2.69662	1.22543	0.52874			12.5262	12.4082	96.0512	175.711	257.218	337.572	420.192	502.22	585.022
12.5329	12.7474	13.0611	8.87327	6.76691	3.60834	2.68957	1.26088	0.502873			12.5329	12.7474	96.5602	175.871	257.264	337.605	420.185	502.255	584.997
12.5396	13.0561	13.5215	9.03017	6.81841	3.65555	2.69477	1.2982	0.484293			12.5396	13.0561	97.0206	176.028	257.316	337.652	420.19	502.293	584.978
12.5463	13.3288	13.9341	9.18244	6.87738	3.71166	2.70174	1.32775	0.469199			12.5463	13.3288	97.4332	176.181	257.375	337.708	420.197	502.322	584.963
12.5529	13.5747	14.3061	9.33089	6.93729	3.76919	2.70351	1.34813	0.452182			12.5529	13.5747	97.8052	176.329	257.435	337.766	420.199	502.343	584.946
12.5596	13.8018	14.641	9.47866	6.99725	3.82533	2.70257	1.3597	0.430201			12.5596	13.8018	98.1401	176.477	257.495	337.822	420.198	502.354	584.924
12.5663	14.0174	14.9451	9.62733	7.06192	3.8776	2.6922	1.36928	0.398629			12.5663	14.0174	98.4442	176.626	257.559	337.874	420.188	502.364	584.892
12.5729	14.2317	15.2322	9.78291	7.13323	3.92984	2.67635	1.37717	0.361563			12.5729	14.2317	98.7313	176.781	257.631	337.926	420.172	502.372	584.855
12.5796	14.4597	15.5187	9.95205	7.21213	3.98871	2.65934	1.38772	0.324709			12.5796	14.4597	99.0178	176.95	257.709	337.985	420.155	502.382	584.818
12.5862	14.7174	15.8204	10.141	7.29969	4.05672	2.64777	1.41178	0.291475			12.5862	14.7174	99.3195	177.139	257.797	338.053	420.143	502.406	584.785
12.5929	15.0147	16.1486	10.3574	7.40334	4.13748	2.64888	1.45155	0.266523			12.5929	15.0147	99.6477	177.356	257.901	338.134	420.144	502.446	584.76
12.5996	15.3504	16.5121	10.6037	7.53408	4.23723	2.66718	1.50208	0.251553			12.5996	15.3504	100.011	177.602	258.031	338.234	420.163	502.497	584.745
12.6062	15.7188	16.9157	10.8773	7.68648	4.36006	2.70394	1.55245	0.242891			12.6062	15.7188	100.415	177.876	258.184	338.356	420.199	502.547	584.737
12.6129	16.12	17.3598	11.1741	7.85609	4.50201	2.75194	1.60463	0.236379			12.6129	16.12	100.859	178.172	258.353	338.498	420.247	502.599	584.73
12.6196	16.5609	17.8469	11.4933	8.04481	4.65641	2.8085	1.66833	0.230367			12.6196	16.5609	101.346	178.491	258.542	338.653	420.304	502.663	584.724
12.6263	17.0434	18.3766	11.8391	8.2516	4.81456	2.87271	1.73737	0.222899			12.6263	17.0434	101.876	178.837	258.749	338.811	420.368	502.732	584.717
12.6329	17.5679	18.9556	12.2131	8.47363	4.97507	2.94075	1.80652	0.212555			12.6329	17.5679	102.455	179.211	258.971	338.971	420.436	502.801	584.706
12.6396	18.1398	19.5869	12.6189	8.70484	5.13762	3.00997	1.87445	0.200591			12.6396	18.1398	103.086	179.617	259.202	339.134	420.505	502.869	584.694
12.6463	18.7579	20.2656	13.0552	8.94995	5.30262	3.07954	1.94363	0.194412			12.6463	18.7579	103.765	180.053	259.447	339.299	420.575	502.938	584.688
12.6529	19.4163	20.9918	13.5096	9.20086	5.46341	3.14676	2.01505	0.191587			12.6529	19.4163	104.491	180.508	259.698	339.46	420.642	503.01	584.685
12.6596	20.106	21.7571	13.9761	9.4524	5.61577	3.21052	2.08249	0.192194			12.6596	20.106	105.256	180.974	259.95	339.612	420.706	503.077	584.686
12.6662	20.8103	22.5462	14.4402	9.69858	5.75895	3.26767	2.14502	0.190829			12.6662	20.8103	106.045	181.438	260.196	339.755	420.763	503.14	584.685
12.6729	21.5048	23.3392	14.8783	9.92926	5.88473	3.31349	2.19866	0.184581			12.6729	21.5048	106.838	181.877	260.427	339.881	420.809	503.193	584.678
12.6796	22.1552	24.1042	15.2594	10.1288	5.98413	3.34243	2.23911	0.167536			12.6796	22.1552	107.603	182.258	260.626	339.981	420.838	503.234	584.661
12.6862	22.7359	24.8137	15.5639	10.2766	6.04371	3.34416	2.26384	0.135324			12.6862	22.7359	108.313	182.562	260.774	340.04	420.84	503.258	584.629
12.6929	23.2271	25.435	15.789	10.3706	6.06716	3.32457	2.27055	0.0938773			12.6929	23.2271	108.934	182.787	260.868	340.064	420.82	503.265	584.588
12.6996	23.6006	25.9413	15.9224	10.402	6.0537	3.28264	2.25264	0.0504387			12.6996	23.6006	109.44	182.921	260.899	340.05	420.778	503.247	584.544
12.7063	23.8247	26.3038	15.9483	10.3555	5.99626	3.21096	2.20394	0.00241599			12.7063	23.8247	109.803	182.947	260.853	339.993	420.706	503.199	584.496
12.7129	23.8766	26.4916	15.8552	10.2198	5.88676	3.10428	2.1266	-0.0611463			12.7129	23.8766	109.991	182.853	260.717	339.883	420.6	503.121	584.433
12.7196	23.7605	26.4924	15.6411	9.998	5.72411	2.96558	2.03012	-0.142248			12.7196	23.7605	109.992	182.639	260.495	339.72	420.461	503.025	584.351
12.7263	23.4801	26.3048	15.3132	9.7046	5.52274	2.80568	1.92227	-0.236019			12.7263	23.4801	109.804	182.311	260.202	339.519	420.301	502.917	584.258
12.7329	23.0365	25.9387	14.8805	9.34328	5.28826	2.62754	1.80961	-0.338723			12.7329	23.0365	109.438	181.879	259.841	339.285	420.123	502.804	584.155
12.7396	22.4409	25.4122	14.3621	8.92778	5.0325	2.43641	1.69565	-0.450867			12.7396	22.4409	108.911	181.36	259.425	339.029	419.932	502.69	584.043
12.7462	21.7333	24.7501	13.7815	8.4795	4.76351	2.23931	1.58784	-0.567496			12.7462	21.7333	108.249	180.78	258.977	338.76	419.735	502.582	583.926
12.7529	20.9534	23.9847	13.1715	8.02242	4.49716	2.04775	1.48418	-0.676346			12.7529	20.9534	107.484	180.17	258.52	338.494	419.543	502.479	583.817
12.7596	20.131	23.1453	12.559	7.56763	4.24122	1.86578	1.38653	-0.777141			12.7596	20.131	106.644	179.557	258.065	338.238	419.361	502.381	583.717
12.7662	19.2921	22.2678	11.9646	7.1264	4.00169	1.69393	1.29434	-0.871863			12.7662	19.2921	105.767	178.963	257.624	337.998	419.189	502.289	583.622
12.7729	18.4676	21.3878	11.3942	6.70987	3.784	1.53096	1.20749	-0.961627			12.7729	18.4676	104.887	178.392	257.207	337.78	419.026	502.202	583.532
12.7796	17.6908	20.5374	10.8583	6.32865	3.58779	1.37925	1.13744	-1.0464			12.7796	17.6908	104.037	177.857	256.826	337.584	418.875	502.132	583.447
12.7863	16.9715	19.7355	10.3777	5.99149	3.418	1.2495	1.07472	-1.11649			12.7863	16.9715	103.235	177.376	256.489	337.414	418.745	502.069	583.377
12.7929	16.3147	18.9984	9.95348	5.69435	3.26725	1.14203	1.01583	-1.17828			12.7929	16.3147	102.498	176.952	256.192	337.264	418.638	502.01	583.315
12.7996	15.7283	18.3422	9.5836	5.44237	3.13448	1.05413	0.960669	-1.22868			12.7996	15.7283	101.841	176.582	255.94	337.131	418.55	501.955	583.265
12.8063	15.2199	17.7757	9.26327	5.22705	3.01739	0.98013	0.910476	-1.27007			12.8063	15.2199	101.275	176.261	255.724	337.014	418.476	501.905	583.224
12.8129	14.7868	17.2983	9.001	5.04254	2.91585	0.916271	0.869401	-1.30774			12.8129	14.7868	100.797	175.999	255.54	336.912	418.412	501.864	583.186
12.8196	14.4181	16.904	8.7994	4.88774	2.83162	0.869428	0.832011	-1.34102			12.8196	14.4181	100.403	175.798	255.385	336.828	418.365	501.827	583.153
12.8262	14.107	16.5904	8.64801	4.76478	2.76397	0.835357	0.806624	-1.37367			12.8262	14.107	100.089	175.646	255.262	336.76	418.331	501.801	583.12
12.8329	13.8589	16.3581	8.54187	4.67839	2.71906	0.812771	0.799323	-1.3978			12.8329	13.8589	99.8572	175.54	255.176	336.715	418.308	501.794	583.096
12.8396	13.6641	16.194	8.48268	4.62196	2.69411	0.800392	0.801856	-1.4074			12.8396	13.6641	99.6931	175.481	255.119	336.69	418.296	501.796	583.086
12.8462	13.5066	16.0742	8.46017	4.58503	2.67959	0.794744	0.8013	-1.40988			12.8462	13.5066	99.5733	175.458	255.082	336.676	418.29	501.796	583.084
12.8529	13.3786	15.993	8.46219	4.5652	2.66882	0.792241	0.791029	-1.4093			12.8529	13.3786	99.4921	175.46	255.062	336.665	418.288	501.786	583.084
12.8596	13.2888	15.9501	8.48627	4.56286	2.66266	0.790115	0.77655	-1.40905			12.8596	13.2888	99.4492	175.484	255.06	336.659	418.286	501.771	583.085
12.8663	13.2445	15.949	8.53005	4.57078	2.66725	0.791627	0.7681	-1.40676			12.8663	13.2445	99.4481	175.528	255.068	336.664	418.287	501.763	583.087
12.8729	13.2314	15.9797	8.59029	4.58633	2.67898	0.797173	0.768355	-1.40469			12.8729	13.2314	99.4788	175.588	255.084	336.675	418.293	501.763	583.089
12.8796	13.2406	16.0416	8.66126	4.61102	2.69462	0.805401	0.780328	-1.40524			12.8796	13.2406	99.5407	175.659	255.108	336.691	418.301	501.775	583.088
12.8863	13.2698	16.1425	8.75288	4.65982	2.71814	0.822056	0.808638	-1.40089			12.8863	13.2698	99.6416	175.751	255.157	336.715	418.318	501.803	583.093
12.8929	13.313	16.2672	8.86542	4.7275	2.75577	0.854447	0.845611	-1.38611			12.8929	13.313	99.7663	175.864	255.225	336.752	418.35	501.84	583.108
12.8996	13.3473	16.4024	8.97936	4.79515	2.79958	0.896396	0.879449	-1.36705			12.8996	13.3473	99.9015	175.978	255.292	336.796	418.392	501.874	583.127
12.9062	13.3437	16.5249	9.08005	4.85154	2.83738	0.935883	0.895824	-1.34934			12.9062	13.3437	100.024	176.078	255.349	336.834	418.431	501.89	583.144
12.9129	13.2886	16.616	9.14949	4.88413	2.86091	0.96376	0.898002	-1.33711			12.9129	13.2886	100.115	176.148	255.381	336.857	418.459	501.893	583.157
12.9196	13.1674	16.6538	9.17383	4.88367	2.86951	0.982799	0.887868	-1.32756			12.9196	13.1674	100.153	176.172	255.381	336.866	418.478	501.882	583.166
12.9262	12.9661	16.6155	9.13512	4.83869	2.856	0.989084	0.86831	-1.32287			12.9262	12.9661	100.115	176.133	255.336	336.852	418.485	501.863	583.171
12.9329	12.6719	16.4834	9.02626	4.74922	2.81136	0.980156	0.836819	-1.32302			12.9329	12.6719	99.9825	176.024	255.247	336.808	418.476	501.831	583.171
12.9396	12.2865	16.2386	8.84975	4.62511	2.73493	0.953068	0.797126	-1.32452			12.9396	12.2865	99.7377	175.848	255.122	336.731	418.449	501.792	583.169
12.9462	11.825	15.8767	8.61326	4.47542	2.63769	0.911558	0.754253	-1.32307			12.9462	11.825	99.3758	175.611	254.973	336.634	418.407	501.749	583.171
12.9529	11.3161	15.417	8.33192	4.30756	2.5342	0.861024	0.709377	-1.32213			12.9529	11.3161	98.9161	175.33	254.805	336.531	418.357	501.704	583.172
12.9596	10.7998	14.8942	8.0282	4.12879	2.43125	0.809507	0.665604	-1.32163			12.9596	10.7998	98.3933	175.026	254.626	336.428	418.305	501.66	583.172
12.9663	10.3163	14.3486	7.72743	3.95212	2.33564	0.764101	0.627471	-1.31865			12.9663	10.3163	97.8477	174.726	254.449	336.332	418.26	501.622	583.175
12.9729	9.90366	13.8175	7.45541	3.79481	2.2594	0.733334	0.603908	-1.30933			12.9729	9.90366	97.3166	174.454	254.292	336.256	418.229	501.598	583.184
12.9796	9.59243	13.3376	7.23045	3.67198	2.21333	0.719849	0.592601	-1.29492			12.9796	9.59243	96.8367	174.229	254.169	336.21	418.215	501.587	583.199
12.9863	9.4072	12.9448	7.06354	3.5847	2.18995	0.722735	0.590009	-1.27586			12.9863	9.4072	96.4439	174.062	254.082	336.186	418.218	501.585	583.218
12.9929	9.36352	12.6649	6.96632	3.54331	2.18433	0.742233	0.592581	-1.2472			12.9929	9.36352	96.164	173.965	254.041	336.181	418.238	501.587	583.246
12.9996	9.46674	12.5148	6.95019	3.55921	2.20118	0.776488	0.600426	-1.20945			12.9996	9.46674	96.0139	173.948	254.057	336.198	418.272	501.595	583.284
13.0062	9.71628	12.5075	7.02017	3.63382	2.24861	0.823307	0.612982	-1.1657			13.0062	9.71628	96.0066	174.018	254.131	336.245	418.319	501.608	583.328
13.0129	10.1173	12.6634	7.17933	3.75809	2.32234	0.875412	0.634394	-1.12002			13.0129	10.1173	96.1625	174.178	254.255	336.319	418.371	501.629	583.374
13.0196	10.682	13.006	7.44381	3.93185	2.42409	0.940924	0.67413	-1.06582			13.0196	10.682	96.5051	174.442	254.429	336.42	418.436	501.669	583.428
13.0262	11.4264	13.5515	7.82903	4.16773	2.56604	1.02824	0.730919	-1.00104			13.0262	11.4264	97.0506	174.827	254.665	336.562	418.524	501.726	583.493
13.0329	12.3783	14.3268	8.35439	4.47983	2.76656	1.14614	0.808287	-0.926294			13.0329	12.3783	97.8259	175.353	254.977	336.763	418.642	501.803	583.567
13.0396	13.5766	15.3698	9.04658	4.88859	3.03703	1.30319	0.911309	-0.836351			13.0396	13.5766	98.8689	176.045	255.386	337.033	418.799	501.906	583.657
13.0463	15.0753	16.7416	9.94058	5.42158	3.3893	1.51023	1.05056	-0.72055			13.0463	15.0753	100.241	176.939	255.919	337.386	419.006	502.045	583.773
13.0529	16.9456	18.5167	11.0859	6.12051	3.84743	1.78539	1.22765	-0.568483			13.0529	16.9456	102.016	178.084	256.618	337.844	419.281	502.222	583.925
13.0596	19.2826	20.7935	12.5423	7.03109	4.44043	2.14189	1.44747	-0.377595			13.0596	19.2826	104.293	179.541	257.528	338.437	419.637	502.442	584.116
13.0663	22.1993	23.6909	14.3929	8.20549	5.19808	2.59442	1.72822	-0.145393			13.0663	22.1993	107.19	181.391	258.703	339.194	420.09	502.723	584.348
13.0729	25.8041	27.3384	16.7288	9.69778	6.15392	3.16053	2.08572	0.136313			13.0729	25.8041	110.837	183.727	260.195	340.15	420.656	503.08	584.63
13.0796	30.1749	31.8494	19.6324	11.5547	7.33185	3.86089	2.52267	0.470657			13.0796	30.1749	115.348	186.631	262.052	341.328	421.356	503.517	584.964
13.0862	35.3271	37.273	23.1377	13.7952	8.74172	4.69476	3.0338	0.848467			13.0862	35.3271	120.772	190.136	264.293	342.738	422.19	504.028	585.342
13.0929	41.1174	43.526	27.2004	16.3874	10.3521	5.64697	3.60082	1.25192			13.0929	41.1174	127.025	194.199	266.885	344.348	423.142	504.595	585.746
13.0996	47.1719	50.2936	31.628	19.1995	12.0617	6.66492	4.18216	1.65351			13.0996	47.1719	133.793	198.626	269.697	346.058	424.16	505.177	586.147
13.1062	52.8649	56.98	36.0412	21.9726	13.6918	7.65187	4.71104	2.01316			13.1062	52.8649	140.479	203.039	272.47	347.688	425.147	505.706	586.507
13.1129	57.3988	62.7299	39.8975	24.355	15.0133	8.48052	5.1079	2.28551			13.1129	57.3988	146.229	206.896	274.852	349.01	425.976	506.102	586.779
13.1196	59.9803	66.5925	42.5809	25.9697	15.804	9.00908	5.3009	2.42932			13.1196	59.9803	150.092	209.579	276.467	349.8	426.505	506.295	586.923
13.1263	60.0198	67.753	43.5686	26.5036	15.9002	9.13427	5.24074	2.41996			13.1263	60.0198	151.252	210.567	277.001	349.897	426.63	506.235	586.914
13.1329	57.3178	65.7746	42.5603	25.7883	15.2354	8.80741	4.91863	2.25757			13.1329	57.3178	149.274	209.559	276.286	349.232	426.303	505.913	586.751
13.1396	52.1489	60.7536	39.5825	23.8624	13.876	8.05777	4.37126	1.9658			13.1396	52.1489	144.253	206.581	274.36	347.872	425.553	505.366	586.459
13.1463	45.213	53.3201	35.0028	20.9777	12.0089	6.98556	3.67663	1.59036			13.1463	45.213	136.819	202.001	271.475	346.005	424.481	504.671	586.084
13.1529	37.4528	44.4829	29.4468	17.5347	9.89144	5.74045	2.92357	1.18514			13.1529	37.4528	127.982	196.445	268.032	343.888	423.236	503.918	585.679
13.1596	29.818	35.3713	23.6367	13.9759	7.77846	4.48048	2.19582	0.796693			13.1596	29.818	118.87	190.635	264.473	341.775	421.976	503.19	585.29
13.1662	23.0493	26.9729	18.2099	10.6831	5.87464	3.3369	1.55441	0.463489			13.1662	23.0493	110.472	185.208	261.18	339.871	420.832	502.549	584.957
13.1729	17.5624	19.9315	13.5934	7.90446	4.30053	2.38545	1.03854	0.199035			13.1729	17.5624	103.431	180.592	258.402	338.297	419.881	502.033	584.693
13.1796	13.4431	14.4911	9.97739	5.73885	3.09288	1.65269	0.653382	0.00767911			13.1796	13.4431	97.9902	176.976	256.236	337.089	419.148	501.648	584.501
13.1862	10.5441	10.5678	7.33445	4.1661	2.22013	1.12369	0.376962	-0.116603			13.1862	10.5441	94.0669	174.333	254.663	336.217	418.619	501.372	584.377
13.1929	8.60555	7.89425	5.50952	3.08922	1.62056	0.760876	0.182224	-0.185347			13.1929	8.60555	91.3933	172.508	253.587	335.617	418.256	501.177	584.308
13.1996	7.36126	6.1518	4.30229	2.38374	1.22646	0.519932	0.0489593	-0.216216			13.1996	7.36126	89.6509	171.3	252.881	335.223	418.015	501.044	584.277
13.2063	6.60071	5.06187	3.53244	1.93173	0.97376	0.360934	-0.0354316	-0.226945			13.2063	6.60071	88.561	170.531	252.429	334.97	417.856	500.959	584.267
13.2129	6.16781	4.41942	3.06658	1.65328	0.814052	0.260313	-0.0839981	-0.219302			13.2129	6.16781	87.9185	170.065	252.151	334.81	417.756	500.911	584.274
13.2196	5.95223	4.07436	2.80874	1.49856	0.717504	0.203932	-0.109325	-0.195338			13.2196	5.95223	87.5735	169.807	251.996	334.714	417.699	500.885	584.298
13.2263	5.86744	3.91705	2.69186	1.42977	0.663018	0.174868	-0.120205	-0.161055			13.2263	5.86744	87.4161	169.69	251.927	334.659	417.67	500.874	584.333
13.2329	5.8459	3.86171	2.65614	1.40839	0.626374	0.15859	-0.126959	-0.127631			13.2329	5.8459	87.3608	169.654	251.906	334.623	417.654	500.868	584.366
13.2396	5.84203	3.84908	2.65382	1.40138	0.588373	0.14281	-0.134168	-0.100865			13.2396	5.84203	87.3482	169.652	251.899	334.585	417.638	500.86	584.393
13.2462	5.81342	3.82729	2.65314	1.39191	0.543621	0.127287	-0.144182	-0.0781826			13.2462	5.81342	87.3264	169.651	251.889	334.54	417.623	500.85	584.415
13.2529	5.72329	3.74488	2.62855	1.37086	0.493482	0.107992	-0.160881	-0.0593771			13.2529	5.72329	87.244	169.627	251.868	334.49	417.603	500.834	584.434
13.2596	5.54921	3.57546	2.55954	1.32486	0.432696	0.0768757	-0.183799	-0.0506708			13.2596	5.54921	87.0746	169.558	251.822	334.429	417.572	500.811	584.443
13.2662	5.29462	3.31747	2.4368	1.25011	0.359858	0.0365509	-0.209031	-0.051336			13.2662	5.29462	86.8166	169.435	251.747	334.356	417.532	500.786	584.442
13.2729	4.984	2.99354	2.2677	1.15512	0.278692	-0.00841964	-0.231165	-0.0583145			13.2729	4.984	86.4926	169.266	251.652	334.275	417.487	500.763	584.435
13.2796	4.64067	2.63116	2.06864	1.05549	0.196232	-0.0520864	-0.249294	-0.0647285			13.2796	4.64067	86.1303	169.067	251.553	334.193	417.443	500.745	584.429
13.2863	4.29104	2.26089	1.85703	0.959849	0.118231	-0.0955888	-0.261805	-0.067963			13.2863	4.29104	85.76	168.855	251.457	334.115	417.4	500.733	584.426
13.2929	3.96594	1.91315	1.64724	0.86928	0.0457822	-0.136619	-0.268375	-0.0669916			13.2929	3.96594	85.4123	168.645	251.367	334.042	417.359	500.726	584.427
[truncated: 4,756 more rows]
