# Supplementary material for: Hydroxy acid conjugation to lipids increases structural and hydrolytic stability
Source: Nat Commun. 2026 Jul 27;17:6973. doi: 10.1038/s41467-026-75192-5 (PMC13408983; doi:10.1038/s41467-026-75192-5)
Supplement: Supplementary file 34 — Source data for Figure S219 [file 41467_2026_75192_MOESM34_ESM.xlsx]

## Sheet: Figures S219
Figures S219: HPLC chromatograms obtained for DA:LA reaction product at a 1:4 molar ratio following incubation at 60°C and rehydration in citrate buffer at pH 8.0
min	-3.50468	-3.49419	-3.83029	-3.57644	-3.60802	-3.65396	-3.81485	-4.18838
max	63.6691	68.7232	65.4788	50.6997	37.8122	30.3154	22.2645	17.3931
delta	67.1738	72.2174	69.3091	54.2761	41.4202	33.9693	26.0793	21.5815
F		1.2	2.4	3.6	4.8	6	7.2	8.4
RT [min]	day 0	2 days	4 days	6 days	8 days	10 days	12 days	14 days			RT [min]	day 0	2 days	4 days	6 days	8 days	10 days	12 days	14 days
0.00625	-0.0363737	-0.00776346	0.00310018	-0.00680049	-0.0279068	0.0038317	-0.029698	0.0132174			0.00625	-0.0363737	82.4601	164.939	247.397	329.844	412.343	494.778	577.288
0.0129167	-0.0264274	0.000275477	0.00558342	-0.00179482	-0.0190136	0.0119396	-0.0311958	0.0169648			0.0129167	-0.0264274	82.4681	164.941	247.402	329.852	412.351	494.776	577.292
0.0195833	-0.0176795	0.00711604	0.0111656	0.00161273	-0.0171824	0.0166359	-0.0324614	0.0142686			0.0195833	-0.0176795	82.475	164.947	247.405	329.854	412.356	494.775	577.289
0.02625	-0.00746822	0.00874425	0.0220198	0.00735332	-0.014258	0.0195681	-0.025588	0.0130358			0.02625	-0.00746822	82.4766	164.958	247.411	329.857	412.359	494.782	577.288
0.0329167	0.00479348	0.00813134	0.0311511	0.0144458	-0.00907281	0.0209223	-0.0133263	0.0162376			0.0329167	0.00479348	82.476	164.967	247.418	329.862	412.36	494.794	577.291
0.0395833	0.0117413	0.00649607	0.0360345	0.0235877	-0.00530683	0.0230248	-0.00399435	0.0193707			0.0395833	0.0117413	82.4744	164.972	247.427	329.866	412.362	494.803	577.294
0.04625	0.00971614	0.00256358	0.0311011	0.0315268	-0.00539096	0.0243402	-0.00220479	0.0163919			0.04625	0.00971614	82.4704	164.967	247.435	329.866	412.364	494.805	577.292
0.0529167	0.000542391	-0.00327231	0.0182721	0.037539	-0.00865092	0.024463	-0.00756384	0.0124633			0.0529167	0.000542391	82.4646	164.954	247.441	329.863	412.364	494.8	577.288
0.0595833	-0.00851059	-0.00755692	0.00581413	0.039712	-0.0101822	0.0250425	-0.013279	0.0100861			0.0595833	-0.00851059	82.4603	164.942	247.443	329.861	412.364	494.794	577.285
0.06625	-0.0187211	-0.00775389	-0.00708306	0.0405779	-0.012962	0.029891	-0.0225358	0.00512072			0.06625	-0.0187211	82.4601	164.929	247.444	329.859	412.369	494.785	577.28
0.0729167	-0.0372893	-0.0115401	-0.0194676	0.0346199	-0.0175475	0.0344185	-0.0349052	-0.00438758			0.0729167	-0.0372893	82.4563	164.916	247.438	329.854	412.374	494.772	577.271
0.0795833	-0.05698	-0.0207404	-0.0319649	0.0208639	-0.0234435	0.0357835	-0.0483969	-0.0178793			0.0795833	-0.05698	82.4471	164.904	247.424	329.848	412.375	494.759	577.257
0.08625	-0.0711695	-0.0296847	-0.0414676	0.0055893	-0.028183	0.0324168	-0.0616328	-0.028731			0.08625	-0.0711695	82.4382	164.894	247.409	329.843	412.372	494.746	577.246
0.0929167	-0.0785696	-0.036608	-0.0499739	-0.00823876	-0.0335504	0.0238146	-0.0714171	-0.0380385			0.0929167	-0.0785696	82.4313	164.886	247.395	329.838	412.363	494.736	577.237
0.0995833	-0.0887739	-0.0415671	-0.0625803	-0.0179459	-0.0431985	0.00929564	-0.0801909	-0.0439512			0.0995833	-0.0887739	82.4263	164.873	247.386	329.828	412.349	494.727	577.231
0.10625	-0.101219	-0.0468598	-0.0753525	-0.0290233	-0.0555111	-0.00958058	-0.08453	-0.0473367			0.10625	-0.101219	82.421	164.86	247.375	329.816	412.33	494.723	577.228
0.112917	-0.106516	-0.0488183	-0.0810309	-0.0367327	-0.0662028	-0.0266847	-0.0826737	-0.0473878			0.112917	-0.106516	82.4191	164.855	247.367	329.805	412.313	494.725	577.228
0.119583	-0.105891	-0.0491474	-0.0784058	-0.0380778	-0.0733265	-0.0374894	-0.0763271	-0.0439022			0.119583	-0.105891	82.4187	164.857	247.366	329.798	412.302	494.731	577.231
0.12625	-0.106409	-0.0534796	-0.0737649	-0.0372154	-0.0779447	-0.0402507	-0.0663542	-0.0415587			0.12625	-0.106409	82.4144	164.862	247.366	329.794	412.299	494.741	577.234
0.132917	-0.110387	-0.0622265	-0.0719843	-0.0392231	-0.0804293	-0.0379314	-0.0574582	-0.0426762			0.132917	-0.110387	82.4056	164.864	247.364	329.791	412.301	494.75	577.232
0.139583	-0.111189	-0.0725647	-0.0715682	-0.0469939	-0.0822145	-0.0322034	-0.0491997	-0.0468155			0.139583	-0.111189	82.3953	164.864	247.357	329.789	412.307	494.758	577.228
0.14625	-0.106686	-0.0804604	-0.0685698	-0.0535959	-0.0816231	-0.0253827	-0.0413597	-0.0470818			0.14625	-0.106686	82.3874	164.867	247.35	329.79	412.314	494.766	577.228
0.152917	-0.107458	-0.0917219	-0.0714831	-0.0590895	-0.0812515	-0.0196968	-0.0407003	-0.0468992			0.152917	-0.107458	82.3762	164.864	247.345	329.79	412.32	494.767	577.228
0.159583	-0.115402	-0.102527	-0.0832316	-0.0648231	-0.0876879	-0.0200846	-0.0467373	-0.047691			0.159583	-0.115402	82.3653	164.853	247.339	329.784	412.319	494.761	577.227
0.16625	-0.123377	-0.108595	-0.095112	-0.067355	-0.0981521	-0.0200754	-0.0537587	-0.0480367			0.16625	-0.123377	82.3593	164.841	247.336	329.773	412.319	494.753	577.227
0.172917	-0.124905	-0.111077	-0.0958532	-0.0650625	-0.10706	-0.0177082	-0.0538566	-0.0467041			0.172917	-0.124905	82.3568	164.84	247.339	329.764	412.322	494.753	577.228
0.179583	-0.122127	-0.114021	-0.0888169	-0.0573003	-0.111686	-0.0118104	-0.0506012	-0.0434486			0.179583	-0.122127	82.3539	164.847	247.346	329.76	412.328	494.757	577.232
0.18625	-0.118861	-0.114569	-0.0835433	-0.0490888	-0.116524	-0.00645364	-0.0449507	-0.0425666			0.18625	-0.118861	82.3533	164.852	247.355	329.755	412.333	494.762	577.233
0.192917	-0.114297	-0.108575	-0.0814506	-0.0408929	-0.120971	-0.00405228	-0.0365725	-0.0418177			0.192917	-0.114297	82.3593	164.854	247.363	329.751	412.335	494.771	577.233
0.199583	-0.106574	-0.0975139	-0.075725	-0.0368111	-0.119726	-0.000770735	-0.0274189	-0.0383861			0.199583	-0.106574	82.3704	164.86	247.367	329.752	412.339	494.78	577.237
0.20625	-0.100076	-0.090539	-0.0677377	-0.0378956	-0.112719	0.000895705	-0.0237818	-0.031888			0.20625	-0.100076	82.3773	164.868	247.366	329.759	412.34	494.783	577.243
0.212917	-0.0958603	-0.0863236	-0.0652709	-0.043869	-0.108825	-0.00304003	-0.0248116	-0.0238579			0.212917	-0.0958603	82.3816	164.87	247.36	329.763	412.336	494.782	577.251
0.219583	-0.0937241	-0.0856178	-0.0668137	-0.0514293	-0.109755	-0.0103963	-0.0274437	-0.0164764			0.219583	-0.0937241	82.3823	164.869	247.352	329.762	412.329	494.78	577.259
0.22625	-0.0930437	-0.0897059	-0.0668826	-0.0583871	-0.111	-0.021786	-0.0301012	-0.00959723			0.22625	-0.0930437	82.3782	164.869	247.345	329.76	412.318	494.777	577.266
0.232917	-0.0926636	-0.0983856	-0.0615414	-0.0643476	-0.112035	-0.0295356	-0.0316284	-0.00397185			0.232917	-0.0926636	82.3695	164.874	247.339	329.759	412.31	494.776	577.271
0.239583	-0.0954606	-0.109289	-0.0581372	-0.066647	-0.114677	-0.0375651	-0.0315644	-0.00390789			0.239583	-0.0954606	82.3586	164.878	247.337	329.757	412.302	494.776	577.271
0.24625	-0.0990918	-0.119119	-0.0583042	-0.0685711	-0.118218	-0.0454836	-0.0294735	-0.0118306			0.24625	-0.0990918	82.3488	164.877	247.335	329.753	412.294	494.778	577.263
0.252917	-0.103958	-0.127323	-0.062147	-0.0703601	-0.116903	-0.0504284	-0.0300482	-0.024803			0.252917	-0.103958	82.3406	164.874	247.333	329.755	412.289	494.777	577.25
0.259583	-0.109651	-0.134447	-0.0673041	-0.0711706	-0.113412	-0.0535131	-0.0319267	-0.0376487			0.259583	-0.109651	82.3334	164.868	247.332	329.758	412.286	494.775	577.237
0.26625	-0.113096	-0.140276	-0.0712599	-0.0665869	-0.1085	-0.0523644	-0.0358485	-0.0511073			0.26625	-0.113096	82.3276	164.864	247.337	329.763	412.287	494.771	577.224
0.272917	-0.113307	-0.14001	-0.0738076	-0.0594703	-0.104101	-0.0521886	-0.0393976	-0.0637163			0.272917	-0.113307	82.3279	164.862	247.344	329.767	412.287	494.768	577.211
0.279583	-0.110098	-0.131078	-0.0727915	-0.0510623	-0.0984657	-0.0496846	-0.0395257	-0.0690897			0.279583	-0.110098	82.3368	164.863	247.353	329.773	412.29	494.768	577.206
0.28625	-0.107437	-0.113636	-0.0674729	-0.0422311	-0.0950425	-0.0431178	-0.036388	-0.0664287			0.28625	-0.107437	82.3542	164.868	247.361	329.776	412.296	494.771	577.209
0.292917	-0.105331	-0.0948406	-0.0578478	-0.0341394	-0.0967336	-0.0351912	-0.0285602	-0.0600314			0.292917	-0.105331	82.373	164.878	247.369	329.775	412.304	494.779	577.215
0.299583	-0.101275	-0.0740957	-0.0460659	-0.0275867	-0.0974528	-0.0248054	-0.0154447	-0.052638			0.299583	-0.101275	82.3938	164.89	247.376	329.774	412.315	494.792	577.222
0.30625	-0.0983098	-0.0553944	-0.0368991	-0.0237105	-0.0932071	-0.0144227	-0.00151182	-0.0463345			0.30625	-0.0983098	82.4125	164.899	247.38	329.778	412.325	494.806	577.229
0.312917	-0.0959664	-0.0425607	-0.0333691	-0.023786	-0.0843688	-0.00710883	0.00941457	-0.0411302			0.312917	-0.0959664	82.4253	164.902	247.38	329.787	412.332	494.817	577.234
0.319583	-0.093203	-0.0388436	-0.0353874	-0.0257444	-0.0765624	-0.00376098	0.0136085	-0.0383668			0.319583	-0.093203	82.429	164.9	247.378	329.795	412.336	494.821	577.237
0.32625	-0.0850157	-0.0406698	-0.0377299	-0.0270209	-0.0675467	-0.00522034	0.0132128	-0.0354246			0.32625	-0.0850157	82.4272	164.898	247.377	329.804	412.334	494.82	577.24
0.332917	-0.0747596	-0.041381	-0.0351109	-0.0212426	-0.0537027	-0.00495253	0.0115479	-0.0275527			0.332917	-0.0747596	82.4265	164.901	247.382	329.818	412.334	494.819	577.248
0.339583	-0.0698279	-0.0421713	-0.0317511	-0.0128943	-0.0404584	-0.0037361	0.00312822	-0.0202368			0.339583	-0.0698279	82.4257	164.904	247.391	329.831	412.336	494.81	577.255
0.34625	-0.0714614	-0.0466659	-0.0330605	-0.00725704	-0.0362134	-0.00308135	-0.00947258	-0.0132873			0.34625	-0.0714614	82.4212	164.903	247.396	329.835	412.336	494.798	577.262
0.352917	-0.0809305	-0.0542276	-0.0398868	-0.00713584	-0.0445497	-0.00320896	-0.0218027	-0.0117891			0.352917	-0.0809305	82.4136	164.896	247.396	329.827	412.336	494.785	577.263
0.359583	-0.0955192	-0.0635711	-0.0548171	-0.0103792	-0.0595187	-0.0108575	-0.0320998	-0.0177947			0.359583	-0.0955192	82.4043	164.881	247.393	329.812	412.329	494.775	577.257
0.36625	-0.112207	-0.0726299	-0.0730842	-0.0154409	-0.0769664	-0.0227132	-0.0421123	-0.0292377			0.36625	-0.112207	82.3952	164.863	247.388	329.795	412.317	494.765	577.246
0.372917	-0.124848	-0.082886	-0.0903755	-0.0219524	-0.0944006	-0.0350386	-0.0499842	-0.044739			0.372917	-0.124848	82.385	164.845	247.382	329.777	412.304	494.757	577.23
0.379583	-0.128804	-0.0901797	-0.100039	-0.0301512	-0.11314	-0.0416422	-0.0529864	-0.0553706			0.379583	-0.128804	82.3777	164.836	247.373	329.758	412.298	494.754	577.22
0.38625	-0.126573	-0.0931945	-0.101988	-0.0377058	-0.125599	-0.0429575	-0.053617	-0.0641075			0.38625	-0.126573	82.3747	164.834	247.366	329.746	412.296	494.754	577.211
0.392917	-0.119208	-0.0901211	-0.100876	-0.0434788	-0.133284	-0.0442125	-0.055312	-0.0691403			0.392917	-0.119208	82.3778	164.835	247.36	329.738	412.295	494.752	577.206
0.399583	-0.114882	-0.0910405	-0.098599	-0.0466598	-0.133884	-0.0430266	-0.0595693	-0.0762586			0.399583	-0.114882	82.3768	164.837	247.357	329.738	412.296	494.748	577.199
0.40625	-0.114286	-0.0990267	-0.0954677	-0.0513911	-0.13522	-0.0426153	-0.0584956	-0.0828143			0.40625	-0.114286	82.3688	164.84	247.352	329.736	412.297	494.749	577.192
0.412917	-0.116037	-0.108884	-0.09188	-0.0610745	-0.134315	-0.0422116	-0.0559551	-0.0902874			0.412917	-0.116037	82.359	164.844	247.343	329.737	412.297	494.751	577.185
0.419583	-0.117959	-0.117959	-0.0956328	-0.0742397	-0.132502	-0.0447396	-0.0554933	-0.100316			0.419583	-0.117959	82.3499	164.84	247.329	329.739	412.295	494.752	577.175
0.42625	-0.120551	-0.124366	-0.106068	-0.0896637	-0.130523	-0.0498633	-0.0576086	-0.112922			0.42625	-0.120551	82.3435	164.83	247.314	329.741	412.29	494.75	577.162
0.432917	-0.12568	-0.133786	-0.114372	-0.104312	-0.12761	-0.0531307	-0.0603531	-0.125203			0.432917	-0.12568	82.3341	164.821	247.299	329.744	412.286	494.747	577.15
0.439583	-0.124433	-0.138261	-0.114032	-0.115852	-0.125534	-0.0535415	-0.0557682	-0.129201			0.439583	-0.124433	82.3296	164.822	247.288	329.746	412.286	494.751	577.146
0.44625	-0.11553	-0.135557	-0.109202	-0.120032	-0.122041	-0.048826	-0.0511571	-0.126497			0.44625	-0.11553	82.3323	164.827	247.284	329.749	412.291	494.756	577.149
0.452917	-0.104309	-0.128628	-0.108811	-0.118601	-0.122014	-0.0440278	-0.0470887	-0.122429			0.452917	-0.104309	82.3392	164.827	247.285	329.749	412.295	494.76	577.153
0.459583	-0.0969936	-0.120835	-0.106817	-0.113406	-0.124077	-0.0423601	-0.0407268	-0.119882			0.459583	-0.0969936	82.347	164.829	247.29	329.747	412.297	494.767	577.155
0.46625	-0.0985252	-0.116168	-0.101969	-0.105526	-0.125875	-0.0438767	-0.031768	-0.122367			0.46625	-0.0985252	82.3517	164.834	247.298	329.746	412.295	494.775	577.153
0.472917	-0.104267	-0.115234	-0.0975465	-0.097173	-0.127233	-0.0506761	-0.0246348	-0.129539			0.472917	-0.104267	82.3526	164.838	247.306	329.744	412.289	494.783	577.146
0.479583	-0.11399	-0.115897	-0.101563	-0.0916898	-0.12728	-0.0586281	-0.0276822	-0.137832			0.479583	-0.11399	82.352	164.834	247.312	329.744	412.281	494.78	577.137
0.48625	-0.12715	-0.119521	-0.11407	-0.0939023	-0.127406	-0.0709688	-0.0365511	-0.147177			0.48625	-0.12715	82.3484	164.822	247.31	329.744	412.268	494.771	577.128
0.492917	-0.144149	-0.126983	-0.130485	-0.101119	-0.128594	-0.0865565	-0.0463971	-0.15607			0.492917	-0.144149	82.3409	164.805	247.303	329.743	412.253	494.761	577.119
0.499583	-0.162005	-0.139117	-0.148503	-0.110512	-0.132048	-0.101039	-0.0575775	-0.162482			0.499583	-0.162005	82.3288	164.787	247.293	329.739	412.238	494.75	577.113
0.50625	-0.168733	-0.144415	-0.160573	-0.116402	-0.137648	-0.112004	-0.0685977	-0.161581			0.50625	-0.168733	82.3235	164.775	247.287	329.734	412.227	494.739	577.114
0.512917	-0.164278	-0.139482	-0.163291	-0.113008	-0.142013	-0.116433	-0.0770166	-0.155695			0.512917	-0.164278	82.3284	164.772	247.291	329.729	412.223	494.73	577.119
0.519583	-0.153109	-0.129268	-0.157651	-0.105382	-0.147094	-0.118331	-0.0787228	-0.148341			0.519583	-0.153109	82.3386	164.778	247.298	329.724	412.221	494.729	577.127
0.52625	-0.143074	-0.124	-0.144257	-0.0953662	-0.151148	-0.115146	-0.0796542	-0.142597			0.52625	-0.143074	82.3439	164.791	247.308	329.72	412.224	494.728	577.133
0.532917	-0.135831	-0.120572	-0.124848	-0.0837607	-0.152554	-0.106992	-0.078134	-0.133924			0.532917	-0.135831	82.3473	164.811	247.32	329.719	412.232	494.729	577.141
0.539583	-0.127823	-0.118763	-0.0973103	-0.0688201	-0.148995	-0.0928311	-0.0763247	-0.124008			0.539583	-0.127823	82.3491	164.838	247.335	329.723	412.247	494.731	577.151
0.54625	-0.12378	-0.124734	-0.0755538	-0.057492	-0.141769	-0.0763192	-0.0760967	-0.114721			0.54625	-0.12378	82.3431	164.86	247.346	329.73	412.263	494.731	577.16
0.552917	-0.1249	-0.134913	-0.06452	-0.0552168	-0.136015	-0.0607358	-0.0781697	-0.103442			0.552917	-0.1249	82.333	164.871	247.348	329.735	412.279	494.729	577.172
0.559583	-0.129941	-0.144246	-0.0602307	-0.0563255	-0.127625	-0.0429147	-0.078443	-0.0922712			0.559583	-0.129941	82.3236	164.876	247.347	329.744	412.296	494.729	577.183
0.56625	-0.134986	-0.144999	-0.0600535	-0.0571927	-0.121437	-0.0266994	-0.0768117	-0.0839643			0.56625	-0.134986	82.3229	164.876	247.346	329.75	412.313	494.73	577.191
0.572917	-0.138131	-0.143853	-0.0654408	-0.0609999	-0.117864	-0.0194645	-0.078526	-0.0875859			0.572917	-0.138131	82.324	164.87	247.343	329.754	412.32	494.729	577.188
0.579583	-0.139648	-0.140124	-0.0795963	-0.0661687	-0.119035	-0.0226205	-0.0819502	-0.097209			0.579583	-0.139648	82.3278	164.856	247.337	329.752	412.317	494.725	577.178
0.58625	-0.137521	-0.131322	-0.0905293	-0.0692117	-0.118183	-0.0272837	-0.0807771	-0.10605			0.58625	-0.137521	82.3366	164.845	247.334	329.753	412.312	494.726	577.169
0.592917	-0.133238	-0.121794	-0.095164	-0.0695873	-0.112193	-0.0283406	-0.0722031	-0.112734			0.592917	-0.133238	82.3461	164.841	247.334	329.759	412.311	494.735	577.162
0.599583	-0.131067	-0.117716	-0.100421	-0.0722318	-0.108253	-0.0293683	-0.0662174	-0.121531			0.599583	-0.131067	82.3502	164.835	247.331	329.763	412.31	494.741	577.154
0.60625	-0.130444	-0.119	-0.106382	-0.0737693	-0.11042	-0.0335451	-0.0627329	-0.129013			0.60625	-0.130444	82.3489	164.829	247.33	329.761	412.306	494.745	577.146
0.612917	-0.129752	-0.120692	-0.112896	-0.0708802	-0.113872	-0.0380219	-0.0629945	-0.131659			0.612917	-0.129752	82.3472	164.823	247.333	329.758	412.301	494.744	577.143
0.619583	-0.129195	-0.123473	-0.117777	-0.0707421	-0.118564	-0.0424497	-0.0652986	-0.133963			0.619583	-0.129195	82.3444	164.818	247.333	329.753	412.297	494.742	577.141
0.62625	-0.132219	-0.128881	-0.126059	-0.0755527	-0.125276	-0.0479814	-0.0711836	-0.138894			0.62625	-0.132219	82.339	164.81	247.328	329.746	412.291	494.736	577.136
0.632917	-0.134061	-0.134538	-0.132202	-0.0794668	-0.134809	-0.0536538	-0.0792249	-0.142644			0.632917	-0.134061	82.3333	164.804	247.324	329.737	412.286	494.728	577.132
0.639583	-0.125038	-0.135529	-0.129073	-0.074661	-0.140316	-0.0561399	-0.0783084	-0.135052			0.639583	-0.125038	82.3323	164.807	247.329	329.731	412.283	494.729	577.14
0.64625	-0.108392	-0.13128	-0.118705	-0.0674478	-0.133622	-0.0518844	-0.0692912	-0.12222			0.64625	-0.108392	82.3366	164.817	247.336	329.738	412.287	494.738	577.153
0.652917	-0.0946687	-0.12614	-0.104637	-0.0673906	-0.125312	-0.0472962	-0.0550912	-0.108974			0.652917	-0.0946687	82.3417	164.831	247.336	329.746	412.292	494.752	577.166
0.659583	-0.0886621	-0.119657	-0.0918215	-0.0692858	-0.121472	-0.0415445	-0.0409784	-0.0967684			0.659583	-0.0886621	82.3482	164.844	247.334	329.75	412.298	494.766	577.178
0.66625	-0.0883763	-0.113172	-0.0805404	-0.0713912	-0.122618	-0.037554	-0.0297253	-0.0874226			0.66625	-0.0883763	82.3547	164.855	247.332	329.749	412.302	494.778	577.188
0.672917	-0.0884929	-0.10852	-0.0764537	-0.0727269	-0.12685	-0.037713	-0.0231662	-0.0808635			0.672917	-0.0884929	82.3594	164.859	247.331	329.745	412.302	494.784	577.194
0.679583	-0.0884315	-0.104644	-0.0804409	-0.0797924	-0.131873	-0.0412092	-0.0259659	-0.0822327			0.679583	-0.0884315	82.3632	164.855	247.324	329.74	412.298	494.781	577.193
0.68625	-0.0951764	-0.106621	-0.0845518	-0.0931176	-0.1397	-0.0450634	-0.0370023	-0.0889775			0.68625	-0.0951764	82.3613	164.851	247.311	329.732	412.294	494.77	577.186
0.692917	-0.10601	-0.113163	-0.0886812	-0.106716	-0.146315	-0.0466353	-0.0530814	-0.100765			0.692917	-0.10601	82.3547	164.847	247.297	329.725	412.293	494.754	577.174
0.699583	-0.117367	-0.126904	-0.0938536	-0.11887	-0.148497	-0.0503731	-0.0682531	-0.11546			0.699583	-0.117367	82.341	164.842	247.285	329.723	412.289	494.739	577.16
0.70625	-0.123191	-0.140834	-0.10059	-0.126038	-0.147642	-0.0573946	-0.0735999	-0.125098			0.70625	-0.123191	82.327	164.835	247.278	329.724	412.282	494.734	577.15
0.712917	-0.12989	-0.152778	-0.107196	-0.13372	-0.144859	-0.063033	-0.0736233	-0.132751			0.712917	-0.12989	82.3151	164.829	247.27	329.727	412.276	494.734	577.142
0.719583	-0.144276	-0.164303	-0.116731	-0.144494	-0.147128	-0.0688452	-0.076565	-0.143799			0.719583	-0.144276	82.3036	164.819	247.259	329.724	412.271	494.731	577.131
0.72625	-0.153563	-0.167868	-0.130802	-0.154022	-0.154741	-0.0759176	-0.0806072	-0.155471			0.72625	-0.153563	82.3	164.805	247.25	329.717	412.263	494.727	577.12
0.732917	-0.151962	-0.159114	-0.138745	-0.154703	-0.158543	-0.0787286	-0.0775751	-0.160068			0.732917	-0.151962	82.3088	164.797	247.249	329.713	412.261	494.73	577.115
0.739583	-0.137875	-0.139783	-0.134484	-0.145922	-0.152873	-0.0752369	-0.0658727	-0.15218			0.739583	-0.137875	82.3281	164.801	247.258	329.719	412.264	494.741	577.123
0.74625	-0.128052	-0.123284	-0.126094	-0.137666	-0.139199	-0.0650923	-0.0598646	-0.145695			0.74625	-0.128052	82.3446	164.81	247.266	329.732	412.274	494.747	577.129
0.752917	-0.12336	-0.110009	-0.117695	-0.134319	-0.128393	-0.0607409	-0.0585105	-0.141003			0.752917	-0.12336	82.3579	164.818	247.269	329.743	412.279	494.749	577.134
0.759583	-0.118945	-0.0946264	-0.105694	-0.125173	-0.115566	-0.0552971	-0.0507573	-0.132296			0.759583	-0.118945	82.3732	164.83	247.278	329.756	412.284	494.756	577.143
0.76625	-0.111898	-0.077089	-0.0888129	-0.107828	-0.0977961	-0.0482134	-0.0341737	-0.11762			0.76625	-0.111898	82.3908	164.847	247.296	329.774	412.291	494.773	577.158
0.772917	-0.105728	-0.0661508	-0.077836	-0.0921373	-0.081117	-0.0437674	-0.0218049	-0.103821			0.772917	-0.105728	82.4017	164.858	247.311	329.79	412.296	494.785	577.171
0.779583	-0.100343	-0.0564744	-0.0775261	-0.087193	-0.0695441	-0.046878	-0.0178505	-0.0941445			0.779583	-0.100343	82.4114	164.858	247.316	329.802	412.292	494.789	577.181
0.78625	-0.0957769	-0.0490468	-0.0854828	-0.0853559	-0.0654671	-0.0524286	-0.0199598	-0.0881475			0.78625	-0.0957769	82.4188	164.85	247.318	329.806	412.287	494.787	577.187
0.792917	-0.0968823	-0.0491986	-0.0981607	-0.0853719	-0.0707783	-0.0594822	-0.0315556	-0.0911603			0.792917	-0.0968823	82.4187	164.838	247.318	329.801	412.28	494.776	577.184
0.799583	-0.102853	-0.0599381	-0.112187	-0.0911478	-0.0844986	-0.0707524	-0.0513551	-0.1019			0.799583	-0.102853	82.4079	164.824	247.312	329.787	412.269	494.756	577.173
0.80625	-0.112285	-0.0774759	-0.124379	-0.101064	-0.102656	-0.0819915	-0.0746149	-0.1161			0.80625	-0.112285	82.3904	164.811	247.303	329.769	412.257	494.733	577.159
0.812917	-0.121457	-0.0942772	-0.133138	-0.109443	-0.118918	-0.0884508	-0.089032	-0.126225			0.812917	-0.121457	82.3736	164.803	247.294	329.753	412.251	494.718	577.149
0.819583	-0.132916	-0.111458	-0.137601	-0.113073	-0.132895	-0.0856226	-0.0981069	-0.1353			0.819583	-0.132916	82.3564	164.798	247.291	329.739	412.254	494.709	577.14
0.82625	-0.142191	-0.120257	-0.13381	-0.117583	-0.144849	-0.0787081	-0.0987991	-0.138853			0.82625	-0.142191	82.3476	164.802	247.286	329.727	412.261	494.708	577.136
0.832917	-0.145941	-0.119239	-0.120719	-0.119236	-0.145988	-0.0680363	-0.0891978	-0.133067			0.832917	-0.145941	82.3486	164.815	247.284	329.726	412.271	494.718	577.142
0.839583	-0.144472	-0.112524	-0.108218	-0.120256	-0.137518	-0.058454	-0.0758074	-0.123491			0.839583	-0.144472	82.3554	164.828	247.283	329.734	412.281	494.731	577.152
0.84625	-0.144752	-0.107559	-0.105363	-0.122454	-0.129396	-0.0529944	-0.0660739	-0.119003			0.84625	-0.144752	82.3603	164.83	247.281	329.742	412.286	494.741	577.156
0.852917	-0.147932	-0.105017	-0.111191	-0.12886	-0.129678	-0.0550672	-0.0635321	-0.118845			0.852917	-0.147932	82.3629	164.825	247.275	329.742	412.284	494.744	577.156
0.859583	-0.152008	-0.103847	-0.116562	-0.133433	-0.135107	-0.0595996	-0.063793	-0.118152			0.859583	-0.152008	82.364	164.819	247.27	329.736	412.28	494.743	577.157
0.86625	-0.147523	-0.10127	-0.119244	-0.128475	-0.137962	-0.0640962	-0.060739	-0.116529			0.86625	-0.147523	82.3666	164.817	247.275	329.734	412.275	494.747	577.159
0.872917	-0.133521	-0.0944199	-0.118545	-0.114054	-0.13692	-0.0642201	-0.0534119	-0.116354			0.872917	-0.133521	82.3735	164.817	247.29	329.735	412.275	494.754	577.159
0.879583	-0.119838	-0.0850292	-0.115561	-0.0979672	-0.137371	-0.0646868	-0.0440212	-0.117931			0.879583	-0.119838	82.3828	164.82	247.306	329.734	412.275	494.763	577.157
0.88625	-0.110429	-0.0789573	-0.109799	-0.0877836	-0.138925	-0.0691529	-0.0384261	-0.116627			0.88625	-0.110429	82.3889	164.826	247.316	329.733	412.27	494.769	577.158
0.892917	-0.108195	-0.0805386	-0.106489	-0.0834322	-0.139177	-0.073365	-0.0423917	-0.117732			0.892917	-0.108195	82.3873	164.829	247.32	329.732	412.266	494.765	577.157
0.899583	-0.107293	-0.0844052	-0.111382	-0.0821364	-0.137653	-0.0791772	-0.0515035	-0.124936			0.899583	-0.107293	82.3835	164.824	247.321	329.734	412.26	494.756	577.15
0.90625	-0.107039	-0.0865353	-0.1167	-0.0849226	-0.135428	-0.0822667	-0.0612629	-0.133265			0.90625	-0.107039	82.3813	164.819	247.319	329.736	412.257	494.746	577.142
0.912917	-0.110366	-0.0903385	-0.122244	-0.092129	-0.13321	-0.0849062	-0.0717419	-0.137545			0.912917	-0.110366	82.3775	164.814	247.311	329.738	412.254	494.736	577.138
0.919583	-0.113273	-0.097061	-0.128929	-0.0997057	-0.13119	-0.0842338	-0.082279	-0.137115			0.919583	-0.113273	82.3708	164.807	247.304	329.74	412.255	494.725	577.138
0.92625	-0.112979	-0.101058	-0.136392	-0.102552	-0.129558	-0.0806096	-0.0886601	-0.136344			0.92625	-0.112979	82.3668	164.799	247.301	329.742	412.259	494.719	577.139
0.932917	-0.10976	-0.101653	-0.140279	-0.101277	-0.128971	-0.0804416	-0.091163	-0.139324			0.932917	-0.10976	82.3662	164.795	247.302	329.743	412.259	494.716	577.136
0.939583	-0.111882	-0.106636	-0.140998	-0.103037	-0.133123	-0.084324	-0.0951923	-0.144306			0.939583	-0.111882	82.3612	164.795	247.301	329.738	412.255	494.712	577.131
0.94625	-0.118713	-0.120143	-0.146918	-0.113147	-0.143695	-0.0946798	-0.100593	-0.151138			0.94625	-0.118713	82.3477	164.789	247.29	329.728	412.245	494.707	577.124
0.952917	-0.125506	-0.134089	-0.151963	-0.125973	-0.159473	-0.10664	-0.103094	-0.158408			0.952917	-0.125506	82.3338	164.784	247.278	329.712	412.233	494.704	577.117
0.959583	-0.133978	-0.143992	-0.153879	-0.135725	-0.17475	-0.117178	-0.103461	-0.165926			0.959583	-0.133978	82.3239	164.782	247.268	329.697	412.222	494.704	577.109
0.96625	-0.146895	-0.153571	-0.154912	-0.145324	-0.187001	-0.124831	-0.106841	-0.17169			0.96625	-0.146895	82.3143	164.781	247.258	329.684	412.215	494.7	577.103
0.972917	-0.160189	-0.161619	-0.15934	-0.153169	-0.197145	-0.129773	-0.112505	-0.171156			0.972917	-0.160189	82.3063	164.776	247.25	329.674	412.21	494.695	577.104
0.979583	-0.169102	-0.165287	-0.167886	-0.159882	-0.201165	-0.133643	-0.120464	-0.166717			0.979583	-0.169102	82.3026	164.768	247.244	329.67	412.206	494.687	577.108
0.98625	-0.176386	-0.161127	-0.176162	-0.164897	-0.201717	-0.138288	-0.128702	-0.161127			0.98625	-0.176386	82.3067	164.76	247.239	329.67	412.201	494.679	577.114
0.992917	-0.185193	-0.156106	-0.182807	-0.165615	-0.196684	-0.141717	-0.138463	-0.159444			0.992917	-0.185193	82.3118	164.753	247.238	329.675	412.198	494.669	577.116
0.999583	-0.195116	-0.1522	-0.188627	-0.162513	-0.190399	-0.146359	-0.15077	-0.164598			0.999583	-0.195116	82.3157	164.747	247.241	329.681	412.193	494.656	577.111
1.00625	-0.200255	-0.14828	-0.193638	-0.156766	-0.185839	-0.150703	-0.15877	-0.174506			1.00625	-0.200255	82.3196	164.742	247.247	329.686	412.189	494.648	577.101
1.01292	-0.191814	-0.140316	-0.193422	-0.153446	-0.182697	-0.153365	-0.154621	-0.181324			1.01292	-0.191814	82.3276	164.742	247.25	329.689	412.186	494.653	577.094
1.01958	-0.177523	-0.135084	-0.184175	-0.148946	-0.175669	-0.150024	-0.143191	-0.184199			1.01958	-0.177523	82.3328	164.752	247.255	329.696	412.189	494.664	577.091
1.02625	-0.161657	-0.136862	-0.17143	-0.14466	-0.165941	-0.14379	-0.134478	-0.184546			1.02625	-0.161657	82.331	164.764	247.259	329.706	412.196	494.673	577.091
1.03292	-0.147396	-0.142627	-0.160792	-0.143183	-0.161306	-0.136608	-0.132137	-0.183159			1.03292	-0.147396	82.3252	164.775	247.26	329.71	412.203	494.675	577.092
1.03958	-0.128807	-0.143112	-0.15009	-0.147417	-0.163655	-0.125529	-0.1269	-0.175537			1.03958	-0.128807	82.3248	164.786	247.256	329.708	412.214	494.68	577.1
1.04625	-0.110635	-0.137814	-0.137309	-0.147333	-0.166107	-0.108726	-0.120171	-0.16261			1.04625	-0.110635	82.3301	164.798	247.256	329.705	412.231	494.687	577.113
1.05292	-0.102015	-0.129672	-0.123972	-0.138834	-0.164333	-0.0917821	-0.119181	-0.153514			1.05292	-0.102015	82.3382	164.812	247.265	329.707	412.248	494.688	577.122
1.05958	-0.098928	-0.119432	-0.113849	-0.12652	-0.164062	-0.0787295	-0.118002	-0.149473			1.05958	-0.098928	82.3484	164.822	247.277	329.707	412.261	494.689	577.126
1.06625	-0.102305	-0.111842	-0.11017	-0.120027	-0.168831	-0.071844	-0.113749	-0.15285			1.06625	-0.102305	82.356	164.826	247.284	329.703	412.268	494.693	577.122
1.07292	-0.111382	-0.109474	-0.115498	-0.121244	-0.176295	-0.0732335	-0.110905	-0.16145			1.07292	-0.111382	82.3584	164.82	247.282	329.695	412.266	494.696	577.114
1.07958	-0.130737	-0.117386	-0.127887	-0.127968	-0.181766	-0.0810136	-0.118339	-0.175083			1.07958	-0.130737	82.3505	164.808	247.276	329.69	412.258	494.689	577.1
1.08625	-0.152221	-0.128856	-0.140482	-0.140533	-0.190125	-0.0970476	-0.128379	-0.186076			1.08625	-0.152221	82.339	164.795	247.263	329.681	412.242	494.679	577.089
1.09292	-0.166088	-0.137478	-0.147675	-0.154	-0.199193	-0.10923	-0.13557	-0.187546			1.09292	-0.166088	82.3304	164.788	247.25	329.672	412.23	494.672	577.088
1.09958	-0.174876	-0.143882	-0.157302	-0.169164	-0.208523	-0.11942	-0.142928	-0.18632			1.09958	-0.174876	82.324	164.778	247.234	329.663	412.22	494.664	577.089
1.10625	-0.179701	-0.142508	-0.166807	-0.178119	-0.214744	-0.123958	-0.14823	-0.181608			1.10625	-0.179701	82.3254	164.769	247.226	329.657	412.215	494.659	577.094
1.11292	-0.175985	-0.137361	-0.16919	-0.178032	-0.216248	-0.120039	-0.145468	-0.174078			1.11292	-0.175985	82.3305	164.767	247.226	329.655	412.219	494.662	577.101
1.11958	-0.163605	-0.129749	-0.164761	-0.171701	-0.218284	-0.110447	-0.135948	-0.165035			1.11958	-0.163605	82.3381	164.771	247.232	329.653	412.229	494.671	577.11
1.12625	-0.149921	-0.123695	-0.162235	-0.16651	-0.219455	-0.0993804	-0.127032	-0.160411			1.12625	-0.149921	82.3442	164.774	247.237	329.652	412.24	494.68	577.115
1.13292	-0.138024	-0.117997	-0.165859	-0.166433	-0.219697	-0.0954083	-0.117997	-0.158528			1.13292	-0.138024	82.3499	164.77	247.237	329.652	412.244	494.689	577.117
1.13958	-0.129252	-0.112562	-0.167441	-0.161747	-0.211305	-0.0906842	-0.107794	-0.154524			1.13958	-0.129252	82.3553	164.768	247.242	329.66	412.249	494.699	577.121
1.14625	-0.123339	-0.108557	-0.166615	-0.155548	-0.195518	-0.0868136	-0.0990202	-0.150042			1.14625	-0.123339	82.3593	164.769	247.248	329.676	412.253	494.708	577.125
1.15292	-0.122458	-0.102431	-0.163863	-0.151373	-0.182705	-0.0873744	-0.0948019	-0.147254			1.15292	-0.122458	82.3654	164.772	247.252	329.689	412.252	494.712	577.128
1.15958	-0.12255	-0.0934628	-0.160005	-0.147955	-0.171699	-0.0939945	-0.0934628	-0.144484			1.15958	-0.12255	82.3744	164.776	247.256	329.7	412.245	494.714	577.131
1.16625	-0.126149	-0.0899094	-0.157542	-0.144282	-0.161986	-0.1021	-0.097062	-0.145223			1.16625	-0.126149	82.378	164.778	247.259	329.71	412.237	494.71	577.13
1.17292	-0.134803	-0.0957019	-0.156358	-0.143682	-0.15877	-0.108244	-0.106669	-0.149108			1.17292	-0.134803	82.3722	164.779	247.26	329.713	412.231	494.701	577.126
1.17958	-0.144064	-0.10258	-0.154599	-0.148859	-0.168665	-0.118771	-0.113547	-0.154555			1.17958	-0.144064	82.3653	164.781	247.255	329.703	412.221	494.694	577.121
1.18625	-0.147925	-0.105486	-0.149428	-0.154702	-0.187994	-0.129859	-0.116453	-0.156985			1.18625	-0.147925	82.3624	164.786	247.249	329.684	412.21	494.691	577.118
1.19292	-0.146349	-0.105817	-0.145374	-0.156337	-0.205005	-0.136805	-0.118692	-0.1597			1.19292	-0.146349	82.3621	164.79	247.247	329.666	412.203	494.689	577.115
1.19958	-0.142229	-0.10742	-0.143425	-0.157362	-0.217457	-0.135924	-0.117433	-0.163209			1.19958	-0.142229	82.3605	164.792	247.246	329.654	412.203	494.69	577.112
1.20625	-0.13645	-0.104502	-0.13851	-0.15718	-0.223186	-0.131373	-0.105456	-0.16363			1.20625	-0.13645	82.3634	164.797	247.246	329.648	412.208	494.702	577.111
1.21292	-0.132302	-0.0979702	-0.131815	-0.15522	-0.221473	-0.124317	-0.0884334	-0.165204			1.21292	-0.132302	82.3699	164.804	247.248	329.65	412.215	494.719	577.11
1.21958	-0.129444	-0.0951115	-0.126316	-0.151112	-0.216416	-0.119838	-0.0803296	-0.167591			1.21958	-0.129444	82.3728	164.809	247.253	329.655	412.22	494.727	577.108
1.22625	-0.133098	-0.10258	-0.128128	-0.149898	-0.21068	-0.118907	-0.0887517	-0.175059			1.22625	-0.133098	82.3653	164.808	247.254	329.661	412.22	494.718	577.1
1.23292	-0.137717	-0.113399	-0.132759	-0.153877	-0.209388	-0.122353	-0.100524	-0.175864			1.23292	-0.137717	82.3545	164.803	247.25	329.662	412.217	494.707	577.099
1.23958	-0.144195	-0.12226	-0.135735	-0.156334	-0.204562	-0.123967	-0.108909	-0.170898			1.23958	-0.144195	82.3456	164.8	247.247	329.667	412.215	494.698	577.104
1.24625	-0.152118	-0.130184	-0.142653	-0.159455	-0.200172	-0.125737	-0.116355	-0.165947			1.24625	-0.152118	82.3377	164.793	247.244	329.671	412.214	494.691	577.109
1.25292	-0.160163	-0.135367	-0.152427	-0.16279	-0.196499	-0.127388	-0.125353	-0.164454			1.25292	-0.160163	82.3325	164.783	247.241	329.675	412.212	494.682	577.111
1.25958	-0.166427	-0.132571	-0.158064	-0.165647	-0.19404	-0.123431	-0.130187	-0.164043			1.25958	-0.166427	82.3353	164.778	247.238	329.677	412.216	494.677	577.111
1.26625	-0.164789	-0.117582	-0.152062	-0.161673	-0.191672	-0.11293	-0.119489	-0.155729			1.26625	-0.164789	82.3503	164.784	247.242	329.68	412.226	494.688	577.119
1.27292	-0.16308	-0.101568	-0.139088	-0.152468	-0.18378	-0.0992706	-0.105383	-0.147821			1.27292	-0.16308	82.3663	164.797	247.251	329.688	412.24	494.702	577.127
1.27958	-0.163685	-0.0912062	-0.129874	-0.150034	-0.176783	-0.0935401	-0.10122	-0.146996			1.27958	-0.163685	82.3767	164.806	247.254	329.695	412.246	494.706	577.128
1.28625	-0.160954	-0.080368	-0.120152	-0.15074	-0.172328	-0.0935055	-0.102779	-0.148556			1.28625	-0.160954	82.3875	164.816	247.253	329.699	412.246	494.704	577.127
1.29292	-0.149371	-0.0673551	-0.106573	-0.147169	-0.171373	-0.0917992	-0.100734	-0.142219			1.29292	-0.149371	82.4005	164.829	247.256	329.7	412.248	494.707	577.133
1.29958	-0.133031	-0.0576911	-0.0986953	-0.138924	-0.168322	-0.0868015	-0.0963149	-0.132555			1.29958	-0.133031	82.4102	164.837	247.265	329.703	412.253	494.711	577.143
1.30625	-0.121155	-0.058212	-0.104998	-0.135177	-0.1618	-0.0815633	-0.0987432	-0.126877			1.30625	-0.121155	82.4097	164.831	247.268	329.71	412.258	494.709	577.148
1.31292	-0.109401	-0.0617169	-0.119753	-0.136185	-0.156367	-0.0795691	-0.101294	-0.119891			1.31292	-0.109401	82.4062	164.816	247.267	329.715	412.26	494.706	577.155
1.31958	-0.0953145	-0.0614591	-0.128953	-0.133345	-0.153086	-0.0774881	-0.0929303	-0.106282			1.31958	-0.0953145	82.4064	164.807	247.27	329.718	412.262	494.714	577.169
1.32625	-0.0797206	-0.054925	-0.129299	-0.126083	-0.150615	-0.0714114	-0.0768595	-0.0911647			1.32625	-0.0797206	82.4129	164.806	247.278	329.721	412.268	494.73	577.184
1.33292	-0.0723038	-0.0522767	-0.130303	-0.121359	-0.145368	-0.0636132	-0.0646744	-0.0856553			1.33292	-0.0723038	82.4156	164.805	247.282	329.726	412.276	494.743	577.189
1.33958	-0.0753796	-0.0567829	-0.133895	-0.125691	-0.145925	-0.0646652	-0.0615513	-0.0896847			1.33958	-0.0753796	82.4111	164.802	247.278	329.726	412.275	494.746	577.185
1.34625	-0.0810806	-0.0610534	-0.130157	-0.13427	-0.152738	-0.0733982	-0.0591461	-0.0939552			1.34625	-0.0810806	82.4068	164.806	247.269	329.719	412.266	494.748	577.181
1.35292	-0.0859494	-0.0597233	-0.115591	-0.139463	-0.160347	-0.0807578	-0.0568623	-0.0973934			1.35292	-0.0859494	82.4082	164.82	247.264	329.711	412.259	494.75	577.178
1.35958	-0.0916857	-0.0563997	-0.0986977	-0.139171	-0.164942	-0.082912	-0.0568766	-0.100269			1.35958	-0.0916857	82.4115	164.837	247.264	329.707	412.256	494.75	577.175
1.36625	-0.101765	-0.0569425	-0.0880451	-0.138154	-0.167139	-0.083353	-0.0598036	-0.103673			1.36625	-0.101765	82.4109	164.848	247.265	329.704	412.256	494.747	577.171
1.37292	-0.105324	-0.0533489	-0.0803048	-0.136579	-0.166424	-0.0834221	-0.0614551	-0.100079			1.37292	-0.105324	82.4145	164.855	247.267	329.705	412.256	494.746	577.175
1.37958	-0.0988308	-0.0454251	-0.0704125	-0.130197	-0.16031	-0.07735	-0.0535313	-0.0907246			1.37958	-0.0988308	82.4224	164.865	247.273	329.711	412.262	494.754	577.184
1.38625	-0.0903624	-0.0383871	-0.067005	-0.120034	-0.148818	-0.0668527	-0.0441092	-0.0860708			1.38625	-0.0903624	82.4295	164.869	247.284	329.723	412.273	494.763	577.189
1.39292	-0.0835524	-0.0334845	-0.0707399	-0.108868	-0.136748	-0.0606407	-0.0325308	-0.0845061			1.39292	-0.0835524	82.4344	164.865	247.295	329.735	412.279	494.775	577.191
1.39958	-0.0737153	-0.0226938	-0.072938	-0.098322	-0.120252	-0.0516083	-0.0174485	-0.0794374			1.39958	-0.0737153	82.4452	164.863	247.305	329.751	412.288	494.79	577.196
1.40625	-0.0613493	-0.00889724	-0.0707045	-0.0878775	-0.10238	-0.0374677	-0.00317519	-0.0708861			1.40625	-0.0613493	82.459	164.865	247.316	329.769	412.302	494.804	577.204
1.41292	-0.0564935	-0.00499508	-0.0650852	-0.0821439	-0.093988	-0.0237359	0.00454167	-0.0669839			1.41292	-0.0564935	82.4629	164.871	247.321	329.778	412.316	494.812	577.208
1.41958	-0.0626081	-0.010156	-0.0596643	-0.0830813	-0.0976506	-0.0213626	0.00224172	-0.0721449			1.41958	-0.0626081	82.4577	164.876	247.321	329.774	412.318	494.809	577.203
1.42625	-0.0734485	-0.0171817	-0.0511127	-0.0897612	-0.110055	-0.0282199	-0.00192289	-0.0791705			1.42625	-0.0734485	82.4507	164.885	247.314	329.761	412.311	494.805	577.196
1.43292	-0.0818561	-0.0217746	-0.0433403	-0.0969104	-0.120366	-0.0351089	-0.00317792	-0.0861476			1.43292	-0.0818561	82.4461	164.892	247.307	329.751	412.304	494.804	577.189
1.43958	-0.0884815	-0.0293536	-0.0420543	-0.101913	-0.132482	-0.044006	-0.0117107	-0.0980182			1.43958	-0.0884815	82.4385	164.894	247.302	329.739	412.295	494.796	577.177
1.44625	-0.0884186	-0.0369202	-0.0455035	-0.100998	-0.145185	-0.0560953	-0.0207078	-0.107969			1.44625	-0.0884186	82.431	164.89	247.303	329.726	412.283	494.787	577.167
1.45292	-0.0789823	-0.036067	-0.0460493	-0.0938395	-0.147473	-0.0649837	-0.0236692	-0.1095			1.45292	-0.0789823	82.4318	164.89	247.31	329.724	412.274	494.784	577.166
1.45958	-0.0617306	-0.028352	-0.0396421	-0.0813165	-0.139594	-0.0636715	-0.0192921	-0.100354			1.45958	-0.0617306	82.4395	164.896	247.322	329.732	412.276	494.788	577.175
1.46625	-0.0440389	-0.0197202	-0.0318256	-0.0702681	-0.128152	-0.052519	-0.0149519	-0.0893385			1.46625	-0.0440389	82.4482	164.904	247.333	329.743	412.287	494.792	577.186
1.47292	-0.0297162	-0.0168416	-0.0260296	-0.0630848	-0.125685	-0.0407406	-0.0158879	-0.0802609			1.47292	-0.0297162	82.451	164.91	247.341	329.746	412.299	494.791	577.195
1.47958	-0.0219377	-0.0190767	-0.0261333	-0.0629761	-0.126433	-0.0351915	-0.0185999	-0.0762972			1.47958	-0.0219377	82.4488	164.91	247.341	329.745	412.304	494.789	577.199
1.48625	-0.0232892	-0.020905	-0.0291906	-0.0710626	-0.127223	-0.0368532	-0.0232892	-0.0819402			1.48625	-0.0232892	82.447	164.907	247.333	329.744	412.303	494.784	577.193
1.49292	-0.0316968	-0.0235905	-0.0333177	-0.0856243	-0.132253	-0.0432	-0.0312199	-0.0970235			1.49292	-0.0316968	82.4443	164.902	247.318	329.739	412.296	494.776	577.178
1.49958	-0.0438921	-0.0272028	-0.0446939	-0.101758	-0.14229	-0.0529928	-0.0386469	-0.116848			1.49958	-0.0438921	82.4407	164.891	247.302	329.729	412.286	494.769	577.158
1.50625	-0.0523205	-0.0270481	-0.061233	-0.109118	-0.155149	-0.0648607	-0.0399227	-0.132906			1.50625	-0.0523205	82.4408	164.875	247.295	329.716	412.275	494.767	577.142
1.51292	-0.0560848	-0.020322	-0.0767	-0.107216	-0.161848	-0.0732311	-0.0341503	-0.143823			1.51292	-0.0560848	82.4476	164.859	247.296	329.71	412.266	494.773	577.131
1.51958	-0.0576927	-0.00953212	-0.082396	-0.102807	-0.166217	-0.0745549	-0.0252677	-0.146861			1.51958	-0.0576927	82.4583	164.853	247.301	329.705	412.265	494.782	577.128
1.52625	-0.0573912	-0.00589275	-0.0820758	-0.10384	-0.170979	-0.0716999	-0.0206747	-0.142745			1.52625	-0.0573912	82.462	164.854	247.3	329.701	412.268	494.787	577.132
1.53292	-0.0530256	-0.00438821	-0.0823866	-0.103905	-0.175536	-0.0718268	-0.0177396	-0.130273			1.53292	-0.0530256	82.4635	164.853	247.3	329.696	412.268	494.79	577.145
1.53958	-0.0432222	0.00303098	-0.0788975	-0.0972863	-0.172399	-0.0697313	-0.0131815	-0.110933			1.53958	-0.0432222	82.4709	164.857	247.306	329.699	412.27	494.794	577.164
1.54625	-0.0337457	0.0129843	-0.0666828	-0.0886488	-0.161001	-0.0595873	-0.0103807	-0.0923967			1.54625	-0.0337457	82.4809	164.869	247.315	329.71	412.28	494.797	577.183
1.55292	-0.0267753	0.0166169	-0.0476676	-0.0819713	-0.151452	-0.0462204	-0.00865552	-0.0777969			1.55292	-0.0267753	82.4845	164.888	247.322	329.72	412.293	494.799	577.197
1.55958	-0.0218141	0.0125182	-0.0302865	-0.0765194	-0.146419	-0.0365405	-0.00989312	-0.0690209			1.55958	-0.0218141	82.4804	164.905	247.327	329.725	412.303	494.797	577.206
1.56625	-0.0192594	0.00648985	-0.0242053	-0.0684462	-0.146266	-0.0332109	-0.00876893	-0.0688504			1.56625	-0.0192594	82.4744	164.912	247.335	329.725	412.306	494.798	577.206
1.57292	-0.0246568	-0.00272231	-0.028736	-0.0640423	-0.146477	-0.0333181	-0.00987486	-0.0785394			1.57292	-0.0246568	82.4652	164.907	247.34	329.725	412.306	494.797	577.197
1.57958	-0.0377709	-0.0153596	-0.0386883	-0.0677957	-0.153502	-0.038831	-0.0148827	-0.0954682			1.57958	-0.0377709	82.4525	164.897	247.336	329.718	412.301	494.792	577.18
1.58625	-0.0487232	-0.0234508	-0.0508332	-0.0786165	-0.164196	-0.0519735	-0.0220203	-0.108805			1.58625	-0.0487232	82.4444	164.885	247.325	329.707	412.287	494.785	577.166
1.59292	-0.0548469	-0.0205146	-0.0604003	-0.0901357	-0.169171	-0.0658653	-0.0286209	-0.113498			1.59292	-0.0548469	82.4474	164.875	247.313	329.702	412.274	494.779	577.162
1.59958	-0.0566302	-0.00846961	-0.0657651	-0.0996013	-0.167733	-0.0765752	-0.0313578	-0.110036			1.59958	-0.0566302	82.4594	164.87	247.304	329.704	412.263	494.776	577.165
1.60625	-0.0570378	0.00304369	-0.0631317	-0.107785	-0.161198	-0.0837179	-0.0336728	-0.106152			1.60625	-0.0570378	82.4709	164.873	247.296	329.71	412.256	494.774	577.169
1.61292	-0.0541307	0.011196	-0.0548705	-0.111351	-0.156201	-0.0900445	-0.0341035	-0.101338			1.61292	-0.0541307	82.4791	164.881	247.292	329.715	412.249	494.773	577.174
1.61958	-0.0502194	0.016061	-0.0438348	-0.10996	-0.150302	-0.0916986	-0.0301922	-0.0959957			1.61958	-0.0502194	82.4839	164.892	247.294	329.721	412.248	494.777	577.179
1.62625	-0.0490574	0.0124546	-0.0355689	-0.103252	-0.143735	-0.0880621	-0.0242619	-0.094357			1.62625	-0.0490574	82.4803	164.9	247.3	329.728	412.251	494.783	577.181
1.63292	-0.0502255	-0.00111129	-0.0344146	-0.0996571	-0.139353	-0.0872154	-0.0201848	-0.0993397			1.63292	-0.0502255	82.4668	164.901	247.304	329.732	412.252	494.787	577.176
1.63958	-0.0501946	-0.0130013	-0.0354622	-0.0983179	-0.135508	-0.0895157	-0.0134781	-0.104077			1.63958	-0.0501946	82.4549	164.9	247.305	329.736	412.25	494.794	577.171
1.64625	-0.0510204	-0.0138271	-0.033432	-0.0930865	-0.131688	-0.0845013	-0.00285984	-0.099181			1.64625	-0.0510204	82.454	164.902	247.311	329.74	412.255	494.804	577.176
1.65292	-0.0551986	-0.0089454	-0.0307891	-0.0880933	-0.126901	-0.0706854	0.00679022	-0.0914382			1.65292	-0.0551986	82.4589	164.905	247.316	329.745	412.269	494.814	577.184
1.65958	-0.0637817	-0.00989907	-0.0341814	-0.0909812	-0.128472	-0.0625652	0.00535972	-0.0900077			1.65958	-0.0637817	82.458	164.902	247.313	329.743	412.277	494.813	577.185
1.66625	-0.073089	-0.0130075	-0.0359234	-0.0964609	-0.136909	-0.065409	-0.000609784	-0.090732			1.66625	-0.073089	82.4549	164.9	247.307	329.735	412.274	494.807	577.184
1.67292	-0.0784173	-0.0145211	-0.0335411	-0.0968262	-0.144367	-0.0680023	-0.00736858	-0.0879541			1.67292	-0.0784173	82.4534	164.902	247.307	329.727	412.271	494.8	577.187
1.67958	-0.0780015	-0.0136285	-0.0290541	-0.0912358	-0.147419	-0.0656689	-0.0155358	-0.0832467			1.67958	-0.0780015	82.4542	164.907	247.312	329.724	412.274	494.792	577.192
1.68625	-0.0708944	-0.0155813	-0.0248241	-0.0873169	-0.143214	-0.0629589	-0.0255949	-0.0813848			1.68625	-0.0708944	82.4523	164.911	247.316	329.728	412.276	494.782	577.194
1.69292	-0.0554598	-0.0144518	-0.0160757	-0.0823541	-0.137422	-0.0644575	-0.0282801	-0.0745333			1.69292	-0.0554598	82.4534	164.92	247.321	329.734	412.275	494.779	577.201
1.69958	-0.0366417	-0.0046936	-0.00284776	-0.0706018	-0.124328	-0.0610746	-0.0204292	-0.0604835			1.69958	-0.0366417	82.4632	164.933	247.333	329.747	412.278	494.787	577.215
1.70625	-0.0195463	0.0104945	0.00653051	-0.0586431	-0.107575	-0.0519365	-0.0109632	-0.0457723			1.70625	-0.0195463	82.4784	164.942	247.345	329.764	412.287	494.796	577.229
1.71292	-0.0129433	0.0204353	0.00641222	-0.0507706	-0.0919798	-0.0433654	-0.00531391	-0.0396462			1.71292	-0.0129433	82.4883	164.942	247.353	329.78	412.296	494.802	577.235
1.71958	-0.014243	0.021043	-0.000327673	-0.0527225	-0.0852174	-0.0408319	-0.00470625	-0.0414227			1.71958	-0.014243	82.4889	164.935	247.351	329.786	412.299	494.803	577.234
1.72625	-0.0174949	0.0182678	-0.00962263	-0.0584575	-0.088665	-0.0385683	-0.00318983	-0.0427673			1.72625	-0.0174949	82.4861	164.926	247.345	329.783	412.301	494.804	577.232
1.73292	-0.0184835	0.0148951	-0.0185265	-0.0644305	-0.0942574	-0.0317185	-0.00227103	-0.0428022			1.73292	-0.0184835	82.4828	164.917	247.339	329.777	412.308	494.805	577.232
1.73958	-0.0198977	0.00680522	-0.0292602	-0.066894	-0.0993256	-0.0259874	-0.00606938	-0.0494616			1.73958	-0.0198977	82.4747	164.906	247.337	329.772	412.313	494.801	577.226
1.74625	-0.0252553	-0.0042745	-0.04034	-0.0711714	-0.105536	-0.0267162	-0.0152418	-0.0653097			1.74625	-0.0252553	82.4636	164.895	247.332	329.766	412.313	494.792	577.21
1.75292	-0.0290016	-0.0123123	-0.0426917	-0.0805559	-0.113206	-0.0348478	-0.0232795	-0.0795463			1.75292	-0.0290016	82.4556	164.893	247.323	329.758	412.305	494.784	577.196
1.75958	-0.0301911	-0.0115944	-0.0374402	-0.0889741	-0.122708	-0.0440833	-0.0235153	-0.0874115			1.75958	-0.0301911	82.4563	164.898	247.315	329.749	412.295	494.784	577.188
1.76625	-0.031097	-0.00582465	-0.0290421	-0.0919307	-0.130596	-0.0528512	-0.0201298	-0.0930858			1.76625	-0.031097	82.462	164.907	247.312	329.741	412.287	494.787	577.182
1.77292	-0.0369306	-0.00212148	-0.0263251	-0.0939346	-0.139986	-0.061463	-0.0197645	-0.102734			1.77292	-0.0369306	82.4658	164.909	247.31	329.732	412.278	494.787	577.172
1.77958	-0.0458827	0.00227788	-0.0274543	-0.0986299	-0.151958	-0.0705684	-0.0210871	-0.106918			1.77958	-0.0458827	82.4702	164.908	247.305	329.72	412.269	494.786	577.168
1.78625	-0.0537052	0.00637629	-0.0337704	-0.102114	-0.162302	-0.0760837	-0.0208034	-0.103296			1.78625	-0.0537052	82.4743	164.902	247.302	329.709	412.263	494.786	577.172
1.79292	-0.0622941	0.00684726	-0.0472362	-0.10585	-0.170636	-0.0778788	-0.0241472	-0.103302			1.79292	-0.0622941	82.4747	164.889	247.298	329.701	412.261	494.783	577.172
1.79958	-0.0766211	-0.00509548	-0.0695945	-0.112397	-0.17768	-0.0815597	-0.0394278	-0.115245			1.79958	-0.0766211	82.4628	164.866	247.291	329.694	412.258	494.768	577.16
1.80625	-0.0957579	-0.0256628	-0.0930895	-0.127999	-0.186631	-0.0937617	-0.0642866	-0.133428			1.80625	-0.0957579	82.4422	164.843	247.276	329.685	412.246	494.743	577.142
1.81292	-0.111658	-0.0425165	-0.107076	-0.143682	-0.196321	-0.10942	-0.082094	-0.143606			1.81292	-0.111658	82.4254	164.829	247.26	329.675	412.23	494.725	577.132
1.81958	-0.117173	-0.0489854	-0.105149	-0.155758	-0.199079	-0.114986	-0.0876092	-0.144353			1.81958	-0.117173	82.4189	164.831	247.248	329.672	412.224	494.72	577.131
1.82625	-0.112204	-0.0454464	-0.0909398	-0.159691	-0.194169	-0.110009	-0.0812091	-0.137476			1.82625	-0.112204	82.4224	164.845	247.244	329.677	412.229	494.726	577.138
1.83292	-0.104096	-0.038292	-0.0783191	-0.155618	-0.185201	-0.0989972	-0.0702401	-0.127937			1.83292	-0.104096	82.4296	164.857	247.248	329.686	412.24	494.737	577.147
1.83958	-0.0996249	-0.0285762	-0.0726784	-0.149394	-0.180237	-0.0913222	-0.0571864	-0.117745			1.83958	-0.0996249	82.4393	164.863	247.254	329.691	412.248	494.75	577.157
1.84625	-0.102571	-0.0248462	-0.074172	-0.14503	-0.179956	-0.0890262	-0.0472575	-0.113061			1.84625	-0.102571	82.443	164.862	247.259	329.692	412.25	494.76	577.162
1.85292	-0.121119	-0.0405339	-0.0903269	-0.152496	-0.186205	-0.0958602	-0.0577	-0.126365			1.85292	-0.121119	82.4273	164.845	247.251	329.685	412.244	494.75	577.149
1.85958	-0.165341	-0.0852326	-0.130961	-0.1801	-0.208121	-0.125689	-0.102399	-0.166772			1.85958	-0.165341	82.3826	164.805	247.224	329.663	412.214	494.705	577.108
1.86625	-0.252662	-0.17303	-0.211238	-0.242848	-0.259239	-0.188662	-0.193534	-0.249324			1.86625	-0.252662	82.2948	164.725	247.161	329.612	412.151	494.614	577.026
1.87292	-0.396046	-0.314984	-0.338831	-0.354969	-0.355945	-0.297045	-0.336918	-0.384125			1.87292	-0.396046	82.1529	164.597	247.049	329.516	412.042	494.47	576.891
1.87958	-0.601215	-0.522537	-0.523874	-0.523579	-0.508142	-0.459124	-0.538273	-0.583572			1.87958	-0.601215	81.9453	164.412	246.88	329.363	411.88	494.269	576.692
1.88625	-0.878436	-0.801188	-0.781709	-0.756816	-0.725493	-0.686015	-0.808341	-0.859362			1.88625	-0.878436	81.6667	164.154	246.647	329.146	411.653	493.999	576.416
1.89292	-1.23264	-1.14681	-1.11603	-1.06078	-1.01497	-0.986432	-1.14491	-1.21214			1.89292	-1.23264	81.3211	163.82	246.343	328.857	411.353	493.662	576.063
1.89958	-1.65059	-1.54378	-1.5127	-1.43216	-1.37102	-1.35159	-1.53186	-1.62723			1.89958	-1.65059	80.9241	163.423	245.971	328.5	410.988	493.275	575.648
1.90625	-2.09564	-1.96212	-1.93749	-1.84384	-1.77451	-1.76107	-1.94162	-2.06846			1.90625	-2.09564	80.5058	162.998	245.56	328.097	410.578	492.866	575.207
1.91292	-2.52764	-2.3679	-2.35237	-2.2593	-2.1905	-2.17906	-2.34453	-2.49617			1.91292	-2.52764	80.1	162.583	245.144	327.681	410.16	492.463	574.779
1.91958	-2.90949	-2.72257	-2.71955	-2.64434	-2.58393	-2.56681	-2.7035	-2.87182			1.91958	-2.90949	79.7453	162.216	244.759	327.288	409.773	492.104	574.403
1.92625	-3.2037	-2.98912	-3.00415	-2.96229	-2.91359	-2.88657	-2.97911	-3.15792			1.92625	-3.2037	79.4788	161.932	244.441	326.958	409.453	491.828	574.117
1.93292	-3.37949	-3.14537	-3.18191	-3.17887	-3.14656	-3.10719	-3.14632	-3.33038			1.93292	-3.37949	79.3225	161.754	244.225	326.725	409.232	491.661	573.945
1.93958	-3.42752	-3.18576	-3.24724	-3.27177	-3.26575	-3.21682	-3.1972	-3.3846			1.93958	-3.42752	79.2821	161.689	244.132	326.606	409.123	491.61	573.891
1.94625	-3.35926	-3.11798	-3.20216	-3.24468	-3.26998	-3.21682	-3.13848	-3.33065			1.94625	-3.35926	79.3499	161.734	244.159	326.602	409.123	491.669	573.944
1.95292	-3.18814	-2.95258	-3.05875	-3.11109	-3.1664	-3.11423	-2.97785	-3.18194			1.95292	-3.18814	79.5153	161.877	244.293	326.705	409.225	491.829	574.093
1.95958	-2.93548	-2.71137	-2.83517	-2.88799	-2.9705	-2.92353	-2.73712	-2.95503			1.95958	-2.93548	79.7565	162.101	244.516	326.901	409.416	492.07	574.32
1.96625	-2.62941	-2.42151	-2.55927	-2.60313	-2.71029	-2.66976	-2.44631	-2.67853			1.96625	-2.62941	80.0464	162.376	244.8	327.161	409.67	492.361	574.597
1.97292	-2.30148	-2.10693	-2.25516	-2.28928	-2.41711	-2.37938	-2.13268	-2.37682			1.97292	-2.30148	80.3609	162.681	245.114	327.454	409.96	492.675	574.898
1.97958	-1.97269	-1.78481	-1.94107	-1.97421	-2.11185	-2.07156	-1.82057	-2.0671			1.97958	-1.97269	80.6831	162.995	245.429	327.76	410.268	492.987	575.208
1.98625	-1.65878	-1.47186	-1.63558	-1.67522	-1.80949	-1.76043	-1.52193	-1.7613			1.98625	-1.65878	80.996	163.3	245.728	328.062	410.579	493.285	575.514
1.99292	-1.3683	-1.17947	-1.35288	-1.39961	-1.52687	-1.46459	-1.24861	-1.4732			1.99292	-1.3683	81.2884	163.583	246.004	328.345	410.875	493.559	575.802
1.99958	-1.10346	-0.90796	-1.10027	-1.14746	-1.26856	-1.19302	-0.997128	-1.21075			1.99958	-1.10346	81.5599	163.835	246.256	328.603	411.146	493.81	576.064
2.00625	-0.85117	-0.649945	-0.861059	-0.906529	-1.0294	-0.942793	-0.758664	-0.958459			2.00625	-0.85117	81.8179	164.075	246.497	328.842	411.397	494.049	576.317
2.01292	-0.582845	-0.380189	-0.60737	-0.656931	-0.791613	-0.692419	-0.50369	-0.685365			2.01292	-0.582845	82.0877	164.328	246.747	329.08	411.647	494.304	576.59
2.01958	-0.258693	-0.0622361	-0.302015	-0.364445	-0.522627	-0.406958	-0.192889	-0.353107			2.01958	-0.258693	82.4056	164.634	247.039	329.349	411.932	494.614	576.922
2.02625	0.175937	0.360473	0.105669	0.0169161	-0.179009	-0.0388144	0.22839	0.0872457			2.02625	0.175937	82.8283	165.041	247.421	329.692	412.301	495.036	577.362
2.03292	0.771906	0.948336	0.668555	0.54241	0.300079	0.474054	0.817206	0.691321			2.03292	0.771906	83.4162	165.604	247.946	330.172	412.813	495.624	577.966
2.03958	1.57993	1.7554	1.44322	1.26621	0.967935	1.18521	1.6238	1.51889			2.03958	1.57993	84.2233	166.379	248.67	330.839	413.525	496.431	578.794
2.04625	2.64669	2.83314	2.47505	2.23806	1.88084	2.14167	2.70248	2.61713			2.04625	2.64669	85.301	167.411	249.642	331.752	414.481	497.51	579.892
2.05292	4.01733	4.21951	3.80866	3.50523	3.08689	3.38788	4.09648	4.02257			2.05292	4.01733	86.6874	168.744	250.909	332.958	415.727	498.904	581.298
2.05958	5.72143	5.93982	5.47566	5.09949	4.61868	4.96054	5.83873	5.76339			2.05958	5.72143	88.4077	170.411	252.503	334.49	417.3	500.646	583.039
2.06625	7.77681	8.01523	7.49595	7.04479	6.49807	6.88296	7.94609	7.86646			2.06625	7.77681	90.4831	172.432	254.448	336.37	419.222	502.753	585.142
2.07292	10.2006	10.4624	9.88882	9.35821	8.74275	9.17378	10.4266	10.3527			2.07292	10.2006	92.9302	174.825	256.762	338.614	421.513	505.234	587.628
2.07958	13.0076	13.3004	12.6678	12.0531	11.3678	11.8508	13.2961	13.2336			2.07958	13.0076	95.7683	177.604	259.457	341.239	424.19	508.103	590.509
2.08625	16.2198	16.5531	15.8581	15.1466	14.3894	14.9384	16.5817	16.5345			2.08625	16.2198	99.021	180.794	262.55	344.261	427.278	511.389	593.81
2.09292	19.8683	20.2612	19.491	18.6694	17.8355	18.4652	20.3246	20.2946			2.09292	19.8683	102.729	184.427	266.073	347.707	430.805	515.132	597.57
2.09958	23.9985	24.4758	23.6135	22.6715	21.7535	22.4708	24.5722	24.5731			2.09958	23.9985	106.944	188.549	270.075	351.625	434.81	519.379	601.848
2.10625	28.6649	29.2519	28.2819	27.2125	26.2027	27.0117	29.3897	29.4326			2.10625	28.6649	111.72	193.218	274.616	356.074	439.351	524.197	606.708
2.11292	33.944	34.6669	33.578	32.365	31.251	32.1645	34.871	34.9573			2.11292	33.944	117.135	198.514	279.769	361.123	444.504	529.678	612.232
2.11958	39.936	40.822	39.606	38.2251	36.9958	38.0327	41.1357	41.2678			2.11958	39.936	123.29	204.542	285.629	366.867	450.372	535.943	618.543
2.12625	46.758	47.8375	46.4863	44.9096	43.5575	44.7352	48.3225	48.4984			2.12625	46.758	130.305	211.422	292.313	373.429	457.075	543.13	625.774
2.13292	54.4879	55.7939	54.3309	52.5357	51.0667	52.4046	56.5549	56.7681			2.13292	54.4879	138.262	219.267	299.939	380.938	464.744	551.362	634.043
2.13958	63.0324	64.5864	63.128	61.1175	59.586	61.0889	65.8171	66.0221			2.13958	63.0324	147.054	228.064	308.521	389.457	473.428	560.624	643.297
2.14625	71.9255	73.7123	72.5213	70.353	68.9322	70.5599	75.7288	75.8203			2.14625	71.9255	156.18	237.457	317.757	398.804	482.899	570.536	653.095
2.15292	80.2269	82.1619	81.6381	79.4477	78.4605	80.1023	85.3667	85.1784			2.15292	80.2269	164.63	246.574	326.851	408.332	492.442	580.174	662.453
2.15958	86.6607	88.6043	89.1706	87.1552	87.0068	88.494	93.3407	92.6922			2.15958	86.6607	171.072	254.106	334.559	416.878	500.833	588.148	669.967
2.16625	90.0044	91.7958	93.7533	92.1086	93.1466	94.3067	98.1902	96.9671			2.16625	90.0044	174.264	258.689	339.512	423.018	506.646	592.997	674.242
2.17292	89.5189	91.0233	94.4269	93.2751	95.6582	96.3713	98.8968	97.092			2.17292	89.5189	173.491	259.363	340.679	425.53	508.711	593.704	674.367
2.17958	85.2393	86.3818	90.985	90.3408	93.9671	94.2053	95.2648	92.9946			2.17958	85.2393	168.85	255.921	337.744	423.839	506.545	590.072	670.27
2.18625	78.0746	78.8609	84.1393	83.8977	88.3884	88.2391	88.0768	85.5643			2.18625	78.0746	161.329	249.075	331.301	418.26	500.578	582.884	662.839
2.19292	69.6618	70.1935	75.4494	75.4077	80.1644	79.8216	78.9973	76.5478			2.19292	69.6618	152.661	240.385	322.811	410.036	492.161	573.805	653.823
2.19958	61.9739	62.4193	66.9792	66.8838	71.242	70.9649	70.2232	68.1432			2.19958	61.9739	144.887	231.915	314.287	401.113	483.304	565.03	645.418
2.20625	56.7431	57.2843	60.7142	60.3456	63.7671	63.8129	63.8795	62.3855			2.20625	56.7431	139.752	225.65	307.749	393.639	476.152	558.687	639.661
2.21292	54.9117	55.677	57.9336	57.2016	59.4527	59.9942	61.3537	60.5178			2.21292	54.9117	138.145	222.869	304.605	389.324	472.334	556.161	637.793
2.21958	56.3308	57.3546	58.7973	57.7942	59.0264	60.095	62.8506	62.5931			2.21958	56.3308	139.822	223.733	305.198	388.898	472.434	557.658	639.868
2.22625	59.8543	61.0789	62.3389	61.3159	62.0135	63.4931	67.3459	67.4799			2.22625	59.8543	143.547	227.275	308.72	391.885	475.832	562.153	644.755
2.23292	63.773	65.0715	66.8386	66.1118	66.9279	68.6068	72.9703	73.2535			2.23292	63.773	147.539	231.774	313.515	396.799	480.946	567.778	650.529
2.23958	66.3759	67.5971	70.4043	70.2498	71.7935	73.435	77.6173	77.8233			2.23958	66.3759	150.065	235.34	317.653	401.665	485.774	572.425	655.098
2.24625	66.4084	67.416	71.4951	72.0717	74.7496	76.1429	79.5333	79.4904			2.24625	66.4084	149.884	236.431	319.475	404.621	488.482	574.341	656.766
2.25292	63.3238	64.0429	69.2721	70.58	74.5139	75.5144	77.7071	77.3228			2.25292	63.3238	146.511	234.208	317.984	404.385	487.854	572.514	654.598
2.25958	57.3676	57.8082	63.7556	65.623	70.6462	71.2013	72.0685	71.3303			2.25958	57.3676	140.276	228.691	313.027	400.518	483.541	566.876	648.605
2.26625	49.4519	49.7013	55.7477	57.8754	63.601	63.7538	63.449	62.4033			2.26625	49.4519	132.169	220.683	305.279	393.472	476.093	558.256	639.678
2.27292	40.8172	41.0208	46.5332	48.5837	54.5413	54.3979	53.2741	51.9943			2.27292	40.8172	123.489	211.469	295.987	384.413	466.737	548.081	629.269
2.27958	32.6352	32.9566	37.4481	39.1363	44.9312	44.6071	43.0831	41.6245			2.27958	32.6352	115.424	202.384	286.54	374.803	456.946	537.89	618.9
2.28625	25.6983	26.2853	29.5008	30.6515	36.0793	35.6634	34.0744	32.4589			2.28625	25.6983	108.753	194.437	278.055	365.951	448.003	528.882	609.734
2.29292	20.3376	21.2865	23.2001	23.7566	28.8161	28.3524	26.887	25.1031			2.29292	20.3376	103.754	188.136	271.16	358.688	440.692	521.694	602.378
2.29958	16.4932	17.8388	18.5883	18.5924	23.4177	22.9161	21.613	19.6365			2.29958	16.4932	100.307	183.524	265.996	353.289	435.255	516.42	596.912
2.30625	13.8696	15.5957	15.409	14.9527	19.7149	19.1641	17.9728	15.7913			2.30625	13.8696	98.0636	180.345	262.356	349.586	431.504	512.78	593.066
2.31292	12.1055	14.1539	13.2819	12.4738	17.3042	16.6894	15.5311	13.1616			2.31292	12.1055	96.6218	178.218	259.877	347.176	429.029	510.338	590.437
2.31958	10.873	13.1632	11.8372	10.7872	15.7356	15.0496	13.8613	11.3541			2.31958	10.873	95.6311	176.773	258.191	345.607	427.389	508.669	588.629
2.32625	9.92971	12.3683	10.7808	9.59604	14.6266	13.8747	12.6281	10.0604			2.32625	9.92971	94.8361	175.717	257	344.498	426.214	507.435	587.335
2.33292	9.1203	11.6132	9.91556	8.68817	13.704	12.9059	11.6027	9.06118			2.33292	9.1203	94.0811	174.851	256.092	343.576	425.245	506.41	586.336
2.33958	8.36805	10.8281	9.13462	7.92684	12.8062	11.9935	10.6654	8.22786			2.33958	8.36805	93.2959	174.07	255.33	342.678	424.333	505.473	585.503
2.34625	7.65317	10.013	8.39545	7.248	11.8765	11.082	9.7751	7.50011			2.34625	7.65317	92.4809	173.331	254.652	341.748	423.421	504.582	584.775
2.35292	6.9802	9.19797	7.69573	6.63143	10.9275	10.1778	8.9338	6.85527			2.35292	6.9802	91.6658	172.631	254.035	340.799	422.517	503.741	584.13
2.35958	6.3646	8.41405	7.04532	6.0728	9.99459	9.30305	8.15751	6.28593			2.35958	6.3646	90.8819	171.981	253.476	339.866	421.642	502.965	583.561
2.36625	5.81745	7.68618	6.45554	5.57369	9.11161	8.48477	7.46111	5.78598			2.36625	5.81745	90.1541	171.391	252.977	338.983	420.824	502.268	583.061
2.37292	5.34032	7.03023	5.93682	5.14086	8.30441	7.74322	6.85332	5.35606			2.37292	5.34032	89.4981	170.873	252.544	338.176	420.083	501.661	582.631
2.37958	4.9283	6.45561	5.48888	4.77614	7.58647	7.0926	6.33068	4.99029			2.37958	4.9283	88.9235	170.425	252.18	337.458	419.432	501.138	582.265
2.38625	4.57735	5.95445	5.10464	4.47244	6.95363	6.52836	5.88531	4.68368			2.38625	4.57735	88.4223	170.04	251.876	336.825	418.868	500.693	581.959
2.39292	4.28135	5.51827	4.77582	4.21591	6.39803	6.03731	5.50062	4.4225			2.39292	4.28135	87.9861	169.712	251.62	336.27	418.377	500.308	581.698
2.39958	4.02795	5.13039	4.49345	3.99645	5.91398	5.60968	5.16187	4.19627			2.39958	4.02795	87.5983	169.429	251.4	335.785	417.949	499.969	581.471
2.40625	3.81044	4.78605	4.24929	3.80439	5.4885	5.2342	4.86044	3.99784			2.40625	3.81044	87.2539	169.185	251.208	335.36	417.574	499.668	581.273
2.41292	3.63095	4.48496	4.04218	3.63555	5.11333	4.90583	4.59845	3.83026			2.41292	3.63095	86.9528	168.978	251.039	334.985	417.245	499.406	581.105
2.41958	3.49066	4.22356	3.86894	3.49319	4.78565	4.62412	4.37614	3.69331			2.41958	3.49066	86.6914	168.805	250.897	334.657	416.963	499.183	580.968
2.42625	3.38047	4.00131	3.72857	3.37771	4.50643	4.38741	4.1868	3.58169			2.42625	3.38047	86.4692	168.664	250.781	334.378	416.727	498.994	580.857
2.43292	3.29087	3.81253	3.6116	3.28901	4.2659	4.18942	4.02472	3.48971			2.43292	3.29087	86.2804	168.547	250.693	334.137	416.529	498.832	580.765
2.43958	3.22186	3.66007	3.51396	3.22138	4.05438	4.01924	3.88991	3.4207			2.43958	3.22186	86.1279	168.45	250.625	333.926	416.359	498.697	580.696
2.44625	3.17913	3.54344	3.43663	3.17465	3.86907	3.87859	3.78567	3.37655			2.44625	3.17913	86.0113	168.372	250.578	333.741	416.218	498.593	580.652
2.45292	3.16206	3.45723	3.37905	3.14753	3.71673	3.76974	3.709	3.35232			2.45292	3.16206	85.9251	168.315	250.551	333.588	416.109	498.516	580.627
2.45958	3.17449	3.39908	3.3409	3.13682	3.59842	3.68764	3.658	3.34186			2.45958	3.17449	85.867	168.277	250.54	333.47	416.027	498.465	580.617
2.46625	3.22229	3.36534	3.31519	3.13873	3.5138	3.62457	3.62808	3.34102			2.46625	3.22229	85.8332	168.251	250.542	333.385	415.964	498.435	580.616
2.47292	3.314	3.3512	3.29976	3.14772	3.45933	3.58033	3.61966	3.35549			2.47292	3.314	85.8191	168.236	250.551	333.331	415.92	498.427	580.631
2.47958	3.44615	3.34506	3.2952	3.16375	3.43283	3.55723	3.62258	3.37797			2.47958	3.44615	85.8129	168.231	250.567	333.304	415.897	498.43	580.653
2.48625	3.60403	3.33939	3.30277	3.18518	3.4248	3.54593	3.63121	3.40138			2.48625	3.60403	85.8073	168.239	250.589	333.296	415.885	498.438	580.676
2.49292	3.7753	3.33756	3.32528	3.213	3.42816	3.54478	3.6456	3.42625			2.49292	3.7753	85.8054	168.261	250.617	333.3	415.884	498.453	580.701
2.49958	3.93551	3.34137	3.3559	3.2486	3.44175	3.55492	3.66848	3.45915			2.49958	3.93551	85.8092	168.292	250.652	333.313	415.894	498.476	580.734
2.50625	4.06632	3.3463	3.38876	3.28671	3.46329	3.57318	3.69629	3.50365			2.50625	4.06632	85.8142	168.325	250.69	333.335	415.913	498.504	580.779
2.51292	4.15706	3.35741	3.42565	3.32809	3.49176	3.59638	3.73172	3.55816			2.51292	4.15706	85.8253	168.361	250.732	333.363	415.936	498.539	580.833
2.51958	4.20106	3.37852	3.4713	3.37583	3.52561	3.63	3.78001	3.61837			2.51958	4.20106	85.8464	168.407	250.779	333.397	415.969	498.587	580.893
2.52625	4.19644	3.41443	3.5236	3.42996	3.56694	3.67814	3.83739	3.68289			2.52625	4.19644	85.8823	168.459	250.834	333.438	416.018	498.645	580.958
2.53292	4.14535	3.45632	3.57253	3.48297	3.61459	3.7317	3.89501	3.74576			2.53292	4.14535	85.9242	168.508	250.887	333.486	416.071	498.702	581.021
2.53958	4.06477	3.49829	3.61691	3.52945	3.66089	3.77993	3.9489	3.80251			2.53958	4.06477	85.9662	168.553	250.933	333.532	416.119	498.756	581.078
2.54625	3.97835	3.54205	3.66443	3.57319	3.70208	3.82578	4.00458	3.85819			2.54625	3.97835	86.0099	168.6	250.977	333.574	416.165	498.812	581.133
2.55292	3.9011	3.58591	3.71785	3.62282	3.74454	3.87922	4.06132	3.91826			2.55292	3.9011	86.0538	168.654	251.026	333.616	416.219	498.869	581.193
2.55958	3.83973	3.63469	3.77188	3.67586	3.79178	3.93649	4.11296	3.98564			2.55958	3.83973	86.1026	168.708	251.079	333.663	416.276	498.92	581.261
2.56625	3.79755	3.68454	3.82155	3.72824	3.84218	3.99252	4.16137	4.05123			2.56625	3.79755	86.1524	168.757	251.132	333.714	416.332	498.969	581.326
2.57292	3.77956	3.73617	3.86981	3.78214	3.89316	4.04541	4.20919	4.11049			2.57292	3.77956	86.204	168.806	251.186	333.765	416.385	499.016	581.386
2.57958	3.78018	3.78447	3.91863	3.83719	3.94543	4.09565	4.25368	4.16117			2.57958	3.78018	86.2523	168.854	251.241	333.817	416.435	499.061	581.436
2.58625	3.79181	3.83139	3.96971	3.89046	3.99288	4.14109	4.29631	4.20475			2.58625	3.79181	86.2993	168.905	251.294	333.864	416.48	499.104	581.48
2.59292	3.8081	3.87819	4.01952	3.93938	4.03438	4.17994	4.3393	4.23964			2.59292	3.8081	86.3461	168.955	251.343	333.906	416.519	499.147	581.515
2.59958	3.83035	3.92095	4.06702	3.98241	4.06987	4.21458	4.38205	4.26428			2.59958	3.83035	86.3888	169.003	251.386	333.941	416.554	499.189	581.539
2.60625	3.86058	3.96119	4.11009	4.02351	4.10243	4.2474	4.41514	4.28258			2.60625	3.86058	86.4291	169.046	251.427	333.974	416.587	499.222	581.558
2.61292	3.90771	4.00785	4.14899	4.06284	4.12961	4.27677	4.43843	4.29967			2.61292	3.90771	86.4757	169.085	251.466	334.001	416.616	499.246	581.575
2.61958	3.97879	4.07606	4.19351	4.10424	4.15707	4.30842	4.46039	4.31639			2.61958	3.97879	86.5439	169.129	251.508	334.029	416.648	499.268	581.592
2.62625	4.08019	4.16792	4.24987	4.15463	4.19291	4.34145	4.4855	4.33339			2.62625	4.08019	86.6358	169.186	251.558	334.064	416.681	499.293	581.609
2.63292	4.20872	4.27595	4.31977	4.21509	4.24202	4.37672	4.51103	4.34891			2.63292	4.20872	86.7438	169.256	251.619	334.114	416.716	499.318	581.624
2.63958	4.35444	4.39258	4.40063	4.28298	4.29378	4.40671	4.53849	4.36206			2.63958	4.35444	86.8605	169.336	251.687	334.165	416.746	499.346	581.637
2.64625	4.50651	4.51223	4.49042	4.35658	4.34593	4.43256	4.57136	4.37681			2.64625	4.50651	86.9801	169.426	251.76	334.217	416.772	499.379	581.652
2.65292	4.64141	4.61996	4.58045	4.43007	4.39878	4.45728	4.60756	4.39537			2.65292	4.64141	87.0878	169.516	251.834	334.27	416.797	499.415	581.67
2.65958	4.74362	4.70023	4.6529	4.4959	4.44947	4.47825	4.63777	4.4189			2.65958	4.74362	87.1681	169.589	251.9	334.321	416.818	499.445	581.694
2.66625	4.79467	4.73888	4.69185	4.54141	4.49173	4.49315	4.64971	4.43704			2.66625	4.79467	87.2068	169.628	251.945	334.363	416.833	499.457	581.712
2.67292	4.78012	4.73148	4.68875	4.55359	4.50771	4.49346	4.63611	4.43679			2.67292	4.78012	87.1994	169.625	251.957	334.379	416.833	499.443	581.712
2.67958	4.69881	4.67306	4.63883	4.52509	4.49194	4.47305	4.59104	4.40603			2.67958	4.69881	87.1409	169.575	251.929	334.363	416.812	499.398	581.681
2.68625	4.56183	4.56469	4.54355	4.45205	4.43847	4.42285	4.51462	4.34153			2.68625	4.56183	87.0326	169.479	251.856	334.31	416.762	499.322	581.617
2.69292	4.38983	4.4089	4.40566	4.34071	4.34833	4.34048	4.40414	4.23963			2.69292	4.38983	86.8768	169.341	251.744	334.22	416.68	499.211	581.515
2.69958	4.18601	4.21462	4.23311	4.19553	4.21759	4.22057	4.25562	4.09922			2.69958	4.18601	86.6825	169.169	251.599	334.089	416.56	499.063	581.374
2.70625	3.90425	3.94049	3.99596	3.99578	4.03551	4.04785	4.00581	3.85943			2.70625	3.90425	86.4084	168.932	251.399	333.907	416.387	498.813	581.135
2.71292	3.18105	3.25829	3.41687	3.54795	3.68086	3.68999	3.24446	3.1305			2.71292	3.18105	85.7262	168.353	250.952	333.552	416.029	498.052	580.406
2.71958	0.515067	0.831687	1.25047	1.87067	2.44986	2.42508	0.250422	0.319564			2.71958	0.515067	83.2996	166.186	249.274	332.321	414.764	495.058	577.595
2.72625	-7.56502	-6.37531	-5.71007	-3.82798	-1.98259	-2.02436	-9.05656	-8.29982			2.72625	-7.56502	76.0926	159.226	243.576	327.889	410.315	485.751	568.975
2.73292	-25.5501	-22.2275	-22.1566	-18.0996	-14.0254	-13.784	-30.1745	-27.6573			2.73292	-25.5501	60.2403	142.779	229.304	315.846	398.555	464.633	549.618
2.73958	-55.5588	-48.5154	-51.1527	-44.5957	-38.1667	-36.7971	-66.044	-60.2761			2.73958	-55.5588	33.9524	113.783	202.808	291.705	375.542	428.763	516.999
2.74625	-94.1585	-82.2996	-90.4154	-82.1713	-74.9156	-71.124	-112.995	-102.72			2.74625	-94.1585	0.16828	74.5203	165.232	254.956	341.215	381.813	474.555
2.75292	-133.18	-116.676	-132.187	-123.871	-118.492	-111.206	-161.326	-146.281			2.75292	-133.18	-34.208	32.749	123.532	211.379	301.133	333.481	430.994
2.75958	-163.865	-144.272	-167.163	-160.327	-159.306	-148.396	-200.122	-181.348			2.75958	-163.865	-61.8039	-2.2276	87.0766	170.566	263.943	294.685	395.927
2.76625	-179.774	-159.683	-188.016	-183.68	-188.464	-174.889	-221.098	-200.712			2.76625	-179.774	-77.215	-23.0798	63.7234	141.408	237.451	273.709	376.563
2.77292	-177.404	-159.971	-190.375	-189.095	-199.994	-185.475	-219.607	-200.345			2.77292	-177.404	-77.5033	-25.4391	58.3083	129.877	226.865	275.2	376.931
2.77958	-156.9	-145.23	-173.458	-175.156	-191.29	-177.986	-195.543	-180.182			2.77958	-156.9	-62.762	-8.52245	72.2477	138.582	234.353	299.264	397.093
2.78625	-123.544	-119.713	-141.63	-145.248	-164.315	-154.478	-155.045	-145.664			2.78625	-123.544	-37.2447	23.3053	102.156	165.557	257.862	339.762	431.611
2.79292	-86.452	-90.7497	-103.821	-107.632	-126.522	-121.786	-109.151	-106.441			2.79292	-86.452	-8.28187	61.1146	139.771	203.35	290.554	385.656	470.834
2.79958	-53.8126	-64.8166	-69.0163	-71.6478	-87.9475	-88.6268	-68.2408	-71.376			2.79958	-53.8126	17.6513	95.9195	175.756	241.924	323.713	426.566	505.899
2.80625	-29.2194	-44.5678	-41.9363	-43.0525	-55.9069	-60.9836	-37.308	-44.4644			2.80625	-29.2194	37.9	122.999	204.351	273.965	351.356	457.499	532.811
2.81292	-12.0497	-29.2283	-22.5984	-22.5567	-32.4405	-40.2546	-15.9384	-25.0908			2.81292	-12.0497	53.2396	142.337	224.847	297.431	372.085	478.869	552.184
2.81958	-0.148221	-16.951	-8.82362	-8.08738	-15.8958	-24.8112	-1.40755	-10.8685			2.81958	-0.148221	65.5169	156.112	239.316	313.976	387.528	493.4	566.407
2.82625	8.4647	-6.29436	1.60008	2.67723	-3.78566	-12.5057	8.95632	0.360376			2.82625	8.4647	76.1735	166.536	250.081	326.086	399.834	503.764	577.635
2.83292	15.3102	3.6758	10.3432	11.4406	5.86411	-1.77653	17.1994	10.1636			2.83292	15.3102	86.1437	175.279	258.844	335.736	410.563	512.007	587.439
2.83958	21.5726	13.6404	18.6299	19.4605	14.4902	8.40807	24.8714	19.6939			2.83958	21.5726	96.1083	183.566	266.864	344.362	420.747	519.679	596.969
2.84625	28.1576	24.1398	27.3746	27.7579	23.1603	18.7798	33.1463	29.7851			2.84625	28.1576	106.608	192.31	275.162	353.032	431.119	527.954	607.06
2.85292	35.685	35.572	37.2241	37.0684	32.6716	29.9369	42.8109	41.028			2.85292	35.685	118.04	202.16	284.472	362.543	442.276	537.618	618.303
2.85958	44.4854	48.1685	48.5291	47.8137	43.5378	42.2811	54.2601	53.7503			2.85958	44.4854	130.636	213.465	295.217	373.409	454.621	549.067	631.025
2.86625	54.6407	61.9816	61.3595	60.1265	55.9711	55.9831	67.5296	68.0165			2.86625	54.6407	144.449	226.295	307.53	385.843	468.322	562.337	645.292
2.87292	66.2807	77.1478	75.6603	73.9596	69.9249	71.0034	82.4712	83.7568			2.87292	66.2807	159.616	240.596	321.363	399.796	483.343	577.278	661.032
2.87958	80.529	94.8975	91.9121	89.5732	85.4017	87.4502	99.365	101.442			2.87958	80.529	177.365	256.848	336.977	415.273	499.79	594.172	678.717
2.88625	100.771	119.032	112.516	108.8	103.439	106.627	120.207	123.377			2.88625	100.771	201.499	277.451	356.204	433.31	518.967	615.015	700.652
2.89292	132.5	156.324	143.005	136.392	127.555	132.405	149.907	154.711			2.89292	132.5	238.792	307.94	383.795	457.427	544.745	644.714	731.986
2.89958	180.448	214.316	191.349	179.875	164.39	171.591	195.886	202.737			2.89958	180.448	296.784	356.285	427.278	494.262	583.93	690.693	780.012
2.90625	244.571	297.015	264.509	246.751	222.005	231.942	265.203	273.835			2.90625	244.571	379.483	429.445	494.155	551.876	644.281	760.01	851.11
2.91292	318.316	401.133	363.849	340.042	305.876	318.065	360.251	369.266			2.91292	318.316	483.601	528.785	587.446	635.748	730.404	855.058	946.541
2.91958	390.142	514.99	482.096	454.673	414.591	427.333	475.36	482.134			2.91958	390.142	597.458	647.032	702.077	744.462	839.673	970.167	1059.41
2.92625	446.637	620.622	603.518	576.728	537.64	548.154	596.189	597.343			2.92625	446.637	703.09	768.454	824.132	867.512	960.493	1091	1174.62
2.93292	475.828	698.205	707.299	686.135	656.725	661.749	702.553	694.909			2.93292	475.828	780.673	872.235	933.539	986.596	1074.09	1197.36	1272.18
2.93958	470.802	731.778	773.067	761.882	750.147	746.91	773.786	755.455			2.93958	470.802	814.245	938.003	1009.29	1080.02	1159.25	1268.59	1332.73
2.94625	432.664	714.524	787.137	788.278	798.984	786.147	794.981	766.153			2.94625	432.664	796.992	952.073	1035.68	1128.86	1198.49	1289.79	1343.43
2.95292	370.489	651.162	747.13	760.111	793.047	771.272	761.871	724.949			2.95292	370.489	733.63	912.066	1007.51	1122.92	1183.61	1256.68	1302.22
2.95958	297.6	556.03	662.723	684.389	734.318	706.164	682.226	641.233			2.95958	297.6	638.498	827.659	931.792	1064.19	1118.5	1177.03	1218.51
2.96625	226.471	447.638	551.845	577.623	636.131	605.283	572.915	532.371			2.96625	226.471	530.106	716.781	825.027	966.002	1017.62	1067.72	1109.65
2.97292	165.339	342.752	434.33	459.832	518.172	488.375	453.936	417.645			2.97292	165.339	425.22	599.265	707.236	848.043	900.714	948.743	994.92
2.97958	117.557	252.547	326.23	348.401	399.929	374.024	342.411	312.663			2.97958	117.557	335.015	491.166	595.805	729.801	786.363	837.218	889.938
2.98625	82.8069	181.736	236.893	254.358	295.64	275.082	249.007	226.387			2.98625	82.8069	264.204	401.828	501.761	625.512	687.422	743.814	803.662
2.99292	58.826	129.927	169.038	181.787	212.368	197.278	177.456	161.237			2.99292	58.826	212.395	333.974	429.19	542.24	609.617	672.264	738.512
2.99958	42.8178	93.8756	120.705	129.526	150.896	140.489	126.3	115.09			2.99958	42.8178	176.344	285.641	376.929	480.767	552.828	621.107	692.365
3.00625	32.2889	69.5418	87.7452	93.6625	108.073	101.208	91.4392	83.7778			3.00625	32.2889	152.01	252.681	341.066	437.945	513.547	586.246	661.053
3.01292	25.3566	53.3226	65.7891	69.7188	79.3242	74.9095	68.3082	63.0043			3.01292	25.3566	135.79	230.725	317.122	409.196	487.249	563.115	640.279
3.01958	20.7275	42.4885	51.2405	53.8716	60.3387	57.5261	53.0633	49.2739			3.01958	20.7275	124.956	216.176	301.275	390.21	469.865	547.871	626.549
3.02625	17.5576	35.15	41.5101	43.3096	47.783	45.9874	42.9148	40.0953			3.02625	17.5576	117.618	206.446	290.713	377.654	458.327	537.722	617.37
3.03292	15.3086	30.0563	34.8568	36.1292	39.3434	38.1876	35.9934	33.8075			3.03292	15.3086	112.524	199.793	283.533	369.215	450.527	530.801	611.083
3.03958	13.6431	26.3999	30.1574	31.0914	33.5053	32.7548	31.1039	29.3487			3.03958	13.6431	108.868	195.093	278.495	363.377	445.094	525.911	606.624
3.04625	12.3568	23.6717	26.7081	27.4206	29.3113	28.8262	27.5088	26.0554			3.04625	12.3568	106.14	191.644	274.824	359.183	441.166	522.316	603.331
3.05292	11.3311	21.5564	24.0726	24.6398	26.1709	25.8635	24.7583	23.5214			3.05292	11.3311	104.024	189.008	272.043	356.042	438.203	519.566	600.797
3.05958	10.49	19.857	21.9856	22.4502	23.7254	23.5377	22.5711	21.4973			3.05958	10.49	102.325	186.921	269.854	353.597	435.877	517.378	598.772
3.06625	9.78485	18.448	20.2766	20.6633	21.7527	21.6467	20.775	19.8266			3.06625	9.78485	100.916	185.212	268.067	351.624	433.986	515.582	597.102
3.07292	9.17896	17.2485	18.8386	19.1595	20.1104	20.0648	19.2593	18.4096			3.07292	9.17896	99.7164	183.774	266.563	349.982	432.404	514.067	595.685
3.07958	8.65529	16.2093	17.6047	17.8689	18.7097	18.7109	17.9593	17.1878			3.07958	8.65529	98.6772	182.54	265.273	348.581	431.05	512.767	594.463
3.08625	8.19816	15.2945	16.5331	16.7481	17.4988	17.5329	16.8251	16.1189			3.08625	8.19816	97.7623	181.469	264.152	347.37	429.872	511.632	593.394
3.09292	7.7923	14.478	15.5901	15.7597	16.439	16.496	15.8194	15.1737			3.09292	7.7923	96.9459	180.526	263.163	346.311	428.835	510.627	592.449
3.09958	7.42502	13.7455	14.7497	14.877	15.4986	15.5739	14.9204	14.3306			3.09958	7.42502	96.2134	179.685	262.281	345.37	427.913	509.728	591.606
3.10625	7.08983	13.0832	13.9941	14.0829	14.655	14.7441	14.1089	13.5715			3.10625	7.08983	95.5511	178.93	261.487	344.526	427.083	508.916	590.847
3.11292	6.78588	12.4836	13.3093	13.3676	13.8932	13.9907	13.3705	12.8842			3.11292	6.78588	94.9515	178.245	260.771	343.765	426.33	508.178	590.159
3.11958	6.5115	11.9393	12.6919	12.7221	13.2041	13.3057	12.6985	12.2617			3.11958	6.5115	94.4072	177.628	260.126	343.076	425.645	507.506	589.537
3.12625	6.26183	11.4441	12.1305	12.1339	12.5775	12.6857	12.0893	11.6987			3.12625	6.26183	93.912	177.066	259.538	342.449	425.025	506.897	588.974
3.13292	6.03006	10.9911	11.6166	11.5941	12.0032	12.1214	11.5342	11.1823			3.13292	6.03006	93.459	176.552	258.998	341.875	424.461	506.341	588.457
3.13958	5.81741	10.5753	11.146	11.0966	11.476	11.6033	11.0269	10.704			3.13958	5.81741	93.0432	176.082	258.5	341.347	423.943	505.834	587.979
3.14625	5.62547	10.1945	10.7199	10.6419	10.9952	11.1315	10.5655	10.2646			3.14625	5.62547	92.6624	175.656	258.045	340.867	423.471	505.373	587.54
3.15292	5.45518	9.84542	10.3346	10.2276	10.5562	10.7027	10.1501	9.86735			3.15292	5.45518	92.3133	175.27	257.631	340.428	423.042	504.957	587.142
3.15958	5.30455	9.52932	9.98385	9.85311	10.1573	10.3135	9.7768	9.50739			3.15958	5.30455	91.9972	174.92	257.257	340.029	422.653	504.584	586.783
3.16625	5.17185	9.24499	9.66577	9.51515	9.79607	9.95662	9.43668	9.17919			3.16625	5.17185	91.7129	174.602	256.919	339.668	422.296	504.244	586.454
3.17292	5.05564	8.99002	9.37962	9.21213	9.4698	9.63246	9.12783	8.88226			3.17292	5.05564	91.4579	174.315	256.616	339.341	421.972	503.935	586.157
3.17958	4.95304	8.75868	9.12163	8.94275	9.17405	9.34116	8.8488	8.61705			3.17958	4.95304	91.2265	174.057	256.346	339.046	421.681	503.656	585.892
3.18625	4.85952	8.54833	8.88795	8.70097	8.9035	9.07792	8.59935	8.38001			3.18625	4.85952	91.0162	173.824	256.105	338.775	421.417	503.407	585.655
3.19292	4.77031	8.3566	8.67369	8.48175	8.65864	8.83936	8.37234	8.16253			3.19292	4.77031	90.8245	173.609	255.885	338.53	421.179	503.18	585.438
3.19958	4.68203	8.17868	8.47525	8.27884	8.43401	8.6228	8.16008	7.95933			3.19958	4.68203	90.6466	173.411	255.682	338.306	420.962	502.967	585.234
3.20625	4.59082	8.00784	8.2847	8.08901	8.2241	8.42307	7.95872	7.76465			3.20625	4.59082	90.4757	173.22	255.493	338.096	420.762	502.766	585.04
3.21292	4.50092	7.84259	8.10031	7.90667	8.02437	8.23005	7.7663	7.57938			3.21292	4.50092	90.3105	173.036	255.31	337.896	420.569	502.574	584.854
3.21958	4.42001	7.69064	7.93062	7.73417	7.83592	8.04256	7.58764	7.41073			3.21958	4.42001	90.1585	172.866	255.138	337.707	420.382	502.395	584.686
3.22625	4.34871	7.55497	7.77511	7.57637	7.66796	7.86762	7.42241	7.2598			3.22625	4.34871	90.0228	172.711	254.98	337.539	420.207	502.23	584.535
3.23292	4.28492	7.43205	7.63053	7.43194	7.51639	7.707	7.26992	7.1221			3.23292	4.28492	89.8999	172.566	254.836	337.388	420.046	502.077	584.397
3.23958	4.22763	7.31754	7.49749	7.29954	7.37772	7.5562	7.13157	6.99329			3.23958	4.22763	89.7854	172.433	254.703	337.249	419.896	501.939	584.268
3.24625	4.18	7.21412	7.38175	7.17486	7.24991	7.41412	7.01051	6.8789			3.24625	4.18	89.682	172.318	254.578	337.121	419.753	501.818	584.154
3.25292	4.13937	7.11818	7.28099	7.06194	7.13606	7.28884	6.90551	6.78153			3.25292	4.13937	89.5861	172.217	254.466	337.008	419.628	501.713	584.057
3.25958	4.09954	7.02541	7.18486	6.9575	7.03203	7.17926	6.80702	6.69305			3.25958	4.09954	89.4933	172.121	254.361	336.904	419.519	501.614	583.968
3.26625	4.0579	6.93227	7.09306	6.85995	6.93073	7.07831	6.71245	6.60183			3.26625	4.0579	89.4001	172.029	254.264	336.802	419.418	501.52	583.877
3.27292	4.01627	6.842	7.00765	6.76852	6.83151	6.98054	6.62266	6.50726			3.27292	4.01627	89.3099	171.943	254.172	336.703	419.32	501.43	583.782
3.27958	3.97526	6.75809	6.92711	6.68416	6.73981	6.88948	6.53683	6.41762			3.27958	3.97526	89.226	171.863	254.088	336.611	419.229	501.344	583.693
3.28625	3.93853	6.67987	6.84625	6.60548	6.65654	6.80534	6.45241	6.33511			3.28625	3.93853	89.1477	171.782	254.009	336.528	419.145	501.26	583.61
3.29292	3.90489	6.61094	6.76782	6.53316	6.57963	6.72671	6.37157	6.25856			3.29292	3.90489	89.0788	171.704	253.937	336.451	419.066	501.179	583.534
3.29958	3.87175	6.54395	6.69665	6.46539	6.50613	6.65218	6.29552	6.18394			3.29958	3.87175	89.0118	171.632	253.869	336.378	418.992	501.103	583.459
3.30625	3.83776	6.47658	6.62996	6.39892	6.43529	6.57931	6.22529	6.11752			3.30625	3.83776	88.9445	171.566	253.803	336.307	418.919	501.033	583.393
3.31292	3.80529	6.40835	6.56901	6.33373	6.36973	6.51315	6.16087	6.06121			3.31292	3.80529	88.8762	171.505	253.737	336.241	418.853	500.968	583.336
3.31958	3.77399	6.34414	6.51183	6.27165	6.30773	6.45327	6.1062	6.01083			3.31958	3.77399	88.812	171.448	253.675	336.179	418.793	500.913	583.286
3.32625	3.74287	6.28728	6.46018	6.21514	6.24804	6.39999	6.05792	5.96064			3.32625	3.74287	88.7552	171.396	253.619	336.12	418.739	500.865	583.236
3.33292	3.71035	6.23472	6.41252	6.16479	6.19202	6.35028	6.01585	5.90809			3.33292	3.71035	88.7026	171.348	253.568	336.064	418.69	500.823	583.183
3.33958	3.67979	6.18891	6.36902	6.12162	6.14089	6.30459	5.97958	5.85846			3.33958	3.67979	88.6568	171.305	253.525	336.012	418.644	500.787	583.134
3.34625	3.65154	6.15065	6.32881	6.08166	6.09524	6.26611	5.94752	5.81352			3.34625	3.65154	88.6185	171.265	253.485	335.967	418.605	500.755	583.089
3.35292	3.62314	6.11033	6.28705	6.0399	6.04846	6.22669	5.91721	5.76939			3.35292	3.62314	88.5782	171.223	253.444	335.92	418.566	500.724	583.045
3.35958	3.59682	6.06255	6.24389	5.99506	5.99741	6.18302	5.88373	5.72352			3.35958	3.59682	88.5304	171.18	253.399	335.869	418.522	500.691	582.999
3.36625	3.56933	6.00501	6.19634	5.94756	5.94509	6.13359	5.84813	5.67743			3.36625	3.56933	88.4729	171.132	253.351	335.817	418.473	500.655	582.953
3.37292	3.54339	5.94522	6.14658	5.89833	5.89011	6.07931	5.81266	5.63385			3.37292	3.54339	88.4131	171.082	253.302	335.762	418.419	500.62	582.909
3.37958	3.51792	5.88494	6.0949	5.84712	5.83813	6.0242	5.77813	5.59121			3.37958	3.51792	88.3528	171.031	253.251	335.71	418.364	500.585	582.866
3.38625	3.49163	5.82384	6.04019	5.79357	5.78512	5.9652	5.74182	5.54203			3.38625	3.49163	88.2917	170.976	253.197	335.657	418.305	500.549	582.817
3.39292	3.46358	5.7667	5.98353	5.74205	5.73364	5.90872	5.70328	5.48966			3.39292	3.46358	88.2346	170.919	253.146	335.605	418.248	500.511	582.765
3.39958	3.42987	5.71106	5.92831	5.69209	5.68413	5.85541	5.6629	5.43593			3.39958	3.42987	88.1789	170.864	253.096	335.556	418.195	500.47	582.711
3.40625	3.39395	5.65607	5.87666	5.64316	5.63629	5.80728	5.62317	5.3857			3.40625	3.39395	88.1239	170.812	253.047	335.508	418.147	500.43	582.661
3.41292	3.35067	5.59467	5.82259	5.5958	5.59317	5.76447	5.58084	5.33479			3.41292	3.35067	88.0625	170.758	252.999	335.465	418.104	500.388	582.61
3.41958	3.30163	5.52942	5.7615	5.54752	5.54524	5.71859	5.5318	5.28194			3.41958	3.30163	87.9973	170.697	252.951	335.417	418.058	500.339	582.557
3.42625	3.25128	5.46332	5.69791	5.50174	5.4942	5.67303	5.47858	5.22967			3.42625	3.25128	87.9312	170.634	252.905	335.366	418.012	500.286	582.505
3.43292	3.20049	5.39823	5.63303	5.45572	5.44529	5.62494	5.42303	5.18127			3.43292	3.20049	87.8661	170.569	252.859	335.317	417.964	500.23	582.456
3.43958	3.15174	5.33661	5.56801	5.4091	5.39988	5.57614	5.36904	5.13825			3.43958	3.15174	87.8045	170.504	252.813	335.271	417.916	500.176	582.413
3.44625	3.10483	5.27587	5.5014	5.36134	5.35592	5.52756	5.3164	5.09562			3.44625	3.10483	87.7437	170.437	252.765	335.227	417.867	500.124	582.371
3.45292	3.05837	5.21653	5.43353	5.30936	5.30645	5.47626	5.26231	5.05107			3.45292	3.05837	87.6844	170.369	252.713	335.178	417.816	500.07	582.326
3.45958	3.01109	5.15924	5.36642	5.25582	5.25488	5.42347	5.21121	5.00808			3.45958	3.01109	87.6271	170.302	252.659	335.126	417.763	500.018	582.283
3.46625	2.9625	5.10397	5.29806	5.20199	5.20674	5.36843	5.1612	4.96808			3.46625	2.9625	87.5718	170.234	252.606	335.078	417.708	499.968	582.243
3.47292	2.91735	5.04977	5.22941	5.14941	5.16045	5.31569	5.11462	4.92913			3.47292	2.91735	87.5176	170.165	252.553	335.032	417.655	499.922	582.204
3.47958	2.87524	4.99526	5.1658	5.09669	5.11269	5.26812	5.06917	4.88845			3.47958	2.87524	87.4631	170.102	252.5	334.984	417.607	499.876	582.164
3.48625	2.83541	4.93874	5.10979	5.04457	5.06338	5.22323	5.02267	4.85005			3.48625	2.83541	87.4066	170.046	252.448	334.935	417.563	499.83	582.125
3.49292	2.80151	4.88147	5.06118	4.99441	5.01947	5.17764	4.97875	4.81805			3.49292	2.80151	87.3493	169.997	252.398	334.891	417.517	499.786	582.093
3.49958	2.7703	4.81831	5.01189	4.94939	4.98394	5.13335	4.93275	4.7835			3.49958	2.7703	87.2862	169.948	252.353	334.855	417.473	499.74	582.059
3.50625	2.73993	4.75218	4.9598	4.90718	4.94578	5.08688	4.88999	4.74598			3.50625	2.73993	87.2201	169.896	252.311	334.817	417.426	499.697	582.021
3.51292	2.70805	4.68978	4.9124	4.87132	4.90617	5.04105	4.85143	4.70981			3.51292	2.70805	87.1577	169.848	252.275	334.778	417.38	499.659	581.985
3.51958	2.67075	4.63103	4.86562	4.83932	4.8657	4.99653	4.81413	4.67442			3.51958	2.67075	87.0989	169.801	252.243	334.737	417.336	499.621	581.95
3.52625	2.63145	4.57457	4.81384	4.80843	4.82359	4.95221	4.77818	4.63655			3.52625	2.63145	87.0424	169.75	252.212	334.695	417.292	499.585	581.912
3.53292	2.58997	4.51783	4.75821	4.77487	4.77763	4.90781	4.74099	4.5946			3.53292	2.58997	86.9857	169.694	252.178	334.649	417.247	499.548	581.87
3.53958	2.54587	4.46275	4.70301	4.73179	4.72544	4.86386	4.70451	4.55335			3.53958	2.54587	86.9306	169.639	252.135	334.597	417.203	499.512	581.828
3.54625	2.4967	4.40358	4.64489	4.6756	4.66789	4.82326	4.66154	4.51325			3.54625	2.4967	86.8715	169.581	252.079	334.539	417.163	499.469	581.788
3.55292	2.4454	4.33749	4.58207	4.60812	4.60385	4.78039	4.61453	4.47291			3.55292	2.4454	86.8054	169.518	252.012	334.475	417.12	499.422	581.748
3.55958	2.39522	4.26728	4.51711	4.5356	4.54192	4.73092	4.56864	4.43513			3.55958	2.39522	86.7352	169.453	251.939	334.413	417.07	499.376	581.71
3.56625	2.34051	4.19731	4.45216	4.46468	4.4878	4.67452	4.52347	4.39997			3.56625	2.34051	86.6652	169.388	251.868	334.359	417.014	499.331	581.675
3.57292	2.28354	4.1289	4.38802	4.39867	4.44033	4.61812	4.47985	4.36684			3.57292	2.28354	86.5968	169.324	251.802	334.312	416.957	499.287	581.642
3.57958	2.23149	4.06445	4.32889	4.34262	4.39683	4.56717	4.43877	4.33482			3.57958	2.23149	86.5323	169.265	251.746	334.268	416.907	499.246	581.61
3.58625	2.18846	4.0052	4.27984	4.29688	4.35769	4.52232	4.40479	4.3037			3.58625	2.18846	86.4731	169.216	251.701	334.229	416.862	499.212	581.579
3.59292	2.14442	3.94543	4.23261	4.25587	4.32164	4.48295	4.36743	4.26729			3.59292	2.14442	86.4133	169.168	251.659	334.193	416.822	499.175	581.542
3.59958	2.09685	3.88785	4.18083	4.21471	4.27749	4.44107	4.32702	4.2264			3.59958	2.09685	86.3557	169.117	251.618	334.149	416.78	499.134	581.502
3.60625	2.05413	3.83177	4.12734	4.1743	4.23019	4.40086	4.28954	4.18511			3.60625	2.05413	86.2996	169.063	251.578	334.102	416.74	499.097	581.46
3.61292	2.01475	3.77761	4.07684	4.13326	4.18436	4.35884	4.25588	4.14668			3.61292	2.01475	86.2455	169.013	251.537	334.056	416.698	499.063	581.422
3.61958	1.97389	3.72532	4.02951	4.09089	4.14305	4.3181	4.22504	4.11346			3.61958	1.97389	86.1932	168.965	251.495	334.015	416.657	499.032	581.389
3.62625	1.92898	3.67754	3.98193	4.05024	4.10646	4.27728	4.19538	4.08809			3.62625	1.92898	86.1454	168.918	251.454	333.978	416.617	499.003	581.363
3.63292	1.88523	3.63617	3.93477	4.01578	4.07538	4.23592	4.16928	4.07057			3.63292	1.88523	86.104	168.871	251.419	333.947	416.575	498.977	581.346
3.63958	1.84451	3.59498	3.88894	3.98336	4.05103	4.19863	4.14334	4.05322			3.63958	1.84451	86.0629	168.825	251.387	333.923	416.538	498.951	581.328
3.64625	1.80488	3.55106	3.8432	3.94924	4.02068	4.161	4.11182	4.02981			3.64625	1.80488	86.0189	168.779	251.353	333.892	416.5	498.919	581.305
3.65292	1.76902	3.50756	3.79867	3.9172	3.985	4.12966	4.07834	4.00204			3.65292	1.76902	85.9754	168.734	251.321	333.856	416.469	498.886	581.277
3.65958	1.74019	3.47111	3.75966	3.89129	3.95039	4.10353	4.05142	3.97846			3.65958	1.74019	85.939	168.695	251.295	333.822	416.443	498.859	581.254
3.66625	1.71667	3.43853	3.72694	3.87199	3.92264	4.08498	4.03219	3.95876			3.66625	1.71667	85.9064	168.663	251.276	333.794	416.424	498.839	581.234
3.67292	1.69397	3.40105	3.69684	3.84872	3.89826	4.07032	4.01331	3.93463			3.67292	1.69397	85.8689	168.633	251.252	333.77	416.41	498.821	581.21
3.67958	1.66849	3.35601	3.66857	3.82442	3.87505	4.05529	3.99355	3.90724			3.67958	1.66849	85.8239	168.604	251.228	333.747	416.395	498.801	581.182
3.68625	1.64209	3.31007	3.64391	3.80145	3.85162	4.04163	3.97668	3.88513			3.68625	1.64209	85.7779	168.58	251.205	333.723	416.381	498.784	581.16
3.69292	1.61208	3.26384	3.61842	3.77652	3.8275	4.02568	3.96098	3.86609			3.69292	1.61208	85.7317	168.554	251.18	333.699	416.365	498.768	581.141
3.69958	1.57691	3.21675	3.58216	3.74548	3.79858	4.00135	3.94059	3.84617			3.69958	1.57691	85.6846	168.518	251.149	333.67	416.341	498.748	581.121
3.70625	1.54058	3.17184	3.53992	3.70764	3.76628	3.96964	3.91475	3.82511			3.70625	1.54058	85.6397	168.476	251.111	333.638	416.309	498.722	581.1
3.71292	1.50701	3.13684	3.49976	3.67291	3.73791	3.93762	3.88976	3.81299			3.71292	1.50701	85.6047	168.436	251.077	333.609	416.277	498.697	581.088
3.71958	1.47563	3.11213	3.46603	3.64576	3.71507	3.91456	3.87078	3.81022			3.71958	1.47563	85.58	168.402	251.049	333.587	416.254	498.678	581.085
3.72625	1.4459	3.09099	3.43457	3.62537	3.69848	3.89847	3.85917	3.81483			3.72625	1.4459	85.5589	168.37	251.029	333.57	416.238	498.666	581.09
3.73292	1.41724	3.07043	3.40356	3.60762	3.68734	3.88866	3.85483	3.82288			3.73292	1.41724	85.5383	168.339	251.011	333.559	416.228	498.662	581.098
3.73958	1.38671	3.04277	3.3774	3.59182	3.68152	3.88587	3.85101	3.82621			3.73958	1.38671	85.5106	168.313	250.995	333.553	416.225	498.658	581.101
3.74625	1.3507	3.00103	3.35253	3.57463	3.67398	3.88381	3.84599	3.82024			3.74625	1.3507	85.4689	168.288	250.978	333.545	416.223	498.653	581.095
3.75292	1.3097	2.94955	3.32542	3.55204	3.65976	3.87918	3.8398	3.80404			3.75292	1.3097	85.4174	168.261	250.956	333.531	416.219	498.647	581.079
3.75958	1.27313	2.89867	3.29752	3.52537	3.64137	3.86975	3.83709	3.78797			3.75958	1.27313	85.3665	168.233	250.929	333.513	416.209	498.644	581.063
3.76625	1.24325	2.85782	3.27573	3.49933	3.62755	3.8605	3.8382	3.77525			3.76625	1.24325	85.3257	168.211	250.903	333.499	416.2	498.645	581.05
3.77292	1.22108	2.82803	3.26318	3.48208	3.62102	3.85332	3.83844	3.76644			3.77292	1.22108	85.2959	168.199	250.886	333.493	416.193	498.646	581.042
3.77958	1.20829	2.80761	3.25772	3.47196	3.61781	3.84945	3.839	3.76319			3.77958	1.20829	85.2755	168.193	250.876	333.489	416.189	498.646	581.038
3.78625	1.19795	2.79345	3.25399	3.46707	3.6172	3.84804	3.84201	3.76476			3.78625	1.19795	85.2613	168.19	250.871	333.489	416.187	498.649	581.04
3.79292	1.18526	2.77694	3.2478	3.46361	3.61465	3.84491	3.84554	3.76924			3.79292	1.18526	85.2448	168.184	250.867	333.486	416.184	498.653	581.044
3.79958	1.17222	2.76056	3.24166	3.45912	3.61039	3.83926	3.84871	3.77718			3.79958	1.17222	85.2284	168.177	250.863	333.482	416.179	498.656	581.052
3.80625	1.15961	2.74032	3.2362	3.45451	3.60702	3.83394	3.85088	3.78603			3.80625	1.15961	85.2082	168.172	250.858	333.479	416.173	498.658	581.061
3.81292	1.14424	2.71638	3.22577	3.44757	3.60329	3.82762	3.85268	3.79212			3.81292	1.14424	85.1842	168.162	250.851	333.475	416.167	498.66	581.067
3.81958	1.12588	2.69229	3.20995	3.4388	3.59811	3.81891	3.85482	3.79569			3.81958	1.12588	85.1602	168.146	250.842	333.47	416.158	498.662	581.071
3.82625	1.1109	2.67826	3.19977	3.43268	3.59274	3.81378	3.86082	3.80312			3.82625	1.1109	85.1461	168.136	250.836	333.464	416.153	498.668	581.078
3.83292	1.10166	2.6776	3.20049	3.4332	3.59148	3.81975	3.87446	3.82058			3.83292	1.10166	85.1455	168.136	250.837	333.463	416.159	498.682	581.096
3.83958	1.09002	2.67741	3.20741	3.44272	3.59732	3.83444	3.89144	3.84423			3.83958	1.09002	85.1453	168.143	250.846	333.469	416.174	498.699	581.119
3.84625	1.0728	2.67354	3.21166	3.45608	3.60755	3.8488	3.90664	3.86802			3.84625	1.0728	85.1414	168.147	250.86	333.479	416.188	498.714	581.143
3.85292	1.05497	2.67002	3.21392	3.47189	3.62083	3.86304	3.9241	3.89263			3.85292	1.05497	85.1379	168.15	250.876	333.492	416.202	498.731	581.168
3.85958	1.04291	2.6694	3.21729	3.49151	3.63883	3.88359	3.94733	3.92158			3.85958	1.04291	85.1373	168.153	250.895	333.51	416.223	498.755	581.197
3.86625	1.03613	2.66787	3.22158	3.51249	3.66164	3.90777	3.9725	3.95342			3.86625	1.03613	85.1357	168.157	250.916	333.533	416.247	498.78	581.229
3.87292	1.03332	2.66458	3.23119	3.53221	3.69173	3.92953	3.99686	3.98255			3.87292	1.03332	85.1325	168.167	250.936	333.563	416.269	498.804	581.258
3.87958	1.03655	2.66686	3.24565	3.54901	3.72588	3.95122	4.02156	4.0082			3.87958	1.03655	85.1347	168.181	250.953	333.597	416.291	498.829	581.283
3.88625	1.04747	2.67587	3.2645	3.56758	3.76206	3.97857	4.05106	4.03724			3.88625	1.04747	85.1437	168.2	250.971	333.634	416.318	498.858	581.312
3.89292	1.05532	2.68515	3.28362	3.58652	3.79598	4.01057	4.08276	4.07322			3.89292	1.05532	85.153	168.219	250.99	333.667	416.35	498.89	581.348
3.89958	1.05774	2.69329	3.30404	3.60361	3.82558	4.03975	4.11999	4.11617			3.89958	1.05774	85.1612	168.24	251.007	333.697	416.379	498.927	581.391
3.90625	1.06045	2.70124	3.32808	3.62698	3.85467	4.06956	4.16227	4.16656			3.90625	1.06045	85.1691	168.264	251.031	333.726	416.409	498.97	581.442
3.91292	1.06348	2.70953	3.34852	3.65843	3.88255	4.10229	4.2068	4.22062			3.91292	1.06348	85.1774	168.284	251.062	333.754	416.442	499.014	581.496
3.91958	1.06177	2.71353	3.35971	3.68967	3.90734	4.13492	4.24657	4.27184			3.91958	1.06177	85.1814	168.295	251.093	333.779	416.474	499.054	581.547
3.92625	1.05548	2.71869	3.36975	3.71287	3.93073	4.16573	4.2851	4.31848			3.92625	1.05548	85.1866	168.305	251.116	333.802	416.505	499.092	581.594
3.93292	1.05468	2.72885	3.38843	3.73873	3.95852	4.19934	4.32817	4.36298			3.93292	1.05468	85.1967	168.324	251.142	333.83	416.539	499.135	581.638
3.93958	1.06019	2.7439	3.41835	3.77145	3.99376	4.24194	4.37326	4.40807			3.93958	1.06019	85.2118	168.354	251.175	333.865	416.581	499.181	581.683
3.94625	1.06162	2.75868	3.44958	3.80681	4.03375	4.28855	4.41616	4.4505			3.94625	1.06162	85.2266	168.385	251.21	333.905	416.628	499.223	581.726
3.95292	1.05631	2.77531	3.47976	3.83888	4.07402	4.3347	4.46093	4.49526			3.95292	1.05631	85.2432	168.416	251.242	333.946	416.674	499.268	581.77
3.95958	1.05448	2.79875	3.51684	3.87852	4.11946	4.38548	4.51632	4.54969			3.95958	1.05448	85.2666	168.453	251.282	333.991	416.725	499.324	581.825
3.96625	1.05617	2.82667	3.55731	3.92943	4.17359	4.44374	4.57905	4.61147			3.96625	1.05617	85.2945	168.493	251.333	334.045	416.783	499.386	581.887
3.97292	1.05287	2.8577	3.59908	3.97947	4.2318	4.50433	4.64154	4.67111			3.97292	1.05287	85.3256	168.535	251.383	334.103	416.844	499.449	581.946
3.97958	1.04228	2.89002	3.63424	4.02851	4.29156	4.56154	4.70343	4.72823			3.97958	1.04228	85.3579	168.57	251.432	334.163	416.901	499.511	582.003
3.98625	1.03215	2.92185	3.66686	4.07622	4.35015	4.61727	4.76864	4.78676			3.98625	1.03215	85.3897	168.603	251.48	334.222	416.957	499.576	582.062
3.99292	1.02946	2.95111	3.70089	4.12944	4.41021	4.67348	4.83462	4.84654			3.99292	1.02946	85.419	168.637	251.533	334.282	417.013	499.642	582.122
3.99958	1.037	2.98059	3.74292	4.1866	4.47301	4.73506	4.90272	4.91274			3.99958	1.037	85.4485	168.679	251.59	334.345	417.074	499.71	582.188
4.00625	1.05611	3.01448	3.79903	4.25007	4.54038	4.80872	4.97524	4.99097			4.00625	1.05611	85.4824	168.735	251.654	334.412	417.148	499.782	582.266
4.01292	1.08107	3.0485	3.86027	4.31974	4.61458	4.89137	5.05455	5.0784			4.01292	1.08107	85.5164	168.796	251.723	334.486	417.231	499.862	582.354
4.01958	1.10869	3.08089	3.92228	4.38752	4.6919	4.97394	5.13702	5.16896			4.01958	1.10869	85.5488	168.858	251.791	334.563	417.313	499.944	582.444
4.02625	1.1381	3.1165	3.98628	4.45892	4.77256	5.05228	5.22412	5.26322			4.02625	1.1381	85.5844	168.922	251.863	334.644	417.392	500.031	582.538
4.03292	1.1638	3.15794	4.053	4.53645	4.85458	5.13284	5.31706	5.35854			4.03292	1.1638	85.6258	168.989	251.94	334.726	417.472	500.124	582.634
4.03958	1.18033	3.19831	4.11253	4.61468	4.93221	5.21159	5.41226	5.44946			4.03958	1.18033	85.6662	169.048	252.018	334.804	417.551	500.22	582.725
4.04625	1.19099	3.23329	4.16595	4.68907	5.00558	5.28662	5.50828	5.53832			4.04625	1.19099	85.7012	169.102	252.093	334.877	417.626	500.316	582.813
4.05292	1.20326	3.26797	4.22197	4.76281	5.08428	5.3625	5.60495	5.63117			4.05292	1.20326	85.7358	169.158	252.166	334.956	417.702	500.412	582.906
4.05958	1.22542	3.30873	4.29236	4.84454	5.1703	5.44601	5.70769	5.73392			4.05958	1.22542	85.7766	169.228	252.248	335.042	417.785	500.515	583.009
4.06625	1.25095	3.35523	4.36661	4.92927	5.26481	5.53765	5.81285	5.84003			4.06625	1.25095	85.8231	169.302	252.333	335.136	417.877	500.62	583.115
4.07292	1.27508	3.40606	4.43862	5.00961	5.36084	5.62879	5.91852	5.94951			4.07292	1.27508	85.8739	169.374	252.413	335.232	417.968	500.726	583.225
4.07958	1.29587	3.46214	4.51357	5.08964	5.4608	5.72294	6.02419	6.0609			4.07958	1.29587	85.93	169.449	252.493	335.332	418.062	500.831	583.336
4.08625	1.31585	3.52647	4.59239	5.17429	5.5618	5.82294	6.13239	6.17721			4.08625	1.31585	85.9943	169.528	252.578	335.433	418.162	500.94	583.452
4.09292	1.33102	3.59647	4.67237	5.26749	5.65922	5.92684	6.24101	6.29537			4.09292	1.33102	86.0643	169.608	252.671	335.531	418.266	501.048	583.57
4.09958	1.33762	3.66888	4.74706	5.36174	5.75198	6.03261	6.34918	6.41355			4.09958	1.33762	86.1367	169.683	252.765	335.623	418.372	501.156	583.689
4.10625	1.34085	3.73839	4.8282	5.4588	5.84419	6.1452	6.45922	6.5317			4.10625	1.34085	86.2063	169.764	252.862	335.716	418.485	501.266	583.807
4.11292	1.34703	3.80179	4.91854	5.55696	5.94214	6.26682	6.57317	6.64851			4.11292	1.34703	86.2697	169.854	252.961	335.814	418.606	501.38	583.924
4.11958	1.36016	3.86451	5.00987	5.65145	6.04135	6.39109	6.69215	6.76416			4.11958	1.36016	86.3324	169.946	253.055	335.913	418.73	501.499	584.039
4.12625	1.37628	3.92355	5.0944	5.73947	6.14091	6.50819	6.80793	6.87421			4.12625	1.37628	86.3914	170.03	253.143	336.012	418.848	501.615	584.149
4.13292	1.39543	3.97894	5.17309	5.81592	6.23498	6.61308	6.91721	6.97777			4.13292	1.39543	86.4468	170.109	253.22	336.106	418.952	501.724	584.253
4.13958	1.42074	4.02904	5.25314	5.88719	6.32734	6.71041	7.01833	7.07603			4.13958	1.42074	86.4969	170.189	253.291	336.199	419.05	501.826	584.351
4.14625	1.44957	4.07885	5.3254	5.95655	6.42035	6.801	7.11105	7.16541			4.14625	1.44957	86.5467	170.261	253.36	336.292	419.14	501.918	584.441
4.15292	1.4785	4.12972	5.38409	6.02719	6.50827	6.8821	7.19197	7.24489			4.15292	1.4785	86.5976	170.32	253.431	336.38	419.221	501.999	584.52
4.15958	1.50359	4.16911	5.43191	6.09819	6.58895	6.95133	7.25711	7.31003			4.15958	1.50359	86.637	170.368	253.502	336.46	419.291	502.064	584.585
4.16625	1.52142	4.19362	5.4695	6.16033	6.65139	7.00521	7.30498	7.35838			4.16625	1.52142	86.6615	170.405	253.564	336.523	419.345	502.112	584.634
4.17292	1.5326	4.2048	5.49396	6.20814	6.69915	7.04537	7.33523	7.38435			4.17292	1.5326	86.6727	170.43	253.612	336.571	419.385	502.142	584.659
4.17958	1.5394	4.20969	5.50183	6.23675	6.72753	7.06912	7.35109	7.3921			4.17958	1.5394	86.6776	170.438	253.64	336.599	419.408	502.158	584.667
4.18625	1.54547	4.2067	5.49859	6.24519	6.73492	7.07689	7.35049	7.38339			4.18625	1.54547	86.6746	170.434	253.649	336.606	419.416	502.158	584.659
4.19292	1.55289	4.19361	5.48552	6.22827	6.72279	7.06417	7.32739	7.356			4.19292	1.55289	86.6615	170.421	253.632	336.594	419.404	502.135	584.631
4.19958	1.5575	4.17152	5.45692	6.18506	6.69187	7.02684	7.27526	7.30434			4.19958	1.5575	86.6394	170.393	253.589	336.563	419.366	502.083	584.579
4.20625	1.55991	4.1415	5.40871	6.11918	6.64239	6.9605	7.19517	7.22664			4.20625	1.55991	86.6094	170.344	253.523	336.514	419.3	502.002	584.502
4.21292	1.56139	4.10198	5.34189	6.03791	6.57016	6.8686	7.08793	7.12751			4.21292	1.56139	86.5699	170.278	253.442	336.442	419.208	501.895	584.403
4.21958	1.56152	4.04774	5.25782	5.94348	6.47401	6.75656	6.9555	7.00461			4.21958	1.56152	86.5156	170.194	253.347	336.346	419.096	501.763	584.28
4.22625	1.56065	3.97535	5.15652	5.83755	6.3561	6.62211	6.79584	6.85402			4.22625	1.56065	86.4432	170.092	253.241	336.228	418.961	501.603	584.129
4.23292	1.55741	3.88866	5.03859	5.71622	6.21135	6.46413	6.61522	6.67721			4.23292	1.55741	86.3565	169.974	253.12	336.083	418.803	501.422	583.952
4.23958	1.56092	3.79585	4.90994	5.58028	6.04006	6.28329	6.41798	6.47902			4.23958	1.56092	86.2637	169.846	252.984	335.912	418.623	501.225	583.754
4.24625	1.56792	3.6927	4.76818	5.42842	5.8481	6.08494	6.2023	6.26095			4.24625	1.56792	86.1606	169.704	252.832	335.72	418.424	501.01	583.536
4.25292	1.57364	3.58112	4.61146	5.25644	5.64151	5.86662	5.96674	6.02348			4.25292	1.57364	86.049	169.547	252.66	335.513	418.206	500.774	583.299
4.25958	1.57128	3.46194	4.43713	5.06517	5.42099	5.62686	5.7088	5.7622			4.25958	1.57128	85.9298	169.373	252.469	335.292	417.966	500.516	583.037
4.26625	1.56433	3.34007	4.24762	4.85569	5.18064	5.36702	5.43387	5.48298			4.26625	1.56433	85.8079	169.183	252.259	335.052	417.706	500.241	582.758
4.27292	1.55361	3.21109	4.04628	4.63248	4.92738	5.09508	5.14419	5.1852			4.27292	1.55361	85.679	168.982	252.036	334.799	417.434	499.951	582.46
4.27958	1.53645	3.07425	3.8392	4.39396	4.66581	4.81337	4.84808	4.87383			4.27958	1.53645	85.5421	168.775	251.798	334.537	417.153	499.655	582.149
4.28625	1.51562	2.93755	3.63388	4.15014	4.40343	4.53355	4.55498	4.55784			4.28625	1.51562	85.4054	168.57	251.554	334.275	416.873	499.362	581.833
4.29292	1.49528	2.80563	3.4354	3.91457	4.14276	4.26176	4.26618	4.24806			4.29292	1.49528	85.2735	168.371	251.318	334.014	416.601	499.073	581.523
4.29958	1.47402	2.67422	3.24251	3.6863	3.88364	4.00085	3.97932	3.95071			4.29958	1.47402	85.1421	168.178	251.09	333.755	416.34	498.787	581.226
4.30625	1.44997	2.54049	3.05639	3.45888	3.62935	3.74361	3.69873	3.66726			4.30625	1.44997	85.0084	167.992	250.862	333.501	416.083	498.506	580.942
4.31292	1.42356	2.41062	2.87799	3.23774	3.38738	3.49323	3.43152	3.40291			4.31292	1.42356	84.8785	167.814	250.641	333.259	415.833	498.239	580.678
4.31958	1.39493	2.29043	2.70811	3.03647	3.16188	3.25987	3.18021	3.16066			4.31958	1.39493	84.7583	167.644	250.44	333.033	415.599	497.987	580.436
4.32625	1.35723	2.17548	2.54287	2.85271	2.94726	3.04158	2.94081	2.93604			4.32625	1.35723	84.6434	167.479	250.256	332.819	415.381	497.748	580.211
4.33292	1.31221	2.06085	2.37961	2.67433	2.73534	2.82861	2.7184	2.71936			4.33292	1.31221	84.5287	167.315	250.078	332.607	415.168	497.526	579.994
4.33958	1.26446	1.94586	2.22204	2.49688	2.53146	2.61914	2.51568	2.51043			4.33958	1.26446	84.4137	167.158	249.901	332.403	414.959	497.323	579.786
4.34625	1.21607	1.83834	2.07589	2.33265	2.341	2.42364	2.33568	2.31708			4.34625	1.21607	84.3062	167.012	249.736	332.213	414.763	497.143	579.592
4.35292	1.16462	1.74064	1.94066	2.18461	2.16839	2.2498	2.17027	2.14404			4.35292	1.16462	84.2085	166.876	249.588	332.04	414.589	496.978	579.419
4.35958	1.10926	1.64522	1.8146	2.04375	2.00983	2.09423	2.01572	1.98711			4.35958	1.10926	84.1131	166.75	249.447	331.881	414.434	496.823	579.262
4.36625	1.05491	1.55082	1.70021	1.90834	1.86976	1.95257	1.87316	1.84026			4.36625	1.05491	84.0187	166.636	249.312	331.741	414.292	496.68	579.115
4.37292	0.9983	1.45606	1.59407	1.78356	1.75038	1.82282	1.73692	1.70211			4.37292	0.9983	83.9239	166.53	249.187	331.622	414.162	496.544	578.977
4.37958	0.938663	1.36257	1.49315	1.66989	1.64161	1.70161	1.60767	1.57429			4.37958	0.938663	83.8304	166.429	249.074	331.513	414.041	496.415	578.849
4.38625	0.874135	1.27039	1.39427	1.56107	1.53639	1.58763	1.48306	1.4554			4.38625	0.874135	83.7383	166.33	248.965	331.408	413.927	496.29	578.731
4.39292	0.810333	1.1837	1.301	1.45457	1.42816	1.47706	1.37062	1.34821			4.39292	0.810333	83.6516	166.237	248.858	331.3	413.816	496.178	578.623
4.39958	0.748569	1.10572	1.21367	1.35878	1.32286	1.37178	1.2688	1.24686			4.39958	0.748569	83.5736	166.149	248.762	331.194	413.711	496.076	578.522
4.40625	0.686875	1.03497	1.13119	1.27428	1.21836	1.27202	1.17373	1.15418			4.40625	0.686875	83.5028	166.067	248.678	331.09	413.611	495.981	578.429
4.41292	0.630287	0.97361	1.05766	1.19775	1.11964	1.18455	1.08662	1.07422			4.41292	0.630287	83.4415	165.993	248.601	330.991	413.524	495.894	578.349
4.41958	0.584547	0.921194	0.994482	1.12896	1.03473	1.11344	1.00989	1.00655			4.41958	0.584547	83.3891	165.93	248.533	330.906	413.453	495.817	578.282
4.42625	0.550575	0.872917	0.93994	1.07075	0.966149	1.0556	0.942058	0.949688			4.42625	0.550575	83.3408	165.876	248.474	330.838	413.395	495.749	578.225
4.43292	0.518432	0.821224	0.886184	1.01785	0.910936	1.00254	0.87749	0.895133			4.43292	0.518432	83.2891	165.822	248.421	330.782	413.342	495.685	578.17
4.43958	0.489235	0.770569	0.83351	0.961954	0.860693	0.949882	0.817776	0.848294			4.43958	0.489235	83.2384	165.769	248.366	330.732	413.289	495.625	578.123
4.44625	0.468479	0.726924	0.786944	0.904327	0.817448	0.899812	0.769363	0.811324			4.44625	0.468479	83.1948	165.723	248.308	330.689	413.239	495.577	578.086
4.45292	0.45247	0.689458	0.745331	0.850816	0.778378	0.851434	0.734281	0.780534			4.45292	0.45247	83.1573	165.681	248.254	330.65	413.191	495.542	578.056
4.45958	0.435084	0.658244	0.709278	0.806141	0.737921	0.80385	0.708789	0.749797			4.45958	0.435084	83.1261	165.645	248.21	330.609	413.143	495.516	578.025
4.46625	0.416469	0.638198	0.677157	0.770627	0.699962	0.760284	0.687789	0.71926			4.46625	0.416469	83.1061	165.613	248.174	330.571	413.1	495.495	577.994
4.47292	0.404128	0.631102	0.650884	0.742194	0.667116	0.724849	0.668772	0.692614			4.47292	0.404128	83.099	165.587	248.146	330.539	413.064	495.476	577.968
4.47958	0.391335	0.62117	0.626554	0.719424	0.639473	0.696208	0.649304	0.6679			4.47958	0.391335	83.089	165.562	248.123	330.511	413.036	495.457	577.943
4.48625	0.367341	0.600991	0.601182	0.698919	0.609968	0.670043	0.627217	0.641046			4.48625	0.367341	83.0689	165.537	248.103	330.481	413.009	495.434	577.916
4.49292	0.337185	0.57322	0.572432	0.674616	0.578242	0.646097	0.599923	0.61232			4.49292	0.337185	83.0411	165.508	248.078	330.45	412.985	495.407	577.887
4.49958	0.308039	0.541213	0.541798	0.641565	0.549062	0.625472	0.5703	0.581744			4.49958	0.308039	83.0091	165.478	248.045	330.421	412.965	495.378	577.857
4.50625	0.281739	0.504899	0.509306	0.601953	0.520454	0.60401	0.538754	0.550198			4.50625	0.281739	82.9728	165.445	248.006	330.392	412.943	495.346	577.825
4.51292	0.256473	0.467235	0.477521	0.561786	0.490025	0.581268	0.505858	0.518733			4.51292	0.256473	82.9351	165.413	247.965	330.362	412.921	495.313	577.794
4.51958	0.236884	0.438109	0.449237	0.527292	0.459278	0.560663	0.471011	0.490084			4.51958	0.236884	82.906	165.385	247.931	330.331	412.9	495.278	577.765
4.52625	0.228248	0.418506	0.426104	0.49827	0.429838	0.541561	0.438533	0.467143			4.52625	0.228248	82.8864	165.362	247.902	330.301	412.881	495.246	577.742
4.53292	0.229847	0.408184	0.408384	0.476383	0.406689	0.522558	0.411998	0.449669			4.53292	0.229847	82.8761	165.344	247.88	330.278	412.862	495.219	577.725
4.53958	0.23348	0.403711	0.392752	0.462875	0.389836	0.504889	0.387975	0.440427			4.53958	0.23348	82.8716	165.329	247.866	330.261	412.844	495.195	577.716
4.54625	0.233426	0.398412	0.379498	0.452046	0.373215	0.488772	0.36408	0.432267			4.54625	0.233426	82.8663	165.315	247.856	330.245	412.828	495.171	577.707
4.55292	0.229009	0.386365	0.37148	0.4409	0.358112	0.470623	0.342019	0.419744			4.55292	0.229009	82.8542	165.307	247.845	330.23	412.81	495.149	577.695
4.55958	0.22055	0.367416	0.363678	0.424783	0.341561	0.445817	0.326885	0.400318			4.55958	0.22055	82.8353	165.299	247.828	330.213	412.785	495.134	577.675
4.56625	0.209129	0.35075	0.354147	0.408552	0.326279	0.420041	0.317371	0.378406			4.56625	0.209129	82.8186	165.29	247.812	330.198	412.759	495.125	577.654
4.57292	0.195383	0.335573	0.340981	0.395502	0.30907	0.398988	0.307916	0.357984			4.57292	0.195383	82.8034	165.277	247.799	330.181	412.738	495.115	577.633
4.57958	0.183544	0.320873	0.328178	0.387431	0.288561	0.379439	0.299892	0.337562			4.57958	0.183544	82.7887	165.264	247.791	330.16	412.719	495.107	577.613
4.58625	0.173881	0.306442	0.316692	0.383743	0.271298	0.358779	0.29309	0.316455			4.58625	0.173881	82.7743	165.252	247.787	330.143	412.698	495.1	577.592
4.59292	0.164774	0.297812	0.302297	0.378347	0.255761	0.338603	0.289229	0.294474			4.59292	0.164774	82.7657	165.238	247.782	330.127	412.678	495.096	577.57
4.59958	0.152644	0.292834	0.287757	0.371434	0.244936	0.32353	0.283298	0.276622			4.59958	0.152644	82.7607	165.224	247.775	330.116	412.663	495.091	577.552
4.60625	0.142344	0.285872	0.276834	0.362298	0.233239	0.312928	0.272044	0.261553			4.60625	0.142344	82.7537	165.213	247.766	330.105	412.652	495.079	577.537
4.61292	0.132093	0.278005	0.268543	0.35696	0.220683	0.307669	0.260362	0.24701			4.61292	0.132093	82.7459	165.204	247.761	330.092	412.647	495.068	577.522
4.61958	0.122721	0.273878	0.259378	0.351286	0.207782	0.306457	0.25099	0.23287			4.61958	0.122721	82.7418	165.195	247.755	330.079	412.646	495.058	577.508
4.62625	0.111854	0.273501	0.249495	0.342777	0.198986	0.307774	0.245845	0.221526			4.62625	0.111854	82.7414	165.185	247.746	330.07	412.647	495.053	577.497
4.63292	0.103644	0.272921	0.242215	0.335512	0.19417	0.307229	0.241927	0.216177			4.63292	0.103644	82.7408	165.178	247.739	330.066	412.647	495.049	577.491
4.63958	0.102169	0.271447	0.237086	0.331557	0.190442	0.3026	0.238545	0.211842			4.63958	0.102169	82.7393	165.173	247.735	330.062	412.642	495.046	577.487
4.64625	0.106725	0.270757	0.232245	0.332962	0.185975	0.294952	0.238809	0.209245			4.64625	0.106725	82.7386	165.168	247.737	330.057	412.634	495.046	577.484
4.65292	0.112017	0.268896	0.229551	0.332619	0.183565	0.284388	0.238855	0.207384			4.65292	0.112017	82.7368	165.165	247.736	330.055	412.624	495.046	577.483
4.65958	0.111007	0.262641	0.230053	0.326498	0.18013	0.271592	0.232124	0.203514			4.65958	0.111007	82.7305	165.166	247.73	330.052	412.611	495.039	577.479
4.66625	0.105983	0.251419	0.231258	0.313652	0.172788	0.261067	0.216133	0.197536			4.66625	0.105983	82.7193	165.167	247.717	330.044	412.6	495.023	577.473
4.67292	0.102792	0.242506	0.232622	0.301497	0.162893	0.255097	0.202451	0.194822			4.67292	0.102792	82.7104	165.168	247.705	330.034	412.594	495.01	577.47
4.67958	0.100396	0.238202	0.233243	0.294947	0.156505	0.257403	0.191949	0.195286			4.67958	0.100396	82.7061	165.169	247.699	330.028	412.597	494.999	577.47
4.68625	0.0941519	0.234819	0.229822	0.288031	0.150925	0.260691	0.180936	0.195718			4.68625	0.0941519	82.7027	165.166	247.692	330.022	412.6	494.988	577.471
4.69292	0.0821923	0.227151	0.221673	0.277158	0.143973	0.2586	0.166116	0.189481			4.69292	0.0821923	82.695	165.157	247.681	330.015	412.598	494.973	577.465
4.69958	0.0745391	0.218544	0.212314	0.26672	0.136559	0.249196	0.157032	0.180397			4.69958	0.0745391	82.6864	165.148	247.67	330.008	412.589	494.964	577.456
4.70625	0.0699568	0.213008	0.207143	0.263191	0.133014	0.23863	0.155787	0.172477			4.70625	0.0699568	82.6809	165.143	247.667	330.005	412.578	494.963	577.448
4.71292	0.0610335	0.207423	0.204787	0.261621	0.132746	0.230559	0.15497	0.163077			4.71292	0.0610335	82.6753	165.141	247.665	330.004	412.57	494.962	577.438
4.71958	0.0485066	0.201095	0.201901	0.260754	0.134645	0.223172	0.15198	0.150073			4.71958	0.0485066	82.669	165.138	247.664	330.006	412.563	494.959	577.425
4.72625	0.0369357	0.192385	0.196555	0.2589	0.138961	0.217718	0.148516	0.135641			4.72625	0.0369357	82.6603	165.132	247.663	330.01	412.557	494.956	577.411
4.73292	0.0322377	0.18721	0.190995	0.260135	0.141345	0.213467	0.147155	0.126651			4.73292	0.0322377	82.6551	165.127	247.664	330.013	412.553	494.954	577.402
4.73958	0.0303544	0.187234	0.188228	0.263622	0.142882	0.215033	0.147656	0.125245			4.73958	0.0303544	82.6551	165.124	247.667	330.014	412.554	494.955	577.4
4.74625	0.0294128	0.192014	0.189085	0.269097	0.1415	0.217025	0.151006	0.130502			4.74625	0.0294128	82.6599	165.125	247.673	330.013	412.556	494.958	577.406
4.75292	0.0304881	0.192613	0.188693	0.273862	0.139013	0.215894	0.154943	0.137776			4.75292	0.0304881	82.6605	165.124	247.677	330.011	412.555	494.962	577.413
4.75958	0.0325377	0.189894	0.186191	0.27118	0.132533	0.209282	0.155085	0.145071			4.75958	0.0325377	82.6578	165.122	247.675	330.004	412.549	494.962	577.42
4.76625	0.037189	0.191207	0.185466	0.266036	0.124426	0.203096	0.152107	0.152107			4.76625	0.037189	82.6591	165.121	247.67	329.996	412.542	494.959	577.427
4.77292	0.0405177	0.196443	0.190474	0.261193	0.12253	0.199762	0.149713	0.154959			4.77292	0.0405177	82.6643	165.126	247.665	329.994	412.539	494.957	577.43
4.77958	0.0390919	0.199786	0.196185	0.255005	0.124146	0.194069	0.145427	0.151149			4.77958	0.0390919	82.6677	165.132	247.659	329.996	412.533	494.953	577.426
4.78625	0.0398273	0.200521	0.197785	0.246109	0.123511	0.186224	0.139486	0.142824			4.78625	0.0398273	82.6684	165.134	247.65	329.995	412.526	494.947	577.418
4.79292	0.0487647	0.205644	0.197011	0.241306	0.121743	0.184053	0.134595	0.135549			4.79292	0.0487647	82.6735	165.133	247.645	329.993	412.523	494.942	577.411
4.79958	0.0646199	0.209578	0.195829	0.240725	0.119834	0.187851	0.133284	0.128993			4.79958	0.0646199	82.6775	165.132	247.644	329.991	412.527	494.941	577.404
4.80625	0.0791874	0.208887	0.197865	0.244095	0.11791	0.192605	0.134024	0.128778			4.80625	0.0791874	82.6768	165.134	247.648	329.989	412.532	494.941	577.404
4.81292	0.0886875	0.205513	0.202298	0.247811	0.116118	0.195642	0.135418	0.136848			4.81292	0.0886875	82.6734	165.138	247.651	329.988	412.535	494.943	577.412
4.81958	0.0947484	0.207282	0.206594	0.254513	0.115477	0.200413	0.13671	0.150538			4.81958	0.0947484	82.6752	165.142	247.658	329.987	412.54	494.944	577.426
4.82625	0.0963948	0.211313	0.206427	0.260117	0.115851	0.207847	0.135972	0.163152			4.82625	0.0963948	82.6792	165.142	247.664	329.987	412.547	494.943	577.438
4.83292	0.0919516	0.214976	0.203147	0.261355	0.114151	0.213184	0.13439	0.174921			4.83292	0.0919516	82.6829	165.139	247.665	329.986	412.553	494.942	577.45
4.83958	0.0808759	0.217251	0.19985	0.25976	0.115854	0.215731	0.132374	0.183873			4.83958	0.0808759	82.6851	165.136	247.663	329.987	412.555	494.94	577.459
4.84625	0.0717605	0.221487	0.19929	0.255518	0.120848	0.21659	0.137087	0.19097			4.84625	0.0717605	82.6894	165.135	247.659	329.992	412.556	494.944	577.466
4.85292	0.0716588	0.230446	0.204574	0.258816	0.130697	0.225406	0.150337	0.197067			4.85292	0.0716588	82.6983	165.14	247.662	330.002	412.565	494.958	577.472
4.85958	0.0734771	0.234648	0.210132	0.263146	0.14359	0.240149	0.161215	0.198885			4.85958	0.0734771	82.7025	165.146	247.667	330.015	412.58	494.968	577.474
4.86625	0.0693529	0.230524	0.214372	0.26303	0.153389	0.249606	0.165197	0.194761			4.86625	0.0693529	82.6984	165.15	247.667	330.025	412.589	494.972	577.47
4.87292	0.0623502	0.224952	0.22027	0.259588	0.158965	0.250861	0.166778	0.189666			4.87292	0.0623502	82.6928	165.156	247.663	330.03	412.59	494.974	577.465
4.87958	0.0567183	0.223134	0.230119	0.259616	0.16086	0.251567	0.17259	0.187848			4.87958	0.0567183	82.691	165.166	247.663	330.032	412.591	494.98	577.463
4.88625	0.0541591	0.227728	0.240613	0.260466	0.162648	0.253033	0.17909	0.187197			4.88625	0.0541591	82.6956	165.176	247.664	330.034	412.592	494.986	577.462
4.89292	0.051416	0.228323	0.241641	0.253373	0.161522	0.24962	0.176347	0.184454			4.89292	0.051416	82.6962	165.177	247.657	330.033	412.589	494.984	577.46
4.89958	0.0502924	0.225292	0.23652	0.240253	0.156199	0.241695	0.169502	0.181423			4.89958	0.0502924	82.6932	165.172	247.644	330.028	412.581	494.977	577.457
4.90625	0.0550339	0.225265	0.234923	0.236671	0.154768	0.235289	0.164706	0.182349			4.90625	0.0550339	82.6931	165.171	247.64	330.026	412.575	494.972	577.457
4.91292	0.0642966	0.229759	0.239647	0.24532	0.161661	0.237271	0.169678	0.18589			4.91292	0.0642966	82.6976	165.175	247.649	330.033	412.577	494.977	577.461
4.91958	0.0726171	0.235695	0.246088	0.258815	0.172901	0.243377	0.178475	0.19278			4.91958	0.0726171	82.7036	165.182	247.662	330.044	412.583	494.986	577.468
4.92625	0.0764524	0.2381	0.252229	0.273927	0.18274	0.252638	0.186602	0.199			4.92625	0.0764524	82.706	165.188	247.678	330.054	412.592	494.994	577.474
4.93292	0.0703217	0.235307	0.258147	0.288619	0.189677	0.261384	0.191915	0.200498			4.93292	0.0703217	82.7032	165.194	247.692	330.061	412.601	494.999	577.476
4.93958	0.0598806	0.232019	0.262728	0.301141	0.193026	0.265226	0.196256	0.200071			4.93958	0.0598806	82.6999	165.198	247.705	330.065	412.605	495.004	577.475
4.94625	0.0524179	0.230755	0.265399	0.308643	0.189948	0.265148	0.205006	0.202622			4.94625	0.0524179	82.6986	165.201	247.712	330.061	412.605	495.012	577.478
4.95292	0.0481256	0.230754	0.263294	0.309586	0.180947	0.265688	0.20882	0.205482			4.95292	0.0481256	82.6986	165.199	247.713	330.052	412.605	495.016	577.481
4.95958	0.0446539	0.228713	0.259218	0.304476	0.169235	0.265761	0.205825	0.20201			4.95958	0.0446539	82.6966	165.195	247.708	330.041	412.605	495.013	577.477
4.96625	0.04332	0.226902	0.256753	0.297641	0.162458	0.261812	0.198292	0.196385			4.96625	0.04332	82.6948	165.193	247.701	330.034	412.601	495.006	577.472
4.97292	0.049594	0.227931	0.259092	0.293724	0.161753	0.254092	0.193599	0.196937			4.97292	0.049594	82.6958	165.195	247.697	330.033	412.593	495.001	577.472
4.97958	0.0637407	0.233018	0.264525	0.294186	0.164128	0.250983	0.199162	0.202977			4.97958	0.0637407	82.7009	165.2	247.698	330.036	412.59	495.006	577.478
4.98625	0.078798	0.239015	0.27041	0.297078	0.171025	0.254631	0.207544	0.209451			4.98625	0.078798	82.7069	165.206	247.701	330.043	412.594	495.015	577.485
4.99292	0.0921229	0.240896	0.274498	0.304255	0.184049	0.259632	0.217531	0.215624			4.99292	0.0921229	82.7088	165.21	247.708	330.056	412.599	495.025	577.491
4.99958	0.0996053	0.240749	0.275387	0.313248	0.200153	0.261825	0.223583	0.220722			4.99958	0.0996053	82.7086	165.211	247.717	330.072	412.601	495.031	577.496
5.00625	0.096189	0.236856	0.270216	0.316799	0.205469	0.258355	0.224458	0.223028			5.00625	0.096189	82.7047	165.206	247.72	330.077	412.598	495.032	577.498
5.01292	0.0827695	0.23345	0.257769	0.312587	0.200723	0.251473	0.220099	0.221529			5.01292	0.0827695	82.7013	165.194	247.716	330.072	412.591	495.027	577.497
5.01958	0.067295	0.228943	0.244748	0.302147	0.192071	0.24139	0.210346	0.22036			5.01958	0.067295	82.6968	165.18	247.706	330.064	412.581	495.018	577.495
5.02625	0.0562602	0.227445	0.234614	0.292856	0.185784	0.231967	0.201696	0.2222			5.02625	0.0562602	82.6953	165.17	247.696	330.057	412.571	495.009	577.497
5.03292	0.0485356	0.230687	0.23141	0.281846	0.17643	0.22507	0.196355	0.221627			5.03292	0.0485356	82.6986	165.167	247.685	330.048	412.564	495.004	577.497
5.03958	0.0452886	0.238884	0.230269	0.273423	0.162559	0.221467	0.19883	0.221242			5.03958	0.0452886	82.7068	165.166	247.677	330.034	412.561	495.006	577.496
5.04625	0.0501836	0.249978	0.236112	0.272065	0.15446	0.227685	0.211355	0.223752			5.04625	0.0501836	82.7179	165.172	247.676	330.026	412.567	495.019	577.499
5.05292	0.0637424	0.258292	0.246739	0.279031	0.158605	0.242698	0.225867	0.230159			5.05292	0.0637424	82.7262	165.182	247.683	330.03	412.582	495.033	577.505
5.05958	0.0763985	0.263796	0.256401	0.288887	0.169965	0.25921	0.237093	0.232801			5.05958	0.0763985	82.7317	165.192	247.693	330.041	412.599	495.044	577.508
5.06625	0.0866019	0.264462	0.258429	0.296108	0.180316	0.269254	0.242051	0.229653			5.06625	0.0866019	82.7323	165.194	247.7	330.052	412.609	495.049	577.505
5.07292	0.0941451	0.260084	0.252099	0.29731	0.190252	0.268424	0.238627	0.224322			5.07292	0.0941451	82.728	165.188	247.701	330.062	412.608	495.046	577.499
5.07958	0.0956783	0.247789	0.238844	0.287301	0.199997	0.257274	0.22204	0.216318			5.07958	0.0956783	82.7157	165.175	247.691	330.071	412.597	495.029	577.491
5.08625	0.0871732	0.231655	0.218151	0.267047	0.204201	0.235684	0.194938	0.204952			5.08625	0.0871732	82.6995	165.154	247.671	330.076	412.575	495.002	577.48
5.09292	0.0744503	0.220839	0.198239	0.242029	0.195856	0.212505	0.172679	0.191275			5.09292	0.0744503	82.6887	165.134	247.646	330.067	412.552	494.98	577.466
5.09958	0.0609056	0.21397	0.186563	0.222669	0.180992	0.197356	0.161518	0.176777			5.09958	0.0609056	82.6818	165.122	247.626	330.052	412.537	494.969	577.452
5.10625	0.0465661	0.207737	0.18276	0.208389	0.162727	0.188792	0.154331	0.161961			5.10625	0.0465661	82.6756	165.119	247.612	330.034	412.528	494.962	577.437
5.11292	0.0337019	0.202025	0.18254	0.199567	0.144834	0.185317	0.147666	0.151958			5.11292	0.0337019	82.6699	165.118	247.603	330.016	412.525	494.955	577.427
5.11958	0.0319961	0.206995	0.190695	0.200489	0.130539	0.187774	0.151205	0.15502			5.11958	0.0319961	82.6749	165.126	247.604	330.002	412.527	494.958	577.43
5.12625	0.0415583	0.221803	0.20779	0.213396	0.127945	0.19863	0.162675	0.166966			5.12625	0.0415583	82.6897	165.144	247.617	329.999	412.538	494.97	577.442
5.13292	0.0550757	0.237704	0.225277	0.228104	0.132009	0.205632	0.172854	0.175239			5.13292	0.0550757	82.7056	165.161	247.632	330.004	412.545	494.98	577.45
5.13958	0.0708967	0.253049	0.237028	0.241091	0.136765	0.203726	0.177708	0.182953			5.13958	0.0708967	82.7209	165.173	247.645	330.008	412.543	494.985	577.458
5.14625	0.0897532	0.269044	0.248706	0.254038	0.142687	0.197346	0.175584	0.190843			5.14625	0.0897532	82.7369	165.184	247.658	330.014	412.537	494.983	577.466
5.15292	0.102859	0.283103	0.260495	0.267668	0.149556	0.190206	0.167232	0.194412			5.15292	0.102859	82.751	165.196	247.671	330.021	412.53	494.974	577.47
5.15958	0.106935	0.287656	0.265428	0.275702	0.150543	0.180699	0.149373	0.18609			5.15958	0.106935	82.7555	165.201	247.679	330.022	412.52	494.957	577.461
5.16625	0.10475	0.279273	0.258504	0.272802	0.140542	0.168065	0.129546	0.162448			5.16625	0.10475	82.7471	165.194	247.676	330.012	412.507	494.937	577.438
5.17292	0.102393	0.266425	0.246537	0.264235	0.122112	0.155029	0.110976	0.134818			5.17292	0.102393	82.7343	165.182	247.668	329.994	412.494	494.918	577.41
5.17958	0.0975929	0.253519	0.237428	0.252775	0.106556	0.146463	0.0937782	0.109037			5.17958	0.0975929	82.7214	165.173	247.656	329.978	412.486	494.901	577.384
5.18625	0.0866816	0.246422	0.227999	0.237877	0.0916553	0.137732	0.0800059	0.0890658			5.18625	0.0866816	82.7143	165.164	247.642	329.963	412.477	494.887	577.364
5.19292	0.0781825	0.243168	0.21953	0.221224	0.080326	0.129587	0.0753215	0.0753215			5.19292	0.0781825	82.711	165.155	247.625	329.952	412.469	494.883	577.35
5.19958	0.0705115	0.239312	0.209863	0.209172	0.0738691	0.122238	0.0781409	0.0624053			5.19958	0.0705115	82.7072	165.146	247.613	329.945	412.462	494.885	577.338
5.20625	0.0646409	0.240117	0.203136	0.203045	0.0696184	0.114493	0.0822838	0.0589188			5.20625	0.0646409	82.708	165.139	247.607	329.941	412.454	494.89	577.334
5.21292	0.0579901	0.245387	0.201828	0.205543	0.0721475	0.114905	0.0861235	0.0656195			5.21292	0.0579901	82.7133	165.138	247.609	329.944	412.454	494.893	577.341
5.21958	0.0522124	0.252007	0.199375	0.211467	0.0785846	0.117646	0.088452	0.0774848			5.21958	0.0522124	82.7199	165.135	247.615	329.95	412.457	494.896	577.353
5.22625	0.0487668	0.251899	0.191335	0.217888	0.0862496	0.121701	0.0873906	0.0821454			5.22625	0.0487668	82.7198	165.127	247.622	329.958	412.461	494.895	577.357
5.23292	0.0487542	0.249503	0.179137	0.218182	0.0857413	0.122416	0.0840401	0.0797486			5.23292	0.0487542	82.7174	165.115	247.622	329.957	412.462	494.891	577.355
5.23958	0.055551	0.259637	0.177209	0.21513	0.0845922	0.125519	0.0860686	0.0832076			5.23958	0.055551	82.7275	165.113	247.619	329.956	412.465	494.893	577.358
5.24625	0.0676408	0.275542	0.184172	0.213295	0.0905035	0.135038	0.0914827	0.090529			5.24625	0.0676408	82.7434	165.12	247.617	329.962	412.474	494.899	577.366
5.25292	0.0779529	0.285854	0.186507	0.210048	0.0942792	0.136609	0.0936886	0.0932117			5.25292	0.0779529	82.7537	165.122	247.614	329.966	412.476	494.901	577.368
5.25958	0.0861714	0.291211	0.183741	0.207014	0.0895055	0.130681	0.0976155	0.0928471			5.25958	0.0861714	82.7591	165.119	247.611	329.961	412.47	494.905	577.368
5.26625	0.0920699	0.297587	0.185606	0.207694	0.0850581	0.123562	0.104945	0.0930236			5.26625	0.0920699	82.7655	165.121	247.611	329.957	412.463	494.912	577.368
5.27292	0.0944407	0.30568	0.193372	0.213529	0.0877206	0.122041	0.112084	0.0925334			5.27292	0.0944407	82.7736	165.129	247.617	329.959	412.461	494.919	577.368
5.27958	0.0970744	0.30736	0.199316	0.222425	0.0935824	0.122947	0.111856	0.0903987			5.27958	0.0970744	82.7752	165.135	247.626	329.965	412.462	494.919	577.366
5.28625	0.105582	0.307284	0.205932	0.234514	0.0979549	0.122644	0.109396	0.090323			5.28625	0.105582	82.7752	165.142	247.638	329.969	412.462	494.917	577.365
5.29292	0.122675	0.313886	0.218421	0.249497	0.109279	0.129631	0.112661	0.0974022			5.29292	0.122675	82.7818	165.154	247.653	329.981	412.469	494.92	577.373
5.29958	0.143011	0.326117	0.238605	0.261608	0.128036	0.142473	0.1206	0.107248			5.29958	0.143011	82.794	165.174	247.665	330	412.482	494.928	577.382
5.30625	0.161166	0.336643	0.258387	0.269119	0.144334	0.160907	0.128741	0.115867			5.30625	0.161166	82.8045	165.194	247.673	330.016	412.5	494.936	577.391
5.31292	0.176503	0.342442	0.273505	0.271642	0.149412	0.174269	0.133587	0.125004			5.31292	0.176503	82.8103	165.209	247.675	330.021	412.514	494.941	577.4
5.31958	0.181454	0.345963	0.282236	0.272726	0.149323	0.182468	0.133294	0.133294			5.31958	0.181454	82.8138	165.218	247.676	330.021	412.522	494.941	577.408
5.32625	0.17572	0.348812	0.282202	0.271811	0.148338	0.185537	0.131374	0.137096			5.32625	0.17572	82.8167	165.218	247.675	330.02	412.525	494.939	577.412
5.33292	0.164299	0.353604	0.275809	0.274689	0.146733	0.182425	0.132351	0.133782			5.33292	0.164299	82.8215	165.212	247.678	330.018	412.522	494.94	577.409
5.33958	0.150449	0.357396	0.264673	0.282178	0.143056	0.175225	0.132329	0.125176			5.33958	0.150449	82.8253	165.2	247.686	330.015	412.515	494.94	577.4
5.34625	0.140448	0.364562	0.255009	0.290112	0.14142	0.160435	0.134249	0.120898			5.34625	0.140448	82.8324	165.191	247.694	330.013	412.5	494.941	577.396
5.35292	0.136782	0.374723	0.255959	0.300865	0.148719	0.150379	0.139166	0.121046			5.35292	0.136782	82.8426	165.192	247.704	330.02	412.49	494.946	577.396
5.35958	0.142234	0.387328	0.26435	0.309216	0.162002	0.148606	0.149386	0.12173			5.35958	0.142234	82.8552	165.2	247.713	330.033	412.488	494.957	577.397
5.36625	0.149878	0.398311	0.275708	0.311833	0.174396	0.154291	0.158938	0.119361			5.36625	0.149878	82.8662	165.211	247.715	330.046	412.494	494.966	577.394
5.37292	0.160406	0.405978	0.284225	0.307057	0.181343	0.166395	0.16136	0.117491			5.37292	0.160406	82.8739	165.22	247.711	330.053	412.506	494.969	577.393
5.37958	0.173592	0.414395	0.293394	0.301181	0.185519	0.184133	0.16024	0.120663			5.37958	0.173592	82.8823	165.229	247.705	330.057	412.524	494.967	577.396
5.38625	0.185573	0.426376	0.303805	0.300845	0.188533	0.208637	0.157916	0.125491			5.38625	0.185573	82.8943	165.24	247.704	330.06	412.548	494.965	577.401
5.39292	0.193613	0.440614	0.311233	0.303393	0.189693	0.229215	0.158327	0.13067			5.39292	0.193613	82.9085	165.247	247.707	330.061	412.569	494.966	577.406
5.39958	0.198221	0.455236	0.317301	0.311976	0.186172	0.239438	0.163412	0.137663			5.39958	0.198221	82.9231	165.253	247.716	330.058	412.579	494.971	577.413
5.40625	0.204485	0.470561	0.326498	0.325042	0.180149	0.247353	0.171107	0.143927			5.40625	0.204485	82.9384	165.262	247.729	330.052	412.587	494.978	577.419
5.41292	0.211045	0.488564	0.340398	0.340468	0.177881	0.254179	0.179096	0.149056			5.41292	0.211045	82.9564	165.276	247.744	330.049	412.594	494.986	577.424
5.41958	0.218948	0.506958	0.355945	0.353587	0.183389	0.261479	0.187	0.153622			5.41958	0.218948	82.9748	165.292	247.757	330.055	412.601	494.994	577.429
5.42625	0.22588	0.51675	0.372093	0.363251	0.195845	0.265612	0.192978	0.160553			5.42625	0.22588	82.9846	165.308	247.767	330.067	412.605	495	577.436
5.43292	0.229903	0.520297	0.3849	0.369162	0.205561	0.26709	0.196525	0.16553			5.43292	0.229903	82.9882	165.321	247.773	330.077	412.606	495.004	577.441
5.43958	0.230511	0.522335	0.39535	0.369338	0.214528	0.26838	0.194748	0.165184			5.43958	0.230511	82.9902	165.331	247.773	330.086	412.608	495.002	577.44
5.44625	0.225323	0.526208	0.398687	0.368991	0.223183	0.263463	0.187653	0.162381			5.44625	0.225323	82.9941	165.334	247.773	330.095	412.603	494.995	577.438
5.45292	0.222481	0.533378	0.40189	0.373567	0.227728	0.25342	0.185764	0.164307			5.45292	0.222481	83.0013	165.338	247.777	330.099	412.593	494.993	577.439
5.45958	0.220077	0.542896	0.410541	0.384776	0.234056	0.248107	0.190513	0.17144			5.45958	0.220077	83.0108	165.346	247.788	330.106	412.587	494.998	577.447
5.46625	0.224607	0.559347	0.423838	0.399222	0.245928	0.25475	0.20458	0.180738			5.46625	0.224607	83.0272	165.36	247.803	330.117	412.594	495.012	577.456
5.47292	0.240443	0.582812	0.44505	0.419437	0.26881	0.276165	0.226138	0.195144			5.47292	0.240443	83.0507	165.381	247.823	330.14	412.616	495.033	577.47
5.47958	0.263652	0.607929	0.469985	0.444113	0.294892	0.304775	0.253162	0.212154			5.47958	0.263652	83.0758	165.406	247.848	330.166	412.644	495.06	577.487
5.48625	0.288344	0.631667	0.499113	0.469001	0.322601	0.335841	0.282622	0.234462			5.48625	0.288344	83.0995	165.435	247.873	330.194	412.675	495.09	577.51
5.49292	0.309098	0.651944	0.529518	0.492359	0.353797	0.368788	0.310529	0.258077			5.49292	0.309098	83.1198	165.465	247.896	330.225	412.708	495.118	577.533
5.49958	0.327238	0.671038	0.558695	0.513885	0.383048	0.400754	0.338682	0.27574			5.49958	0.327238	83.1389	165.494	247.918	330.255	412.74	495.146	577.551
5.50625	0.342941	0.690079	0.582448	0.530823	0.404832	0.42505	0.35963	0.286198			5.50625	0.342941	83.158	165.518	247.934	330.276	412.764	495.167	577.561
5.51292	0.354161	0.706544	0.599049	0.541011	0.417261	0.433211	0.366082	0.289788			5.51292	0.354161	83.1744	165.535	247.945	330.289	412.773	495.173	577.565
5.51958	0.366684	0.722882	0.609889	0.54601	0.423934	0.432523	0.363346	0.295636			5.51958	0.366684	83.1908	165.546	247.95	330.295	412.772	495.171	577.571
5.52625	0.382336	0.735195	0.616585	0.552714	0.424883	0.432048	0.360401	0.298412			5.52625	0.382336	83.2031	165.552	247.956	330.296	412.771	495.168	577.574
5.53292	0.396457	0.742164	0.618278	0.559074	0.422159	0.431981	0.354019	0.293937			5.53292	0.396457	83.21	165.554	247.963	330.294	412.771	495.161	577.569
5.53958	0.405888	0.744442	0.61657	0.562695	0.417751	0.423955	0.340561	0.285725			5.53958	0.405888	83.2123	165.552	247.966	330.289	412.763	495.148	577.561
5.54625	0.418291	0.752077	0.619081	0.567899	0.419015	0.414945	0.331029	0.283346			5.54625	0.418291	83.22	165.555	247.972	330.291	412.754	495.138	577.558
5.55292	0.436951	0.772168	0.629166	0.582259	0.429524	0.416403	0.336815	0.289132			5.55292	0.436951	83.24	165.565	247.986	330.301	412.756	495.144	577.564
5.55958	0.458327	0.800219	0.649078	0.609146	0.448534	0.430602	0.352946	0.299064			5.55958	0.458327	83.2681	165.585	248.013	330.32	412.77	495.16	577.574
5.56625	0.479839	0.831745	0.677477	0.642974	0.47371	0.450216	0.368736	0.311039			5.56625	0.479839	83.2996	165.613	248.047	330.345	412.79	495.176	577.586
5.57292	0.507227	0.868669	0.713814	0.677785	0.501645	0.470201	0.384679	0.326982			5.57292	0.507227	83.3365	165.65	248.081	330.373	412.81	495.192	577.602
5.57958	0.539682	0.909708	0.754896	0.713436	0.532495	0.492618	0.403784	0.346086			5.57958	0.539682	83.3776	165.691	248.117	330.404	412.832	495.211	577.621
5.58625	0.5663	0.94777	0.792393	0.747873	0.56063	0.516171	0.423249	0.363168			5.58625	0.5663	83.4156	165.728	248.151	330.432	412.856	495.23	577.638
5.59292	0.582956	0.9773	0.823983	0.774906	0.583119	0.534898	0.439428	0.376962			5.59292	0.582956	83.4452	165.76	248.179	330.455	412.874	495.247	577.652
5.59958	0.595663	1.00193	0.852212	0.792535	0.601048	0.548687	0.455473	0.3911			5.59958	0.595663	83.4698	165.788	248.196	330.473	412.888	495.263	577.666
5.60625	0.608607	1.0287	0.878343	0.80656	0.617917	0.560659	0.47557	0.406905			5.60625	0.608607	83.4966	165.814	248.21	330.489	412.9	495.283	577.682
5.61292	0.619173	1.05739	0.902092	0.820096	0.635674	0.574875	0.494718	0.424623			5.61292	0.619173	83.5253	165.838	248.224	330.507	412.914	495.302	577.7
5.61958	0.62851	1.0858	0.920125	0.83398	0.650451	0.593235	0.512162	0.442544			5.61958	0.62851	83.5537	165.856	248.238	330.522	412.933	495.319	577.718
5.62625	0.641325	1.11244	0.937168	0.849118	0.662956	0.613665	0.522116	0.456789			5.62625	0.641325	83.5803	165.873	248.253	330.534	412.953	495.329	577.732
5.63292	0.66094	1.14159	0.957299	0.868834	0.674736	0.63445	0.528856	0.465914			5.63292	0.66094	83.6095	165.893	248.272	330.546	412.974	495.336	577.741
5.63958	0.684577	1.17429	0.980439	0.891074	0.688511	0.657255	0.537234	0.471907			5.63958	0.684577	83.6422	165.916	248.295	330.56	412.997	495.344	577.747
5.64625	0.712647	1.21285	1.00871	0.912765	0.706353	0.683321	0.552907	0.481381			5.64625	0.712647	83.6807	165.944	248.316	330.578	413.023	495.36	577.757
5.65292	0.74132	1.24963	1.03841	0.931584	0.728615	0.710236	0.571089	0.49098			5.65292	0.74132	83.7175	165.974	248.335	330.6	413.05	495.378	577.766
5.65958	0.772284	1.28631	1.07382	0.949615	0.75138	0.733931	0.590609	0.50144			5.65958	0.772284	83.7542	166.01	248.353	330.623	413.073	495.398	577.777
5.66625	0.804946	1.32613	1.1146	0.971855	0.777864	0.760067	0.618026	0.518844			5.66625	0.804946	83.794	166.05	248.375	330.649	413.099	495.425	577.794
5.67292	0.837391	1.37002	1.15892	1.00126	0.808313	0.790252	0.652855	0.546044			5.67292	0.837391	83.8379	166.095	248.405	330.68	413.13	495.46	577.821
5.67958	0.865511	1.41626	1.20594	1.04229	0.844644	0.823256	0.688128	0.577025			5.67958	0.865511	83.8841	166.142	248.446	330.716	413.163	495.495	577.852
5.68625	0.887293	1.46379	1.25299	1.08927	0.88256	0.853428	0.71897	0.604052			5.68625	0.887293	83.9317	166.189	248.493	330.754	413.193	495.526	577.879
5.69292	0.906201	1.51369	1.29861	1.14011	0.920218	0.885576	0.748368	0.622959			5.69292	0.906201	83.9816	166.234	248.544	330.792	413.225	495.556	577.898
5.69958	0.925979	1.56589	1.34193	1.18846	0.953949	0.914248	0.776728	0.637015			5.69958	0.925979	84.0338	166.278	248.592	330.825	413.254	495.584	577.912
5.70625	0.950298	1.62073	1.38494	1.23308	0.983238	0.939604	0.803432	0.651321			5.70625	0.950298	84.0886	166.321	248.637	330.855	413.279	495.611	577.926
5.71292	0.980756	1.67694	1.43103	1.27857	1.01046	0.961614	0.826737	0.667474			5.71292	0.980756	84.1448	166.367	248.682	330.882	413.301	495.634	577.943
5.71958	1.01499	1.7331	1.48075	1.32371	1.0381	0.985411	0.849046	0.685491			5.71958	1.01499	84.201	166.416	248.727	330.91	413.325	495.656	577.961
5.72625	1.05529	1.7858	1.53466	1.36886	1.06507	1.0118	0.868844	0.707673			5.72625	1.05529	84.2537	166.47	248.772	330.937	413.351	495.676	577.983
5.73292	1.1036	1.83793	1.59139	1.41311	1.096	1.03746	0.886158	0.736431			5.73292	1.1036	84.3058	166.527	248.817	330.967	413.377	495.693	578.012
5.73958	1.155	1.89362	1.64849	1.45522	1.1334	1.06448	0.904182	0.770667			5.73958	1.155	84.3615	166.584	248.859	331.005	413.404	495.711	578.046
5.74625	1.19665	1.94958	1.70118	1.49654	1.17685	1.09385	0.920563	0.801831			5.74625	1.19665	84.4175	166.637	248.9	331.048	413.433	495.728	578.077
5.75292	1.23289	2.00965	1.75221	1.53578	1.21748	1.11955	0.940584	0.830435			5.75292	1.23289	84.4775	166.688	248.939	331.089	413.459	495.748	578.106
5.75958	1.26726	2.07502	1.80173	1.57288	1.26085	1.14526	0.966375	0.859563			5.75958	1.26726	84.5429	166.737	248.977	331.132	413.485	495.774	578.135
5.76625	1.30684	2.15037	1.85316	1.60717	1.30795	1.17303	0.998805	0.892947			5.76625	1.30684	84.6182	166.789	249.011	331.179	413.512	495.806	578.168
5.77292	1.35009	2.23653	1.91179	1.64889	1.35777	1.21033	1.03633	0.931429			5.77292	1.35009	84.7044	166.848	249.053	331.229	413.55	495.844	578.207
5.77958	1.40352	2.3324	1.98402	1.71041	1.40664	1.25601	1.08308	0.977224			5.77958	1.40352	84.8003	166.92	249.114	331.278	413.595	495.89	578.252
5.78625	1.47393	2.4381	2.06918	1.79009	1.4633	1.3119	1.13967	1.02857			5.78625	1.47393	84.906	167.005	249.194	331.335	413.651	495.947	578.304
5.79292	1.5537	2.55029	2.15882	1.87934	1.52877	1.37764	1.20132	1.08116			5.79292	1.5537	85.0182	167.095	249.283	331.4	413.717	496.009	578.356
5.79958	1.63852	2.66419	2.24736	1.96763	1.59818	1.44786	1.26182	1.12926			5.79958	1.63852	85.1321	167.183	249.371	331.47	413.787	496.069	578.404
5.80625	1.72003	2.77574	2.33052	2.05203	1.66513	1.51394	1.31948	1.17023			5.80625	1.72003	85.2436	167.266	249.456	331.537	413.853	496.127	578.445
5.81292	1.80153	2.88204	2.41315	2.13102	1.72891	1.56839	1.37715	1.20548			5.81292	1.80153	85.3499	167.349	249.535	331.6	413.908	496.184	578.481
5.81958	1.87572	2.98389	2.50019	2.20564	1.79515	1.61623	1.43178	1.23866			5.81958	1.87572	85.4518	167.436	249.609	331.667	413.956	496.239	578.514
5.82625	1.94131	3.08381	2.59315	2.27597	1.86084	1.664	1.48307	1.27088			5.82625	1.94131	85.5517	167.529	249.68	331.732	414.003	496.29	578.546
5.83292	2.00385	3.18307	2.68999	2.3434	1.92586	1.71601	1.5356	1.30433			5.83292	2.00385	85.6509	167.626	249.747	331.797	414.055	496.343	578.579
5.83958	2.07227	3.28916	2.7935	2.41539	1.99203	1.77287	1.59305	1.34366			5.83958	2.07227	85.757	167.729	249.819	331.864	414.112	496.4	578.619
5.84625	2.15156	3.40517	2.90768	2.50103	2.06634	1.83952	1.65613	1.39292			5.84625	2.15156	85.873	167.843	249.905	331.938	414.179	496.463	578.668
5.85292	2.23865	3.53613	3.0343	2.6003	2.15255	1.9209	1.7251	1.45569			5.85292	2.23865	86.004	167.97	250.004	332.024	414.26	496.532	578.731
5.85958	2.33048	3.6785	3.16523	2.70881	2.24743	2.01217	1.79785	1.52796			5.85958	2.33048	86.1464	168.101	250.112	332.119	414.352	496.605	578.803
5.86625	2.4266	3.82945	3.29812	2.82017	2.34795	2.10765	1.87585	1.60453			5.86625	2.4266	86.2973	168.234	250.224	332.219	414.447	496.683	578.88
5.87292	2.52386	3.98393	3.4347	2.93304	2.45372	2.20236	1.95261	1.68081			5.87292	2.52386	86.4518	168.37	250.337	332.325	414.542	496.76	578.956
5.87958	2.62151	4.13976	3.5766	3.04726	2.56106	2.29233	2.02785	1.75605			5.87958	2.62151	86.6076	168.512	250.451	332.433	414.632	496.835	579.031
5.88625	2.72119	4.30477	3.72449	3.16662	2.66916	2.38225	2.10607	1.83189			5.88625	2.72119	86.7726	168.66	250.57	332.541	414.722	496.913	579.107
5.89292	2.82248	4.4771	3.87525	3.28775	2.77644	2.4738	2.18781	1.90552			5.89292	2.82248	86.945	168.811	250.691	332.648	414.813	496.995	579.181
5.89958	2.92934	4.65836	4.03275	3.41148	2.88918	2.57139	2.27655	1.98092			5.89958	2.92934	87.1262	168.968	250.815	332.761	414.911	497.084	579.256
5.90625	3.04728	4.84877	4.19774	3.54201	3.01235	2.67746	2.37161	2.06452			5.90625	3.04728	87.3166	169.133	250.946	332.884	415.017	497.179	579.34
5.91292	3.17592	5.04941	4.37023	3.68206	3.14276	2.78941	2.47259	2.15644			5.91292	3.17592	87.5173	169.306	251.086	333.014	415.129	497.28	579.432
5.91958	3.30957	5.25888	4.54895	3.83145	3.27794	2.90848	2.57858	2.2529			5.91958	3.30957	87.7268	169.485	251.235	333.149	415.248	497.386	579.528
5.92625	3.44396	5.47433	4.73422	3.9881	3.41691	3.03278	2.68912	2.35057			5.92625	3.44396	87.9422	169.67	251.392	333.288	415.372	497.496	579.626
5.93292	3.58619	5.70049	4.92824	4.15643	3.56535	3.16199	2.808	2.45418			5.93292	3.58619	88.1684	169.864	251.56	333.437	415.501	497.615	579.729
5.93958	3.72938	5.92855	5.1229	4.33097	3.72065	3.29474	2.924	2.55445			5.93958	3.72938	88.3964	170.059	251.735	333.592	415.634	497.731	579.83
5.94625	3.8702	6.15568	5.31703	4.50325	3.87047	3.42296	3.04002	2.65283			5.94625	3.8702	88.6236	170.253	251.907	333.742	415.762	497.847	579.928
5.95292	4.00848	6.38408	5.51431	4.67664	4.01995	3.55396	3.15923	2.75201			5.95292	4.00848	88.852	170.45	252.08	333.891	415.893	497.966	580.027
5.95958	4.14802	6.61517	5.71466	4.85521	4.1745	3.69115	3.28304	2.85579			5.95958	4.14802	89.083	170.65	252.259	334.046	416.031	498.09	580.131
5.96625	4.28691	6.83942	5.91016	5.03469	4.3325	3.83441	3.40714	2.96368			5.96625	4.28691	89.3073	170.846	252.438	334.204	416.174	498.214	580.239
5.97292	4.41912	7.04554	6.09562	5.20772	4.48284	3.97647	3.52648	3.0692			5.97292	4.41912	89.5134	171.031	252.611	334.354	416.316	498.334	580.344
5.97958	4.545	7.23388	6.27397	5.37561	4.62312	4.1135	3.64568	3.17409			5.97958	4.545	89.7018	171.21	252.779	334.495	416.453	498.453	580.449
5.98625	4.6601	7.40764	6.44184	5.53935	4.76202	4.24623	3.75697	3.2725			5.98625	4.6601	89.8755	171.378	252.943	334.634	416.586	498.564	580.548
5.99292	4.76092	7.56377	6.59122	5.69052	4.89606	4.36622	3.8535	3.36092			5.99292	4.76092	90.0316	171.527	253.094	334.768	416.706	498.661	580.636
5.99958	4.84204	7.69353	6.7182	5.8215	5.0171	4.46696	3.93605	3.43776			5.99958	4.84204	90.1614	171.654	253.225	334.889	416.806	498.743	580.713
6.00625	4.9017	7.79515	6.82365	5.93082	5.12231	4.55017	4.00763	3.50313			6.00625	4.9017	90.263	171.759	253.334	334.994	416.89	498.815	580.778
6.01292	4.93652	7.86669	6.90578	6.01737	5.21333	4.61349	4.0663	3.5556			6.01292	4.93652	90.3346	171.842	253.421	335.085	416.953	498.874	580.831
6.01958	4.94814	7.91025	6.95652	6.08112	5.28682	4.657	4.107	3.59297			6.01958	4.94814	90.3781	171.892	253.485	335.158	416.996	498.914	580.868
6.02625	4.94105	7.91556	6.97469	6.1208	5.3364	4.68298	4.1309	3.61353			6.02625	4.94105	90.3834	171.91	253.524	335.208	417.022	498.938	580.889
6.03292	4.91636	7.87418	6.96107	6.13149	5.35952	4.69358	4.14198	3.61745			6.03292	4.91636	90.3421	171.897	253.535	335.231	417.033	498.949	580.893
6.03958	4.86836	7.78375	6.91049	6.10959	5.35073	4.68918	4.13546	3.59616			6.03958	4.86836	90.2516	171.846	253.513	335.222	417.029	498.943	580.871
6.04625	4.79073	7.64603	6.81538	6.05145	5.30691	4.65705	4.09979	3.54952			6.04625	4.79073	90.1139	171.751	253.455	335.178	416.996	498.907	580.825
6.05292	4.68559	7.46364	6.67546	5.96035	5.22478	4.59732	4.03375	3.48157			6.05292	4.68559	89.9315	171.611	253.364	335.096	416.937	498.841	580.757
6.05958	4.55386	7.23607	6.49552	5.83706	5.1112	4.51159	3.9416	3.39848			6.05958	4.55386	89.7039	171.431	253.241	334.983	416.851	498.749	580.674
6.06625	4.39338	6.96878	6.27736	5.67933	4.96839	4.40131	3.82499	3.3			6.06625	4.39338	89.4367	171.213	253.083	334.84	416.741	498.632	580.575
6.07292	4.20832	6.66498	6.02282	5.48972	4.79605	4.2646	3.68332	3.18073			6.07292	4.20832	89.1329	170.959	252.893	334.668	416.604	498.491	580.456
6.07958	4.00397	6.32569	5.73658	5.2709	4.5977	4.0994	3.51807	3.04362			6.07958	4.00397	88.7936	170.672	252.675	334.469	416.439	498.325	580.319
6.08625	3.78554	5.95229	5.42527	5.02367	4.37617	3.90969	3.33541	2.88909			6.08625	3.78554	88.4202	170.361	252.427	334.248	416.249	498.143	580.164
6.09292	3.55763	5.55891	5.09832	4.75224	4.13831	3.70098	3.14469	2.72459			6.09292	3.55763	88.0268	170.034	252.156	334.01	416.04	497.952	580
6.09958	3.32777	5.16121	4.76082	4.46588	3.88629	3.47864	2.94964	2.55434			6.09958	3.32777	87.6291	169.697	251.87	333.758	415.818	497.757	579.829
6.10625	3.10298	4.7681	4.41778	4.17057	3.62286	3.24729	2.75203	2.37962			6.10625	3.10298	87.236	169.354	251.574	333.494	415.587	497.559	579.655
6.11292	2.88137	4.38483	4.07224	3.86887	3.35238	3.01133	2.55139	2.19949			6.11292	2.88137	86.8527	169.008	251.272	333.224	415.351	497.359	579.475
6.11958	2.65957	4.01235	3.72938	3.56518	3.0797	2.77633	2.34247	2.01107			6.11958	2.65957	86.4802	168.665	250.969	332.951	415.116	497.15	579.286
6.12625	2.44544	3.65852	3.39801	3.26821	2.80852	2.54195	2.13073	1.82651			6.12625	2.44544	86.1264	168.334	250.672	332.68	414.881	496.938	579.102
6.13292	2.24667	3.32337	3.08191	2.98254	2.54549	2.31334	1.92385	1.65062			6.13292	2.24667	85.7912	168.018	250.386	332.417	414.653	496.731	578.926
6.13958	2.06635	3.00715	2.78378	2.70902	2.29747	2.09532	1.7297	1.48508			6.13958	2.06635	85.475	167.72	250.113	332.169	414.435	496.537	578.76
6.14625	1.89811	2.70683	2.50155	2.44999	2.06467	1.88698	1.54478	1.32877			6.14625	1.89811	85.1747	167.437	249.854	331.936	414.226	496.352	578.604
6.15292	1.73857	2.42188	2.23325	2.20894	1.84524	1.68945	1.36664	1.17924			6.15292	1.73857	84.8898	167.169	249.613	331.717	414.029	496.174	578.454
6.15958	1.59215	2.15721	1.98194	1.98448	1.63857	1.50106	1.19876	1.03902			6.15958	1.59215	84.6251	166.918	249.388	331.51	413.84	496.006	578.314
6.16625	1.463	1.91695	1.75148	1.7733	1.44767	1.32679	1.04672	0.90605			6.16625	1.463	84.3848	166.687	249.177	331.319	413.666	495.854	578.181
6.17292	1.34663	1.69567	1.54005	1.57362	1.26991	1.16693	0.90794	0.781101			6.17292	1.34663	84.1635	166.476	248.977	331.141	413.506	495.715	578.056
6.17958	1.24024	1.49487	1.34775	1.38721	1.10168	1.01904	0.779617	0.66613			6.17958	1.24024	83.9627	166.284	248.791	330.973	413.358	495.587	577.941
6.18625	1.14902	1.32068	1.18176	1.22312	0.949084	0.885328	0.669796	0.571091			6.18625	1.14902	83.7886	166.118	248.627	330.821	413.225	495.477	577.846
6.19292	1.08364	1.18616	1.0513	1.08813	0.820673	0.771684	0.58582	0.503804			6.19292	1.08364	83.654	165.987	248.492	330.692	413.111	495.393	577.779
6.19958	1.04169	1.08555	0.948726	0.980351	0.721798	0.680298	0.527655	0.462328			6.19958	1.04169	83.5534	165.884	248.384	330.593	413.02	495.335	577.737
6.20625	1.01108	1.00488	0.860089	0.89118	0.645013	0.609884	0.485607	0.432201			6.20625	1.01108	83.4728	165.796	248.295	330.517	412.949	495.293	577.707
6.21292	0.983404	0.93572	0.781031	0.815974	0.58564	0.552763	0.453161	0.401186			6.21292	0.983404	83.4036	165.717	248.22	330.457	412.892	495.26	577.676
6.21958	0.957922	0.871614	0.711186	0.750866	0.535042	0.50284	0.421957	0.363782			6.21958	0.957922	83.3395	165.647	248.154	330.407	412.842	495.229	577.639
6.22625	0.936818	0.807595	0.648061	0.688595	0.487253	0.45715	0.388455	0.321698			6.22625	0.936818	83.2755	165.584	248.092	330.359	412.797	495.196	577.597
6.23292	0.921382	0.738753	0.592225	0.625797	0.440757	0.415526	0.353946	0.279082			6.23292	0.921382	83.2066	165.528	248.029	330.312	412.755	495.161	577.554
6.23958	0.909025	0.67013	0.54813	0.563957	0.397333	0.383799	0.322516	0.239546			6.23958	0.909025	83.138	165.484	247.968	330.269	412.723	495.13	577.515
6.24625	0.903427	0.61208	0.517159	0.508484	0.360211	0.358652	0.295936	0.208198			6.24625	0.903427	83.08	165.453	247.912	330.232	412.698	495.103	577.483
6.25292	0.900127	0.566341	0.488858	0.459409	0.327094	0.334926	0.264026	0.185825			6.25292	0.900127	83.0342	165.425	247.863	330.199	412.674	495.071	577.461
6.25958	0.894712	0.531838	0.459014	0.413826	0.291833	0.307082	0.230477	0.169919			6.25958	0.894712	82.9997	165.395	247.817	330.163	412.646	495.038	577.445
6.26625	0.884491	0.50779	0.431695	0.374127	0.260288	0.280285	0.201184	0.154454			6.26625	0.884491	82.9757	165.367	247.778	330.132	412.62	495.008	577.43
6.27292	0.864999	0.484006	0.401486	0.339328	0.233338	0.256046	0.174062	0.133531			6.27292	0.864999	82.9519	165.337	247.743	330.105	412.595	494.981	577.409
6.27958	0.838464	0.455087	0.360754	0.307835	0.204706	0.224307	0.146097	0.108903			6.27958	0.838464	82.923	165.297	247.711	330.076	412.564	494.953	577.384
6.28625	0.809743	0.42112	0.313552	0.281078	0.174891	0.186285	0.122143	0.0849502			6.28625	0.809743	82.889	165.249	247.685	330.046	412.526	494.929	577.36
6.29292	0.791296	0.388369	0.276401	0.261598	0.149959	0.155152	0.111326	0.0679342			6.29292	0.791296	82.8562	165.212	247.665	330.021	412.495	494.919	577.343
6.29958	0.786798	0.358599	0.253955	0.257169	0.139813	0.142292	0.109213	0.0567608			6.29958	0.786798	82.8265	165.19	247.661	330.011	412.482	494.916	577.332
6.30625	0.791377	0.327891	0.236798	0.26012	0.137281	0.139867	0.107116	0.0460806			6.30625	0.791377	82.7958	165.173	247.664	330.009	412.479	494.914	577.321
6.31292	0.799651	0.305171	0.221768	0.262301	0.133846	0.134966	0.100608	0.0367118			6.31292	0.799651	82.773	165.158	247.666	330.005	412.474	494.908	577.312
6.31958	0.807305	0.293752	0.212913	0.260377	0.130366	0.128543	0.0915728	0.0300608			6.31958	0.807305	82.7616	165.149	247.664	330.002	412.468	494.899	577.305
6.32625	0.814236	0.290192	0.208075	0.25422	0.123326	0.12397	0.0799064	0.0288849			6.32625	0.814236	82.7581	165.144	247.658	329.995	412.463	494.887	577.304
6.33292	0.820166	0.287539	0.207813	0.248157	0.113761	0.119602	0.0653331	0.0300472			6.33292	0.820166	82.7554	165.144	247.652	329.985	412.459	494.873	577.305
6.33958	0.826252	0.281704	0.210152	0.234784	0.10294	0.11148	0.0552064	0.0289804			6.33958	0.826252	82.7496	165.146	247.638	329.974	412.451	494.862	577.304
6.34625	0.829491	0.272069	0.211011	0.217473	0.0905342	0.0992926	0.0460477	0.0231595			6.34625	0.829491	82.7399	165.147	247.621	329.962	412.439	494.853	577.298
6.35292	0.828263	0.255105	0.20385	0.199752	0.072692	0.0839758	0.0357601	0.0119182			6.35292	0.828263	82.723	165.14	247.603	329.944	412.423	494.843	577.287
6.35958	0.828855	0.235193	0.192767	0.185676	0.05058	0.0699199	0.0249075	-0.00227222			6.35958	0.828855	82.7031	165.129	247.589	329.922	412.409	494.832	577.273
6.36625	0.834228	0.216248	0.184754	0.171815	0.0326301	0.0601542	0.0140686	-0.0207406			6.36625	0.834228	82.6841	165.121	247.575	329.904	412.4	494.821	577.254
6.37292	0.836447	0.199869	0.173199	0.151657	0.0157905	0.0551396	0.00436586	-0.0471325			6.37292	0.836447	82.6677	165.109	247.555	329.887	412.395	494.812	577.228
6.37958	0.834792	0.184386	0.151914	0.127555	-0.00607978	0.0459378	-0.0120711	-0.0769209			6.37958	0.834792	82.6523	165.088	247.531	329.865	412.385	494.795	577.198
6.38625	0.834492	0.172165	0.125624	0.100272	-0.0322829	0.0331364	-0.0304905	-0.101539			6.38625	0.834492	82.64	165.061	247.504	329.839	412.373	494.777	577.174
6.39292	0.842851	0.164312	0.105011	0.0740549	-0.0529978	0.0218766	-0.0431121	-0.113207			6.39292	0.842851	82.6322	165.041	247.478	329.819	412.361	494.764	577.162
6.39958	0.855222	0.161901	0.0908257	0.0551658	-0.066553	0.0148745	-0.0498148	-0.111327			6.39958	0.855222	82.6298	165.027	247.459	329.805	412.354	494.757	577.164
6.40625	0.865411	0.16446	0.0822935	0.0488717	-0.0775366	0.0131749	-0.0491627	-0.101138			6.40625	0.865411	82.6323	165.018	247.452	329.794	412.353	494.758	577.174
6.41292	0.875719	0.170954	0.0768189	0.0542967	-0.0823989	0.0170854	-0.043146	-0.0865382			6.41292	0.875719	82.6388	165.013	247.458	329.789	412.356	494.764	577.189
6.41958	0.885474	0.179278	0.0793326	0.0637079	-0.0763693	0.0256437	-0.0314837	-0.0701075			6.41958	0.885474	82.6472	165.015	247.467	329.795	412.365	494.776	577.205
6.42625	0.89017	0.179206	0.0883222	0.0725864	-0.0656806	0.0342454	-0.022496	-0.0573051			6.42625	0.89017	82.6471	165.024	247.476	329.806	412.374	494.785	577.218
6.43292	0.88475	0.172355	0.0962692	0.0777094	-0.0577801	0.0389457	-0.0226714	-0.0508047			6.43292	0.88475	82.6402	165.032	247.481	329.814	412.378	494.785	577.224
6.43958	0.877089	0.158973	0.0970064	0.0768858	-0.0550509	0.0385152	-0.029378	-0.0513125			6.43958	0.877089	82.6268	165.033	247.481	329.816	412.378	494.778	577.224
6.44625	0.874155	0.140779	0.0887354	0.0695494	-0.0559402	0.0302796	-0.0389882	-0.0561543			6.44625	0.874155	82.6087	165.024	247.473	329.816	412.37	494.768	577.219
6.45292	0.877259	0.120041	0.0767336	0.0591326	-0.0642027	0.0162264	-0.0506665	-0.0630643			6.45292	0.877259	82.5879	165.012	247.463	329.807	412.356	494.757	577.212
6.45958	0.881756	0.101174	0.0624565	0.0477641	-0.0786549	-0.000206834	-0.0623816	-0.0719183			6.45958	0.881756	82.569	164.998	247.451	329.793	412.339	494.745	577.203
6.46625	0.891121	0.0957565	0.0449234	0.0382201	-0.0951771	-0.0110995	-0.066845	-0.0735207			6.46625	0.891121	82.5636	164.981	247.442	329.776	412.328	494.74	577.202
6.47292	0.906645	0.0993599	0.031364	0.0331436	-0.107123	-0.0121217	-0.0599037	-0.0661026			6.47292	0.906645	82.5672	164.967	247.437	329.764	412.327	494.747	577.209
6.47958	0.922436	0.106568	0.0258485	0.0337415	-0.117057	-0.00939097	-0.0479271	-0.0565102			6.47958	0.922436	82.5744	164.962	247.437	329.754	412.33	494.759	577.219
6.48625	0.930636	0.110476	0.0253556	0.0391179	-0.120674	-0.00796272	-0.0435426	-0.0535561			6.48625	0.930636	82.5784	164.961	247.443	329.751	412.331	494.764	577.222
6.49292	0.928398	0.108238	0.020926	0.0401569	-0.122691	-0.0138591	-0.053887	-0.0591322			6.49292	0.928398	82.5761	164.957	247.444	329.749	412.326	494.753	577.216
6.49958	0.918541	0.100766	0.0120071	0.0349833	-0.125081	-0.0276815	-0.0742335	-0.0694651			6.49958	0.918541	82.5686	164.948	247.439	329.746	412.312	494.733	577.206
6.50625	0.903274	0.0840678	0.000132119	0.0219445	-0.135278	-0.0494336	-0.0990376	-0.0895009			6.50625	0.903274	82.5519	164.936	247.426	329.736	412.29	494.708	577.186
6.51292	0.892899	0.0665402	-0.00976636	0.00703613	-0.149978	-0.076174	-0.12038	-0.115612			6.51292	0.892899	82.5344	164.926	247.411	329.722	412.263	494.687	577.16
6.51958	0.893922	0.0537344	-0.0184062	-0.00296878	-0.155727	-0.0974255	-0.134616	-0.13557			6.51958	0.893922	82.5216	164.917	247.401	329.716	412.242	494.673	577.14
6.52625	0.906338	0.0489851	-0.0232254	-0.00694226	-0.156513	-0.108575	-0.137458	-0.141273			6.52625	0.906338	82.5169	164.913	247.397	329.715	412.231	494.67	577.134
6.53292	0.92023	0.048572	-0.0253818	-0.00337653	-0.15552	-0.108088	-0.131672	-0.139779			6.53292	0.92023	82.5164	164.91	247.4	329.716	412.231	494.676	577.135
6.53958	0.934098	0.0471805	-0.0259676	0.00211623	-0.157495	-0.104618	-0.118759	-0.135448			6.53958	0.934098	82.5151	164.91	247.406	329.714	412.235	494.688	577.14
6.54625	0.951528	0.0483986	-0.0228452	0.00839437	-0.157947	-0.0967069	-0.103236	-0.126124			6.54625	0.951528	82.5163	164.913	247.412	329.714	412.243	494.704	577.149
6.55292	0.963067	0.0470633	-0.0195605	0.0119164	-0.156165	-0.0850287	-0.09265	-0.113631			6.55292	0.963067	82.5149	164.916	247.416	329.715	412.254	494.715	577.161
6.55958	0.964672	0.0424693	-0.0170035	0.0102082	-0.159482	-0.0747264	-0.0896146	-0.10392			6.55958	0.964672	82.5103	164.919	247.414	329.712	412.265	494.718	577.171
6.56625	0.961704	0.0380706	-0.014298	0.00770012	-0.162219	-0.06477	-0.0906755	-0.0963975			6.56625	0.961704	82.5059	164.921	247.411	329.709	412.275	494.717	577.179
6.57292	0.964842	0.0378705	-0.0122863	0.00385311	-0.163246	-0.0557937	-0.0908755	-0.0913524			6.57292	0.964842	82.5057	164.923	247.407	329.708	412.284	494.716	577.184
6.57958	0.972507	0.0412441	-0.0112609	0.0020378	-0.161281	-0.0428438	-0.0922703	-0.0898861			6.57958	0.972507	82.5091	164.924	247.406	329.71	412.297	494.715	577.185
6.58625	0.980387	0.0462634	-0.0135147	0.00208752	-0.156988	-0.0313928	-0.0948804	-0.0929731			6.58625	0.980387	82.5141	164.922	247.406	329.715	412.308	494.712	577.182
6.59292	0.991515	0.0535761	-0.0138894	0.00203223	-0.147312	-0.0264119	-0.0947203	-0.0999655			6.59292	0.991515	82.5215	164.922	247.406	329.724	412.313	494.713	577.175
6.59958	1.00642	0.0546515	-0.0149285	-0.00216983	-0.133693	-0.0305725	-0.0936449	-0.113195			6.59958	1.00642	82.5225	164.921	247.401	329.738	412.309	494.714	577.162
6.60625	1.01739	0.0470308	-0.0191209	-0.0147286	-0.125179	-0.0447394	-0.0931594	-0.133691			6.60625	1.01739	82.5149	164.917	247.389	329.746	412.295	494.714	577.141
6.61292	1.0231	0.037956	-0.0251653	-0.026703	-0.12242	-0.0601172	-0.0936511	-0.147057			6.61292	1.0231	82.5058	164.911	247.377	329.749	412.279	494.714	577.128
6.61958	1.0258	0.032553	-0.0284182	-0.0336001	-0.119306	-0.0726138	-0.0971467	-0.149599			6.61958	1.0258	82.5004	164.907	247.37	329.752	412.267	494.71	577.126
6.62625	1.0282	0.0244594	-0.0289828	-0.0355754	-0.117873	-0.0854995	-0.101426	-0.145295			6.62625	1.0282	82.4923	164.907	247.368	329.754	412.254	494.706	577.13
6.63292	1.03341	0.0148809	-0.0249082	-0.0325602	-0.119836	-0.0934064	-0.102421	-0.136276			6.63292	1.03341	82.4828	164.911	247.371	329.752	412.246	494.705	577.139
6.63958	1.03959	0.012964	-0.0139571	-0.0215735	-0.119639	-0.0909793	-0.0967085	-0.123411			6.63958	1.03959	82.4808	164.922	247.382	329.752	412.248	494.711	577.152
6.64625	1.0549	0.0225433	0.0036351	-0.00473325	-0.115485	-0.07734	-0.0833146	-0.102388			6.64625	1.0549	82.4904	164.939	247.399	329.756	412.262	494.724	577.173
6.65292	1.07843	0.0374926	0.0257481	0.0110721	-0.10529	-0.0594907	-0.0640737	-0.0812399			6.65292	1.07843	82.5054	164.961	247.415	329.766	412.28	494.743	577.194
6.65958	1.10244	0.0500576	0.0410309	0.0232953	-0.0988681	-0.0441183	-0.0405415	-0.0639065			6.65958	1.10244	82.5179	164.977	247.427	329.773	412.295	494.767	577.211
6.66625	1.11524	0.0595255	0.0493356	0.0345733	-0.0940697	-0.0295627	-0.0220136	-0.0549154			6.66625	1.11524	82.5274	164.985	247.438	329.777	412.31	494.785	577.22
6.67292	1.11504	0.0636121	0.043159	0.0438666	-0.0945899	-0.0215375	-0.0150661	-0.0579814			6.67292	1.11504	82.5315	164.979	247.447	329.777	412.318	494.792	577.217
6.67958	1.11076	0.0612449	0.0263164	0.0484365	-0.101367	-0.023585	-0.0202943	-0.0675011			6.67958	1.11076	82.5291	164.962	247.452	329.77	412.316	494.787	577.208
6.68625	1.10602	0.0512565	0.00612036	0.0444717	-0.112467	-0.0340062	-0.0336205	-0.0798737			6.68625	1.10602	82.5191	164.942	247.448	329.759	412.305	494.774	577.195
6.69292	1.101	0.0376533	-0.00969341	0.0356501	-0.127105	-0.0451969	-0.0510385	-0.0915696			6.69292	1.101	82.5055	164.926	247.439	329.744	412.294	494.756	577.184
6.69958	1.0993	0.0288005	-0.0162016	0.0257351	-0.137898	-0.0556552	-0.0656133	-0.100422			6.69958	1.0993	82.4967	164.92	247.429	329.734	412.284	494.742	577.175
6.70625	1.10649	0.0259812	-0.0182595	0.014883	-0.146407	-0.0600898	-0.0741546	-0.10801			6.70625	1.10649	82.4939	164.917	247.419	329.725	412.279	494.733	577.167
6.71292	1.12068	0.0311056	-0.0156453	0.00250521	-0.150696	-0.0584127	-0.0780902	-0.111469			6.71292	1.12068	82.499	164.92	247.406	329.721	412.281	494.729	577.164
6.71958	1.13146	0.0352129	-0.0121518	-0.0105494	-0.153374	-0.0505398	-0.0816122	-0.115468			6.71958	1.13146	82.5031	164.924	247.393	329.718	412.289	494.726	577.16
6.72625	1.13453	0.036376	-0.0169542	-0.0209236	-0.15914	-0.048491	-0.0880785	-0.125272			6.72625	1.13453	82.5043	164.919	247.383	329.712	412.291	494.719	577.15
6.73292	1.12713	0.0313564	-0.0328704	-0.0285715	-0.167586	-0.0568649	-0.0950054	-0.139828			6.73292	1.12713	82.4992	164.903	247.375	329.704	412.283	494.712	577.135
6.73958	1.11693	0.0230696	-0.0546467	-0.0346364	-0.173803	-0.0699803	-0.104246	-0.156698			6.73958	1.11693	82.4909	164.881	247.369	329.698	412.269	494.703	577.118
6.74625	1.10538	0.0115112	-0.0748396	-0.0391008	-0.1758	-0.0820232	-0.115804	-0.168256			6.74625	1.10538	82.4794	164.861	247.365	329.696	412.257	494.691	577.107
6.75292	1.09501	-0.000762684	-0.0901779	-0.0412491	-0.178592	-0.0933607	-0.127601	-0.176239			6.75292	1.09501	82.4671	164.846	247.362	329.693	412.246	494.68	577.099
6.75958	1.08551	-0.00835613	-0.100531	-0.0410213	-0.18076	-0.102565	-0.134718	-0.179541			6.75958	1.08551	82.4595	164.835	247.363	329.691	412.237	494.673	577.096
6.76625	1.07313	-0.0135785	-0.106012	-0.0400533	-0.181533	-0.108501	-0.138987	-0.181902			6.76625	1.07313	82.4543	164.83	247.364	329.69	412.231	494.668	577.093
6.77292	1.05878	-0.0169618	-0.108661	-0.0399965	-0.179332	-0.113288	-0.143324	-0.182424			6.77292	1.05878	82.4509	164.827	247.364	329.692	412.226	494.664	577.093
6.77958	1.05218	-0.019269	-0.107608	-0.0369553	-0.176904	-0.115839	-0.145154	-0.179009			6.77958	1.05218	82.4486	164.828	247.367	329.695	412.224	494.662	577.096
6.78625	1.05651	-0.0149418	-0.102102	-0.0309715	-0.173317	-0.116653	-0.141304	-0.173252			6.78625	1.05651	82.4529	164.834	247.373	329.698	412.223	494.666	577.102
6.79292	1.064	-0.0107953	-0.0981813	-0.0282814	-0.165274	-0.114905	-0.137634	-0.171489			6.79292	1.064	82.4571	164.838	247.375	329.706	412.224	494.67	577.104
6.79958	1.07231	-0.00581802	-0.098121	-0.0325545	-0.15885	-0.117628	-0.137425	-0.170327			6.79958	1.07231	82.4621	164.838	247.371	329.713	412.222	494.67	577.105
6.80625	1.08419	-0.00013829	-0.0960665	-0.038836	-0.152043	-0.119817	-0.136991	-0.166078			6.80625	1.08419	82.4677	164.84	247.365	329.719	412.22	494.67	577.109
6.81292	1.10035	0.0117281	-0.0888218	-0.0396992	-0.144084	-0.117403	-0.133707	-0.159933			6.81292	1.10035	82.4796	164.847	247.364	329.727	412.222	494.674	577.115
6.81958	1.10965	0.0215028	-0.0814948	-0.039687	-0.13569	-0.110585	-0.128224	-0.157311			6.81958	1.10965	82.4894	164.854	247.364	329.736	412.229	494.679	577.118
6.82625	1.10783	0.0254112	-0.0786946	-0.0392402	-0.130034	-0.105182	-0.122885	-0.157694			6.82625	1.10783	82.4933	164.857	247.364	329.741	412.234	494.684	577.117
6.83292	1.10226	0.025566	-0.0745668	-0.0357394	-0.127537	-0.100205	-0.11367	-0.152294			6.83292	1.10226	82.4934	164.861	247.368	329.744	412.239	494.694	577.123
6.83958	1.10241	0.0242794	-0.0612053	-0.0249443	-0.123965	-0.0900658	-0.100652	-0.141183			6.83958	1.10241	82.4922	164.875	247.379	329.748	412.249	494.707	577.134
6.84625	1.10869	0.0234073	-0.0432028	-0.00925577	-0.120087	-0.0702101	-0.0881726	-0.132518			6.84625	1.10869	82.4913	164.893	247.394	329.751	412.269	494.719	577.143
6.85292	1.11787	0.0197112	-0.0275458	0.0032484	-0.115513	-0.0481269	-0.0809015	-0.127155			6.85292	1.11787	82.4876	164.908	247.407	329.756	412.291	494.726	577.148
6.85958	1.1268	0.0143421	-0.0207835	0.0121738	-0.11557	-0.0327104	-0.079118	-0.123464			6.85958	1.1268	82.4822	164.915	247.416	329.756	412.307	494.728	577.152
6.86625	1.13724	0.00999527	-0.0192362	0.0188135	-0.119279	-0.0261003	-0.0820343	-0.115413			6.86625	1.13724	82.4779	164.917	247.422	329.752	412.313	494.725	577.16
6.87292	1.15011	0.0114207	-0.0150192	0.0260929	-0.122933	-0.0229757	-0.0882382	-0.105404			6.87292	1.15011	82.4793	164.921	247.43	329.749	412.316	494.719	577.17
6.87958	1.15827	0.0105277	-0.0126891	0.0295684	-0.121108	-0.0210311	-0.100099	-0.100575			6.87958	1.15827	82.4784	164.923	247.433	329.75	412.318	494.707	577.175
6.88625	1.155	0.0015358	-0.0194096	0.0209795	-0.119417	-0.0308723	-0.11672	-0.105276			6.88625	1.155	82.4694	164.916	247.425	329.752	412.309	494.691	577.17
6.89292	1.14537	-0.0128636	-0.0318613	0.00414233	-0.123383	-0.0498989	-0.131596	-0.115384			6.89292	1.14537	82.455	164.904	247.408	329.748	412.289	494.676	577.16
6.89958	1.14276	-0.0178592	-0.0368513	-0.0122737	-0.127572	-0.0689937	-0.14136	-0.12324			6.89958	1.14276	82.45	164.899	247.391	329.744	412.27	494.666	577.152
6.90625	1.14502	-0.014174	-0.034139	-0.0241527	-0.1298	-0.080497	-0.145781	-0.13243			6.90625	1.14502	82.4537	164.902	247.379	329.742	412.259	494.661	577.143
6.91292	1.14125	-0.00888385	-0.0387575	-0.0352795	-0.134406	-0.0919615	-0.14812	-0.145259			6.91292	1.14125	82.459	164.897	247.368	329.737	412.247	494.659	577.13
6.91958	1.13217	-0.0041285	-0.054097	-0.0476389	-0.14547	-0.10637	-0.14861	-0.158147			6.91958	1.13217	82.4637	164.882	247.356	329.726	412.233	494.659	577.117
6.92625	1.12297	0.00431269	-0.0675588	-0.0563315	-0.156825	-0.115996	-0.147798	-0.163534			6.92625	1.12297	82.4722	164.868	247.347	329.715	412.223	494.659	577.112
6.93292	1.11639	0.0125152	-0.0740163	-0.057028	-0.165425	-0.120096	-0.149609	-0.162961			6.93292	1.11639	82.4804	164.862	247.347	329.706	412.219	494.658	577.112
6.93958	1.11003	0.0142539	-0.0757697	-0.0561011	-0.172413	-0.124147	-0.148824	-0.157884			6.93958	1.11003	82.4821	164.86	247.348	329.699	412.215	494.658	577.117
6.94625	1.10431	0.00758262	-0.0747657	-0.0572653	-0.177109	-0.128327	-0.143098	-0.150727			6.94625	1.10431	82.4755	164.861	247.346	329.694	412.211	494.664	577.124
6.95292	1.10533	2.22054e-05	-0.0649789	-0.0592751	-0.177394	-0.126329	-0.12777	-0.139691			6.95292	1.10533	82.4679	164.871	247.344	329.694	412.213	494.679	577.135
6.95958	1.10962	-0.00332031	-0.0495818	-0.0539749	-0.172151	-0.11518	-0.111086	-0.129682			6.95958	1.10962	82.4646	164.886	247.35	329.699	412.224	494.696	577.145
6.96625	1.11144	-0.00340048	-0.0389667	-0.0446042	-0.164374	-0.102342	-0.0978142	-0.123563			6.96625	1.11144	82.4645	164.897	247.359	329.707	412.237	494.709	577.152
6.97292	1.11052	-0.000512122	-0.0330688	-0.0371779	-0.155715	-0.0938748	-0.0872965	-0.119245			6.97292	1.11052	82.4674	164.903	247.366	329.716	412.245	494.72	577.156
6.97958	1.10726	-0.000906373	-0.0315884	-0.0328179	-0.146753	-0.0876025	-0.0848297	-0.118685			6.97958	1.10726	82.467	164.904	247.371	329.725	412.252	494.722	577.156
6.98625	1.10435	-4.90874e-06	-0.0330554	-0.0338525	-0.140477	-0.0862699	-0.0910808	-0.119691			6.98625	1.10435	82.4679	164.903	247.37	329.731	412.253	494.716	577.155
6.99292	1.10159	0.000575831	-0.0409724	-0.0373104	-0.137743	-0.0895934	-0.109574	-0.124356			6.99292	1.10159	82.4685	164.895	247.366	329.734	412.25	494.698	577.151
6.99958	1.10139	-0.000107943	-0.0536385	-0.0478275	-0.140922	-0.0976423	-0.126947	-0.128377			6.99958	1.10139	82.4678	164.882	247.356	329.731	412.242	494.68	577.147
7.00625	1.11079	0.00118959	-0.0624767	-0.0600682	-0.145888	-0.104576	-0.130417	-0.127556			7.00625	1.11079	82.4691	164.873	247.344	329.726	412.235	494.677	577.148
7.01292	1.12485	0.00762067	-0.0652149	-0.0659075	-0.144923	-0.104578	-0.121125	-0.122079			7.01292	1.12485	82.4755	164.871	247.338	329.727	412.235	494.686	577.153
7.01958	1.13649	0.015922	-0.0658327	-0.0636426	-0.139655	-0.100514	-0.106625	-0.117592			7.01958	1.13649	82.4838	164.87	247.34	329.732	412.239	494.701	577.158
7.02625	1.1412	0.0182472	-0.0659729	-0.0521406	-0.130997	-0.094699	-0.0933327	-0.119082			7.02625	1.1412	82.4861	164.87	247.351	329.741	412.245	494.714	577.156
7.03292	1.13512	0.011687	-0.068406	-0.0404417	-0.123989	-0.0918548	-0.0860646	-0.126119			7.03292	1.13512	82.4796	164.867	247.363	329.748	412.248	494.721	577.149
7.03958	1.11995	0.000808254	-0.0704546	-0.0345955	-0.120834	-0.097108	-0.0864529	-0.134137			7.03958	1.11995	82.4687	164.865	247.369	329.751	412.242	494.721	577.141
7.04625	1.09849	-0.0101591	-0.0750202	-0.0325912	-0.122852	-0.106106	-0.0931288	-0.138428			7.04625	1.09849	82.4577	164.861	247.371	329.749	412.233	494.714	577.137
7.05292	1.08202	-0.0185173	-0.0809155	-0.0312795	-0.133343	-0.116068	-0.101964	-0.13868			7.05292	1.08202	82.4494	164.855	247.372	329.738	412.223	494.705	577.136
7.05958	1.06982	-0.028812	-0.0825126	-0.0318484	-0.145816	-0.124812	-0.114166	-0.139915			7.05958	1.06982	82.4391	164.853	247.372	329.726	412.215	494.693	577.135
7.06625	1.06317	-0.0364133	-0.0821229	-0.040292	-0.159864	-0.136549	-0.124628	-0.142748			7.06625	1.06317	82.4315	164.854	247.363	329.712	412.203	494.683	577.132
7.07292	1.06696	-0.0350151	-0.075021	-0.0473134	-0.168412	-0.143105	-0.122753	-0.136581			7.07292	1.06696	82.4329	164.861	247.356	329.703	412.196	494.684	577.139
7.07958	1.08512	-0.0220915	-0.0611427	-0.0385217	-0.163852	-0.134843	-0.105538	-0.119843			7.07958	1.08512	82.4458	164.875	247.365	329.708	412.205	494.702	577.155
7.08625	1.10428	-0.00913489	-0.0455977	-0.0184422	-0.148975	-0.11548	-0.0897204	-0.104502			7.08625	1.10428	82.4587	164.89	247.385	329.723	412.224	494.718	577.171
7.09292	1.11217	-0.0050565	-0.0378041	-0.00405022	-0.135652	-0.0998312	-0.0851651	-0.0961324			7.09292	1.11217	82.4628	164.898	247.4	329.736	412.24	494.722	577.179
7.09958	1.10745	-0.00310872	-0.0381203	-0.0049884	-0.129887	-0.0925674	-0.0879857	-0.0875089			7.09958	1.10745	82.4648	164.898	247.399	329.742	412.247	494.719	577.188
7.10625	1.09702	0.00315647	-0.0413654	-0.00913637	-0.128139	-0.0861102	-0.0907805	-0.0759985			7.10625	1.09702	82.471	164.894	247.394	329.743	412.253	494.716	577.199
7.11292	1.08783	0.0106516	-0.0448722	-0.0123273	-0.127734	-0.0824166	-0.0947294	-0.0642119			7.11292	1.08783	82.4785	164.891	247.391	329.744	412.257	494.713	577.211
7.11958	1.07896	0.0127541	-0.049925	-0.0178502	-0.132066	-0.0813078	-0.10264	-0.0568641			7.11958	1.07896	82.4806	164.886	247.386	329.739	412.258	494.705	577.218
7.12625	1.07491	0.00917946	-0.0548204	-0.0262303	-0.143518	-0.0862999	-0.110984	-0.0547167			7.12625	1.07491	82.4771	164.881	247.377	329.728	412.253	494.696	577.22
7.13292	1.07734	0.00636267	-0.0550039	-0.0331079	-0.156574	-0.0905805	-0.113323	-0.0565798			7.13292	1.07734	82.4742	164.881	247.371	329.715	412.249	494.694	577.219
7.13958	1.09087	0.0094028	-0.0496771	-0.0279808	-0.16412	-0.0890064	-0.105992	-0.0578312			7.13958	1.09087	82.4773	164.886	247.376	329.707	412.25	494.701	577.217
7.14625	1.10283	0.0132615	-0.0462981	-0.0177808	-0.162011	-0.0813657	-0.09355	-0.0601714			7.14625	1.10283	82.4811	164.889	247.386	329.709	412.258	494.714	577.215
7.15292	1.10321	0.00934499	-0.0536467	-0.00863901	-0.158683	-0.0740391	-0.0855456	-0.066949			7.15292	1.10321	82.4772	164.882	247.395	329.713	412.265	494.722	577.208
7.15958	1.09293	-0.000461803	-0.0667498	-0.00824853	-0.158592	-0.0757958	-0.0858157	-0.0772326			7.15958	1.09293	82.4674	164.869	247.395	329.713	412.264	494.721	577.198
7.16625	1.07617	-0.0110145	-0.0804181	-0.0157736	-0.159096	-0.0836826	-0.0887389	-0.0892157			7.16625	1.07617	82.4569	164.855	247.388	329.712	412.256	494.719	577.186
7.17292	1.06426	-0.0176853	-0.0899982	-0.0278216	-0.156038	-0.091458	-0.0882572	-0.0977939			7.17292	1.06426	82.4502	164.846	247.376	329.715	412.248	494.719	577.177
7.17958	1.05502	-0.0221577	-0.0977386	-0.0416353	-0.14928	-0.0908935	-0.0874844	-0.106081			7.17958	1.05502	82.4457	164.838	247.362	329.722	412.248	494.72	577.169
7.18625	1.05329	-0.0243597	-0.102102	-0.0510325	-0.148534	-0.0847257	-0.0873022	-0.111621			7.18625	1.05329	82.4435	164.834	247.353	329.723	412.255	494.72	577.164
7.19292	1.05707	-0.0258238	-0.100682	-0.0558285	-0.151635	-0.0724865	-0.0901968	-0.114992			7.19292	1.05707	82.4421	164.835	247.348	329.72	412.267	494.717	577.16
7.19958	1.06211	-0.0250745	-0.096083	-0.0563614	-0.158222	-0.0651804	-0.0932622	-0.115674			7.19958	1.06211	82.4428	164.84	247.347	329.713	412.274	494.714	577.159
7.20625	1.0651	-0.0235231	-0.0897062	-0.0514437	-0.165007	-0.0608125	-0.0955255	-0.111261			7.20625	1.0651	82.4444	164.846	247.352	329.706	412.279	494.712	577.164
7.21292	1.06365	-0.0221037	-0.0865705	-0.0395277	-0.168279	-0.0583556	-0.100782	-0.103643			7.21292	1.06365	82.4458	164.849	247.364	329.703	412.281	494.706	577.171
7.21958	1.06074	-0.0245419	-0.0853163	-0.0250253	-0.169482	-0.0606388	-0.110373	-0.0955907			7.21958	1.06074	82.4433	164.85	247.379	329.702	412.279	494.697	577.18
7.22625	1.05802	-0.027265	-0.0845574	-0.0126403	-0.165373	-0.0699654	-0.120248	-0.0863928			7.22625	1.05802	82.4406	164.851	247.391	329.706	412.269	494.687	577.189
7.23292	1.05603	-0.0273456	-0.0841867	-0.00654292	-0.155884	-0.0814757	-0.12462	-0.0783671			7.23292	1.05603	82.4405	164.852	247.397	329.716	412.258	494.683	577.197
7.23958	1.05555	-0.0278243	-0.0850029	-0.00400927	-0.146766	-0.088542	-0.124622	-0.0740776			7.23958	1.05555	82.4401	164.851	247.4	329.725	412.251	494.683	577.201
7.24625	1.05351	-0.0317742	-0.0862597	-0.00396364	-0.14048	-0.0915421	-0.125234	-0.0813652			7.24625	1.05351	82.4361	164.849	247.4	329.731	412.248	494.682	577.194
7.25292	1.04893	-0.0377807	-0.0866926	-0.00777038	-0.144071	-0.0952215	-0.125042	-0.0959549			7.25292	1.04893	82.4301	164.849	247.396	329.727	412.244	494.682	577.179
7.25958	1.04208	-0.0417676	-0.0855992	-0.0135419	-0.152507	-0.0973858	-0.121399	-0.108525			7.25958	1.04208	82.4261	164.85	247.39	329.719	412.242	494.686	577.167
7.26625	1.03524	-0.0467027	-0.0853724	-0.0200583	-0.164842	-0.0958657	-0.118705	-0.118228			7.26625	1.03524	82.4212	164.85	247.384	329.707	412.244	494.689	577.157
7.27292	1.03031	-0.0497233	-0.0842883	-0.0253865	-0.176646	-0.0937762	-0.119818	-0.126494			7.27292	1.03031	82.4182	164.851	247.378	329.695	412.246	494.687	577.149
7.27958	1.02548	-0.0474058	-0.0800405	-0.0287243	-0.185203	-0.0894575	-0.12513	-0.13276			7.27958	1.02548	82.4205	164.856	247.375	329.686	412.25	494.682	577.142
7.28625	1.01989	-0.0434552	-0.0747457	-0.0312334	-0.188923	-0.0831041	-0.129286	-0.133577			7.28625	1.01989	82.4244	164.861	247.372	329.683	412.256	494.678	577.142
7.29292	1.0113	-0.0453699	-0.0713762	-0.0335098	-0.188657	-0.0763002	-0.132154	-0.130247			7.29292	1.0113	82.4225	164.864	247.37	329.683	412.263	494.675	577.145
7.29958	1.00278	-0.0524577	-0.0739994	-0.0358882	-0.185406	-0.0735328	-0.137335	-0.125414			7.29958	1.00278	82.4154	164.862	247.368	329.686	412.266	494.67	577.15
7.30625	0.993047	-0.0588563	-0.0767293	-0.0387806	-0.176174	-0.073761	-0.142303	-0.120845			7.30625	0.993047	82.409	164.859	247.365	329.695	412.266	494.665	577.154
7.31292	0.984043	-0.065476	-0.0762651	-0.0417854	-0.166526	-0.0759765	-0.145108	-0.116974			7.31292	0.984043	82.4024	164.859	247.362	329.705	412.263	494.662	577.158
7.31958	0.977924	-0.0739789	-0.0759845	-0.0474506	-0.159002	-0.0780591	-0.144551	-0.11451			7.31958	0.977924	82.3939	164.86	247.356	329.712	412.261	494.663	577.161
7.32625	0.976549	-0.080599	-0.0774545	-0.0541449	-0.156065	-0.0860205	-0.143065	-0.11064			7.32625	0.976549	82.3873	164.858	247.349	329.715	412.253	494.664	577.164
7.33292	0.980352	-0.0791806	-0.0778339	-0.0593922	-0.152241	-0.0919655	-0.139739	-0.105407			7.33292	0.980352	82.3887	164.858	247.344	329.719	412.247	494.668	577.17
7.33958	0.98138	-0.0743375	-0.0766558	-0.065345	-0.149628	-0.0962129	-0.136803	-0.105809			7.33958	0.98138	82.3935	164.859	247.338	329.722	412.243	494.67	577.169
7.34625	0.97812	-0.0737823	-0.0762233	-0.0764181	-0.154628	-0.101553	-0.137202	-0.111452			7.34625	0.97812	82.3941	164.86	247.327	329.717	412.238	494.67	577.164
7.35292	0.970356	-0.0791623	-0.0818408	-0.0877727	-0.165606	-0.108471	-0.141151	-0.116356			7.35292	0.970356	82.3887	164.854	247.316	329.706	412.231	494.666	577.159
7.35958	0.962711	-0.0839467	-0.0929463	-0.0950804	-0.177231	-0.11751	-0.146889	-0.119233			7.35958	0.962711	82.3839	164.843	247.309	329.694	412.222	494.66	577.156
7.36625	0.955936	-0.0854764	-0.101765	-0.0960691	-0.181802	-0.120332	-0.146512	-0.1241			7.36625	0.955936	82.3824	164.834	247.308	329.69	412.219	494.661	577.151
7.37292	0.94968	-0.085533	-0.108034	-0.0937987	-0.178286	-0.117705	-0.142753	-0.13274			7.37292	0.94968	82.3823	164.828	247.31	329.693	412.222	494.664	577.142
7.37958	0.945826	-0.08748	-0.112692	-0.0891856	-0.173444	-0.110906	-0.139455	-0.140886			7.37958	0.945826	82.3804	164.823	247.314	329.698	412.228	494.668	577.134
7.38625	0.946697	-0.087563	-0.113232	-0.0801806	-0.166481	-0.100932	-0.1362	-0.144307			7.38625	0.946697	82.3803	164.823	247.323	329.705	412.238	494.671	577.131
7.39292	0.950459	-0.0838011	-0.107909	-0.0699418	-0.158603	-0.0924596	-0.131962	-0.146267			7.39292	0.950459	82.3841	164.828	247.334	329.713	412.247	494.675	577.129
7.39958	0.956669	-0.0732997	-0.0949987	-0.0603887	-0.151143	-0.0819777	-0.12146	-0.145302			7.39958	0.956669	82.3946	164.841	247.343	329.72	412.257	494.686	577.13
7.40625	0.962869	-0.0613774	-0.0833513	-0.0496276	-0.144794	-0.0660392	-0.110492	-0.139579			7.40625	0.962869	82.4065	164.852	247.354	329.727	412.273	494.697	577.136
7.41292	0.969744	-0.0549791	-0.0751995	-0.0431372	-0.141784	-0.0498618	-0.103616	-0.128889			7.41292	0.969744	82.4129	164.861	247.36	329.73	412.29	494.704	577.146
7.41958	0.973937	-0.0526936	-0.0726115	-0.0444605	-0.144291	-0.0417041	-0.103238	-0.119928			7.41958	0.973937	82.4152	164.863	247.359	329.727	412.298	494.704	577.155
7.42625	0.977679	-0.0465676	-0.0740508	-0.0519162	-0.151771	-0.0435988	-0.104265	-0.115709			7.42625	0.977679	82.4213	164.862	247.352	329.72	412.296	494.703	577.159
7.43292	0.980908	-0.0380935	-0.0812804	-0.0559061	-0.158832	-0.0482225	-0.103897	-0.113434			7.43292	0.980908	82.4298	164.854	247.348	329.713	412.291	494.703	577.162
7.43958	0.98085	-0.0371971	-0.0926993	-0.0577817	-0.16301	-0.0554862	-0.11063	-0.113491			7.43958	0.98085	82.4307	164.843	247.346	329.708	412.284	494.697	577.162
7.44625	0.977627	-0.0408971	-0.104108	-0.0628501	-0.16746	-0.0702482	-0.12482	-0.115284			7.44625	0.977627	82.427	164.832	247.341	329.704	412.269	494.682	577.16
7.45292	0.97578	-0.0422674	-0.11306	-0.0687318	-0.173992	-0.0904882	-0.137158	-0.115224			7.45292	0.97578	82.4256	164.823	247.335	329.698	412.249	494.67	577.16
7.45958	0.974426	-0.0364687	-0.121211	-0.0679702	-0.177085	-0.103706	-0.141373	-0.111809			7.45958	0.974426	82.4314	164.815	247.336	329.694	412.236	494.666	577.163
7.46625	0.972606	-0.0277981	-0.126412	-0.0600265	-0.175504	-0.106119	-0.137947	-0.106953			7.46625	0.972606	82.4401	164.809	247.344	329.696	412.233	494.669	577.168
7.47292	0.967433	-0.0200963	-0.123311	-0.0505501	-0.168301	-0.101782	-0.130723	-0.10545			7.47292	0.967433	82.4478	164.812	247.353	329.703	412.238	494.677	577.17
7.47958	0.964426	-0.0116593	-0.113899	-0.0415342	-0.158212	-0.0935341	-0.118471	-0.10655			7.47958	0.964426	82.4562	164.822	247.362	329.713	412.246	494.689	577.169
7.48625	0.966004	-0.00579033	-0.104311	-0.0312292	-0.145525	-0.0821441	-0.104019	-0.105449			7.48625	0.966004	82.4621	164.831	247.372	329.726	412.257	494.703	577.17
7.49292	0.965644	-0.00567325	-0.101062	-0.0220813	-0.133336	-0.0710455	-0.0929344	-0.106286			7.49292	0.965644	82.4622	164.835	247.382	329.738	412.268	494.714	577.169
7.49958	0.962063	-0.0144991	-0.101806	-0.018383	-0.126246	-0.068034	-0.0874552	-0.107959			7.49958	0.962063	82.4534	164.834	247.385	329.745	412.271	494.72	577.167
7.50625	0.961323	-0.0262068	-0.10218	-0.0173738	-0.123312	-0.0693115	-0.0815199	-0.105839			7.50625	0.961323	82.4417	164.834	247.386	329.748	412.27	494.726	577.169
7.51292	0.965876	-0.0364355	-0.102591	-0.0166067	-0.119672	-0.063631	-0.0755362	-0.0989012			7.51292	0.965876	82.4314	164.833	247.387	329.752	412.276	494.732	577.176
7.51958	0.970912	-0.0433207	-0.104185	-0.014913	-0.11671	-0.0553768	-0.0719309	-0.0876666			7.51958	0.970912	82.4246	164.832	247.389	329.755	412.284	494.735	577.187
7.52625	0.973798	-0.0471106	-0.105095	-0.0105322	-0.114087	-0.0471735	-0.0738135	-0.0823965			7.52625	0.973798	82.4208	164.831	247.393	329.757	412.292	494.733	577.193
7.53292	0.976069	-0.0462703	-0.104343	-0.00314489	-0.11137	-0.0440256	-0.0753574	-0.0844173			7.53292	0.976069	82.4216	164.831	247.4	329.76	412.295	494.732	577.191
7.53958	0.979746	-0.0421163	-0.100297	0.00539334	-0.103239	-0.0387556	-0.0750181	-0.0931379			7.53958	0.979746	82.4258	164.835	247.409	329.768	412.301	494.732	577.182
7.54625	0.978815	-0.0406629	-0.10101	0.0101268	-0.0961752	-0.0353478	-0.0792867	-0.10742			7.54625	0.978815	82.4272	164.835	247.414	329.775	412.304	494.728	577.168
7.55292	0.973325	-0.0442453	-0.107539	0.00750711	-0.0987137	-0.0386505	-0.0876375	-0.12197			7.55292	0.973325	82.4236	164.828	247.411	329.773	412.301	494.72	577.153
7.55958	0.964967	-0.0487886	-0.118534	-0.00086831	-0.105382	-0.0476724	-0.0955186	-0.133666			7.55958	0.964967	82.4191	164.817	247.403	329.766	412.292	494.712	577.141
7.56625	0.953001	-0.0550324	-0.130937	-0.0156028	-0.112003	-0.0571446	-0.0984246	-0.138956			7.56625	0.953001	82.4128	164.805	247.388	329.759	412.282	494.709	577.136
7.57292	0.940469	-0.0618427	-0.137476	-0.036687	-0.122402	-0.0655756	-0.0980824	-0.136706			7.57292	0.940469	82.406	164.798	247.367	329.749	412.274	494.709	577.138
7.57958	0.926837	-0.0707068	-0.138225	-0.0587882	-0.137681	-0.0737302	-0.096456	-0.134603			7.57958	0.926837	82.3972	164.798	247.345	329.734	412.266	494.711	577.141
7.58625	0.913477	-0.0750065	-0.133813	-0.0795073	-0.151674	-0.0851423	-0.0888348	-0.13175			7.58625	0.913477	82.3929	164.802	247.324	329.72	412.254	494.718	577.143
7.59292	0.902555	-0.074961	-0.127366	-0.0933852	-0.158936	-0.0955863	-0.0797294	-0.130751			7.59292	0.902555	82.3929	164.808	247.31	329.713	412.244	494.728	577.144
7.59958	0.897509	-0.0704707	-0.120601	-0.0995859	-0.161518	-0.102781	-0.0723781	-0.130552			7.59958	0.897509	82.3974	164.815	247.304	329.71	412.237	494.735	577.145
7.60625	0.900371	-0.062363	-0.111725	-0.0953184	-0.16165	-0.10466	-0.0690387	-0.133889			7.60625	0.900371	82.4055	164.824	247.308	329.71	412.235	494.738	577.141
7.61292	0.90565	-0.0556537	-0.108396	-0.0848974	-0.158432	-0.103436	-0.0704357	-0.141484			7.61292	0.90565	82.4122	164.827	247.319	329.713	412.236	494.737	577.134
7.61958	0.910082	-0.048838	-0.109787	-0.0762501	-0.154807	-0.10084	-0.0741104	-0.145636			7.61958	0.910082	82.419	164.826	247.327	329.717	412.239	494.733	577.129
7.62625	0.920262	-0.0400885	-0.109266	-0.0662843	-0.150737	-0.0937615	-0.0753745	-0.141655			7.62625	0.920262	82.4278	164.826	247.337	329.721	412.246	494.732	577.133
7.63292	0.933955	-0.0287794	-0.104217	-0.0553076	-0.144173	-0.0846449	-0.0764632	-0.13416			7.63292	0.933955	82.4391	164.832	247.348	329.727	412.255	494.731	577.141
7.63958	0.940945	-0.0213128	-0.0981006	-0.0467669	-0.139785	-0.0762024	-0.079487	-0.130985			7.63958	0.940945	82.4466	164.838	247.357	329.732	412.263	494.728	577.144
7.64625	0.937879	-0.0186566	-0.0951252	-0.0443019	-0.139835	-0.0750547	-0.0854138	-0.12976			7.64625	0.937879	82.4492	164.841	247.359	329.732	412.264	494.722	577.145
7.65292	0.929376	-0.0185761	-0.0937778	-0.0430154	-0.142302	-0.0770748	-0.0896249	-0.126341			7.65292	0.929376	82.4493	164.842	247.361	329.729	412.262	494.718	577.149
7.65958	0.922717	-0.0180824	-0.0908945	-0.0368335	-0.141547	-0.0823636	-0.0919921	-0.121556			7.65958	0.922717	82.4498	164.845	247.367	329.73	412.257	494.715	577.154
7.66625	0.918091	-0.0227083	-0.0890103	-0.0281064	-0.136656	-0.0860228	-0.0961412	-0.121414			7.66625	0.918091	82.4452	164.847	247.376	329.735	412.253	494.711	577.154
7.67292	0.911678	-0.0348434	-0.0900014	-0.0265065	-0.131799	-0.0899571	-0.0987395	-0.126396			7.67292	0.911678	82.433	164.846	247.377	329.74	412.249	494.709	577.149
7.67958	0.909785	-0.051519	-0.0956239	-0.033864	-0.129222	-0.0970364	-0.0977722	-0.133535			7.67958	0.909785	82.4164	164.84	247.37	329.742	412.242	494.709	577.142
7.68625	0.913774	-0.0637424	-0.102224	-0.0450917	-0.130624	-0.105565	-0.0894916	-0.138129			7.68625	0.913774	82.4041	164.834	247.359	329.741	412.234	494.718	577.137
7.69292	0.928366	-0.0663161	-0.0989177	-0.0521208	-0.13166	-0.107542	-0.0715613	-0.13355			7.69292	0.928366	82.4016	164.837	247.352	329.74	412.232	494.736	577.142
7.69958	0.944604	-0.0586617	-0.0867493	-0.0465121	-0.124592	-0.0953167	-0.0505555	-0.119697			7.69958	0.944604	82.4092	164.849	247.357	329.747	412.244	494.757	577.155
7.70625	0.959967	-0.0423448	-0.0673354	-0.0268982	-0.110755	-0.0774158	-0.0256555	-0.0981347			7.70625	0.959967	82.4255	164.868	247.377	329.761	412.262	494.782	577.177
7.71292	0.971378	-0.0171056	-0.0460835	0.0050272	-0.0956135	-0.0563907	-0.00232362	-0.0719418			7.71292	0.971378	82.4508	164.89	247.409	329.776	412.283	494.805	577.203
7.71958	0.973939	0.00882076	-0.0218465	0.0347449	-0.0813769	-0.0364837	0.0159733	-0.0479229			7.71958	0.973939	82.4767	164.914	247.438	329.79	412.303	494.823	577.227
7.72625	0.971796	0.0338574	0.00149365	0.059081	-0.0680394	-0.0174181	0.0276585	-0.0286083			7.72625	0.971796	82.5017	164.937	247.463	329.803	412.322	494.835	577.247
7.73292	0.96538	0.053667	0.0169881	0.0754835	-0.0519522	-0.000733921	0.0298251	-0.0207196			7.73292	0.96538	82.5215	164.953	247.479	329.82	412.339	494.837	577.254
7.73958	0.960123	0.0670067	0.0213638	0.082181	-0.0412019	0.00874839	0.0279061	-0.0197776			7.73958	0.960123	82.5349	164.957	247.486	329.83	412.348	494.835	577.255
7.74625	0.949479	0.0668539	0.0113384	0.0755857	-0.0395831	0.010154	0.0158323	-0.0285136			7.74625	0.949479	82.5347	164.947	247.479	329.832	412.35	494.823	577.247
7.75292	0.932184	0.050512	-0.0101391	0.0536235	-0.0514952	-0.00432452	-0.00384741	-0.0429481			7.75292	0.932184	82.5184	164.926	247.457	329.82	412.335	494.803	577.232
7.75958	0.916769	0.0336661	-0.0341286	0.0321413	-0.0692884	-0.0249952	-0.0211702	-0.0564561			7.75958	0.916769	82.5015	164.902	247.436	329.802	412.314	494.786	577.219
7.76625	0.901811	0.0191855	-0.053466	0.0166757	-0.0823748	-0.0422514	-0.0366044	-0.067122			7.76625	0.901811	82.4871	164.882	247.42	329.789	412.297	494.771	577.208
7.77292	0.891628	0.0142474	-0.0646113	0.0116655	-0.0935237	-0.05583	-0.0467878	-0.0696759			7.77292	0.891628	82.4821	164.871	247.415	329.778	412.284	494.76	577.205
7.77958	0.882119	0.0114139	-0.066041	0.0126134	-0.101042	-0.064535	-0.0577275	-0.0686948			7.77958	0.882119	82.4793	164.87	247.416	329.77	412.275	494.75	577.206
7.78625	0.876888	0.0128595	-0.0625175	0.0162703	-0.104211	-0.0706755	-0.0629576	-0.0634345			7.78625	0.876888	82.4807	164.873	247.42	329.767	412.269	494.744	577.212
7.79292	0.875072	0.0167652	-0.0577306	0.0222417	-0.0960587	-0.0666017	-0.0623898	-0.0600056			7.79292	0.875072	82.4846	164.878	247.426	329.775	412.273	494.745	577.215
7.79958	0.87596	0.0209905	-0.054378	0.0271707	-0.0866164	-0.0591205	-0.0586413	-0.0581645			7.79958	0.87596	82.4889	164.881	247.431	329.785	412.28	494.749	577.217
7.80625	0.882466	0.0270204	-0.0493792	0.0352813	-0.0788582	-0.0508034	-0.0492735	-0.0526114			7.80625	0.882466	82.4949	164.886	247.439	329.793	412.289	494.758	577.223
7.81292	0.885138	0.0273081	-0.0473455	0.0379893	-0.0730492	-0.0442925	-0.0418333	-0.0494627			7.81292	0.885138	82.4952	164.888	247.442	329.798	412.295	494.765	577.226
7.81958	0.88283	0.0230929	-0.0530453	0.0337711	-0.0743398	-0.0435897	-0.0355581	-0.0551084			7.81958	0.88283	82.491	164.883	247.437	329.797	412.296	494.772	577.22
7.82625	0.880754	0.0162487	-0.063092	0.0292992	-0.0833618	-0.0432731	-0.0328655	-0.0686283			7.82625	0.880754	82.4841	164.873	247.433	329.788	412.296	494.774	577.206
7.83292	0.883587	0.0128826	-0.0683792	0.0312994	-0.0955108	-0.0404762	-0.0328937	-0.0767627			7.83292	0.883587	82.4808	164.867	247.435	329.776	412.299	494.774	577.198
7.83958	0.890596	0.0127392	-0.0626668	0.0412327	-0.100458	-0.0316822	-0.0349445	-0.0740452			7.83958	0.890596	82.4806	164.873	247.445	329.771	412.308	494.772	577.201
7.84625	0.89248	0.0117616	-0.0553555	0.0466838	-0.0984939	-0.0230742	-0.0425978	-0.0693007			7.84625	0.89248	82.4796	164.88	247.45	329.773	412.316	494.765	577.206
7.85292	0.890461	0.00974318	-0.0531821	0.0455058	-0.0970158	-0.0179824	-0.0527225	-0.0684581			7.85292	0.890461	82.4776	164.883	247.449	329.774	412.321	494.755	577.207
7.85958	0.886452	0.00716412	-0.0567822	0.0442962	-0.0980927	-0.0148149	-0.0634078	-0.068653			7.85958	0.886452	82.475	164.879	247.448	329.773	412.325	494.744	577.206
7.86625	0.880078	0.00937345	-0.0616591	0.0424122	-0.0984305	-0.0122118	-0.0688278	-0.0659668			7.86625	0.880078	82.4772	164.874	247.446	329.773	412.327	494.738	577.209
7.87292	0.87528	0.0174501	-0.0667636	0.0425637	-0.0980627	-0.0102252	-0.0683806	-0.061228			7.87292	0.87528	82.4853	164.869	247.446	329.773	412.329	494.739	577.214
7.87958	0.871654	0.0257452	-0.0754573	0.0435901	-0.100159	-0.00912385	-0.064377	-0.0610392			7.87958	0.871654	82.4936	164.86	247.447	329.771	412.33	494.743	577.214
7.88625	0.876278	0.0322763	-0.0845319	0.0467147	-0.108918	-0.00982282	-0.057846	-0.0640448			7.88625	0.876278	82.5002	164.851	247.45	329.763	412.33	494.749	577.211
7.89292	0.888902	0.0382241	-0.0888985	0.0497692	-0.116193	-0.00785141	-0.0476066	-0.0633422			7.89292	0.888902	82.5061	164.847	247.453	329.755	412.332	494.76	577.212
7.89958	0.904527	0.0462199	-0.0852283	0.0514131	-0.120759	-0.00204999	-0.0353193	-0.0572538			7.89958	0.904527	82.5141	164.851	247.455	329.751	412.337	494.772	577.218
7.90625	0.916545	0.0529925	-0.0760997	0.0541844	-0.117039	0.00849984	-0.024732	-0.0495275			7.90625	0.916545	82.5209	164.86	247.458	329.754	412.348	494.783	577.226
7.91292	0.923428	0.0584449	-0.0644803	0.0582387	-0.11092	0.0150538	-0.0154649	-0.0431214			7.91292	0.923428	82.5263	164.871	247.462	329.761	412.354	494.792	577.232
7.91958	0.928537	0.0635542	-0.0525929	0.065821	-0.103036	0.0183205	-0.00463354	-0.0346743			7.91958	0.928537	82.5314	164.883	247.469	329.768	412.358	494.803	577.24
7.92625	0.92935	0.0667518	-0.0446715	0.0749936	-0.0917408	0.0213812	0.00380927	-0.0286157			7.92625	0.92935	82.5346	164.891	247.479	329.78	412.361	494.811	577.247
7.93292	0.923833	0.0655265	-0.043117	0.0788645	-0.0856972	0.020916	0.00782921	-0.0284104			7.93292	0.923833	82.5334	164.893	247.482	329.786	412.36	494.815	577.247
7.93958	0.91714	0.0616942	-0.0452111	0.0795115	-0.0810347	0.0157507	0.00971892	-0.0298586			7.93958	0.91714	82.5296	164.891	247.483	329.79	412.355	494.817	577.245
7.94625	0.912885	0.0550551	-0.0478951	0.0750075	-0.0800155	0.00465454	0.00832509	-0.0336366			7.94625	0.912885	82.5229	164.888	247.479	329.791	412.344	494.816	577.241
7.95292	0.905805	0.0427294	-0.0557348	0.0630388	-0.0844252	-0.00579854	-0.00161642	-0.0440549			7.95292	0.905805	82.5106	164.88	247.467	329.787	412.334	494.806	577.231
7.95958	0.89262	0.0252532	-0.067959	0.0434358	-0.0941935	-0.0163804	-0.0205231	-0.0615311			7.95958	0.89262	82.4931	164.868	247.447	329.777	412.323	494.787	577.214
7.96625	0.876175	0.00737773	-0.078405	0.0242182	-0.104057	-0.0246862	-0.040306	-0.0779761			7.96625	0.876175	82.4753	164.857	247.428	329.767	412.315	494.767	577.197
7.97292	0.858662	-0.00870465	-0.0824418	0.0145273	-0.106717	-0.031577	-0.0587726	-0.089767			7.97292	0.858662	82.4592	164.853	247.418	329.765	412.308	494.748	577.185
7.97958	0.840813	-0.0213083	-0.081583	0.0065588	-0.111967	-0.0377644	-0.0756677	-0.0990327			7.97958	0.840813	82.4466	164.854	247.41	329.76	412.302	494.732	577.176
7.98625	0.828319	-0.0252194	-0.0747932	0.00280381	-0.122983	-0.0409124	-0.0857777	-0.102944			7.98625	0.828319	82.4427	164.861	247.406	329.749	412.298	494.721	577.172
7.99292	0.826296	-0.0196135	-0.0629106	0.00749087	-0.129915	-0.0386408	-0.0839865	-0.0968611			7.99292	0.826296	82.4483	164.873	247.411	329.742	412.301	494.723	577.178
7.99958	0.83085	-0.0083834	-0.0479355	0.0202063	-0.130115	-0.0285167	-0.0756174	-0.0875384			7.99958	0.83085	82.4595	164.888	247.424	329.741	412.311	494.732	577.188
8.00625	0.837798	0.001902	-0.0394287	0.0297774	-0.129412	-0.0193802	-0.0672394	-0.0796372			8.00625	0.837798	82.4698	164.896	247.433	329.742	412.32	494.74	577.195
8.01292	0.845284	0.00891143	-0.0385421	0.032312	-0.134498	-0.012686	-0.0616605	-0.0764424			8.01292	0.845284	82.4768	164.897	247.436	329.737	412.327	494.746	577.199
8.01958	0.855881	0.0171246	-0.038363	0.0368224	-0.139562	-0.00905297	-0.057262	-0.0729976			8.01958	0.855881	82.485	164.897	247.44	329.732	412.33	494.75	577.202
8.02625	0.867659	0.0269951	-0.0364372	0.043898	-0.134248	-0.00326216	-0.0578819	-0.0688492			8.02625	0.867659	82.4949	164.899	247.448	329.737	412.336	494.749	577.206
8.03292	0.872759	0.0316181	-0.032678	0.0449277	-0.123642	0.00116257	-0.0670872	-0.0680409			8.03292	0.872759	82.4995	164.903	247.449	329.748	412.341	494.74	577.207
8.03958	0.869214	0.0285504	-0.0311113	0.0374726	-0.119571	-0.00269777	-0.0796917	-0.0696781			8.03958	0.869214	82.4964	164.905	247.441	329.752	412.337	494.728	577.205
8.04625	0.858794	0.019561	-0.0326337	0.0320792	-0.122516	-0.016162	-0.0910652	-0.0743759			8.04625	0.858794	82.4874	164.903	247.436	329.749	412.323	494.716	577.201
8.05292	0.847617	0.00886088	-0.0367651	0.0297428	-0.126516	-0.0347804	-0.0993812	-0.0812613			8.05292	0.847617	82.4767	164.899	247.433	329.745	412.305	494.708	577.194
8.05958	0.835973	-0.00230661	-0.041234	0.0275336	-0.125766	-0.0496493	-0.102442	-0.0862299			8.05958	0.835973	82.4656	164.895	247.431	329.746	412.29	494.705	577.189
8.06625	0.821673	-0.0175606	-0.0517052	0.0204499	-0.126489	-0.0591008	-0.105775	-0.0943313			8.06625	0.821673	82.4503	164.884	247.424	329.745	412.28	494.701	577.181
8.07292	0.809702	-0.0323926	-0.0713873	0.00881728	-0.131861	-0.0673705	-0.104872	-0.101534			8.07292	0.809702	82.4355	164.864	247.412	329.74	412.272	494.702	577.174
8.07958	0.802305	-0.0450345	-0.0973825	-0.00183639	-0.136662	-0.0721989	-0.104162	-0.1075			8.07958	0.802305	82.4228	164.838	247.402	329.735	412.267	494.703	577.168
8.08625	0.799294	-0.0547218	-0.121984	-0.00990391	-0.139739	-0.0712997	-0.102406	-0.10622			8.08625	0.799294	82.4132	164.814	247.394	329.732	412.268	494.705	577.169
8.09292	0.79564	-0.0621902	-0.137924	-0.0129242	-0.140508	-0.0658103	-0.103198	-0.102721			8.09292	0.79564	82.4057	164.798	247.391	329.731	412.274	494.704	577.172
8.09958	0.791965	-0.0706335	-0.146038	-0.0144298	-0.14533	-0.0630189	-0.109734	-0.103535			8.09958	0.791965	82.3972	164.79	247.389	329.726	412.276	494.698	577.172
8.10625	0.790589	-0.0777311	-0.144205	-0.0121781	-0.154156	-0.0655144	-0.114924	-0.106818			8.10625	0.790589	82.3901	164.792	247.391	329.717	412.274	494.692	577.168
8.11292	0.793933	-0.0801099	-0.132753	-0.0058836	-0.165117	-0.0671653	-0.115396	-0.109197			8.11292	0.793933	82.3878	164.803	247.398	329.706	412.272	494.692	577.166
8.11958	0.805457	-0.0700164	-0.11191	0.00465941	-0.173869	-0.0640671	-0.103395	-0.104349			8.11958	0.805457	82.3979	164.824	247.408	329.698	412.275	494.704	577.171
8.12625	0.823885	-0.0468199	-0.0878346	0.0155377	-0.172847	-0.0513636	-0.0868742	-0.0964109			8.12625	0.823885	82.4211	164.848	247.419	329.699	412.288	494.72	577.179
8.13292	0.838516	-0.0236059	-0.0729935	0.0223119	-0.166983	-0.0385573	-0.0727201	-0.0889326			8.13292	0.838516	82.4443	164.863	247.426	329.705	412.301	494.735	577.186
8.13958	0.83937	-0.0089229	-0.0735533	0.021324	-0.16411	-0.034259	-0.0628055	-0.0871242			8.13958	0.83937	82.459	164.862	247.425	329.707	412.305	494.744	577.188
8.14625	0.827058	-0.00645384	-0.0854538	0.0142304	-0.164938	-0.0431103	-0.0598596	-0.0960992			8.14625	0.827058	82.4614	164.85	247.418	329.707	412.296	494.747	577.179
8.15292	0.809226	-0.010457	-0.101016	0.00391364	-0.163491	-0.0609523	-0.0662469	-0.1125			8.15292	0.809226	82.4574	164.835	247.408	329.708	412.278	494.741	577.163
8.15958	0.79068	-0.0204202	-0.115313	-0.00567153	-0.160211	-0.0829545	-0.0833627	-0.13057			8.15958	0.79068	82.4475	164.82	247.398	329.711	412.256	494.724	577.145
8.16625	0.774693	-0.0378378	-0.124293	-0.0131505	-0.157446	-0.103137	-0.102688	-0.14608			8.16625	0.774693	82.43	164.811	247.39	329.714	412.236	494.705	577.129
8.17292	0.769375	-0.0498313	-0.123129	-0.0183363	-0.155835	-0.114959	-0.113727	-0.150921			8.17292	0.769375	82.418	164.813	247.385	329.716	412.224	494.694	577.124
8.17958	0.777278	-0.0505114	-0.11134	-0.0200654	-0.14977	-0.110439	-0.118222	-0.146356			8.17958	0.777278	82.4174	164.824	247.384	329.722	412.229	494.689	577.129
8.18625	0.787089	-0.0454684	-0.103436	-0.0241886	-0.139785	-0.0976367	-0.120809	-0.135591			8.18625	0.787089	82.4224	164.832	247.379	329.732	412.242	494.686	577.14
8.19292	0.795522	-0.0451416	-0.103427	-0.032595	-0.132562	-0.0834701	-0.121436	-0.12525			8.19292	0.795522	82.4227	164.832	247.371	329.739	412.256	494.686	577.15
8.19958	0.800206	-0.0499942	-0.109059	-0.0440901	-0.132457	-0.0716175	-0.115798	-0.121997			8.19958	0.800206	82.4179	164.827	247.36	329.739	412.268	494.691	577.153
8.20625	0.803048	-0.0509677	-0.112464	-0.054244	-0.140366	-0.0631834	-0.105804	-0.122016			8.20625	0.803048	82.4169	164.823	247.349	329.731	412.276	494.701	577.153
8.21292	0.802429	-0.0496791	-0.115143	-0.0588553	-0.148838	-0.0611382	-0.0954555	-0.126927			8.21292	0.802429	82.4182	164.821	247.345	329.723	412.278	494.712	577.148
8.21958	0.804656	-0.0445914	-0.111601	-0.0538821	-0.151141	-0.064532	-0.0851226	-0.128515			8.21958	0.804656	82.4233	164.824	247.35	329.72	412.275	494.722	577.147
8.22625	0.816328	-0.0319655	-0.0966944	-0.0368253	-0.142063	-0.0650018	-0.0739272	-0.124472			8.22625	0.816328	82.4359	164.839	247.367	329.729	412.274	494.733	577.151
8.23292	0.831226	-0.00991444	-0.0741508	-0.0150486	-0.124389	-0.0628382	-0.063797	-0.115772			8.23292	0.831226	82.458	164.862	247.389	329.747	412.277	494.743	577.159
8.23958	0.838072	0.0131437	-0.0555173	-9.22716e-05	-0.105889	-0.0656705	-0.064104	-0.108927			8.23958	0.838072	82.481	164.88	247.404	329.766	412.274	494.743	577.166
8.24625	0.836017	0.0230092	-0.0497517	0.00127832	-0.0952746	-0.0747816	-0.0771266	-0.111936			8.24625	0.836017	82.4909	164.886	247.405	329.776	412.265	494.73	577.163
8.25292	0.830769	0.0196689	-0.0505991	-0.00803009	-0.0968974	-0.0828907	-0.0909573	-0.119091			8.25292	0.830769	82.4875	164.885	247.396	329.775	412.256	494.716	577.156
8.25958	0.820392	0.00595369	-0.0566054	-0.0253214	-0.108953	-0.0890839	-0.0999042	-0.130899			8.25958	0.820392	82.4738	164.879	247.378	329.763	412.25	494.707	577.144
8.26625	0.807663	-0.0134504	-0.0678647	-0.0460337	-0.128365	-0.0990814	-0.10548	-0.143627			8.26625	0.807663	82.4544	164.868	247.358	329.743	412.24	494.702	577.131
8.27292	0.792176	-0.0360904	-0.0819762	-0.0628121	-0.150942	-0.108406	-0.111431	-0.157684			8.27292	0.792176	82.4318	164.854	247.341	329.721	412.231	494.696	577.117
8.27958	0.782476	-0.05485	-0.0907799	-0.0710737	-0.171218	-0.112513	-0.11207	-0.168337			8.27958	0.782476	82.413	164.845	247.333	329.7	412.227	494.695	577.107
8.28625	0.780347	-0.0617479	-0.0887437	-0.0679194	-0.179129	-0.105582	-0.10514	-0.16999			8.28625	0.780347	82.4061	164.847	247.336	329.692	412.234	494.702	577.105
8.29292	0.782613	-0.0585281	-0.0840758	-0.057561	-0.175305	-0.101536	-0.096675	-0.168677			8.29292	0.782613	82.4093	164.852	247.346	329.696	412.238	494.711	577.106
8.29958	0.791428	-0.0520969	-0.0789273	-0.0413802	-0.166413	-0.102979	-0.0916744	-0.160816			8.29958	0.791428	82.4158	164.857	247.362	329.705	412.236	494.716	577.114
8.30625	0.800563	-0.0467761	-0.0725069	-0.0214528	-0.161626	-0.105358	-0.0925525	-0.149773			8.30625	0.800563	82.4211	164.863	247.382	329.71	412.234	494.715	577.125
8.31292	0.810445	-0.0426167	-0.0659604	-0.00739311	-0.16015	-0.106226	-0.0926846	-0.132739			8.31292	0.810445	82.4253	164.87	247.396	329.711	412.233	494.715	577.142
8.31958	0.819384	-0.0422606	-0.0631362	-0.00263197	-0.158135	-0.103011	-0.090898	-0.11474			8.31958	0.819384	82.4256	164.873	247.401	329.713	412.236	494.716	577.16
8.32625	0.823665	-0.0451324	-0.0667847	-0.0037099	-0.155843	-0.10432	-0.0880478	-0.101399			8.32625	0.823665	82.4227	164.869	247.4	329.716	412.235	494.719	577.174
8.33292	0.818673	-0.0472634	-0.0737012	-0.00779147	-0.155897	-0.103224	-0.0897019	-0.0959008			8.33292	0.818673	82.4206	164.862	247.396	329.716	412.236	494.718	577.179
8.33958	0.803478	-0.0476768	-0.083101	-0.0184397	-0.160277	-0.0997673	-0.099652	-0.102036			8.33958	0.803478	82.4202	164.853	247.385	329.711	412.24	494.708	577.173
8.34625	0.787473	-0.0484224	-0.094913	-0.035017	-0.163317	-0.0961992	-0.110411	-0.114226			8.34625	0.787473	82.4195	164.841	247.369	329.708	412.243	494.697	577.161
8.35292	0.776467	-0.0494151	-0.10345	-0.0486965	-0.164564	-0.0968667	-0.11808	-0.129524			8.35292	0.776467	82.4185	164.832	247.355	329.707	412.243	494.689	577.146
8.35958	0.767184	-0.0520226	-0.107723	-0.0542083	-0.163843	-0.101751	-0.126886	-0.145483			8.35958	0.767184	82.4159	164.828	247.349	329.708	412.238	494.68	577.13
8.36625	0.760516	-0.055352	-0.109815	-0.0559356	-0.166634	-0.106898	-0.138798	-0.155965			8.36625	0.760516	82.4125	164.826	247.348	329.705	412.232	494.668	577.119
8.37292	0.761704	-0.0622703	-0.112644	-0.0585257	-0.167713	-0.114928	-0.147147	-0.153346			8.37292	0.761704	82.4056	164.823	247.345	329.704	412.224	494.66	577.122
8.37958	0.769163	-0.0705472	-0.119358	-0.06141	-0.165095	-0.124624	-0.147318	-0.143026			8.37958	0.769163	82.3973	164.816	247.342	329.706	412.215	494.66	577.132
8.38625	0.770461	-0.0792631	-0.130433	-0.0653897	-0.163854	-0.137791	-0.142682	-0.135053			8.38625	0.770461	82.3886	164.805	247.338	329.708	412.202	494.665	577.14
8.39292	0.761902	-0.0892526	-0.14601	-0.070703	-0.165764	-0.149966	-0.140274	-0.134552			8.39292	0.761902	82.3786	164.79	247.333	329.706	412.189	494.667	577.141
8.39958	0.75381	-0.0973444	-0.157254	-0.0781587	-0.173462	-0.164803	-0.136445	-0.137399			8.39958	0.75381	82.3705	164.778	247.325	329.698	412.175	494.671	577.138
8.40625	0.752372	-0.0987824	-0.157935	-0.0816261	-0.178322	-0.177789	-0.129777	-0.13979			8.40625	0.752372	82.3691	164.778	247.322	329.693	412.162	494.677	577.135
8.41292	0.748305	-0.0985582	-0.152817	-0.0793445	-0.179601	-0.183362	-0.128122	-0.148149			8.41292	0.748305	82.3693	164.783	247.324	329.692	412.156	494.679	577.127
8.41958	0.741894	-0.0997231	-0.146959	-0.0792525	-0.182203	-0.183651	-0.132148	-0.160281			8.41958	0.741894	82.3682	164.789	247.324	329.689	412.156	494.675	577.115
8.42625	0.743148	-0.10133	-0.138856	-0.0794536	-0.183065	-0.176841	-0.13757	-0.168087			8.42625	0.743148	82.3665	164.797	247.324	329.688	412.163	494.67	577.107
8.43292	0.754795	-0.0996975	-0.126285	-0.0792886	-0.181175	-0.167061	-0.138321	-0.165024			8.43292	0.754795	82.3682	164.809	247.324	329.69	412.172	494.669	577.11
8.43958	0.767313	-0.0976698	-0.112065	-0.0755072	-0.173008	-0.149114	-0.137724	-0.150599			8.43958	0.767313	82.3702	164.824	247.328	329.698	412.19	494.67	577.125
8.44625	0.774385	-0.0991802	-0.104728	-0.0726996	-0.164668	-0.129491	-0.137327	-0.136374			8.44625	0.774385	82.3687	164.831	247.331	329.707	412.21	494.67	577.139
8.45292	0.776775	-0.102513	-0.106339	-0.0716312	-0.160236	-0.115189	-0.134938	-0.126831			8.45292	0.776775	82.3654	164.829	247.332	329.711	412.224	494.672	577.148
8.45958	0.77836	-0.10808	-0.113242	-0.0703073	-0.158167	-0.106143	-0.130014	-0.126676			8.45958	0.77836	82.3598	164.823	247.333	329.713	412.233	494.677	577.148
8.46625	0.777095	-0.112206	-0.122026	-0.070843	-0.15935	-0.103604	-0.128419	-0.133664			8.46625	0.777095	82.3557	164.814	247.333	329.712	412.236	494.679	577.141
8.47292	0.771817	-0.111762	-0.128906	-0.0736365	-0.163755	-0.102353	-0.131789	-0.144187			8.47292	0.771817	82.3561	164.807	247.33	329.708	412.237	494.675	577.131
8.47958	0.76343	-0.109182	-0.13514	-0.076706	-0.173047	-0.105562	-0.137792	-0.157819			8.47958	0.76343	82.3587	164.801	247.327	329.698	412.234	494.669	577.117
8.48625	0.757448	-0.106104	-0.137683	-0.0775768	-0.181657	-0.109397	-0.14139	-0.169046			8.48625	0.757448	82.3618	164.798	247.326	329.69	412.23	494.666	577.106
8.49292	0.757323	-0.10146	-0.132219	-0.0745352	-0.184521	-0.10723	-0.141038	-0.17394			8.49292	0.757323	82.3664	164.804	247.329	329.687	412.232	494.666	577.101
8.49958	0.762397	-0.0916185	-0.116737	-0.0654432	-0.180376	-0.0983883	-0.135487	-0.165528			8.49958	0.762397	82.3763	164.819	247.338	329.691	412.241	494.672	577.11
8.50625	0.765421	-0.0800112	-0.0982224	-0.051532	-0.172798	-0.0844323	-0.122927	-0.147722			8.50625	0.765421	82.3879	164.838	247.352	329.699	412.255	494.684	577.127
8.51292	0.7702	-0.0699871	-0.0831101	-0.0357112	-0.164034	-0.0727112	-0.104796	-0.121962			8.51292	0.7702	82.3979	164.853	247.368	329.707	412.267	494.702	577.153
8.51958	0.779539	-0.0644628	-0.0736985	-0.0248612	-0.154147	-0.0648245	-0.087351	-0.0978414			8.51958	0.779539	82.4034	164.862	247.379	329.717	412.275	494.72	577.177
8.52625	0.790318	-0.0627435	-0.0704954	-0.0178071	-0.149263	-0.065838	-0.0780023	-0.0770486			8.52625	0.790318	82.4051	164.865	247.386	329.722	412.274	494.729	577.198
8.53292	0.797459	-0.0608474	-0.0738049	-0.0138364	-0.149203	-0.0717148	-0.0761062	-0.0613242			8.53292	0.797459	82.407	164.862	247.39	329.722	412.268	494.731	577.214
8.53958	0.800054	-0.0568219	-0.0795074	-0.00917921	-0.151697	-0.0780474	-0.0797101	-0.0472852			8.53958	0.800054	82.4111	164.856	247.394	329.72	412.261	494.728	577.228
8.54625	0.801495	-0.0510898	-0.0840938	-0.00371496	-0.151113	-0.0831435	-0.0887599	-0.0367847			8.54625	0.801495	82.4168	164.852	247.4	329.72	412.256	494.718	577.238
8.55292	0.799582	-0.0496645	-0.0880782	-0.000239597	-0.149097	-0.0899214	-0.104501	-0.0386972			8.55292	0.799582	82.4182	164.848	247.403	329.722	412.249	494.703	577.236
8.55958	0.793469	-0.0524403	-0.0938053	0.00254341	-0.149012	-0.0971646	-0.118244	-0.0495793			8.55958	0.793469	82.4154	164.842	247.406	329.722	412.242	494.689	577.226
8.56625	0.783656	-0.0574848	-0.0987658	0.000538661	-0.150768	-0.100049	-0.126626	-0.0651142			8.56625	0.783656	82.4104	164.837	247.404	329.721	412.239	494.681	577.21
8.57292	0.772471	-0.0639011	-0.104265	-0.0083833	-0.152967	-0.10286	-0.128274	-0.0796367			8.57292	0.772471	82.404	164.831	247.395	329.719	412.237	494.679	577.195
8.57958	0.760661	-0.075235	-0.112833	-0.020862	-0.159146	-0.110242	-0.129118	-0.0995537			8.57958	0.760661	82.3926	164.823	247.383	329.712	412.229	494.678	577.176
8.58625	0.750684	-0.0933173	-0.124953	-0.0340101	-0.170579	-0.11998	-0.131464	-0.121928			8.58625	0.750684	82.3746	164.811	247.37	329.701	412.219	494.676	577.153
8.59292	0.741305	-0.10985	-0.13489	-0.0429941	-0.181912	-0.125029	-0.134168	-0.13846			8.59292	0.741305	82.358	164.801	247.361	329.69	412.214	494.673	577.137
8.59958	0.733919	-0.121527	-0.139688	-0.0494111	-0.185806	-0.127293	-0.136786	-0.144415			8.59958	0.733919	82.3463	164.796	247.354	329.686	412.212	494.67	577.131
8.60625	0.731908	-0.123538	-0.13958	-0.0500468	-0.18273	-0.129572	-0.135935	-0.142134			8.60625	0.731908	82.3443	164.796	247.354	329.689	412.21	494.671	577.133
8.61292	0.733732	-0.116946	-0.133112	-0.0438494	-0.175361	-0.131414	-0.133635	-0.137927			8.61292	0.733732	82.3509	164.803	247.36	329.696	412.208	494.674	577.137
8.61958	0.73654	-0.106508	-0.124599	-0.0401512	-0.166603	-0.129744	-0.133688	-0.132734			8.61958	0.73654	82.3614	164.811	247.363	329.705	412.21	494.674	577.142
8.62625	0.73893	-0.0974426	-0.112291	-0.0446709	-0.160815	-0.126299	-0.137497	-0.12796			8.62625	0.73893	82.3704	164.823	247.359	329.711	412.213	494.67	577.147
8.63292	0.742409	-0.092533	-0.100494	-0.0521812	-0.156605	-0.125962	-0.140694	-0.125912			8.63292	0.742409	82.3753	164.835	247.351	329.715	412.213	494.667	577.149
8.63958	0.74528	-0.0882312	-0.0925036	-0.0577099	-0.155631	-0.123527	-0.140206	-0.124948			8.63958	0.74528	82.3796	164.843	247.346	329.716	412.216	494.667	577.15
8.64625	0.742721	-0.0860219	-0.0892656	-0.0611456	-0.155275	-0.118968	-0.143242	-0.126553			8.64625	0.742721	82.3819	164.846	247.342	329.716	412.22	494.664	577.149
8.65292	0.73447	-0.0895049	-0.0897142	-0.0645761	-0.158516	-0.119052	-0.151971	-0.129082			8.65292	0.73447	82.3784	164.846	247.339	329.713	412.22	494.655	577.146
8.65958	0.729108	-0.0943894	-0.0878197	-0.0620485	-0.163022	-0.123383	-0.157809	-0.128722			8.65958	0.729108	82.3735	164.848	247.342	329.708	412.216	494.649	577.146
8.66625	0.729874	-0.0955307	-0.0899112	-0.0474709	-0.160657	-0.126056	-0.156089	-0.122234			8.66625	0.729874	82.3723	164.846	247.356	329.711	412.213	494.651	577.153
8.67292	0.73577	-0.0891583	-0.0958831	-0.0310811	-0.152659	-0.122636	-0.151147	-0.109185			8.67292	0.73577	82.3787	164.84	247.373	329.719	412.217	494.656	577.166
8.67958	0.742193	-0.0779672	-0.100639	-0.0165005	-0.141684	-0.115027	-0.148062	-0.0975175			8.67958	0.742193	82.3899	164.835	247.387	329.73	412.224	494.659	577.178
8.68625	0.746645	-0.0625481	-0.0997843	-0.00776504	-0.133588	-0.103572	-0.14361	-0.0873437			8.68625	0.746645	82.4053	164.836	247.396	329.738	412.236	494.664	577.188
8.69292	0.749773	-0.0479754	-0.0939764	-0.00232465	-0.12346	-0.085298	-0.135713	-0.0799235			8.69292	0.749773	82.4199	164.842	247.401	329.748	412.254	494.672	577.195
8.69958	0.747254	-0.0395277	-0.0909029	-0.0018543	-0.112081	-0.068984	-0.129173	-0.0795821			8.69958	0.747254	82.4283	164.845	247.402	329.759	412.27	494.678	577.196
8.70625	0.739377	-0.0373912	-0.0913495	-0.0115547	-0.108178	-0.0640764	-0.128944	-0.0893664			8.70625	0.739377	82.4305	164.844	247.392	329.763	412.275	494.678	577.186
8.71292	0.725638	-0.0406388	-0.0969175	-0.0297948	-0.115221	-0.0724944	-0.135529	-0.108827			8.71292	0.725638	82.4272	164.839	247.374	329.756	412.267	494.672	577.166
8.71958	0.709708	-0.0518012	-0.109833	-0.0539634	-0.131791	-0.0901584	-0.144308	-0.129526			8.71958	0.709708	82.4161	164.826	247.35	329.74	412.249	494.663	577.146
8.72625	0.697151	-0.0719875	-0.129635	-0.0738057	-0.152513	-0.111961	-0.155434	-0.148758			8.72625	0.697151	82.3959	164.806	247.33	329.719	412.227	494.652	577.126
8.73292	0.690249	-0.0970093	-0.15099	-0.0860293	-0.174959	-0.137251	-0.167104	-0.165674			8.73292	0.690249	82.3709	164.785	247.318	329.697	412.202	494.64	577.109
8.73958	0.692602	-0.115637	-0.164137	-0.0878261	-0.19663	-0.157086	-0.173811	-0.174765			8.73958	0.692602	82.3522	164.772	247.316	329.675	412.182	494.633	577.1
8.74625	0.701639	-0.122812	-0.16532	-0.0791461	-0.208235	-0.164228	-0.170019	-0.173834			8.74625	0.701639	82.3451	164.77	247.324	329.663	412.175	494.637	577.101
8.75292	0.716976	-0.11892	-0.151059	-0.0567542	-0.204393	-0.154894	-0.154683	-0.161358			8.75292	0.716976	82.349	164.785	247.347	329.667	412.184	494.653	577.114
8.75958	0.732498	-0.10912	-0.131638	-0.0293013	-0.187878	-0.135455	-0.139638	-0.147267			8.75958	0.732498	82.3588	164.804	247.374	329.684	412.204	494.668	577.128
8.76625	0.746023	-0.0955949	-0.111597	-0.00756928	-0.169082	-0.116298	-0.126113	-0.134219			8.76625	0.746023	82.3723	164.824	247.396	329.702	412.223	494.681	577.141
8.77292	0.754416	-0.0819566	-0.0972211	0.00266345	-0.15191	-0.101306	-0.115812	-0.123441			8.77292	0.754416	82.3859	164.839	247.406	329.72	412.238	494.691	577.152
8.77958	0.755292	-0.0753579	-0.0940391	-0.00330896	-0.14134	-0.0949879	-0.112551	-0.11875			8.77958	0.755292	82.3925	164.842	247.4	329.73	412.244	494.695	577.156
8.78625	0.748854	-0.0794122	-0.0991494	-0.0203997	-0.142267	-0.0997187	-0.116129	-0.121851			8.78625	0.748854	82.3885	164.837	247.383	329.729	412.24	494.691	577.153
8.79292	0.736076	-0.0878984	-0.110289	-0.0416387	-0.15544	-0.11183	-0.125092	-0.135105			8.79292	0.736076	82.38	164.825	247.362	329.716	412.228	494.682	577.14
8.79958	0.723918	-0.0976726	-0.121699	-0.0598778	-0.175593	-0.128673	-0.133435	-0.150602			8.79958	0.723918	82.3702	164.814	247.344	329.696	412.211	494.674	577.125
8.80625	0.714996	-0.108025	-0.130452	-0.0744978	-0.196985	-0.143842	-0.140927	-0.163338			8.80625	0.714996	82.3598	164.805	247.329	329.675	412.196	494.666	577.112
8.81292	0.713811	-0.115886	-0.131596	-0.0832192	-0.213043	-0.153335	-0.142112	-0.165477			8.81292	0.713811	82.352	164.804	247.32	329.658	412.186	494.665	577.11
8.81958	0.717086	-0.118809	-0.12784	-0.0814849	-0.217134	-0.149021	-0.136929	-0.161724			8.81958	0.717086	82.3491	164.808	247.322	329.654	412.19	494.67	577.113
8.82625	0.721716	-0.116564	-0.12535	-0.0740596	-0.214967	-0.135282	-0.130392	-0.155188			8.82625	0.721716	82.3513	164.81	247.33	329.657	412.204	494.677	577.12
8.83292	0.72746	-0.114635	-0.125202	-0.0651727	-0.211646	-0.123405	-0.125602	-0.146106			8.83292	0.72746	82.3532	164.811	247.338	329.66	412.216	494.682	577.129
8.83958	0.734247	-0.112139	-0.125421	-0.0599925	-0.20727	-0.117057	-0.120722	-0.136457			8.83958	0.734247	82.3557	164.81	247.344	329.664	412.222	494.687	577.139
8.84625	0.738487	-0.111237	-0.127673	-0.05836	-0.200954	-0.114038	-0.118866	-0.129357			8.84625	0.738487	82.3566	164.808	247.345	329.671	412.225	494.688	577.146
8.85292	0.738739	-0.110031	-0.13113	-0.058383	-0.195996	-0.112102	-0.124813	-0.131012			8.85292	0.738739	82.3578	164.805	247.345	329.676	412.227	494.682	577.144
8.85958	0.735965	-0.107083	-0.131803	-0.0611455	-0.195841	-0.113048	-0.137124	-0.133786			8.85958	0.735965	82.3608	164.804	247.342	329.676	412.226	494.67	577.141
8.86625	0.734523	-0.100896	-0.130501	-0.0647623	-0.198669	-0.116798	-0.145242	-0.133321			8.86625	0.734523	82.367	164.805	247.339	329.673	412.223	494.662	577.142
8.87292	0.729581	-0.0929634	-0.132484	-0.0713165	-0.20066	-0.121232	-0.148753	-0.133495			8.87292	0.729581	82.3749	164.803	247.332	329.671	412.218	494.658	577.142
8.87958	0.723737	-0.0849784	-0.135361	-0.0745102	-0.205163	-0.125084	-0.150782	-0.135523			8.87958	0.723737	82.3829	164.8	247.329	329.666	412.214	494.656	577.14
8.88625	0.722831	-0.0777784	-0.133517	-0.0689406	-0.20422	-0.123926	-0.14692	-0.139767			8.88625	0.722831	82.3901	164.802	247.335	329.667	412.215	494.66	577.135
8.89292	0.727963	-0.0697852	-0.127184	-0.0596256	-0.198918	-0.119772	-0.135112	-0.140834			8.89292	0.727963	82.3981	164.809	247.344	329.673	412.22	494.672	577.134
8.89958	0.735975	-0.0646345	-0.123868	-0.0506653	-0.186906	-0.112055	-0.120901	-0.139021			8.89958	0.735975	82.4032	164.812	247.353	329.685	412.227	494.686	577.136
8.90625	0.740266	-0.0636818	-0.123848	-0.0476777	-0.173045	-0.106044	-0.110412	-0.134731			8.90625	0.740266	82.4042	164.812	247.356	329.698	412.233	494.697	577.14
8.91292	0.744216	-0.0683144	-0.119388	-0.0465227	-0.158404	-0.0990819	-0.103124	-0.127919			8.91292	0.744216	82.3996	164.816	247.357	329.713	412.24	494.704	577.147
8.91958	0.748994	-0.0740271	-0.109179	-0.0460634	-0.143759	-0.0911948	-0.0973921	-0.119803			8.91958	0.748994	82.3938	164.827	247.358	329.728	412.248	494.71	577.155
8.92625	0.754312	-0.074908	-0.0976188	-0.0473522	-0.132656	-0.0819012	-0.092551	-0.108287			8.92625	0.754312	82.393	164.838	247.356	329.739	412.257	494.715	577.167
8.93292	0.755233	-0.0696949	-0.0897266	-0.0464	-0.124949	-0.0727566	-0.0916295	-0.098782			8.93292	0.755233	82.3982	164.846	247.357	329.747	412.267	494.716	577.176
8.93958	0.752935	-0.0629337	-0.0873693	-0.0475231	-0.12183	-0.0687901	-0.0948818	-0.0967892			8.93958	0.752935	82.4049	164.848	247.356	329.75	412.271	494.712	577.178
8.94625	0.748318	-0.0603975	-0.0892734	-0.0504147	-0.122628	-0.0678476	-0.102359	-0.100452			8.94625	0.748318	82.4075	164.846	247.353	329.749	412.272	494.705	577.175
8.95292	0.747326	-0.0590052	-0.0926338	-0.0499218	-0.126362	-0.0672144	-0.108596	-0.103351			8.95292	0.747326	82.4089	164.843	247.354	329.745	412.272	494.699	577.172
8.95958	0.745703	-0.0553834	-0.0967896	-0.0444067	-0.129057	-0.0636558	-0.11022	-0.103067			8.95958	0.745703	82.4125	164.839	247.359	329.742	412.276	494.697	577.172
8.96625	0.738809	-0.0551249	-0.104171	-0.0405419	-0.13292	-0.0659098	-0.112345	-0.105193			8.96625	0.738809	82.4127	164.832	247.363	329.739	412.273	494.695	577.17
8.97292	0.722694	-0.0640872	-0.116558	-0.0450822	-0.142212	-0.0777136	-0.117493	-0.111294			8.97292	0.722694	82.4038	164.819	247.359	329.729	412.262	494.69	577.164
8.97958	0.706556	-0.0754573	-0.124344	-0.0532783	-0.158066	-0.0940042	-0.118373	-0.112651			8.97958	0.706556	82.3924	164.811	247.35	329.713	412.245	494.689	577.162
8.98625	0.700164	-0.0823253	-0.12204	-0.0542579	-0.170946	-0.104502	-0.111889	-0.109505			8.98625	0.700164	82.3855	164.814	247.349	329.701	412.235	494.695	577.166
8.99292	0.699735	-0.0813247	-0.113038	-0.0541376	-0.176407	-0.107232	-0.105167	-0.108504			8.99292	0.699735	82.3865	164.823	247.349	329.695	412.232	494.702	577.167
8.99958	0.701766	-0.081201	-0.10774	-0.0571151	-0.174446	-0.106713	-0.103135	-0.113149			8.99958	0.701766	82.3867	164.828	247.347	329.697	412.233	494.704	577.162
9.00625	0.700829	-0.0821378	-0.10822	-0.0626491	-0.173306	-0.104755	-0.102165	-0.120762			9.00625	0.700829	82.3857	164.828	247.341	329.698	412.235	494.705	577.154
9.01292	0.703655	-0.0821725	-0.10855	-0.0619912	-0.171907	-0.103089	-0.098385	-0.124611			9.01292	0.703655	82.3857	164.827	247.342	329.7	412.236	494.709	577.151
9.01958	0.704917	-0.0818641	-0.110133	-0.0555824	-0.169585	-0.101829	-0.0985534	-0.132409			9.01958	0.704917	82.386	164.826	247.348	329.702	412.238	494.709	577.143
9.02625	0.699985	-0.0820276	-0.115947	-0.0527185	-0.169645	-0.1069	-0.103485	-0.14354			9.02625	0.699985	82.3858	164.82	247.351	329.702	412.232	494.704	577.132
9.03292	0.690012	-0.0838948	-0.12553	-0.052177	-0.173909	-0.115211	-0.111551	-0.152083			9.03292	0.690012	82.384	164.81	247.351	329.698	412.224	494.696	577.123
9.03958	0.67986	-0.0811722	-0.128916	-0.0538049	-0.184631	-0.123838	-0.115981	-0.149837			9.03958	0.67986	82.3867	164.807	247.35	329.687	412.216	494.691	577.125
9.04625	0.682735	-0.06876	-0.119313	-0.0524309	-0.190695	-0.122674	-0.115967	-0.135517			9.04625	0.682735	82.3991	164.816	247.351	329.681	412.217	494.691	577.14
9.05292	0.691474	-0.0542998	-0.101961	-0.0509399	-0.186403	-0.108187	-0.115335	-0.122011			9.05292	0.691474	82.4136	164.834	247.353	329.685	412.231	494.692	577.153
9.05958	0.701575	-0.0422912	-0.0822455	-0.0525924	-0.177424	-0.0911392	-0.11334	-0.110002			9.05958	0.701575	82.4256	164.854	247.351	329.694	412.248	494.694	577.165
9.06625	0.710822	-0.0354284	-0.0633637	-0.0527103	-0.168403	-0.0778453	-0.107908	-0.0969404			9.06625	0.710822	82.4324	164.872	247.351	329.703	412.262	494.699	577.178
9.07292	0.71991	-0.0330159	-0.0451606	-0.0508059	-0.159946	-0.069939	-0.0997731	-0.0864217			9.07292	0.71991	82.4349	164.891	247.353	329.712	412.269	494.707	577.189
9.07958	0.726591	-0.0373021	-0.0342452	-0.0500569	-0.151987	-0.0680471	-0.0959531	-0.08737			9.07958	0.726591	82.4306	164.902	247.354	329.72	412.271	494.711	577.188
9.08625	0.723137	-0.0498164	-0.0360302	-0.057197	-0.149138	-0.0752132	-0.0975001	-0.0989306			9.08625	0.723137	82.4181	164.9	247.346	329.722	412.264	494.71	577.176
9.09292	0.713889	-0.0628786	-0.0475742	-0.0674942	-0.152987	-0.0912021	-0.101502	-0.109609			9.09292	0.713889	82.405	164.888	247.336	329.719	412.248	494.706	577.166
9.09958	0.704489	-0.0727555	-0.0614123	-0.0761903	-0.158493	-0.10754	-0.104227	-0.113763			9.09958	0.704489	82.3951	164.874	247.327	329.713	412.232	494.703	577.161
9.10625	0.698274	-0.0794476	-0.0751844	-0.0808695	-0.15955	-0.115096	-0.106627	-0.11378			9.10625	0.698274	82.3884	164.861	247.323	329.712	412.224	494.701	577.161
9.11292	0.694418	-0.0847342	-0.0884583	-0.0830428	-0.156932	-0.114748	-0.106669	-0.111437			9.11292	0.694418	82.3831	164.847	247.321	329.715	412.225	494.701	577.164
9.11958	0.693564	-0.0889256	-0.0975163	-0.0835646	-0.152834	-0.110978	-0.103708	-0.105615			9.11958	0.693564	82.3789	164.838	247.32	329.719	412.228	494.704	577.17
9.12625	0.697638	-0.0886665	-0.0985784	-0.0792343	-0.146646	-0.107409	-0.0986801	-0.0958191			9.12625	0.697638	82.3792	164.837	247.324	329.725	412.232	494.709	577.179
9.13292	0.704466	-0.0866066	-0.0937263	-0.0708202	-0.135081	-0.102701	-0.0937591	-0.0866066			9.13292	0.704466	82.3813	164.842	247.333	329.736	412.237	494.713	577.189
9.13958	0.705974	-0.0850993	-0.0910232	-0.0613253	-0.120349	-0.0966262	-0.0903445	-0.0836688			9.13958	0.705974	82.3828	164.845	247.342	329.751	412.243	494.717	577.191
9.14625	0.704262	-0.0829959	-0.0931059	-0.0527522	-0.112743	-0.0997546	-0.0863338	-0.0853801			9.14625	0.704262	82.3849	164.843	247.351	329.759	412.24	494.721	577.19
9.15292	0.701852	-0.0801612	-0.0966215	-0.0435325	-0.112079	-0.111145	-0.0830223	-0.0858833			9.15292	0.701852	82.3877	164.839	247.36	329.759	412.228	494.724	577.189
9.15958	0.699198	-0.0775698	-0.0992765	-0.033824	-0.114232	-0.121533	-0.0847223	-0.0861528			9.15958	0.699198	82.3903	164.836	247.37	329.757	412.218	494.723	577.189
9.16625	0.696041	-0.0816806	-0.107618	-0.0292094	-0.116978	-0.128278	-0.0912174	-0.08931			9.16625	0.696041	82.3862	164.828	247.374	329.755	412.211	494.716	577.186
9.17292	0.692369	-0.0858292	-0.120617	-0.0290454	-0.124899	-0.133474	-0.0977502	-0.0944123			9.17292	0.692369	82.382	164.815	247.375	329.747	412.206	494.709	577.181
9.17958	0.692607	-0.0894055	-0.131234	-0.0313127	-0.140167	-0.139192	-0.10228	-0.099419			9.17958	0.692607	82.3785	164.805	247.372	329.731	412.2	494.705	577.176
9.18625	0.695109	-0.0911951	-0.132569	-0.0364342	-0.157825	-0.138	-0.105977	-0.101686			9.18625	0.695109	82.3767	164.803	247.367	329.714	412.201	494.701	577.173
9.19292	0.701881	-0.0920533	-0.126551	-0.0422164	-0.169108	-0.126084	-0.106358	-0.104451			9.19292	0.701881	82.3758	164.809	247.361	329.702	412.213	494.701	577.171
9.19958	0.708988	-0.0925755	-0.119617	-0.0465392	-0.171612	-0.111261	-0.103066	-0.107834			9.19958	0.708988	82.3753	164.816	247.357	329.7	412.228	494.704	577.167
9.20625	0.714461	-0.0913942	-0.112968	-0.0468207	-0.170714	-0.101347	-0.0995004	-0.110945			9.20625	0.714461	82.3765	164.823	247.357	329.701	412.238	494.708	577.164
9.21292	0.721717	-0.0865225	-0.104193	-0.0449276	-0.168865	-0.0947402	-0.096536	-0.112749			9.21292	0.721717	82.3814	164.832	247.359	329.703	412.245	494.711	577.162
9.21958	0.732296	-0.0749892	-0.0897764	-0.0377511	-0.160178	-0.0871638	-0.0878638	-0.107891			9.21958	0.732296	82.3929	164.846	247.366	329.711	412.252	494.719	577.167
9.22625	0.740516	-0.0648618	-0.0771366	-0.0252106	-0.142336	-0.0773881	-0.0767828	-0.101101			9.22625	0.740516	82.403	164.859	247.378	329.729	412.262	494.73	577.174
9.23292	0.741596	-0.0585368	-0.0754009	-0.0142851	-0.125781	-0.0754595	-0.0695041	-0.0995448			9.23292	0.741596	82.4093	164.86	247.389	329.746	412.264	494.738	577.176
9.23958	0.735397	-0.0590137	-0.0821052	-0.011829	-0.116553	-0.0842638	-0.0699809	-0.101452			9.23958	0.735397	82.4089	164.854	247.392	329.755	412.255	494.737	577.174
9.24625	0.726636	-0.0606223	-0.0902199	-0.014976	-0.116885	-0.0942655	-0.0739738	-0.104015			9.24625	0.726636	82.4073	164.846	247.389	329.755	412.245	494.733	577.171
9.25292	0.715122	-0.0659373	-0.0968278	-0.0191278	-0.124736	-0.101294	-0.0802424	-0.105038			9.25292	0.715122	82.4019	164.839	247.384	329.747	412.238	494.727	577.17
9.25958	0.703837	-0.0734075	-0.105828	-0.0242548	-0.142356	-0.105786	-0.0900968	-0.110601			9.25958	0.703837	82.3945	164.83	247.379	329.729	412.234	494.717	577.165
9.26625	0.6983	-0.079421	-0.11074	-0.0307673	-0.162758	-0.111788	-0.102309	-0.115661			9.26625	0.6983	82.3885	164.825	247.373	329.709	412.228	494.705	577.159
9.27292	0.698808	-0.0832049	-0.105856	-0.0316156	-0.175921	-0.112215	-0.113246	-0.116107			9.27292	0.698808	82.3847	164.83	247.372	329.696	412.227	494.694	577.159
9.27958	0.702635	-0.0860541	-0.0954093	-0.0232308	-0.183219	-0.106505	-0.119433	-0.116095			9.27958	0.702635	82.3818	164.84	247.38	329.688	412.233	494.688	577.159
9.28625	0.707817	-0.0913624	-0.0878506	-0.012796	-0.187052	-0.102719	-0.119019	-0.118542			9.28625	0.707817	82.3765	164.848	247.391	329.684	412.237	494.688	577.157
9.29292	0.714368	-0.0976858	-0.0859186	-0.00633354	-0.186037	-0.105002	-0.115329	-0.122005			9.29292	0.714368	82.3702	164.85	247.397	329.685	412.234	494.692	577.153
9.29958	0.721716	-0.100828	-0.084474	-0.000802819	-0.178984	-0.108234	-0.108934	-0.122285			9.29958	0.721716	82.367	164.851	247.403	329.693	412.231	494.698	577.153
9.30625	0.730057	-0.0967787	-0.0825293	0.00757413	-0.169626	-0.105423	-0.10107	-0.11776			9.30625	0.730057	82.3711	164.853	247.411	329.702	412.234	494.706	577.157
9.31292	0.740301	-0.0860577	-0.0817541	0.0151828	-0.163771	-0.0990187	-0.0922566	-0.109423			9.31292	0.740301	82.3818	164.854	247.419	329.708	412.24	494.715	577.166
9.31958	0.7512	-0.0694372	-0.0791141	0.0213859	-0.156648	-0.0921329	-0.0818349	-0.0923253			9.31958	0.7512	82.3984	164.857	247.425	329.715	412.247	494.725	577.183
9.32625	0.756169	-0.052547	-0.0760984	0.0299514	-0.147011	-0.0824885	-0.0716205	-0.0725742			9.32625	0.756169	82.4153	164.86	247.434	329.724	412.257	494.736	577.203
9.33292	0.75562	-0.0421282	-0.0737343	0.0388099	-0.140212	-0.0739669	-0.0635858	-0.0588175			9.33292	0.75562	82.4257	164.862	247.442	329.731	412.265	494.744	577.216
9.33958	0.749701	-0.0456637	-0.07841	0.0406371	-0.138046	-0.0719643	-0.0699824	-0.0575847			9.33958	0.749701	82.4222	164.857	247.444	329.733	412.267	494.737	577.218
9.34625	0.736504	-0.0588605	-0.0892194	0.0309565	-0.145377	-0.0826704	-0.0884244	-0.0660131			9.34625	0.736504	82.409	164.847	247.435	329.726	412.257	494.719	577.209
9.35292	0.71587	-0.0737727	-0.102242	0.0156668	-0.154953	-0.0963105	-0.109059	-0.0799716			9.35292	0.71587	82.3941	164.834	247.419	329.717	412.243	494.698	577.195
9.35958	0.695412	-0.0856477	-0.11272	-0.000403998	-0.170252	-0.108258	-0.122364	-0.0947076			9.35958	0.695412	82.3822	164.823	247.403	329.701	412.231	494.685	577.18
9.36625	0.685598	-0.0921236	-0.117026	-0.0157868	-0.18497	-0.116009	-0.12741	-0.105475			9.36625	0.685598	82.3758	164.819	247.388	329.687	412.223	494.68	577.17
9.37292	0.6878	-0.0870607	-0.113784	-0.027777	-0.193595	-0.118924	-0.1233	-0.106134			9.37292	0.6878	82.3808	164.822	247.376	329.678	412.22	494.684	577.169
9.37958	0.693105	-0.0750796	-0.108233	-0.0339725	-0.191941	-0.116945	-0.111319	-0.102736			9.37958	0.693105	82.3928	164.828	247.37	329.68	412.222	494.696	577.172
9.38625	0.702926	-0.0619208	-0.101178	-0.0345967	-0.180529	-0.113898	-0.0924384	-0.099591			9.38625	0.702926	82.406	164.835	247.369	329.691	412.225	494.715	577.176
9.39292	0.715386	-0.0585205	-0.094925	-0.0341067	-0.165338	-0.110698	-0.0737793	-0.100005			9.39292	0.715386	82.4094	164.841	247.37	329.706	412.229	494.733	577.175
9.39958	0.728613	-0.0624595	-0.0903957	-0.0336291	-0.152653	-0.109535	-0.0619826	-0.102514			9.39958	0.728613	82.4054	164.845	247.37	329.719	412.23	494.745	577.173
9.40625	0.731402	-0.0754062	-0.0921805	-0.0315627	-0.146593	-0.106218	-0.0639621	-0.111169			9.40625	0.731402	82.3925	164.844	247.372	329.725	412.233	494.743	577.164
9.41292	0.718575	-0.0987235	-0.103316	-0.0354789	-0.152062	-0.106547	-0.0801268	-0.129718			9.41292	0.718575	82.3692	164.832	247.368	329.719	412.233	494.727	577.145
9.41958	0.703175	-0.121276	-0.114199	-0.0459375	-0.165592	-0.110076	-0.0955267	-0.146071			9.41958	0.703175	82.3466	164.822	247.358	329.706	412.229	494.712	577.129
9.42625	0.691332	-0.13455	-0.116712	-0.0553615	-0.177932	-0.110236	-0.104986	-0.153624			9.42625	0.691332	82.3333	164.819	247.348	329.694	412.229	494.702	577.121
9.43292	0.682551	-0.135701	-0.113726	-0.0599123	-0.18466	-0.107701	-0.112336	-0.153821			9.43292	0.682551	82.3322	164.822	247.344	329.687	412.232	494.695	577.121
9.43958	0.668102	-0.131554	-0.116041	-0.0656626	-0.183612	-0.107847	-0.125832	-0.155396			9.43958	0.668102	82.3363	164.82	247.338	329.688	412.232	494.681	577.12
9.44625	0.657328	-0.119916	-0.117825	-0.0744155	-0.181032	-0.112231	-0.135652	-0.152341			9.44625	0.657328	82.348	164.818	247.329	329.69	412.227	494.672	577.123
9.45292	0.659521	-0.0986502	-0.110073	-0.072565	-0.17373	-0.108195	-0.13632	-0.139658			9.45292	0.659521	82.3692	164.826	247.331	329.698	412.231	494.671	577.135
9.45958	0.670845	-0.0720673	-0.0925204	-0.054332	-0.16125	-0.0961629	-0.124996	-0.11689			9.45958	0.670845	82.3958	164.843	247.349	329.71	412.243	494.682	577.158
9.46625	0.680323	-0.0520986	-0.0777661	-0.0258886	-0.146973	-0.0834064	-0.11075	-0.0950139			9.46625	0.680323	82.4158	164.858	247.378	329.725	412.256	494.696	577.18
9.47292	0.684268	-0.0419548	-0.0729485	-0.00281691	-0.139503	-0.0771873	-0.096791	-0.0796249			9.47292	0.684268	82.4259	164.863	247.401	329.732	412.262	494.71	577.195
9.47958	0.691353	-0.0343931	-0.0685786	0.0149563	-0.137474	-0.0688617	-0.0796926	-0.0701559			9.47958	0.691353	82.4335	164.867	247.419	329.734	412.271	494.728	577.205
9.48625	0.695584	-0.0311158	-0.0628649	0.0315678	-0.132909	-0.0592101	-0.0649712	-0.0697396			9.48625	0.695584	82.4368	164.873	247.435	329.739	412.28	494.742	577.205
9.49292	0.691349	-0.0348738	-0.0618302	0.0406729	-0.126399	-0.056825	-0.0553778	-0.0739745			9.49292	0.691349	82.433	164.874	247.444	329.745	412.283	494.752	577.201
9.49958	0.680439	-0.0472141	-0.0675307	0.0390258	-0.119139	-0.0609719	-0.053413	-0.0844074			9.49958	0.680439	82.4207	164.868	247.443	329.752	412.278	494.754	577.191
9.50625	0.676033	-0.0549588	-0.0712208	0.0304807	-0.113303	-0.0659559	-0.0530514	-0.0931058			9.50625	0.676033	82.4129	164.865	247.434	329.758	412.273	494.754	577.182
9.51292	0.683015	-0.0536983	-0.0662854	0.0283093	-0.102634	-0.0626276	-0.0513141	-0.0975673			9.51292	0.683015	82.4142	164.869	247.432	329.769	412.277	494.756	577.178
9.51958	0.688855	-0.0531041	-0.0611997	0.0272982	-0.096333	-0.0603791	-0.0526273	-0.0988805			9.51958	0.688855	82.4148	164.875	247.431	329.775	412.279	494.755	577.176
9.52625	0.691193	-0.0560111	-0.0597021	0.0219487	-0.103257	-0.0647864	-0.0531501	-0.0994033			9.52625	0.691193	82.4119	164.876	247.426	329.768	412.275	494.754	577.176
9.53292	0.692943	-0.0566448	-0.057634	0.0173774	-0.116176	-0.0719625	-0.0475849	-0.0995601			9.53292	0.692943	82.4112	164.878	247.421	329.755	412.267	494.76	577.176
9.53958	0.698847	-0.0502645	-0.0514311	0.0188783	-0.12745	-0.0724116	-0.0388204	-0.0946104			9.53958	0.698847	82.4176	164.884	247.423	329.744	412.267	494.768	577.181
9.54625	0.698494	-0.0453719	-0.0496778	0.0225878	-0.134773	-0.0660663	-0.0353584	-0.0901946			9.54625	0.698494	82.4225	164.886	247.426	329.737	412.273	494.772	577.185
9.55292	0.687519	-0.0425185	-0.0560014	0.0202281	-0.144062	-0.0623304	-0.035366	-0.0887717			9.55292	0.687519	82.4254	164.88	247.424	329.727	412.277	494.772	577.186
9.55958	0.677248	-0.0365773	-0.0580719	0.021392	-0.143825	-0.0614396	-0.0275174	-0.0880757			9.55958	0.677248	82.4313	164.878	247.425	329.728	412.278	494.78	577.187
9.56625	0.68269	-0.0211221	-0.0495447	0.0347192	-0.125913	-0.0552913	-0.0115853	-0.0773889			9.56625	0.68269	82.4468	164.886	247.438	329.746	412.284	494.796	577.198
9.57292	0.698329	-0.00500561	-0.0359888	0.0566579	-0.0981897	-0.042162	0.000716438	-0.0588882			9.57292	0.698329	82.4629	164.9	247.46	329.773	412.297	494.808	577.216
9.57958	0.705289	0.00195446	-0.0310218	0.0725583	-0.0779594	-0.0326247	0.00147762	-0.0471598			9.57958	0.705289	82.4698	164.905	247.476	329.794	412.307	494.809	577.228
9.58625	0.704181	0.000369157	-0.0328072	0.0766696	-0.0747214	-0.0341287	0.000369157	-0.0420693			9.58625	0.704181	82.4682	164.903	247.48	329.797	412.305	494.808	577.233
9.59292	0.704836	-0.00326718	-0.0304941	0.0787225	-0.0792142	-0.0360597	0.00150119	-0.0395068			9.59292	0.704836	82.4646	164.905	247.482	329.792	412.303	494.809	577.236
9.59958	0.708256	-0.00795345	-0.0258623	0.0815373	-0.084216	-0.0323957	0.000629618	-0.0365637			9.59958	0.708256	82.4599	164.91	247.485	329.787	412.307	494.808	577.239
9.60625	0.708353	-0.0140556	-0.022353	0.081354	-0.0907672	-0.0291223	-0.00833355	-0.0369438			9.60625	0.708353	82.4538	164.913	247.485	329.781	412.31	494.799	577.238
9.61292	0.706043	-0.0177954	-0.0223723	0.0739349	-0.0942885	-0.0260271	-0.0163649	-0.0421141			9.61292	0.706043	82.4501	164.913	247.478	329.777	412.313	494.791	577.233
9.61958	0.715892	-0.0122385	-0.0176947	0.0710038	-0.0914244	-0.0183341	-0.0136691	-0.0422793			9.61958	0.715892	82.4556	164.918	247.475	329.78	412.321	494.794	577.233
9.62625	0.733912	0.000536339	-0.00522178	0.0803797	-0.0772983	-0.00341659	-0.00566254	-0.0352264			9.62625	0.733912	82.4684	164.931	247.484	329.794	412.336	494.802	577.24
9.63292	0.747492	0.0131628	0.00733179	0.0922008	-0.0579543	0.0121899	-0.000665445	-0.0235536			9.63292	0.747492	82.481	164.943	247.496	329.814	412.352	494.807	577.252
9.63958	0.748107	0.0204539	0.0127671	0.0939083	-0.0449844	0.021629	-0.000526964	-0.0157858			9.63958	0.748107	82.4883	164.949	247.498	329.827	412.361	494.807	577.259
9.64625	0.737333	0.0206472	0.00818164	0.0808779	-0.037611	0.0226911	-0.000333589	-0.0160692			9.64625	0.737333	82.4885	164.944	247.485	329.834	412.362	494.807	577.259
9.65292	0.721416	0.0166507	0.00167587	0.0623128	-0.0387741	0.0159666	0.000915098	-0.0205426			9.65292	0.721416	82.4845	164.937	247.466	329.833	412.355	494.808	577.255
9.65958	0.70117	0.00832591	-0.00484966	0.0423142	-0.0428392	0.00912886	0.000219674	-0.0307747			9.65958	0.70117	82.4762	164.931	247.446	329.829	412.349	494.807	577.244
9.66625	0.678407	-0.00394701	-0.0145349	0.0225166	-0.0541069	0.00321558	-0.00490069	-0.0473392			9.66625	0.678407	82.4639	164.921	247.426	329.817	412.343	494.802	577.228
9.67292	0.660513	-0.0175495	-0.0301332	0.00567029	-0.07143	-0.00174994	-0.00896638	-0.06571			9.67292	0.660513	82.4503	164.906	247.409	329.8	412.338	494.798	577.209
9.67958	0.652936	-0.0265572	-0.0449705	0.0012082	-0.0854112	-0.00241425	-0.00366904	-0.0751946			9.67958	0.652936	82.4413	164.891	247.405	329.786	412.337	494.804	577.2
9.68625	0.65201	-0.0298675	-0.0528854	0.0136834	-0.0908321	0.00633891	0.00589525	-0.0737366			9.68625	0.65201	82.438	164.883	247.417	329.781	412.346	494.813	577.201
9.69292	0.649433	-0.0286292	-0.056971	0.0327705	-0.0891308	0.018384	0.0123788	-0.0682066			9.69292	0.649433	82.4392	164.879	247.436	329.782	412.358	494.82	577.207
9.69958	0.640533	-0.0241778	-0.058545	0.0496054	-0.0864041	0.0251039	0.0158765	-0.0599406			9.69958	0.640533	82.4437	164.877	247.453	329.785	412.364	494.823	577.215
9.70625	0.632434	-0.0160643	-0.0566292	0.0606294	-0.0794553	0.0276858	0.0249437	-0.0456282			9.70625	0.632434	82.4518	164.879	247.464	329.792	412.367	494.832	577.229
9.71292	0.62621	-0.00321469	-0.0490441	0.0675529	-0.0647094	0.0314333	0.0377933	-0.025626			9.71292	0.62621	82.4647	164.887	247.471	329.807	412.371	494.845	577.249
9.71958	0.621684	0.0103785	-0.0363389	0.0711244	-0.048641	0.0376165	0.0490024	-0.0106023			9.71958	0.621684	82.4783	164.899	247.475	329.823	412.377	494.856	577.265
9.72625	0.617635	0.0258798	-0.021742	0.0706376	-0.0378354	0.0402315	0.0583048	-0.00320724			9.72625	0.617635	82.4938	164.914	247.474	329.834	412.38	494.866	577.272
9.73292	0.618733	0.0403292	-0.008491	0.0693393	-0.0332653	0.0430697	0.0675089	0.0021822			9.73292	0.618733	82.5082	164.927	247.473	329.838	412.382	494.875	577.277
9.73958	0.623956	0.0455522	-0.00168194	0.0694565	-0.0291654	0.0501398	0.0746392	0.00502101			9.73958	0.623956	82.5134	164.934	247.473	329.842	412.39	494.882	577.28
9.74625	0.627409	0.0394693	-0.00481095	0.0683668	-0.0290117	0.0591735	0.0709405	0.0013223			9.74625	0.627409	82.5073	164.931	247.472	329.842	412.399	494.878	577.276
9.75292	0.628331	0.0289469	-0.0117433	0.0680328	-0.0353983	0.0670275	0.0623255	-0.00490855			9.75292	0.628331	82.4968	164.924	247.472	329.836	412.406	494.87	577.27
9.75958	0.625549	0.0204427	-0.019018	0.069159	-0.0426924	0.077084	0.0538213	-0.00673697			9.75958	0.625549	82.4883	164.917	247.473	329.829	412.416	494.861	577.268
9.76625	0.618545	0.0110544	-0.0261809	0.07405	-0.0484893	0.0891172	0.0477709	-0.00611173			9.76625	0.618545	82.4789	164.91	247.478	329.823	412.428	494.855	577.269
9.77292	0.607211	-0.00218725	-0.0373718	0.0763904	-0.0535067	0.101104	0.0454965	-0.00981665			9.77292	0.607211	82.4657	164.898	247.48	329.818	412.44	494.853	577.265
9.77958	0.591878	-0.0103669	-0.0484945	0.0711168	-0.0631694	0.108113	0.0506682	-0.0141816			9.77958	0.591878	82.4575	164.887	247.475	329.808	412.447	494.858	577.261
9.78625	0.575902	-0.00822347	-0.0535698	0.0640311	-0.0677987	0.109056	0.0642558	-0.0110845			9.78625	0.575902	82.4597	164.882	247.468	329.804	412.448	494.872	577.264
9.79292	0.559206	-0.00155443	-0.0502271	0.0566321	-0.0625439	0.108799	0.0828457	-0.00250811			9.79292	0.559206	82.4663	164.886	247.46	329.809	412.448	494.89	577.273
9.79958	0.542762	-0.00321667	-0.049222	0.0473298	-0.05345	0.108565	0.100257	-0.000355643			9.79958	0.542762	82.4647	164.887	247.451	329.818	412.448	494.908	577.275
9.80625	0.527982	-0.0122743	-0.0556976	0.0298253	-0.047098	0.107381	0.114088	-0.00655229			9.80625	0.527982	82.4556	164.88	247.433	329.824	412.447	494.921	577.269
9.81292	0.514943	-0.0195916	-0.0628274	0.00999354	-0.0452262	0.102603	0.128228	-0.0119622			9.81292	0.514943	82.4483	164.873	247.414	329.826	412.442	494.935	577.263
9.81958	0.502427	-0.0259089	-0.0678541	-0.00489273	-0.0405393	0.100529	0.1386	-0.0144648			9.81958	0.502427	82.442	164.868	247.399	329.831	412.44	494.946	577.261
9.82625	0.485817	-0.0377502	-0.0732552	-0.015287	-0.0403167	0.0975115	0.145355	-0.0186767			9.82625	0.485817	82.4301	164.862	247.388	329.831	412.437	494.953	577.256
9.83292	0.471081	-0.0534399	-0.0840499	-0.0238885	-0.0462564	0.0912432	0.148739	-0.0253065			9.83292	0.471081	82.4144	164.852	247.38	329.825	412.431	494.956	577.25
9.83958	0.460267	-0.0637765	-0.0945879	-0.0297784	-0.0525859	0.0810639	0.153661	-0.0284906			9.83958	0.460267	82.4041	164.841	247.374	329.819	412.42	494.961	577.247
9.84625	0.453587	-0.0675965	-0.100485	-0.0303814	-0.0524304	0.076042	0.16367	-0.0213433			9.84625	0.453587	82.4003	164.835	247.373	329.819	412.415	494.971	577.254
9.85292	0.445444	-0.0704934	-0.10777	-0.0278377	-0.0484115	0.0781925	0.172217	-0.0137498			9.85292	0.445444	82.3974	164.828	247.376	329.823	412.418	494.979	577.261
9.85958	0.434432	-0.0753068	-0.122675	-0.0294467	-0.0504401	0.0813746	0.182185	-0.0147484			9.85958	0.434432	82.3926	164.813	247.374	329.821	412.421	494.989	577.26
9.86625	0.425953	-0.0823552	-0.142252	-0.0382716	-0.0576292	0.0870249	0.190396	-0.0270421			9.86625	0.425953	82.3855	164.793	247.365	329.814	412.426	494.998	577.248
9.87292	0.41764	-0.0935299	-0.165037	-0.0556013	-0.0665502	0.0912741	0.195433	-0.0429852			9.87292	0.41764	82.3743	164.771	247.348	329.805	412.431	495.003	577.232
9.87958	0.407033	-0.110335	-0.192188	-0.0825678	-0.0796377	0.0902238	0.192933	-0.0602675			9.87958	0.407033	82.3575	164.744	247.321	329.792	412.43	495	577.215
9.88625	0.391917	-0.132127	-0.221777	-0.112157	-0.0983162	0.0751081	0.182586	-0.0777673			9.88625	0.391917	82.3357	164.714	247.291	329.773	412.414	494.99	577.197
9.89292	0.376194	-0.159294	-0.253111	-0.140937	-0.114963	0.0542154	0.171631	-0.0973049			9.89292	0.376194	82.3086	164.683	247.263	329.757	412.394	494.979	577.178
9.89958	0.361867	-0.189357	-0.282598	-0.168107	-0.125729	0.033047	0.161595	-0.114971			9.89958	0.361867	82.2785	164.653	247.236	329.746	412.372	494.969	577.16
9.90625	0.345606	-0.222307	-0.315958	-0.195278	-0.133743	0.0133598	0.150103	-0.135046			9.90625	0.345606	82.2456	164.62	247.208	329.738	412.353	494.957	577.14
9.91292	0.326874	-0.258682	-0.355884	-0.222927	-0.148712	-0.00908267	0.138047	-0.16093			9.91292	0.326874	82.2092	164.58	247.181	329.723	412.33	494.945	577.114
9.91958	0.306101	-0.299006	-0.39913	-0.252432	-0.168119	-0.0291166	0.130625	-0.190763			9.91958	0.306101	82.1689	164.537	247.151	329.703	412.31	494.938	577.084
9.92625	0.284366	-0.342198	-0.44288	-0.288191	-0.189049	-0.0440817	0.127487	-0.221558			9.92625	0.284366	82.1257	164.493	247.115	329.682	412.295	494.935	577.054
9.93292	0.263138	-0.387268	-0.484064	-0.331814	-0.212967	-0.060167	0.128193	-0.251369			9.93292	0.263138	82.0806	164.452	247.072	329.659	412.279	494.935	577.024
9.93958	0.243192	-0.435347	-0.526172	-0.377916	-0.240657	-0.0783708	0.128275	-0.281328			9.93958	0.243192	82.0325	164.41	247.026	329.631	412.261	494.936	576.994
9.94625	0.223765	-0.483384	-0.566547	-0.424969	-0.272957	-0.102464	0.129828	-0.307431			9.94625	0.223765	81.9845	164.369	246.979	329.599	412.237	494.937	576.968
9.95292	0.199766	-0.53504	-0.606973	-0.473927	-0.305849	-0.128244	0.129671	-0.335245			9.95292	0.199766	81.9328	164.329	246.93	329.566	412.211	494.937	576.94
9.95958	0.173039	-0.591808	-0.651578	-0.526827	-0.346168	-0.163232	0.12011	-0.371986			9.95958	0.173039	81.8761	164.284	246.877	329.525	412.176	494.927	576.903
9.96625	0.148186	-0.656239	-0.70511	-0.583172	-0.395388	-0.211758	0.10384	-0.416867			9.96625	0.148186	81.8116	164.231	246.82	329.476	412.128	494.911	576.858
9.97292	0.124705	-0.721204	-0.764321	-0.639404	-0.450397	-0.265891	0.0827431	-0.461805			9.97292	0.124705	81.7467	164.171	246.764	329.421	412.073	494.89	576.813
9.97958	0.100631	-0.784855	-0.821844	-0.695219	-0.50558	-0.32338	0.060577	-0.504475			9.97958	0.100631	81.683	164.114	246.708	329.366	412.016	494.868	576.771
9.98625	0.0736892	-0.851375	-0.879313	-0.751797	-0.561684	-0.385409	0.0336349	-0.550014			9.98625	0.0736892	81.6165	164.056	246.652	329.31	411.954	494.841	576.725
9.99292	0.0469602	-0.919589	-0.941114	-0.810812	-0.619893	-0.454815	0.00547541	-0.600585			9.99292	0.0469602	81.5483	163.995	246.593	329.252	411.885	494.813	576.675
9.99958	0.0193865	-0.984833	-1.00821	-0.871681	-0.675533	-0.524656	-0.0158994	-0.647709			9.99958	0.0193865	81.483	163.928	246.532	329.196	411.815	494.791	576.627
10.0062	-0.00964812	-1.04534	-1.07677	-0.932764	-0.729817	-0.583706	-0.0320595	-0.692479			10.0062	-0.00964812	81.4225	163.859	246.471	329.142	411.756	494.775	576.583
10.0129	-0.0383125	-1.10929	-1.14674	-0.996814	-0.783375	-0.639987	-0.0502334	-0.740217			10.0129	-0.0383125	81.3586	163.789	246.407	329.088	411.699	494.757	576.535
10.0196	-0.0637038	-1.17426	-1.21702	-1.06416	-0.836891	-0.695677	-0.0713332	-0.790404			10.0196	-0.0637038	81.2936	163.719	246.339	329.035	411.644	494.736	576.485
10.0262	-0.0845346	-1.23753	-1.28834	-1.13639	-0.887066	-0.750183	-0.0873956	-0.840321			10.0262	-0.0845346	81.2303	163.647	246.267	328.984	411.589	494.72	576.435
10.0329	-0.104067	-1.30236	-1.35765	-1.20802	-0.938222	-0.799518	-0.0959609	-0.886557			10.0329	-0.104067	81.1655	163.578	246.196	328.933	411.54	494.711	576.389
10.0396	-0.123325	-1.37645	-1.42527	-1.27796	-0.995896	-0.85151	-0.103297	-0.939193			10.0396	-0.123325	81.0914	163.51	246.126	328.876	411.488	494.704	576.336
10.0463	-0.144429	-1.46288	-1.49583	-1.34643	-1.06002	-0.912657	-0.11725	-1.00369			10.0463	-0.144429	81.005	163.44	246.057	328.811	411.427	494.69	576.271
10.0529	-0.171801	-1.5594	-1.57154	-1.41665	-1.13067	-0.985005	-0.135562	-1.07398			10.0529	-0.171801	80.9085	163.364	245.987	328.741	411.354	494.672	576.201
10.0596	-0.206261	-1.66395	-1.65487	-1.4944	-1.21391	-1.06721	-0.159054	-1.15183			10.0596	-0.206261	80.8039	163.281	245.909	328.658	411.272	494.648	576.123
10.0663	-0.246456	-1.77281	-1.74492	-1.57797	-1.30736	-1.15799	-0.189712	-1.23446			10.0663	-0.246456	80.6951	163.191	245.826	328.564	411.181	494.618	576.041
10.0729	-0.287735	-1.88705	-1.83946	-1.6679	-1.40201	-1.25325	-0.232898	-1.32009			10.0729	-0.287735	80.5808	163.096	245.736	328.469	411.086	494.574	575.955
10.0796	-0.325917	-1.99818	-1.93625	-1.7645	-1.4946	-1.34892	-0.277756	-1.39832			10.0796	-0.325917	80.4697	162.999	245.639	328.377	410.99	494.529	575.877
10.0862	-0.357654	-2.10145	-2.02985	-1.86325	-1.5852	-1.44	-0.3176	-1.46439			10.0862	-0.357654	80.3664	162.906	245.54	328.286	410.899	494.49	575.811
10.0929	-0.380747	-2.1932	-2.12215	-1.96001	-1.67497	-1.5222	-0.349275	-1.5242			10.0929	-0.380747	80.2747	162.814	245.444	328.197	410.817	494.458	575.751
10.0996	-0.400369	-2.28292	-2.21496	-2.05558	-1.75889	-1.59733	-0.376051	-1.58006			10.0996	-0.400369	80.185	162.721	245.348	328.113	410.742	494.431	575.695
10.1062	-0.42137	-2.37402	-2.30714	-2.14937	-1.83715	-1.67278	-0.398959	-1.63111			10.1062	-0.42137	80.0939	162.629	245.254	328.034	410.667	494.408	575.644
10.1129	-0.444672	-2.46551	-2.39326	-2.23862	-1.91508	-1.7489	-0.415109	-1.68063			10.1129	-0.444672	80.0024	162.542	245.165	327.956	410.59	494.392	575.594
10.1196	-0.464521	-2.55164	-2.47223	-2.31671	-1.99422	-1.82516	-0.428281	-1.72909			10.1196	-0.464521	79.9162	162.464	245.087	327.877	410.514	494.379	575.546
10.1263	-0.48549	-2.63746	-2.55003	-2.39144	-2.07214	-1.90177	-0.442574	-1.78296			10.1263	-0.48549	79.8304	162.386	245.012	327.799	410.438	494.365	575.492
10.1329	-0.514565	-2.73233	-2.63197	-2.47284	-2.15166	-1.98651	-0.46402	-1.84732			10.1329	-0.514565	79.7355	162.304	244.931	327.72	410.353	494.343	575.428
10.1396	-0.547533	-2.83635	-2.71509	-2.56114	-2.23933	-2.08223	-0.489359	-1.91892			10.1396	-0.547533	79.6315	162.221	244.842	327.632	410.257	494.318	575.356
10.1463	-0.574758	-2.94082	-2.79709	-2.6506	-2.33407	-2.18331	-0.51563	-1.99287			10.1463	-0.574758	79.5271	162.139	244.753	327.537	410.156	494.292	575.282
10.1529	-0.596178	-3.04044	-2.88179	-2.73912	-2.42699	-2.28669	-0.540388	-2.06484			10.1529	-0.596178	79.4274	162.054	244.665	327.445	410.053	494.267	575.21
10.1596	-0.619783	-3.14082	-2.97115	-2.83464	-2.5166	-2.38895	-0.566854	-2.13946			10.1596	-0.619783	79.3271	161.965	244.569	327.355	409.95	494.24	575.136
10.1662	-0.642038	-3.24605	-3.06042	-2.93643	-2.61006	-2.48833	-0.595308	-2.21512			10.1662	-0.642038	79.2218	161.875	244.467	327.261	409.851	494.212	575.06
10.1729	-0.655401	-3.35287	-3.14581	-3.03471	-2.70546	-2.58089	-0.622976	-2.28666			10.1729	-0.655401	79.115	161.79	244.369	327.166	409.758	494.184	574.988
10.1796	-0.661279	-3.45555	-3.23441	-3.13056	-2.80084	-2.67055	-0.650312	-2.3531			10.1796	-0.661279	79.0123	161.701	244.273	327.071	409.669	494.157	574.922
10.1862	-0.658467	-3.55191	-3.32199	-3.22094	-2.89429	-2.75753	-0.671342	-2.4118			10.1862	-0.658467	78.916	161.614	244.183	326.977	409.582	494.136	574.863
10.1929	-0.652379	-3.64882	-3.40646	-3.31011	-2.98586	-2.84011	-0.690049	-2.47199			10.1929	-0.652379	78.8191	161.529	244.094	326.886	409.499	494.117	574.803
10.1996	-0.643969	-3.74484	-3.48401	-3.39826	-3.07927	-2.92295	-0.70405	-2.52938			10.1996	-0.643969	78.723	161.452	244.005	326.792	409.416	494.103	574.746
10.2063	-0.638897	-3.83228	-3.55619	-3.48044	-3.16539	-3.00186	-0.709945	-2.58153			10.2063	-0.638897	78.6356	161.38	243.923	326.706	409.338	494.097	574.694
10.2129	-0.634908	-3.90744	-3.62484	-3.55922	-3.24481	-3.07828	-0.707388	-2.62809			10.2129	-0.634908	78.5604	161.311	243.844	326.627	409.261	494.1	574.647
10.2196	-0.629722	-3.97617	-3.68493	-3.63139	-3.31745	-3.14362	-0.696003	-2.67011			10.2196	-0.629722	78.4917	161.251	243.772	326.554	409.196	494.111	574.605
10.2263	-0.626224	-4.04753	-3.74013	-3.70286	-3.38553	-3.20239	-0.682014	-2.71286			10.2263	-0.626224	78.4203	161.196	243.701	326.486	409.137	494.125	574.562
10.2329	-0.62127	-4.11982	-3.79336	-3.77563	-3.45133	-3.25982	-0.671338	-2.75416			10.2329	-0.62127	78.3481	161.142	243.628	326.42	409.08	494.136	574.521
10.2396	-0.612341	-4.18719	-3.8491	-3.8536	-3.51464	-3.31809	-0.664316	-2.7953			10.2396	-0.612341	78.2807	161.087	243.55	326.357	409.021	494.143	574.48
10.2462	-0.596112	-4.25536	-3.90971	-3.93857	-3.58034	-3.3811	-0.662392	-2.83772			10.2462	-0.596112	78.2125	161.026	243.465	326.291	408.958	494.145	574.437
10.2529	-0.574485	-4.32433	-3.96819	-4.02883	-3.64972	-3.44677	-0.662699	-2.87665			10.2529	-0.574485	78.1435	160.968	243.375	326.222	408.893	494.145	574.398
10.2596	-0.542381	-4.38569	-4.01618	-4.11629	-3.71854	-3.51397	-0.659206	-2.90749			10.2596	-0.542381	78.0822	160.92	243.287	326.153	408.825	494.148	574.368
10.2662	-0.499265	-4.43222	-4.04928	-4.19652	-3.78564	-3.57409	-0.650423	-2.93161			10.2662	-0.499265	78.0357	160.886	243.207	326.086	408.765	494.157	574.344
10.2729	-0.448717	-4.46464	-4.07352	-4.26702	-3.8527	-3.62651	-0.635638	-2.94734			10.2729	-0.448717	78.0032	160.862	243.137	326.019	408.713	494.172	574.328
10.2796	-0.394548	-4.49201	-4.08961	-4.32816	-3.91958	-3.67036	-0.621046	-2.95659			10.2796	-0.394548	77.9759	160.846	243.075	325.952	408.669	494.186	574.319
10.2863	-0.341479	-4.51667	-4.10075	-4.3851	-3.98194	-3.70787	-0.604693	-2.96075			10.2863	-0.341479	77.9512	160.835	243.019	325.89	408.632	494.203	574.314
10.2929	-0.294114	-4.54416	-4.11227	-4.44383	-4.03825	-3.74209	-0.586415	-2.96774			10.2929	-0.294114	77.9237	160.823	242.96	325.833	408.597	494.221	574.307
10.2996	-0.257858	-4.58086	-4.13665	-4.51194	-4.09399	-3.78041	-0.568279	-2.97964			10.2996	-0.257858	77.887	160.799	242.892	325.778	408.559	494.239	574.295
10.3063	-0.228233	-4.62324	-4.17129	-4.58684	-4.14902	-3.82664	-0.551052	-2.98912			10.3063	-0.228233	77.8446	160.764	242.817	325.722	408.513	494.256	574.286
10.3129	-0.202417	-4.668	-4.2057	-4.66057	-4.20058	-3.87062	-0.53668	-2.99907			10.3129	-0.202417	77.7999	160.73	242.743	325.671	408.469	494.271	574.276
10.3196	-0.180969	-4.71331	-4.23626	-4.73212	-4.25286	-3.90972	-0.522384	-3.01147			10.3196	-0.180969	77.7546	160.699	242.672	325.619	408.43	494.285	574.264
10.3262	-0.157984	-4.75374	-4.25865	-4.79814	-4.31072	-3.94616	-0.505122	-3.02425			10.3262	-0.157984	77.7141	160.677	242.605	325.561	408.393	494.302	574.251
10.3329	-0.118708	-4.78218	-4.26793	-4.85485	-4.36459	-3.97708	-0.480628	-3.03123			10.3329	-0.118708	77.6857	160.668	242.549	325.507	408.362	494.327	574.244
10.3396	-0.0660471	-4.79484	-4.26016	-4.90665	-4.40548	-3.99145	-0.448947	-3.03388			10.3396	-0.0660471	77.673	160.676	242.497	325.466	408.348	494.358	574.241
10.3462	-0.0105685	-4.80326	-4.24469	-4.96155	-4.43959	-3.99504	-0.414926	-3.04087			10.3462	-0.0105685	77.6646	160.691	242.442	325.432	408.344	494.392	574.234
10.3529	0.0400515	-4.81558	-4.23215	-5.027	-4.47524	-4.00298	-0.376227	-3.05319			10.3529	0.0400515	77.6523	160.704	242.377	325.396	408.336	494.431	574.222
10.3596	0.0950917	-4.8273	-4.22653	-5.09488	-4.51516	-4.02299	-0.332631	-3.05871			10.3596	0.0950917	77.6406	160.709	242.309	325.356	408.316	494.475	574.216
10.3663	0.156152	-4.833	-4.22186	-5.15847	-4.54993	-4.04699	-0.284445	-3.05249			10.3663	0.156152	77.6349	160.714	242.245	325.322	408.292	494.523	574.223
10.3729	0.217195	-4.83013	-4.21281	-5.21473	-4.57836	-4.06413	-0.2358	-3.0377			10.3729	0.217195	77.6377	160.723	242.189	325.293	408.275	494.571	574.237
10.3796	0.279142	-4.81872	-4.19732	-5.26177	-4.60141	-4.07532	-0.185297	-3.01676			10.3796	0.279142	77.6492	160.738	242.142	325.27	408.264	494.622	574.258
10.3863	0.351289	-4.79617	-4.1709	-5.29768	-4.61631	-4.07665	-0.126025	-2.99039			10.3863	0.351289	77.6717	160.765	242.106	325.255	408.263	494.681	574.285
10.3929	0.438389	-4.75961	-4.12962	-5.32344	-4.61946	-4.06327	-0.0603828	-2.95526			10.3929	0.438389	77.7083	160.806	242.08	325.252	408.276	494.747	574.32
10.3996	0.527446	-4.71681	-4.07626	-5.34737	-4.6125	-4.03502	0.0105548	-2.92104			10.3996	0.527446	77.7511	160.859	242.056	325.259	408.304	494.818	574.354
10.4062	0.615231	-4.67242	-4.01955	-5.37045	-4.60116	-3.99772	0.0897563	-2.88905			10.4062	0.615231	77.7955	160.916	242.033	325.27	408.342	494.897	574.386
10.4129	0.700472	-4.632	-3.96693	-5.38979	-4.58587	-3.9548	0.171183	-2.86055			10.4129	0.700472	77.8359	160.969	242.014	325.286	408.385	494.978	574.415
10.4196	0.782973	-4.59909	-3.92045	-5.41095	-4.57568	-3.91547	0.247961	-2.83861			10.4196	0.782973	77.8688	161.015	241.993	325.296	408.424	495.055	574.437
10.4262	0.856593	-4.57649	-3.88155	-5.43965	-4.576	-3.8883	0.312521	-2.82411			10.4262	0.856593	77.8914	161.054	241.964	325.296	408.451	495.12	574.451
10.4329	0.917766	-4.563	-3.85448	-5.4779	-4.58532	-3.87484	0.370357	-2.82064			10.4329	0.917766	77.9049	161.081	241.926	325.286	408.465	495.178	574.454
10.4396	0.972986	-4.55403	-3.83485	-5.52087	-4.59708	-3.86811	0.426054	-2.82168			10.4396	0.972986	77.9138	161.101	241.883	325.274	408.471	495.233	574.453
10.4462	1.02847	-4.54528	-3.8114	-5.56519	-4.60964	-3.86429	0.475812	-2.82247			10.4462	1.02847	77.9226	161.124	241.838	325.262	408.475	495.283	574.453
10.4529	1.08113	-4.53553	-3.77869	-5.60547	-4.62496	-3.86606	0.519419	-2.82035			10.4529	1.08113	77.9323	161.157	241.798	325.247	408.473	495.327	574.455
10.4596	1.12212	-4.52983	-3.744	-5.64007	-4.63833	-3.87374	0.556591	-2.81894			10.4596	1.12212	77.938	161.192	241.764	325.233	408.466	495.364	574.456
10.4663	1.15036	-4.52973	-3.72181	-5.67234	-4.64708	-3.8859	0.592933	-2.82027			10.4663	1.15036	77.9381	161.214	241.731	325.224	408.453	495.4	574.455
10.4729	1.17897	-4.52877	-3.70554	-5.70152	-4.65503	-3.89444	0.632994	-2.81597			10.4729	1.17897	77.9391	161.23	241.702	325.216	408.445	495.44	574.459
10.4796	1.22186	-4.5164	-3.68156	-5.72479	-4.66013	-3.89014	0.680171	-2.79931			10.4796	1.22186	77.9515	161.254	241.679	325.211	408.449	495.487	574.476
10.4863	1.27177	-4.49844	-3.64833	-5.74507	-4.65734	-3.87362	0.72913	-2.78373			10.4863	1.27177	77.9694	161.287	241.659	325.214	408.466	495.536	574.491
10.4929	1.33047	-4.47836	-3.61233	-5.76995	-4.65169	-3.85059	0.781627	-2.77462			10.4929	1.33047	77.9895	161.323	241.634	325.22	408.489	495.589	574.5
10.4996	1.39414	-4.45713	-3.58029	-5.79563	-4.64512	-3.82287	0.840529	-2.76722			10.4996	1.39414	78.0107	161.355	241.608	325.226	408.517	495.648	574.508
10.5062	1.46061	-4.43167	-3.54256	-5.815	-4.64243	-3.78828	0.899847	-2.75654			10.5062	1.46061	78.0362	161.393	241.589	325.229	408.551	495.707	574.519
10.5129	1.51441	-4.41077	-3.50254	-5.82726	-4.63816	-3.74835	0.949835	-2.74708			10.5129	1.51441	78.0571	161.433	241.576	325.233	408.591	495.757	574.528
10.5196	1.54871	-4.40984	-3.47134	-5.84337	-4.64034	-3.71778	0.987	-2.75474			10.5196	1.54871	78.058	161.464	241.56	325.231	408.622	495.794	574.52
10.5262	1.5686	-4.42143	-3.45363	-5.85999	-4.64824	-3.69691	1.02358	-2.76919			10.5262	1.5686	78.0464	161.482	241.544	325.223	408.642	495.831	574.506
10.5329	1.57752	-4.43349	-3.44353	-5.87132	-4.65515	-3.67791	1.05825	-2.78125			10.5329	1.57752	78.0344	161.492	241.532	325.216	408.661	495.865	574.494
10.5396	1.58854	-4.43534	-3.43157	-5.87261	-4.65775	-3.65173	1.08834	-2.78644			10.5396	1.58854	78.0325	161.504	241.531	325.214	408.688	495.896	574.489
10.5463	1.61176	-4.42548	-3.41444	-5.8595	-4.65277	-3.6216	1.12062	-2.7842			10.5463	1.61176	78.0424	161.521	241.544	325.219	408.718	495.928	574.491
10.5529	1.65331	-4.40061	-3.38627	-5.82761	-4.64014	-3.58737	1.1698	-2.77507			10.5529	1.65331	78.0673	161.549	241.576	325.231	408.752	495.977	574.5
10.5596	1.70364	-4.36126	-3.34687	-5.78018	-4.62009	-3.54589	1.23061	-2.75288			10.5596	1.70364	78.1066	161.589	241.623	325.251	408.793	496.038	574.522
10.5663	1.75727	-4.31096	-3.2914	-5.71783	-4.60041	-3.4973	1.28997	-2.71451			10.5663	1.75727	78.1569	161.644	241.686	325.271	408.842	496.097	574.561
10.5729	1.81024	-4.2599	-3.23	-5.64472	-4.58099	-3.44414	1.34389	-2.66822			10.5729	1.81024	78.208	161.706	241.759	325.291	408.895	496.151	574.607
10.5796	1.86259	-4.21089	-3.16989	-5.56529	-4.56565	-3.38846	1.39624	-2.62493			10.5796	1.86259	78.257	161.766	241.838	325.306	408.951	496.203	574.65
10.5862	1.90466	-4.17311	-3.12176	-5.49556	-4.55295	-3.33042	1.43831	-2.59955			10.5862	1.90466	78.2948	161.814	241.908	325.319	409.009	496.246	574.676
10.5929	1.93065	-4.14807	-3.08883	-5.44016	-4.5524	-3.27805	1.46049	-2.58785			10.5929	1.93065	78.3198	161.847	241.963	325.319	409.061	496.268	574.687
10.5996	1.94812	-4.1244	-3.06883	-5.38562	-4.55567	-3.2295	1.47176	-2.57706			10.5996	1.94812	78.3435	161.867	242.018	325.316	409.11	496.279	574.698
10.6062	1.97135	-4.08734	-3.05086	-5.32012	-4.55367	-3.17942	1.49594	-2.55765			10.6062	1.97135	78.3805	161.885	242.084	325.318	409.16	496.303	574.717
10.6129	2.00916	-4.03046	-3.02183	-5.23768	-4.53236	-3.11765	1.54472	-2.52699			10.6129	2.00916	78.4374	161.914	242.166	325.339	409.222	496.352	574.748
10.6196	2.0525	-3.96805	-2.97482	-5.14745	-4.49672	-3.05068	1.60761	-2.48842			10.6196	2.0525	78.4998	161.961	242.256	325.375	409.289	496.415	574.787
10.6263	2.09818	-3.90091	-2.90414	-5.04541	-4.45456	-2.97189	1.68095	-2.43129			10.6263	2.09818	78.567	162.032	242.358	325.417	409.367	496.488	574.844
10.6329	2.15025	-3.82261	-2.81722	-4.92801	-4.40129	-2.87839	1.76497	-2.35347			10.6329	2.15025	78.6453	162.119	242.476	325.47	409.461	496.572	574.922
10.6396	2.20784	-3.73307	-2.72432	-4.79664	-4.33066	-2.77248	1.85737	-2.26775			10.6396	2.20784	78.7348	162.211	242.607	325.541	409.567	496.665	575.007
10.6463	2.26206	-3.65215	-2.64468	-4.67007	-4.2528	-2.6735	1.93305	-2.18969			10.6463	2.26206	78.8157	162.291	242.734	325.619	409.666	496.74	575.085
10.6529	2.30139	-3.58946	-2.58279	-4.56049	-4.19265	-2.59756	1.98286	-2.11937			10.6529	2.30139	78.8784	162.353	242.843	325.679	409.742	496.79	575.156
10.6596	2.33041	-3.5304	-2.53235	-4.45522	-4.15096	-2.5366	2.01808	-2.04791			10.6596	2.33041	78.9375	162.403	242.948	325.721	409.803	496.825	575.227
10.6662	2.3609	-3.45699	-2.48263	-4.34027	-4.11553	-2.48291	2.05573	-1.97164			10.6662	2.3609	79.0109	162.453	243.063	325.756	409.856	496.863	575.303
10.6729	2.40187	-3.36452	-2.42103	-4.20855	-4.06733	-2.42467	2.09955	-1.89062			10.6729	2.40187	79.1034	162.515	243.195	325.804	409.915	496.907	575.385
10.6796	2.44861	-3.26581	-2.34393	-4.06676	-4.01284	-2.36324	2.14391	-1.80811			10.6796	2.44861	79.2021	162.592	243.337	325.859	409.976	496.951	575.467
10.6862	2.49302	-3.16131	-2.25288	-3.91761	-3.95459	-2.29181	2.19309	-1.72413			10.6862	2.49302	79.3066	162.683	243.486	325.917	410.048	497	575.551
10.6929	2.53409	-3.05444	-2.15963	-3.76366	-3.88719	-2.20932	2.25562	-1.63728			10.6929	2.53409	79.4134	162.776	243.64	325.984	410.13	497.063	575.638
10.6996	2.57242	-2.94792	-2.06911	-3.6137	-3.80096	-2.11383	2.32828	-1.54173			10.6996	2.57242	79.52	162.867	243.79	326.071	410.226	497.136	575.733
10.7063	2.61575	-2.83831	-1.97702	-3.46289	-3.69719	-2.00631	2.4088	-1.42592			10.7063	2.61575	79.6296	162.959	243.941	326.174	410.333	497.216	575.849
10.7129	2.65819	-2.72959	-1.88039	-3.3051	-3.58218	-1.89105	2.49178	-1.29813			10.7129	2.65819	79.7383	163.055	244.099	326.289	410.448	497.299	575.977
10.7196	2.69674	-2.62095	-1.78214	-3.1385	-3.46924	-1.77435	2.57324	-1.16945			10.7196	2.69674	79.8469	163.154	244.265	326.402	410.565	497.38	576.106
10.7263	2.74006	-2.50944	-1.67247	-2.96514	-3.36036	-1.65821	2.65042	-1.04173			10.7263	2.74006	79.9584	163.263	244.438	326.511	410.681	497.458	576.233
10.7329	2.78951	-2.37941	-1.54595	-2.78489	-3.24932	-1.53573	2.72084	-0.915515			10.7329	2.78951	80.0885	163.39	244.619	326.622	410.804	497.528	576.36
10.7396	2.84102	-2.23395	-1.40408	-2.59966	-3.13346	-1.41417	2.78762	-0.793428			10.7396	2.84102	80.2339	163.532	244.804	326.738	410.925	497.595	576.482
10.7462	2.88115	-2.08177	-1.25806	-2.42075	-3.01759	-1.30552	2.85015	-0.683211			10.7462	2.88115	80.3861	163.678	244.983	326.854	411.034	497.657	576.592
10.7529	2.91662	-1.92757	-1.10989	-2.25345	-2.9052	-1.2127	2.91519	-0.573826			10.7529	2.91662	80.5403	163.826	245.15	326.966	411.127	497.722	576.701
10.7596	2.96158	-1.76769	-0.952216	-2.09111	-2.78197	-1.12505	2.99114	-0.45162			10.7596	2.96158	80.7002	163.984	245.313	327.09	411.214	497.798	576.824
10.7662	3.01164	-1.59842	-0.791444	-1.92878	-2.6409	-1.03172	3.08126	-0.312869			10.7662	3.01164	80.8695	164.144	245.475	327.231	411.308	497.889	576.962
10.7729	3.06594	-1.42443	-0.621356	-1.76148	-2.49158	-0.935735	3.17848	-0.160815			10.7729	3.06594	81.0434	164.314	245.642	327.38	411.404	497.986	577.114
10.7796	3.12755	-1.24457	-0.435722	-1.57925	-2.33265	-0.832741	3.28061	0.00521947			10.7796	3.12755	81.2233	164.5	245.824	327.539	411.507	498.088	577.28
10.7863	3.19447	-1.0718	-0.235391	-1.38776	-2.15981	-0.721834	3.3852	0.175134			10.7863	3.19447	81.3961	164.7	246.016	327.712	411.618	498.192	577.45
10.7929	3.25836	-0.905855	-0.0308727	-1.19755	-1.97942	-0.608852	3.4882	0.339167			10.7929	3.25836	81.562	164.905	246.206	327.892	411.731	498.295	577.614
10.7996	3.31827	-0.737227	0.177121	-1.01389	-1.80127	-0.496579	3.58816	0.500166			10.7996	3.31827	81.7306	165.113	246.39	328.07	411.843	498.395	577.775
10.8063	3.38447	-0.564215	0.388739	-0.82523	-1.62101	-0.385167	3.68822	0.666502			10.8063	3.38447	81.9037	165.324	246.578	328.25	411.954	498.495	577.942
10.8129	3.45394	-0.404147	0.588448	-0.6382	-1.42564	-0.272658	3.79107	0.840398			10.8129	3.45394	82.0637	165.524	246.765	328.446	412.067	498.598	578.116
10.8196	3.51235	-0.264672	0.762461	-0.466075	-1.22673	-0.171021	3.88524	1.00324			10.8196	3.51235	82.2032	165.698	246.938	328.645	412.168	498.692	578.278
10.8262	3.56011	-0.128698	0.927176	-0.31259	-1.0392	-0.0834351	3.96781	1.15781			10.8262	3.56011	82.3392	165.863	247.091	328.832	412.256	498.775	578.433
10.8329	3.60621	0.0141997	1.10319	-0.164512	-0.861586	-0.00625839	4.0449	1.30691			10.8329	3.60621	82.4821	166.039	247.239	329.01	412.333	498.852	578.582
10.8396	3.6563	0.167758	1.29519	-0.00576934	-0.675681	0.0724095	4.12217	1.46142			10.8396	3.6563	82.6356	166.231	247.398	329.196	412.412	498.929	578.737
10.8462	3.71124	0.333799	1.5041	0.165268	-0.471954	0.156554	4.19713	1.62698			10.8462	3.71124	82.8017	166.44	247.569	329.4	412.496	499.004	578.902
10.8529	3.79622	0.544191	1.75768	0.361412	-0.251105	0.251339	4.28116	1.82641			10.8529	3.79622	83.0121	166.693	247.765	329.62	412.591	499.088	579.102
10.8596	3.97633	0.89167	2.1311	0.639138	0.0195407	0.392109	4.39881	2.1529			10.8596	3.97633	83.3595	167.067	248.043	329.891	412.731	499.206	579.428
10.8663	4.40092	1.71299	2.88123	1.23354	0.501941	0.751428	4.60596	2.89363			10.8663	4.40092	84.1809	167.817	248.637	330.373	413.091	499.413	580.169
10.8729	5.26085	3.70445	4.60623	2.716	1.65282	1.78958	4.94804	4.5947			10.8729	5.26085	86.1723	169.542	250.12	331.524	414.129	499.755	581.87
10.8796	6.6691	7.71528	8.1156	5.95754	4.2016	4.19137	5.43981	7.80969			10.8796	6.6691	90.1832	173.051	253.361	334.073	416.531	500.247	585.085
10.8863	8.48749	14.1428	13.8822	11.6619	8.80102	8.49579	6.00746	12.6426			10.8863	8.48749	96.6107	178.818	259.066	338.673	420.835	500.815	589.918
10.8929	10.3396	22.4522	21.4944	19.748	15.4529	14.5909	6.51057	18.5054			10.8929	10.3396	104.92	186.43	267.152	345.324	426.93	501.318	595.781
10.8996	11.786	31.2925	29.724	29.1585	23.321	21.6212	6.8064	24.3593			10.8996	11.786	113.76	194.66	276.562	353.193	433.961	501.614	601.634
10.9062	12.4644	38.9966	36.9992	38.2511	31.04	28.3012	6.78147	29.0898			10.9062	12.4644	121.464	201.935	285.655	360.911	440.641	501.589	606.365
10.9129	12.166	44.0559	41.8833	45.3383	37.1716	33.3404	6.40004	31.7668			10.9129	12.166	126.524	206.819	292.742	367.043	445.68	501.207	609.042
10.9196	10.8906	45.4594	43.3707	49.076	40.5451	35.7345	5.69979	31.8543			10.9196	10.8906	127.927	208.306	296.48	370.417	448.074	500.507	609.129
10.9262	8.9131	43.0608	41.2226	48.8226	40.5512	35.0437	4.81182	29.4719			10.9262	8.9131	125.529	206.158	296.226	370.423	447.383	499.619	606.747
10.9329	6.71405	37.76	36.2027	44.9809	37.4651	31.6517	3.90786	25.4423			10.9329	6.71405	120.228	201.138	292.384	367.337	443.991	498.715	602.717
10.9396	4.75506	31.1513	29.8037	38.9025	32.4089	26.664	3.13334	20.9213			10.9396	4.75506	113.619	194.739	286.306	362.28	439.003	497.941	598.196
10.9462	3.30237	24.7987	23.5702	32.2727	26.8324	21.4048	2.56518	16.8689			10.9462	3.30237	107.267	188.506	279.676	356.704	433.744	497.372	594.144
10.9529	2.38863	19.6497	18.4834	26.3764	21.8856	16.8461	2.1998	13.7483			10.9529	2.38863	102.118	183.419	273.78	351.757	429.185	497.007	591.023
10.9596	1.90574	15.9424	14.8183	21.7784	18.0911	13.3829	1.98776	11.575			10.9596	1.90574	98.4103	179.754	269.182	347.963	425.722	496.795	588.85
10.9663	1.70816	13.466	12.3829	18.4657	15.4467	10.9562	1.86838	10.1281			10.9663	1.70816	95.9339	177.319	265.869	345.318	423.296	496.676	587.403
10.9729	1.66899	11.8542	10.8224	16.1466	13.6898	9.30865	1.80012	9.15724			10.9729	1.66899	94.3221	175.758	263.55	343.561	421.648	496.607	586.432
10.9796	1.70709	10.7851	9.81001	14.4951	12.5189	8.16964	1.75716	8.46244			10.9796	1.70709	93.253	174.746	261.899	342.39	420.509	496.564	585.738
10.9863	1.77721	10.0303	9.1084	13.253	11.7048	7.33814	1.72476	7.92698			10.9863	1.77721	92.4982	174.044	260.657	341.576	419.678	496.532	585.202
10.9929	1.84714	9.44364	8.55683	12.2497	11.0925	6.68273	1.68454	7.46667			10.9929	1.84714	91.9115	173.493	259.653	340.964	419.022	496.492	584.742
10.9996	1.90356	8.94025	8.07509	11.3843	10.5846	6.11798	1.6332	7.04101			10.9996	1.90356	91.4081	173.011	258.788	340.456	418.457	496.44	584.316
11.0062	1.94385	8.47319	7.62829	10.6075	10.1309	5.60799	1.57287	6.62783			11.0062	1.94385	90.9411	172.564	258.011	340.002	417.947	496.38	583.903
11.0129	1.9843	8.02917	7.19805	9.89351	9.7032	5.12636	1.50747	6.22529			11.0129	1.9843	90.497	172.134	257.297	339.575	417.466	496.315	583.5
11.0196	2.0346	7.60454	6.77886	9.22778	9.29208	4.67158	1.44046	5.83881			11.0196	2.0346	90.0724	171.715	256.631	339.164	417.011	496.248	583.114
11.0262	2.09895	7.19824	6.36319	8.60617	8.88857	4.24257	1.37654	5.4597			11.0262	2.09895	89.6661	171.299	256.01	338.76	416.582	496.184	582.735
11.0329	2.17719	6.80775	5.9598	8.02703	8.4897	3.83935	1.31983	5.09161			11.0329	2.17719	89.2756	170.896	255.431	338.361	416.179	496.127	582.367
11.0396	2.26537	6.42815	5.56246	7.48803	8.0978	3.46061	1.2683	4.73538			11.0396	2.26537	88.896	170.498	254.892	337.969	415.8	496.076	582.011
11.0463	2.35745	6.0558	5.16497	6.98441	7.71089	3.1003	1.21638	4.3964			11.0463	2.35745	88.5237	170.101	254.388	337.582	415.44	496.024	581.672
11.0529	2.44719	5.68921	4.7655	6.51071	7.32755	2.76326	1.1583	4.06892			11.0529	2.44719	88.1571	169.701	253.914	337.199	415.103	495.966	581.344
11.0596	2.5353	5.32814	4.36333	6.06483	6.94614	2.44891	1.09001	3.74552			11.0596	2.5353	87.796	169.299	253.468	336.818	414.788	495.897	581.021
11.0663	2.62527	4.97321	3.96642	5.64375	6.56803	2.15455	1.01499	3.42731			11.0663	2.62527	87.4411	168.902	253.047	336.44	414.494	495.822	580.702
11.0729	2.71916	4.62651	3.57078	5.25215	6.19811	1.88005	0.934834	3.11636			11.0729	2.71916	87.0944	168.507	252.656	336.07	414.219	495.742	580.391
11.0796	2.81396	4.29359	3.17305	4.88562	5.83318	1.6264	0.849871	2.81349			11.0796	2.81396	86.7615	168.109	252.289	335.705	413.966	495.657	580.089
11.0862	2.91229	3.97802	2.76659	4.53759	5.47072	1.39508	0.760322	2.51604			11.0862	2.91229	86.4459	167.702	251.941	335.342	413.734	495.568	579.791
11.0929	3.0087	3.6696	2.35837	4.20288	5.10754	1.17549	0.67077	2.21668			11.0929	3.0087	86.1375	167.294	251.607	334.979	413.515	495.478	579.492
11.0996	3.10072	3.36966	1.95873	3.88713	4.74179	0.964297	0.588269	1.92198			11.0996	3.10072	85.8375	166.894	251.291	334.613	413.304	495.396	579.197
11.1062	3.18286	3.08034	1.57054	3.59625	4.38089	0.765048	0.504465	1.63838			11.1062	3.18286	85.5482	166.506	251	334.252	413.104	495.312	578.914
11.1129	3.26651	2.80874	1.19223	3.32841	4.02262	0.584157	0.418359	1.3768			11.1129	3.26651	85.2766	166.128	250.732	333.894	412.924	495.226	578.652
11.1196	3.36122	2.54917	0.827454	3.08971	3.67558	0.424786	0.327109	1.13153			11.1196	3.36122	85.017	165.763	250.493	333.547	412.764	495.134	578.407
11.1263	3.46694	2.30298	0.482152	2.87432	3.33479	0.28413	0.230644	0.893448			11.1263	3.46694	84.7709	165.418	250.278	333.206	412.624	495.038	578.169
11.1329	3.58036	2.07976	0.151248	2.68198	3.00834	0.165699	0.129016	0.667842			11.1329	3.58036	84.5476	165.087	250.086	332.88	412.505	494.936	577.943
11.1396	3.70408	1.88018	-0.169604	2.50998	2.69881	0.0736202	0.02767	0.463499			11.1396	3.70408	84.3481	164.766	249.914	332.57	412.413	494.835	577.739
11.1463	3.84309	1.69589	-0.479317	2.35692	2.40536	0.00563238	-0.0664994	0.280638			11.1463	3.84309	84.1638	164.456	249.761	332.277	412.345	494.741	577.556
11.1529	3.98569	1.51568	-0.779637	2.21858	2.12214	-0.0473467	-0.159928	0.103286			11.1529	3.98569	83.9836	164.156	249.622	331.994	412.292	494.647	577.378
11.1596	4.12259	1.33881	-1.0744	2.08494	1.83914	-0.0936967	-0.256208	-0.0716723			11.1596	4.12259	83.8067	163.861	249.489	331.711	412.246	494.551	577.203
11.1662	4.24892	1.17093	-1.36671	1.96029	1.56166	-0.130581	-0.355422	-0.234306			11.1662	4.24892	83.6388	163.569	249.364	331.433	412.209	494.452	577.041
11.1729	4.37511	1.01769	-1.64526	1.84829	1.28799	-0.155971	-0.451918	-0.377054			11.1729	4.37511	83.4856	163.29	249.252	331.159	412.183	494.355	576.898
11.1796	4.50141	0.876973	-1.90306	1.75073	1.02257	-0.171728	-0.548293	-0.504901			11.1796	4.50141	83.3448	163.033	249.154	330.894	412.168	494.259	576.77
11.1862	4.62653	0.744126	-2.14513	1.66019	0.760704	-0.179978	-0.650146	-0.624873			11.1862	4.62653	83.212	162.791	249.064	330.632	412.159	494.157	576.65
11.1929	4.74326	0.616714	-2.37582	1.56814	0.500961	-0.182396	-0.7561	-0.738934			11.1929	4.74326	83.0846	162.56	248.972	330.372	412.157	494.051	576.536
11.1996	4.85285	0.497901	-2.5936	1.47815	0.246089	-0.17818	-0.865853	-0.847257			11.1996	4.85285	82.9658	162.342	248.882	330.118	412.161	493.941	576.428
11.2063	4.96018	0.3835	-2.79232	1.39317	-0.000723067	-0.165939	-0.97644	-0.945922			11.2063	4.96018	82.8514	162.143	248.797	329.871	412.173	493.831	576.329
11.2129	5.06985	0.273347	-2.97111	1.31744	-0.233593	-0.146154	-1.08039	-1.03319			11.2129	5.06985	82.7412	161.965	248.721	329.638	412.193	493.727	576.242
11.2196	5.18333	0.170816	-3.13706	1.25211	-0.449123	-0.110868	-1.17625	-1.10663			11.2196	5.18333	82.6387	161.799	248.656	329.422	412.229	493.631	576.168
11.2263	5.29346	0.080674	-3.29133	1.19593	-0.647472	-0.0636341	-1.26401	-1.16673			11.2263	5.29346	82.5485	161.644	248.6	329.224	412.276	493.543	576.108
11.2329	5.40253	0.00712224	-3.42433	1.14611	-0.829756	-0.00348857	-1.34566	-1.21167			11.2329	5.40253	82.475	161.511	248.55	329.042	412.336	493.462	576.063
11.2396	5.51398	-0.0526205	-3.53519	1.09754	-0.998514	0.0669011	-1.41924	-1.2409			11.2396	5.51398	82.4153	161.401	248.501	328.873	412.406	493.388	576.034
11.2462	5.62791	-0.104148	-3.62713	1.05133	-1.15993	0.143046	-1.4865	-1.25857			11.2462	5.62791	82.3637	161.309	248.455	328.712	412.482	493.321	576.017
11.2529	5.73836	-0.151533	-3.70459	1.00379	-1.31573	0.223068	-1.552	-1.27019			11.2529	5.73836	82.3163	161.231	248.407	328.556	412.562	493.255	576.005
11.2596	5.83933	-0.197425	-3.76664	0.956278	-1.46846	0.298931	-1.62031	-1.28175			11.2596	5.83933	82.2704	161.169	248.36	328.403	412.638	493.187	575.993
11.2662	5.93515	-0.234649	-3.80687	0.913673	-1.61628	0.377169	-1.68328	-1.28989			11.2662	5.93515	82.2332	161.129	248.317	328.255	412.717	493.124	575.985
11.2729	6.03078	-0.262036	-3.83029	0.882983	-1.75498	0.460478	-1.73451	-1.28724			11.2729	6.03078	82.2058	161.105	248.287	328.117	412.8	493.073	575.988
11.2796	6.13374	-0.274473	-3.82853	0.870435	-1.87626	0.549682	-1.76745	-1.26916			11.2796	6.13374	82.1934	161.107	248.274	327.995	412.889	493.04	576.006
11.2863	6.24551	-0.273811	-3.80355	0.871078	-1.97092	0.651354	-1.77776	-1.24131			11.2863	6.24551	82.1941	161.132	248.275	327.901	412.991	493.029	576.034
11.2929	6.35833	-0.259689	-3.75789	0.879121	-2.0466	0.765291	-1.76745	-1.20573			11.2929	6.35833	82.2082	161.178	248.283	327.825	413.105	493.04	576.069
11.2996	6.4689	-0.239727	-3.69796	0.88879	-2.10899	0.890556	-1.74176	-1.16145			11.2996	6.4689	82.2281	161.238	248.292	327.763	413.23	493.065	576.114
11.3063	6.5725	-0.220999	-3.62644	0.898219	-2.15984	1.02049	-1.71016	-1.10887			11.3063	6.5725	82.2469	161.309	248.302	327.712	413.36	493.097	576.166
11.3129	6.67779	-0.199634	-3.5401	0.904901	-2.20248	1.14968	-1.67306	-1.05317			11.3129	6.67779	82.2682	161.396	248.309	327.669	413.489	493.134	576.222
11.3196	6.77448	-0.174466	-3.44396	0.905768	-2.23986	1.28094	-1.63168	-1.00321			11.3196	6.77448	82.2934	161.492	248.309	327.632	413.62	493.176	576.272
11.3262	6.854	-0.146926	-3.33933	0.895359	-2.28267	1.40624	-1.59603	-0.959933			11.3262	6.854	82.3209	161.596	248.299	327.589	413.746	493.211	576.315
11.3329	6.92312	-0.124055	-3.22351	0.87721	-2.32489	1.51985	-1.56982	-0.920373			11.3329	6.92312	82.3438	161.712	248.281	327.547	413.859	493.237	576.355
11.3396	6.98714	-0.106287	-3.09249	0.856083	-2.35974	1.62611	-1.5492	-0.883054			11.3396	6.98714	82.3616	161.843	248.26	327.512	413.965	493.258	576.392
11.3462	7.05312	-0.0884711	-2.94574	0.831913	-2.38528	1.72639	-1.52661	-0.846642			11.3462	7.05312	82.3794	161.99	248.236	327.486	414.066	493.281	576.428
11.3529	7.11274	-0.0674789	-2.78559	0.80758	-2.39811	1.82324	-1.50181	-0.808961			11.3529	7.11274	82.4004	162.15	248.211	327.473	414.163	493.305	576.466
11.3596	7.17314	-0.0461724	-2.61293	0.786425	-2.4029	1.91171	-1.4743	-0.764766			11.3596	7.17314	82.4217	162.323	248.19	327.469	414.251	493.333	576.51
11.3663	7.23759	-0.0241661	-2.42808	0.77356	-2.39505	1.99284	-1.44085	-0.712719			11.3663	7.23759	82.4437	162.508	248.177	327.476	414.332	493.366	576.562
11.3729	7.3036	0.00703494	-2.23262	0.763053	-2.38507	2.06932	-1.39773	-0.656722			11.3729	7.3036	82.4749	162.703	248.167	327.486	414.409	493.41	576.618
11.3796	7.37611	0.0585665	-2.02523	0.758564	-2.36938	2.14251	-1.33761	-0.590409			11.3796	7.37611	82.5264	162.911	248.162	327.502	414.482	493.47	576.685
11.3863	7.44895	0.117579	-1.81137	0.759882	-2.34395	2.22086	-1.26859	-0.516138			11.3863	7.44895	82.5855	163.124	248.164	327.528	414.56	493.539	576.759
11.3929	7.5249	0.173023	-1.59343	0.763474	-2.31222	2.30041	-1.19788	-0.434944			11.3929	7.5249	82.6409	163.342	248.167	327.559	414.64	493.609	576.84
11.3996	7.60203	0.224879	-1.36748	0.766093	-2.2738	2.3759	-1.12791	-0.353524			11.3996	7.60203	82.6928	163.568	248.17	327.598	414.715	493.679	576.922
11.4062	7.68004	0.282869	-1.12837	0.772562	-2.22449	2.44519	-1.04894	-0.266925			11.4062	7.68004	82.7507	163.807	248.176	327.647	414.785	493.758	577.008
11.4129	7.76027	0.344017	-0.877688	0.791374	-2.15706	2.51696	-0.963947	-0.17049			11.4129	7.76027	82.8119	164.058	248.195	327.714	414.856	493.843	577.105
11.4196	7.83714	0.394188	-0.624989	0.815444	-2.08229	2.58686	-0.884689	-0.0721586			11.4196	7.83714	82.8621	164.311	248.219	327.789	414.926	493.923	577.203
11.4262	7.91565	0.441228	-0.370629	0.837763	-2.00881	2.64441	-0.815238	0.0249492			11.4262	7.91565	82.9091	164.565	248.241	327.863	414.984	493.992	577.3
11.4329	7.99752	0.492576	-0.112687	0.858864	-1.93053	2.69345	-0.742432	0.120166			11.4329	7.99752	82.9605	164.823	248.262	327.941	415.033	494.065	577.395
11.4396	8.07454	0.544328	0.143012	0.881454	-1.84024	2.74111	-0.6635	0.21245			11.4396	8.07454	83.0122	165.079	248.285	328.031	415.08	494.144	577.488
11.4462	8.1432	0.583421	0.388445	0.896438	-1.74519	2.79019	-0.590552	0.30161			11.4462	8.1432	83.0513	165.324	248.3	328.126	415.13	494.217	577.577
11.4529	8.20784	0.612779	0.624332	0.900982	-1.65112	2.83215	-0.52114	0.392957			11.4529	8.20784	83.0807	165.56	248.305	328.22	415.172	494.286	577.668
11.4596	8.27484	0.644487	0.859086	0.904486	-1.55251	2.86926	-0.448901	0.495237			11.4596	8.27484	83.1124	165.795	248.308	328.319	415.209	494.358	577.77
11.4663	8.33739	0.676051	1.09178	0.914095	-1.44304	2.91112	-0.371084	0.606909			11.4663	8.33739	83.1439	166.028	248.318	328.428	415.25	494.436	577.882
11.4729	8.39047	0.69527	1.3158	0.927583	-1.33367	2.95091	-0.301797	0.719588			11.4729	8.39047	83.1631	166.252	248.331	328.538	415.29	494.505	577.995
11.4796	8.44398	0.705391	1.5292	0.937221	-1.23298	2.97873	-0.242561	0.831276			11.4796	8.44398	83.1733	166.465	248.341	328.639	415.318	494.565	578.106
11.4863	8.50853	0.713196	1.73597	0.946253	-1.13591	2.99036	-0.189456	0.942555			11.4863	8.50853	83.1811	166.672	248.35	328.736	415.33	494.618	578.218
11.4929	8.58012	0.715171	1.93685	0.952961	-1.03732	2.99065	-0.145043	1.04705			11.4929	8.58012	83.183	166.873	248.357	328.834	415.33	494.662	578.322
11.4996	8.65322	0.703871	2.12968	0.951186	-0.942612	2.98056	-0.109137	1.13159			11.4996	8.65322	83.1717	167.065	248.355	328.929	415.32	494.698	578.407
11.5062	8.73095	0.680027	2.30643	0.930029	-0.86115	2.95184	-0.0848196	1.19215			11.5062	8.73095	83.1479	167.242	248.334	329.01	415.291	494.722	578.467
11.5129	8.82162	0.654357	2.46737	0.890366	-0.789245	2.90857	-0.0690052	1.23705			11.5129	8.82162	83.1222	167.403	248.294	329.082	415.248	494.738	578.512
11.5196	8.92152	0.626461	2.61071	0.84098	-0.723606	2.85608	-0.0644759	1.27258			11.5196	8.92152	83.0943	167.546	248.245	329.148	415.195	494.743	578.548
11.5262	9.02914	0.592463	2.73601	0.783608	-0.666084	2.79668	-0.0741558	1.2977			11.5262	9.02914	83.0603	167.672	248.187	329.205	415.136	494.733	578.573
11.5329	9.14255	0.553764	2.84253	0.720174	-0.619812	2.72684	-0.0995032	1.31289			11.5329	9.14255	83.0216	167.778	248.124	329.252	415.066	494.708	578.588
11.5396	9.26756	0.510919	2.9293	0.651445	-0.579657	2.6457	-0.138056	1.3244			11.5396	9.26756	82.9788	167.865	248.055	329.292	414.985	494.669	578.6
11.5463	9.40875	0.465672	3.00181	0.58233	-0.540377	2.56037	-0.180919	1.33495			11.5463	9.40875	82.9335	167.938	247.986	329.331	414.9	494.626	578.61
11.5529	9.56878	0.421612	3.06791	0.515989	-0.500064	2.46898	-0.218781	1.34477			11.5529	9.56878	82.8895	168.004	247.92	329.371	414.808	494.588	578.62
11.5596	9.74692	0.384223	3.13062	0.451378	-0.455053	2.37297	-0.249016	1.35649			11.5596	9.74692	82.8521	168.066	247.855	329.416	414.712	494.558	578.632
11.5663	9.94042	0.354558	3.18563	0.386401	-0.405156	2.27471	-0.277728	1.36784			11.5663	9.94042	82.8224	168.121	247.79	329.466	414.614	494.53	578.643
11.5729	10.1543	0.325767	3.23193	0.314664	-0.352732	2.17738	-0.307473	1.37386			11.5729	10.1543	82.7936	168.168	247.718	329.519	414.517	494.5	578.649
11.5796	10.3954	0.301758	3.27342	0.236138	-0.300878	2.08183	-0.336727	1.37178			11.5796	10.3954	82.7696	168.209	247.64	329.571	414.421	494.471	578.647
11.5862	10.6651	0.281023	3.30993	0.160088	-0.249107	1.98615	-0.367475	1.36535			11.5862	10.6651	82.7489	168.246	247.564	329.622	414.326	494.44	578.64
11.5929	10.9621	0.259515	3.33485	0.0859633	-0.198942	1.88925	-0.403766	1.35529			11.5929	10.9621	82.7274	168.271	247.49	329.673	414.229	494.403	578.63
11.5996	11.2887	0.231764	3.35193	0.0106735	-0.150771	1.79509	-0.445345	1.34041			11.5996	11.2887	82.6996	168.288	247.414	329.721	414.134	494.362	578.616
11.6062	11.656	0.20382	3.36604	-0.0611111	-0.103131	1.70351	-0.479964	1.322			11.6062	11.656	82.6717	168.302	247.343	329.768	414.043	494.327	578.597
11.6129	12.0781	0.190093	3.3837	-0.116077	-0.0471832	1.61654	-0.496075	1.30971			11.6129	12.0781	82.658	168.319	247.288	329.824	413.956	494.311	578.585
11.6196	12.5504	0.190288	3.39904	-0.152001	0.025711	1.53723	-0.502556	1.29989			11.6196	12.5504	82.6582	168.335	247.252	329.897	413.877	494.305	578.575
11.6263	13.0823	0.204817	3.40984	-0.182545	0.106725	1.45921	-0.505671	1.28867			11.6263	13.0823	82.6727	168.346	247.221	329.978	413.799	494.302	578.564
11.6329	13.6957	0.232226	3.42469	-0.212122	0.193172	1.38528	-0.505918	1.28079			11.6329	13.6957	82.7001	168.36	247.192	330.065	413.725	494.301	578.556
11.6396	14.4152	0.276934	3.44541	-0.234458	0.283271	1.3166	-0.500311	1.2802			11.6396	14.4152	82.7448	168.381	247.169	330.155	413.656	494.307	578.555
11.6463	15.2555	0.335287	3.46979	-0.247497	0.379587	1.25649	-0.490118	1.28753			11.6463	15.2555	82.8032	168.406	247.156	330.251	413.596	494.317	578.563
11.6529	16.2165	0.404131	3.49122	-0.258931	0.479793	1.20198	-0.481355	1.29629			11.6529	16.2165	82.872	168.427	247.145	330.351	413.541	494.326	578.571
11.6596	17.2882	0.474462	3.50481	-0.274487	0.578672	1.14855	-0.478735	1.29891			11.6596	17.2882	82.9423	168.441	247.129	330.45	413.488	494.329	578.574
11.6662	18.4349	0.543024	3.51099	-0.293009	0.672581	1.08916	-0.481222	1.29929			11.6662	18.4349	83.0109	168.447	247.111	330.544	413.429	494.326	578.574
11.6729	19.5853	0.610486	3.50861	-0.305558	0.768881	1.02498	-0.487193	1.28998			11.6729	19.5853	83.0784	168.444	247.098	330.64	413.364	494.32	578.565
11.6796	20.6288	0.674572	3.49376	-0.315986	0.865953	0.959856	-0.498924	1.27348			11.6796	20.6288	83.1424	168.43	247.088	330.737	413.299	494.308	578.549
11.6862	21.4239	0.721991	3.46214	-0.330945	0.961238	0.896973	-0.519693	1.2446			11.6862	21.4239	83.1899	168.398	247.073	330.833	413.236	494.288	578.52
11.6929	21.8293	0.74261	3.41192	-0.359105	1.04365	0.827257	-0.551526	1.20371			11.6929	21.8293	83.2105	168.348	247.045	330.915	413.167	494.256	578.479
11.6996	21.7366	0.741007	3.35274	-0.394064	1.11553	0.750151	-0.578879	1.15919			11.6996	21.7366	83.2089	168.288	247.01	330.987	413.09	494.228	578.434
11.7063	21.0717	0.717384	3.28659	-0.425648	1.18403	0.678613	-0.59821	1.11316			11.7063	21.0717	83.1853	168.222	246.978	331.056	413.018	494.209	578.388
11.7129	19.8145	0.656658	3.19761	-0.459737	1.24479	0.611875	-0.613636	1.06388			11.7129	19.8145	83.1245	168.133	246.944	331.116	412.951	494.194	578.339
11.7196	18.0202	0.553702	3.07866	-0.505895	1.29545	0.539294	-0.632192	1.00479			11.7196	18.0202	83.0216	168.014	246.898	331.167	412.879	494.175	578.28
11.7263	15.8252	0.426227	2.93589	-0.563095	1.33503	0.452573	-0.650471	0.941688			11.7263	15.8252	82.8941	167.872	246.841	331.207	412.792	494.157	578.217
11.7329	13.4062	0.295581	2.78302	-0.621934	1.37071	0.362815	-0.662861	0.885906			11.7329	13.4062	82.7635	167.719	246.782	331.242	412.702	494.144	578.161
11.7396	10.9389	0.167107	2.62135	-0.680096	1.40466	0.275422	-0.674034	0.838971			11.7396	10.9389	82.635	167.557	246.724	331.276	412.615	494.133	578.114
11.7462	8.57985	0.0396955	2.45129	-0.739609	1.4357	0.188217	-0.686527	0.796913			11.7462	8.57985	82.5076	167.387	246.664	331.307	412.528	494.121	578.072
11.7529	6.45614	-0.0727183	2.28592	-0.79797	1.46572	0.103593	-0.695468	0.757932			11.7529	6.45614	82.3952	167.222	246.606	331.337	412.443	494.112	578.033
11.7596	4.64785	-0.153895	2.13454	-0.846499	1.50226	0.0277749	-0.691291	0.726823			11.7596	4.64785	82.314	167.07	246.557	331.374	412.367	494.116	578.002
11.7662	3.17894	-0.204697	1.99729	-0.87725	1.54677	-0.0354232	-0.671997	0.702247			11.7662	3.17894	82.2632	166.933	246.526	331.418	412.304	494.135	577.977
11.7729	2.03026	-0.232806	1.86788	-0.888338	1.5983	-0.0909561	-0.644317	0.678429			11.7729	2.03026	82.2351	166.804	246.515	331.47	412.248	494.163	577.954
11.7796	1.1543	-0.246175	1.74311	-0.884746	1.65012	-0.136994	-0.616678	0.652663			11.7796	1.1543	82.2217	166.679	246.519	331.522	412.202	494.191	577.928
11.7863	0.497662	-0.242866	1.62197	-0.877985	1.70068	-0.177266	-0.594772	0.626408			11.7863	0.497662	82.225	166.558	246.526	331.572	412.162	494.212	577.902
11.7929	0.014334	-0.225515	1.50537	-0.869155	1.75015	-0.213194	-0.57456	0.602274			11.7929	0.014334	82.2424	166.441	246.534	331.622	412.126	494.233	577.877
11.7996	-0.336979	-0.203942	1.39419	-0.858849	1.7986	-0.244004	-0.556801	0.576164			11.7996	-0.336979	82.2639	166.33	246.545	331.67	412.095	494.25	577.851
11.8063	-0.589271	-0.176807	1.29142	-0.848709	1.8421	-0.271943	-0.540156	0.553708			11.8063	-0.589271	82.2911	166.227	246.555	331.714	412.067	494.267	577.829
11.8129	-0.770488	-0.137725	1.19701	-0.832861	1.88456	-0.295503	-0.520148	0.535092			11.8129	-0.770488	82.3301	166.133	246.571	331.756	412.044	494.287	577.81
11.8196	-0.899307	-0.0829615	1.10721	-0.809691	1.9326	-0.317598	-0.493995	0.519761			11.8196	-0.899307	82.3849	166.043	246.594	331.804	412.022	494.313	577.795
11.8262	-0.986615	-0.0195894	1.02253	-0.77452	1.99125	-0.334307	-0.458756	0.505885			11.8262	-0.986615	82.4483	165.958	246.629	331.863	412.005	494.348	577.781
11.8329	-1.0412	0.0502756	0.941357	-0.728082	2.05489	-0.350433	-0.417025	0.498979			11.8329	-1.0412	82.5182	165.877	246.676	331.926	411.989	494.39	577.774
11.8396	-1.06724	0.132484	0.867524	-0.667232	2.12197	-0.360869	-0.36438	0.508232			11.8396	-1.06724	82.6004	165.803	246.736	331.993	411.979	494.443	577.783
11.8462	-1.07611	0.221842	0.796619	-0.589668	2.1938	-0.360254	-0.308878	0.52225			11.8462	-1.07611	82.6897	165.732	246.814	332.065	411.979	494.498	577.797
11.8529	-1.079	0.306686	0.722244	-0.515344	2.26327	-0.353334	-0.258843	0.53366			11.8529	-1.079	82.7746	165.658	246.888	332.135	411.986	494.548	577.809
11.8596	-1.07854	0.381539	0.645682	-0.449419	2.32231	-0.348476	-0.217368	0.542233			11.8596	-1.07854	82.8494	165.581	246.954	332.194	411.991	494.59	577.817
11.8663	-1.06975	0.453272	0.567786	-0.386395	2.36764	-0.348845	-0.177107	0.553408			11.8663	-1.06975	82.9211	165.504	247.017	332.239	411.991	494.63	577.829
11.8729	-1.05039	0.527465	0.498027	-0.318962	2.40828	-0.34464	-0.135815	0.564658			11.8729	-1.05039	82.9953	165.434	247.085	332.28	411.995	494.671	577.84
11.8796	-1.02772	0.602105	0.429719	-0.252759	2.44586	-0.340042	-0.100753	0.566819			11.8796	-1.02772	83.07	165.365	247.151	332.317	411.999	494.706	577.842
11.8863	-0.999725	0.676357	0.361246	-0.191934	2.48181	-0.340941	-0.0684625	0.5643			11.8863	-0.999725	83.1442	165.297	247.212	332.353	411.998	494.739	577.839
11.8929	-0.952793	0.757145	0.298262	-0.123749	2.51759	-0.341568	-0.0286823	0.566887			11.8929	-0.952793	83.225	165.234	247.28	332.389	411.998	494.779	577.842
11.8996	-0.874366	0.855122	0.2526	-0.0384203	2.56344	-0.328789	0.0316244	0.584756			11.8996	-0.874366	83.323	165.188	247.365	332.435	412.011	494.839	577.86
11.9062	-0.771303	0.970583	0.228945	0.0632052	2.62111	-0.297638	0.105124	0.616293			11.9062	-0.771303	83.4385	165.165	247.467	332.493	412.042	494.912	577.891
11.9129	-0.659528	1.0938	0.21523	0.17413	2.68648	-0.255888	0.180182	0.654635			11.9129	-0.659528	83.5617	165.151	247.578	332.558	412.083	494.987	577.93
11.9196	-0.551225	1.21355	0.199584	0.287274	2.75302	-0.211894	0.247954	0.689506			11.9196	-0.551225	83.6814	165.135	247.691	332.625	412.127	495.055	577.965
11.9262	-0.457497	1.31681	0.174958	0.391376	2.81484	-0.172549	0.304489	0.713138			11.9262	-0.457497	83.7847	165.111	247.795	332.686	412.167	495.112	577.988
11.9329	-0.391908	1.39575	0.137846	0.478053	2.86884	-0.142803	0.346712	0.724844			11.9329	-0.391908	83.8636	165.074	247.882	332.74	412.197	495.154	578
11.9396	-0.368413	1.44166	0.080091	0.540312	2.90899	-0.1255	0.365439	0.716391			11.9396	-0.368413	83.9095	165.016	247.944	332.78	412.214	495.173	577.992
11.9462	-0.388694	1.4538	-0.00480904	0.579281	2.93258	-0.124664	0.361371	0.688004			11.9462	-0.388694	83.9217	164.931	247.983	332.804	412.215	495.169	577.963
11.9529	-0.447585	1.44164	-0.113769	0.594606	2.93426	-0.1431	0.34015	0.644372			11.9529	-0.447585	83.9095	164.822	247.998	332.806	412.196	495.147	577.919
11.9596	-0.531993	1.41684	-0.232	0.590909	2.91032	-0.177044	0.312008	0.603356			11.9596	-0.531993	83.8847	164.704	247.995	332.782	412.162	495.119	577.878
11.9663	-0.629569	1.38793	-0.350008	0.580019	2.86705	-0.21218	0.284527	0.572537			11.9663	-0.629569	83.8558	164.586	247.984	332.739	412.127	495.092	577.848
11.9729	-0.731286	1.35535	-0.459712	0.57027	2.8129	-0.24338	0.257197	0.542346			11.9729	-0.731286	83.8232	164.476	247.974	332.684	412.096	495.064	577.817
11.9796	-0.836718	1.32097	-0.565068	0.559238	2.75054	-0.276655	0.228059	0.506532			11.9796	-0.836718	83.7888	164.371	247.963	332.622	412.063	495.035	577.782
11.9863	-0.941312	1.28981	-0.664888	0.5392	2.68091	-0.316009	0.195944	0.464881			11.9863	-0.941312	83.7577	164.271	247.943	332.552	412.023	495.003	577.74
11.9929	-1.03294	1.26685	-0.755341	0.515196	2.61274	-0.354565	0.164878	0.426185			11.9929	-1.03294	83.7347	164.18	247.919	332.484	411.985	494.972	577.701
11.9996	-1.10651	1.24668	-0.838259	0.498229	2.55299	-0.38487	0.132311	0.38122			11.9996	-1.10651	83.7146	164.097	247.902	332.424	411.955	494.94	577.656
12.0062	-1.16528	1.22892	-0.913405	0.489422	2.49832	-0.414876	0.096906	0.330556			12.0062	-1.16528	83.6968	164.022	247.893	332.37	411.924	494.904	577.606
12.0129	-1.20765	1.21754	-0.984162	0.483592	2.44205	-0.444637	0.061687	0.28437			12.0129	-1.20765	83.6854	163.952	247.887	332.314	411.895	494.869	577.559
12.0196	-1.22497	1.22073	-1.04361	0.482221	2.38885	-0.467872	0.035789	0.254657			12.0196	-1.22497	83.6886	163.892	247.886	332.26	411.872	494.843	577.53
12.0262	-1.21599	1.22875	-1.08875	0.490954	2.34401	-0.477474	0.0237854	0.237408			12.0262	-1.21599	83.6966	163.847	247.895	332.216	411.862	494.831	577.513
12.0329	-1.18841	1.23679	-1.12142	0.508128	2.30215	-0.475458	0.0241904	0.22017			12.0329	-1.18841	83.7047	163.814	247.912	332.174	411.864	494.831	577.495
12.0396	-1.14624	1.24653	-1.14132	0.527822	2.26241	-0.465182	0.032503	0.204641			12.0396	-1.14624	83.7144	163.794	247.931	332.134	411.874	494.84	577.48
12.0463	-1.09154	1.26261	-1.14983	0.549481	2.23067	-0.445792	0.0481033	0.1964			12.0463	-1.09154	83.7305	163.786	247.953	332.102	411.894	494.855	577.472
12.0529	-1.03124	1.27999	-1.14892	0.57476	2.21058	-0.420653	0.0654849	0.191847			12.0529	-1.03124	83.7479	163.787	247.978	332.082	411.919	494.873	577.467
12.0596	-0.974791	1.28732	-1.14417	0.601204	2.19464	-0.396414	0.0823567	0.184877			12.0596	-0.974791	83.7552	163.792	248.005	332.066	411.943	494.89	577.46
12.0663	-0.925632	1.28546	-1.13819	0.62524	2.17861	-0.37515	0.0967073	0.174909			12.0663	-0.925632	83.7533	163.798	248.029	332.05	411.964	494.904	577.45
12.0729	-0.878491	1.27729	-1.13009	0.643967	2.1609	-0.355175	0.108562	0.170074			12.0729	-0.878491	83.7452	163.806	248.048	332.032	411.984	494.916	577.445
12.0796	-0.832167	1.26115	-1.12072	0.657882	2.14348	-0.33388	0.116262	0.173959			12.0796	-0.832167	83.729	163.815	248.062	332.015	412.005	494.924	577.449
12.0862	-0.78406	1.23153	-1.10981	0.663534	2.12181	-0.313443	0.11907	0.183443			12.0862	-0.78406	83.6994	163.826	248.067	331.993	412.026	494.926	577.459
12.0929	-0.732695	1.18419	-1.09887	0.663478	2.09768	-0.289807	0.119413	0.199998			12.0929	-0.732695	83.6521	163.837	248.067	331.969	412.05	494.927	577.475
12.0996	-0.681651	1.11889	-1.09169	0.656388	2.06834	-0.263986	0.114667	0.214326			12.0996	-0.681651	83.5868	163.844	248.06	331.94	412.075	494.922	577.489
12.1062	-0.629304	1.04058	-1.09118	0.642219	2.0286	-0.241314	0.105502	0.224712			12.1062	-0.629304	83.5085	163.845	248.046	331.9	412.098	494.913	577.5
12.1129	-0.57533	0.948165	-1.10099	0.621117	1.98109	-0.222242	0.0931959	0.228141			12.1129	-0.57533	83.416	163.835	248.025	331.853	412.117	494.9	577.503
12.1196	-0.515084	0.845809	-1.11677	0.591373	1.92468	-0.210981	0.0843	0.227351			12.1196	-0.515084	83.3137	163.819	247.995	331.796	412.128	494.892	577.502
12.1263	-0.443613	0.741804	-1.1338	0.557915	1.86378	-0.201717	0.082338	0.225389			12.1263	-0.443613	83.2097	163.802	247.962	331.735	412.138	494.89	577.501
12.1329	-0.347886	0.646796	-1.14853	0.521935	1.80262	-0.189723	0.085559	0.224795			12.1329	-0.347886	83.1147	163.787	247.926	331.674	412.15	494.893	577.5
12.1396	-0.214013	0.566092	-1.15781	0.489109	1.74736	-0.173687	0.0911625	0.23326			12.1396	-0.214013	83.034	163.778	247.893	331.619	412.166	494.898	577.508
12.1463	-0.0358598	0.492953	-1.15907	0.459098	1.69607	-0.154311	0.0957472	0.249766			12.1463	-0.0358598	82.9608	163.777	247.863	331.568	412.185	494.903	577.525
12.1529	0.184026	0.425305	-1.145	0.432357	1.64756	-0.131704	0.102963	0.274625			12.1529	0.184026	82.8932	163.791	247.836	331.519	412.208	494.91	577.55
12.1596	0.454844	0.365675	-1.1156	0.410994	1.60294	-0.101362	0.11772	0.305594			12.1596	0.454844	82.8335	163.82	247.815	331.474	412.238	494.925	577.581
12.1662	0.788608	0.314632	-1.07619	0.395389	1.56472	-0.0628611	0.134388	0.337997			12.1662	0.788608	82.7825	163.86	247.799	331.436	412.277	494.942	577.613
12.1729	1.20023	0.274689	-1.02946	0.382363	1.52732	-0.0269394	0.152619	0.365288			12.1729	1.20023	82.7426	163.906	247.786	331.399	412.312	494.96	577.64
12.1796	1.71247	0.243337	-0.976334	0.367412	1.49025	0.00447203	0.167997	0.380666			12.1796	1.71247	82.7112	163.959	247.771	331.362	412.344	494.975	577.656
12.1862	2.37008	0.226223	-0.917501	0.352711	1.45332	0.0342259	0.183785	0.392639			12.1862	2.37008	82.6941	164.018	247.756	331.325	412.374	494.991	577.668
12.1929	3.25342	0.234568	-0.849494	0.348307	1.42346	0.0729223	0.20262	0.413382			12.1929	3.25342	82.7024	164.086	247.752	331.295	412.412	495.01	577.689
12.1996	4.46656	0.275159	-0.763594	0.358241	1.40604	0.1221	0.226522	0.442052			12.1996	4.46656	82.743	164.172	247.762	331.278	412.461	495.034	577.717
12.2063	6.16744	0.350028	-0.65754	0.377089	1.3995	0.175689	0.258952	0.472098			12.2063	6.16744	82.8179	164.278	247.781	331.271	412.515	495.066	577.747
12.2129	8.59173	0.466897	-0.530571	0.40598	1.40011	0.232377	0.297143	0.499322			12.2129	8.59173	82.9348	164.405	247.81	331.272	412.572	495.104	577.774
12.2196	12.0309	0.645946	-0.374611	0.453074	1.40858	0.293744	0.345062	0.532935			12.2196	12.0309	83.1138	164.561	247.857	331.28	412.633	495.152	577.808
12.2263	16.7408	0.905004	-0.175833	0.526582	1.43297	0.364884	0.403371	0.570741			12.2263	16.7408	83.3729	164.76	247.93	331.304	412.704	495.211	577.846
12.2329	22.7887	1.24906	0.0711023	0.624287	1.47308	0.443382	0.47038	0.604371			12.2329	22.7887	83.7169	165.007	248.028	331.345	412.783	495.278	577.879
12.2396	29.9063	1.66042	0.357336	0.739744	1.52414	0.525445	0.538424	0.629977			12.2396	29.9063	84.1283	165.293	248.143	331.396	412.865	495.346	577.905
12.2462	37.4121	2.10278	0.668555	0.867522	1.58139	0.609227	0.605513	0.652719			12.2462	37.4121	84.5707	165.604	248.271	331.453	412.949	495.413	577.928
12.2529	44.2858	2.51917	0.981527	1.00186	1.6492	0.69759	0.669523	0.676676			12.2529	44.2858	84.987	165.917	248.405	331.521	413.037	495.477	577.952
12.2596	49.4046	2.84715	1.26303	1.12726	1.7189	0.78715	0.729993	0.701859			12.2596	49.4046	85.315	166.199	248.531	331.59	413.127	495.537	577.977
12.2662	51.8462	3.03098	1.47976	1.22312	1.77873	0.869244	0.7846	0.722135			12.2662	51.8462	85.4989	166.416	248.627	331.65	413.209	495.592	577.997
12.2729	51.1527	3.03168	1.59977	1.27024	1.81631	0.937738	0.823922	0.729985			12.2729	51.1527	85.4996	166.536	248.674	331.688	413.277	495.631	578.005
12.2796	47.483	2.8563	1.61665	1.26152	1.81987	0.984099	0.847384	0.720545			12.2796	47.483	85.3242	166.552	248.665	331.691	413.323	495.655	577.996
12.2863	41.5607	2.54637	1.54643	1.2075	1.79168	1.01358	0.855508	0.697675			12.2863	41.5607	85.0142	166.482	248.611	331.663	413.353	495.663	577.973
12.2929	34.4517	2.17029	1.4249	1.12485	1.73674	1.03038	0.862803	0.670161			12.2929	34.4517	84.6382	166.361	248.528	331.608	413.37	495.67	577.945
12.2996	27.2454	1.78995	1.29287	1.0312	1.66895	1.0445	0.873942	0.639815			12.2996	27.2454	84.2578	166.229	248.435	331.54	413.384	495.681	577.915
12.3063	20.7894	1.45751	1.17809	0.944503	1.59882	1.05807	0.889118	0.607308			12.3063	20.7894	83.9254	166.114	248.348	331.47	413.397	495.696	577.882
12.3129	15.5576	1.21338	1.10582	0.884887	1.53991	1.07608	0.912493	0.579184			12.3129	15.5576	83.6813	166.042	248.289	331.411	413.415	495.72	577.854
12.3196	11.6499	1.06702	1.08711	0.866831	1.50121	1.10813	0.946861	0.561577			12.3196	11.6499	83.5349	166.023	248.27	331.373	413.447	495.754	577.837
12.3262	8.91504	1.00908	1.12018	0.887185	1.48297	1.15273	0.992387	0.553697			12.3262	8.91504	83.477	166.056	248.291	331.354	413.492	495.8	577.829
12.3329	7.09648	1.01776	1.1955	0.934325	1.48002	1.20835	1.04065	0.54331			12.3329	7.09648	83.4856	166.131	248.338	331.352	413.548	495.848	577.818
12.3396	5.94562	1.08427	1.30378	1.004	1.4907	1.2683	1.09094	0.531612			12.3396	5.94562	83.5521	166.24	248.408	331.362	413.608	495.898	577.807
12.3462	5.25547	1.20426	1.44234	1.09776	1.5197	1.33923	1.14752	0.522383			12.3462	5.25547	83.6721	166.378	248.501	331.391	413.679	495.955	577.798
12.3529	4.87681	1.36585	1.60947	1.21792	1.568	1.42099	1.21136	0.517561			12.3529	4.87681	83.8337	166.545	248.622	331.44	413.76	496.019	577.793
12.3596	4.70808	1.55666	1.80383	1.35772	1.63516	1.51001	1.27676	0.510957			12.3596	4.70808	84.0245	166.74	248.761	331.507	413.849	496.084	577.786
12.3663	4.69063	1.77429	2.02042	1.51087	1.71728	1.60271	1.34085	0.502567			12.3663	4.69063	84.2422	166.956	248.914	331.589	413.942	496.148	577.778
12.3729	4.78544	2.01931	2.25358	1.67493	1.81109	1.69764	1.40467	0.493907			12.3729	4.78544	84.4872	167.189	249.079	331.683	414.037	496.212	577.769
12.3796	4.96134	2.29058	2.50413	1.85218	1.90578	1.79105	1.46947	0.484797			12.3796	4.96134	84.7585	167.44	249.256	331.777	414.13	496.277	577.76
12.3863	5.19845	2.58014	2.76623	2.04664	1.9958	1.87955	1.53062	0.47252			12.3863	5.19845	85.048	167.702	249.45	331.867	414.219	496.338	577.748
12.3929	5.48257	2.88572	3.03325	2.24791	2.07865	1.96066	1.58157	0.452894			12.3929	5.48257	85.3536	167.969	249.652	331.95	414.3	496.389	577.728
12.3996	5.81102	3.20892	3.30164	2.44669	2.15381	2.02929	1.62343	0.42848			12.3996	5.81102	85.6768	168.237	249.85	332.025	414.369	496.431	577.704
12.4062	6.18897	3.55254	3.57732	2.64054	2.21797	2.08261	1.65425	0.402549			12.4062	6.18897	86.0204	168.513	250.044	332.089	414.422	496.461	577.678
12.4129	6.61495	3.91605	3.86064	2.83228	2.2676	2.12318	1.67301	0.374105			12.4129	6.61495	86.3839	168.796	250.236	332.139	414.463	496.48	577.649
12.4196	7.08694	4.30173	4.14714	3.01787	2.30315	2.15223	1.68437	0.343507			12.4196	7.08694	86.7696	169.083	250.421	332.175	414.492	496.492	577.619
12.4262	7.60521	4.71463	4.44076	3.19224	2.33118	2.17308	1.69482	0.311989			12.4262	7.60521	87.1825	169.377	250.596	332.203	414.512	496.502	577.587
12.4329	8.16208	5.15323	4.74228	3.35469	2.35167	2.18305	1.70666	0.28425			12.4329	8.16208	87.6211	169.678	250.758	332.223	414.522	496.514	577.559
12.4396	8.74207	5.6164	5.04595	3.51039	2.36146	2.18748	1.7216	0.262475			12.4396	8.74207	88.0843	169.982	250.914	332.233	414.527	496.529	577.538
12.4462	9.31727	6.10195	5.33934	3.65847	2.3629	2.19373	1.74414	0.250685			12.4462	9.31727	88.5698	170.275	251.062	332.234	414.533	496.551	577.526
12.4529	9.86219	6.60539	5.62212	3.79926	2.36577	2.20401	1.77599	0.248677			12.4529	9.86219	89.0733	170.558	251.203	332.237	414.543	496.583	577.524
12.4596	10.3588	7.11821	5.89282	3.93025	2.37483	2.22187	1.81292	0.256524			12.4596	10.3588	89.5861	170.829	251.334	332.246	414.561	496.62	577.532
12.4663	10.7971	7.63143	6.14393	4.04941	2.38678	2.24812	1.84978	0.275259			12.4663	10.7971	90.0993	171.08	251.453	332.258	414.587	496.657	577.55
12.4729	11.1816	8.14079	6.37051	4.15577	2.4006	2.28387	1.88946	0.303972			12.4729	11.1816	90.6087	171.306	251.559	332.272	414.623	496.697	577.579
12.4796	11.5151	8.63972	6.57302	4.25151	2.42287	2.32704	1.93062	0.338464			12.4796	11.5151	91.1076	171.509	251.655	332.294	414.666	496.738	577.614
12.4863	11.8112	9.11702	6.75556	4.33803	2.45368	2.37085	1.97209	0.372306			12.4863	11.8112	91.5849	171.691	251.742	332.325	414.71	496.779	577.647
12.4929	12.0841	9.56353	6.91703	4.41805	2.48371	2.41278	2.01377	0.408255			12.4929	12.0841	92.0314	171.853	251.822	332.355	414.752	496.821	577.683
12.4996	12.3388	9.97412	7.06232	4.49493	2.50935	2.45362	2.05338	0.449774			12.4996	12.3388	92.442	171.998	251.899	332.381	414.793	496.861	577.725
12.5062	12.57	10.3455	7.19531	4.57406	2.53336	2.49034	2.09341	0.499339			12.5062	12.57	92.8134	172.131	251.978	332.405	414.83	496.901	577.774
12.5129	12.7773	10.6797	7.32332	4.65978	2.56184	2.52642	2.14053	0.55648			12.5129	12.7773	93.1476	172.259	252.063	332.433	414.866	496.948	577.832
12.5196	12.9739	10.9879	7.45863	4.76172	2.602	2.57147	2.20788	0.634318			12.5196	12.9739	93.4558	172.394	252.165	332.473	414.911	497.015	577.909
12.5262	13.1669	11.2786	7.61307	4.88711	2.66398	2.64155	2.30118	0.741441			12.5262	13.1669	93.7465	172.549	252.291	332.535	414.981	497.108	578.017
12.5329	13.3568	11.5596	7.79109	5.03394	2.75432	2.73556	2.41721	0.876076			12.5329	13.3568	94.0275	172.727	252.438	332.626	415.075	497.224	578.151
12.5396	13.5443	11.8377	7.99353	5.20344	2.87545	2.84998	2.558	1.03403			12.5396	13.5443	94.3056	172.929	252.607	332.747	415.189	497.365	578.309
12.5463	13.737	12.12	8.2178	5.39021	3.02263	2.98299	2.71392	1.2095			12.5463	13.737	94.5879	173.154	252.794	332.894	415.322	497.521	578.485
12.5529	13.9433	12.4165	8.46577	5.59528	3.18506	3.13128	2.87973	1.40201			12.5529	13.9433	94.8844	173.402	252.999	333.057	415.471	497.687	578.677
12.5596	14.1661	12.7308	8.73636	5.81539	3.35564	3.28555	3.04008	1.59622			12.5596	14.1661	95.1987	173.672	253.219	333.227	415.625	497.847	578.871
12.5663	14.4084	13.0637	9.03038	6.04637	3.52713	3.43361	3.18412	1.77316			12.5663	14.4084	95.5316	173.966	253.45	333.399	415.773	497.991	579.048
12.5729	14.6733	13.4082	9.34369	6.28329	3.69762	3.56944	3.29691	1.91552			12.5729	14.6733	95.8761	174.279	253.687	333.569	415.909	498.104	579.191
12.5796	14.9604	13.7569	9.67072	6.51545	3.85615	3.68495	3.36039	2.00713			12.5796	14.9604	96.2247	174.606	253.919	333.728	416.024	498.168	579.282
12.5862	15.2687	14.1033	10.002	6.73492	3.98758	3.76411	3.36729	2.03787			12.5862	15.2687	96.5712	174.938	254.139	333.859	416.103	498.175	579.313
12.5929	15.5907	14.4373	10.3321	6.93432	4.08741	3.79846	3.31694	2.00516			12.5929	15.5907	96.9051	175.268	254.338	333.959	416.138	498.124	579.28
12.5996	15.914	14.7505	10.6503	7.10656	4.15187	3.78547	3.21488	1.91741			12.5996	15.914	97.2184	175.586	254.51	334.023	416.125	498.022	579.193
12.6062	16.2285	15.0436	10.9453	7.24631	4.17934	3.72505	3.06832	1.78753			12.6062	16.2285	97.5115	175.881	254.65	334.051	416.064	497.876	579.063
12.6129	16.5416	15.3309	11.2181	7.3613	4.1687	3.62446	2.89639	1.63515			12.6129	16.5416	97.7987	176.154	254.765	334.04	415.964	497.704	578.91
12.6196	16.867	15.633	11.4835	7.46446	4.13522	3.50009	2.72024	1.48523			12.6196	16.867	98.1009	176.419	254.868	334.007	415.839	497.527	578.76
12.6263	17.216	15.97	11.7547	7.56648	4.09835	3.37039	2.55849	1.35304			12.6263	17.216	98.4379	176.69	254.97	333.97	415.71	497.366	578.628
12.6329	17.6013	16.3577	12.0443	7.6752	4.07003	3.24972	2.42259	1.2491			12.6329	17.6013	98.8256	176.98	255.079	333.942	415.589	497.23	578.524
12.6396	18.0359	16.8076	12.368	7.80121	4.06235	3.15527	2.32029	1.17731			12.6396	18.0359	99.2754	177.304	255.205	333.934	415.495	497.128	578.452
12.6463	18.5237	17.3192	12.7325	7.95177	4.08335	3.09615	2.24594	1.13682			12.6463	18.5237	99.7871	177.668	255.355	333.955	415.436	497.053	578.412
12.6529	19.0596	17.8832	13.133	8.12057	4.13017	3.06579	2.19625	1.12241			12.6529	19.0596	100.351	178.069	255.524	334.002	415.405	497.003	578.398
12.6596	19.6291	18.4785	13.5569	8.29672	4.19813	3.05758	2.16689	1.12786			12.6596	19.6291	100.946	178.493	255.7	334.07	415.397	496.974	578.403
12.6662	20.2133	19.0756	13.9865	8.4616	4.27408	3.06302	2.14884	1.14271			12.6662	20.2133	101.543	178.922	255.865	334.146	415.402	496.956	578.418
12.6729	20.7867	19.6461	14.397	8.60127	4.34645	3.07141	2.12523	1.15725			12.6729	20.7867	102.114	179.333	256.005	334.218	415.411	496.932	578.432
12.6796	21.3188	20.1567	14.7601	8.69903	4.39674	3.06361	2.08509	1.16145			12.6796	21.3188	102.625	179.696	256.103	334.268	415.403	496.892	578.437
12.6862	21.7803	20.5782	15.0543	8.74746	4.4115	3.02667	2.03066	1.15185			12.6862	21.7803	103.046	179.99	256.151	334.283	415.366	496.838	578.427
12.6929	22.1456	20.8877	15.265	8.7425	4.38726	2.96719	1.96824	1.13186			12.6929	22.1456	103.356	180.201	256.146	334.259	415.307	496.775	578.407
12.6996	22.3885	21.061	15.3765	8.67664	4.32135	2.88785	1.89167	1.10155			12.6996	22.3885	103.529	180.312	256.08	334.193	415.227	496.699	578.377
12.7063	22.4895	21.0776	15.3775	8.54748	4.21146	2.78711	1.79767	1.06001			12.7063	22.4895	103.546	180.313	255.951	334.083	415.126	496.605	578.335
12.7129	22.4356	20.9221	15.2616	8.35718	4.0538	2.66172	1.68553	1.00413			12.7129	22.4356	103.39	180.197	255.761	333.925	415.001	496.493	578.279
12.7196	22.2285	20.6001	15.035	8.11695	3.85395	2.51576	1.56044	0.937212			12.7196	22.2285	103.068	179.971	255.521	333.725	414.855	496.368	578.212
12.7263	21.8765	20.1298	14.709	7.83094	3.62397	2.36034	1.42588	0.866553			12.7263	21.8765	102.598	179.645	255.235	333.495	414.7	496.233	578.142
12.7329	21.3947	19.5322	14.2996	7.50671	3.37423	2.19436	1.287	0.792992			12.7329	21.3947	102	179.235	254.91	333.246	414.534	496.094	578.068
12.7396	20.8073	18.8313	13.8241	7.15578	3.11371	2.02054	1.14729	0.714799			12.7396	20.8073	101.299	178.76	254.559	332.985	414.36	495.955	577.99
12.7462	20.1425	18.0588	13.3041	6.79831	2.85092	1.84288	1.0123	0.633692			12.7462	20.1425	100.527	178.24	254.202	332.722	414.182	495.82	577.909
12.7529	19.4242	17.2456	12.761	6.44356	2.59887	1.67222	0.887184	0.557212			12.7529	19.4242	99.7134	177.697	253.847	332.47	414.012	495.694	577.832
12.7596	18.6757	16.4207	12.2133	6.09583	2.36248	1.51433	0.775228	0.490079			12.7596	18.6757	98.8886	177.149	253.499	332.234	413.854	495.582	577.765
12.7662	17.9216	15.6099	11.6768	5.76706	2.14536	1.36791	0.670634	0.4284			12.7662	17.9216	98.0778	176.613	253.171	332.017	413.707	495.478	577.704
12.7729	17.1844	14.836	11.1625	5.46629	1.94341	1.22923	0.567578	0.369214			12.7729	17.1844	97.3039	176.098	252.87	331.815	413.569	495.375	577.644
12.7796	16.4873	14.1241	10.6865	5.19986	1.75912	1.10187	0.47034	0.317275			12.7796	16.4873	96.592	175.622	252.603	331.631	413.441	495.278	577.592
12.7863	15.8424	13.482	10.2584	4.96466	1.60029	0.995407	0.377104	0.27363			12.7863	15.8424	95.9499	175.194	252.368	331.472	413.335	495.184	577.549
12.7929	15.2618	12.9163	9.88319	4.75615	1.46433	0.904477	0.288649	0.23715			12.7929	15.2618	95.3841	174.819	252.16	331.336	413.244	495.096	577.512
12.7996	14.757	12.4319	9.55984	4.57372	1.35063	0.824281	0.207266	0.204882			12.7996	14.757	94.8998	174.496	251.977	331.222	413.164	495.015	577.48
12.8063	14.3368	12.0298	9.28278	4.41142	1.25309	0.75213	0.136569	0.172332			12.8063	14.3368	94.4977	174.219	251.815	331.125	413.092	494.944	577.447
12.8129	14.0039	11.7084	9.04905	4.26735	1.17301	0.695477	0.0802359	0.143655			12.8129	14.0039	94.1763	173.985	251.671	331.045	413.035	494.887	577.419
12.8196	13.7519	11.4593	8.85501	4.14374	1.11119	0.658512	0.0347396	0.117232			12.8196	13.7519	93.9272	173.791	251.547	330.983	412.998	494.842	577.392
12.8262	13.572	11.2794	8.69587	4.04135	1.06214	0.63363	0.00649122	0.0956598			12.8262	13.572	93.7473	173.632	251.445	330.934	412.973	494.814	577.371
12.8329	13.4574	11.1681	8.56942	3.96581	1.02915	0.620877	-0.00605449	0.0845446			12.8329	13.4574	93.636	173.505	251.369	330.901	412.96	494.801	577.36
12.8396	13.3908	11.1087	8.47164	3.91288	1.01564	0.620573	-0.0149664	0.0780168			12.8396	13.3908	93.5766	173.407	251.317	330.887	412.96	494.792	577.353
12.8462	13.3517	11.0848	8.39613	3.87717	1.01352	0.625463	-0.0293504	0.0698317			12.8462	13.3517	93.5526	173.332	251.281	330.885	412.965	494.778	577.345
12.8529	13.3237	11.0888	8.34306	3.85531	1.01801	0.631001	-0.0467738	0.0628988			12.8529	13.3237	93.5567	173.279	251.259	330.89	412.97	494.76	577.338
12.8596	13.3002	11.1263	8.31213	3.84662	1.02616	0.6361	-0.0588683	0.0603409			12.8596	13.3002	93.5942	173.248	251.25	330.898	412.975	494.748	577.335
12.8663	13.2832	11.2008	8.30716	3.8512	1.04505	0.646779	-0.070657	0.06095			12.8663	13.2832	93.6687	173.243	251.255	330.917	412.986	494.737	577.336
12.8729	13.2767	11.3093	8.32309	3.86626	1.0749	0.65864	-0.0837528	0.057391			12.8729	13.2767	93.7772	173.259	251.27	330.946	412.998	494.723	577.333
12.8796	13.2897	11.4539	8.35787	3.89558	1.10675	0.670001	-0.0937142	0.0574432			12.8796	13.2897	93.9217	173.294	251.299	330.978	413.009	494.714	577.333
12.8863	13.3266	11.6362	8.41579	3.94444	1.14696	0.689341	-0.0897233	0.0728781			12.8863	13.3266	94.1041	173.352	251.348	331.018	413.029	494.718	577.348
12.8929	13.3836	11.8443	8.49091	4.00594	1.20033	0.721191	-0.0770692	0.0964995			12.8929	13.3836	94.3122	173.427	251.41	331.072	413.061	494.73	577.372
12.8996	13.4532	12.0575	8.56992	4.06409	1.26369	0.757777	-0.0646885	0.116986			12.8996	13.4532	94.5253	173.506	251.468	331.135	413.097	494.743	577.392
12.9062	13.521	12.2527	8.63847	4.10868	1.32485	0.788457	-0.0583276	0.123347			12.9062	13.521	94.7205	173.574	251.512	331.196	413.128	494.749	577.398
12.9129	13.5652	12.4155	8.68957	4.13488	1.3727	0.81428	-0.0580569	0.123141			12.9129	13.5652	94.8834	173.625	251.539	331.244	413.154	494.749	577.398
12.9196	13.5598	12.5256	8.71785	4.13953	1.41086	0.840984	-0.0638986	0.119207			12.9196	13.5598	94.9934	173.654	251.543	331.282	413.18	494.743	577.394
12.9262	13.4869	12.5623	8.70953	4.11523	1.43502	0.862206	-0.0767813	0.107278			12.9262	13.4869	95.0301	173.645	251.519	331.307	413.202	494.73	577.382
12.9329	13.3333	12.5136	8.65418	4.0561	1.44188	0.870813	-0.0987352	0.091046			12.9329	13.3333	94.9815	173.59	251.46	331.313	413.21	494.709	577.366
12.9396	13.0938	12.38	8.54956	3.96861	1.42792	0.8611	-0.130322	0.0737643			12.9396	13.0938	94.8479	173.485	251.372	331.299	413.2	494.677	577.349
12.9462	12.7734	12.1683	8.3956	3.85948	1.39649	0.834926	-0.166996	0.0623623			12.9462	12.7734	94.6362	173.331	251.263	331.268	413.174	494.64	577.337
12.9529	12.3981	11.8965	8.19718	3.7364	1.3545	0.795318	-0.203289	0.0537263			12.9529	12.3981	94.3643	173.133	251.14	331.226	413.135	494.604	577.329
12.9596	11.9953	11.5923	7.96865	3.60261	1.3083	0.751526	-0.235142	0.0433311			12.9596	11.9953	94.0602	172.904	251.006	331.18	413.091	494.572	577.318
12.9663	11.5985	11.2953	7.73346	3.47133	1.26419	0.71136	-0.259923	0.0342857			12.9663	11.5985	93.7631	172.669	250.875	331.136	413.051	494.547	577.309
12.9729	11.2426	11.0376	7.51703	3.35804	1.228	0.681645	-0.275856	0.0293193			12.9729	11.2426	93.5055	172.453	250.762	331.099	413.021	494.531	577.304
12.9796	10.9562	10.8417	7.33513	3.27062	1.20769	0.669018	-0.285256	0.0285025			12.9796	10.9562	93.3096	172.271	250.674	331.079	413.008	494.522	577.304
12.9863	10.7643	10.728	7.20556	3.2139	1.20528	0.673288	-0.290233	0.030202			12.9863	10.7643	93.1959	172.141	250.618	331.077	413.013	494.517	577.305
12.9929	10.6829	10.7154	7.14119	3.19323	1.22398	0.693948	-0.290044	0.0361122			12.9929	10.6829	93.1832	172.077	250.597	331.095	413.033	494.517	577.311
12.9996	10.7261	10.8195	7.14899	3.21517	1.26563	0.724714	-0.2822	0.0463408			12.9996	10.7261	93.2874	172.085	250.619	331.137	413.064	494.525	577.321
13.0062	10.9012	11.0462	7.23035	3.28047	1.33356	0.761971	-0.269643	0.0584206			13.0062	10.9012	93.5141	172.166	250.684	331.205	413.101	494.538	577.334
13.0129	11.2226	11.4109	7.39053	3.39514	1.42827	0.808937	-0.248708	0.0726799			13.0129	11.2226	93.8788	172.326	250.799	331.3	413.148	494.559	577.348
13.0196	11.711	11.9408	7.64873	3.57286	1.55672	0.873864	-0.208973	0.0962032			13.0196	11.711	94.4087	172.584	250.976	331.428	413.213	494.598	577.371
13.0262	12.3877	12.669	8.02208	3.82357	1.72776	0.965175	-0.142169	0.131535			13.0262	12.3877	95.1369	172.958	251.227	331.599	413.305	494.665	577.407
13.0329	13.2823	13.6376	8.5342	4.16149	1.95069	1.09025	-0.0423905	0.179816			13.0329	13.2823	96.1055	173.47	251.565	331.822	413.43	494.765	577.455
13.0396	14.4411	14.8989	9.21951	4.60804	2.24119	1.26229	0.0916263	0.244691			13.0396	14.4411	97.3667	174.155	252.012	332.113	413.602	494.899	577.52
13.0463	15.9374	16.5268	10.1254	5.19822	2.61539	1.49341	0.268549	0.337214			13.0463	15.9374	98.9947	175.061	252.602	332.487	413.833	495.076	577.612
13.0529	17.8588	18.6074	11.3107	5.96968	3.09784	1.79554	0.499516	0.464706			13.0529	17.8588	101.075	176.246	253.373	332.969	414.135	495.307	577.74
13.0596	20.3092	21.2477	12.8408	6.96792	3.71564	2.18028	0.793253	0.629221			13.0596	20.3092	103.716	177.777	254.372	333.587	414.52	495.6	577.904
13.0663	23.4071	24.5706	14.7998	8.24947	4.5019	2.6642	1.15697	0.836536			13.0663	23.4071	107.039	179.736	255.653	334.373	415.004	495.964	578.112
13.0729	27.2746	28.6889	17.2804	9.869	5.4916	3.26897	1.59982	1.0939			13.0729	27.2746	111.157	182.216	257.273	335.363	415.608	496.407	578.369
13.0796	31.9926	33.6649	20.3481	11.8566	6.70576	4.01063	2.12117	1.40019			13.0796	31.9926	116.133	185.284	259.26	336.577	416.35	496.928	578.675
13.0862	37.5573	39.4494	24.0112	14.2017	8.14329	4.88285	2.71193	1.74681			13.0862	37.5573	121.917	188.947	261.605	338.015	417.222	497.519	579.022
13.0929	43.7929	45.8114	28.1614	16.8204	9.76512	5.8591	3.33331	2.11499			13.0929	43.7929	128.279	193.097	264.224	339.637	418.198	498.141	579.39
13.0996	50.2756	52.2574	32.5195	19.5136	11.4619	6.87313	3.92038	2.47174			13.0996	50.2756	134.725	197.455	266.917	341.333	419.212	498.728	579.747
13.1062	56.322	58.0338	36.629	21.972	13.0495	7.81619	4.39156	2.77318			13.1062	56.322	140.502	201.565	269.376	342.921	420.156	499.199	580.048
13.1129	61.0686	62.2454	39.9061	23.8283	14.3023	8.55408	4.66396	2.9669			13.1129	61.0686	144.713	204.842	271.232	344.174	420.893	499.471	580.242
13.1196	63.6691	64.072	41.7736	24.7434	15.0072	8.95363	4.68673	3.0178			13.1196	63.6691	146.54	206.709	272.147	344.879	421.293	499.494	580.293
13.1263	63.5088	63.0029	41.8026	24.4979	15.019	8.9326	4.43918	2.90567			13.1263	63.5088	145.471	206.738	271.902	344.89	421.272	499.246	580.181
13.1329	60.4134	58.9943	39.8451	23.0527	14.2922	8.4697	3.94731	2.63744			13.1329	60.4134	141.462	204.781	270.456	344.164	420.809	498.755	579.913
13.1396	54.7195	52.5099	36.1016	20.5768	12.9037	7.6144	3.27644	2.24408			13.1396	54.7195	134.978	201.037	267.98	342.775	419.954	498.084	579.519
13.1463	47.2057	44.4195	31.0752	17.4096	11.0461	6.4858	2.52078	1.78073			13.1463	47.2057	126.887	196.011	264.813	340.918	418.825	497.328	579.056
13.1529	38.8866	35.7829	25.4413	13.9741	8.97591	5.23819	1.77678	1.30804			13.1529	38.8866	118.251	190.377	261.378	338.847	417.578	496.584	578.583
13.1596	30.7631	27.5893	19.876	10.6707	6.94161	4.02281	1.11292	0.875933			13.1596	30.7631	110.057	184.812	258.074	336.813	416.362	495.92	578.151
13.1662	23.5914	20.5392	14.9118	7.78824	5.13221	2.9483	0.565926	0.512997			13.1662	23.5914	103.007	179.848	255.192	335.004	415.288	495.373	577.788
13.1729	17.7703	14.9598	10.8559	5.47179	3.64917	2.07442	0.145421	0.232205			13.1729	17.7703	97.4277	175.792	252.875	333.521	414.414	494.953	577.507
13.1796	13.3558	10.8496	7.78346	3.74037	2.52115	1.41688	-0.156287	0.0282489			13.1796	13.3558	93.3175	172.719	251.144	332.393	413.756	494.651	577.303
13.1862	10.1717	7.99587	5.59437	2.52288	1.71515	0.950536	-0.362613	-0.11275			13.1862	10.1717	90.4637	170.53	249.927	331.587	413.29	494.445	577.162
13.1929	7.94561	6.10645	4.1034	1.70818	1.16566	0.635533	-0.498699	-0.208782			13.1929	7.94561	88.5743	169.039	249.112	331.037	412.975	494.309	577.066
13.1996	6.41617	4.89935	3.12102	1.18092	0.801595	0.426537	-0.586665	-0.276244			13.1996	6.41617	87.3672	168.057	248.585	330.673	412.766	494.221	576.999
13.2063	5.38621	4.16503	2.49696	0.850365	0.563203	0.290956	-0.639107	-0.321057			13.2063	5.38621	86.6329	167.433	248.254	330.435	412.63	494.168	576.954
13.2129	4.71728	3.74834	2.12058	0.652162	0.411601	0.207566	-0.662402	-0.348166			13.2129	4.71728	86.2162	167.056	248.056	330.283	412.547	494.145	576.927
13.2196	4.31	3.54229	1.90809	0.542792	0.321252	0.164079	-0.663886	-0.362049			13.2196	4.31	86.0102	166.844	247.946	330.193	412.503	494.143	576.913
13.2263	4.08073	3.45989	1.79751	0.490119	0.274395	0.146206	-0.654263	-0.371021			13.2263	4.08073	85.9278	166.733	247.894	330.146	412.486	494.153	576.904
13.2329	3.9562	3.43168	1.74217	0.468716	0.250626	0.138661	-0.646712	-0.38159			13.2329	3.9562	85.8996	166.678	247.872	330.122	412.478	494.161	576.894
13.2396	3.87222	3.40635	1.70665	0.457448	0.235037	0.127941	-0.643907	-0.397382			13.2396	3.87222	85.8742	166.642	247.861	330.107	412.467	494.163	576.878
13.2462	3.77637	3.33625	1.66245	0.441965	0.220802	0.115418	-0.644384	-0.421225			13.2462	3.77637	85.8041	166.598	247.846	330.092	412.455	494.163	576.854
13.2529	3.6295	3.18938	1.58052	0.409674	0.200704	0.0988427	-0.653453	-0.454612			13.2529	3.6295	85.6573	166.516	247.813	330.072	412.438	494.154	576.821
13.2596	3.41108	2.95617	1.44686	0.353252	0.165667	0.0725182	-0.673034	-0.492313			13.2596	3.41108	85.424	166.383	247.757	330.037	412.412	494.134	576.783
13.2662	3.12454	2.64865	1.26564	0.272303	0.109996	0.038154	-0.697789	-0.526604			13.2662	3.12454	85.1165	166.201	247.676	329.981	412.378	494.109	576.749
13.2729	2.79008	2.29607	1.05138	0.170665	0.0393193	0.00155319	-0.718969	-0.555414			13.2729	2.79008	84.7639	165.987	247.574	329.911	412.341	494.088	576.72
13.2796	2.43673	1.92794	0.823948	0.0595152	-0.036941	-0.0301251	-0.73376	-0.578788			13.2796	2.43673	84.3958	165.76	247.463	329.835	412.309	494.073	576.696
13.2863	2.09186	1.57688	0.598156	-0.0496334	-0.113035	-0.061306	-0.741504	-0.594638			13.2863	2.09186	84.0448	165.534	247.354	329.758	412.278	494.066	576.68
13.2929	1.77773	1.26943	0.392043	-0.148332	-0.184053	-0.0903565	-0.742351	-0.605975			13.2929	1.77773	83.7373	165.328	247.255	329.687	412.249	494.065	576.669
[truncated: 4,756 more rows]
