# Supplementary material for: Hydroxy acid conjugation to lipids increases structural and hydrolytic stability
Source: Nat Commun. 2026 Jul 27;17:6973. doi: 10.1038/s41467-026-75192-5 (PMC13408983; doi:10.1038/s41467-026-75192-5)
Supplement: Supplementary file 35 — Source data for Figure S2220 [file 41467_2026_75192_MOESM35_ESM.xlsx]

## Sheet: Figures S220
Figures S220: HPLC chromatograms obtained for DA:LA reaction product at a 1:4 molar ratio following incubation at 40°C and rehydration in citrate buffer at pH 5.5
min	-3.10991	-5.74082	-3.21234	-2.43234	-2.04182	-3.77561	-3.45982	-3.7944
max	57.7524	76.5244	80.039	78.494	77.3749	75.5883	71.0473	69.9197
delta	60.8623	82.2652	83.2513	80.9263	79.4168	79.3639	74.5071	73.7141
F		1.2	2.4	3.6	4.8	6	7.2	8.4
RT [min]	t0	Day 4	Day 8	Day 12	Day 16	Day 20	Day 24	Day 28			RT [min]	t0	Day 4	Day 8	Day 12	Day 16	Day 20	Day 24	Day 28
0.00625	0.0405726	-0.0310127	-0.0316117	-0.0383992	-0.014782	-0.0568131	-0.0222907	-0.00621717			0.00625	0.0405726	96.0157	192.062	288.102	384.172	480.177	576.258	672.321
0.0129167	0.0385094	-0.0298434	-0.0287482	-0.0380516	0.000476837	-0.0659779	-0.0188511	-0.000279474			0.0129167	0.0385094	96.0169	192.065	288.102	384.187	480.168	576.262	672.327
0.0195833	0.0275238	-0.0205678	-0.0220699	-0.0305516	0.0038147	-0.0665597	-0.00968953	0.0104266			0.0195833	0.0275238	96.0262	192.071	288.11	384.191	480.167	576.271	672.338
0.02625	0.0202763	-0.0189168	-0.0229031	-0.0326674	0.00190735	-0.0686976	-0.0123771	0.0116007			0.02625	0.0202763	96.0278	192.071	288.108	384.189	480.165	576.268	672.339
0.0329167	0.0156075	-0.019071	-0.0236851	-0.0345129	-0.00572205	-0.0702468	-0.0166214	0.00906244			0.0329167	0.0156075	96.0277	192.07	288.106	384.181	480.164	576.264	672.336
0.0395833	0.0124622	-0.0251318	-0.0266267	-0.0363028	-0.0238419	-0.0729784	-0.0178611	0.00109424			0.0395833	0.0124622	96.0216	192.067	288.104	384.163	480.161	576.263	672.328
0.04625	0.0115367	-0.0344398	-0.0302329	-0.0410439	-0.0452995	-0.0773303	-0.0169082	-0.0105979			0.04625	0.0115367	96.0123	192.063	288.099	384.142	480.156	576.264	672.317
0.0529167	0.0133632	-0.0433328	-0.0301455	-0.0447425	-0.0600815	-0.0814639	-0.0195598	-0.0199677			0.0529167	0.0133632	96.0034	192.063	288.096	384.127	480.152	576.261	672.307
0.0595833	0.0179513	-0.0502046	-0.0275676	-0.0446682	-0.0634193	-0.0861655	-0.0230855	-0.022548			0.0595833	0.0179513	95.9965	192.066	288.096	384.124	480.148	576.257	672.305
0.06625	0.0252975	-0.0504645	-0.026691	-0.0377948	-0.0557899	-0.0847608	-0.0170788	-0.0180396			0.06625	0.0252975	95.9963	192.067	288.102	384.131	480.149	576.263	672.309
0.0729167	0.031914	-0.0422652	-0.0244144	-0.0245705	-0.0419617	-0.0798179	-0.00457404	-0.00793294			0.0729167	0.031914	96.0045	192.069	288.116	384.145	480.154	576.276	672.319
0.0795833	0.0371709	-0.0285874	-0.0181598	-0.00860615	-0.023365	-0.0694157	0.00528357	0.00240703			0.0795833	0.0371709	96.0182	192.075	288.132	384.164	480.164	576.286	672.33
0.08625	0.0395745	-0.0178089	-0.0102716	0.0042929	-0.00858307	-0.0582395	0.00594307	0.00984761			0.08625	0.0395745	96.0289	192.083	288.145	384.178	480.176	576.286	672.337
0.0929167	0.0355016	-0.0170439	-0.00933674	0.00518089	-0.00524521	-0.0524055	0.0022395	0.0120432			0.0929167	0.0355016	96.0297	192.084	288.145	384.182	480.181	576.283	672.339
0.0995833	0.0309777	-0.0215853	-0.0161488	-0.00744797	-0.0138283	-0.0503439	0.000496256	0.00607129			0.0995833	0.0309777	96.0252	192.077	288.133	384.173	480.183	576.281	672.333
0.10625	0.0242609	-0.0256265	-0.0242533	-0.0260455	-0.0286102	-0.0561338	-0.00151612	-0.00512255			0.10625	0.0242609	96.0211	192.069	288.114	384.158	480.178	576.279	672.322
0.112917	0.0189238	-0.0273174	-0.0320991	-0.0449961	-0.0386238	-0.0633355	-0.0069378	-0.0182575			0.112917	0.0189238	96.0194	192.061	288.095	384.148	480.17	576.274	672.309
0.119583	0.0137194	-0.0287234	-0.0368352	-0.0604848	-0.0414848	-0.0743447	-0.0112712	-0.0272928			0.119583	0.0137194	96.018	192.057	288.08	384.146	480.159	576.269	672.3
0.12625	0.0116489	-0.0281095	-0.0407342	-0.0726596	-0.0376701	-0.0858714	-0.0101805	-0.0357389			0.12625	0.0116489	96.0186	192.053	288.068	384.149	480.148	576.27	672.292
0.132917	0.0158933	-0.0221769	-0.0391542	-0.0782463	-0.0247955	-0.0916749	-0.00302138	-0.045542			0.132917	0.0158933	96.0246	192.054	288.062	384.162	480.142	576.277	672.282
0.139583	0.0210048	-0.0107842	-0.0303718	-0.0734675	-0.00715256	-0.096066	0.0075967	-0.0508385			0.139583	0.0210048	96.036	192.063	288.067	384.18	480.138	576.288	672.276
0.14625	0.0243687	0.000982722	-0.0205366	-0.065449	0.00905991	-0.0999272	0.0100736	-0.0528999			0.14625	0.0243687	96.0477	192.073	288.075	384.196	480.134	576.291	672.274
0.152917	0.0248075	0.0068701	-0.0149395	-0.0647879	0.0133514	-0.102208	0.00487358	-0.0532114			0.152917	0.0248075	96.0536	192.079	288.075	384.2	480.132	576.285	672.274
0.159583	0.0290726	0.005234	-0.014095	-0.0725599	0.00953674	-0.094501	-0.000664113	-0.0543706			0.159583	0.0290726	96.052	192.079	288.068	384.197	480.139	576.28	672.273
0.16625	0.0401002	0.00544957	-0.0118022	-0.0774637	0.00286102	-0.0777772	0.00351749	-0.0493867			0.16625	0.0401002	96.0522	192.082	288.063	384.19	480.156	576.284	672.278
0.172917	0.0539715	0.00947742	-0.00698321	-0.0750955	-0.00667572	-0.0613304	0.0126356	-0.0343916			0.172917	0.0539715	96.0562	192.087	288.065	384.18	480.172	576.293	672.293
0.179583	0.0639362	0.0161951	-0.00165641	-0.0702471	-0.0166893	-0.0497175	0.0192305	-0.0176603			0.179583	0.0639362	96.0629	192.092	288.07	384.17	480.184	576.3	672.31
0.18625	0.07049	0.022135	0.00679028	-0.0647024	-0.023365	-0.0417946	0.026462	-0.00599841			0.18625	0.07049	96.0689	192.1	288.076	384.164	480.192	576.307	672.321
0.192917	0.0759162	0.024079	0.0125855	-0.057159	-0.0238419	-0.038578	0.0335114	-0.0016702			0.192917	0.0759162	96.0708	192.106	288.083	384.163	480.195	576.314	672.326
0.199583	0.0794053	0.0241047	0.00881307	-0.0459907	-0.0224113	-0.0447303	0.0368226	-0.00355186			0.199583	0.0794053	96.0709	192.102	288.094	384.165	480.189	576.317	672.324
0.20625	0.0754122	0.0241459	-0.00597605	-0.039154	-0.0200272	-0.0565153	0.0369827	-0.00637164			0.20625	0.0754122	96.0709	192.088	288.101	384.167	480.177	576.318	672.321
0.212917	0.0658754	0.0256503	-0.0217313	-0.0378831	-0.0143051	-0.0664722	0.0353487	-0.0139272			0.212917	0.0658754	96.0724	192.072	288.102	384.173	480.167	576.316	672.313
0.219583	0.0594116	0.0248518	-0.0340994	-0.0378229	-0.00238419	-0.0698709	0.032877	-0.0242625			0.219583	0.0594116	96.0716	192.059	288.102	384.185	480.164	576.313	672.303
0.22625	0.0587156	0.0215496	-0.0429565	-0.0321224	0.0152588	-0.0606802	0.033762	-0.0313793			0.22625	0.0587156	96.0683	192.051	288.108	384.202	480.173	576.314	672.296
0.232917	0.0587017	0.0219688	-0.0422155	-0.0206671	0.0314713	-0.0474244	0.0427862	-0.0309602			0.232917	0.0587017	96.0687	192.051	288.12	384.218	480.186	576.323	672.296
0.239583	0.0565369	0.0234732	-0.0327873	-0.0122713	0.0400543	-0.0390737	0.055758	-0.0242105			0.239583	0.0565369	96.0702	192.061	288.128	384.227	480.195	576.336	672.303
0.24625	0.0519206	0.0208723	-0.0202301	-0.00666817	0.0424385	-0.0414452	0.0589324	-0.0196588			0.24625	0.0519206	96.0676	192.073	288.134	384.229	480.192	576.339	672.308
0.252917	0.0463489	0.0117596	-0.0121471	-0.00129657	0.0367165	-0.0523831	0.0521711	-0.0158969			0.252917	0.0463489	96.0585	192.081	288.139	384.224	480.181	576.333	672.311
0.259583	0.0379068	-0.00306852	-0.0136018	-0.001646	0.0214577	-0.0675962	0.0392261	-0.0188041			0.259583	0.0379068	96.0437	192.08	288.139	384.208	480.166	576.32	672.308
0.26625	0.0270245	-0.0197772	-0.0231848	-0.0134579	0.000476837	-0.085203	0.019846	-0.0297908			0.26625	0.0270245	96.027	192.07	288.127	384.187	480.149	576.3	672.297
0.272917	0.0228039	-0.0343264	-0.0370918	-0.0347713	-0.0119209	-0.0934556	-0.00313224	-0.0443399			0.272917	0.0228039	96.0124	192.056	288.105	384.175	480.14	576.277	672.283
0.279583	0.0271515	-0.0342808	-0.0459159	-0.0501797	-0.00810623	-0.087003	-0.0194709	-0.054308			0.279583	0.0271515	96.0125	192.048	288.09	384.179	480.147	576.261	672.273
0.28625	0.0372172	-0.0203479	-0.0481712	-0.0567144	0.00286102	-0.0702684	-0.0205615	-0.0565875			0.28625	0.0372172	96.0264	192.045	288.084	384.19	480.163	576.26	672.271
0.292917	0.0455918	-0.00584209	-0.0481438	-0.0581869	0.0104904	-0.056715	-0.0123115	-0.0578173			0.292917	0.0455918	96.0409	192.045	288.082	384.198	480.177	576.268	672.269
0.299583	0.050248	0.00211962	-0.050644	-0.0613412	0.0123978	-0.0511247	-0.00430895	-0.0565314			0.299583	0.050248	96.0489	192.043	288.079	384.199	480.183	576.276	672.271
0.30625	0.0496288	0.00383352	-0.05384	-0.0589264	0.0104904	-0.0507226	0.00230532	-0.0524333			0.30625	0.0496288	96.0506	192.04	288.081	384.198	480.183	576.283	672.275
0.312917	0.0460673	0.00338744	-0.0571415	-0.0495094	0.00524521	-0.0558071	0.00657809	-0.0471573			0.312917	0.0460673	96.0501	192.036	288.091	384.192	480.178	576.287	672.28
0.319583	0.0378309	-0.000376416	-0.0592546	-0.0427951	-0.00286102	-0.0672472	0.00261598	-0.0442454			0.319583	0.0378309	96.0464	192.034	288.097	384.184	480.167	576.283	672.283
0.32625	0.0284518	-0.00710743	-0.0615033	-0.043694	-0.00905991	-0.0785708	-0.00700991	-0.0471618			0.32625	0.0284518	96.0396	192.032	288.097	384.178	480.155	576.274	672.28
0.332917	0.0220349	-0.0106894	-0.0614544	-0.0496366	-0.00905991	-0.0827106	-0.0174684	-0.0516974			0.332917	0.0220349	96.0361	192.032	288.091	384.178	480.151	576.263	672.276
0.339583	0.0204604	-0.0101318	-0.0587826	-0.051007	0	-0.0788654	-0.0242552	-0.0559081			0.339583	0.0204604	96.0366	192.035	288.089	384.187	480.155	576.256	672.271
0.34625	0.0268668	-0.00324919	-0.0520309	-0.0500954	0.0171661	-0.0743925	-0.0244081	-0.0552244			0.34625	0.0268668	96.0435	192.041	288.09	384.204	480.159	576.256	672.272
0.352917	0.0333965	0.00810254	-0.0367048	-0.0489443	0.0343323	-0.0740641	-0.0201032	-0.0500716			0.352917	0.0333965	96.0549	192.057	288.091	384.221	480.16	576.26	672.277
0.359583	0.0371991	0.014573	-0.0195553	-0.0472557	0.043869	-0.080371	-0.0135282	-0.0478927			0.359583	0.0371991	96.0613	192.074	288.093	384.231	480.153	576.267	672.279
0.36625	0.0335119	0.0104536	-0.00868251	-0.0445516	0.0433922	-0.091033	-0.0107148	-0.0477206			0.36625	0.0335119	96.0572	192.085	288.096	384.23	480.143	576.27	672.28
0.372917	0.0276804	-0.00356168	-0.00819606	-0.041455	0.0343323	-0.101216	-0.0128093	-0.0502917			0.372917	0.0276804	96.0432	192.085	288.099	384.221	480.133	576.268	672.277
0.379583	0.0215762	-0.0180557	-0.00805587	-0.0438124	0.0200272	-0.110873	-0.0151683	-0.0538185			0.379583	0.0215762	96.0287	192.085	288.096	384.207	480.123	576.265	672.273
0.38625	0.0193238	-0.0281288	-0.0115119	-0.051397	0.00762939	-0.117581	-0.0165082	-0.0586464			0.38625	0.0193238	96.0186	192.082	288.089	384.195	480.116	576.264	672.269
0.392917	0.0207311	-0.034287	-0.021189	-0.0557531	-0.00143051	-0.122281	-0.0130669	-0.0605131			0.392917	0.0207311	96.0125	192.072	288.085	384.186	480.111	576.267	672.267
0.399583	0.0242093	-0.041052	-0.0398485	-0.0586913	-0.00905991	-0.125457	-0.0112082	-0.0610791			0.399583	0.0242093	96.0057	192.054	288.082	384.178	480.108	576.269	672.266
0.40625	0.0306181	-0.0452341	-0.0584517	-0.0618495	-0.0123978	-0.126129	-0.0137669	-0.0633539			0.40625	0.0306181	96.0015	192.035	288.078	384.175	480.108	576.267	672.264
0.412917	0.0366121	-0.0421423	-0.0688087	-0.0662909	-0.0114441	-0.122096	-0.016774	-0.066461			0.412917	0.0366121	96.0046	192.025	288.074	384.176	480.112	576.264	672.261
0.419583	0.0428584	-0.0313478	-0.0741609	-0.0656252	-0.00333786	-0.112922	-0.0165861	-0.0637728			0.419583	0.0428584	96.0154	192.019	288.075	384.184	480.121	576.264	672.264
0.42625	0.0450727	-0.0205823	-0.074125	-0.0561055	0.00286102	-0.103787	-0.0124479	-0.0553915			0.42625	0.0450727	96.0262	192.019	288.084	384.19	480.13	576.268	672.272
0.432917	0.0453715	-0.0181636	-0.0688892	-0.042912	0.00476837	-0.0985344	-0.0109174	-0.0501117			0.432917	0.0453715	96.0286	192.025	288.097	384.192	480.135	576.27	672.277
0.439583	0.0438344	-0.0212218	-0.0599078	-0.0331732	0.00190735	-0.0962153	-0.0155208	-0.0517394			0.439583	0.0438344	96.0255	192.034	288.107	384.189	480.138	576.265	672.276
0.44625	0.0385001	-0.0264439	-0.0530324	-0.0320875	-0.00190735	-0.0993531	-0.0237297	-0.0550542			0.44625	0.0385001	96.0203	192.04	288.108	384.185	480.134	576.257	672.272
0.452917	0.0288793	-0.0318842	-0.049994	-0.0334586	-0.00333786	-0.111435	-0.0372032	-0.0562029			0.452917	0.0288793	96.0149	192.044	288.107	384.184	480.122	576.243	672.271
0.459583	0.020196	-0.0389391	-0.0497397	-0.0375534	-0.00619888	-0.131228	-0.0539268	-0.0589663			0.459583	0.020196	96.0078	192.044	288.103	384.181	480.103	576.227	672.268
0.46625	0.013172	-0.0448622	-0.0529261	-0.0437195	-0.0104904	-0.152859	-0.0696809	-0.0653662			0.46625	0.013172	96.0019	192.041	288.097	384.177	480.081	576.211	672.262
0.472917	0.0111548	-0.045046	-0.0610202	-0.0539715	-0.0114441	-0.162087	-0.0760645	-0.0693647			0.472917	0.0111548	96.0017	192.032	288.086	384.176	480.072	576.204	672.258
0.479583	0.0133483	-0.0376807	-0.0666116	-0.0577818	-0.00524521	-0.156775	-0.0691405	-0.0658141			0.479583	0.0133483	96.0091	192.027	288.082	384.182	480.077	576.211	672.261
0.48625	0.0214343	-0.0260788	-0.0633896	-0.0528671	0.00572205	-0.140686	-0.0502465	-0.0585037			0.48625	0.0214343	96.0207	192.03	288.087	384.193	480.093	576.23	672.269
0.492917	0.0293646	-0.015622	-0.0535223	-0.0464384	0.014782	-0.123897	-0.0288564	-0.0523385			0.492917	0.0293646	96.0311	192.04	288.094	384.202	480.11	576.252	672.275
0.499583	0.0351069	-0.010796	-0.0440055	-0.0446952	0.0238419	-0.106231	-0.00572828	-0.0494198			0.499583	0.0351069	96.036	192.05	288.096	384.211	480.128	576.275	672.278
0.50625	0.0369514	-0.00958667	-0.03199	-0.0459818	0.0352859	-0.0856622	0.0156738	-0.0424884			0.50625	0.0369514	96.0372	192.062	288.094	384.222	480.148	576.296	672.285
0.512917	0.033931	-0.0111866	-0.0174562	-0.0444412	0.0452995	-0.0698834	0.0307444	-0.0364589			0.512917	0.033931	96.0356	192.076	288.096	384.232	480.164	576.311	672.291
0.519583	0.0284921	-0.0111056	-0.00694669	-0.0412256	0.0486374	-0.0641199	0.0390021	-0.0354243			0.519583	0.0284921	96.0356	192.087	288.099	384.236	480.17	576.32	672.292
0.52625	0.0212855	-0.0118813	-0.00755309	-0.0391852	0.0424385	-0.0676243	0.0423737	-0.0357232			0.52625	0.0212855	96.0349	192.086	288.101	384.229	480.166	576.323	672.292
0.532917	0.0188065	-0.0162159	-0.0176621	-0.0364139	0.0290871	-0.0708326	0.0419607	-0.0338588			0.532917	0.0188065	96.0305	192.076	288.104	384.216	480.163	576.322	672.293
0.539583	0.0151426	-0.0214465	-0.0280391	-0.030749	0.00762939	-0.0775029	0.0326492	-0.0305064			0.539583	0.0151426	96.0253	192.065	288.11	384.195	480.156	576.313	672.297
0.54625	0.00824636	-0.0291192	-0.0409401	-0.0296708	-0.0181198	-0.0910656	0.0121215	-0.0319802			0.54625	0.00824636	96.0176	192.053	288.111	384.169	480.143	576.293	672.295
0.552917	0.00165577	-0.0364082	-0.058723	-0.0366609	-0.038147	-0.10978	-0.00978689	-0.0359314			0.552917	0.00165577	96.0103	192.035	288.104	384.149	480.124	576.271	672.291
0.559583	-0.00110298	-0.0437436	-0.0760506	-0.0495573	-0.0443459	-0.121631	-0.0256579	-0.0365911			0.559583	-0.00110298	96.003	192.017	288.091	384.143	480.112	576.255	672.291
0.56625	0.00139724	-0.0471459	-0.0862814	-0.0625894	-0.0419617	-0.126172	-0.0356275	-0.038086			0.56625	0.00139724	95.9996	192.007	288.078	384.145	480.108	576.245	672.289
0.572917	0.00852949	-0.0475937	-0.092076	-0.0758403	-0.0314713	-0.123108	-0.0396047	-0.0495011			0.572917	0.00852949	95.9992	192.001	288.064	384.156	480.111	576.241	672.278
0.579583	0.024404	-0.0412148	-0.0911179	-0.0819931	-0.0138283	-0.108274	-0.0324466	-0.0607651			0.579583	0.024404	96.0055	192.002	288.058	384.173	480.125	576.248	672.267
0.58625	0.0413797	-0.0295253	-0.0792729	-0.0757514	0.00905991	-0.0835943	-0.0138974	-0.0657649			0.58625	0.0413797	96.0172	192.014	288.065	384.196	480.15	576.267	672.262
0.592917	0.0482915	-0.0140367	-0.0570643	-0.0624237	0.026226	-0.0582548	0.00505514	-0.0645814			0.592917	0.0482915	96.0327	192.036	288.078	384.213	480.176	576.286	672.263
0.599583	0.0476273	-0.00243951	-0.0344953	-0.0482675	0.0319481	-0.0470258	0.0165907	-0.0672894			0.599583	0.0476273	96.0443	192.059	288.092	384.219	480.187	576.297	672.26
0.60625	0.0459672	0.00154913	-0.0159025	-0.0378953	0.0343323	-0.0441365	0.0241643	-0.0699764			0.60625	0.0459672	96.0483	192.078	288.102	384.221	480.19	576.305	672.257
0.612917	0.0403533	0.000720778	0.000961981	-0.0275431	0.0329018	-0.0501151	0.0264791	-0.0688974			0.612917	0.0403533	96.0475	192.094	288.113	384.22	480.184	576.307	672.258
0.619583	0.0314239	-0.0018143	0.00704352	-0.0241822	0.0286102	-0.0615229	0.0234784	-0.0709557			0.619583	0.0314239	96.0449	192.101	288.116	384.216	480.172	576.304	672.256
0.62625	0.0236779	-0.00679734	-0.000211615	-0.0289343	0.0162125	-0.0757557	0.0151119	-0.0773692			0.62625	0.0236779	96.04	192.093	288.111	384.203	480.158	576.296	672.25
0.632917	0.0219341	-0.017529	-0.0176295	-0.0382687	0.00286102	-0.0819494	0.00745689	-0.087624			0.632917	0.0219341	96.0292	192.076	288.102	384.19	480.152	576.288	672.24
0.639583	0.0202264	-0.0298723	-0.033823	-0.0461871	-0.00524521	-0.0768094	-0.000540947	-0.0913843			0.639583	0.0202264	96.0169	192.06	288.094	384.182	480.157	576.28	672.236
0.64625	0.0171892	-0.033386	-0.0470422	-0.0520433	-0.00762939	-0.0652601	-0.00622233	-0.0896528			0.64625	0.0171892	96.0134	192.046	288.088	384.179	480.169	576.274	672.238
0.652917	0.0206489	-0.0248495	-0.0580425	-0.0560533	-0.00476837	-0.0491013	-0.00537497	-0.0811163			0.652917	0.0206489	96.0219	192.035	288.084	384.182	480.185	576.275	672.246
0.659583	0.0262431	-0.0163972	-0.0630041	-0.0552497	-0.00286102	-0.0363472	-0.00228245	-0.0702798			0.659583	0.0262431	96.0304	192.031	288.085	384.184	480.197	576.278	672.257
0.66625	0.0284588	-0.0167347	-0.0638743	-0.0491047	0.000476837	-0.032038	-0.000681847	-0.0610806			0.66625	0.0284588	96.03	192.03	288.091	384.187	480.202	576.28	672.266
0.672917	0.0303695	-0.0196282	-0.0629486	-0.0416683	0.00715256	-0.037169	-0.00446998	-0.0558678			0.672917	0.0303695	96.0271	192.031	288.099	384.194	480.197	576.276	672.271
0.679583	0.0372445	-0.0193201	-0.0576325	-0.0348596	0.0128746	-0.0439387	-0.00760375	-0.0569903			0.679583	0.0372445	96.0274	192.036	288.105	384.2	480.19	576.273	672.27
0.68625	0.0487923	-0.0176309	-0.047491	-0.0249912	0.0181198	-0.0471932	-0.0067654	-0.0576852			0.68625	0.0487923	96.0291	192.046	288.115	384.205	480.187	576.274	672.27
0.692917	0.0539262	-0.0181767	-0.0357791	-0.0117881	0.0257492	-0.0507491	-0.00252678	-0.0572773			0.692917	0.0539262	96.0286	192.058	288.128	384.213	480.183	576.278	672.27
0.699583	0.0502654	-0.0171267	-0.0289981	0.0010427	0.0367165	-0.0517697	0.00364227	-0.0528895			0.699583	0.0502654	96.0296	192.065	288.141	384.224	480.182	576.284	672.274
0.70625	0.0377356	-0.0120151	-0.0295199	0.00446572	0.0429153	-0.0511792	0.00870444	-0.0506389			0.70625	0.0377356	96.0347	192.064	288.145	384.23	480.183	576.289	672.277
0.712917	0.0224881	-0.00571439	-0.0350686	-0.00160531	0.041008	-0.0488995	0.0155597	-0.0491066			0.712917	0.0224881	96.041	192.058	288.139	384.228	480.185	576.296	672.278
0.719583	0.00846141	-0.00108477	-0.0455667	-0.0068883	0.0329018	-0.0517154	0.0227987	-0.0440001			0.719583	0.00846141	96.0457	192.048	288.133	384.22	480.182	576.303	672.283
0.72625	-0.00597612	-0.00239271	-0.0652648	-0.0110746	0.0190735	-0.0617047	0.0193705	-0.0429239			0.72625	-0.00597612	96.0444	192.028	288.129	384.206	480.172	576.3	672.284
0.732917	-0.014227	-0.00906326	-0.0875356	-0.0133874	0.00286102	-0.0705845	0.00421568	-0.0476871			0.732917	-0.014227	96.0377	192.006	288.127	384.19	480.163	576.285	672.28
0.739583	-0.0121171	-0.0170548	-0.103121	-0.0128022	-0.00619888	-0.0735269	-0.0126317	-0.0566323			0.739583	-0.0121171	96.0297	191.99	288.127	384.181	480.16	576.268	672.271
0.74625	0.0029263	-0.0168231	-0.103462	-0.00340518	-0.00476837	-0.0684265	-0.0196052	-0.0602153			0.74625	0.0029263	96.0299	191.99	288.137	384.182	480.165	576.261	672.267
0.752917	0.0247302	-0.0116693	-0.0937697	0.0121253	0.000953674	-0.0637412	-0.019292	-0.0579225			0.752917	0.0247302	96.0351	192	288.152	384.188	480.17	576.261	672.269
0.759583	0.0452108	-0.00523976	-0.0803224	0.0264073	0.0100136	-0.0583689	-0.0102928	-0.0534003			0.759583	0.0452108	96.0415	192.013	288.167	384.197	480.175	576.27	672.274
0.76625	0.0598693	0.00423973	-0.0627272	0.0344609	0.0238419	-0.0528681	0.00726995	-0.043444			0.76625	0.0598693	96.051	192.031	288.175	384.211	480.181	576.288	672.284
0.772917	0.0676493	0.0146661	-0.047897	0.0357599	0.0405312	-0.0476357	0.0288931	-0.0292029			0.772917	0.0676493	96.0614	192.046	288.176	384.228	480.186	576.309	672.298
0.779583	0.0720363	0.0231238	-0.0393547	0.0301323	0.0543594	-0.0455472	0.0462891	-0.0150232			0.779583	0.0720363	96.0699	192.054	288.17	384.241	480.188	576.327	672.312
0.78625	0.0724104	0.0256582	-0.0381107	0.0166985	0.0605583	-0.0479059	0.055466	-0.005813			0.78625	0.0724104	96.0724	192.055	288.157	384.248	480.186	576.336	672.321
0.792917	0.0676897	0.0268842	-0.0397582	0.00311263	0.0638962	-0.0500184	0.0582851	-0.00554075			0.792917	0.0676897	96.0736	192.054	288.143	384.251	480.184	576.339	672.322
0.799583	0.0576721	0.0265427	-0.0410791	-0.0091591	0.0634193	-0.049504	0.0507629	-0.0130348			0.799583	0.0576721	96.0733	192.052	288.131	384.25	480.184	576.331	672.314
0.80625	0.0501063	0.0203925	-0.04203	-0.0182056	0.0610352	-0.0439513	0.0394536	-0.0239534			0.80625	0.0501063	96.0671	192.051	288.122	384.248	480.19	576.32	672.303
0.812917	0.0460282	0.0165589	-0.0332429	-0.0231686	0.0553131	-0.0397396	0.0283134	-0.0311248			0.812917	0.0460282	96.0633	192.06	288.117	384.242	480.194	576.309	672.296
0.819583	0.0471588	0.0175123	-0.0168311	-0.0241544	0.0491142	-0.0375033	0.0224154	-0.0330325			0.819583	0.0471588	96.0643	192.077	288.116	384.236	480.196	576.303	672.294
0.82625	0.0500548	0.0240712	-0.0015663	-0.0140039	0.0433922	-0.0385749	0.0196897	-0.0302882			0.82625	0.0500548	96.0708	192.092	288.126	384.23	480.195	576.3	672.297
0.832917	0.0548534	0.0276018	0.00521045	-0.00242731	0.0400543	-0.0405688	0.0171072	-0.022943			0.832917	0.0548534	96.0744	192.099	288.138	384.227	480.193	576.298	672.304
0.839583	0.0617423	0.031176	0.00864624	0.00772416	0.0400543	-0.0434739	0.0194643	-0.00840144			0.839583	0.0617423	96.0779	192.102	288.148	384.227	480.19	576.3	672.319
0.84625	0.0723591	0.0412443	0.0136279	0.0172549	0.04673	-0.0421047	0.0284412	0.00691202			0.84625	0.0723591	96.088	192.107	288.158	384.234	480.192	576.309	672.334
0.852917	0.0800371	0.0520368	0.0182094	0.0247333	0.0524521	-0.038193	0.0441941	0.016274			0.852917	0.0800371	96.0988	192.112	288.165	384.239	480.196	576.325	672.344
0.859583	0.0787229	0.054772	0.0187329	0.0252167	0.0524521	-0.0402135	0.0557384	0.0128104			0.859583	0.0787229	96.1015	192.112	288.165	384.239	480.194	576.336	672.34
0.86625	0.0768802	0.0488989	0.0144358	0.0116174	0.0538826	-0.0408058	0.063355	0.00169207			0.86625	0.0768802	96.0957	192.108	288.152	384.241	480.193	576.344	672.329
0.872917	0.0821755	0.0465499	0.0137054	-0.000466137	0.0596046	-0.0329159	0.0741944	-0.00590217			0.872917	0.0821755	96.0933	192.107	288.14	384.247	480.201	576.355	672.321
0.879583	0.0896011	0.048084	0.0114334	-0.00511113	0.0634193	-0.0181118	0.0851236	-0.013428			0.879583	0.0896011	96.0948	192.105	288.135	384.25	480.216	576.366	672.314
0.88625	0.0888684	0.046638	0.00504965	-0.00506951	0.0605583	-0.0101341	0.0894976	-0.0220265			0.88625	0.0888684	96.0934	192.099	288.135	384.248	480.224	576.37	672.305
0.892917	0.0790435	0.0396141	-0.00473709	-0.00600756	0.0548363	-0.0123616	0.0825811	-0.0295273			0.892917	0.0790435	96.0864	192.089	288.134	384.242	480.221	576.363	672.298
0.899583	0.0683683	0.0331323	-0.0169344	-0.00837666	0.0548363	-0.0181413	0.07577	-0.0298102			0.899583	0.0683683	96.0799	192.077	288.132	384.242	480.216	576.356	672.297
0.90625	0.0524824	0.0287691	-0.0275802	-0.00355015	0.0529289	-0.0264473	0.0698162	-0.0232061			0.90625	0.0524824	96.0755	192.066	288.137	384.24	480.207	576.35	672.304
0.912917	0.0298736	0.0203821	-0.0366902	0.00285558	0.043869	-0.0414824	0.055857	-0.0187185			0.912917	0.0298736	96.0671	192.057	288.143	384.231	480.192	576.336	672.309
0.919583	0.00639788	0.00561487	-0.0386585	0.00980063	0.0333786	-0.0574015	0.0345782	-0.0177502			0.919583	0.00639788	96.0524	192.055	288.15	384.22	480.176	576.315	672.31
0.92625	-0.0111295	-0.00938288	-0.0347126	0.0136276	0.026226	-0.0675729	0.0164415	-0.0179659			0.92625	-0.0111295	96.0374	192.059	288.154	384.213	480.166	576.297	672.309
0.932917	-0.0153723	-0.0212134	-0.0323749	0.0152017	0.023365	-0.0688779	0.00910182	-0.0178756			0.932917	-0.0153723	96.0255	192.061	288.155	384.21	480.165	576.29	672.309
0.939583	-0.0091694	-0.0304041	-0.0294646	0.020933	0.017643	-0.0615871	0.00533555	-0.0184832			0.939583	-0.0091694	96.0163	192.064	288.161	384.205	480.172	576.286	672.309
0.94625	0.0063317	-0.0352567	-0.0222217	0.0268247	0.0190735	-0.0503676	0.00190816	-0.0223821			0.94625	0.0063317	96.0115	192.071	288.167	384.206	480.183	576.282	672.305
0.952917	0.0252288	-0.0304165	-0.0109948	0.0316278	0.0300407	-0.0412312	0.0075456	-0.0242176			0.952917	0.0252288	96.0163	192.083	288.172	384.217	480.193	576.288	672.303
0.959583	0.0431314	-0.0161814	-0.00579264	0.0318929	0.0476837	-0.0377659	0.0236557	-0.0195193			0.959583	0.0431314	96.0306	192.088	288.172	384.235	480.196	576.304	672.308
0.96625	0.0589361	-0.000936904	-0.00361043	0.0338301	0.0629425	-0.0371071	0.0418508	-0.00761262			0.96625	0.0589361	96.0458	192.09	288.174	384.25	480.197	576.322	672.32
0.972917	0.0727316	0.0126405	0.000847715	0.0387954	0.0729561	-0.0360526	0.0549307	0.00596476			0.972917	0.0727316	96.0594	192.094	288.179	384.26	480.198	576.335	672.333
0.979583	0.0788024	0.0257842	0.0112401	0.0424779	0.082016	-0.0362145	0.0655457	0.0210158			0.979583	0.0788024	96.0725	192.105	288.183	384.269	480.198	576.346	672.348
0.98625	0.0782289	0.0344256	0.0217926	0.0395238	0.087738	-0.0348916	0.078932	0.0315646			0.98625	0.0782289	96.0812	192.115	288.18	384.275	480.199	576.359	672.359
0.992917	0.0747007	0.0349352	0.027736	0.0330024	0.0901222	-0.0268236	0.0945132	0.0354121			0.992917	0.0747007	96.0817	192.121	288.173	384.277	480.207	576.375	672.363
0.999583	0.0725461	0.0287481	0.0328244	0.0259218	0.0867844	-0.0174221	0.106528	0.0316091			0.999583	0.0725461	96.0755	192.126	288.166	384.274	480.216	576.387	672.359
1.00625	0.0701119	0.0227062	0.036417	0.0169117	0.0810623	-0.0110106	0.109089	0.0236599			1.00625	0.0701119	96.0695	192.13	288.157	384.268	480.223	576.39	672.351
1.01292	0.0624151	0.023944	0.0372461	0.0124683	0.0777245	-0.00991541	0.104557	0.0163146			1.01292	0.0624151	96.0707	192.131	288.153	384.265	480.224	576.385	672.344
1.01958	0.0517808	0.0291204	0.0298608	0.0150002	0.0729561	-0.0113891	0.095055	0.00861642			1.01958	0.0517808	96.0759	192.123	288.155	384.26	480.222	576.376	672.336
1.02625	0.0436026	0.0340074	0.0151285	0.0225406	0.0658035	-0.0154203	0.0814451	0.00348978			1.02625	0.0436026	96.0808	192.109	288.163	384.253	480.218	576.362	672.331
1.03292	0.0413152	0.0384708	0.00158543	0.0285009	0.0572205	-0.0223096	0.0649018	0.000323816			1.03292	0.0413152	96.0852	192.095	288.169	384.244	480.211	576.345	672.328
1.03958	0.0415694	0.0425727	-0.00619255	0.0337314	0.0543594	-0.0239831	0.0495096	0.000134198			1.03958	0.0415694	96.0893	192.087	288.174	384.241	480.21	576.33	672.327
1.04625	0.0479166	0.0451002	-0.00636911	0.037635	0.0605583	-0.0159492	0.0385049	0.00266165			1.04625	0.0479166	96.0919	192.087	288.178	384.248	480.218	576.319	672.33
1.05292	0.0608051	0.0447987	0.00165409	0.0376516	0.0705719	-0.00120954	0.0331137	0.00474434			1.05292	0.0608051	96.0916	192.095	288.178	384.258	480.233	576.314	672.332
1.05958	0.0763132	0.0435191	0.0150557	0.0320054	0.0805855	0.00868636	0.0325075	0.00394163			1.05958	0.0763132	96.0903	192.109	288.172	384.268	480.242	576.313	672.331
1.06625	0.0910929	0.0471544	0.0296936	0.0273938	0.0920296	0.0150709	0.03894	0.00519273			1.06625	0.0910929	96.0939	192.123	288.168	384.279	480.249	576.319	672.332
1.07292	0.0994431	0.0526943	0.043372	0.027108	0.0977516	0.0168241	0.0442141	0.0135937			1.07292	0.0994431	96.0994	192.137	288.167	384.285	480.251	576.325	672.341
1.07958	0.105324	0.0548361	0.0498753	0.0305607	0.0920296	0.0138104	0.0420143	0.022888			1.07958	0.105324	96.1016	192.143	288.171	384.279	480.248	576.323	672.35
1.08625	0.107107	0.0526686	0.0493314	0.0382252	0.0753403	0.0010948	0.0372723	0.0269194			1.08625	0.107107	96.0994	192.143	288.178	384.262	480.235	576.318	672.354
1.09292	0.108235	0.0429901	0.037647	0.0456141	0.0610352	-0.0128077	0.0374743	0.0248703			1.09292	0.108235	96.0897	192.131	288.186	384.248	480.221	576.318	672.352
1.09958	0.111537	0.0329301	0.0238382	0.0538872	0.0572205	-0.0166193	0.0467955	0.0243471			1.09958	0.111537	96.0797	192.117	288.194	384.244	480.217	576.327	672.352
1.10625	0.112333	0.0229486	0.0112828	0.0569844	0.0572205	-0.0137582	0.0545505	0.0253328			1.10625	0.112333	96.0697	192.105	288.197	384.244	480.22	576.335	672.353
1.11292	0.106848	0.0177101	0.00175255	0.0549265	0.0548363	-0.00833462	0.0578674	0.0224785			1.11292	0.106848	96.0645	192.095	288.195	384.242	480.225	576.338	672.35
1.11958	0.095734	0.015699	-0.00519	0.0429545	0.0519753	-0.00491697	0.0555495	0.0142685			1.11958	0.095734	96.0625	192.088	288.183	384.239	480.229	576.336	672.342
1.12625	0.0818726	0.011734	-0.0136817	0.0262622	0.0524521	-0.0024557	0.0485821	0.00410458			1.12625	0.0818726	96.0585	192.08	288.167	384.239	480.231	576.329	672.331
1.13292	0.067585	0.0124474	-0.0218985	0.0098968	0.0514984	-0.00292682	0.036775	-0.00424187			1.13292	0.067585	96.0592	192.072	288.15	384.239	480.231	576.317	672.323
1.13958	0.0549699	0.0112974	-0.0289651	-0.00188618	0.0443459	-0.00740727	0.0206844	-0.011114			1.13958	0.0549699	96.0581	192.065	288.138	384.231	480.226	576.301	672.316
1.14625	0.045757	0.00974341	-0.0295664	-0.00265756	0.0391006	-0.0103349	0.00919439	-0.0174363			1.14625	0.045757	96.0565	192.064	288.138	384.226	480.223	576.29	672.31
1.15292	0.0374911	0.00776624	-0.0257582	0.0100354	0.0391006	-0.0112459	0.00283457	-0.0194135			1.15292	0.0374911	96.0545	192.068	288.15	384.226	480.223	576.283	672.308
1.15958	0.0295795	0.0087678	-0.0200224	0.0332667	0.0462532	-0.00765749	0.00479557	-0.0155509			1.15958	0.0295795	96.0555	192.073	288.174	384.233	480.226	576.285	672.312
1.16625	0.0237902	0.0167896	-0.0147315	0.0615801	0.0548363	-0.00228466	0.0125268	-0.0070523			1.16625	0.0237902	96.0635	192.079	288.202	384.242	480.231	576.293	672.32
1.17292	0.0213639	0.0253208	-0.0130559	0.0850964	0.061512	0.00268366	0.0264615	-0.00138204			1.17292	0.0213639	96.0721	192.08	288.225	384.249	480.236	576.307	672.326
1.17958	0.0206803	0.0342346	-0.0145829	0.103579	0.0677109	0.00932767	0.0453099	0.00324022			1.17958	0.0206803	96.081	192.079	288.244	384.255	480.243	576.326	672.331
1.18625	0.021387	0.0402698	-0.0152842	0.111656	0.0700951	0.0149602	0.0617968	0.00736799			1.18625	0.021387	96.087	192.078	288.252	384.257	480.249	576.342	672.335
1.19292	0.027467	0.0390732	-0.0169164	0.107929	0.0739098	0.019107	0.0721155	0.00950934			1.19292	0.027467	96.0858	192.077	288.248	384.261	480.253	576.353	672.337
1.19958	0.0392165	0.032565	-0.0187189	0.0955019	0.0734329	0.0177052	0.0766017	0.00729262			1.19958	0.0392165	96.0793	192.075	288.236	384.26	480.251	576.357	672.335
1.20625	0.0492363	0.0215535	-0.0211389	0.0752722	0.0653267	0.00922891	0.0728014	-0.000857867			1.20625	0.0492363	96.0683	192.072	288.216	384.252	480.243	576.353	672.326
1.21292	0.0583916	0.011365	-0.0234455	0.0534764	0.0553131	0.00317552	0.0624544	-0.0072316			1.21292	0.0583916	96.0581	192.07	288.194	384.242	480.237	576.343	672.32
1.21958	0.067219	0.00663068	-0.0227013	0.0385658	0.0500679	0.00353941	0.0489388	-0.00910495			1.21958	0.067219	96.0534	192.071	288.179	384.237	480.237	576.329	672.318
1.22625	0.0770617	0.00934614	-0.0219014	0.0363339	0.0519753	0.00635445	0.039834	-0.00591265			1.22625	0.0770617	96.0561	192.072	288.177	384.239	480.24	576.32	672.321
1.23292	0.0817583	0.0214065	-0.0181728	0.0488993	0.0567436	0.0116356	0.0376235	-0.00291224			1.23292	0.0817583	96.0682	192.075	288.189	384.244	480.245	576.318	672.324
1.23958	0.0777755	0.0330132	-0.0122701	0.0665762	0.0605583	0.0193747	0.0400326	-0.00322645			1.23958	0.0777755	96.0798	192.081	288.207	384.248	480.253	576.321	672.324
1.24625	0.0681947	0.0412702	-0.00748519	0.0822024	0.0653267	0.0333419	0.0451774	-0.00498305			1.24625	0.0681947	96.088	192.086	288.222	384.252	480.267	576.326	672.322
1.25292	0.0579883	0.0476487	0.00430048	0.0944154	0.0691414	0.0505076	0.0565814	-0.00289603			1.25292	0.0579883	96.0944	192.098	288.235	384.256	480.284	576.337	672.324
1.25958	0.0467309	0.0486549	0.0213166	0.103564	0.0638962	0.0604587	0.0677176	-0.00188979			1.25958	0.0467309	96.0954	192.115	288.244	384.251	480.294	576.348	672.325
1.26625	0.0409437	0.0403451	0.0361998	0.103395	0.0524521	0.0612613	0.0716017	-0.00638498			1.26625	0.0409437	96.0871	192.13	288.244	384.239	480.295	576.352	672.321
1.27292	0.045484	0.0269287	0.0394083	0.0951598	0.0419617	0.0572799	0.070832	-0.0126488			1.27292	0.045484	96.0737	192.133	288.235	384.229	480.291	576.351	672.315
1.27958	0.0580568	0.0185743	0.0339967	0.0876487	0.0338554	0.0532861	0.0724252	-0.0114664			1.27958	0.0580568	96.0653	192.128	288.228	384.221	480.287	576.353	672.316
1.28625	0.0723579	0.0150281	0.0311186	0.0867905	0.0281334	0.0499539	0.079044	-0.00309167			1.28625	0.0723579	96.0618	192.125	288.227	384.215	480.284	576.36	672.324
1.29292	0.0796148	0.012647	0.0287253	0.092504	0.0247955	0.0435146	0.0814864	0.0040639			1.29292	0.0796148	96.0594	192.122	288.233	384.212	480.277	576.362	672.331
1.29958	0.0821435	0.0129466	0.026688	0.102046	0.0286102	0.0382782	0.0760667	0.0105625			1.29958	0.0821435	96.0597	192.12	288.242	384.216	480.272	576.357	672.338
1.30625	0.0787321	0.0170227	0.0232834	0.111636	0.0352859	0.0379075	0.0713068	0.0184533			1.30625	0.0787321	96.0638	192.117	288.252	384.222	480.272	576.352	672.346
1.31292	0.0714231	0.02302	0.0258712	0.119823	0.0405312	0.041754	0.0729987	0.025881			1.31292	0.0714231	96.0698	192.119	288.26	384.228	480.276	576.354	672.353
1.31958	0.0667454	0.026998	0.0344887	0.122114	0.0448227	0.0468555	0.0781782	0.0303359			1.31958	0.0667454	96.0738	192.128	288.262	384.232	480.281	576.359	672.358
1.32625	0.069229	0.0320783	0.047692	0.121631	0.0500679	0.0488407	0.0823504	0.0311246			1.32625	0.069229	96.0788	192.141	288.262	384.237	480.283	576.363	672.358
1.33292	0.0775524	0.0381011	0.0598533	0.119051	0.0567436	0.0508983	0.0849035	0.0328559			1.33292	0.0775524	96.0849	192.153	288.259	384.244	480.285	576.365	672.36
1.33958	0.0819537	0.0386192	0.0671123	0.110728	0.0557899	0.051097	0.0895371	0.0328972			1.33958	0.0819537	96.0854	192.161	288.251	384.243	480.285	576.37	672.36
1.34625	0.0794372	0.0337269	0.0698584	0.0988357	0.0514984	0.0501727	0.0957232	0.0322964			1.34625	0.0794372	96.0805	192.163	288.239	384.239	480.284	576.376	672.36
1.35292	0.0732848	0.0279368	0.0704676	0.0883959	0.0476837	0.0462495	0.0974826	0.0298441			1.35292	0.0732848	96.0747	192.164	288.229	384.235	480.28	576.378	672.357
1.35958	0.0680917	0.0201607	0.0687115	0.0843129	0.0495911	0.0417839	0.0941911	0.0258827			1.35958	0.0680917	96.0669	192.162	288.225	384.237	480.276	576.375	672.353
1.36625	0.0653339	0.00757495	0.0659997	0.0859392	0.0567436	0.0396178	0.0870015	0.0209264			1.36625	0.0653339	96.0543	192.16	288.226	384.244	480.273	576.368	672.348
1.37292	0.0613151	-0.00453886	0.0634759	0.0926067	0.0653267	0.0374394	0.0816014	0.0169188			1.37292	0.0613151	96.0422	192.157	288.233	384.252	480.271	576.362	672.344
1.37958	0.0590935	-0.00756818	0.0633677	0.0994697	0.0767708	0.0392048	0.0761157	0.01532			1.37958	0.0590935	96.0392	192.157	288.24	384.264	480.273	576.357	672.343
1.38625	0.0595924	-0.00593285	0.064745	0.107625	0.084877	0.0439251	0.0631088	0.0126638			1.38625	0.0595924	96.0408	192.158	288.248	384.272	480.278	576.344	672.34
1.39292	0.0634186	-0.00527811	0.0619612	0.114409	0.0915527	0.0510148	0.0495666	0.0109343			1.39292	0.0634186	96.0415	192.155	288.255	384.279	480.285	576.33	672.338
1.39958	0.0666769	-0.00481151	0.0572117	0.120623	0.0948906	0.0569388	0.0451859	0.014262			1.39958	0.0666769	96.0419	192.151	288.261	384.282	480.291	576.326	672.342
1.40625	0.0674735	-0.000607581	0.0526636	0.12313	0.0963211	0.0607252	0.0504653	0.0218038			1.40625	0.0674735	96.0461	192.146	288.263	384.283	480.294	576.331	672.349
1.41292	0.065751	0.00552727	0.0464568	0.122474	0.0982285	0.0682045	0.0560038	0.0255544			1.41292	0.065751	96.0523	192.14	288.263	384.285	480.302	576.337	672.353
1.41958	0.0613438	0.00797486	0.0369711	0.122212	0.0972748	0.0734978	0.0570701	0.0218031			1.41958	0.0613438	96.0547	192.13	288.262	384.284	480.307	576.338	672.349
1.42625	0.0607707	0.00763441	0.0266922	0.119998	0.0948906	0.0793696	0.0577004	0.0133565			1.42625	0.0607707	96.0544	192.12	288.26	384.282	480.313	576.338	672.341
1.43292	0.0615725	0.00675817	0.0234746	0.116145	0.0882149	0.0832503	0.0552598	0.00389715			1.43292	0.0615725	96.0535	192.117	288.256	384.275	480.317	576.336	672.331
1.43958	0.0615835	0.0027311	0.0244961	0.105615	0.079155	0.0846784	0.0467695	-0.00918983			1.43958	0.0615835	96.0495	192.118	288.246	384.266	480.318	576.327	672.318
1.44625	0.0536072	-0.0023679	0.0240673	0.0947229	0.0686646	0.0843465	0.0361059	-0.0228719			1.44625	0.0536072	96.0444	192.118	288.235	384.256	480.318	576.317	672.304
1.45292	0.0422741	-0.00768291	0.0220978	0.0876603	0.0548363	0.0787077	0.0288948	-0.0315248			1.45292	0.0422741	96.0391	192.116	288.228	384.242	480.312	576.309	672.296
1.45958	0.0331546	-0.0138578	0.020967	0.0866074	0.0391006	0.0683349	0.0280691	-0.0338849			1.45958	0.0331546	96.0329	192.114	288.227	384.226	480.302	576.309	672.293
1.46625	0.0274548	-0.0195512	0.0183805	0.0887098	0.023365	0.0488219	0.0264267	-0.0352868			1.46625	0.0274548	96.0272	192.112	288.229	384.21	480.283	576.307	672.292
1.47292	0.0239177	-0.0220088	0.0113497	0.0893849	0.0119209	0.02709	0.0248787	-0.035837			1.47292	0.0239177	96.0247	192.105	288.23	384.199	480.261	576.305	672.291
1.47958	0.0198613	-0.014485	0.00410921	0.0924647	0.00762939	0.0105558	0.025251	-0.0373732			1.47958	0.0198613	96.0323	192.098	288.233	384.195	480.244	576.306	672.29
1.48625	0.0155699	-0.00139845	0.00285744	0.101889	0.0038147	-0.0014421	0.0286957	-0.0404991			1.48625	0.0155699	96.0454	192.096	288.242	384.191	480.232	576.309	672.287
1.49292	0.0136681	0.0118171	0.0056869	0.110412	0.00143051	-0.00950098	0.0336693	-0.0454034			1.49292	0.0136681	96.0586	192.099	288.251	384.188	480.224	576.314	672.282
1.49958	0.0175663	0.0243976	0.0105043	0.114312	0.0038147	-0.006418	0.0364324	-0.0514195			1.49958	0.0175663	96.0712	192.104	288.255	384.191	480.227	576.317	672.276
1.50625	0.0228292	0.0353574	0.0198093	0.11225	0.0100136	0.00874949	0.0437722	-0.0528575			1.50625	0.0228292	96.0821	192.113	288.253	384.197	480.243	576.324	672.274
1.51292	0.0226525	0.0410642	0.0284232	0.108461	0.0166893	0.0301618	0.0512455	-0.0523959			1.51292	0.0226525	96.0878	192.122	288.249	384.204	480.264	576.332	672.275
1.51958	0.0177421	0.0388724	0.0350031	0.104336	0.0243187	0.0483358	0.0545557	-0.0474351			1.51958	0.0177421	96.0856	192.129	288.245	384.211	480.282	576.335	672.28
1.52625	0.0201891	0.0354219	0.0379698	0.0981536	0.0371933	0.0648823	0.0505424	-0.0389647			1.52625	0.0201891	96.0822	192.131	288.238	384.224	480.299	576.331	672.288
1.53292	0.0302939	0.0349294	0.0415148	0.0960568	0.0524521	0.0812828	0.0412741	-0.0289668			1.53292	0.0302939	96.0817	192.135	288.236	384.239	480.315	576.322	672.298
1.53958	0.0397488	0.0354008	0.0470214	0.102594	0.0624657	0.0900093	0.0347265	-0.0194354			1.53958	0.0397488	96.0822	192.141	288.243	384.249	480.324	576.315	672.308
1.54625	0.0405484	0.0385115	0.0519737	0.117911	0.0658035	0.0890778	0.0306744	-0.0125101			1.54625	0.0405484	96.0853	192.145	288.258	384.253	480.323	576.311	672.315
1.55292	0.0395889	0.0439036	0.0543953	0.13546	0.0662804	0.0829607	0.0295784	-0.00664117			1.55292	0.0395889	96.0907	192.148	288.276	384.253	480.317	576.31	672.321
1.55958	0.0452361	0.0525538	0.0572647	0.150744	0.0662804	0.0759342	0.0306597	-0.00562031			1.55958	0.0452361	96.0993	192.151	288.291	384.253	480.31	576.311	672.322
1.56625	0.0513611	0.0604931	0.0579486	0.160372	0.064373	0.0681356	0.0291182	-0.00960197			1.56625	0.0513611	96.1072	192.151	288.301	384.251	480.302	576.31	672.318
1.57292	0.0523495	0.0635897	0.0558633	0.16493	0.0619888	0.0632598	0.0293759	-0.0174726			1.57292	0.0523495	96.1103	192.149	288.305	384.249	480.297	576.31	672.31
1.57958	0.0509488	0.0647356	0.0502418	0.162678	0.064373	0.0669881	0.0310848	-0.0234793			1.57958	0.0509488	96.1115	192.144	288.303	384.251	480.301	576.312	672.304
1.58625	0.0527857	0.0610805	0.0417466	0.152302	0.0724792	0.0766656	0.0293707	-0.0299954			1.58625	0.0527857	96.1078	192.135	288.293	384.259	480.31	576.31	672.297
1.59292	0.057808	0.0499941	0.0324399	0.138121	0.0805855	0.0825365	0.0240405	-0.0353598			1.59292	0.057808	96.0967	192.126	288.278	384.268	480.316	576.305	672.292
1.59958	0.0572102	0.0352546	0.0226963	0.125282	0.0834465	0.0825248	0.015771	-0.039132			1.59958	0.0572102	96.082	192.116	288.266	384.27	480.316	576.296	672.288
1.60625	0.0525617	0.0195308	0.0147573	0.117752	0.0829697	0.0769945	0.0148178	-0.0415044			1.60625	0.0525617	96.0663	192.108	288.258	384.27	480.311	576.295	672.286
1.61292	0.0493396	0.00846068	0.00942553	0.111137	0.0844002	0.0708643	0.0199746	-0.0420841			1.61292	0.0493396	96.0552	192.103	288.251	384.271	480.305	576.3	672.285
1.61958	0.0474588	0.00137986	0.0121258	0.104386	0.0896454	0.0636263	0.0240281	-0.0420123			1.61958	0.0474588	96.0481	192.106	288.245	384.277	480.297	576.305	672.285
1.62625	0.0452109	-0.00416026	0.0236514	0.101637	0.0939369	0.0556643	0.0253063	-0.0394462			1.62625	0.0452109	96.0426	192.117	288.242	384.281	480.289	576.306	672.288
1.63292	0.0417519	-0.0045704	0.038406	0.106078	0.100136	0.0546808	0.027974	-0.035088			1.63292	0.0417519	96.0422	192.132	288.246	384.287	480.288	576.308	672.292
1.63958	0.0440998	-0.000831903	0.050478	0.118541	0.11158	0.0671768	0.0358476	-0.0275348			1.63958	0.0440998	96.0459	192.144	288.259	384.299	480.301	576.316	672.3
1.64625	0.0523051	0.00742024	0.0584595	0.135526	0.126839	0.0947947	0.0427978	-0.0149911			1.64625	0.0523051	96.0542	192.152	288.276	384.314	480.329	576.323	672.312
1.65292	0.0577335	0.0151271	0.0653242	0.153829	0.141621	0.120867	0.0477518	-0.000131724			1.65292	0.0577335	96.0619	192.159	288.294	384.329	480.355	576.328	672.327
1.65958	0.058479	0.0170659	0.0663214	0.16929	0.151157	0.13496	0.0511101	0.00848279			1.65958	0.058479	96.0638	192.16	288.31	384.338	480.369	576.332	672.336
1.66625	0.0594351	0.0170554	0.0600348	0.180496	0.161648	0.142622	0.055608	0.00894919			1.66625	0.0594351	96.0638	192.154	288.321	384.349	480.376	576.336	672.336
1.67292	0.065103	0.019029	0.0533801	0.190544	0.170231	0.147485	0.0609584	0.00806172			1.67292	0.065103	96.0658	192.147	288.331	384.357	480.381	576.341	672.335
1.67958	0.0708503	0.0218088	0.0531756	0.1993	0.172615	0.147677	0.0693937	0.0113184			1.67958	0.0708503	96.0686	192.147	288.34	384.36	480.381	576.35	672.339
1.68625	0.0668884	0.022952	0.0531546	0.203029	0.162601	0.132918	0.0815503	0.0162763			1.68625	0.0668884	96.0697	192.147	288.343	384.35	480.367	576.362	672.344
1.69292	0.0562458	0.0175496	0.0465576	0.200624	0.144958	0.110747	0.0909126	0.0161191			1.69292	0.0562458	96.0643	192.14	288.341	384.332	480.345	576.371	672.343
1.69958	0.0483035	0.012442	0.0343039	0.19215	0.131607	0.0973771	0.0951035	0.015303			1.69958	0.0483035	96.0592	192.128	288.332	384.319	480.331	576.376	672.343
1.70625	0.0412896	0.00814298	0.0262047	0.186115	0.123501	0.0950499	0.0969715	0.013865			1.70625	0.0412896	96.0549	192.12	288.326	384.311	480.329	576.377	672.341
1.71292	0.0322152	0.003685	0.0213697	0.185702	0.120163	0.0964242	0.0975966	0.0113144			1.71292	0.0322152	96.0504	192.115	288.326	384.307	480.33	576.378	672.339
1.71958	0.0190361	-0.000360805	0.0179491	0.186526	0.116825	0.0946859	0.093907	0.00202338			1.71958	0.0190361	96.0464	192.111	288.327	384.304	480.328	576.374	672.329
1.72625	0.0112982	-0.00554146	0.0171369	0.184074	0.119209	0.0978237	0.0835818	-0.0141245			1.72625	0.0112982	96.0412	192.111	288.324	384.306	480.332	576.364	672.313
1.73292	0.00894934	-0.00782051	0.024405	0.181182	0.124931	0.105173	0.0720728	-0.0283245			1.73292	0.00894934	96.0389	192.118	288.321	384.312	480.339	576.353	672.299
1.73958	0.00691914	-0.0070241	0.0353972	0.183073	0.126362	0.107963	0.0606236	-0.039449			1.73958	0.00691914	96.0397	192.129	288.323	384.313	480.342	576.341	672.288
1.74625	0.00245215	-0.00339514	0.0431538	0.186909	0.12064	0.106032	0.0510653	-0.0453568			1.74625	0.00245215	96.0434	192.137	288.327	384.308	480.34	576.332	672.282
1.75292	-0.000965475	-0.000754281	0.0445037	0.186626	0.109196	0.0978153	0.0435559	-0.0489148			1.75292	-0.000965475	96.046	192.138	288.327	384.296	480.332	576.324	672.278
1.75958	0.000837098	-0.000987092	0.0376466	0.180695	0.102043	0.0870351	0.0409387	-0.0505782			1.75958	0.000837098	96.0458	192.131	288.321	384.289	480.321	576.321	672.277
1.76625	0.00383052	-2.56743e-05	0.0282059	0.173946	0.0991821	0.0737147	0.0421312	-0.0510473			1.76625	0.00383052	96.0467	192.122	288.314	384.286	480.307	576.323	672.276
1.77292	-0.000215864	-0.00214469	0.0152361	0.169203	0.0953674	0.0592626	0.0403977	-0.0550736			1.77292	-0.000215864	96.0446	192.109	288.309	384.282	480.293	576.321	672.272
1.77958	-0.0101654	-0.00896402	-0.00113555	0.162195	0.0882149	0.0467761	0.0309032	-0.0628466			1.77958	-0.0101654	96.0378	192.092	288.302	384.275	480.281	576.311	672.264
1.78625	-0.0200762	-0.0155344	-0.01425	0.151093	0.0839233	0.0335369	0.0199704	-0.0703707			1.78625	-0.0200762	96.0312	192.079	288.291	384.271	480.267	576.3	672.257
1.79292	-0.0301344	-0.0188873	-0.0220794	0.141428	0.0867844	0.0217026	0.00765575	-0.0789687			1.79292	-0.0301344	96.0279	192.071	288.282	384.274	480.255	576.288	672.248
1.79958	-0.0423712	-0.0196647	-0.0265187	0.134074	0.0901222	0.0166275	-0.00704211	-0.0878525			1.79958	-0.0423712	96.0271	192.067	288.274	384.277	480.25	576.273	672.239
1.80625	-0.0527981	-0.0196924	-0.0311911	0.132512	0.0925064	0.0208338	-0.0207882	-0.0955095			1.80625	-0.0527981	96.0271	192.062	288.273	384.28	480.255	576.26	672.232
1.81292	-0.0537423	-0.0138934	-0.0304818	0.137613	0.0982285	0.0321308	-0.023704	-0.0940021			1.81292	-0.0537423	96.0329	192.063	288.278	384.285	480.266	576.257	672.233
1.81958	-0.0437674	-0.00180822	-0.0205097	0.149429	0.110626	0.0467794	-0.0126324	-0.0862084			1.81958	-0.0437674	96.0449	192.073	288.29	384.298	480.281	576.268	672.241
1.82625	-0.0281767	0.0103407	-0.00929311	0.163842	0.126362	0.0587912	0.00506173	-0.07549			1.82625	-0.0281767	96.0571	192.084	288.304	384.313	480.293	576.286	672.252
1.83292	-0.00994183	0.0207821	-0.00202654	0.175802	0.142574	0.0675585	0.021233	-0.0631412			1.83292	-0.00994183	96.0675	192.091	288.316	384.33	480.301	576.302	672.264
1.83958	0.0104353	0.0305587	0.010253	0.189158	0.162601	0.0772747	0.0370148	-0.04955			1.83958	0.0104353	96.0773	192.104	288.329	384.35	480.311	576.318	672.278
1.84625	0.0281659	0.038401	0.0278942	0.203718	0.187874	0.0855883	0.0482112	-0.0355087			1.84625	0.0281659	96.0852	192.121	288.344	384.375	480.319	576.329	672.292
1.85292	0.0451343	0.0431526	0.0395944	0.221217	0.226974	0.0898019	0.0549623	-0.0202668			1.85292	0.0451343	96.0899	192.133	288.361	384.414	480.324	576.335	672.307
1.85958	0.0554746	0.0478042	0.0365318	0.243153	0.284672	0.0861551	0.0519979	-0.000356329			1.85958	0.0554746	96.0946	192.13	288.383	384.472	480.32	576.333	672.327
1.86625	0.0599996	0.052517	0.0175732	0.271329	0.37241	0.0842665	0.037048	0.0253373			1.86625	0.0599996	96.0993	192.111	288.412	384.559	480.318	576.318	672.353
1.87292	0.0526768	0.058592	-0.010457	0.313511	0.486851	0.0885257	0.0101971	0.0581152			1.87292	0.0526768	96.1053	192.083	288.454	384.674	480.322	576.291	672.385
1.87958	0.0330053	0.0579556	-0.0534291	0.364763	0.625134	0.0903985	-0.0329865	0.0975331			1.87958	0.0330053	96.1047	192.04	288.505	384.812	480.324	576.248	672.425
1.88625	0.00016082	0.051231	-0.115263	0.414905	0.777245	0.0807425	-0.0903509	0.142784			1.88625	0.00016082	96.098	191.978	288.555	384.964	480.315	576.19	672.47
1.89292	-0.0485745	0.0383968	-0.19517	0.456683	0.921726	0.0564168	-0.160417	0.182878			1.89292	-0.0485745	96.0852	191.898	288.597	385.109	480.29	576.12	672.51
1.89958	-0.114215	0.0186583	-0.290746	0.485545	1.03712	0.0178128	-0.240033	0.202241			1.89958	-0.114215	96.0654	191.803	288.626	385.224	480.252	576.04	672.53
1.90625	-0.190135	-0.00971172	-0.395609	0.497708	1.10769	-0.0343637	-0.327048	0.194375			1.90625	-0.190135	96.037	191.698	288.638	385.295	480.199	575.953	672.522
1.91292	-0.261581	-0.0455488	-0.500604	0.488186	1.13678	-0.0989038	-0.409608	0.166644			1.91292	-0.261581	96.0012	191.593	288.628	385.324	480.135	575.871	672.494
1.91958	-0.324672	-0.0778154	-0.593796	0.462338	1.12772	-0.166042	-0.480486	0.126748			1.91958	-0.324672	95.9689	191.5	288.603	385.315	480.068	575.8	672.454
1.92625	-0.373345	-0.104194	-0.669526	0.427045	1.09243	-0.222706	-0.534183	0.0755731			1.92625	-0.373345	95.9426	191.424	288.567	385.279	480.011	575.746	672.403
1.93292	-0.404027	-0.124882	-0.720657	0.389233	1.04475	-0.262484	-0.570556	0.0248454			1.93292	-0.404027	95.9219	191.373	288.529	385.232	479.971	575.71	672.352
1.93958	-0.405941	-0.135338	-0.742963	0.354001	1.0047	-0.273545	-0.5809	-0.00897614			1.93958	-0.405941	95.9114	191.351	288.494	385.192	479.96	575.7	672.318
1.94625	-0.385433	-0.128115	-0.733518	0.333803	0.979424	-0.26232	-0.562314	-0.0160581			1.94625	-0.385433	95.9186	191.36	288.474	385.166	479.971	575.718	672.311
1.95292	-0.347395	-0.104784	-0.702141	0.334082	0.97084	-0.230274	-0.523037	-0.00512485			1.95292	-0.347395	95.942	191.391	288.474	385.158	480.003	575.757	672.322
1.95958	-0.297258	-0.0725515	-0.653935	0.355375	0.97084	-0.182815	-0.471713	0.0175707			1.95958	-0.297258	95.9742	191.44	288.496	385.158	480.051	575.809	672.345
1.96625	-0.236269	-0.0316517	-0.596992	0.391398	0.97847	-0.122191	-0.413526	0.0522717			1.96625	-0.236269	96.0151	191.497	288.532	385.165	480.112	575.867	672.38
1.97292	-0.168263	0.0235723	-0.530421	0.442609	0.993729	-0.052858	-0.347991	0.0989126			1.97292	-0.168263	96.0703	191.563	288.583	385.181	480.181	575.933	672.426
1.97958	-0.100998	0.0875522	-0.461987	0.504034	1.01471	0.0110609	-0.282057	0.150495			1.97958	-0.100998	96.1343	191.632	288.644	385.202	480.245	575.998	672.478
1.98625	-0.0291504	0.152786	-0.39604	0.566718	1.05095	0.077571	-0.214688	0.203808			1.98625	-0.0291504	96.1995	191.697	288.707	385.238	480.311	576.066	672.531
1.99292	0.0534468	0.226684	-0.323184	0.631207	1.10579	0.152175	-0.137561	0.266739			1.99292	0.0534468	96.2734	191.77	288.771	385.293	480.386	576.143	672.594
1.99958	0.170236	0.321816	-0.233677	0.703197	1.20497	0.255609	-0.0373082	0.349949			1.99958	0.170236	96.3686	191.86	288.843	385.392	480.489	576.243	672.677
2.00625	0.359072	0.467227	-0.100815	0.813074	1.3814	0.419772	0.11774	0.476287			2.00625	0.359072	96.514	191.993	288.953	385.568	480.654	576.398	672.804
2.01292	0.676486	0.7061	0.106244	1.00878	1.68896	0.698791	0.376229	0.689888			2.01292	0.676486	96.7529	192.2	289.149	385.876	480.933	576.657	673.017
2.01958	1.1904	1.102	0.445777	1.35247	2.19154	1.16117	0.801352	1.05622			2.01958	1.1904	97.1487	192.539	289.493	386.379	481.395	577.082	673.383
2.02625	1.96611	1.7226	0.984256	1.90752	2.95305	1.86865	1.46021	1.64202			2.02625	1.96611	97.7694	193.078	290.048	387.14	482.102	577.741	673.969
2.03292	3.06027	2.62703	1.78599	2.73299	4.03118	2.87811	2.41534	2.50925			2.03292	3.06027	98.6738	193.879	290.873	388.218	483.112	578.696	674.837
2.03958	4.51531	3.86556	2.90455	3.88519	5.46885	4.23742	3.71799	3.70535			2.03958	4.51531	99.9123	194.998	292.025	389.656	484.471	579.999	676.033
2.04625	6.36526	5.47619	4.38529	5.40954	7.29656	5.97849	5.39988	5.27067			2.04625	6.36526	101.523	196.479	293.55	391.484	486.212	581.68	677.598
2.05292	8.62771	7.48505	6.26826	7.32954	9.53388	8.12132	7.48079	7.23232			2.05292	8.62771	103.532	198.362	295.47	393.721	488.355	583.761	679.56
2.05958	11.3092	9.90234	8.57241	9.66075	12.1875	10.6801	9.97226	9.60146			2.05958	11.3092	105.949	200.666	297.801	396.374	490.914	586.253	681.929
2.06625	14.4218	12.7391	11.2997	12.4123	15.2698	13.6748	12.8868	12.3905			2.06625	14.4218	108.786	203.393	300.553	399.457	493.909	589.167	684.718
2.07292	17.989	16.0183	14.4632	15.6066	18.8084	17.1281	16.2467	15.6215			2.07292	17.989	112.065	206.557	303.747	402.995	497.362	592.527	687.949
2.07958	22.0535	19.7721	18.0923	19.2706	22.85	21.0723	20.0879	19.3329			2.07958	22.0535	115.819	210.186	307.411	407.037	501.306	596.368	691.66
2.08625	26.6759	24.0481	22.2306	23.448	27.463	25.5674	24.4632	23.5756			2.08625	26.6759	120.095	214.324	311.588	411.65	505.801	600.744	695.903
2.09292	31.9348	28.9055	26.9317	28.1991	32.7296	30.6894	29.4467	28.4125			2.09292	31.9348	124.952	219.025	316.339	416.917	510.923	605.727	700.74
2.09958	37.9484	34.4347	32.2782	33.6094	38.7592	36.5439	35.1376	33.9317			2.09958	37.9484	130.481	224.372	321.75	422.946	516.778	611.418	706.259
2.10625	44.8733	40.7642	38.3992	39.8048	45.7034	43.2749	41.6744	40.2621			2.10625	44.8733	136.811	230.493	327.945	429.89	523.509	617.955	712.589
2.11292	52.931	48.0739	45.4596	46.9571	53.7825	51.0894	49.2503	47.5818			2.11292	52.931	144.121	237.553	335.097	437.969	531.323	625.531	719.909
2.11958	62.4117	56.6048	53.6829	55.2991	63.3001	60.2711	58.1263	56.1403			2.11958	62.4117	152.652	245.776	343.439	447.487	540.505	634.407	728.468
2.12625	73.6986	66.6768	63.3708	65.1455	74.6613	71.2033	68.6632	66.2767			2.12625	73.6986	162.724	255.464	353.286	458.848	551.437	644.944	738.604
2.13292	87.3029	78.7239	74.9418	76.924	88.4032	84.3991	81.3371	78.4517			2.13292	87.3029	174.771	267.035	365.064	472.59	564.633	657.618	750.779
2.13958	103.867	93.3154	88.9377	91.2014	105.226	100.524	96.7825	93.2829			2.13958	103.867	189.362	281.031	379.342	489.413	580.758	673.063	765.61
2.14625	124.116	111.138	106.041	108.683	125.929	120.363	115.765	111.528			2.14625	124.116	207.185	298.134	396.823	510.116	600.597	692.046	783.856
2.15292	148.689	132.905	127.006	130.143	151.246	144.696	139.075	134.015			2.15292	148.689	228.952	319.1	418.283	535.433	624.929	715.356	806.342
2.15958	177.784	159.134	152.483	156.231	181.458	173.974	167.259	161.416			2.15958	177.784	255.181	344.577	444.371	565.645	654.208	743.54	833.743
2.16625	210.502	189.686	182.605	187.045	215.741	207.709	200.065	193.802			2.16625	210.502	285.733	374.699	475.186	599.928	687.943	776.345	866.129
2.17292	244.141	223.055	216.306	221.429	251.398	243.688	235.694	229.904			2.17292	244.141	319.102	408.4	509.569	635.585	723.922	811.975	902.232
2.17958	274.039	255.762	250.627	256.283	283.641	277.546	270.233	266.4			2.17958	274.039	351.808	442.721	544.423	667.828	757.78	846.514	938.728
2.18625	294.499	282.608	280.647	286.556	306.489	303.389	298.04	297.945			2.18625	294.499	378.654	472.741	574.696	690.676	783.623	874.321	970.272
2.19292	300.523	297.967	300.531	306.332	314.548	315.452	313.224	318.344			2.19292	300.523	394.014	492.624	594.473	698.735	795.686	889.505	990.671
2.19958	289.494	297.609	305.334	310.68	304.802	309.998	311.55	322.506			2.19958	289.494	393.656	497.428	598.82	688.989	790.232	887.83	994.834
2.20625	262.076	280.11	292.651	297.285	277.629	286.57	291.85	308.13			2.20625	262.076	376.156	484.745	585.425	661.816	766.803	868.13	980.457
2.21292	222.185	247.393	263.449	267.264	236.866	248.25	256.473	276.5			2.21292	222.185	343.44	455.542	555.404	621.053	728.484	832.754	948.827
2.21958	176.058	204.388	221.969	225.018	188.901	200.997	210.833	232.288			2.21958	176.058	300.435	414.062	513.158	573.088	681.231	787.114	904.616
2.22625	130.572	157.767	174.688	177.163	140.947	152.073	162.019	182.423			2.22625	130.572	253.814	366.782	465.303	525.134	632.307	738.3	854.75
2.23292	91.3093	114.096	128.553	130.725	99.0086	107.989	116.8	134.199			2.23292	91.3093	210.143	320.646	418.865	483.196	588.223	693.08	806.527
2.23958	61.2496	78.033	89.0242	91.1706	66.4415	72.8142	79.8018	93.2369			2.23958	61.2496	174.08	281.118	379.311	450.629	553.048	656.082	765.564
2.24625	40.6346	51.4674	58.8714	61.2082	43.7365	47.6588	52.7308	62.2616			2.24625	40.6346	147.514	250.965	349.348	427.923	527.893	629.011	734.589
2.25292	27.857	33.8226	38.1488	40.8233	29.3574	31.3432	34.8245	41.1769			2.25292	27.857	129.869	230.242	328.964	413.544	511.577	611.105	713.504
2.25958	20.6315	23.1202	25.1362	28.2391	20.967	21.6044	23.9815	28.1108			2.25958	20.6315	119.167	217.23	316.379	405.154	501.838	600.262	700.438
2.26625	16.8657	17.0938	17.5297	21.1015	16.3646	16.1449	17.8705	20.6419			2.26625	16.8657	113.141	209.623	309.242	400.552	496.379	594.151	692.969
2.27292	15.0293	13.8668	13.2838	17.3156	13.9208	13.185	14.5874	16.6258			2.27292	15.0293	109.914	205.377	305.456	398.108	493.419	590.868	688.953
2.27958	14.1521	12.1679	10.9436	15.3762	12.5995	11.5623	12.8464	14.5278			2.27958	14.1521	108.215	203.037	303.516	396.786	491.796	589.127	686.855
2.28625	13.6809	11.229	9.61209	14.3504	11.8108	10.6015	11.8747	13.3925			2.28625	13.6809	107.276	201.706	302.491	395.998	490.835	588.155	685.72
2.29292	13.3177	10.6317	8.78577	13.712	11.2419	9.94218	11.2436	12.6854			2.29292	13.3177	106.678	200.879	301.852	395.429	490.176	587.524	685.013
2.29958	12.9212	10.161	8.20301	13.1876	10.7398	9.41083	10.7377	12.1337			2.29958	12.9212	106.208	200.297	301.328	394.927	489.645	587.018	684.461
2.30625	12.4358	9.71499	7.73016	12.6472	10.2386	8.92625	10.2527	11.6052			2.30625	12.4358	105.762	199.824	300.787	394.426	489.16	586.533	683.932
2.31292	11.8459	9.24666	7.30182	12.0419	9.70459	8.44593	9.74264	11.041			2.31292	11.8459	105.293	199.395	300.182	393.892	488.68	586.023	683.368
2.31958	11.1655	8.74182	6.88067	11.3636	9.13334	7.95289	9.18743	10.4236			2.31958	11.1655	104.789	198.974	299.504	393.32	488.187	585.468	682.751
2.32625	10.4315	8.20899	6.4575	10.6326	8.54206	7.45279	8.60044	9.76587			2.32625	10.4315	104.256	198.551	298.773	392.729	487.687	584.881	682.093
2.33292	9.68778	7.66655	6.0411	9.87883	7.95746	6.95727	8.00772	9.09373			2.33292	9.68778	103.713	198.135	298.019	392.144	487.191	584.288	681.421
2.33958	8.95995	7.12946	5.63577	9.13126	7.39193	6.47125	7.42882	8.42598			2.33958	8.95995	103.176	197.729	297.272	391.579	486.705	583.709	680.753
2.34625	8.25514	6.6055	5.24416	8.41135	6.84547	5.99573	6.87118	7.7747			2.34625	8.25514	102.652	197.338	296.552	391.032	486.229	583.152	680.102
2.35292	7.58999	6.10279	4.86651	7.73193	6.33049	5.54184	6.34294	7.15469			2.35292	7.58999	102.15	196.96	295.872	390.518	485.776	582.623	679.482
2.35958	6.97523	5.63324	4.51432	7.10234	5.85699	5.12217	5.8516	6.57738			2.35958	6.97523	101.68	196.608	295.243	390.044	485.356	582.132	678.905
2.36625	6.40918	5.19927	4.19071	6.52546	5.42402	4.73844	5.40031	6.04137			2.36625	6.40918	101.246	196.284	294.666	389.611	484.972	581.681	678.369
2.37292	5.87964	4.80278	3.89255	6.00171	5.02348	4.39035	4.9876	5.54617			2.37292	5.87964	100.85	195.986	294.142	389.21	484.624	581.268	677.873
2.37958	5.38324	4.44182	3.62202	5.53076	4.65727	4.07933	4.61241	5.09222			2.37958	5.38324	100.489	195.716	293.671	388.844	484.313	580.893	677.419
2.38625	4.93195	4.12244	3.38513	5.10851	4.33302	3.80856	4.27898	4.68844			2.38625	4.93195	100.169	195.479	293.249	388.52	484.042	580.559	677.016
2.39292	4.52253	3.84432	3.18562	4.73182	4.04644	3.57165	3.98352	4.33356			2.39292	4.52253	99.8911	195.279	292.872	388.233	483.805	580.264	676.661
2.39958	4.14469	3.59732	3.00962	4.38994	3.78799	3.35478	3.7153	4.01313			2.39958	4.14469	99.6441	195.103	292.53	387.975	483.589	579.996	676.34
2.40625	3.79748	3.37259	2.84692	4.07447	3.55721	3.15336	3.46814	3.72449			2.40625	3.79748	99.4193	194.94	292.215	387.744	483.387	579.749	676.052
2.41292	3.48548	3.1687	2.69655	3.78625	3.35312	2.97201	3.24174	3.46529			2.41292	3.48548	99.2155	194.79	291.927	387.54	483.206	579.522	675.793
2.41958	3.21104	2.98382	2.56013	3.52801	3.16572	2.80751	3.03197	3.23607			2.41958	3.21104	99.0306	194.654	291.668	387.353	483.041	579.312	675.563
2.42625	2.96519	2.81044	2.43381	3.30117	2.98691	2.6528	2.83836	3.02168			2.42625	2.96519	98.8572	194.527	291.441	387.174	482.887	579.119	675.349
2.43292	2.74316	2.64073	2.31086	3.09826	2.81811	2.50548	2.66046	2.81715			2.43292	2.74316	98.6875	194.404	291.239	387.005	482.739	578.941	675.144
2.43958	2.54852	2.4798	2.19649	2.91257	2.66218	2.36707	2.50222	2.62715			2.43958	2.54852	98.5266	194.29	291.053	386.849	482.601	578.783	674.954
2.44625	2.38387	2.33785	2.09328	2.74209	2.52104	2.2453	2.36446	2.45563			2.44625	2.38387	98.3846	194.187	290.882	386.708	482.479	578.645	674.783
2.45292	2.24446	2.21742	2.00314	2.58926	2.39372	2.13593	2.24781	2.30325			2.45292	2.24446	98.2642	194.097	290.73	386.581	482.37	578.528	674.631
2.45958	2.11805	2.11043	1.91904	2.45195	2.27785	2.03111	2.14725	2.16336			2.45958	2.11805	98.1572	194.013	290.592	386.465	482.265	578.428	674.491
2.46625	1.99878	2.00475	1.8388	2.32254	2.17199	1.92737	2.04854	2.03432			2.46625	1.99878	98.0515	193.932	290.463	386.359	482.161	578.329	674.362
2.47292	1.88744	1.90428	1.75944	2.20069	2.06995	1.82671	1.94854	1.91573			2.47292	1.88744	97.951	193.853	290.341	386.257	482.06	578.229	674.243
2.47958	1.78389	1.81132	1.67827	2.09125	1.97744	1.73866	1.85396	1.80799			2.47958	1.78389	97.8581	193.772	290.232	386.164	481.972	578.134	674.135
2.48625	1.68749	1.72484	1.59836	1.99929	1.89209	1.66076	1.76706	1.71339			2.48625	1.68749	97.7716	193.692	290.14	386.079	481.895	578.048	674.041
2.49292	1.59704	1.63829	1.52235	1.91563	1.81341	1.58888	1.68392	1.62732			2.49292	1.59704	97.685	193.616	290.056	386	481.823	577.964	673.955
2.49958	1.51479	1.55541	1.45035	1.83427	1.73998	1.52045	1.60216	1.54778			2.49958	1.51479	97.6022	193.544	289.975	385.927	481.754	577.883	673.875
2.50625	1.43883	1.48439	1.37955	1.75751	1.67131	1.45514	1.52572	1.47438			2.50625	1.43883	97.5311	193.473	289.898	385.858	481.689	577.806	673.802
2.51292	1.37	1.42214	1.31191	1.68451	1.61076	1.39594	1.45839	1.40831			2.51292	1.37	97.4689	193.405	289.825	385.798	481.63	577.739	673.736
2.51958	1.30655	1.36768	1.25132	1.61421	1.5564	1.33943	1.3929	1.34861			2.51958	1.30655	97.4144	193.345	289.754	385.743	481.573	577.673	673.676
2.52625	1.25023	1.31915	1.19933	1.54556	1.50824	1.28938	1.33455	1.29245			2.52625	1.25023	97.3659	193.293	289.686	385.695	481.523	577.615	673.62
2.53292	1.19696	1.27699	1.15475	1.48655	1.46055	1.24694	1.28557	1.24314			2.53292	1.19696	97.3237	193.248	289.627	385.648	481.481	577.566	673.57
2.53958	1.14421	1.23525	1.11555	1.43125	1.41335	1.20979	1.24366	1.19663			2.53958	1.14421	97.282	193.209	289.572	385.6	481.444	577.524	673.524
2.54625	1.09823	1.19546	1.07701	1.37479	1.36757	1.17702	1.20555	1.15111			2.54625	1.09823	97.2422	193.171	289.515	385.555	481.411	577.486	673.478
2.55292	1.05853	1.16134	1.04111	1.32105	1.32561	1.14215	1.16467	1.10508			2.55292	1.05853	97.2081	193.135	289.461	385.513	481.376	577.445	673.432
2.55958	1.02647	1.13309	1.00692	1.27294	1.28651	1.10572	1.12618	1.06109			2.55958	1.02647	97.1798	193.1	289.413	385.474	481.339	577.407	673.388
2.56625	0.999316	1.10233	0.976535	1.2286	1.25217	1.07002	1.0884	1.01936			2.56625	0.999316	97.1491	193.07	289.369	385.439	481.304	577.369	673.347
2.57292	0.979048	1.07227	0.952832	1.18496	1.22738	1.03692	1.05594	0.981672			2.57292	0.979048	97.119	193.046	289.325	385.414	481.271	577.336	673.309
2.57958	0.964381	1.04604	0.933519	1.14967	1.21117	1.01024	1.02848	0.951154			2.57958	0.964381	97.0928	193.027	289.29	385.398	481.244	577.309	673.278
2.58625	0.948152	1.02505	0.919989	1.12524	1.19877	0.986447	1.00231	0.926824			2.58625	0.948152	97.0718	193.013	289.266	385.386	481.22	577.283	673.254
2.59292	0.927874	1.00248	0.907534	1.10513	1.18208	0.96606	0.97669	0.903778			2.59292	0.927874	97.0492	193.001	289.245	385.369	481.2	577.257	673.231
2.59958	0.903089	0.977734	0.892878	1.08491	1.16205	0.943605	0.952179	0.877121			2.59958	0.903089	97.0245	192.986	289.225	385.349	481.177	577.233	673.204
2.60625	0.877516	0.952431	0.873822	1.0668	1.13964	0.922367	0.929563	0.84848			2.60625	0.877516	96.9992	192.967	289.207	385.327	481.156	577.21	673.176
2.61292	0.851665	0.926804	0.850412	1.05348	1.11341	0.901201	0.903898	0.818085			2.61292	0.851665	96.9736	192.944	289.194	385.3	481.135	577.184	673.145
2.61958	0.829012	0.900035	0.820547	1.03783	1.08337	0.877362	0.874635	0.784641			2.61958	0.829012	96.9468	192.914	289.178	385.27	481.111	577.155	673.112
2.62625	0.81262	0.874378	0.788472	1.01613	1.05619	0.857086	0.849996	0.753262			2.62625	0.81262	96.9211	192.882	289.156	385.243	481.091	577.131	673.081
2.63292	0.804214	0.857954	0.764172	0.997446	1.04094	0.846174	0.83737	0.734453			2.63292	0.804214	96.9047	192.858	289.138	385.228	481.08	577.118	673.062
2.63958	0.799294	0.849237	0.755216	0.989192	1.03235	0.846167	0.835674	0.733843			2.63958	0.799294	96.896	192.849	289.129	385.219	481.08	577.116	673.061
2.64625	0.791796	0.846985	0.75525	0.986229	1.02472	0.843573	0.838405	0.743511			2.64625	0.791796	96.8937	192.849	289.126	385.212	481.077	577.119	673.071
2.65292	0.779521	0.844902	0.756691	0.977405	1.01662	0.834783	0.844036	0.756211			2.65292	0.779521	96.8917	192.85	289.118	385.204	481.069	577.125	673.083
2.65958	0.765685	0.846374	0.759984	0.967049	1.01376	0.830298	0.852766	0.770557			2.65958	0.765685	96.8931	192.853	289.107	385.201	481.064	577.133	673.098
2.66625	0.753427	0.851416	0.766991	0.962478	1.01662	0.832861	0.864956	0.787043			2.66625	0.753427	96.8982	192.86	289.103	385.204	481.067	577.145	673.114
2.67292	0.745019	0.857084	0.774383	0.962202	1.0252	0.840588	0.875527	0.801294			2.67292	0.745019	96.9038	192.868	289.102	385.212	481.074	577.156	673.129
2.67958	0.741066	0.860674	0.775701	0.963057	1.03951	0.848361	0.879977	0.808222			2.67958	0.741066	96.9074	192.869	289.103	385.227	481.082	577.16	673.135
2.68625	0.739343	0.862057	0.768956	0.96415	1.05524	0.859995	0.876723	0.811036			2.68625	0.739343	96.9088	192.862	289.104	385.242	481.094	577.157	673.138
2.69292	0.738262	0.859242	0.756999	0.965614	1.06478	0.870499	0.864524	0.80822			2.69292	0.738262	96.906	192.851	289.106	385.252	481.104	577.145	673.135
2.69958	0.722618	0.84724	0.74257	0.958927	1.05095	0.862347	0.841057	0.796695			2.69958	0.722618	96.894	192.836	289.099	385.238	481.096	577.122	673.124
2.70625	0.595093	0.806713	0.705635	0.917586	0.923157	0.770431	0.76957	0.746155			2.70625	0.595093	96.8535	192.799	289.058	385.11	481.004	577.05	673.073
2.71292	-0.272456	0.559273	0.509966	0.69635	0.105381	0.180892	0.384383	0.466289			2.71292	-0.272456	96.606	192.603	288.837	384.292	480.415	576.665	672.794
2.71958	-4.33852	-0.894273	-0.647212	-0.577714	-3.71599	-2.74889	-1.67466	-1.12363			2.71958	-4.33852	95.1525	191.446	287.563	380.471	477.485	574.606	671.204
2.72625	-17.2764	-6.88728	-5.7435	-6.06832	-16.0499	-12.9109	-9.55781	-7.68742			2.72625	-17.2764	89.1595	186.35	282.072	368.137	467.323	566.723	664.64
2.73292	-46.3311	-23.8265	-21.2561	-22.4395	-44.2252	-37.6497	-30.5495	-26.4572			2.73292	-46.3311	72.2203	170.837	265.701	339.962	442.584	545.731	645.87
2.73958	-94.2774	-58.0751	-54.8464	-57.2636	-91.5031	-81.5653	-70.8742	-64.9564			2.73958	-94.2774	37.9716	137.247	230.877	292.684	398.668	505.406	607.371
2.74625	-154.174	-109.492	-108.524	-112.116	-151.504	-140.242	-128.732	-123.674			2.74625	-154.174	-13.4456	83.5695	176.024	232.683	339.992	447.548	548.654
2.75292	-212.055	-168.451	-173.644	-177.968	-210.375	-200.695	-192.425	-192.142			2.75292	-212.055	-72.4041	18.4491	110.172	173.812	279.538	383.856	480.186
2.75958	-254.88	-220.954	-234.737	-239.37	-254.768	-248.914	-246.851	-254.2			2.75958	-254.88	-124.908	-42.6438	48.7704	129.419	231.32	329.43	418.127
2.76625	-274.611	-255.885	-278.016	-282.821	-276.307	-275.536	-280.719	-296.397			2.76625	-274.611	-159.838	-85.9225	5.31884	107.88	204.698	295.562	375.93
2.77292	-267.342	-266.903	-295.145	-300.195	-270.836	-275.709	-287.77	-310.82			2.77292	-267.342	-170.856	-103.052	-12.0543	113.351	204.524	288.511	361.507
2.77958	-234.22	-251.507	-282.365	-287.81	-239.082	-249.048	-266.061	-294.218			2.77958	-234.22	-155.46	-90.2714	0.329761	145.105	231.185	310.219	378.109
2.78625	-184.581	-213.184	-241.876	-248.149	-189.82	-202.701	-220.795	-250.183			2.78625	-184.581	-117.137	-49.7829	39.9911	194.367	277.533	355.485	422.144
2.79292	-133.208	-163.284	-184.923	-192.583	-137.661	-150.668	-165.315	-191.454			2.79292	-133.208	-67.2372	7.17091	95.5573	246.526	329.566	410.966	480.874
2.79958	-91.535	-115.833	-127.774	-137.101	-94.3313	-105.806	-114.432	-134.484			2.79958	-91.535	-19.786	64.3194	151.039	289.856	374.428	461.848	537.843
2.80625	-62.4108	-79.1455	-82.2273	-92.8273	-63.0298	-72.8915	-75.8374	-89.81			2.80625	-62.4108	16.9013	109.866	195.313	321.157	407.342	500.443	582.517
2.81292	-42.7588	-53.4027	-50.6313	-61.6052	-40.6742	-49.5082	-48.7164	-58.45			2.81292	-42.7588	42.6441	141.462	226.535	343.513	430.726	527.564	613.877
2.81958	-28.7851	-34.7952	-29.1963	-39.6451	-23.1714	-31.3509	-28.7683	-36.1632			2.81958	-28.7851	61.2516	162.897	248.495	361.016	448.883	547.512	636.164
2.82625	-18.0123	-19.8556	-13.5681	-22.776	-7.79343	-15.4132	-12.3841	-18.6959			2.82625	-18.0123	76.1912	178.525	265.364	376.394	464.821	563.896	653.631
2.83292	-8.89834	-6.4282	-0.714994	-8.25642	7.16877	0.0735528	2.66856	-3.27917			2.83292	-8.89834	89.6186	191.379	279.884	391.356	480.307	578.949	669.048
2.83958	-0.374723	6.91848	11.4085	5.72931	22.8796	16.2414	17.8837	11.8762			2.83958	-0.374723	102.965	203.502	293.87	407.067	496.475	594.164	684.203
2.84625	8.34565	21.2215	24.3309	20.4814	40.1893	33.8833	34.2754	27.993			2.84625	8.34565	117.268	216.424	308.622	424.376	514.117	610.556	700.32
2.85292	17.8838	37.3103	39.1334	36.9343	59.6828	53.5426	52.5142	45.8828			2.85292	17.8838	133.357	231.227	325.075	443.87	533.776	628.795	718.21
2.85958	28.7815	55.8231	56.5029	55.7192	81.6307	75.491	72.9685	65.9821			2.85958	28.7815	151.87	248.596	343.859	465.818	555.725	649.249	738.309
2.86625	41.4812	77.1728	76.7961	77.1443	105.957	99.6878	95.6826	88.3918			2.86625	41.4812	173.22	268.89	365.285	490.144	579.922	671.963	760.719
2.87292	56.4436	101.484	100.018	101.159	132.361	125.825	120.358	112.836			2.87292	56.4436	197.531	292.112	389.299	516.548	606.058	696.638	785.164
2.87958	74.7041	128.795	125.909	127.427	161.198	153.978	146.802	138.882			2.87958	74.7041	224.842	318.002	415.568	545.385	634.211	723.082	811.21
2.88625	98.9012	159.936	154.676	156.076	195.189	186.324	176.411	167.045			2.88625	98.9012	255.982	346.77	444.217	579.376	666.557	752.691	839.373
2.89292	133.525	197.667	188.493	189.436	240.355	228.662	214.105	200.955			2.89292	133.525	293.714	380.586	477.576	624.542	708.896	790.385	873.282
2.89958	182.958	246.432	232.297	233.148	303.749	288.976	268.091	248.484			2.89958	182.958	342.479	424.39	521.288	687.936	769.21	844.371	920.811
2.90625	248.053	309.537	291.712	294.104	388.33	372.332	345.565	318.823			2.90625	248.053	405.584	483.806	582.244	772.517	852.566	921.845	991.15
2.91292	323.972	385.512	368.588	375.419	488.955	475.794	446.773	416.209			2.91292	323.972	481.559	560.682	663.559	873.142	956.028	1023.05	1088.54
2.91958	400.971	466.767	457.752	472.417	592.628	587.442	562.269	535.032			2.91958	400.971	562.813	649.845	760.557	976.815	1067.68	1138.55	1207.36
2.92625	466.926	541.419	547.588	572.848	681.989	689.474	674.97	660.085			2.92625	466.926	637.466	739.682	860.988	1066.18	1169.71	1251.25	1332.41
2.93292	510.181	596.405	623.201	660.219	739.63	762.653	764.547	770.497			2.93292	510.181	692.451	815.295	948.359	1123.82	1242.89	1340.83	1442.82
2.93958	522.632	620.678	669.999	717.78	752.763	791.246	812.454	844.732			2.93958	522.632	716.724	862.092	1005.92	1136.95	1271.48	1388.73	1517.06
2.94625	502.707	608.576	677.59	732.919	717.983	768.42	807.63	866.472			2.94625	502.707	704.622	869.684	1021.06	1102.17	1248.65	1383.91	1538.8
2.95292	456.261	562.443	643.767	701.826	643.275	699.533	751.205	830.658			2.95292	456.261	658.489	835.861	989.966	1027.46	1179.77	1327.49	1502.99
2.95958	394.086	492.215	576.071	631.688	544.936	600.26	656.516	746.164			2.95958	394.086	588.261	768.164	919.828	929.123	1080.49	1232.8	1418.49
2.96625	327.594	411.462	488.898	537.955	441.01	490.107	543.514	632.133			2.96625	327.594	507.509	680.992	826.096	825.197	970.34	1119.79	1304.46
2.97292	265.403	332.473	397.729	438	345.518	385.648	431.237	510.152			2.97292	265.403	428.52	589.822	726.14	729.705	865.881	1007.52	1182.48
2.97958	212.199	263.207	314.301	345.449	266.085	296.922	332.717	397.341			2.97958	212.199	359.254	506.394	633.589	650.272	777.155	908.998	1069.67
2.98625	169.276	206.9	244.823	267.833	204.554	227.356	253.749	303.327			2.98625	169.276	302.946	436.916	555.974	588.741	707.589	830.03	975.654
2.99292	135.79	163.285	190.674	207.174	159.055	175.718	194.392	230.756			2.99292	135.79	259.332	382.768	495.314	543.242	655.952	770.672	903.084
2.99958	109.984	130.29	150.196	161.929	126.158	138.522	151.506	177.603			2.99958	109.984	226.337	342.289	450.069	510.345	618.755	727.787	849.93
3.00625	90.0258	105.402	120.457	128.953	102.396	111.886	121.013	139.731			3.00625	90.0258	201.449	312.551	417.094	486.584	592.12	697.293	812.059
3.01292	74.3992	86.4232	98.5134	104.944	84.9509	92.5198	99.2362	112.839			3.01292	74.3992	182.47	290.607	393.085	469.138	572.754	675.517	785.166
3.01958	61.96	71.6852	81.9888	87.1709	71.7587	77.9794	83.3661	93.409			3.01958	61.96	167.732	274.082	375.311	455.946	558.213	659.647	765.736
3.02625	51.8719	59.9956	69.1639	73.6314	61.3956	66.5782	71.4139	78.9112			3.02625	51.8719	156.042	261.257	361.772	445.583	546.812	647.694	751.239
3.03292	43.5262	50.515	58.8744	62.9481	52.9146	57.2123	62.0206	67.6392			3.03292	43.5262	146.562	250.968	351.088	437.102	537.446	638.301	739.966
3.03958	36.4853	42.6546	50.3566	54.2038	45.7072	49.2004	54.2727	58.4851			3.03958	36.4853	138.701	242.45	342.344	429.894	529.434	630.553	730.812
3.04625	30.4482	36.0043	43.1191	46.8045	39.3996	42.1493	47.5793	50.7543			3.04625	30.4482	132.051	235.213	334.945	423.587	522.383	623.86	723.082
3.05292	25.2213	30.2877	36.8515	40.3749	33.7772	35.856	41.5823	44.0282			3.05292	25.2213	126.334	228.945	328.515	417.964	516.09	617.863	716.355
3.05958	20.6908	25.326	31.3551	34.6852	28.7275	30.2248	36.0894	38.0609			3.05958	20.6908	121.373	223.449	322.825	412.915	510.459	612.37	710.388
3.06625	16.7913	21.0066	26.5055	29.6075	24.2033	25.2216	31.0155	32.7144			3.06625	16.7913	117.053	218.599	317.748	408.39	505.455	607.296	705.042
3.07292	13.4881	17.2683	22.225	25.0748	20.1898	20.8364	26.3458	27.9223			3.07292	13.4881	113.315	214.319	313.215	404.377	501.07	602.626	700.25
3.07958	10.7522	14.0776	18.4649	21.0557	16.6821	17.065	22.1032	23.654			3.07958	10.7522	110.124	210.558	309.196	400.869	497.299	598.384	695.981
3.08625	8.54539	11.4079	15.196	17.5308	13.67	13.8922	18.3196	19.8884			3.08625	8.54539	107.455	207.29	305.671	397.857	494.126	594.6	692.216
3.09292	6.81864	9.22108	12.3979	14.4872	11.1432	11.2874	15.0217	16.603			3.09292	6.81864	105.268	204.491	302.627	395.33	491.521	591.302	688.93
3.09958	5.50019	7.47632	10.0525	11.916	9.07707	9.20493	12.22	13.782			3.09958	5.50019	103.523	202.146	300.056	393.264	489.439	588.501	686.109
3.10625	4.51154	6.11797	8.12835	9.79057	7.42626	7.57753	9.90332	11.4047			3.10625	4.51154	102.165	200.222	297.931	391.613	487.811	586.184	683.732
3.11292	3.77718	5.08228	6.58576	8.0733	6.13499	6.33173	8.04136	9.44296			3.11292	3.77718	101.129	198.679	296.214	390.322	486.566	584.322	681.77
3.11958	3.23508	4.30262	5.38025	6.71711	5.14317	5.38979	6.58279	7.85934			3.11958	3.23508	100.349	197.474	294.857	389.33	485.624	582.863	680.187
3.12625	2.834	3.71648	4.45681	5.66642	4.39453	4.68033	5.46701	6.60706			3.12625	2.834	99.7632	196.55	293.807	388.582	484.914	581.748	678.934
3.13292	2.52954	3.27679	3.75852	4.86408	3.82948	4.14457	4.62205	5.63761			3.13292	2.52954	99.3235	195.852	293.004	388.016	484.378	580.903	677.965
3.13958	2.29308	2.93994	3.23276	4.25221	3.39508	3.73283	3.98669	4.90022			3.13958	2.29308	98.9867	195.326	292.392	387.582	483.967	580.267	677.227
3.14625	2.1008	2.67065	2.83662	3.78408	3.04842	3.406	3.5037	4.34101			3.14625	2.1008	98.7174	194.93	291.924	387.235	483.64	579.784	676.668
3.15292	1.93888	2.44195	2.53062	3.41596	2.76375	3.13876	3.12952	3.91109			3.15292	1.93888	98.4887	194.624	291.556	386.951	483.373	579.41	676.238
3.15958	1.79882	2.24132	2.2842	3.11773	2.52628	2.91093	2.83252	3.5736			3.15958	1.79882	98.2881	194.378	291.258	386.713	483.145	579.113	675.901
3.16625	1.67397	2.06424	2.07812	2.86982	2.32315	2.71228	2.58858	3.29972			3.16625	1.67397	98.111	194.172	291.01	386.51	482.946	578.869	675.627
3.17292	1.55922	1.90303	1.89953	2.65888	2.14767	2.53354	2.38468	3.06746			3.17292	1.55922	97.9498	193.993	290.799	386.335	482.767	578.665	675.395
3.17958	1.45183	1.75688	1.74223	2.47365	1.99699	2.37513	2.20976	2.86457			3.17958	1.45183	97.8036	193.836	290.614	386.184	482.609	578.49	675.192
3.18625	1.35439	1.6286	1.60177	2.31214	1.86872	2.23532	2.0622	2.68765			3.18625	1.35439	97.6754	193.695	290.452	386.056	482.469	578.343	675.015
3.19292	1.27057	1.5225	1.47965	2.17503	1.75619	2.10953	1.9367	2.5353			3.19292	1.27057	97.5693	193.573	290.315	385.943	482.343	578.217	674.863
3.19958	1.19556	1.43235	1.37407	2.05712	1.65415	1.9978	1.82609	2.40272			3.19958	1.19556	97.4791	193.468	290.197	385.841	482.232	578.107	674.73
3.20625	1.1291	1.35351	1.28155	1.95153	1.55973	1.89923	1.72558	2.28477			3.20625	1.1291	97.4003	193.375	290.092	385.747	482.133	578.006	674.612
3.21292	1.07264	1.28297	1.19855	1.85789	1.47343	1.81296	1.63606	2.18133			3.21292	1.07264	97.3297	193.292	289.998	385.66	482.047	577.917	674.509
3.21958	1.0258	1.22	1.12495	1.7807	1.39427	1.73299	1.55921	2.09261			3.21958	1.0258	97.2668	193.218	289.921	385.581	481.967	577.84	674.42
3.22625	0.977752	1.16029	1.05492	1.71334	1.32036	1.65682	1.48769	2.01192			3.22625	0.977752	97.207	193.148	289.854	385.507	481.891	577.768	674.339
3.23292	0.924497	1.10039	0.985157	1.64369	1.25456	1.58487	1.41335	1.93342			3.23292	0.924497	97.1471	193.079	289.784	385.442	481.819	577.694	674.261
3.23958	0.872235	1.04177	0.916009	1.57041	1.19734	1.51659	1.3424	1.85716			3.23958	0.872235	97.0885	193.01	289.711	385.384	481.75	577.623	674.184
3.24625	0.822806	0.984239	0.852201	1.49916	1.14584	1.44981	1.27873	1.78771			3.24625	0.822806	97.031	192.946	289.639	385.333	481.684	577.559	674.115
3.25292	0.778025	0.928417	0.794984	1.43113	1.09625	1.3881	1.21901	1.72617			3.25292	0.778025	96.9752	192.888	289.571	385.283	481.622	577.5	674.053
3.25958	0.733115	0.876522	0.743574	1.3659	1.04666	1.33493	1.16225	1.67046			3.25958	0.733115	96.9233	192.837	289.506	385.234	481.569	577.443	673.998
3.26625	0.692524	0.82875	0.694664	1.30402	0.995159	1.28603	1.10704	1.61744			3.26625	0.692524	96.8755	192.788	289.444	385.182	481.52	577.388	673.945
3.27292	0.662462	0.786997	0.645391	1.24946	0.943184	1.24031	1.06187	1.56853			3.27292	0.662462	96.8338	192.739	289.39	385.13	481.474	577.342	673.896
3.27958	0.640018	0.751556	0.600497	1.20549	0.89407	1.20131	1.0249	1.52642			3.27958	0.640018	96.7983	192.694	289.346	385.081	481.435	577.305	673.854
3.28625	0.623491	0.721734	0.561771	1.17149	0.850201	1.17202	0.992431	1.49135			3.28625	0.623491	96.7685	192.655	289.312	385.037	481.406	577.273	673.819
3.29292	0.60624	0.695091	0.530215	1.14525	0.813007	1.14318	0.962409	1.45898			3.29292	0.60624	96.7418	192.624	289.286	385	481.377	577.243	673.786
3.29958	0.589443	0.666932	0.501829	1.12012	0.78249	1.10963	0.931608	1.42653			3.29958	0.589443	96.7137	192.595	289.26	384.97	481.343	577.212	673.754
3.30625	0.572161	0.637157	0.477655	1.09393	0.759125	1.07661	0.904804	1.39294			3.30625	0.572161	96.6839	192.571	289.234	384.946	481.31	577.185	673.72
3.31292	0.54951	0.608797	0.456804	1.06581	0.739098	1.0472	0.876996	1.36268			3.31292	0.54951	96.6556	192.55	289.206	384.926	481.281	577.158	673.69
3.31958	0.519364	0.581347	0.435532	1.03661	0.717163	1.01637	0.849387	1.3338			3.31958	0.519364	96.6281	192.529	289.177	384.904	481.25	577.13	673.661
3.32625	0.481656	0.552316	0.410357	1.00174	0.69046	0.978025	0.822182	1.30095			3.32625	0.481656	96.5991	192.504	289.142	384.877	481.212	577.103	673.628
3.33292	0.444299	0.520089	0.383151	0.959322	0.660896	0.940934	0.79803	1.263			3.33292	0.444299	96.5668	192.477	289.1	384.848	481.175	577.079	673.59
3.33958	0.415268	0.492616	0.357908	0.919176	0.636101	0.91319	0.779896	1.22742			3.33958	0.415268	96.5394	192.451	289.059	384.823	481.147	577.06	673.555
3.34625	0.395203	0.472567	0.339986	0.886553	0.618458	0.892196	0.768207	1.20117			3.34625	0.395203	96.5193	192.433	289.027	384.805	481.126	577.049	673.528
3.35292	0.383452	0.456764	0.33027	0.863862	0.609398	0.873971	0.764747	1.1806			3.35292	0.383452	96.5035	192.424	289.004	384.796	481.108	577.045	673.508
3.35958	0.374874	0.439018	0.327885	0.84683	0.605106	0.857688	0.765877	1.16572			3.35958	0.374874	96.4858	192.421	288.987	384.792	481.091	577.046	673.493
3.36625	0.368736	0.420368	0.327879	0.835844	0.604153	0.847572	0.768635	1.1566			3.36625	0.368736	96.4671	192.421	288.976	384.791	481.081	577.049	673.484
3.37292	0.365625	0.408414	0.324274	0.831843	0.607014	0.846136	0.772088	1.15562			3.37292	0.365625	96.4552	192.418	288.972	384.794	481.08	577.053	673.483
3.37958	0.356939	0.399138	0.319575	0.828673	0.60463	0.844552	0.772278	1.16017			3.37958	0.356939	96.4459	192.413	288.969	384.792	481.078	577.053	673.487
3.38625	0.344919	0.384746	0.309742	0.818271	0.599384	0.841967	0.766218	1.1639			3.38625	0.344919	96.4315	192.403	288.959	384.786	481.076	577.047	673.491
3.39292	0.330195	0.367461	0.299426	0.806424	0.591278	0.839534	0.756797	1.16521			3.39292	0.330195	96.4142	192.393	288.947	384.778	481.073	577.037	673.492
3.39958	0.319784	0.356608	0.289642	0.796272	0.585556	0.842067	0.746849	1.16485			3.39958	0.319784	96.4034	192.383	288.937	384.773	481.076	577.027	673.492
3.40625	0.312115	0.355916	0.283635	0.789824	0.579357	0.844571	0.737075	1.16559			3.40625	0.312115	96.4027	192.377	288.93	384.766	481.078	577.018	673.493
3.41292	0.305424	0.355694	0.281611	0.781088	0.576496	0.844151	0.729129	1.16536			3.41292	0.305424	96.4024	192.375	288.921	384.764	481.078	577.01	673.493
3.41958	0.298192	0.354179	0.280616	0.771973	0.57888	0.842428	0.727553	1.16289			3.41958	0.298192	96.4009	192.374	288.912	384.766	481.076	577.008	673.49
3.42625	0.287569	0.353113	0.279877	0.765409	0.583172	0.841881	0.731835	1.15849			3.42625	0.287569	96.3999	192.373	288.906	384.77	481.076	577.012	673.486
3.43292	0.276784	0.349433	0.27614	0.758675	0.586987	0.844077	0.739119	1.15624			3.43292	0.276784	96.3962	192.37	288.899	384.774	481.078	577.02	673.484
3.43958	0.264245	0.341284	0.271872	0.752642	0.585556	0.843273	0.742831	1.15858			3.43958	0.264245	96.388	192.365	288.893	384.773	481.077	577.023	673.486
3.44625	0.254826	0.328018	0.267254	0.745115	0.586987	0.846259	0.749728	1.16296			3.44625	0.254826	96.3748	192.361	288.885	384.774	481.08	577.03	673.49
3.45292	0.249524	0.323896	0.267598	0.744613	0.592709	0.855856	0.765861	1.17124			3.45292	0.249524	96.3706	192.361	288.885	384.78	481.09	577.046	673.499
3.45958	0.246275	0.328028	0.273091	0.74999	0.599384	0.870717	0.788	1.18204			3.45958	0.246275	96.3748	192.367	288.89	384.786	481.104	577.069	673.509
3.46625	0.244251	0.33304	0.279019	0.756902	0.603199	0.88343	0.805784	1.19039			3.46625	0.244251	96.3798	192.373	288.897	384.79	481.117	577.086	673.518
3.47292	0.242256	0.337543	0.282474	0.763568	0.605106	0.89041	0.817056	1.19347			3.47292	0.242256	96.3843	192.376	288.904	384.792	481.124	577.098	673.521
3.47958	0.240958	0.340372	0.28413	0.76562	0.60606	0.892666	0.826698	1.192			3.47958	0.240958	96.3871	192.378	288.906	384.793	481.126	577.107	673.519
3.48625	0.235814	0.337893	0.284432	0.76263	0.603676	0.887751	0.82991	1.18476			3.48625	0.235814	96.3846	192.378	288.903	384.791	481.122	577.11	673.512
3.49292	0.231544	0.325565	0.278144	0.752235	0.601292	0.884476	0.824176	1.17529			3.49292	0.231544	96.3723	192.372	288.892	384.788	481.118	577.105	673.503
3.49958	0.231803	0.315022	0.270165	0.742907	0.607014	0.88948	0.815988	1.17476			3.49958	0.231803	96.3618	192.364	288.883	384.794	481.123	577.097	673.502
3.50625	0.238601	0.31759	0.268098	0.74159	0.622272	0.901853	0.815531	1.18496			3.50625	0.238601	96.3643	192.362	288.882	384.809	481.136	577.096	673.512
3.51292	0.250159	0.327119	0.276986	0.744823	0.641346	0.918309	0.825156	1.20307			3.51292	0.250159	96.3739	192.37	288.885	384.828	481.152	577.106	673.53
3.51958	0.26834	0.339935	0.295977	0.750621	0.669956	0.942309	0.842323	1.2259			3.51958	0.26834	96.3867	192.389	288.891	384.857	481.176	577.123	673.553
3.52625	0.288999	0.356153	0.31993	0.762642	0.702381	0.970313	0.863463	1.25308			3.52625	0.288999	96.4029	192.413	288.903	384.889	481.204	577.144	673.58
3.53292	0.304965	0.376273	0.342258	0.781239	0.72813	0.993308	0.887351	1.27845			3.53292	0.304965	96.423	192.436	288.921	384.915	481.227	577.168	673.606
3.53958	0.313827	0.389773	0.361001	0.798245	0.738621	1.00265	0.907478	1.29386			3.53958	0.313827	96.4365	192.455	288.939	384.926	481.236	577.188	673.621
3.54625	0.317461	0.393799	0.376231	0.808598	0.740528	1.00624	0.924416	1.30217			3.54625	0.317461	96.4406	192.47	288.949	384.928	481.24	577.205	673.629
3.55292	0.32008	0.399727	0.391028	0.818994	0.745773	1.01154	0.942994	1.31001			3.55292	0.32008	96.4465	192.485	288.959	384.933	481.245	577.224	673.637
3.55958	0.317657	0.410211	0.400217	0.835476	0.752926	1.01641	0.964107	1.32192			3.55958	0.317657	96.457	192.494	288.976	384.94	481.25	577.245	673.649
3.56625	0.314884	0.41859	0.404872	0.852494	0.761509	1.01862	0.984366	1.33412			3.56625	0.314884	96.4653	192.498	288.993	384.949	481.252	577.265	673.661
3.57292	0.316951	0.424074	0.409946	0.865801	0.776291	1.02383	1.0032	1.34723			3.57292	0.316951	96.4708	192.503	289.006	384.963	481.258	577.284	673.675
3.57958	0.321885	0.430225	0.417566	0.878338	0.797749	1.03433	1.02218	1.36387			3.57958	0.321885	96.477	192.511	289.019	384.985	481.268	577.303	673.691
3.58625	0.330732	0.436896	0.429507	0.89187	0.82159	1.05138	1.04013	1.38437			3.58625	0.330732	96.4836	192.523	289.032	385.009	481.285	577.321	673.712
3.59292	0.337028	0.439335	0.442569	0.903168	0.83828	1.0679	1.05464	1.40588			3.59292	0.337028	96.4861	192.536	289.043	385.025	481.302	577.335	673.733
3.59958	0.340248	0.434998	0.45008	0.90989	0.850201	1.08549	1.06533	1.42396			3.59958	0.340248	96.4818	192.544	289.05	385.037	481.319	577.346	673.751
3.60625	0.338236	0.429633	0.457858	0.916619	0.858784	1.10341	1.07689	1.441			3.60625	0.338236	96.4764	192.551	289.057	385.046	481.337	577.357	673.768
3.61292	0.327652	0.425114	0.468493	0.92761	0.863075	1.11565	1.0882	1.45842			3.61292	0.327652	96.4719	192.562	289.068	385.05	481.349	577.369	673.786
3.61958	0.313302	0.421308	0.48206	0.935381	0.865936	1.12293	1.0971	1.47512			3.61958	0.313302	96.4681	192.576	289.076	385.053	481.357	577.378	673.802
3.62625	0.298243	0.417756	0.487176	0.939031	0.872612	1.12727	1.10834	1.48778			3.62625	0.298243	96.4645	192.581	289.079	385.06	481.361	577.389	673.815
3.63292	0.290603	0.419349	0.485953	0.941425	0.88644	1.13544	1.12151	1.50034			3.63292	0.290603	96.4661	192.579	289.082	385.073	481.369	577.402	673.828
3.63958	0.290491	0.429328	0.489745	0.948075	0.907898	1.15047	1.13908	1.51604			3.63958	0.290491	96.4761	192.583	289.088	385.095	481.384	577.42	673.843
3.64625	0.295923	0.447028	0.500807	0.958502	0.931263	1.17085	1.1614	1.53708			3.64625	0.295923	96.4938	192.594	289.099	385.118	481.405	577.442	673.864
3.65292	0.306531	0.463797	0.5147	0.965412	0.957489	1.1948	1.19053	1.56005			3.65292	0.306531	96.5106	192.608	289.106	385.145	481.429	577.471	673.887
3.65958	0.320694	0.479187	0.526005	0.97634	0.985146	1.22177	1.22278	1.58497			3.65958	0.320694	96.5259	192.62	289.117	385.172	481.456	577.503	673.912
3.66625	0.33201	0.49412	0.541229	0.99086	1.01089	1.24629	1.25146	1.6104			3.66625	0.33201	96.5409	192.635	289.131	385.198	481.48	577.532	673.938
3.67292	0.33329	0.504946	0.554598	1.00308	1.02854	1.25927	1.27254	1.63028			3.67292	0.33329	96.5517	192.648	289.143	385.216	481.493	577.553	673.958
3.67958	0.327617	0.512455	0.563271	1.00833	1.03998	1.26344	1.28903	1.64447			3.67958	0.327617	96.5592	192.657	289.149	385.227	481.497	577.57	673.972
3.68625	0.318426	0.515717	0.566772	1.00951	1.04809	1.26688	1.30315	1.65393			3.68625	0.318426	96.5625	192.66	289.15	385.235	481.501	577.584	673.981
3.69292	0.316547	0.519142	0.56742	1.01392	1.05906	1.2758	1.3157	1.66069			3.69292	0.316547	96.5659	192.661	289.154	385.246	481.51	577.596	673.988
3.69958	0.317425	0.524894	0.57129	1.02542	1.07193	1.28555	1.33328	1.66549			3.69958	0.317425	96.5716	192.665	289.166	385.259	481.519	577.614	673.993
3.70625	0.319428	0.529696	0.578213	1.0399	1.08194	1.29349	1.35652	1.67077			3.70625	0.319428	96.5764	192.672	289.18	385.269	481.527	577.637	673.998
3.71292	0.322754	0.537168	0.588092	1.05326	1.09148	1.31004	1.38736	1.68539			3.71292	0.322754	96.5839	192.682	289.194	385.278	481.544	577.668	674.013
3.71958	0.325047	0.547682	0.597983	1.06306	1.10197	1.33712	1.41983	1.70973			3.71958	0.325047	96.5944	192.691	289.203	385.289	481.571	577.7	674.037
3.72625	0.329569	0.558761	0.607771	1.06803	1.11818	1.37008	1.45174	1.73893			3.72625	0.329569	96.6055	192.701	289.208	385.305	481.604	577.732	674.066
3.73292	0.330116	0.572578	0.621715	1.07353	1.13964	1.40475	1.48101	1.7723			3.73292	0.330116	96.6193	192.715	289.214	385.327	481.639	577.762	674.1
3.73958	0.333668	0.586536	0.639131	1.07913	1.16444	1.43894	1.50543	1.80628			3.73958	0.333668	96.6333	192.733	289.219	385.351	481.673	577.786	674.134
3.74625	0.341834	0.601667	0.65981	1.09145	1.19448	1.47535	1.52832	1.84287			3.74625	0.341834	96.6484	192.753	289.232	385.381	481.709	577.809	674.17
3.75292	0.349991	0.61465	0.68282	1.11208	1.2269	1.50487	1.54885	1.87493			3.75292	0.349991	96.6614	192.776	289.252	385.414	481.739	577.829	674.202
3.75958	0.360122	0.62376	0.706863	1.13622	1.2579	1.52688	1.56838	1.90168			3.75958	0.360122	96.6705	192.8	289.276	385.445	481.761	577.849	674.229
3.76625	0.370139	0.630063	0.730079	1.16573	1.28746	1.544	1.58917	1.9304			3.76625	0.370139	96.6768	192.824	289.306	385.474	481.778	577.87	674.258
3.77292	0.37714	0.633792	0.751526	1.19193	1.31226	1.55869	1.61278	1.96035			3.77292	0.37714	96.6805	192.845	289.332	385.499	481.792	577.893	674.288
3.77958	0.376909	0.636539	0.769157	1.20937	1.33038	1.57465	1.63967	1.99219			3.77958	0.376909	96.6833	192.863	289.35	385.517	481.808	577.92	674.319
3.78625	0.371201	0.640962	0.781829	1.21563	1.34087	1.59336	1.66837	2.01854			3.78625	0.371201	96.6877	192.875	289.356	385.528	481.827	577.949	674.346
3.79292	0.369048	0.645685	0.791481	1.22108	1.35326	1.61891	1.69646	2.03996			3.79292	0.369048	96.6924	192.885	289.361	385.54	481.853	577.977	674.367
3.79958	0.371578	0.656604	0.801713	1.23535	1.37281	1.64701	1.7233	2.06041			3.79958	0.371578	96.7034	192.895	289.376	385.56	481.881	578.004	674.388
3.80625	0.376786	0.672564	0.815466	1.25399	1.3957	1.67614	1.74899	2.08257			3.80625	0.376786	96.7193	192.909	289.394	385.583	481.91	578.03	674.41
3.81292	0.381152	0.687987	0.828207	1.27048	1.41859	1.70514	1.7776	2.10753			3.81292	0.381152	96.7347	192.922	289.411	385.606	481.939	578.058	674.435
3.81958	0.388054	0.701117	0.837551	1.28759	1.44768	1.73688	1.80799	2.13306			3.81958	0.388054	96.7479	192.931	289.428	385.635	481.971	578.089	674.46
3.82625	0.39673	0.716243	0.84871	1.30898	1.48726	1.76894	1.84133	2.16678			3.82625	0.39673	96.763	192.942	289.449	385.674	482.003	578.122	674.494
3.83292	0.406075	0.735179	0.864206	1.33072	1.52779	1.79752	1.87691	2.20718			3.83292	0.406075	96.7819	192.958	289.471	385.715	482.031	578.157	674.534
3.83958	0.414968	0.752393	0.885033	1.35036	1.55926	1.82389	1.91382	2.24918			3.83958	0.414968	96.7991	192.979	289.491	385.746	482.058	578.194	674.576
3.84625	0.425457	0.769318	0.90319	1.36983	1.58358	1.85299	1.95253	2.28614			3.84625	0.425457	96.8161	192.997	289.51	385.771	482.087	578.233	674.613
3.85292	0.434996	0.788387	0.921307	1.39749	1.60742	1.88541	1.99163	2.32047			3.85292	0.434996	96.8351	193.015	289.538	385.794	482.119	578.272	674.648
3.85958	0.443094	0.810814	0.941342	1.42945	1.63412	1.92024	2.03408	2.35815			3.85958	0.443094	96.8576	193.035	289.57	385.821	482.154	578.315	674.685
3.86625	0.452757	0.831762	0.965636	1.46279	1.66702	1.9581	2.0751	2.39817			3.86625	0.452757	96.8785	193.059	289.603	385.854	482.192	578.356	674.725
3.87292	0.465217	0.853671	0.991805	1.49628	1.70803	2.00404	2.11661	2.44392			3.87292	0.465217	96.9004	193.085	289.637	385.895	482.238	578.397	674.771
3.87958	0.475469	0.87708	1.01815	1.52786	1.75524	2.05044	2.15741	2.49451			3.87958	0.475469	96.9238	193.112	289.668	385.942	482.284	578.438	674.822
3.88625	0.478975	0.897401	1.0441	1.55497	1.80101	2.08811	2.19588	2.54773			3.88625	0.478975	96.9442	193.138	289.695	385.988	482.322	578.476	674.875
3.89292	0.483235	0.914276	1.06894	1.57381	1.84345	2.11888	2.23304	2.59799			3.89292	0.483235	96.961	193.162	289.714	386.03	482.353	578.514	674.925
3.89958	0.491855	0.931098	1.09467	1.59003	1.87969	2.14777	2.26919	2.64628			3.89958	0.491855	96.9779	193.188	289.73	386.067	482.382	578.55	674.974
3.90625	0.498964	0.944469	1.11762	1.60869	1.90687	2.17892	2.30676	2.69494			3.90625	0.498964	96.9912	193.211	289.749	386.094	482.413	578.587	675.022
3.91292	0.504262	0.952398	1.14088	1.62905	1.92881	2.21123	2.34901	2.74149			3.91292	0.504262	96.9992	193.234	289.769	386.116	482.445	578.63	675.069
3.91958	0.50972	0.957118	1.16585	1.65172	1.95026	2.24834	2.39793	2.78388			3.91958	0.50972	97.0039	193.259	289.792	386.137	482.482	578.678	675.111
3.92625	0.520878	0.968067	1.19751	1.67695	1.98078	2.29537	2.45208	2.82439			3.92625	0.520878	97.0148	193.291	289.817	386.168	482.529	578.733	675.152
3.93292	0.52925	0.985646	1.23285	1.70813	2.01845	2.34682	2.50845	2.86581			3.93292	0.52925	97.0324	193.326	289.848	386.205	482.581	578.789	675.193
3.93958	0.534859	1.00166	1.26503	1.7405	2.05946	2.39317	2.56356	2.90853			3.93958	0.534859	97.0484	193.359	289.881	386.246	482.627	578.844	675.236
3.94625	0.545543	1.01726	1.29437	1.7727	2.10476	2.43456	2.61859	2.95084			3.94625	0.545543	97.064	193.388	289.913	386.292	482.668	578.899	675.278
3.95292	0.563439	1.03845	1.32595	1.80972	2.15292	2.4801	2.67519	2.9973			3.95292	0.563439	97.0852	193.419	289.95	386.34	482.714	578.956	675.325
3.95958	0.584369	1.06621	1.36105	1.85414	2.2049	2.53341	2.73031	3.05462			3.95958	0.584369	97.113	193.455	289.994	386.392	482.767	579.011	675.382
3.96625	0.597227	1.0888	1.39369	1.90141	2.25163	2.58471	2.78185	3.11679			3.96625	0.597227	97.1356	193.487	290.042	386.439	482.818	579.062	675.444
3.97292	0.610273	1.10448	1.4195	1.94448	2.29836	2.63419	2.83287	3.18205			3.97292	0.610273	97.1512	193.513	290.085	386.485	482.868	579.113	675.509
3.97958	0.624611	1.12104	1.4462	1.98609	2.34461	2.68366	2.88641	3.24773			3.97958	0.624611	97.1678	193.54	290.126	386.532	482.917	579.167	675.575
3.98625	0.63715	1.14114	1.47632	2.02719	2.39134	2.73593	2.94306	3.31313			3.98625	0.63715	97.1879	193.57	290.167	386.578	482.97	579.224	675.64
3.99292	0.642126	1.15681	1.50525	2.06618	2.43664	2.78037	3.00024	3.37697			3.99292	0.642126	97.2036	193.599	290.206	386.624	483.014	579.281	675.704
3.99958	0.64675	1.16299	1.52651	2.09636	2.48289	2.82058	3.06274	3.43512			3.99958	0.64675	97.2097	193.62	290.237	386.67	483.054	579.343	675.762
4.00625	0.659212	1.17253	1.54858	2.12552	2.53773	2.86949	3.13527	3.49712			4.00625	0.659212	97.2193	193.642	290.266	386.725	483.103	579.416	675.824
4.01292	0.67722	1.19286	1.58213	2.16579	2.59924	2.93553	3.21524	3.56894			4.01292	0.67722	97.2396	193.676	290.306	386.786	483.169	579.496	675.896
4.01958	0.696393	1.22054	1.63086	2.21913	2.66409	3.0119	3.29755	3.65051			4.01958	0.696393	97.2673	193.724	290.359	386.851	483.246	579.578	675.978
4.02625	0.714708	1.24864	1.68214	2.27763	2.72751	3.08966	3.37828	3.7344			4.02625	0.714708	97.2954	193.776	290.418	386.915	483.323	579.659	676.062
4.03292	0.736961	1.28017	1.73191	2.33338	2.7914	3.1702	3.45701	3.81694			4.03292	0.736961	97.3269	193.825	290.474	386.978	483.404	579.738	676.144
4.03958	0.762743	1.32292	1.78433	2.39038	2.85625	3.25197	3.53383	3.90023			4.03958	0.762743	97.3697	193.878	290.531	387.043	483.486	579.814	676.228
4.04625	0.786913	1.37	1.84397	2.45141	2.91777	3.3311	3.60491	3.98164			4.04625	0.786913	97.4168	193.937	290.592	387.105	483.565	579.885	676.309
4.05292	0.812404	1.41583	1.90599	2.51185	2.97642	3.39902	3.67409	4.06036			4.05292	0.812404	97.4626	193.999	290.652	387.163	483.633	579.955	676.388
4.05958	0.832734	1.45991	1.95668	2.56559	3.03411	3.45928	3.73971	4.13449			4.05958	0.832734	97.5067	194.05	290.706	387.221	483.693	580.02	676.462
4.06625	0.849243	1.50537	1.99626	2.61507	3.0942	3.5174	3.80253	4.2076			4.06625	0.849243	97.5521	194.09	290.755	387.281	483.751	580.083	676.535
4.07292	0.860867	1.54457	2.03286	2.66479	3.15428	3.57267	3.86234	4.28256			4.07292	0.860867	97.5913	194.126	290.805	387.341	483.806	580.143	676.61
4.07958	0.871592	1.57003	2.07204	2.71083	3.21436	3.62491	3.92133	4.36			4.07958	0.871592	97.6168	194.166	290.851	387.401	483.859	580.202	676.687
4.08625	0.882599	1.58524	2.10946	2.75039	3.27396	3.67424	3.98388	4.43768			4.08625	0.882599	97.632	194.203	290.891	387.461	483.908	580.264	676.765
4.09292	0.892916	1.59767	2.13909	2.78382	3.33166	3.72322	4.044	4.50828			4.09292	0.892916	97.6444	194.233	290.924	387.519	483.957	580.325	676.836
4.09958	0.910513	1.61393	2.16541	2.8163	3.39031	3.78088	4.10952	4.57366			4.09958	0.910513	97.6607	194.259	290.957	387.577	484.015	580.39	676.901
4.10625	0.927847	1.63326	2.19761	2.85361	3.44563	3.8433	4.18161	4.63639			4.10625	0.927847	97.68	194.291	290.994	387.633	484.077	580.462	676.964
4.11292	0.938276	1.65564	2.23386	2.89049	3.4914	3.90438	4.25676	4.69595			4.11292	0.938276	97.7024	194.327	291.031	387.678	484.138	580.537	677.023
4.11958	0.942996	1.68028	2.2627	2.93114	3.52859	3.95901	4.32721	4.74968			4.11958	0.942996	97.727	194.356	291.071	387.716	484.193	580.608	677.077
4.12625	0.951783	1.71083	2.2836	2.97399	3.56007	4.00852	4.39045	4.80121			4.12625	0.951783	97.7576	194.377	291.114	387.747	484.242	580.671	677.128
4.13292	0.966236	1.74217	2.30712	3.01824	3.59201	4.05091	4.44679	4.85258			4.13292	0.966236	97.7889	194.401	291.158	387.779	484.285	580.727	677.18
4.13958	0.983762	1.76811	2.34424	3.05975	3.62206	4.08263	4.49002	4.8995			4.13958	0.983762	97.8149	194.438	291.2	387.809	484.316	580.771	677.227
4.14625	1.00029	1.7877	2.38676	3.09209	3.64828	4.10082	4.51856	4.94007			4.14625	1.00029	97.8345	194.48	291.232	387.835	484.335	580.799	677.267
4.15292	1.0164	1.80162	2.42348	3.11676	3.67308	4.11447	4.53786	4.97354			4.15292	1.0164	97.8484	194.517	291.257	387.86	484.348	580.818	677.301
4.15958	1.03066	1.81387	2.45416	3.13303	3.69644	4.12658	4.5522	5.00153			4.15958	1.03066	97.8606	194.548	291.273	387.883	484.36	580.833	677.329
4.16625	1.04051	1.8213	2.47837	3.14147	3.72028	4.13886	4.56333	5.0204			4.16625	1.04051	97.868	194.572	291.282	387.907	484.373	580.844	677.348
4.17292	1.04361	1.82628	2.49643	3.14453	3.73507	4.1444	4.56993	5.02729			4.17292	1.04361	97.873	194.59	291.285	387.922	484.378	580.85	677.355
4.17958	1.04092	1.82587	2.50049	3.14265	3.7384	4.14189	4.57697	5.02497			4.17958	1.04092	97.8726	194.594	291.283	387.925	484.376	580.857	677.352
4.18625	1.03532	1.82195	2.49429	3.13849	3.72458	4.13296	4.57956	5.01151			4.18625	1.03532	97.8687	194.588	291.279	387.912	484.367	580.86	677.339
4.19292	1.03134	1.81334	2.47993	3.12953	3.6993	4.11304	4.56631	4.9824			4.19292	1.03134	97.8601	194.573	291.27	387.886	484.347	580.847	677.31
4.19958	1.0277	1.79908	2.46133	3.11746	3.66449	4.07994	4.53872	4.93476			4.19958	1.0277	97.8458	194.555	291.258	387.852	484.314	580.819	677.262
4.20625	1.01418	1.77828	2.44079	3.10179	3.61252	4.02789	4.49743	4.872			4.20625	1.01418	97.825	194.534	291.242	387.8	484.262	580.778	677.199
4.21292	0.991118	1.7466	2.40926	3.07197	3.54385	3.95982	4.43837	4.79359			4.21292	0.991118	97.7934	194.503	291.212	387.731	484.194	580.719	677.121
4.21958	0.967087	1.70765	2.36348	3.02367	3.46375	3.88149	4.35926	4.70123			4.21958	0.967087	97.7544	194.457	291.164	387.651	484.115	580.64	677.029
4.22625	0.952087	1.66704	2.30724	2.96117	3.38602	3.79879	4.2664	4.60055			4.22625	0.952087	97.7138	194.401	291.101	387.573	484.033	580.547	676.928
4.23292	0.94673	1.63481	2.25082	2.89787	3.31163	3.71393	4.17526	4.49964			4.23292	0.94673	97.6816	194.344	291.038	387.499	483.948	580.456	676.827
4.23958	0.935223	1.60765	2.19454	2.83417	3.23105	3.61969	4.07917	4.39667			4.23958	0.935223	97.6544	194.288	290.974	387.418	483.853	580.36	676.724
4.24625	0.916192	1.57536	2.13189	2.75955	3.14474	3.51616	3.96712	4.28379			4.24625	0.916192	97.6221	194.225	290.9	387.332	483.75	580.248	676.611
4.25292	0.889966	1.53425	2.06529	2.67489	3.05223	3.40354	3.8385	4.15685			4.25292	0.889966	97.581	194.159	290.815	387.239	483.637	580.119	676.484
4.25958	0.857572	1.48306	1.99611	2.58422	2.95496	3.27956	3.69514	4.01316			4.25958	0.857572	97.5298	194.09	290.724	387.142	483.513	579.976	676.34
4.26625	0.824843	1.42435	1.92472	2.4905	2.85578	3.14745	3.54286	3.85526			4.26625	0.824843	97.4711	194.018	290.631	387.043	483.381	579.823	676.183
4.27292	0.790693	1.36198	1.85372	2.38963	2.75326	3.0153	3.38614	3.69181			4.27292	0.790693	97.4087	193.947	290.53	386.94	483.249	579.667	676.019
4.27958	0.761967	1.30018	1.78466	2.28023	2.64311	2.88225	3.22963	3.52367			4.27958	0.761967	97.3469	193.878	290.42	386.83	483.116	579.51	675.851
4.28625	0.742314	1.24536	1.71474	2.16733	2.52628	2.74943	3.0779	3.34916			4.28625	0.742314	97.2921	193.808	290.308	386.713	482.983	579.358	675.676
4.29292	0.72713	1.1993	1.64096	2.05861	2.40564	2.61589	2.93418	3.17293			4.29292	0.72713	97.2461	193.734	290.199	386.593	482.85	579.215	675.5
4.29958	0.710561	1.15902	1.56593	1.95749	2.2831	2.48489	2.80223	3.00534			4.29958	0.710561	97.2058	193.659	290.098	386.47	482.719	579.083	675.333
4.30625	0.681106	1.11915	1.49311	1.86312	2.15197	2.34825	2.67042	2.84482			4.30625	0.681106	97.1659	193.587	290.003	386.339	482.582	578.951	675.172
4.31292	0.644503	1.07324	1.41575	1.7654	2.01702	2.20479	2.52965	2.67827			4.31292	0.644503	97.12	193.509	289.906	386.204	482.439	578.81	675.006
4.31958	0.608693	1.02092	1.33214	1.66282	1.88875	2.06311	2.38236	2.5077			4.31958	0.608693	97.0677	193.426	289.803	386.076	482.297	578.663	674.835
4.32625	0.58313	0.961157	1.24582	1.55846	1.77336	1.93039	2.23778	2.34351			4.32625	0.58313	97.0079	193.339	289.699	385.96	482.164	578.518	674.671
4.33292	0.563013	0.90147	1.16861	1.46088	1.66607	1.80467	2.09867	2.19418			4.33292	0.563013	96.9482	193.262	289.601	385.853	482.038	578.379	674.521
4.33958	0.543043	0.846889	1.09964	1.36555	1.56641	1.68213	1.95931	2.04661			4.33958	0.543043	96.8936	193.193	289.506	385.753	481.916	578.24	674.374
4.34625	0.525199	0.796626	1.03457	1.26963	1.47533	1.56781	1.82151	1.89907			4.34625	0.525199	96.8434	193.128	289.41	385.662	481.802	578.102	674.226
4.35292	0.512031	0.750538	0.974828	1.17916	1.38855	1.46278	1.69128	1.75714			4.35292	0.512031	96.7973	193.068	289.319	385.576	481.697	577.972	674.084
4.35958	0.496528	0.70519	0.919079	1.10115	1.29938	1.36266	1.57031	1.62549			4.35958	0.496528	96.7519	193.013	289.241	385.486	481.596	577.851	673.953
4.36625	0.468136	0.660805	0.861491	1.03081	1.20592	1.26015	1.4527	1.50004			4.36625	0.468136	96.7076	192.955	289.171	385.393	481.494	577.733	673.827
4.37292	0.43684	0.614473	0.798358	0.962283	1.11771	1.16104	1.33618	1.3798			4.37292	0.43684	96.6612	192.892	289.103	385.305	481.395	577.617	673.707
4.37958	0.410751	0.569459	0.733601	0.897742	1.03855	1.07421	1.22844	1.27136			4.37958	0.410751	96.6162	192.827	289.038	385.226	481.308	577.509	673.599
4.38625	0.390683	0.529003	0.672443	0.839526	0.967026	0.99563	1.1337	1.17702			4.38625	0.390683	96.5758	192.766	288.98	385.154	481.229	577.414	673.504
4.39292	0.373152	0.490621	0.614621	0.782617	0.902653	0.921026	1.04949	1.09525			4.39292	0.373152	96.5374	192.708	288.923	385.09	481.155	577.33	673.423
4.39958	0.359964	0.45493	0.56257	0.725025	0.849724	0.853558	0.976059	1.0257			4.39958	0.359964	96.5017	192.656	288.865	385.037	481.087	577.257	673.353
4.40625	0.360394	0.431546	0.525497	0.674381	0.810146	0.8028	0.91633	0.968941			4.40625	0.360394	96.4783	192.619	288.815	384.997	481.037	577.197	673.296
4.41292	0.364539	0.421834	0.504196	0.636171	0.77343	0.764058	0.868695	0.923467			4.41292	0.364539	96.4686	192.598	288.776	384.96	480.998	577.149	673.251
4.41958	0.36924	0.417519	0.489427	0.605498	0.736237	0.730033	0.829537	0.877667			4.41958	0.36924	96.4643	192.583	288.746	384.923	480.964	577.11	673.205
4.42625	0.371334	0.410713	0.47736	0.579114	0.699997	0.702375	0.799533	0.830807			4.42625	0.371334	96.4575	192.571	288.719	384.887	480.936	577.08	673.158
4.43292	0.370153	0.40531	0.468892	0.560374	0.667095	0.680146	0.775796	0.787256			4.43292	0.370153	96.4521	192.562	288.701	384.854	480.914	577.056	673.115
4.43958	0.367536	0.402355	0.467712	0.549401	0.637054	0.66099	0.75036	0.744724			4.43958	0.367536	96.4491	192.561	288.69	384.824	480.895	577.031	673.072
4.44625	0.357225	0.393678	0.467828	0.541051	0.609398	0.639684	0.722231	0.703145			4.44625	0.357225	96.4404	192.561	288.681	384.796	480.873	577.003	673.03
4.45292	0.347354	0.378615	0.461328	0.527213	0.589848	0.615519	0.692688	0.659472			4.45292	0.347354	96.4254	192.555	288.667	384.777	480.849	576.973	672.987
4.45958	0.340807	0.366293	0.447968	0.50831	0.575542	0.591681	0.667612	0.627599			4.45958	0.340807	96.413	192.541	288.649	384.763	480.825	576.948	672.955
4.46625	0.336647	0.362122	0.432578	0.490627	0.563622	0.566093	0.643625	0.604832			4.46625	0.336647	96.4089	192.526	288.631	384.751	480.8	576.924	672.932
4.47292	0.336719	0.359715	0.419179	0.47596	0.555992	0.539542	0.624569	0.586213			4.47292	0.336719	96.4065	192.513	288.616	384.743	480.773	576.905	672.913
4.47958	0.335479	0.35853	0.407427	0.464716	0.55027	0.517685	0.613442	0.573107			4.47958	0.335479	96.4053	192.501	288.605	384.737	480.751	576.894	672.9
4.48625	0.33633	0.360548	0.395689	0.451343	0.545502	0.504136	0.610775	0.568449			4.48625	0.33633	96.4073	192.489	288.592	384.733	480.738	576.891	672.896
4.49292	0.336991	0.369824	0.39059	0.441349	0.541687	0.501582	0.613829	0.57391			4.49292	0.336991	96.4166	192.484	288.582	384.729	480.735	576.894	672.901
4.49958	0.333955	0.37685	0.39681	0.437208	0.538826	0.501468	0.611462	0.579506			4.49958	0.333955	96.4236	192.49	288.577	384.726	480.735	576.892	672.907
4.50625	0.32836	0.375458	0.406701	0.433026	0.534058	0.497285	0.600551	0.580498			4.50625	0.32836	96.4222	192.5	288.573	384.721	480.731	576.881	672.908
4.51292	0.320516	0.365807	0.407573	0.419258	0.527859	0.493234	0.583778	0.573708			4.51292	0.320516	96.4126	192.501	288.56	384.715	480.727	576.864	672.901
4.51958	0.314784	0.355648	0.400291	0.400832	0.520229	0.486665	0.562751	0.555443			4.51958	0.314784	96.4024	192.494	288.541	384.707	480.72	576.843	672.883
4.52625	0.311459	0.345723	0.390759	0.385599	0.510693	0.473228	0.539603	0.528829			4.52625	0.311459	96.3925	192.484	288.526	384.698	480.707	576.82	672.856
4.53292	0.307021	0.334217	0.381233	0.37272	0.495434	0.452147	0.517446	0.498726			4.53292	0.307021	96.381	192.475	288.513	384.682	480.686	576.798	672.826
4.53958	0.30085	0.322295	0.366465	0.357311	0.473976	0.430297	0.500782	0.472976			4.53958	0.30085	96.369	192.46	288.498	384.661	480.664	576.781	672.8
4.54625	0.293393	0.314248	0.348034	0.343275	0.454426	0.418288	0.488475	0.450624			4.54625	0.293393	96.361	192.442	288.484	384.641	480.652	576.769	672.778
4.55292	0.28489	0.310862	0.335173	0.337236	0.436783	0.408496	0.476858	0.431502			4.55292	0.28489	96.3576	192.429	288.477	384.624	480.642	576.757	672.759
4.55958	0.274815	0.308418	0.326819	0.333719	0.41914	0.396199	0.46548	0.413799			4.55958	0.274815	96.3552	192.42	288.474	384.606	480.63	576.746	672.741
4.56625	0.26591	0.30318	0.321837	0.323883	0.401974	0.381643	0.453834	0.398071			4.56625	0.26591	96.3499	192.415	288.464	384.589	480.615	576.734	672.725
4.57292	0.266406	0.298418	0.315257	0.312317	0.394821	0.368757	0.443974	0.38711			4.57292	0.266406	96.3452	192.409	288.453	384.582	480.603	576.724	672.714
4.57958	0.274898	0.297139	0.311034	0.306692	0.400066	0.359388	0.437506	0.381063			4.57958	0.274898	96.3439	192.405	288.447	384.587	480.593	576.718	672.708
4.58625	0.281921	0.297693	0.307363	0.306679	0.407696	0.344737	0.43631	0.380186			4.58625	0.281921	96.3444	192.401	288.447	384.595	480.579	576.717	672.707
4.59292	0.279225	0.296382	0.299226	0.306408	0.409603	0.323352	0.433051	0.379352			4.59292	0.279225	96.3431	192.393	288.447	384.597	480.557	576.714	672.707
4.59958	0.270611	0.288106	0.281655	0.299071	0.405312	0.30066	0.422306	0.37632			4.59958	0.270611	96.3349	192.375	288.439	384.592	480.534	576.703	672.704
4.60625	0.258719	0.27715	0.259194	0.292355	0.398159	0.28289	0.40862	0.37061			4.60625	0.258719	96.3239	192.353	288.433	384.585	480.517	576.689	672.698
4.61292	0.240027	0.263853	0.242091	0.286224	0.388622	0.272162	0.393814	0.35922			4.61292	0.240027	96.3106	192.336	288.426	384.576	480.506	576.674	672.686
4.61958	0.219506	0.250346	0.231776	0.277231	0.375271	0.269441	0.37665	0.340945			4.61958	0.219506	96.2971	192.325	288.417	384.562	480.503	576.657	672.668
4.62625	0.204538	0.238101	0.22653	0.262481	0.360966	0.273945	0.358523	0.320117			4.62625	0.204538	96.2849	192.32	288.403	384.548	480.508	576.639	672.647
4.63292	0.198763	0.230105	0.22603	0.246117	0.347614	0.286962	0.345527	0.303538			4.63292	0.198763	96.2769	192.32	288.386	384.535	480.521	576.626	672.631
4.63958	0.199006	0.228744	0.230147	0.236812	0.337601	0.300911	0.34099	0.296932			4.63958	0.199006	96.2755	192.324	288.377	384.525	480.535	576.622	672.624
4.64625	0.205958	0.234663	0.237495	0.23719	0.331402	0.311315	0.34335	0.298559			4.64625	0.205958	96.2814	192.331	288.377	384.518	480.545	576.624	672.626
4.65292	0.212224	0.243495	0.239177	0.237624	0.321865	0.311147	0.3458	0.302146			4.65292	0.212224	96.2902	192.333	288.378	384.509	480.545	576.626	672.629
4.65958	0.213348	0.244965	0.231773	0.23031	0.311852	0.300655	0.343809	0.302663			4.65958	0.213348	96.2917	192.325	288.371	384.499	480.534	576.624	672.63
4.66625	0.207591	0.239915	0.221338	0.216254	0.305176	0.282321	0.33902	0.296659			4.66625	0.207591	96.2867	192.315	288.357	384.492	480.516	576.62	672.624
4.67292	0.203825	0.233347	0.213674	0.203854	0.308037	0.262071	0.334131	0.290568			4.67292	0.203825	96.2801	192.307	288.344	384.495	480.496	576.615	672.618
4.67958	0.201828	0.2325	0.211398	0.198728	0.315189	0.248965	0.33128	0.283998			4.67958	0.201828	96.2793	192.305	288.339	384.502	480.483	576.612	672.611
4.68625	0.196813	0.230922	0.207775	0.194998	0.323296	0.24342	0.32786	0.275744			4.68625	0.196813	96.2777	192.301	288.335	384.51	480.477	576.608	672.603
4.69292	0.186793	0.224572	0.202713	0.192527	0.327587	0.241763	0.322664	0.26558			4.69292	0.186793	96.2713	192.296	288.333	384.515	480.476	576.603	672.593
4.69958	0.183041	0.210226	0.201849	0.197477	0.325203	0.242855	0.319768	0.25934			4.69958	0.183041	96.257	192.295	288.338	384.512	480.477	576.6	672.587
4.70625	0.188285	0.196438	0.208158	0.21427	0.31662	0.242953	0.316776	0.25795			4.70625	0.188285	96.2432	192.302	288.355	384.504	480.477	576.597	672.585
4.71292	0.199109	0.18658	0.212012	0.233894	0.309944	0.247014	0.315133	0.258106			4.71292	0.199109	96.2333	192.306	288.374	384.497	480.481	576.596	672.585
4.71958	0.203501	0.180059	0.212924	0.247928	0.302315	0.249097	0.315305	0.261122			4.71958	0.203501	96.2268	192.306	288.388	384.489	480.483	576.596	672.588
4.72625	0.198021	0.174519	0.212757	0.253118	0.289917	0.246074	0.314942	0.262734			4.72625	0.198021	96.2213	192.306	288.393	384.477	480.48	576.595	672.59
4.73292	0.186401	0.171381	0.214476	0.253685	0.276566	0.237987	0.311779	0.259596			4.73292	0.186401	96.2181	192.308	288.394	384.464	480.472	576.592	672.587
4.73958	0.172916	0.177419	0.212026	0.247708	0.266552	0.22891	0.303892	0.24799			4.73958	0.172916	96.2242	192.306	288.388	384.454	480.463	576.584	672.575
4.74625	0.15882	0.186235	0.204972	0.234341	0.257492	0.22242	0.298037	0.233919			4.74625	0.15882	96.233	192.298	288.375	384.445	480.456	576.579	672.561
4.75292	0.146259	0.190102	0.197909	0.220757	0.240326	0.213086	0.292305	0.217282			4.75292	0.146259	96.2369	192.291	288.361	384.427	480.447	576.573	672.545
4.75958	0.141666	0.188638	0.193228	0.209332	0.221252	0.204039	0.284748	0.198175			4.75958	0.141666	96.2354	192.287	288.35	384.408	480.438	576.565	672.525
4.76625	0.146836	0.188413	0.196166	0.203893	0.211716	0.197222	0.277181	0.183168			4.76625	0.146836	96.2352	192.29	288.344	384.399	480.431	576.558	672.51
4.77292	0.162492	0.190549	0.200755	0.202251	0.216961	0.196891	0.271188	0.175767			4.77292	0.162492	96.2373	192.294	288.343	384.404	480.431	576.552	672.503
4.77958	0.182069	0.195988	0.205707	0.206114	0.231266	0.20189	0.270246	0.181206			4.77958	0.182069	96.2427	192.299	288.346	384.418	480.436	576.551	672.508
4.78625	0.202932	0.200092	0.206665	0.212748	0.246048	0.206571	0.271642	0.192939			4.78625	0.202932	96.2468	192.3	288.353	384.433	480.44	576.552	672.52
4.79292	0.218383	0.201344	0.203945	0.216599	0.26083	0.21252	0.274914	0.205635			4.79292	0.218383	96.2481	192.297	288.357	384.448	480.446	576.555	672.533
4.79958	0.225236	0.196948	0.20302	0.217233	0.274658	0.215446	0.27603	0.213161			4.79958	0.225236	96.2437	192.297	288.357	384.462	480.449	576.557	672.54
4.80625	0.228768	0.187292	0.199317	0.213283	0.286579	0.218106	0.272884	0.209703			4.80625	0.228768	96.234	192.293	288.354	384.474	480.452	576.553	672.537
4.81292	0.227242	0.179731	0.196524	0.208267	0.292301	0.219079	0.271073	0.201665			4.81292	0.227242	96.2265	192.29	288.349	384.479	480.453	576.552	672.529
4.81958	0.222478	0.176256	0.195858	0.203782	0.293255	0.218477	0.272557	0.193899			4.81958	0.222478	96.223	192.289	288.344	384.48	480.452	576.553	672.521
4.82625	0.207192	0.179852	0.200584	0.201785	0.286102	0.213872	0.273047	0.187958			4.82625	0.207192	96.2266	192.294	288.342	384.473	480.448	576.554	672.515
4.83292	0.188244	0.18419	0.203408	0.199379	0.277519	0.203033	0.271849	0.180852			4.83292	0.188244	96.2309	192.297	288.34	384.465	480.437	576.552	672.508
4.83958	0.1742	0.189318	0.198078	0.196098	0.268936	0.192783	0.27081	0.17692			4.83958	0.1742	96.2361	192.292	288.336	384.456	480.427	576.551	672.504
4.84625	0.166852	0.195314	0.188402	0.191958	0.266075	0.184741	0.273922	0.181009			4.84625	0.166852	96.2421	192.282	288.332	384.453	480.419	576.554	672.508
4.85292	0.16344	0.199681	0.179202	0.185388	0.267029	0.177137	0.277865	0.188237			4.85292	0.16344	96.2464	192.273	288.326	384.454	480.411	576.558	672.516
4.85958	0.159017	0.198366	0.170306	0.173951	0.265121	0.170507	0.275909	0.194551			4.85958	0.159017	96.2451	192.264	288.314	384.452	480.404	576.556	672.522
4.86625	0.156732	0.188357	0.160917	0.159727	0.26226	0.171681	0.267819	0.19694			4.86625	0.156732	96.2351	192.254	288.3	384.449	480.405	576.548	672.524
4.87292	0.157418	0.176173	0.157896	0.149195	0.260353	0.181588	0.259407	0.200015			4.87292	0.157418	96.2229	192.251	288.289	384.447	480.415	576.54	672.527
4.87958	0.160426	0.16891	0.161878	0.144818	0.261307	0.192512	0.253292	0.201335			4.87958	0.160426	96.2157	192.255	288.285	384.448	480.426	576.534	672.529
4.88625	0.163264	0.16388	0.168004	0.148668	0.261784	0.200639	0.25083	0.197735			4.88625	0.163264	96.2106	192.262	288.289	384.449	480.434	576.531	672.525
4.89292	0.170913	0.158419	0.174114	0.16046	0.259876	0.209231	0.248577	0.194182			4.89292	0.170913	96.2052	192.268	288.301	384.447	480.443	576.529	672.521
4.89958	0.182505	0.154406	0.181834	0.175863	0.259876	0.221691	0.247695	0.192553			4.89958	0.182505	96.2012	192.275	288.316	384.447	480.455	576.528	672.52
4.90625	0.195589	0.154406	0.189921	0.193171	0.264645	0.234909	0.251566	0.19303			4.90625	0.195589	96.2012	192.283	288.333	384.452	480.469	576.532	672.52
4.91292	0.20893	0.160412	0.197705	0.208791	0.270844	0.244791	0.256192	0.196175			4.91292	0.20893	96.2072	192.291	288.349	384.458	480.479	576.537	672.523
4.91958	0.213762	0.168038	0.204741	0.221455	0.270844	0.247328	0.257971	0.2038			4.91958	0.213762	96.2148	192.298	288.362	384.458	480.481	576.538	672.531
4.92625	0.209218	0.171086	0.20679	0.224955	0.259399	0.243529	0.252488	0.212094			4.92625	0.209218	96.2178	192.3	288.365	384.446	480.477	576.533	672.539
4.93292	0.199169	0.172426	0.198982	0.221283	0.241756	0.237401	0.245997	0.213911			4.93292	0.199169	96.2192	192.292	288.362	384.429	480.471	576.527	672.541
4.93958	0.189205	0.17405	0.184074	0.217292	0.221252	0.22829	0.24223	0.21029			4.93958	0.189205	96.2208	192.278	288.358	384.408	480.462	576.523	672.538
4.94625	0.183711	0.176968	0.165199	0.210912	0.208855	0.221921	0.23368	0.204625			4.94625	0.183711	96.2237	192.259	288.351	384.396	480.456	576.514	672.532
4.95292	0.184977	0.181278	0.148733	0.20375	0.208855	0.220059	0.224959	0.198921			4.95292	0.184977	96.228	192.242	288.344	384.396	480.454	576.505	672.526
4.95958	0.190541	0.187506	0.140626	0.197398	0.218868	0.222419	0.22408	0.195612			4.95958	0.190541	96.2343	192.234	288.338	384.406	480.456	576.505	672.523
4.96625	0.198263	0.19504	0.141566	0.194347	0.231743	0.226299	0.231911	0.195517			4.96625	0.198263	96.2418	192.235	288.335	384.419	480.46	576.512	672.523
4.97292	0.206161	0.203372	0.147975	0.194583	0.242233	0.230171	0.241507	0.201465			4.97292	0.206161	96.2501	192.241	288.335	384.429	480.464	576.522	672.529
4.97958	0.211793	0.208189	0.153991	0.19464	0.249386	0.232499	0.247039	0.208666			4.97958	0.211793	96.2549	192.247	288.335	384.436	480.466	576.528	672.536
4.98625	0.217403	0.213657	0.158556	0.1925	0.257015	0.230309	0.254904	0.21318			4.98625	0.217403	96.2604	192.252	288.333	384.444	480.464	576.535	672.54
4.99292	0.215477	0.21558	0.162923	0.189546	0.260353	0.22197	0.267701	0.217487			4.99292	0.215477	96.2623	192.256	288.33	384.447	480.456	576.548	672.545
4.99958	0.211713	0.216341	0.162481	0.184399	0.257969	0.215501	0.276459	0.222063			4.99958	0.211713	96.2631	192.256	288.325	384.445	480.449	576.557	672.549
5.00625	0.205106	0.217357	0.158761	0.18354	0.254154	0.213031	0.279775	0.229278			5.00625	0.205106	96.2641	192.252	288.324	384.441	480.447	576.56	672.557
5.01292	0.202013	0.216624	0.156644	0.181073	0.254631	0.208972	0.278647	0.232836			5.01292	0.202013	96.2634	192.25	288.321	384.442	480.443	576.559	672.56
5.01958	0.200702	0.216643	0.161192	0.178711	0.261784	0.200894	0.280289	0.232855			5.01958	0.200702	96.2634	192.255	288.319	384.449	480.435	576.561	672.56
5.02625	0.197895	0.213356	0.169615	0.178154	0.268936	0.190272	0.284298	0.231476			5.02625	0.197895	96.2601	192.263	288.318	384.456	480.424	576.565	672.559
5.03292	0.195913	0.208949	0.177419	0.182206	0.275135	0.187517	0.285765	0.230407			5.03292	0.195913	96.2557	192.271	288.322	384.462	480.421	576.566	672.558
5.03958	0.195384	0.203038	0.183821	0.188487	0.281811	0.193511	0.28514	0.228311			5.03958	0.195384	96.2498	192.277	288.329	384.469	480.427	576.566	672.556
5.04625	0.200291	0.194894	0.187536	0.192683	0.289917	0.207904	0.281478	0.224457			5.04625	0.200291	96.2416	192.281	288.333	384.477	480.442	576.562	672.552
5.05292	0.207582	0.189097	0.187964	0.195643	0.300407	0.227973	0.280435	0.223429			5.05292	0.207582	96.2358	192.281	288.336	384.487	480.462	576.561	672.551
5.05958	0.217036	0.183152	0.189793	0.199023	0.30899	0.24955	0.283785	0.226068			5.05958	0.217036	96.2299	192.283	288.339	384.496	480.483	576.564	672.553
5.06625	0.22112	0.183327	0.195204	0.200002	0.313282	0.264502	0.285767	0.22815			5.06625	0.22112	96.2301	192.289	288.34	384.5	480.498	576.566	672.555
5.07292	0.223533	0.185068	0.197942	0.196834	0.313282	0.270269	0.284712	0.223692			5.07292	0.223533	96.2318	192.291	288.337	384.5	480.504	576.565	672.551
5.07958	0.227866	0.186921	0.195701	0.196582	0.311375	0.26766	0.28214	0.217438			5.07958	0.227866	96.2337	192.289	288.337	384.498	480.501	576.563	672.545
5.08625	0.231547	0.189307	0.188621	0.199983	0.305653	0.255157	0.282429	0.212195			5.08625	0.231547	96.2361	192.282	288.34	384.493	480.489	576.563	672.539
5.09292	0.231778	0.188911	0.184393	0.203714	0.295639	0.236766	0.281995	0.204169			5.09292	0.231778	96.2357	192.278	288.344	384.483	480.471	576.563	672.531
5.09958	0.22162	0.191169	0.18268	0.203167	0.281334	0.217763	0.276797	0.191169			5.09958	0.22162	96.2379	192.276	288.343	384.468	480.452	576.557	672.518
5.10625	0.209757	0.188672	0.179444	0.197936	0.266552	0.20523	0.267543	0.174844			5.10625	0.209757	96.2354	192.273	288.338	384.454	480.439	576.548	672.502
5.11292	0.199764	0.181438	0.171523	0.192467	0.253201	0.195581	0.259565	0.163318			5.11292	0.199764	96.2282	192.265	288.333	384.44	480.429	576.54	672.491
5.11958	0.18892	0.17338	0.162027	0.182975	0.243664	0.189601	0.256777	0.155261			5.11958	0.18892	96.2201	192.256	288.323	384.431	480.423	576.537	672.483
5.12625	0.17809	0.170535	0.156729	0.173557	0.239849	0.189579	0.259304	0.150508			5.12625	0.17809	96.2173	192.25	288.314	384.427	480.423	576.54	672.478
5.13292	0.167812	0.171195	0.159007	0.167354	0.234604	0.192886	0.263101	0.145923			5.13292	0.167812	96.2179	192.253	288.308	384.422	480.427	576.544	672.473
5.13958	0.165726	0.167503	0.160183	0.166893	0.230312	0.199089	0.265127	0.143184			5.13958	0.165726	96.2143	192.254	288.307	384.417	480.433	576.546	672.47
5.14625	0.167731	0.167691	0.163905	0.172787	0.226974	0.208248	0.267397	0.150048			5.14625	0.167731	96.2144	192.257	288.313	384.414	480.442	576.548	672.477
5.15292	0.167913	0.174226	0.173213	0.179282	0.22459	0.219902	0.268105	0.159921			5.15292	0.167913	96.221	192.267	288.32	384.412	480.454	576.549	672.487
5.15958	0.159202	0.183452	0.186539	0.183639	0.213623	0.225487	0.262051	0.162948			5.15958	0.159202	96.2302	192.28	288.324	384.401	480.459	576.543	672.49
5.16625	0.146661	0.181775	0.194256	0.179312	0.193596	0.223396	0.243993	0.151735			5.16625	0.146661	96.2285	192.288	288.32	384.381	480.457	576.525	672.479
5.17292	0.140963	0.168742	0.18874	0.170461	0.175953	0.221719	0.224623	0.136794			5.17292	0.140963	96.2155	192.282	288.311	384.363	480.455	576.505	672.464
5.17958	0.136985	0.153209	0.176322	0.160841	0.158787	0.215569	0.207718	0.126983			5.17958	0.136985	96.2	192.27	288.301	384.346	480.449	576.488	672.454
5.18625	0.134705	0.134267	0.155834	0.148327	0.145912	0.203478	0.190926	0.112809			5.18625	0.134705	96.181	192.249	288.289	384.333	480.437	576.471	672.44
5.19292	0.137047	0.117598	0.133805	0.135056	0.143528	0.190359	0.17552	0.0970938			5.19292	0.137047	96.1644	192.227	288.275	384.331	480.424	576.456	672.424
5.19958	0.150637	0.107116	0.118949	0.126886	0.154018	0.183548	0.165756	0.0880429			5.19958	0.150637	96.1539	192.212	288.267	384.341	480.417	576.446	672.415
5.20625	0.172192	0.111443	0.118261	0.129788	0.17643	0.183233	0.169654	0.0966611			5.20625	0.172192	96.1582	192.212	288.27	384.363	480.417	576.45	672.424
5.21292	0.184319	0.126708	0.127857	0.139739	0.197887	0.178021	0.177809	0.116217			5.21292	0.184319	96.1735	192.221	288.28	384.385	480.412	576.458	672.443
5.21958	0.190931	0.140296	0.137151	0.145513	0.216961	0.170556	0.187282	0.130282			5.21958	0.190931	96.187	192.231	288.286	384.404	480.404	576.468	672.458
5.22625	0.197035	0.153187	0.151725	0.15047	0.227451	0.166081	0.200845	0.142696			5.22625	0.197035	96.1999	192.245	288.291	384.414	480.4	576.481	672.47
5.23292	0.205428	0.164063	0.169087	0.156771	0.22459	0.166578	0.214739	0.155479			5.23292	0.205428	96.2108	192.263	288.297	384.412	480.4	576.495	672.483
5.23958	0.209005	0.172777	0.184217	0.163572	0.21553	0.165893	0.226522	0.166578			5.23958	0.209005	96.2195	192.278	288.304	384.403	480.4	576.507	672.494
5.24625	0.209287	0.172027	0.189256	0.165549	0.209808	0.166319	0.231173	0.170597			5.24625	0.209287	96.2188	192.283	288.306	384.397	480.4	576.512	672.498
5.25292	0.214894	0.166724	0.192155	0.166956	0.217438	0.177895	0.234059	0.171969			5.25292	0.214894	96.2135	192.286	288.307	384.404	480.412	576.515	672.499
5.25958	0.218523	0.164496	0.198842	0.179132	0.229836	0.196396	0.236896	0.179754			5.25958	0.218523	96.2112	192.292	288.319	384.417	480.43	576.517	672.507
5.26625	0.213247	0.158699	0.199636	0.192535	0.237942	0.207853	0.231935	0.187786			5.26625	0.213247	96.2055	192.293	288.333	384.425	480.442	576.512	672.515
5.27292	0.200065	0.147935	0.189979	0.19761	0.236034	0.20611	0.221541	0.187513			5.27292	0.200065	96.1947	192.283	288.338	384.423	480.44	576.502	672.515
5.27958	0.18978	0.134683	0.173426	0.192296	0.226498	0.197088	0.209025	0.179029			5.27958	0.18978	96.1814	192.267	288.333	384.414	480.431	576.49	672.506
5.28625	0.18261	0.131408	0.155035	0.187042	0.216961	0.188746	0.202735	0.168124			5.28625	0.18261	96.1782	192.249	288.327	384.404	480.423	576.483	672.495
5.29292	0.170574	0.134521	0.132912	0.18385	0.209808	0.175924	0.196575	0.157409			5.29292	0.170574	96.1813	192.226	288.324	384.397	480.41	576.477	672.485
5.29958	0.161296	0.136217	0.109302	0.175958	0.211239	0.166648	0.192346	0.1448			5.29958	0.161296	96.183	192.203	288.316	384.398	480.4	576.473	672.472
5.30625	0.156903	0.139848	0.0986705	0.170389	0.218391	0.168876	0.193155	0.136987			5.30625	0.156903	96.1866	192.192	288.311	384.405	480.403	576.474	672.464
5.31292	0.155106	0.143011	0.105994	0.171405	0.231743	0.17837	0.193965	0.136812			5.31292	0.155106	96.1898	192.2	288.312	384.419	480.412	576.474	672.464
5.31958	0.14874	0.144669	0.12006	0.178818	0.249863	0.185043	0.1916	0.13847			5.31958	0.14874	96.1914	192.214	288.319	384.437	480.419	576.472	672.466
5.32625	0.145986	0.141318	0.134818	0.183399	0.265598	0.183491	0.186453	0.137503			5.32625	0.145986	96.1881	192.228	288.324	384.453	480.417	576.467	672.465
5.33292	0.150238	0.140995	0.155741	0.184974	0.274181	0.182709	0.187044	0.137181			5.33292	0.150238	96.1877	192.249	288.325	384.461	480.416	576.468	672.464
5.33958	0.163327	0.151279	0.181863	0.185792	0.276089	0.188555	0.19525	0.142696			5.33958	0.163327	96.198	192.275	288.326	384.463	480.422	576.476	672.47
5.34625	0.17943	0.168331	0.201485	0.188372	0.281811	0.196453	0.209514	0.154026			5.34625	0.17943	96.2151	192.295	288.329	384.469	480.43	576.49	672.481
5.35292	0.191755	0.185711	0.203521	0.187896	0.290871	0.203413	0.227449	0.165207			5.35292	0.191755	96.2325	192.297	288.328	384.478	480.437	576.508	672.492
5.35958	0.202979	0.199194	0.197129	0.187651	0.298977	0.213932	0.247904	0.176305			5.35958	0.202979	96.2459	192.291	288.328	384.486	480.448	576.528	672.504
5.36625	0.206452	0.206597	0.191626	0.189011	0.298023	0.225498	0.262846	0.187047			5.36625	0.206452	96.2534	192.285	288.329	384.485	480.459	576.543	672.514
5.37292	0.207407	0.207487	0.186331	0.192453	0.293732	0.234892	0.270372	0.192705			5.37292	0.207407	96.2542	192.28	288.333	384.481	480.469	576.551	672.52
5.37958	0.201309	0.203911	0.180553	0.198067	0.289917	0.23096	0.268972	0.19199			5.37958	0.201309	96.2507	192.274	288.338	384.477	480.465	576.549	672.519
5.38625	0.193092	0.195416	0.170459	0.200561	0.282764	0.216052	0.258456	0.184926			5.38625	0.193092	96.2422	192.264	288.341	384.47	480.45	576.539	672.512
5.39292	0.18789	0.183359	0.16012	0.202995	0.272274	0.196946	0.243792	0.175253			5.39292	0.18789	96.2301	192.254	288.343	384.459	480.431	576.524	672.503
5.39958	0.186416	0.168173	0.150292	0.204235	0.264645	0.184857	0.22917	0.166265			5.39958	0.186416	96.2149	192.244	288.344	384.452	480.419	576.51	672.494
5.40625	0.19256	0.159663	0.144518	0.206594	0.267982	0.186776	0.223245	0.162524			5.40625	0.19256	96.2064	192.238	288.347	384.455	480.421	576.504	672.49
5.41292	0.200445	0.158021	0.146182	0.206699	0.275135	0.197	0.221972	0.166128			5.41292	0.200445	96.2048	192.24	288.347	384.462	480.431	576.502	672.493
5.41958	0.20775	0.159119	0.1503	0.204883	0.282288	0.211704	0.222407	0.169609			5.41958	0.20775	96.2059	192.244	288.345	384.469	480.445	576.503	672.497
5.42625	0.210797	0.161283	0.159774	0.206842	0.28944	0.230804	0.227718	0.171296			5.42625	0.210797	96.208	192.253	288.347	384.476	480.465	576.508	672.499
5.43292	0.215766	0.168807	0.177068	0.212445	0.298977	0.253007	0.239359	0.176437			5.43292	0.215766	96.2156	192.271	288.353	384.486	480.487	576.52	672.504
5.43958	0.223838	0.184568	0.200514	0.219834	0.310421	0.274481	0.256839	0.191244			5.43958	0.223838	96.2313	192.294	288.36	384.497	480.508	576.537	672.519
5.44625	0.235947	0.200359	0.222781	0.228195	0.323296	0.28955	0.272689	0.209895			5.44625	0.235947	96.2471	192.316	288.368	384.51	480.523	576.553	672.537
5.45292	0.248836	0.210307	0.237122	0.239814	0.330925	0.295196	0.284806	0.221751			5.45292	0.248836	96.2571	192.331	288.38	384.518	480.529	576.565	672.549
5.45958	0.260094	0.21423	0.242884	0.248931	0.330925	0.292147	0.293185	0.22186			5.45958	0.260094	96.261	192.336	288.389	384.518	480.526	576.574	672.549
5.46625	0.271559	0.218336	0.241472	0.249333	0.327587	0.286805	0.297743	0.216905			5.46625	0.271559	96.2651	192.335	288.39	384.515	480.521	576.578	672.544
5.47292	0.281117	0.222659	0.237697	0.246036	0.326633	0.280582	0.299652	0.213599			5.47292	0.281117	96.2694	192.331	288.386	384.514	480.514	576.58	672.541
5.47958	0.288163	0.22665	0.235392	0.244241	0.328064	0.274104	0.301326	0.209007			5.47958	0.288163	96.2734	192.329	288.385	384.515	480.508	576.582	672.536
5.48625	0.290478	0.230077	0.231681	0.243713	0.32568	0.264427	0.30231	0.200036			5.48625	0.290478	96.2768	192.325	288.384	384.513	480.498	576.583	672.527
5.49292	0.287771	0.233312	0.224386	0.239751	0.319958	0.255418	0.300969	0.18992			5.49292	0.287771	96.2801	192.318	288.38	384.507	480.489	576.581	672.517
5.49958	0.285098	0.237171	0.213898	0.235154	0.31662	0.252944	0.301081	0.188533			5.49958	0.285098	96.2839	192.307	288.375	384.504	480.487	576.582	672.516
5.50625	0.288127	0.239233	0.207782	0.23399	0.319004	0.2572	0.303205	0.195364			5.50625	0.288127	96.286	192.301	288.374	384.506	480.491	576.584	672.523
5.51292	0.295302	0.243526	0.209709	0.237506	0.325203	0.266576	0.309327	0.205379			5.51292	0.295302	96.2903	192.303	288.378	384.512	480.5	576.59	672.533
5.51958	0.299766	0.247222	0.218311	0.245604	0.32711	0.275453	0.317004	0.218612			5.51958	0.299766	96.294	192.312	288.386	384.514	480.509	576.598	672.546
5.52625	0.292528	0.245534	0.228293	0.253782	0.319958	0.277561	0.31826	0.229321			5.52625	0.292528	96.2923	192.322	288.394	384.507	480.511	576.599	672.557
5.53292	0.278858	0.237842	0.232315	0.25485	0.303745	0.270613	0.310373	0.233074			5.53292	0.278858	96.2846	192.326	288.395	384.491	480.504	576.591	672.56
5.53958	0.266872	0.229716	0.232413	0.250432	0.288486	0.263178	0.295649	0.230669			5.53958	0.266872	96.2765	192.326	288.391	384.476	480.497	576.576	672.558
5.54625	0.261598	0.224537	0.22792	0.245869	0.276566	0.257099	0.281689	0.226922			5.54625	0.261598	96.2713	192.321	288.386	384.464	480.491	576.562	672.554
5.55292	0.261036	0.222041	0.214976	0.24197	0.265598	0.249657	0.269608	0.222041			5.55292	0.261036	96.2688	192.308	288.382	384.453	480.483	576.55	672.549
5.55958	0.260751	0.220511	0.196577	0.232052	0.258446	0.240745	0.256413	0.214312			5.55958	0.260751	96.2673	192.29	288.372	384.445	480.475	576.537	672.542
5.56625	0.263222	0.221756	0.177723	0.218752	0.264168	0.237188	0.24798	0.208405			5.56625	0.263222	96.2685	192.271	288.359	384.451	480.471	576.529	672.536
5.57292	0.270716	0.227996	0.169406	0.212907	0.286579	0.239804	0.252488	0.214167			5.57292	0.270716	96.2747	192.263	288.353	384.474	480.474	576.533	672.541
5.57958	0.274883	0.240082	0.174631	0.219814	0.311852	0.240012	0.265448	0.230069			5.57958	0.274883	96.2868	192.268	288.36	384.499	480.474	576.546	672.557
5.58625	0.269849	0.252822	0.185149	0.232998	0.329018	0.234171	0.277419	0.242808			5.58625	0.269849	96.2996	192.279	288.373	384.516	480.468	576.558	672.57
5.59292	0.263596	0.265201	0.199162	0.245343	0.33617	0.22776	0.286363	0.247081			5.59292	0.263596	96.312	192.293	288.386	384.523	480.462	576.567	672.574
5.59958	0.267388	0.277	0.212874	0.25809	0.340462	0.226811	0.298691	0.246959			5.59958	0.267388	96.3238	192.306	288.398	384.527	480.461	576.579	672.574
5.60625	0.283844	0.291934	0.225166	0.26889	0.344276	0.23172	0.315198	0.248065			5.60625	0.283844	96.3387	192.319	288.409	384.531	480.465	576.596	672.575
5.61292	0.302685	0.306116	0.232536	0.279333	0.34523	0.241068	0.33091	0.248896			5.61292	0.302685	96.3529	192.326	288.42	384.532	480.475	576.611	672.576
5.61958	0.315875	0.315366	0.23378	0.288482	0.343323	0.256798	0.348228	0.249086			5.61958	0.315875	96.3621	192.327	288.429	384.53	480.491	576.629	672.576
5.62625	0.322736	0.316245	0.23567	0.295922	0.339985	0.275718	0.364248	0.250918			5.62625	0.322736	96.363	192.329	288.436	384.527	480.509	576.645	672.578
5.63292	0.322338	0.309079	0.236189	0.297068	0.335693	0.288824	0.373641	0.251382			5.63292	0.322338	96.3558	192.33	288.437	384.523	480.523	576.654	672.579
5.63958	0.315973	0.300065	0.237384	0.289766	0.328541	0.292821	0.372149	0.245228			5.63958	0.315973	96.3468	192.331	288.43	384.516	480.527	576.653	672.573
5.64625	0.304001	0.293206	0.242205	0.277802	0.321388	0.290055	0.366128	0.235985			5.64625	0.304001	96.34	192.336	288.418	384.508	480.524	576.647	672.563
5.65292	0.288182	0.288001	0.252514	0.262761	0.314713	0.280325	0.358719	0.231258			5.65292	0.288182	96.3348	192.346	288.403	384.502	480.514	576.639	672.559
5.65958	0.27487	0.279969	0.262773	0.243868	0.311852	0.266908	0.346288	0.227516			5.65958	0.27487	96.3267	192.356	288.384	384.499	480.501	576.627	672.555
5.66625	0.266699	0.271818	0.268648	0.22407	0.312805	0.253958	0.33382	0.222703			5.66625	0.266699	96.3186	192.362	288.364	384.5	480.488	576.614	672.55
5.67292	0.263695	0.268459	0.271878	0.210626	0.323296	0.250349	0.329182	0.221252			5.67292	0.263695	96.3152	192.365	288.351	384.51	480.484	576.61	672.549
5.67958	0.259854	0.266588	0.276104	0.210784	0.337601	0.24895	0.333359	0.22701			5.67958	0.259854	96.3133	192.37	288.351	384.525	480.483	576.614	672.554
5.68625	0.25691	0.261579	0.274577	0.218751	0.348091	0.247283	0.337227	0.230585			5.68625	0.25691	96.3083	192.368	288.359	384.535	480.481	576.618	672.558
5.69292	0.259295	0.254415	0.270991	0.229387	0.353813	0.244959	0.338914	0.224851			5.69292	0.259295	96.3012	192.364	288.37	384.541	480.479	576.619	672.552
5.69958	0.265596	0.247411	0.266731	0.237079	0.355721	0.240853	0.342585	0.214986			5.69958	0.265596	96.2942	192.36	288.377	384.543	480.475	576.623	672.542
5.70625	0.270789	0.245149	0.263702	0.245595	0.361443	0.238035	0.350573	0.213201			5.70625	0.270789	96.2919	192.357	288.386	384.548	480.472	576.631	672.54
5.71292	0.269445	0.247033	0.261113	0.25388	0.368595	0.236058	0.355024	0.217946			5.71292	0.269445	96.2938	192.355	288.394	384.556	480.47	576.636	672.545
5.71958	0.270219	0.25275	0.257174	0.256792	0.375748	0.238958	0.354359	0.225093			5.71958	0.270219	96.2995	192.351	288.397	384.563	480.473	576.635	672.552
5.72625	0.275332	0.264022	0.261868	0.259865	0.380516	0.24609	0.353138	0.236365			5.72625	0.275332	96.3108	192.355	288.4	384.568	480.48	576.634	672.564
5.73292	0.282597	0.280923	0.271027	0.268428	0.380516	0.25699	0.357692	0.254221			5.73292	0.282597	96.3277	192.365	288.409	384.568	480.491	576.638	672.581
5.73958	0.286837	0.301666	0.281759	0.28252	0.378132	0.268653	0.36587	0.271625			5.73958	0.286837	96.3484	192.375	288.423	384.565	480.502	576.646	672.599
5.74625	0.294382	0.320559	0.288787	0.293339	0.372887	0.276451	0.373762	0.277643			5.74625	0.294382	96.3673	192.382	288.434	384.56	480.51	576.654	672.605
5.75292	0.304129	0.334149	0.294214	0.300547	0.361443	0.278154	0.383482	0.275975			5.75292	0.304129	96.3809	192.388	288.441	384.548	480.512	576.664	672.603
5.75958	0.308024	0.33958	0.296251	0.305154	0.348568	0.274052	0.386989	0.270439			5.75958	0.308024	96.3863	192.39	288.445	384.536	480.508	576.668	672.598
5.76625	0.301143	0.333818	0.287891	0.300677	0.339985	0.266729	0.381018	0.262769			5.76625	0.301143	96.3806	192.381	288.441	384.527	480.5	576.662	672.59
5.77292	0.291339	0.320627	0.274491	0.285253	0.340939	0.261944	0.363988	0.253393			5.77292	0.291339	96.3674	192.368	288.426	384.528	480.496	576.645	672.581
5.77958	0.28784	0.307369	0.261827	0.266655	0.347614	0.260962	0.346424	0.247288			5.77958	0.28784	96.3541	192.355	288.407	384.535	480.495	576.627	672.575
5.78625	0.286058	0.296264	0.252737	0.252134	0.353336	0.2624	0.331777	0.249057			5.78625	0.286058	96.343	192.346	288.392	384.54	480.496	576.612	672.576
5.79292	0.287342	0.288786	0.245449	0.243036	0.356674	0.264008	0.317472	0.252069			5.79292	0.287342	96.3355	192.339	288.383	384.544	480.498	576.598	672.579
5.79958	0.290123	0.289294	0.24177	0.241208	0.359535	0.271261	0.310852	0.253054			5.79958	0.290123	96.336	192.335	288.381	384.547	480.505	576.591	672.58
5.80625	0.293654	0.300401	0.247658	0.249332	0.361443	0.281636	0.31463	0.252717			5.80625	0.293654	96.3472	192.341	288.39	384.548	480.515	576.595	672.58
5.81292	0.297051	0.312006	0.254907	0.259627	0.362873	0.291386	0.329582	0.256216			5.81292	0.297051	96.3588	192.348	288.4	384.55	480.525	576.61	672.583
5.81958	0.299902	0.320287	0.259813	0.268847	0.365257	0.30098	0.348323	0.266404			5.81958	0.299902	96.367	192.353	288.409	384.552	480.535	576.629	672.594
5.82625	0.303413	0.326524	0.26123	0.276471	0.369549	0.309141	0.363758	0.274549			5.82625	0.303413	96.3733	192.355	288.417	384.557	480.543	576.644	672.602
5.83292	0.307186	0.332466	0.261788	0.282955	0.378132	0.316193	0.377428	0.276199			5.83292	0.307186	96.3792	192.355	288.423	384.565	480.55	576.658	672.603
5.83958	0.310369	0.333648	0.265847	0.288304	0.383377	0.314868	0.386549	0.276428			5.83958	0.310369	96.3804	192.359	288.429	384.57	480.549	576.667	672.604
5.84625	0.315199	0.328259	0.267355	0.28829	0.385284	0.308521	0.393004	0.278191			5.84625	0.315199	96.375	192.361	288.429	384.572	480.542	576.674	672.605
5.85292	0.321031	0.325833	0.272798	0.29047	0.388622	0.304384	0.397524	0.280533			5.85292	0.321031	96.3726	192.366	288.431	384.576	480.538	576.678	672.608
5.85958	0.323067	0.33176	0.280763	0.294258	0.397205	0.305913	0.39904	0.281215			5.85958	0.323067	96.3785	192.374	288.435	384.584	480.54	576.68	672.608
5.86625	0.321729	0.343018	0.293069	0.297155	0.408173	0.310374	0.400656	0.284367			5.86625	0.321729	96.3898	192.387	288.437	384.595	480.544	576.681	672.612
5.87292	0.321373	0.355929	0.310503	0.297983	0.414371	0.316731	0.40475	0.296324			5.87292	0.321373	96.4027	192.404	288.438	384.601	480.55	576.685	672.624
5.87958	0.324004	0.367255	0.325668	0.297079	0.421047	0.327005	0.413261	0.313849			5.87958	0.324004	96.414	192.419	288.437	384.608	480.561	576.694	672.641
5.88625	0.330355	0.379773	0.334058	0.297625	0.433922	0.343611	0.421785	0.331613			5.88625	0.330355	96.4265	192.428	288.438	384.621	480.577	576.702	672.659
5.89292	0.339421	0.391888	0.335893	0.300993	0.445366	0.358367	0.428337	0.346112			5.89292	0.339421	96.4386	192.429	288.441	384.632	480.592	576.709	672.673
5.89958	0.354864	0.399943	0.33876	0.307189	0.445843	0.363815	0.435261	0.355121			5.89958	0.354864	96.4467	192.432	288.447	384.633	480.598	576.716	672.682
5.90625	0.367894	0.4021	0.342565	0.313482	0.435829	0.359204	0.438052	0.356324			5.90625	0.367894	96.4489	192.436	288.454	384.623	480.593	576.719	672.684
5.91292	0.375539	0.39578	0.341676	0.315686	0.427246	0.351625	0.436041	0.350003			5.91292	0.375539	96.4425	192.435	288.456	384.614	480.585	576.717	672.677
5.91958	0.380431	0.388924	0.339383	0.318218	0.423431	0.347912	0.43186	0.344578			5.91958	0.380431	96.4357	192.433	288.458	384.61	480.582	576.712	672.672
5.92625	0.382745	0.382448	0.341652	0.327275	0.421524	0.342276	0.430387	0.344301			5.92625	0.382745	96.4292	192.435	288.468	384.609	480.576	576.711	672.672
5.93292	0.38164	0.375576	0.347586	0.340715	0.418186	0.333242	0.42874	0.346489			5.93292	0.38164	96.4223	192.441	288.481	384.605	480.567	576.709	672.674
5.93958	0.376558	0.368651	0.350025	0.346853	0.416756	0.326722	0.422137	0.349577			5.93958	0.376558	96.4154	192.444	288.487	384.604	480.56	576.703	672.677
5.94625	0.377019	0.363817	0.352025	0.350048	0.42057	0.330169	0.415432	0.357618			5.94625	0.377019	96.4106	192.446	288.49	384.608	480.564	576.696	672.685
5.95292	0.387179	0.367088	0.360577	0.35764	0.428677	0.344729	0.415231	0.37281			5.95292	0.387179	96.4138	192.454	288.498	384.616	480.578	576.696	672.7
5.95958	0.39533	0.375903	0.375666	0.371314	0.437737	0.355393	0.420758	0.391161			5.95958	0.39533	96.4227	192.469	288.512	384.625	480.589	576.701	672.718
5.96625	0.396406	0.381135	0.387653	0.378517	0.441074	0.360455	0.423484	0.399731			5.96625	0.396406	96.4279	192.481	288.519	384.628	480.594	576.704	672.727
5.97292	0.39434	0.379551	0.390987	0.373022	0.441551	0.366468	0.419245	0.398624			5.97292	0.39434	96.4263	192.484	288.513	384.629	480.6	576.7	672.726
5.97958	0.401449	0.379161	0.394452	0.368816	0.44775	0.380269	0.418038	0.398711			5.97958	0.401449	96.4259	192.488	288.509	384.635	480.614	576.699	672.726
5.98625	0.411322	0.385579	0.400428	0.372747	0.459194	0.395708	0.427928	0.405129			5.98625	0.411322	96.4323	192.494	288.513	384.646	480.629	576.708	672.732
5.99292	0.421115	0.391895	0.404191	0.380086	0.471115	0.406047	0.442857	0.407154			5.99292	0.421115	96.4386	192.498	288.52	384.658	480.64	576.723	672.734
5.99958	0.432635	0.395716	0.401224	0.381266	0.479698	0.415903	0.454131	0.402391			5.99958	0.432635	96.4425	192.495	288.522	384.667	480.65	576.735	672.73
6.00625	0.446591	0.403931	0.399573	0.38401	0.48542	0.427423	0.46511	0.400593			6.00625	0.446591	96.4507	192.493	288.524	384.672	480.661	576.746	672.728
6.01292	0.460644	0.418391	0.399937	0.394013	0.489712	0.436525	0.478723	0.407424			6.01292	0.460644	96.4651	192.493	288.534	384.677	480.67	576.759	672.735
6.01958	0.467829	0.430674	0.401451	0.406138	0.488758	0.438884	0.489668	0.413985			6.01958	0.467829	96.4774	192.495	288.546	384.676	480.673	576.77	672.741
6.02625	0.470693	0.434956	0.401121	0.414953	0.481129	0.434337	0.486857	0.413022			6.02625	0.470693	96.4817	192.495	288.555	384.668	480.668	576.767	672.74
6.03292	0.472274	0.437832	0.401713	0.41946	0.473022	0.431409	0.476922	0.41399			6.03292	0.472274	96.4846	192.495	288.56	384.66	480.665	576.757	672.741
6.03958	0.475233	0.441389	0.404503	0.422358	0.465393	0.429736	0.469733	0.423269			6.03958	0.475233	96.4881	192.498	288.563	384.652	480.664	576.75	672.751
6.04625	0.47866	0.442078	0.401959	0.421364	0.462055	0.432754	0.468433	0.433018			6.04625	0.47866	96.4888	192.495	288.562	384.649	480.667	576.749	672.76
6.05292	0.480828	0.440648	0.395533	0.415967	0.463963	0.440716	0.474426	0.43731			6.05292	0.480828	96.4874	192.489	288.556	384.651	480.674	576.755	672.765
6.05958	0.484032	0.442542	0.390666	0.409522	0.479221	0.453433	0.48605	0.439681			6.05958	0.484032	96.4893	192.484	288.55	384.666	480.687	576.767	672.767
6.06625	0.48674	0.45098	0.395456	0.408399	0.503063	0.467938	0.503142	0.45098			6.06625	0.48674	96.4977	192.489	288.549	384.69	480.702	576.784	672.778
6.07292	0.487433	0.460517	0.403465	0.413287	0.525951	0.477445	0.518338	0.461471			6.07292	0.487433	96.5073	192.497	288.554	384.713	480.711	576.799	672.789
6.07958	0.487507	0.469819	0.407528	0.421934	0.545502	0.482566	0.529745	0.467435			6.07958	0.487507	96.5166	192.501	288.562	384.733	480.716	576.81	672.795
6.08625	0.495802	0.479998	0.414944	0.435663	0.565529	0.487246	0.540866	0.475229			6.08625	0.495802	96.5268	192.508	288.576	384.753	480.721	576.821	672.803
6.09292	0.509025	0.492971	0.430761	0.454516	0.583649	0.49314	0.552776	0.489156			6.09292	0.509025	96.5397	192.524	288.595	384.771	480.727	576.833	672.816
6.09958	0.519619	0.506515	0.446488	0.474786	0.591755	0.497612	0.562988	0.503177			6.09958	0.519619	96.5533	192.54	288.615	384.779	480.731	576.844	672.83
6.10625	0.525366	0.517773	0.452542	0.490508	0.592709	0.500169	0.572466	0.509666			6.10625	0.525366	96.5645	192.546	288.631	384.78	480.734	576.853	672.837
6.11292	0.528398	0.528447	0.452255	0.502272	0.598431	0.506701	0.585691	0.517479			6.11292	0.528398	96.5752	192.546	288.643	384.785	480.74	576.866	672.845
6.11958	0.530578	0.536292	0.457946	0.51379	0.608444	0.517652	0.5993	0.526278			6.11958	0.530578	96.583	192.551	288.654	384.795	480.751	576.88	672.854
6.12625	0.528271	0.536654	0.465372	0.520946	0.611782	0.52504	0.602467	0.530932			6.12625	0.528271	96.5834	192.559	288.661	384.799	480.759	576.883	672.858
6.13292	0.524389	0.529563	0.469902	0.519367	0.608444	0.524516	0.594851	0.532424			6.13292	0.524389	96.5763	192.563	288.66	384.795	480.758	576.875	672.86
6.13958	0.523169	0.522032	0.470284	0.515018	0.607491	0.521495	0.587731	0.534907			6.13958	0.523169	96.5688	192.564	288.655	384.795	480.755	576.868	672.862
6.14625	0.523011	0.518887	0.473763	0.512486	0.609398	0.517919	0.584962	0.540822			6.14625	0.523011	96.5656	192.567	288.653	384.796	480.752	576.865	672.868
6.15292	0.518828	0.514569	0.476513	0.509728	0.607967	0.509545	0.58101	0.541271			6.15292	0.518828	96.5613	192.57	288.65	384.795	480.743	576.862	672.869
6.15958	0.510195	0.505897	0.472588	0.499754	0.602245	0.498883	0.57395	0.534031			6.15958	0.510195	96.5527	192.566	288.64	384.789	480.733	576.854	672.861
6.16625	0.501888	0.501683	0.470132	0.486834	0.599861	0.494808	0.57247	0.526002			6.16625	0.501888	96.5484	192.564	288.627	384.787	480.729	576.853	672.853
6.17292	0.497732	0.503938	0.472899	0.479891	0.597	0.499961	0.579916	0.522058			6.17292	0.497732	96.5507	192.566	288.62	384.784	480.734	576.86	672.849
6.17958	0.496717	0.508192	0.480854	0.477891	0.590801	0.507306	0.586989	0.520113			6.17958	0.496717	96.5549	192.574	288.618	384.778	480.741	576.868	672.847
6.18625	0.50026	0.506972	0.4845	0.476727	0.584126	0.517821	0.590554	0.516985			6.18625	0.50026	96.5537	192.578	288.617	384.771	480.752	576.871	672.844
6.19292	0.510352	0.505751	0.484725	0.477239	0.583172	0.534848	0.593348	0.520533			6.19292	0.510352	96.5525	192.578	288.617	384.77	480.769	576.874	672.848
6.19958	0.52932	0.513019	0.489285	0.486674	0.589848	0.557379	0.602815	0.536384			6.19958	0.52932	96.5598	192.583	288.627	384.777	480.791	576.883	672.864
6.20625	0.551105	0.52712	0.496968	0.504159	0.602245	0.579581	0.615881	0.558114			6.20625	0.551105	96.5739	192.59	288.644	384.789	480.813	576.896	672.885
6.21292	0.567406	0.543007	0.502161	0.520568	0.617981	0.591695	0.630368	0.576386			6.21292	0.567406	96.5898	192.596	288.661	384.805	480.825	576.911	672.904
6.21958	0.575714	0.553084	0.502902	0.529505	0.629425	0.593082	0.644575	0.590277			6.21958	0.575714	96.5998	192.596	288.67	384.816	480.827	576.925	672.918
6.22625	0.575914	0.558271	0.504498	0.529906	0.633717	0.586688	0.654822	0.60214			6.22625	0.575914	96.605	192.598	288.67	384.821	480.82	576.935	672.929
6.23292	0.571004	0.556497	0.509836	0.524929	0.626564	0.576301	0.657876	0.608472			6.23292	0.571004	96.6033	192.603	288.665	384.814	480.81	576.938	672.936
6.23958	0.566801	0.550289	0.51378	0.517362	0.618935	0.569859	0.656462	0.605602			6.23958	0.566801	96.597	192.607	288.658	384.806	480.804	576.937	672.933
6.24625	0.565444	0.547978	0.521202	0.510572	0.614166	0.566756	0.655862	0.600907			6.24625	0.565444	96.5947	192.615	288.651	384.801	480.801	576.936	672.928
6.25292	0.565502	0.54933	0.533812	0.506556	0.612736	0.570403	0.654047	0.599398			6.25292	0.565502	96.5961	192.627	288.647	384.8	480.804	576.935	672.927
6.25958	0.569558	0.552127	0.549255	0.510625	0.617504	0.578378	0.649997	0.599334			6.25958	0.569558	96.5989	192.643	288.651	384.805	480.812	576.931	672.927
6.26625	0.584601	0.559044	0.564812	0.523132	0.630856	0.593723	0.650721	0.602913			6.26625	0.584601	96.6058	192.658	288.663	384.818	480.827	576.931	672.93
6.27292	0.60456	0.572755	0.578421	0.542675	0.650406	0.609994	0.657209	0.609949			6.27292	0.60456	96.6195	192.672	288.683	384.837	480.844	576.938	672.937
6.27958	0.621123	0.58827	0.592456	0.56278	0.667572	0.620467	0.667914	0.61831			6.27958	0.621123	96.635	192.686	288.703	384.855	480.854	576.948	672.946
6.28625	0.634056	0.597743	0.604997	0.585729	0.682354	0.626064	0.673957	0.630645			6.28625	0.634056	96.6445	192.699	288.726	384.869	480.86	576.954	672.958
6.29292	0.645976	0.601978	0.615203	0.611745	0.696182	0.630758	0.676987	0.647278			6.29292	0.645976	96.6487	192.709	288.752	384.883	480.865	576.958	672.975
6.29958	0.6562	0.605565	0.624217	0.635972	0.706196	0.635261	0.675005	0.662309			6.29958	0.6562	96.6523	192.718	288.776	384.893	480.869	576.956	672.99
6.30625	0.660751	0.60902	0.630047	0.652939	0.70858	0.636513	0.671762	0.666241			6.30625	0.660751	96.6558	192.724	288.793	384.896	480.87	576.952	672.994
6.31292	0.666199	0.615698	0.633756	0.6627	0.710011	0.636556	0.670192	0.663859			6.31292	0.666199	96.6625	192.727	288.803	384.897	480.87	576.951	672.991
6.31958	0.673052	0.628195	0.63396	0.673664	0.716209	0.641112	0.671208	0.669203			6.31958	0.673052	96.6749	192.727	288.814	384.903	480.875	576.952	672.996
6.32625	0.6769	0.642733	0.634414	0.686142	0.723839	0.65059	0.675853	0.679926			6.32625	0.6769	96.6895	192.728	288.826	384.911	480.884	576.956	673.007
6.33292	0.680855	0.654504	0.635972	0.698726	0.733376	0.664504	0.685506	0.687406			6.33292	0.680855	96.7013	192.729	288.839	384.92	480.898	576.966	673.015
6.33958	0.688329	0.66355	0.640225	0.714106	0.746727	0.680329	0.703721	0.695975			6.33958	0.688329	96.7103	192.734	288.854	384.934	480.914	576.984	673.023
6.34625	0.701028	0.675194	0.650767	0.735021	0.767231	0.697926	0.726041	0.714295			6.34625	0.701028	96.7219	192.744	288.875	384.954	480.932	577.007	673.042
6.35292	0.715764	0.688167	0.668783	0.762343	0.787258	0.716511	0.747614	0.743003			6.35292	0.715764	96.7349	192.762	288.903	384.974	480.95	577.028	673.07
6.35958	0.731709	0.694232	0.695277	0.791106	0.802517	0.733021	0.768858	0.771479			6.35958	0.731709	96.741	192.789	288.931	384.99	480.967	577.049	673.099
6.36625	0.752447	0.699274	0.720694	0.814342	0.813961	0.745704	0.789766	0.793688			6.36625	0.752447	96.746	192.814	288.955	385.001	480.979	577.07	673.121
6.37292	0.775822	0.706051	0.739537	0.827722	0.825405	0.755828	0.806527	0.811432			6.37292	0.775822	96.7528	192.833	288.968	385.012	480.99	577.087	673.139
6.37958	0.801638	0.717363	0.75346	0.833131	0.836372	0.770331	0.820561	0.827989			6.37958	0.801638	96.7641	192.847	288.973	385.023	481.004	577.101	673.155
6.38625	0.826504	0.730473	0.768404	0.840477	0.847816	0.790222	0.836566	0.843483			6.38625	0.826504	96.7772	192.862	288.981	385.035	481.024	577.117	673.171
6.39292	0.848554	0.743931	0.784386	0.848935	0.869274	0.816065	0.85757	0.862187			6.39292	0.848554	96.7907	192.878	288.989	385.056	481.05	577.138	673.189
6.39958	0.870098	0.765049	0.798068	0.859377	0.900269	0.843476	0.880371	0.882828			6.39958	0.870098	96.8118	192.892	289	385.087	481.077	577.161	673.21
6.40625	0.889059	0.791765	0.813584	0.872591	0.934601	0.870372	0.902956	0.904298			6.40625	0.889059	96.8385	192.907	289.013	385.122	481.104	577.183	673.232
6.41292	0.904388	0.819345	0.833677	0.892977	0.965118	0.888204	0.924012	0.924726			6.41292	0.904388	96.8661	192.927	289.033	385.152	481.122	577.205	673.252
6.41958	0.914055	0.837777	0.856273	0.916096	0.991821	0.895064	0.938747	0.943635			6.41958	0.914055	96.8845	192.95	289.056	385.179	481.129	577.219	673.271
6.42625	0.92002	0.849739	0.873398	0.934826	1.01471	0.897188	0.947546	0.957982			6.42625	0.92002	96.8965	192.967	289.075	385.202	481.131	577.228	673.285
6.43292	0.92446	0.858307	0.88175	0.948658	1.02377	0.901935	0.953426	0.963212			6.43292	0.92446	96.9051	192.975	289.089	385.211	481.136	577.234	673.29
6.43958	0.927262	0.86536	0.884562	0.956853	1.019	0.907108	0.958124	0.959773			6.43958	0.927262	96.9121	192.978	289.097	385.206	481.141	577.239	673.287
6.44625	0.93613	0.872685	0.884974	0.961128	1.01614	0.915829	0.966407	0.955178			6.44625	0.93613	96.9194	192.978	289.101	385.203	481.15	577.247	673.282
6.45292	0.953297	0.883557	0.8868	0.966597	1.02377	0.933097	0.980216	0.95699			6.45292	0.953297	96.9303	192.98	289.107	385.211	481.167	577.261	673.284
6.45958	0.979278	0.900867	0.892088	0.97907	1.04141	0.96505	1.0033	0.966671			6.45958	0.979278	96.9476	192.986	289.119	385.228	481.199	577.284	673.294
6.46625	1.00631	0.923126	0.905056	1.00026	1.06049	0.999786	1.03124	0.986068			6.46625	1.00631	96.9699	192.999	289.141	385.247	481.234	577.312	673.313
6.47292	1.03433	0.946994	0.923199	1.02492	1.08147	1.02545	1.05702	1.0147			6.47292	1.03433	96.9937	193.017	289.165	385.268	481.259	577.338	673.342
6.47958	1.06094	0.967372	0.942423	1.05167	1.10483	1.0424	1.07858	1.047			6.47958	1.06094	97.0141	193.036	289.192	385.292	481.276	577.359	673.374
6.48625	1.08273	0.984388	0.95977	1.07702	1.12486	1.0552	1.09953	1.07975			6.48625	1.08273	97.0311	193.053	289.217	385.312	481.289	577.38	673.407
6.49292	1.09268	1.00169	0.974139	1.10222	1.14012	1.06834	1.12122	1.10755			6.49292	1.09268	97.0484	193.068	289.242	385.327	481.302	577.402	673.435
6.49958	1.10135	1.02286	0.987304	1.12726	1.15395	1.08102	1.1395	1.1311			6.49958	1.10135	97.0696	193.081	289.268	385.341	481.315	577.42	673.458
6.50625	1.11623	1.04734	1.00142	1.15293	1.16777	1.09592	1.15532	1.15463			6.50625	1.11623	97.0941	193.095	289.293	385.355	481.33	577.436	673.482
6.51292	1.13923	1.06983	1.01984	1.17716	1.18351	1.11565	1.17232	1.17712			6.51292	1.13923	97.1166	193.113	289.317	385.371	481.349	577.453	673.504
6.51958	1.16554	1.09012	1.04403	1.19863	1.2002	1.14254	1.19254	1.20123			6.51958	1.16554	97.1369	193.138	289.339	385.387	481.376	577.473	673.528
6.52625	1.19044	1.1105	1.07571	1.21986	1.21927	1.17567	1.21352	1.22589			6.52625	1.19044	97.1573	193.169	289.36	385.406	481.409	577.494	673.553
6.53292	1.22013	1.13133	1.11231	1.24087	1.23835	1.21004	1.23341	1.25102			6.53292	1.22013	97.1781	193.206	289.381	385.425	481.444	577.514	673.578
6.53958	1.25264	1.15106	1.14891	1.26613	1.25837	1.2451	1.26006	1.27742			6.53958	1.25264	97.1978	193.242	289.406	385.445	481.479	577.541	673.605
6.54625	1.28753	1.17161	1.1854	1.29269	1.28603	1.28298	1.2971	1.30369			6.54625	1.28753	97.2184	193.279	289.433	385.473	481.517	577.578	673.631
6.55292	1.31999	1.19971	1.22331	1.32543	1.32322	1.32149	1.33874	1.33227			6.55292	1.31999	97.2465	193.317	289.466	385.51	481.555	577.619	673.66
6.55958	1.35284	1.23514	1.26202	1.36655	1.37043	1.35545	1.37657	1.36437			6.55958	1.35284	97.2819	193.356	289.507	385.557	481.589	577.657	673.692
6.56625	1.38352	1.27142	1.29666	1.41208	1.41907	1.38533	1.40722	1.40017			6.56625	1.38352	97.3182	193.39	289.552	385.606	481.619	577.688	673.727
6.57292	1.40939	1.30265	1.3257	1.4541	1.46341	1.41367	1.43483	1.4333			6.57292	1.40939	97.3494	193.419	289.594	385.65	481.647	577.715	673.761
6.57958	1.42731	1.3279	1.3509	1.4828	1.50156	1.44529	1.46071	1.46141			6.57958	1.42731	97.3747	193.444	289.623	385.689	481.679	577.741	673.789
6.58625	1.44021	1.34826	1.37845	1.5054	1.53017	1.47587	1.48208	1.48749			6.58625	1.44021	97.395	193.472	289.646	385.717	481.71	577.763	673.815
6.59292	1.45504	1.36631	1.4091	1.52755	1.5521	1.50854	1.50096	1.51699			6.59292	1.45504	97.4131	193.503	289.668	385.739	481.742	577.781	673.844
6.59958	1.47502	1.38448	1.44018	1.55004	1.56641	1.54494	1.52472	1.54899			6.59958	1.47502	97.4312	193.534	289.69	385.753	481.779	577.805	673.876
6.60625	1.50188	1.40529	1.46772	1.57183	1.58262	1.58417	1.5575	1.58076			6.60625	1.50188	97.452	193.561	289.712	385.77	481.818	577.838	673.908
6.61292	1.53391	1.43215	1.49445	1.59876	1.60742	1.62384	1.59405	1.61669			6.61292	1.53391	97.4789	193.588	289.739	385.794	481.858	577.875	673.944
6.61958	1.57017	1.46334	1.52467	1.6352	1.63937	1.65484	1.62803	1.65599			6.61958	1.57017	97.5101	193.618	289.775	385.826	481.889	577.909	673.983
6.62625	1.60823	1.49558	1.55148	1.67542	1.68133	1.67878	1.65949	1.69633			6.62625	1.60823	97.5423	193.645	289.816	385.868	481.913	577.94	674.024
6.63292	1.64782	1.52916	1.57454	1.71455	1.72281	1.69707	1.69068	1.73181			6.63292	1.64782	97.5759	193.668	289.855	385.91	481.931	577.971	674.059
6.63958	1.69045	1.56395	1.59515	1.75147	1.76716	1.71839	1.72312	1.76613			6.63958	1.69045	97.6107	193.689	289.892	385.954	481.952	578.004	674.093
6.64625	1.73931	1.60268	1.62193	1.79463	1.81103	1.74735	1.75901	1.80438			6.64625	1.73931	97.6494	193.715	289.935	385.998	481.981	578.04	674.132
6.65292	1.79538	1.64705	1.65695	1.84135	1.85633	1.78845	1.80087	1.85066			6.65292	1.79538	97.6938	193.75	289.982	386.043	482.022	578.081	674.178
6.65958	1.85313	1.70114	1.70358	1.89158	1.90163	1.84202	1.84945	1.90665			6.65958	1.85313	97.7479	193.797	290.032	386.089	482.076	578.13	674.234
6.66625	1.90691	1.76028	1.76185	1.94412	1.94502	1.90626	1.89979	1.96579			6.66625	1.90691	97.807	193.855	290.084	386.132	482.14	578.18	674.293
6.67292	1.95576	1.81588	1.82256	1.99709	1.98841	1.97654	1.95119	2.02187			6.67292	1.95576	97.8626	193.916	290.137	386.175	482.21	578.232	674.349
6.67958	1.99645	1.8632	1.88276	2.04888	2.02847	2.04287	2.00272	2.07158			6.67958	1.99645	97.91	193.976	290.189	386.215	482.277	578.283	674.399
6.68625	2.03053	1.90436	1.94049	2.09869	2.0647	2.0975	2.05358	2.11512			6.68625	2.03053	97.9511	194.034	290.239	386.252	482.331	578.334	674.442
6.69292	2.06238	1.94578	1.99743	2.14823	2.09904	2.14464	2.10338	2.15368			6.69292	2.06238	97.9925	194.091	290.288	386.286	482.378	578.384	674.481
6.69958	2.10164	1.98553	2.04726	2.19802	2.13623	2.19146	2.15465	2.19104			6.69958	2.10164	98.0323	194.141	290.338	386.323	482.425	578.435	674.518
6.70625	2.15098	2.02713	2.08972	2.24734	2.18105	2.24321	2.21025	2.23646			6.70625	2.15098	98.0739	194.183	290.388	386.368	482.477	578.491	674.564
6.71292	2.20837	2.07618	2.13666	2.30214	2.23589	2.29846	2.26995	2.29648			6.71292	2.20837	98.1229	194.23	290.442	386.423	482.532	578.55	674.624
6.71958	2.27205	2.13627	2.19295	2.36287	2.29979	2.35739	2.33196	2.36849			6.71958	2.27205	98.183	194.286	290.503	386.487	482.591	578.612	674.696
6.72625	2.34337	2.20376	2.25764	2.42881	2.37274	2.42279	2.38991	2.44933			6.72625	2.34337	98.2505	194.351	290.569	386.56	482.657	578.67	674.777
6.73292	2.42001	2.2724	2.32851	2.50419	2.45047	2.49209	2.44658	2.54038			6.73292	2.42001	98.3192	194.422	290.644	386.637	482.726	578.727	674.868
6.73958	2.49543	2.33605	2.40052	2.58362	2.52438	2.55907	2.50263	2.63217			6.73958	2.49543	98.3828	194.494	290.724	386.711	482.793	578.783	674.959
6.74625	2.56564	2.39805	2.47038	2.66262	2.59399	2.62313	2.56106	2.71657			6.74625	2.56564	98.4448	194.564	290.803	386.781	482.857	578.842	675.044
6.75292	2.63087	2.45989	2.53655	2.73417	2.65932	2.68652	2.62346	2.78891			6.75292	2.63087	98.5066	194.63	290.874	386.846	482.92	578.904	675.116
6.75958	2.69706	2.52254	2.59879	2.80114	2.72131	2.75344	2.68754	2.85871			6.75958	2.69706	98.5693	194.692	290.941	386.908	482.987	578.968	675.186
6.76625	2.76259	2.58365	2.66138	2.86691	2.77948	2.82481	2.75755	2.93031			6.76625	2.76259	98.6304	194.755	291.007	386.966	483.059	579.038	675.258
6.77292	2.82975	2.64503	2.72352	2.93022	2.83289	2.89908	2.83111	2.99836			6.77292	2.82975	98.6918	194.817	291.07	387.02	483.133	579.112	675.326
6.77958	2.8963	2.7131	2.78821	3.00015	2.89106	2.97993	2.90753	3.06548			6.77958	2.8963	98.7599	194.882	291.14	387.078	483.214	579.188	675.393
6.78625	2.9644	2.78697	2.85917	3.08287	2.95734	3.0684	2.98584	3.14174			6.78625	2.9644	98.8337	194.953	291.223	387.144	483.302	579.266	675.469
6.79292	3.03367	2.86358	2.93709	3.18071	3.03411	3.16703	3.06675	3.23122			6.79292	3.03367	98.9103	195.031	291.321	387.221	483.401	579.347	675.558
6.79958	3.10761	2.94081	3.02276	3.28314	3.11852	3.27049	3.15116	3.32562			6.79958	3.10761	98.9876	195.116	291.423	387.306	483.504	579.432	675.653
6.80625	3.19072	3.02503	3.11013	3.38534	3.21341	3.37785	3.23709	3.42081			6.80625	3.19072	99.0718	195.204	291.526	387.4	483.612	579.518	675.748
6.81292	3.28097	3.11653	3.20402	3.48988	3.32212	3.48901	3.32857	3.5228			6.81292	3.28097	99.1633	195.298	291.63	387.509	483.723	579.609	675.85
6.81958	3.37866	3.21115	3.3074	3.59479	3.43657	3.60257	3.43009	3.63697			6.81958	3.37866	99.2579	195.401	291.735	387.624	483.836	579.711	675.964
6.82625	3.48632	3.30549	3.41733	3.69795	3.5491	3.71454	3.54071	3.75896			6.82625	3.48632	99.3522	195.511	291.838	387.736	483.948	579.821	676.086
6.83292	3.60656	3.40367	3.52907	3.80055	3.65543	3.8274	3.65356	3.88194			6.83292	3.60656	99.4504	195.623	291.941	387.842	484.061	579.934	676.209
6.83958	3.73597	3.50874	3.64093	3.91109	3.76129	3.94842	3.76768	4.00799			6.83958	3.73597	99.5555	195.734	292.051	387.948	484.182	580.048	676.335
6.84625	3.8681	3.62098	3.75785	4.03488	3.87239	4.07503	3.88566	4.14121			6.84625	3.8681	99.6677	195.851	292.175	388.059	484.309	580.166	676.468
6.85292	3.99719	3.73971	3.87999	4.16655	3.98731	4.2027	4.00658	4.27997			6.85292	3.99719	99.7865	195.973	292.307	388.174	484.436	580.287	676.607
6.85958	4.12777	3.86672	4.00215	4.30097	4.10604	4.3303	4.12605	4.41603			6.85958	4.12777	99.9135	196.096	292.441	388.293	484.564	580.407	676.743
6.86625	4.26215	4.00462	4.12306	4.43755	4.23098	4.46498	4.24521	4.55013			6.86625	4.26215	100.051	196.217	292.578	388.418	484.699	580.526	676.877
6.87292	4.3965	4.14848	4.24675	4.58164	4.36354	4.60746	4.37057	4.68778			6.87292	4.3965	100.195	196.34	292.722	388.551	484.841	580.651	677.015
6.87958	4.53129	4.29466	4.37705	4.73425	4.50468	4.75283	4.50545	4.83349			6.87958	4.53129	100.341	196.471	292.875	388.692	484.987	580.786	677.161
6.88625	4.66901	4.44008	4.51153	4.89335	4.64916	4.90575	4.6499	4.98701			6.88625	4.66901	100.487	196.605	293.034	388.836	485.14	580.93	677.314
6.89292	4.8149	4.5847	4.65055	5.06093	4.80032	5.06983	4.80304	5.14689			6.89292	4.8149	100.631	196.744	293.201	388.987	485.304	581.084	677.474
6.89958	4.96548	4.72945	4.79829	5.23629	4.95768	5.24606	4.96289	5.31835			6.89958	4.96548	100.776	196.892	293.377	389.145	485.48	581.243	677.646
6.90625	5.12082	4.87564	4.95579	5.41848	5.1198	5.42999	5.12538	5.50125			6.90625	5.12082	100.922	197.049	293.559	389.307	485.664	581.406	677.829
6.91292	5.28344	5.02812	5.12476	5.60165	5.29051	5.61693	5.29197	5.69474			6.91292	5.28344	101.075	197.218	293.742	389.478	485.851	581.572	678.022
6.91958	5.45774	5.18958	5.29936	5.79014	5.47075	5.80891	5.46519	5.89672			6.91958	5.45774	101.236	197.393	293.93	389.658	486.043	581.746	678.224
6.92625	5.64586	5.3663	5.48519	5.99152	5.66339	6.01169	5.65003	6.10683			6.92625	5.64586	101.413	197.579	294.132	389.85	486.245	581.931	678.434
6.93292	5.84621	5.55733	5.68472	6.20889	5.86319	6.22744	5.84483	6.32742			6.93292	5.84621	101.604	197.778	294.349	390.05	486.461	582.125	678.655
6.93958	6.06142	5.76183	5.89045	6.44044	6.06871	6.45544	6.05004	6.55195			6.93958	6.06142	101.809	197.984	294.581	390.256	486.689	582.331	678.879
6.94625	6.29288	5.97897	6.10269	6.68672	6.28567	6.69418	6.26593	6.78387			6.94625	6.29288	102.026	198.196	294.827	390.473	486.928	582.546	679.111
6.95292	6.53608	6.20747	6.32403	6.95306	6.51503	6.94678	6.49053	7.02954			6.95292	6.53608	102.254	198.418	295.093	390.702	487.181	582.771	679.357
6.95958	6.78365	6.44284	6.56148	7.23387	6.75011	7.21525	6.72362	7.294			6.95958	6.78365	102.49	198.655	295.374	390.937	487.449	583.004	679.621
6.96625	7.02825	6.68187	6.81152	7.51634	6.98471	7.49291	6.96343	7.57499			6.96625	7.02825	102.729	198.905	295.657	391.172	487.727	583.244	679.902
6.97292	7.27877	6.92472	7.06282	7.79437	7.22408	7.77518	7.21036	7.86457			6.97292	7.27877	102.971	199.156	295.935	391.411	488.009	583.491	680.192
6.97958	7.53657	7.17722	7.31754	8.07504	7.47585	8.06137	7.46499	8.16809			6.97958	7.53657	103.224	199.411	296.215	391.663	488.295	583.746	680.495
6.98625	7.80592	7.44093	7.5793	8.3624	7.7424	8.3539	7.72691	8.48378			6.98625	7.80592	103.488	199.673	296.503	391.929	488.588	584.007	680.811
6.99292	8.08925	7.71724	7.85093	8.65688	8.02469	8.65507	8.00081	8.80776			6.99292	8.08925	103.764	199.944	296.797	392.212	488.889	584.281	681.135
6.99958	8.39138	8.00593	8.1316	8.96342	8.32319	8.96803	8.29002	9.13938			6.99958	8.39138	104.053	200.225	297.104	392.51	489.202	584.571	681.467
7.00625	8.71315	8.30447	8.42244	9.2913	8.63647	9.29875	8.59632	9.48368			7.00625	8.71315	104.351	200.516	297.432	392.823	489.533	584.877	681.811
7.01292	9.04916	8.61573	8.73544	9.64092	8.9612	9.64968	8.91916	9.84835			7.01292	9.04916	104.662	200.829	297.781	393.148	489.883	585.2	682.176
7.01958	9.39709	8.94035	9.07444	10.0084	9.29928	10.0193	9.25896	10.2321			7.01958	9.39709	104.987	201.168	298.149	393.486	490.253	585.539	682.559
7.02625	9.75625	9.28274	9.43923	10.3911	9.65309	10.4098	9.61988	10.6293			7.02625	9.75625	105.329	201.533	298.531	393.84	490.644	585.9	682.957
7.03292	10.1217	9.63963	9.82284	10.791	10.0183	10.813	9.99702	11.0363			7.03292	10.1217	105.686	201.916	298.931	394.205	491.047	586.278	683.364
7.03958	10.4895	10.0059	10.2082	11.197	10.3884	11.2182	10.3794	11.4426			7.03958	10.4895	106.053	202.302	299.337	394.575	491.452	586.66	683.77
7.04625	10.8623	10.3811	10.5932	11.5989	10.7689	11.6229	10.7665	11.8474			7.04625	10.8623	106.428	202.687	299.739	394.956	491.857	587.047	684.175
7.05292	11.236	10.7658	10.9805	11.9952	11.1623	12.0225	11.159	12.2512			7.05292	11.236	106.813	203.074	300.135	395.349	492.256	587.439	684.578
7.05958	11.6078	11.1522	11.3714	12.3854	11.5609	12.4165	11.5524	12.6543			7.05958	11.6078	107.199	203.465	300.526	395.748	492.65	587.833	684.982
7.06625	11.9797	11.532	11.7591	12.7715	11.961	12.8019	11.9447	13.0578			7.06625	11.9797	107.579	203.853	300.912	396.148	493.036	588.225	685.385
7.07292	12.3519	11.9058	12.1415	13.1501	12.363	13.1812	12.3358	13.4593			7.07292	12.3519	107.953	204.235	301.29	396.55	493.415	588.616	685.787
7.07958	12.7232	12.2747	12.5235	13.5191	12.7711	13.555	12.7318	13.8564			7.07958	12.7232	108.321	204.617	301.659	396.958	493.789	589.012	686.184
7.08625	13.0827	12.6388	12.9028	13.8772	13.1741	13.9136	13.1228	14.2385			7.08625	13.0827	108.686	204.996	302.017	397.361	494.147	589.403	686.566
7.09292	13.4275	12.9908	13.266	14.2113	13.5593	14.2493	13.5043	14.5935			7.09292	13.4275	109.038	205.36	302.352	397.746	494.483	589.785	686.921
7.09958	13.7532	13.3304	13.6019	14.5167	13.9217	14.5619	13.8747	14.914			7.09958	13.7532	109.377	205.695	302.657	398.109	494.796	590.155	687.241
7.10625	14.0464	13.6488	13.9148	14.7871	14.2589	14.8414	14.2321	15.1947			7.10625	14.0464	109.696	206.008	302.927	398.446	495.075	590.513	687.522
7.11292	14.3023	13.9385	14.2028	15.0175	14.5674	15.0815	14.5672	15.4334			7.11292	14.3023	109.985	206.296	303.158	398.754	495.315	590.848	687.761
7.11958	14.5134	14.1975	14.4636	15.2022	14.8387	15.2757	14.8668	15.628			7.11958	14.5134	110.244	206.557	303.342	399.026	495.509	591.147	687.955
7.12625	14.682	14.4213	14.6879	15.3354	15.0728	15.4296	15.1295	15.7755			7.12625	14.682	110.468	206.781	303.476	399.26	495.663	591.41	688.103
7.13292	14.8013	14.607	14.8763	15.4206	15.2712	15.5399	15.3549	15.8778			7.13292	14.8013	110.654	206.97	303.561	399.458	495.774	591.635	688.205
7.13958	14.87	14.7429	15.0302	15.4553	15.4276	15.5936	15.5396	15.9303			7.13958	14.87	110.79	207.124	303.596	399.615	495.827	591.82	688.258
7.14625	14.8823	14.8282	15.1391	15.435	15.5334	15.5861	15.6726	15.9268			7.14625	14.8823	110.875	207.233	303.575	399.72	495.82	591.953	688.254
7.15292	14.8357	14.8644	15.1946	15.3541	15.5807	15.5164	15.75	15.8633			7.15292	14.8357	110.911	207.288	303.494	399.768	495.75	592.031	688.191
7.15958	14.7312	14.8484	15.1916	15.2101	15.5721	15.3908	15.7708	15.7373			7.15958	14.7312	110.895	207.285	303.35	399.759	495.625	592.051	688.065
7.16625	14.5695	14.7763	15.1342	15.009	15.5072	15.201	15.731	15.5497			7.16625	14.5695	110.823	207.228	303.149	399.694	495.435	592.012	687.877
7.17292	14.355	14.6426	15.0129	14.748	15.3875	14.9457	15.627	15.2987			7.17292	14.355	110.689	207.106	302.888	399.575	495.179	591.908	687.626
7.17958	14.0851	14.4532	14.8247	14.4307	15.2135	14.631	15.4572	14.9915			7.17958	14.0851	110.5	206.918	302.571	399.401	494.865	591.738	687.319
7.18625	13.765	14.2068	14.5681	14.06	14.9817	14.2654	15.2269	14.6307			7.18625	13.765	110.254	206.662	302.2	399.169	494.499	591.507	686.958
7.19292	13.4001	13.9042	14.2518	13.6468	14.6933	13.8587	14.9398	14.2199			7.19292	13.4001	109.951	206.345	301.787	398.88	494.092	591.22	686.547
7.19958	12.9917	13.548	13.884	13.1972	14.3452	13.4087	14.601	13.7669			7.19958	12.9917	109.595	205.977	301.338	398.532	493.642	590.881	686.094
7.20625	12.5442	13.1472	13.4682	12.7075	13.9446	12.9195	14.2113	13.2807			7.20625	12.5442	109.194	205.562	300.848	398.132	493.153	590.492	685.608
7.21292	12.0592	12.707	13.0183	12.1849	13.4935	12.4007	13.7741	12.7676			7.21292	12.0592	108.754	205.112	300.325	397.681	492.634	590.055	685.095
7.21958	11.5531	12.2325	12.5423	11.6421	13.0029	11.8625	13.301	12.2292			7.21958	11.5531	108.279	204.636	299.782	397.19	492.096	589.582	684.556
7.22625	11.0331	11.7359	12.052	11.0967	12.4869	11.3163	12.8032	11.6725			7.22625	11.0331	107.783	204.145	299.237	396.674	491.55	589.084	684
7.23292	10.4966	11.2231	11.5476	10.5449	11.9534	10.7555	12.2851	11.1043			7.23292	10.4966	107.27	203.641	298.685	396.14	490.989	588.566	683.432
7.23958	9.94528	10.6918	11.0253	9.98384	11.4064	10.1813	11.7439	10.5273			7.23958	9.94528	106.739	203.119	298.124	395.593	490.415	588.024	682.855
7.24625	9.38649	10.1422	10.4853	9.42281	10.848	9.60416	11.1876	9.94188			7.24625	9.38649	106.189	202.579	297.563	395.035	489.838	587.468	682.269
7.25292	8.83299	9.58374	9.93143	8.87044	10.2873	9.03354	10.6261	9.35581			7.25292	8.83299	105.63	202.025	297.011	394.474	489.267	586.907	681.683
7.25958	8.28894	9.02366	9.37531	8.32969	9.73225	8.47551	10.0625	8.77475			7.25958	8.28894	105.07	201.469	296.47	393.919	488.709	586.343	681.102
7.26625	7.7581	8.46998	8.82315	7.79133	9.18245	7.92796	9.50197	8.20295			7.26625	7.7581	104.517	200.917	295.932	393.369	488.162	585.782	680.53
7.27292	7.24591	7.92465	8.27821	7.25485	8.63743	7.39798	8.94575	7.64188			7.27292	7.24591	103.971	200.372	295.395	392.824	487.632	585.226	679.969
7.27958	6.75539	7.39466	7.74399	6.7349	8.10337	6.88932	8.40009	7.09712			7.27958	6.75539	103.441	199.837	294.875	392.29	487.123	584.681	679.424
7.28625	6.29164	6.88887	7.22378	6.24253	7.58934	6.40608	7.86825	6.57702			7.28625	6.29164	102.936	199.317	294.383	391.776	486.64	584.149	678.904
7.29292	5.85139	6.40601	6.72514	5.78128	7.09534	5.94375	7.35189	6.08891			7.29292	5.85139	102.453	198.819	293.922	391.282	486.178	583.632	678.416
7.29958	5.42797	5.94361	6.24398	5.34328	6.60992	5.49543	6.85082	5.6289			7.29958	5.42797	101.99	198.337	293.484	390.797	485.729	583.131	677.956
7.30625	5.01991	5.494	5.77529	4.92465	6.13308	5.06127	6.35881	5.1936			7.30625	5.01991	101.541	197.869	293.065	390.32	485.295	582.639	677.521
7.31292	4.62957	5.06157	5.31887	4.53279	5.67341	4.64568	5.88051	4.78262			7.31292	4.62957	101.108	197.412	292.673	389.86	484.879	582.161	677.11
7.31958	4.26904	4.65082	4.88373	4.16996	5.24235	4.26331	5.42811	4.39952			7.31958	4.26904	100.698	196.977	292.31	389.429	484.497	581.709	676.727
7.32625	3.93441	4.26743	4.48302	3.83783	4.83894	3.91569	5.00991	4.04332			7.32625	3.93441	100.314	196.577	291.978	389.026	484.149	581.29	676.371
7.33292	3.62357	3.9135	4.11707	3.53105	4.45938	3.59611	4.6226	3.70941			7.33292	3.62357	99.9603	196.211	291.671	388.646	483.83	580.903	676.037
7.33958	3.33728	3.58846	3.7821	3.24531	4.10795	3.30302	4.25995	3.39868			7.33958	3.33728	99.6352	195.876	291.386	388.295	483.537	580.54	675.726
7.34625	3.07298	3.29417	3.47828	2.98567	3.78704	3.0359	3.92756	3.11727			7.34625	3.07298	99.3409	195.572	291.126	387.974	483.27	580.208	675.445
7.35292	2.83171	3.03198	3.20655	2.7486	3.4976	2.79627	3.62518	2.86604			7.35292	2.83171	99.0787	195.3	290.889	387.685	483.03	579.906	675.193
7.35958	2.60501	2.79699	2.96235	2.53054	3.23343	2.57519	3.35009	2.63868			7.35958	2.60501	98.8437	195.056	290.671	387.42	482.809	579.631	674.966
7.36625	2.39759	2.58372	2.73766	2.32475	2.9912	2.37167	3.09304	2.43304			7.36625	2.39759	98.6305	194.831	290.465	387.178	482.605	579.374	674.76
7.37292	2.21092	2.3912	2.52645	2.13551	2.76709	2.18807	2.85383	2.2472			7.37292	2.21092	98.438	194.62	290.276	386.954	482.422	579.134	674.574
7.37958	2.04219	2.21623	2.32777	1.96367	2.55442	2.01769	2.62992	2.07699			7.37958	2.04219	98.263	194.421	290.104	386.741	482.251	578.91	674.404
7.38625	1.88977	2.05049	2.13731	1.8048	2.35367	1.86172	2.42079	1.91698			7.38625	1.88977	98.0972	194.231	289.945	386.541	482.095	578.701	674.244
7.39292	1.7524	1.89226	1.96091	1.66147	2.16389	1.71949	2.22837	1.77066			7.39292	1.7524	97.939	194.054	289.802	386.351	481.953	578.509	674.098
7.39958	1.63131	1.74501	1.80206	1.53603	1.98555	1.59293	2.05469	1.63867			7.39958	1.63131	97.7918	193.896	289.676	386.173	481.827	578.335	673.966
7.40625	1.52108	1.61092	1.66189	1.42874	1.82199	1.47637	1.89797	1.51603			7.40625	1.52108	97.6577	193.755	289.569	386.009	481.71	578.178	673.843
7.41292	1.4202	1.48948	1.53484	1.33502	1.67942	1.36909	1.75271	1.40461			7.41292	1.4202	97.5362	193.628	289.475	385.866	481.603	578.033	673.732
7.41958	1.3271	1.37904	1.4192	1.25638	1.56116	1.27737	1.62375	1.30703			7.41958	1.3271	97.4258	193.513	289.397	385.748	481.511	577.904	673.634
7.42625	1.2473	1.28384	1.31918	1.19103	1.46484	1.19872	1.51284	1.2228			7.42625	1.2473	97.3306	193.413	289.331	385.652	481.432	577.793	673.55
7.43292	1.18091	1.20167	1.23236	1.13502	1.3833	1.12676	1.41989	1.14635			7.43292	1.18091	97.2484	193.326	289.275	385.57	481.361	577.7	673.474
7.43958	1.12194	1.12413	1.15513	1.07997	1.30606	1.05199	1.33324	1.0731			7.43958	1.12194	97.1709	193.249	289.22	385.493	481.286	577.614	673.4
7.44625	1.06927	1.04616	1.08127	1.01729	1.23072	0.978713	1.25078	1.00134			7.44625	1.06927	97.0929	193.175	289.158	385.418	481.212	577.531	673.329
7.45292	1.01992	0.967065	1.01289	0.950108	1.15967	0.915074	1.17668	0.931779			7.45292	1.01992	97.0138	193.106	289.09	385.347	481.149	577.457	673.259
7.45958	0.971701	0.891776	0.95019	0.87907	1.09339	0.855755	1.11225	0.86555			7.45958	0.971701	96.9385	193.044	289.019	385.28	481.09	577.393	673.193
7.46625	0.92303	0.823946	0.890943	0.811229	1.03092	0.800941	1.05164	0.803919			7.46625	0.92303	96.8707	192.984	288.951	385.218	481.035	577.332	673.131
7.47292	0.874109	0.765465	0.835497	0.749526	0.970364	0.750516	0.988263	0.749729			7.47292	0.874109	96.8122	192.929	288.89	385.157	480.984	577.269	673.077
7.47958	0.831591	0.716095	0.78421	0.694243	0.917912	0.713506	0.934321	0.701789			7.47958	0.831591	96.7628	192.878	288.835	385.105	480.947	577.215	673.029
7.48625	0.794283	0.679722	0.741981	0.651906	0.874519	0.686226	0.89327	0.666371			7.48625	0.794283	96.7265	192.835	288.792	385.062	480.92	577.174	672.994
7.49292	0.7675	0.655739	0.708272	0.620959	0.836849	0.663573	0.861399	0.64048			7.49292	0.7675	96.7025	192.802	288.761	385.024	480.897	577.142	672.968
7.49958	0.750901	0.641816	0.686085	0.60106	0.805378	0.644505	0.831773	0.625127			7.49958	0.750901	96.6886	192.78	288.741	384.992	480.878	577.112	672.952
7.50625	0.740015	0.632437	0.672916	0.588377	0.779629	0.63107	0.802723	0.617178			7.50625	0.740015	96.6792	192.766	288.729	384.967	480.865	577.083	672.944
7.51292	0.733302	0.6275	0.662742	0.581686	0.763416	0.621423	0.776829	0.612241			7.51292	0.733302	96.6743	192.756	288.722	384.95	480.855	577.057	672.94
7.51958	0.723982	0.627728	0.654414	0.580847	0.745773	0.608419	0.754901	0.609608			7.51958	0.723982	96.6745	192.748	288.721	384.933	480.842	577.035	672.937
7.52625	0.709312	0.624342	0.642212	0.576509	0.722408	0.587462	0.735518	0.601453			7.52625	0.709312	96.6711	192.736	288.717	384.909	480.821	577.016	672.929
7.53292	0.685488	0.610453	0.627233	0.568264	0.696182	0.558358	0.714522	0.586612			7.53292	0.685488	96.6572	192.721	288.709	384.883	480.792	576.995	672.914
7.53958	0.657062	0.589709	0.602993	0.556466	0.67234	0.527363	0.692113	0.560622			7.53958	0.657062	96.6365	192.697	288.697	384.859	480.761	576.973	672.888
7.54625	0.632141	0.568585	0.573543	0.540111	0.651836	0.496798	0.669403	0.527577			7.54625	0.632141	96.6153	192.667	288.68	384.839	480.731	576.95	672.855
7.55292	0.610131	0.547904	0.541715	0.513901	0.628948	0.466976	0.645606	0.494021			7.55292	0.610131	96.5947	192.635	288.654	384.816	480.701	576.926	672.821
7.55958	0.589611	0.523615	0.511449	0.483082	0.60463	0.438937	0.614916	0.46258			7.55958	0.589611	96.5704	192.605	288.623	384.792	480.673	576.895	672.79
7.56625	0.572607	0.498856	0.483293	0.45589	0.583649	0.416122	0.580295	0.431622			7.56625	0.572607	96.5456	192.577	288.596	384.771	480.65	576.861	672.759
7.57292	0.561841	0.479483	0.457111	0.434195	0.566483	0.400696	0.549662	0.40605			7.57292	0.561841	96.5262	192.551	288.574	384.753	480.634	576.83	672.733
7.57958	0.555354	0.461057	0.436239	0.41446	0.547409	0.388713	0.526983	0.389055			7.57958	0.555354	96.5078	192.53	288.555	384.734	480.622	576.808	672.716
7.58625	0.547937	0.439838	0.422513	0.393306	0.529766	0.376624	0.511168	0.380234			7.58625	0.547937	96.4866	192.516	288.534	384.717	480.61	576.792	672.708
7.59292	0.542334	0.415796	0.415989	0.37745	0.52309	0.365721	0.501513	0.373834			7.59292	0.542334	96.4625	192.509	288.518	384.71	480.599	576.782	672.701
7.59958	0.537091	0.394924	0.412983	0.36357	0.524998	0.354713	0.496084	0.368698			7.59958	0.537091	96.4417	192.506	288.504	384.712	480.588	576.777	672.696
7.60625	0.528548	0.375336	0.405824	0.349726	0.525475	0.344632	0.492676	0.365799			7.60625	0.528548	96.4221	192.499	288.49	384.712	480.578	576.773	672.693
7.61292	0.520947	0.358506	0.395953	0.332763	0.519276	0.33591	0.489413	0.363275			7.61292	0.520947	96.4053	192.489	288.473	384.706	480.57	576.77	672.691
7.61958	0.513235	0.347104	0.386953	0.315659	0.508785	0.326593	0.485076	0.36284			7.61958	0.513235	96.3939	192.48	288.456	384.696	480.56	576.766	672.69
7.62625	0.504015	0.343195	0.375722	0.301469	0.495434	0.3156	0.476525	0.360838			7.62625	0.504015	96.3899	192.469	288.442	384.682	480.549	576.757	672.688
7.63292	0.48867	0.341724	0.360449	0.289843	0.475407	0.303534	0.468368	0.356506			7.63292	0.48867	96.3885	192.454	288.43	384.662	480.537	576.749	672.684
7.63958	0.470923	0.338482	0.340672	0.284791	0.454903	0.292329	0.464045	0.348973			7.63958	0.470923	96.3852	192.434	288.425	384.642	480.526	576.745	672.676
7.64625	0.458004	0.335817	0.325545	0.286697	0.440121	0.277783	0.458094	0.33677			7.64625	0.458004	96.3826	192.419	288.427	384.627	480.512	576.739	672.664
7.65292	0.446026	0.333853	0.314972	0.290905	0.431061	0.263549	0.449049	0.325747			7.65292	0.446026	96.3806	192.408	288.431	384.618	480.497	576.73	672.653
7.65958	0.430278	0.329028	0.308079	0.293929	0.421047	0.248446	0.439109	0.311862			7.65958	0.430278	96.3758	192.402	288.434	384.608	480.482	576.72	672.639
7.66625	0.416018	0.3149	0.300469	0.291604	0.406265	0.235849	0.429986	0.293442			7.66625	0.416018	96.3617	192.394	288.432	384.593	480.47	576.711	672.621
7.67292	0.406388	0.296875	0.296275	0.28885	0.388145	0.22179	0.416162	0.27351			7.67292	0.406388	96.3436	192.39	288.429	384.575	480.456	576.697	672.601
7.67958	0.398813	0.281996	0.295512	0.280359	0.366688	0.206493	0.393887	0.259107			7.67958	0.398813	96.3287	192.389	288.421	384.554	480.44	576.674	672.586
7.68625	0.391844	0.270668	0.292871	0.263523	0.349522	0.193526	0.373506	0.253025			7.68625	0.391844	96.3174	192.386	288.404	384.537	480.427	576.654	672.58
7.69292	0.386892	0.260793	0.286742	0.244222	0.340462	0.184632	0.362301	0.247918			7.69292	0.386892	96.3075	192.38	288.384	384.527	480.418	576.643	672.575
7.69958	0.38669	0.254139	0.277171	0.230212	0.343323	0.183241	0.360986	0.242219			7.69958	0.38669	96.3009	192.371	288.37	384.53	480.417	576.642	672.569
7.70625	0.387267	0.25604	0.267457	0.227404	0.354767	0.191009	0.364849	0.242688			7.70625	0.387267	96.3028	192.361	288.368	384.542	480.425	576.645	672.57
7.71292	0.385377	0.262278	0.260111	0.226817	0.367641	0.203803	0.36841	0.250833			7.71292	0.385377	96.309	192.354	288.367	384.555	480.438	576.649	672.578
7.71958	0.380988	0.265164	0.254426	0.223995	0.380516	0.214053	0.374088	0.258011			7.71958	0.380988	96.3119	192.348	288.364	384.568	480.448	576.655	672.585
7.72625	0.374984	0.262046	0.249337	0.22307	0.387669	0.216729	0.378088	0.257754			7.72625	0.374984	96.3088	192.343	288.363	384.575	480.45	576.659	672.585
7.73292	0.366081	0.253519	0.243686	0.226641	0.384808	0.21439	0.377125	0.250658			7.73292	0.366081	96.3003	192.337	288.367	384.572	480.448	576.658	672.578
7.73958	0.360239	0.24315	0.23846	0.224935	0.374794	0.210079	0.365528	0.242196			7.73958	0.360239	96.2899	192.332	288.365	384.562	480.444	576.646	672.569
7.74625	0.358459	0.232668	0.234814	0.214067	0.36335	0.205491	0.347875	0.233621			7.74625	0.358459	96.2794	192.328	288.354	384.55	480.439	576.628	672.561
7.75292	0.363313	0.226418	0.232368	0.203672	0.353336	0.203708	0.336413	0.227372			7.75292	0.363313	96.2732	192.326	288.344	384.54	480.437	576.617	672.555
7.75958	0.370604	0.224855	0.232108	0.202507	0.340462	0.205795	0.333521	0.224855			7.75958	0.370604	96.2716	192.326	288.343	384.527	480.44	576.614	672.552
7.76625	0.381383	0.226431	0.233534	0.206511	0.329018	0.216373	0.338701	0.228815			7.76625	0.381383	96.2732	192.327	288.347	384.516	480.45	576.619	672.556
7.77292	0.394014	0.230041	0.242977	0.210993	0.324726	0.231853	0.343129	0.238624			7.77292	0.394014	96.2768	192.336	288.351	384.512	480.466	576.624	672.566
7.77958	0.402414	0.23652	0.257956	0.218068	0.325203	0.247884	0.347603	0.250825			7.77958	0.402414	96.2833	192.351	288.358	384.512	480.482	576.628	672.578
7.78625	0.403074	0.239682	0.271598	0.225222	0.322819	0.253193	0.352045	0.258279			7.78625	0.403074	96.2864	192.365	288.365	384.51	480.487	576.633	672.586
7.79292	0.398743	0.236838	0.276989	0.228959	0.31805	0.250973	0.355919	0.257342			7.79292	0.398743	96.2836	192.37	288.369	384.505	480.485	576.636	672.585
7.79958	0.39248	0.231903	0.275934	0.230741	0.316143	0.246348	0.355218	0.25336			7.79958	0.39248	96.2787	192.369	288.371	384.503	480.48	576.636	672.581
7.80625	0.384588	0.227554	0.26713	0.227089	0.316143	0.240371	0.347115	0.245674			7.80625	0.384588	96.2743	192.361	288.367	384.503	480.474	576.628	672.573
7.81292	0.371844	0.222447	0.247702	0.217372	0.311852	0.228076	0.339565	0.232937			7.81292	0.371844	96.2692	192.341	288.358	384.499	480.462	576.62	672.56
7.81958	0.360937	0.212414	0.219984	0.201256	0.300884	0.207167	0.332131	0.214798			7.81958	0.360937	96.2592	192.313	288.342	384.488	480.441	576.613	672.542
7.82625	0.358446	0.199512	0.192154	0.188861	0.285625	0.186026	0.326768	0.196174			7.82625	0.358446	96.2463	192.286	288.329	384.473	480.42	576.607	672.523
7.83292	0.36538	0.189751	0.173226	0.182689	0.273228	0.170885	0.321354	0.182122			7.83292	0.36538	96.2365	192.267	288.323	384.46	480.405	576.602	672.509
7.83958	0.374625	0.184489	0.164435	0.177943	0.266552	0.164133	0.31861	0.174475			7.83958	0.374625	96.2312	192.258	288.318	384.454	480.398	576.599	672.502
7.84625	0.381842	0.182714	0.164034	0.176293	0.264645	0.165287	0.316847	0.173654			7.84625	0.381842	96.2295	192.258	288.317	384.452	480.399	576.597	672.501
7.85292	0.386016	0.183367	0.170382	0.180755	0.26083	0.169401	0.314076	0.175737			7.85292	0.386016	96.2301	192.264	288.321	384.448	480.403	576.595	672.503
7.85958	0.382905	0.181112	0.174775	0.188822	0.255108	0.173916	0.308437	0.178251			7.85958	0.382905	96.2279	192.268	288.329	384.442	480.408	576.589	672.506
7.86625	0.371126	0.173775	0.173524	0.193496	0.251293	0.179673	0.300679	0.180927			7.86625	0.371126	96.2205	192.267	288.334	384.438	480.413	576.581	672.508
7.87292	0.356624	0.163189	0.167271	0.193584	0.247955	0.185613	0.291055	0.183693			7.87292	0.356624	96.2099	192.261	288.334	384.435	480.419	576.572	672.511
7.87958	0.34413	0.152699	0.159101	0.190033	0.244617	0.18922	0.27738	0.181309			7.87958	0.34413	96.1995	192.253	288.33	384.432	480.423	576.558	672.509
7.88625	0.331408	0.1426	0.152609	0.183922	0.238895	0.183707	0.264237	0.173118			7.88625	0.331408	96.1894	192.246	288.324	384.426	480.417	576.545	672.5
7.89292	0.321937	0.133485	0.1503	0.173276	0.240326	0.175028	0.254758	0.162096			7.89292	0.321937	96.1802	192.244	288.314	384.427	480.409	576.535	672.489
7.89958	0.318894	0.133999	0.158163	0.16788	0.248909	0.171991	0.254067	0.159271			7.89958	0.318894	96.1808	192.252	288.308	384.436	480.406	576.535	672.487
7.90625	0.31936	0.146653	0.172755	0.168347	0.256062	0.172027	0.254533	0.163343			7.90625	0.31936	96.1934	192.266	288.309	384.443	480.406	576.535	672.491
7.91292	0.318215	0.161359	0.183216	0.169737	0.26226	0.169128	0.255776	0.163743			7.91292	0.318215	96.2081	192.277	288.31	384.449	480.403	576.536	672.491
7.91958	0.312248	0.169947	0.186394	0.170758	0.262737	0.158497	0.259677	0.159934			7.91958	0.312248	96.2167	192.28	288.311	384.45	480.392	576.54	672.487
7.92625	0.308279	0.172004	0.181409	0.169382	0.26226	0.147505	0.263606	0.154361			7.92625	0.308279	96.2188	192.275	288.31	384.449	480.381	576.544	672.482
7.93292	0.309499	0.171512	0.171878	0.166841	0.256538	0.141438	0.266878	0.152915			7.93292	0.309499	96.2183	192.265	288.307	384.444	480.375	576.547	672.48
7.93958	0.315814	0.168375	0.158845	0.157893	0.25034	0.134652	0.269941	0.150732			7.93958	0.315814	96.2151	192.252	288.298	384.437	480.368	576.55	672.478
7.94625	0.323133	0.161922	0.146907	0.148079	0.25034	0.130645	0.277688	0.149047			7.94625	0.323133	96.2087	192.24	288.288	384.437	480.364	576.558	672.476
7.95292	0.325024	0.154423	0.141599	0.139995	0.248432	0.12548	0.280238	0.150131			7.95292	0.325024	96.2012	192.235	288.28	384.435	480.359	576.561	672.477
7.95958	0.324151	0.144878	0.138706	0.128998	0.244141	0.120502	0.274589	0.146785			7.95958	0.324151	96.1916	192.232	288.269	384.431	480.354	576.555	672.474
7.96625	0.325642	0.136366	0.138011	0.116953	0.236511	0.114081	0.264942	0.138273			7.96625	0.325642	96.1831	192.232	288.257	384.424	480.348	576.545	672.466
7.97292	0.327575	0.130909	0.136262	0.109045	0.231266	0.104957	0.254789	0.129001			7.97292	0.327575	96.1777	192.23	288.249	384.418	480.339	576.535	672.456
7.97958	0.329497	0.124419	0.132533	0.106302	0.230312	0.0948792	0.242204	0.123466			7.97958	0.329497	96.1712	192.226	288.247	384.417	480.329	576.523	672.451
7.98625	0.333026	0.116401	0.128756	0.103492	0.234127	0.0868147	0.231911	0.117831			7.98625	0.333026	96.1632	192.222	288.244	384.421	480.321	576.512	672.445
7.99292	0.339945	0.113533	0.125577	0.101993	0.244141	0.0879098	0.232778	0.114964			7.99292	0.339945	96.1603	192.219	288.242	384.431	480.322	576.513	672.442
7.99958	0.346494	0.118547	0.124828	0.108111	0.252247	0.0962206	0.244321	0.119501			7.99958	0.346494	96.1653	192.218	288.248	384.439	480.33	576.525	672.447
8.00625	0.34625	0.125537	0.121508	0.116035	0.253201	0.104171	0.25911	0.126967			8.00625	0.34625	96.1723	192.215	288.256	384.44	480.338	576.54	672.454
8.01292	0.343729	0.12662	0.116518	0.118941	0.246048	0.108883	0.270635	0.128528			8.01292	0.343729	96.1734	192.21	288.259	384.433	480.343	576.551	672.456
8.01958	0.337054	0.126333	0.114211	0.118414	0.234604	0.111826	0.278149	0.124426			8.01958	0.337054	96.1731	192.208	288.259	384.422	480.346	576.559	672.452
8.02625	0.327494	0.127443	0.113772	0.120393	0.222206	0.109425	0.274639	0.120291			8.02625	0.327494	96.1742	192.207	288.261	384.409	480.343	576.555	672.448
8.03292	0.319184	0.12804	0.114134	0.124979	0.210762	0.0975941	0.264866	0.115643			8.03292	0.319184	96.1748	192.208	288.265	384.398	480.331	576.545	672.443
8.03958	0.313875	0.122479	0.113507	0.12223	0.20504	0.0797964	0.247255	0.10579			8.03958	0.313875	96.1692	192.207	288.262	384.392	480.314	576.528	672.433
8.04625	0.316978	0.109073	0.115289	0.113524	0.205994	0.0643821	0.226471	0.0914295			8.04625	0.316978	96.1558	192.209	288.254	384.393	480.298	576.507	672.419
8.05292	0.323375	0.0978149	0.121301	0.1036	0.213623	0.0546222	0.210366	0.0806487			8.05292	0.323375	96.1446	192.215	288.244	384.401	480.288	576.491	672.408
8.05958	0.332439	0.0925461	0.131378	0.0976106	0.219822	0.0459888	0.202021	0.0744263			8.05958	0.332439	96.1393	192.225	288.238	384.407	480.28	576.483	672.402
8.06625	0.344875	0.091084	0.140436	0.0918784	0.220776	0.0411568	0.201958	0.0696263			8.06625	0.344875	96.1378	192.234	288.232	384.408	480.275	576.482	672.397
8.07292	0.357973	0.0909852	0.14964	0.0815994	0.220776	0.0415213	0.203622	0.0676202			8.07292	0.357973	96.1377	192.243	288.222	384.408	480.275	576.484	672.395
8.07958	0.368817	0.0948896	0.158454	0.0744607	0.222683	0.0457273	0.211765	0.0705709			8.07958	0.368817	96.1416	192.252	288.215	384.41	480.279	576.492	672.398
8.08625	0.375547	0.106509	0.166667	0.0758701	0.230312	0.0525015	0.226201	0.0826666			8.08625	0.375547	96.1533	192.26	288.216	384.417	480.286	576.507	672.41
8.09292	0.376879	0.120679	0.173403	0.0892402	0.237465	0.0600285	0.239063	0.0987449			8.09292	0.376879	96.1674	192.267	288.23	384.424	480.294	576.52	672.426
8.09958	0.37506	0.130204	0.172186	0.107977	0.243664	0.0723668	0.246858	0.111607			8.09958	0.37506	96.177	192.266	288.248	384.431	480.306	576.527	672.439
8.10625	0.363618	0.130662	0.160883	0.124303	0.240326	0.0811178	0.251285	0.118264			8.10625	0.363618	96.1774	192.254	288.265	384.427	480.315	576.532	672.446
8.11292	0.347617	0.123929	0.142379	0.136404	0.228882	0.0857122	0.254108	0.11916			8.11292	0.347617	96.1707	192.236	288.277	384.416	480.319	576.535	672.446
8.11958	0.330875	0.110431	0.124893	0.142971	0.21553	0.0860335	0.250871	0.122828			8.11958	0.330875	96.1572	192.218	288.283	384.403	480.32	576.531	672.45
8.12625	0.319224	0.0976307	0.112417	0.143873	0.206947	0.0857812	0.239381	0.125287			8.12625	0.319224	96.1444	192.206	288.284	384.394	480.32	576.52	672.453
8.13292	0.314618	0.0903013	0.10658	0.140238	0.20504	0.0875441	0.230074	0.12511			8.13292	0.314618	96.1371	192.2	288.28	384.392	480.321	576.511	672.452
8.13958	0.312258	0.0900289	0.105097	0.133135	0.204563	0.0889244	0.225648	0.121023			8.13958	0.312258	96.1368	192.199	288.273	384.392	480.323	576.506	672.448
8.14625	0.310928	0.0921494	0.104228	0.127535	0.209332	0.0924662	0.218403	0.112653			8.14625	0.310928	96.1389	192.198	288.268	384.396	480.326	576.499	672.44
8.15292	0.313433	0.0961492	0.104066	0.122718	0.218391	0.0940004	0.210374	0.107116			8.15292	0.313433	96.1429	192.198	288.263	384.405	480.328	576.491	672.434
8.15958	0.318713	0.10351	0.107283	0.118896	0.228882	0.0938476	0.207532	0.102556			8.15958	0.318713	96.1503	192.201	288.259	384.416	480.328	576.488	672.43
8.16625	0.320423	0.106423	0.111172	0.113729	0.232697	0.0938479	0.210787	0.0987939			8.16625	0.320423	96.1532	192.205	288.254	384.42	480.328	576.491	672.426
8.17292	0.315387	0.103101	0.110052	0.109026	0.227451	0.0946969	0.210427	0.0907032			8.17292	0.315387	96.1499	192.204	288.249	384.414	480.328	576.491	672.418
8.17958	0.306842	0.0945231	0.105468	0.105639	0.218391	0.0923613	0.202293	0.0792643			8.17958	0.306842	96.1413	192.199	288.246	384.405	480.326	576.483	672.407
8.18625	0.30091	0.0893878	0.101366	0.104033	0.211239	0.0863358	0.194382	0.0693607			8.18625	0.30091	96.1361	192.195	288.244	384.398	480.32	576.475	672.397
8.19292	0.296869	0.0886301	0.102174	0.107497	0.210285	0.0841306	0.191581	0.0624041			8.19292	0.296869	96.1354	192.196	288.248	384.397	480.318	576.472	672.39
8.19958	0.29845	0.0943534	0.105296	0.113717	0.214577	0.0879247	0.19461	0.060498			8.19958	0.29845	96.1411	192.199	288.254	384.402	480.322	576.475	672.388
8.20625	0.308008	0.106574	0.111443	0.123327	0.224113	0.0954411	0.201388	0.063659			8.20625	0.308008	96.1533	192.205	288.264	384.411	480.329	576.482	672.391
8.21292	0.316987	0.118039	0.120069	0.13243	0.234604	0.0975602	0.210861	0.0760773			8.21292	0.316987	96.1648	192.214	288.273	384.422	480.331	576.491	672.403
8.21958	0.318257	0.122242	0.12887	0.135888	0.240326	0.093722	0.219004	0.0922011			8.21958	0.318257	96.169	192.222	288.276	384.427	480.327	576.5	672.419
8.22625	0.311876	0.118362	0.137913	0.131884	0.238419	0.0885533	0.222207	0.104056			8.22625	0.311876	96.1651	192.231	288.272	384.425	480.322	576.503	672.431
8.23292	0.304062	0.107274	0.142616	0.121151	0.231743	0.0838538	0.222034	0.10632			8.23292	0.304062	96.154	192.236	288.261	384.419	480.318	576.503	672.434
8.23958	0.291896	0.0922983	0.140623	0.11086	0.218391	0.0764511	0.216458	0.0994508			8.23958	0.291896	96.1391	192.234	288.251	384.405	480.31	576.497	672.427
8.24625	0.271687	0.0783897	0.131771	0.10366	0.200272	0.063236	0.206087	0.0888802			8.24625	0.271687	96.1251	192.225	288.244	384.387	480.297	576.487	672.416
8.25292	0.248243	0.0688751	0.118862	0.0953703	0.182629	0.0529935	0.194318	0.0736435			8.25292	0.248243	96.1156	192.212	288.236	384.37	480.287	576.475	672.401
8.25958	0.227424	0.063711	0.107669	0.085066	0.171185	0.0483711	0.186222	0.0556047			8.25958	0.227424	96.1105	192.201	288.225	384.358	480.282	576.467	672.383
8.26625	0.217313	0.0612208	0.100124	0.0768016	0.166893	0.0524938	0.184176	0.0397631			8.26625	0.217313	96.108	192.194	288.217	384.354	480.286	576.465	672.367
8.27292	0.215609	0.0668062	0.0969696	0.0797442	0.168324	0.0598667	0.187468	0.0348581			8.27292	0.215609	96.1136	192.19	288.22	384.355	480.294	576.468	672.362
8.27958	0.218106	0.075386	0.0970415	0.0895004	0.173092	0.0695861	0.193018	0.0386695			8.27958	0.218106	96.1221	192.191	288.23	384.36	480.303	576.474	672.366
8.28625	0.221026	0.0799661	0.0954955	0.0995304	0.179768	0.0798188	0.199435	0.045157			8.28625	0.221026	96.1267	192.189	288.24	384.367	480.314	576.48	672.372
8.29292	0.225875	0.0782628	0.0937303	0.107329	0.185966	0.0839526	0.207301	0.0558515			8.29292	0.225875	96.125	192.187	288.248	384.373	480.318	576.488	672.383
8.29958	0.235877	0.077455	0.0878074	0.114869	0.191689	0.0824227	0.212566	0.0693488			8.29958	0.235877	96.1242	192.181	288.255	384.379	480.316	576.493	672.397
8.30625	0.245157	0.0775337	0.0843657	0.120408	0.195026	0.0750373	0.211712	0.0832558			8.30625	0.245157	96.1243	192.178	288.261	384.382	480.309	576.492	672.411
8.31292	0.248354	0.0740396	0.0821516	0.121264	0.193119	0.0679441	0.201242	0.0883448			8.31292	0.248354	96.1208	192.176	288.262	384.38	480.302	576.482	672.416
8.31958	0.247838	0.0696191	0.0813035	0.121279	0.190735	0.0646963	0.188574	0.0839242			8.31958	0.247838	96.1164	192.175	288.262	384.378	480.298	576.469	672.411
8.32625	0.249779	0.0683925	0.0830833	0.123964	0.187874	0.0651475	0.181017	0.0788829			8.32625	0.249779	96.1151	192.177	288.264	384.375	480.299	576.462	672.406
8.33292	0.254176	0.0711416	0.090849	0.127982	0.190735	0.0695839	0.178814	0.0716185			8.33292	0.254176	96.1179	192.184	288.268	384.378	480.303	576.459	672.399
8.33958	0.254639	0.0764749	0.103551	0.135532	0.197887	0.0757606	0.183398	0.0664613			8.33958	0.254639	96.1232	192.197	288.276	384.385	480.31	576.464	672.394
8.34625	0.247891	0.0838854	0.111109	0.144955	0.206947	0.0807579	0.189655	0.0633814			8.34625	0.247891	96.1306	192.205	288.285	384.394	480.315	576.47	672.391
8.35292	0.237631	0.0896405	0.110419	0.152298	0.217438	0.0818437	0.197979	0.061984			8.35292	0.237631	96.1364	192.204	288.293	384.404	480.316	576.478	672.389
8.35958	0.224626	0.0888915	0.102948	0.152639	0.222683	0.0738407	0.203936	0.0602813			8.35958	0.224626	96.1356	192.196	288.293	384.41	480.308	576.484	672.388
8.36625	0.213098	0.0828969	0.0926463	0.146601	0.225544	0.0628361	0.200163	0.053333			8.36625	0.213098	96.1297	192.186	288.287	384.413	480.297	576.481	672.381
8.37292	0.206453	0.0813313	0.0819859	0.141655	0.229359	0.058857	0.192562	0.0517674			8.37292	0.206453	96.1281	192.175	288.282	384.416	480.293	576.473	672.379
8.37958	0.204687	0.0860355	0.0753555	0.139775	0.234127	0.0649301	0.18696	0.0583789			8.37958	0.204687	96.1328	192.169	288.28	384.421	480.299	576.467	672.386
8.38625	0.206339	0.0907385	0.0737827	0.136825	0.235558	0.0741607	0.18864	0.0673735			8.38625	0.206339	96.1375	192.167	288.277	384.423	480.308	576.469	672.395
8.39292	0.21297	0.0904755	0.070588	0.130001	0.230312	0.0783431	0.190864	0.0718789			8.39292	0.21297	96.1372	192.164	288.27	384.417	480.312	576.471	672.399
8.39958	0.224459	0.0887866	0.0681808	0.122405	0.226021	0.0837876	0.191949	0.0768657			8.39958	0.224459	96.1355	192.162	288.263	384.413	480.318	576.472	672.404
8.40625	0.234303	0.0906167	0.0734873	0.120533	0.220776	0.089527	0.196344	0.0848947			8.40625	0.234303	96.1374	192.167	288.261	384.408	480.323	576.477	672.412
8.41292	0.240126	0.0904792	0.0858411	0.121737	0.211716	0.0929079	0.205087	0.0914328			8.41292	0.240126	96.1372	192.179	288.262	384.399	480.327	576.486	672.419
8.41958	0.24371	0.0865841	0.100874	0.124427	0.19598	0.0890397	0.211349	0.0918293			8.41958	0.24371	96.1333	192.194	288.265	384.383	480.323	576.492	672.419
8.42625	0.249737	0.0800182	0.10935	0.127059	0.180244	0.0821063	0.209603	0.0895549			8.42625	0.249737	96.1268	192.203	288.267	384.367	480.316	576.49	672.417
8.43292	0.257025	0.0787988	0.119874	0.133183	0.173092	0.0800105	0.210004	0.0907198			8.43292	0.257025	96.1256	192.213	288.273	384.36	480.314	576.491	672.418
8.43958	0.25672	0.0828036	0.128733	0.141096	0.169277	0.0760845	0.213147	0.0952014			8.43958	0.25672	96.1296	192.222	288.281	384.356	480.31	576.494	672.422
8.44625	0.250608	0.0836994	0.127789	0.144111	0.165462	0.0653265	0.211053	0.0932362			8.44625	0.250608	96.1305	192.221	288.284	384.352	480.299	576.492	672.421
8.45292	0.240028	0.0766609	0.111844	0.138279	0.157833	0.0472059	0.198256	0.0861977			8.45292	0.240028	96.1234	192.205	288.279	384.345	480.281	576.479	672.413
8.45958	0.227158	0.0675993	0.0845022	0.124782	0.152111	0.0316671	0.183479	0.0761824			8.45958	0.227158	96.1144	192.178	288.265	384.339	480.265	576.464	672.403
8.46625	0.215706	0.0656284	0.0621953	0.112575	0.158787	0.0276995	0.17809	0.0694431			8.46625	0.215706	96.1124	192.156	288.253	384.346	480.261	576.459	672.397
8.47292	0.207787	0.0727744	0.0515874	0.106162	0.173092	0.0328271	0.178949	0.0689597			8.47292	0.207787	96.1195	192.145	288.246	384.36	480.267	576.459	672.396
8.47958	0.206927	0.0814659	0.0521387	0.101166	0.185966	0.0420376	0.181905	0.0714523			8.47958	0.206927	96.1282	192.146	288.241	384.373	480.276	576.462	672.399
8.48625	0.211171	0.0876278	0.0581174	0.0948165	0.192642	0.0554748	0.18722	0.0776142			8.48625	0.211171	96.1344	192.152	288.235	384.38	480.289	576.468	672.405
8.49292	0.214977	0.0915371	0.0646264	0.0898131	0.199318	0.0713076	0.195672	0.0820003			8.49292	0.214977	96.1383	192.158	288.23	384.386	480.305	576.476	672.409
8.49958	0.219468	0.0939458	0.0708256	0.0898236	0.209332	0.0862017	0.203755	0.0887006			8.49958	0.219468	96.1407	192.164	288.23	384.396	480.32	576.484	672.416
8.50625	0.217183	0.0951201	0.0765562	0.093742	0.211716	0.0912891	0.204987	0.0932128			8.50625	0.217183	96.1419	192.17	288.234	384.399	480.325	576.486	672.42
8.51292	0.207406	0.0888888	0.0783559	0.0918935	0.199795	0.0857777	0.202294	0.091273			8.51292	0.207406	96.1356	192.172	288.232	384.387	480.32	576.483	672.419
8.51958	0.190257	0.0797996	0.0761919	0.0870987	0.180244	0.0778294	0.195422	0.0831375			8.51958	0.190257	96.1266	192.17	288.227	384.367	480.312	576.476	672.41
8.52625	0.172565	0.0723058	0.0687199	0.0807008	0.166893	0.0752128	0.185783	0.0703984			8.52625	0.172565	96.1191	192.162	288.221	384.354	480.309	576.466	672.398
8.53292	0.162725	0.0749789	0.0681288	0.0810393	0.164509	0.081122	0.177356	0.0625811			8.53292	0.162725	96.1217	192.162	288.221	384.352	480.315	576.458	672.39
8.53958	0.154586	0.083122	0.0747327	0.0848464	0.164986	0.0846279	0.173012	0.0588033			8.53958	0.154586	96.1299	192.168	288.225	384.352	480.318	576.454	672.386
8.54625	0.15216	0.087371	0.0789619	0.0843071	0.168324	0.0865886	0.172546	0.0597144			8.54625	0.15216	96.1341	192.172	288.225	384.355	480.32	576.453	672.387
8.55292	0.152364	0.0860738	0.0773758	0.0812268	0.179768	0.0904989	0.172076	0.0636624			8.55292	0.152364	96.1328	192.171	288.221	384.367	480.324	576.453	672.391
8.55958	0.158544	0.0854332	0.0709489	0.0794023	0.201702	0.100541	0.176479	0.0701744			8.55958	0.158544	96.1322	192.164	288.22	384.389	480.334	576.457	672.397
8.56625	0.167129	0.0960951	0.072292	0.0887969	0.227451	0.113136	0.187677	0.0851279			8.56625	0.167129	96.1428	192.166	288.229	384.414	480.347	576.468	672.412
8.57292	0.17113	0.108386	0.0793207	0.102858	0.243664	0.116899	0.198789	0.101233			8.57292	0.17113	96.1551	192.173	288.243	384.431	480.351	576.479	672.429
8.57958	0.172755	0.115315	0.0856227	0.112702	0.25034	0.114854	0.205416	0.115315			8.57958	0.172755	96.1621	192.179	288.253	384.437	480.349	576.486	672.443
8.58625	0.173997	0.116917	0.0914387	0.121087	0.246048	0.10979	0.209023	0.123593			8.58625	0.173997	96.1637	192.185	288.261	384.433	480.344	576.49	672.451
8.59292	0.176761	0.118369	0.0975914	0.131384	0.237942	0.103864	0.2111	0.124568			8.59292	0.176761	96.1651	192.191	288.272	384.425	480.338	576.492	672.452
8.59958	0.178338	0.120551	0.103008	0.141454	0.226021	0.0947028	0.210422	0.120551			8.59958	0.178338	96.1673	192.197	288.282	384.413	480.328	576.491	672.448
8.60625	0.174205	0.115445	0.101478	0.142876	0.206947	0.0809995	0.204064	0.107339			8.60625	0.174205	96.1622	192.195	288.283	384.394	480.315	576.485	672.435
8.61292	0.167567	0.103867	0.0877191	0.130775	0.186443	0.066234	0.196301	0.0876549			8.61292	0.167567	96.1506	192.181	288.271	384.373	480.3	576.477	672.415
8.61958	0.162925	0.0915982	0.0716907	0.111998	0.169754	0.0594568	0.189026	0.0672795			8.61958	0.162925	96.1384	192.165	288.252	384.357	480.293	576.47	672.395
8.62625	0.16303	0.086668	0.0655126	0.0950867	0.166893	0.0641441	0.189753	0.0551968			8.62625	0.16303	96.1334	192.159	288.235	384.354	480.298	576.47	672.382
8.63292	0.164395	0.0928472	0.0723727	0.0861857	0.1688	0.0746087	0.195829	0.0608991			8.63292	0.164395	96.1396	192.166	288.226	384.356	480.308	576.476	672.388
8.63958	0.164071	0.0953247	0.0835197	0.080005	0.170708	0.0793984	0.198497	0.0767281			8.63958	0.164071	96.1421	192.177	288.22	384.358	480.313	576.479	672.404
8.64625	0.163527	0.0891774	0.0906663	0.0739691	0.173569	0.0792855	0.195853	0.0939458			8.64625	0.163527	96.1359	192.184	288.214	384.361	480.313	576.476	672.421
8.65292	0.166976	0.0800692	0.0967405	0.0714661	0.178814	0.0794122	0.191736	0.105342			8.65292	0.166976	96.1268	192.19	288.212	384.366	480.313	576.472	672.433
8.65958	0.171057	0.07298	0.104684	0.0723447	0.184536	0.0779423	0.19427	0.111604			8.65958	0.171057	96.1197	192.198	288.213	384.372	480.312	576.475	672.439
8.66625	0.170461	0.0685011	0.107781	0.0722945	0.185966	0.0742343	0.195989	0.112847			8.66625	0.170461	96.1153	192.201	288.213	384.373	480.308	576.477	672.44
8.67292	0.166864	0.0597391	0.101339	0.0710879	0.18549	0.072656	0.199456	0.106946			8.67292	0.166864	96.1065	192.195	288.211	384.373	480.306	576.48	672.434
8.67958	0.161877	0.0548933	0.0919885	0.072932	0.184536	0.0766623	0.209152	0.0982854			8.67958	0.161877	96.1016	192.185	288.213	384.372	480.31	576.49	672.426
8.68625	0.161486	0.0540315	0.0841782	0.0744361	0.181675	0.0786645	0.223759	0.0902712			8.68625	0.161486	96.1008	192.178	288.215	384.369	480.312	576.504	672.418
8.69292	0.164333	0.0600052	0.0805631	0.0727597	0.182629	0.0773135	0.239224	0.0867081			8.69292	0.164333	96.1068	192.174	288.213	384.37	480.311	576.52	672.414
8.69958	0.172694	0.0691345	0.077211	0.0703768	0.193119	0.0766923	0.248564	0.0858238			8.69958	0.172694	96.1159	192.171	288.211	384.38	480.31	576.529	672.413
8.70625	0.183571	0.0818107	0.078504	0.0700588	0.210762	0.0832888	0.257293	0.0894401			8.70625	0.183571	96.1286	192.172	288.21	384.398	480.317	576.538	672.417
8.71292	0.189896	0.0933961	0.0871277	0.0708078	0.226498	0.0916163	0.261557	0.0953035			8.71292	0.189896	96.1401	192.181	288.211	384.414	480.325	576.542	672.423
8.71958	0.193997	0.0982809	0.0942502	0.0657231	0.236988	0.0983758	0.260042	0.100188			8.71958	0.193997	96.145	192.188	288.206	384.424	480.332	576.541	672.427
8.72625	0.192151	0.100508	0.0994011	0.0649655	0.247478	0.108389	0.255146	0.103846			8.72625	0.192151	96.1473	192.193	288.205	384.434	480.342	576.536	672.431
8.73292	0.187465	0.0983739	0.100622	0.0701375	0.256538	0.122305	0.251182	0.10648			8.73292	0.187465	96.1451	192.194	288.21	384.444	480.356	576.532	672.434
8.73958	0.175098	0.095585	0.102217	0.0812686	0.256062	0.133431	0.251357	0.10989			8.73958	0.175098	96.1423	192.196	288.222	384.443	480.367	576.532	672.437
8.74625	0.156652	0.0867858	0.101258	0.0912215	0.24271	0.130384	0.248969	0.105382			8.74625	0.156652	96.1335	192.195	288.231	384.43	480.364	576.529	672.433
8.75292	0.141431	0.0744931	0.0937401	0.0925671	0.226021	0.115022	0.243619	0.0930897			8.75292	0.141431	96.1212	192.187	288.233	384.413	480.349	576.524	672.42
8.75958	0.129146	0.0637659	0.0876557	0.0884298	0.211716	0.0980488	0.234476	0.080932			8.75958	0.129146	96.1105	192.181	288.229	384.399	480.332	576.515	672.408
8.76625	0.120719	0.0550136	0.083725	0.0774818	0.199795	0.0880287	0.224282	0.0745639			8.76625	0.120719	96.1018	192.177	288.218	384.387	480.322	576.505	672.402
8.77292	0.120304	0.0496948	0.0808453	0.0675947	0.192165	0.083979	0.219339	0.072583			8.77292	0.120304	96.0964	192.174	288.208	384.379	480.318	576.5	672.4
8.77958	0.126624	0.0476074	0.0743366	0.0592242	0.187874	0.079881	0.216906	0.0762176			8.77958	0.126624	96.0944	192.168	288.199	384.375	480.314	576.497	672.403
8.78625	0.132348	0.0436887	0.0647179	0.0502307	0.186443	0.0754364	0.214863	0.0823125			8.78625	0.132348	96.0904	192.158	288.19	384.373	480.309	576.495	672.41
8.79292	0.132843	0.0372141	0.05655	0.0410503	0.181198	0.069797	0.209541	0.0887125			8.79292	0.132843	96.084	192.15	288.181	384.368	480.304	576.49	672.416
8.79958	0.133073	0.0314614	0.0504784	0.0336352	0.173569	0.0653111	0.206167	0.0891587			8.79958	0.133073	96.0782	192.144	288.174	384.361	480.299	576.487	672.416
8.80625	0.135794	0.0332454	0.049732	0.0326304	0.164509	0.0621363	0.208432	0.0876049			8.80625	0.135794	96.08	192.143	288.173	384.352	480.296	576.489	672.415
8.81292	0.131222	0.0361619	0.0501449	0.0313615	0.152588	0.0540413	0.205093	0.085753			8.81292	0.131222	96.0829	192.144	288.172	384.34	480.288	576.486	672.413
8.81958	0.121729	0.0319618	0.0474661	0.0256104	0.144482	0.0473369	0.192411	0.0801223			8.81958	0.121729	96.0787	192.141	288.166	384.331	480.281	576.473	672.407
8.82625	0.114532	0.0272707	0.0438401	0.0216086	0.142097	0.0462197	0.175887	0.0759081			8.82625	0.114532	96.074	192.137	288.162	384.329	480.28	576.456	672.403
8.83292	0.113148	0.0306922	0.0409231	0.025396	0.148296	0.0550551	0.167644	0.0793296			8.83292	0.113148	96.0774	192.134	288.166	384.335	480.289	576.448	672.407
8.83958	0.118038	0.044523	0.0433954	0.0393046	0.165462	0.0649879	0.171174	0.0931604			8.83958	0.118038	96.0913	192.137	288.18	384.352	480.299	576.452	672.42
8.84625	0.125759	0.0634813	0.0498745	0.057749	0.189781	0.0720017	0.179147	0.109734			8.84625	0.125759	96.1102	192.143	288.198	384.377	480.306	576.46	672.437
8.85292	0.137463	0.0847379	0.0597429	0.0768147	0.21553	0.0766138	0.19171	0.122885			8.85292	0.137463	96.1315	192.153	288.217	384.403	480.31	576.472	672.45
8.85958	0.139845	0.105612	0.0741934	0.0918543	0.224113	0.0757745	0.200626	0.131361			8.85958	0.139845	96.1524	192.168	288.232	384.411	480.31	576.481	672.459
8.86625	0.137485	0.114897	0.0842538	0.0957637	0.216007	0.0708476	0.203958	0.128248			8.86625	0.137485	96.1616	192.178	288.236	384.403	480.305	576.484	672.456
8.87292	0.130023	0.114434	0.0909687	0.0910295	0.202179	0.0643198	0.200147	0.11348			8.87292	0.130023	96.1612	192.184	288.231	384.389	480.298	576.481	672.441
8.87958	0.120923	0.104393	0.0920307	0.0828037	0.188828	0.0635206	0.19302	0.0910414			8.87958	0.120923	96.1511	192.186	288.223	384.376	480.297	576.474	672.418
8.88625	0.106191	0.0913543	0.0919262	0.0750448	0.177383	0.0662703	0.185215	0.0703734			8.88625	0.106191	96.1381	192.185	288.215	384.364	480.3	576.466	672.398
8.89292	0.089817	0.0755792	0.0887621	0.0705265	0.169277	0.0688094	0.173641	0.0579362			8.89292	0.089817	96.1223	192.182	288.211	384.356	480.303	576.454	672.385
8.89958	0.0830058	0.0644055	0.0811906	0.0723902	0.170708	0.0719722	0.167049	0.0534383			8.89958	0.0830058	96.1112	192.175	288.213	384.358	480.306	576.448	672.381
8.90625	0.082698	0.064765	0.0745305	0.0827081	0.181675	0.0757344	0.168586	0.0552282			8.90625	0.082698	96.1115	192.168	288.223	384.369	480.31	576.449	672.383
8.91292	0.0866408	0.0724129	0.0697839	0.0971956	0.196457	0.079151	0.176207	0.0638298			8.91292	0.0866408	96.1192	192.163	288.237	384.383	480.313	576.457	672.391
8.91958	0.0947694	0.08362	0.0668215	0.106749	0.210285	0.0818843	0.184369	0.0798053			8.91958	0.0947694	96.1304	192.16	288.247	384.397	480.316	576.465	672.407
8.92625	0.107488	0.0907473	0.0644729	0.109159	0.215054	0.0851441	0.19086	0.0955157			8.92625	0.107488	96.1375	192.158	288.249	384.402	480.319	576.471	672.423
8.93292	0.117177	0.0929747	0.0630151	0.102742	0.208855	0.0874907	0.196675	0.101558			8.93292	0.117177	96.1397	192.157	288.243	384.396	480.321	576.477	672.429
8.93958	0.121301	0.0881099	0.0672698	0.0928306	0.192642	0.0867118	0.19751	0.0947856			8.93958	0.121301	96.1349	192.161	288.233	384.38	480.32	576.478	672.422
8.94625	0.124509	0.0788206	0.0730343	0.0841851	0.173569	0.0841391	0.19328	0.0812048			8.94625	0.124509	96.1256	192.167	288.224	384.361	480.318	576.474	672.408
8.95292	0.124663	0.0701525	0.0730668	0.0740214	0.154495	0.0755342	0.184366	0.0644304			8.95292	0.124663	96.1169	192.167	288.214	384.342	480.309	576.465	672.392
8.95958	0.118268	0.0595994	0.0625493	0.0617425	0.133514	0.0595471	0.169044	0.0438638			8.95958	0.118268	96.1064	192.156	288.202	384.321	480.293	576.45	672.371
8.96625	0.104615	0.0487229	0.0453332	0.0486841	0.114918	0.0401016	0.148019	0.0229737			8.96625	0.104615	96.0955	192.139	288.189	384.302	480.274	576.429	672.35
8.97292	0.0921951	0.0410697	0.0316279	0.0419018	0.105858	0.024971	0.130385	0.0110289			8.97292	0.0921951	96.0878	192.125	288.182	384.293	480.259	576.411	672.338
8.97958	0.0862504	0.0405203	0.023953	0.0404183	0.109673	0.0202111	0.125464	0.0123869			8.97958	0.0862504	96.0873	192.117	288.181	384.297	480.254	576.406	672.34
8.98625	0.0819463	0.0473443	0.0231948	0.0383973	0.119209	0.0178411	0.129664	0.0215951			8.98625	0.0819463	96.0941	192.117	288.179	384.306	480.252	576.41	672.349
8.99292	0.0805643	0.0505937	0.0241058	0.0364314	0.126362	0.0163185	0.137177	0.029136			8.99292	0.0805643	96.0973	192.118	288.177	384.313	480.25	576.418	672.356
8.99958	0.0812391	0.0519811	0.0252337	0.0371595	0.133514	0.0129177	0.144154	0.0362454			8.99958	0.0812391	96.0987	192.119	288.177	384.321	480.247	576.425	672.364
9.00625	0.0864531	0.0532097	0.0287051	0.0408398	0.141621	0.0118609	0.153086	0.046534			9.00625	0.0864531	96.1	192.122	288.181	384.329	480.246	576.434	672.374
9.01292	0.089282	0.0555002	0.0337676	0.040545	0.144958	0.0087861	0.158234	0.0569307			9.01292	0.089282	96.1023	192.127	288.181	384.332	480.243	576.439	672.384
9.01958	0.0932055	0.0594966	0.0342308	0.0353316	0.145912	0.00363855	0.158749	0.0614039			9.01958	0.0932055	96.1063	192.128	288.176	384.333	480.237	576.439	672.389
9.02625	0.0967721	0.0667369	0.0354866	0.031908	0.144958	0.000222754	0.158164	0.0681674			9.02625	0.0967721	96.1135	192.129	288.172	384.332	480.234	576.439	672.395
9.03292	0.102086	0.0773886	0.0400436	0.0329269	0.150681	0.00122461	0.162989	0.0792959			9.03292	0.102086	96.1241	192.134	288.173	384.338	480.235	576.444	672.407
9.03958	0.104544	0.0867828	0.0496725	0.0396512	0.153542	0.00660159	0.173762	0.089167			9.03958	0.104544	96.1335	192.143	288.18	384.341	480.24	576.454	672.416
9.04625	0.101875	0.0894137	0.0550885	0.0479597	0.153065	0.0100159	0.181231	0.0870295			9.04625	0.101875	96.1362	192.149	288.188	384.34	480.244	576.462	672.414
9.05292	0.101195	0.0861703	0.0500272	0.0536586	0.151634	0.0105264	0.185645	0.0756799			9.05292	0.101195	96.1329	192.144	288.194	384.339	480.244	576.466	672.403
9.05958	0.100839	0.0775551	0.040783	0.0594201	0.148296	0.00586024	0.185177	0.0642037			9.05958	0.100839	96.1243	192.134	288.2	384.335	480.24	576.466	672.391
9.06625	0.100203	0.0601957	0.0263657	0.0608648	0.14019	-0.00401232	0.178779	0.0473211			9.06625	0.100203	96.1069	192.12	288.201	384.327	480.23	576.459	672.375
9.07292	0.0995955	0.0429444	0.00975111	0.0541824	0.130653	-0.0110269	0.167355	0.0286393			9.07292	0.0995955	96.0897	192.103	288.194	384.318	480.223	576.448	672.356
9.07958	0.104536	0.0374098	0.000882272	0.0438535	0.126362	-0.0100932	0.160131	0.0188131			9.07958	0.104536	96.0842	192.094	288.184	384.313	480.224	576.441	672.346
9.08625	0.113393	0.0469526	0.00473158	0.0378497	0.127316	0.003131	0.162825	0.0207265			9.08625	0.113393	96.0937	192.098	288.178	384.314	480.237	576.443	672.348
9.09292	0.118215	0.0594768	0.0202097	0.040134	0.128746	0.0216389	0.17314	0.0284824			9.09292	0.118215	96.1062	192.114	288.18	384.316	480.255	576.454	672.356
9.09958	0.122268	0.0690706	0.0375808	0.0485415	0.132561	0.0433877	0.187944	0.035692			9.09958	0.122268	96.1158	192.131	288.189	384.32	480.277	576.468	672.363
9.10625	0.12921	0.0810895	0.0559606	0.0562129	0.141621	0.0659313	0.202219	0.0453268			9.10625	0.12921	96.1278	192.149	288.196	384.329	480.3	576.483	672.373
9.11292	0.139911	0.0953796	0.0753298	0.0634177	0.155449	0.0840336	0.216452	0.05914			9.11292	0.139911	96.1421	192.169	288.204	384.342	480.318	576.497	672.386
9.11958	0.144401	0.101124	0.0877207	0.0710944	0.162601	0.0905444	0.222828	0.0672681			9.11958	0.144401	96.1479	192.181	288.211	384.35	480.324	576.503	672.395
9.12625	0.144008	0.0904273	0.0859289	0.0723654	0.158787	0.0815041	0.219092	0.0656317			9.12625	0.144008	96.1372	192.179	288.213	384.346	480.315	576.5	672.393
9.13292	0.144589	0.072974	0.0691467	0.0667645	0.154018	0.0679459	0.208921	0.0577152			9.13292	0.144589	96.1197	192.163	288.207	384.341	480.302	576.489	672.385
9.13958	0.14699	0.0623199	0.0499512	0.0586759	0.152111	0.0586967	0.199188	0.0537368			9.13958	0.14699	96.1091	192.143	288.199	384.339	480.292	576.48	672.381
9.14625	0.14296	0.0558858	0.0356253	0.0586034	0.152111	0.0550171	0.189519	0.0544553			9.14625	0.14296	96.1026	192.129	288.199	384.339	480.289	576.47	672.382
9.15292	0.135367	0.0455434	0.0211453	0.0672726	0.150204	0.0527161	0.177203	0.0531728			9.15292	0.135367	96.0923	192.115	288.208	384.337	480.286	576.458	672.38
9.15958	0.13301	0.0367197	0.00991181	0.0781095	0.152588	0.0523091	0.165343	0.0515016			9.15958	0.13301	96.0835	192.103	288.218	384.34	480.286	576.446	672.379
9.16625	0.138571	0.0385309	0.0105254	0.0916728	0.162125	0.0577918	0.163574	0.0533128			9.16625	0.138571	96.0853	192.104	288.232	384.349	480.292	576.444	672.381
9.17292	0.143281	0.0489146	0.0285188	0.10605	0.170708	0.0636472	0.169897	0.0608355			9.17292	0.143281	96.0957	192.122	288.246	384.358	480.297	576.45	672.388
9.17958	0.145168	0.0580533	0.0507426	0.117715	0.17643	0.0694809	0.176443	0.0642522			9.17958	0.145168	96.1048	192.144	288.258	384.363	480.303	576.457	672.392
9.18625	0.146094	0.064227	0.0669166	0.121968	0.177383	0.0761917	0.182651	0.0637501			9.18625	0.146094	96.111	192.16	288.262	384.364	480.31	576.463	672.391
9.19292	0.144318	0.0697272	0.0787368	0.118012	0.174046	0.0807144	0.189023	0.0601904			9.19292	0.144318	96.1165	192.172	288.258	384.361	480.314	576.47	672.387
9.19958	0.140956	0.0764876	0.0887305	0.111502	0.173569	0.0786495	0.200188	0.0583678			9.19958	0.140956	96.1232	192.182	288.252	384.361	480.312	576.481	672.386
9.20625	0.131809	0.083973	0.0957013	0.106905	0.172615	0.065718	0.206145	0.0615616			9.20625	0.131809	96.1307	192.189	288.247	384.36	480.299	576.487	672.389
9.21292	0.122226	0.0928435	0.0931314	0.0995495	0.174046	0.0490518	0.206524	0.0680479			9.21292	0.122226	96.1396	192.187	288.24	384.361	480.283	576.487	672.395
9.21958	0.112009	0.102784	0.0872131	0.0892375	0.170708	0.0320176	0.205979	0.0770353			9.21958	0.112009	96.1495	192.181	288.229	384.358	480.266	576.486	672.404
9.22625	0.104347	0.111146	0.0813619	0.0788993	0.166416	0.0193515	0.209549	0.081582			9.22625	0.104347	96.1579	192.175	288.219	384.353	480.253	576.49	672.409
9.23292	0.10092	0.11831	0.0770239	0.0731423	0.166893	0.0151941	0.215848	0.0844549			9.23292	0.10092	96.1651	192.171	288.213	384.354	480.249	576.496	672.412
9.23958	0.0993094	0.123684	0.072877	0.0702765	0.164986	0.0162678	0.218244	0.0869677			9.23958	0.0993094	96.1704	192.166	288.211	384.352	480.25	576.499	672.414
9.24625	0.100763	0.124204	0.0623559	0.0648543	0.164032	0.0205744	0.216562	0.0874872			9.24625	0.100763	96.171	192.156	288.205	384.351	480.254	576.497	672.415
9.25292	0.108131	0.11692	0.0500699	0.058355	0.163555	0.0280949	0.214871	0.0873556			9.25292	0.108131	96.1637	192.144	288.199	384.351	480.262	576.495	672.415
9.25958	0.118641	0.106824	0.0421517	0.0563882	0.164509	0.0364398	0.219236	0.0944265			9.25958	0.118641	96.1536	192.136	288.197	384.352	480.27	576.5	672.422
9.26625	0.124287	0.0994213	0.038314	0.0524934	0.160694	0.0372323	0.22102	0.102759			9.26625	0.124287	96.1462	192.132	288.193	384.348	480.271	576.502	672.43
9.27292	0.12518	0.0948581	0.0347898	0.0427331	0.152111	0.0311477	0.217853	0.103441			9.27292	0.12518	96.1416	192.128	288.183	384.339	480.265	576.498	672.431
9.27958	0.123892	0.0905869	0.033149	0.0343344	0.140667	0.0228115	0.210998	0.0972626			9.27958	0.123892	96.1373	192.127	288.175	384.328	480.257	576.492	672.425
9.28625	0.125868	0.0827528	0.0360495	0.0312574	0.132084	0.0209545	0.207276	0.0889517			9.28625	0.125868	96.1295	192.13	288.172	384.319	480.255	576.488	672.416
9.29292	0.125944	0.0783146	0.0428159	0.0355953	0.125408	0.020127	0.204214	0.0830829			9.29292	0.125944	96.1251	192.136	288.176	384.312	480.254	576.485	672.41
9.29958	0.122881	0.0700256	0.0439542	0.0386807	0.121117	0.0138069	0.19034	0.0681183			9.29958	0.122881	96.1168	192.137	288.179	384.308	480.248	576.471	672.395
9.30625	0.118612	0.0554887	0.0401207	0.043809	0.119686	0.00749725	0.168634	0.0478593			9.30625	0.118612	96.1022	192.134	288.184	384.307	480.241	576.449	672.375
9.31292	0.114539	0.0393552	0.0401692	0.052926	0.117302	0.00368095	0.147339	0.0355405			9.31292	0.114539	96.0861	192.134	288.193	384.304	480.237	576.428	672.363
9.31958	0.113138	0.0271351	0.04233	0.0596614	0.114918	0.00808397	0.136005	0.030473			9.31958	0.113138	96.0739	192.136	288.2	384.302	480.242	576.417	672.358
9.32625	0.108709	0.0238561	0.0432383	0.0614293	0.108242	0.0129166	0.129293	0.0243329			9.32625	0.108709	96.0706	192.137	288.202	384.295	480.247	576.41	672.352
9.33292	0.100417	0.0181719	0.0381347	0.0548346	0.0987053	0.0150723	0.124695	0.0138804			9.33292	0.100417	96.0649	192.132	288.195	384.286	480.249	576.405	672.341
9.33958	0.0937342	0.0116872	0.0309778	0.0489949	0.0939369	0.0198475	0.125704	0.00739567			9.33958	0.0937342	96.0584	192.124	288.189	384.281	480.254	576.406	672.335
9.34625	0.0926363	0.0101364	0.0252206	0.0494144	0.0948906	0.0240203	0.134971	0.0125206			9.34625	0.0926363	96.0569	192.119	288.19	384.282	480.258	576.415	672.34
9.35292	0.0986827	0.0147301	0.0185426	0.0530322	0.10252	0.0285047	0.147748	0.0242668			9.35292	0.0986827	96.0615	192.112	288.193	384.29	480.262	576.428	672.352
9.35958	0.103105	0.0232783	0.0160557	0.0598154	0.110149	0.0258178	0.156643	0.0371066			9.35958	0.103105	96.07	192.11	288.2	384.297	480.26	576.437	672.364
9.36625	0.105727	0.0309592	0.0164956	0.0618621	0.115871	0.0208003	0.160211	0.0471717			9.36625	0.105727	96.0777	192.11	288.202	384.303	480.255	576.441	672.374
9.37292	0.105133	0.0385811	0.0191116	0.0599455	0.119686	0.0169549	0.157143	0.0495484			9.37292	0.105133	96.0853	192.113	288.2	384.307	480.251	576.438	672.377
9.37958	0.102581	0.0499794	0.0197587	0.0571759	0.121593	0.0125743	0.153092	0.0466416			9.37958	0.102581	96.0967	192.113	288.197	384.309	480.246	576.434	672.374
9.38625	0.0982583	0.0606931	0.0187272	0.0540256	0.121593	0.00523269	0.149799	0.040666			9.38625	0.0982583	96.1074	192.112	288.194	384.309	480.239	576.43	672.368
9.39292	0.0978558	0.0661603	0.0158642	0.0464483	0.12207	-0.00271591	0.149426	0.0356427			9.39292	0.0978558	96.1129	192.109	288.187	384.309	480.231	576.43	672.363
9.39958	0.0979371	0.0649738	0.0127022	0.0361654	0.12064	-0.00524993	0.148261	0.0339794			9.39958	0.0979371	96.1117	192.106	288.176	384.308	480.229	576.429	672.361
9.40625	0.098191	0.057589	0.00631934	0.0299114	0.119209	-0.00454895	0.143327	0.0347008			9.40625	0.098191	96.1043	192.1	288.17	384.306	480.229	576.424	672.362
9.41292	0.101122	0.0524438	0.00232007	0.0328451	0.12207	-0.00252082	0.140313	0.0367082			9.41292	0.101122	96.0992	192.096	288.173	384.309	480.231	576.421	672.364
9.41958	0.10604	0.0487845	0.0019891	0.0387265	0.127316	-0.00231576	0.141395	0.0382941			9.41958	0.10604	96.0955	192.095	288.179	384.314	480.231	576.422	672.366
9.42625	0.113271	0.0471575	0.00347196	0.0394769	0.135899	0.00296771	0.14816	0.0390513			9.42625	0.113271	96.0939	192.097	288.18	384.323	480.237	576.429	672.366
9.43292	0.114635	0.0486178	0.0098086	0.0429394	0.143528	0.0113535	0.156509	0.0405116			9.43292	0.114635	96.0954	192.103	288.183	384.331	480.245	576.437	672.368
9.43958	0.116944	0.0522026	0.0144167	0.0475167	0.148296	0.0205574	0.163877	0.0383743			9.43958	0.116944	96.099	192.108	288.188	384.335	480.254	576.444	672.366
9.44625	0.118088	0.0553482	0.0212995	0.0490354	0.151634	0.028976	0.172222	0.0353211			9.44625	0.118088	96.1021	192.115	288.189	384.339	480.263	576.453	672.363
9.45292	0.116903	0.0520881	0.0270887	0.04307	0.148773	0.0345309	0.177546	0.0325377			9.45292	0.116903	96.0988	192.121	288.183	384.336	480.268	576.458	672.36
9.45958	0.1148	0.0432598	0.0316822	0.0312593	0.14019	0.0374473	0.176335	0.0289546			9.45958	0.1148	96.09	192.125	288.172	384.327	480.271	576.457	672.356
9.46625	0.109402	0.0362588	0.0334535	0.0227988	0.126839	0.0341694	0.165797	0.0214769			9.46625	0.109402	96.083	192.127	288.163	384.314	480.268	576.446	672.349
9.47292	0.10409	0.0302789	0.0273133	0.0170202	0.11301	0.027682	0.151943	0.0107286			9.47292	0.10409	96.077	192.121	288.157	384.3	480.261	576.432	672.338
9.47958	0.0916699	0.0246162	0.0170946	0.0162673	0.101089	0.0144412	0.140833	0.00220487			9.47958	0.0916699	96.0714	192.111	288.157	384.288	480.248	576.421	672.329
9.48625	0.0760191	0.0193449	0.00226684	0.019082	0.0901222	-0.00151243	0.130399	-0.00402014			9.48625	0.0760191	96.0661	192.096	288.159	384.277	480.232	576.411	672.323
9.49292	0.0586183	0.0185286	-0.0136715	0.0232762	0.0863075	-0.0145601	0.120941	-0.00769748			9.49292	0.0586183	96.0653	192.08	288.164	384.273	480.219	576.401	672.32
9.49958	0.0453911	0.0239108	-0.0234052	0.0276383	0.0891685	-0.0145985	0.116632	-0.00517628			9.49958	0.0453911	96.0707	192.07	288.168	384.276	480.219	576.397	672.322
9.50625	0.0357864	0.0295723	-0.0240568	0.0318119	0.0915527	-0.00534133	0.117495	0.00573049			9.50625	0.0357864	96.0763	192.069	288.172	384.279	480.228	576.398	672.333
9.51292	0.0285919	0.0296493	-0.0194912	0.0310657	0.0891685	0.00386183	0.121677	0.0177284			9.51292	0.0285919	96.0764	192.074	288.171	384.276	480.238	576.402	672.345
9.51958	0.0267531	0.0261199	-0.0148382	0.0256747	0.0910759	0.0099149	0.124799	0.0265967			9.51958	0.0267531	96.0729	192.079	288.166	384.278	480.244	576.405	672.354
9.52625	0.0334806	0.0252101	-0.0093614	0.0164614	0.100613	0.012559	0.129445	0.0290248			9.52625	0.0334806	96.072	192.084	288.157	384.288	480.246	576.41	672.356
9.53292	0.0451869	0.0267611	-0.00590418	0.0099194	0.109673	0.0106938	0.13706	0.0277148			9.53292	0.0451869	96.0735	192.088	288.15	384.297	480.244	576.418	672.355
9.53958	0.0511716	0.027146	-0.00803327	0.0084799	0.110626	0.00094888	0.139903	0.021424			9.53958	0.0511716	96.0739	192.085	288.149	384.298	480.235	576.42	672.349
9.54625	0.0483424	0.0251794	-0.0186335	0.0105949	0.108719	-0.0119471	0.138611	0.0113511			9.54625	0.0483424	96.0719	192.075	288.151	384.296	480.222	576.419	672.339
9.55292	0.0432172	0.0231393	-0.0313798	0.0131706	0.11158	-0.0199348	0.13447	-0.000225719			9.55292	0.0432172	96.0699	192.062	288.153	384.299	480.214	576.415	672.327
9.55958	0.0395217	0.0219497	-0.0410337	0.0146035	0.112534	-0.025537	0.129346	-0.00952154			9.55958	0.0395217	96.0687	192.052	288.155	384.3	480.208	576.41	672.318
9.56625	0.0391635	0.0207583	-0.0411528	0.0184185	0.110626	-0.0258934	0.125175	-0.0111898			9.56625	0.0391635	96.0675	192.052	288.159	384.298	480.208	576.406	672.316
9.57292	0.0431952	0.0219703	-0.0317347	0.0260519	0.110149	-0.0217092	0.122034	-0.00425574			9.57292	0.0431952	96.0687	192.062	288.166	384.297	480.212	576.403	672.323
9.57958	0.0573101	0.0258025	-0.0167467	0.0336575	0.118732	-0.0130424	0.12526	0.00577532			9.57958	0.0573101	96.0726	192.077	288.174	384.306	480.221	576.406	672.333
9.58625	0.0820655	0.0345667	0.00364828	0.041445	0.134945	-0.00454756	0.134655	0.0183543			9.58625	0.0820655	96.0813	192.097	288.182	384.322	480.229	576.415	672.346
9.59292	0.104285	0.0481938	0.0282264	0.0511105	0.149727	0.00277566	0.145281	0.0319814			9.59292	0.104285	96.0949	192.122	288.191	384.337	480.237	576.426	672.359
9.59958	0.124141	0.0610354	0.0543915	0.0632898	0.164032	0.0151546	0.155813	0.0457766			9.59958	0.124141	96.1078	192.148	288.204	384.351	480.249	576.436	672.373
9.60625	0.137762	0.0713293	0.0734009	0.0768572	0.175953	0.0272465	0.168316	0.0560705			9.60625	0.137762	96.1181	192.167	288.217	384.363	480.261	576.449	672.383
9.61292	0.144569	0.0758242	0.0837537	0.0879615	0.184059	0.0362733	0.180263	0.061996			9.61292	0.144569	96.1226	192.177	288.228	384.371	480.27	576.461	672.389
9.61958	0.140631	0.0782275	0.087425	0.0940893	0.183105	0.0399076	0.186488	0.0663066			9.61958	0.140631	96.125	192.181	288.234	384.37	480.274	576.467	672.394
9.62625	0.130026	0.0768908	0.0865512	0.0897288	0.172138	0.037451	0.1818	0.0659235			9.62625	0.130026	96.1236	192.18	288.23	384.359	480.271	576.462	672.393
9.63292	0.119697	0.0692452	0.0795689	0.0736101	0.157356	0.0294688	0.169339	0.0573243			9.63292	0.119697	96.116	192.173	288.214	384.344	480.263	576.45	672.385
9.63958	0.111914	0.0595339	0.0667637	0.0510117	0.144005	0.0175343	0.155216	0.0442751			9.63958	0.111914	96.1063	192.16	288.191	384.331	480.251	576.436	672.372
9.64625	0.10568	0.051954	0.0519975	0.0284651	0.132084	0.00675655	0.140085	0.0352647			9.64625	0.10568	96.0987	192.146	288.169	384.319	480.241	576.421	672.363
9.65292	0.10478	0.0490679	0.0433497	0.0107605	0.121117	-9.06587e-05	0.127776	0.0299944			9.65292	0.10478	96.0958	192.137	288.151	384.308	480.234	576.408	672.357
9.65958	0.10726	0.0450767	0.0468417	0.000949782	0.113487	-0.00558122	0.118218	0.0260032			9.65958	0.10726	96.0918	192.14	288.141	384.301	480.228	576.399	672.353
9.66625	0.109183	0.0404658	0.0533438	-0.00245244	0.110626	-0.00953382	0.116788	0.0242533			9.66625	0.109183	96.0872	192.147	288.138	384.298	480.224	576.397	672.352
9.67292	0.109084	0.039407	0.0576408	-0.000565003	0.112057	-0.00971453	0.116484	0.027963			9.67292	0.109084	96.0862	192.151	288.14	384.299	480.224	576.397	672.355
9.67958	0.111206	0.0430655	0.0559084	0.00236552	0.113964	-0.00808707	0.115934	0.0363898			9.67958	0.111206	96.0898	192.149	288.143	384.301	480.226	576.396	672.364
9.68625	0.113083	0.0440796	0.0483906	0.00263643	0.112534	-0.0128358	0.112933	0.0450333			9.68625	0.113083	96.0908	192.142	288.143	384.3	480.221	576.393	672.372
9.69292	0.110191	0.0375726	0.0272896	-0.0042164	0.108242	-0.0241307	0.104299	0.048063			9.69292	0.110191	96.0843	192.121	288.136	384.295	480.21	576.385	672.375
9.69958	0.10522	0.0246985	-0.00328753	-0.0185757	0.103951	-0.0362395	0.0935404	0.0447257			9.69958	0.10522	96.0715	192.09	288.122	384.291	480.198	576.374	672.372
9.70625	0.106308	0.0109873	-0.0319515	-0.0306764	0.10252	-0.0413144	0.0854509	0.0372133			9.70625	0.106308	96.0577	192.062	288.11	384.29	480.192	576.366	672.364
9.71292	0.11647	0.00195874	-0.0524874	-0.0338744	0.103951	-0.0375359	0.0894079	0.0296153			9.71292	0.11647	96.0487	192.041	288.106	384.291	480.196	576.37	672.357
9.71958	0.131692	-0.00400677	-0.0620913	-0.0281073	0.107765	-0.0265223	0.104617	0.0236498			9.71958	0.131692	96.0427	192.031	288.112	384.295	480.207	576.385	672.351
9.72625	0.148742	-0.00198674	-0.0560347	-0.0173484	0.115871	-0.00805479	0.125428	0.0218551			9.72625	0.148742	96.0448	192.037	288.123	384.303	480.226	576.406	672.349
9.73292	0.17007	0.00780839	-0.0330173	-0.00541393	0.126362	0.0171182	0.1487	0.0283124			9.73292	0.17007	96.0546	192.06	288.135	384.313	480.251	576.429	672.356
9.73958	0.193833	0.0231093	-4.63902e-05	0.00928377	0.135899	0.0452114	0.171905	0.0459975			9.73958	0.193833	96.0699	192.093	288.15	384.323	480.279	576.452	672.373
9.74625	0.214038	0.0368376	0.0301071	0.0215952	0.13876	0.0652652	0.186636	0.067832			9.74625	0.214038	96.0836	192.124	288.162	384.326	480.299	576.467	672.395
9.75292	0.228771	0.0429186	0.0511936	0.0271732	0.14019	0.0755121	0.192161	0.0901255			9.75292	0.228771	96.0897	192.145	288.167	384.327	480.309	576.473	672.417
9.75958	0.23925	0.048997	0.0677761	0.0289608	0.141144	0.0816991	0.195418	0.111939			9.75958	0.23925	96.0958	192.161	288.169	384.328	480.315	576.476	672.439
9.76625	0.246116	0.0540093	0.0820174	0.0326683	0.138283	0.083847	0.200606	0.130303			9.76625	0.246116	96.1008	192.176	288.173	384.325	480.318	576.481	672.458
9.77292	0.247996	0.0572052	0.0906235	0.0371059	0.1297	0.0796113	0.203961	0.137791			9.77292	0.247996	96.104	192.184	288.177	384.317	480.313	576.484	672.465
9.77958	0.24837	0.0571055	0.0862527	0.0379625	0.119686	0.071623	0.205899	0.13483			9.77958	0.24837	96.1039	192.18	288.178	384.307	480.305	576.486	672.462
9.78625	0.255155	0.0585226	0.0765411	0.040671	0.114918	0.0688131	0.215324	0.131002			9.78625	0.255155	96.1053	192.17	288.181	384.302	480.303	576.496	672.458
9.79292	0.267947	0.0641585	0.0734751	0.0524423	0.11301	0.0695022	0.22715	0.135207			9.79292	0.267947	96.1109	192.167	288.193	384.3	480.303	576.508	672.462
9.79958	0.282569	0.0702656	0.0779816	0.070203	0.113487	0.0713845	0.230998	0.145606			9.79958	0.282569	96.117	192.171	288.21	384.301	480.305	576.512	672.473
9.80625	0.296691	0.0783092	0.0822577	0.0876589	0.11301	0.0728941	0.228006	0.158895			9.80625	0.296691	96.1251	192.176	288.228	384.3	480.307	576.509	672.486
9.81292	0.308431	0.0853327	0.0807583	0.100285	0.112057	0.072954	0.224484	0.172594			9.81292	0.308431	96.1321	192.174	288.241	384.299	480.307	576.505	672.5
9.81958	0.315798	0.0908933	0.0797348	0.108135	0.108719	0.0703531	0.222288	0.186261			9.81958	0.315798	96.1376	192.173	288.248	384.296	480.304	576.503	672.514
9.82625	0.318258	0.0930011	0.0836891	0.109416	0.101566	0.064829	0.217226	0.199813			9.82625	0.318258	96.1398	192.177	288.25	384.289	480.299	576.498	672.527
9.83292	0.315393	0.0933442	0.0858007	0.106812	0.0867844	0.0562446	0.210501	0.210646			9.83292	0.315393	96.1401	192.179	288.247	384.274	480.29	576.491	672.538
9.83958	0.312651	0.090471	0.0819733	0.101075	0.067234	0.043105	0.203857	0.21874			9.83958	0.312651	96.1372	192.175	288.241	384.254	480.277	576.484	672.546
9.84625	0.315313	0.0823406	0.0737923	0.0925797	0.0519753	0.0308593	0.198744	0.226345			9.84625	0.315313	96.1291	192.167	288.233	384.239	480.265	576.479	672.554
9.85292	0.327161	0.0740693	0.0665318	0.0894266	0.043869	0.0225576	0.195246	0.240962			9.85292	0.327161	96.1208	192.16	288.23	384.231	480.256	576.476	672.568
9.85958	0.348879	0.0708591	0.0620474	0.0996711	0.0424385	0.0235328	0.194237	0.263978			9.85958	0.348879	96.1176	192.156	288.24	384.229	480.257	576.475	672.591
9.86625	0.372554	0.0753572	0.0594104	0.12201	0.0429153	0.0281664	0.197046	0.289457			9.86625	0.372554	96.1221	192.153	288.262	384.23	480.262	576.478	672.617
9.87292	0.394687	0.0726077	0.0578857	0.14171	0.041008	0.0328695	0.198202	0.308642			9.87292	0.394687	96.1194	192.151	288.282	384.228	480.267	576.479	672.636
9.87958	0.418964	0.0606172	0.0585126	0.150198	0.0419617	0.0378722	0.198988	0.320017			9.87958	0.418964	96.1074	192.152	288.29	384.229	480.272	576.48	672.647
9.88625	0.447323	0.0472928	0.0636898	0.156343	0.0481606	0.0458678	0.202127	0.332441			9.88625	0.447323	96.094	192.157	288.297	384.235	480.28	576.483	672.66
9.89292	0.475988	0.0406538	0.074888	0.165885	0.0581741	0.0598231	0.211477	0.352028			9.89292	0.475988	96.0874	192.168	288.306	384.245	480.294	576.492	672.679
9.89958	0.50064	0.0353296	0.0911769	0.177853	0.0705719	0.0726759	0.223951	0.373884			9.89958	0.50064	96.0821	192.185	288.318	384.258	480.306	576.504	672.701
9.90625	0.526183	0.0297452	0.111739	0.187315	0.084877	0.0846699	0.238464	0.395479			9.90625	0.526183	96.0765	192.205	288.328	384.272	480.318	576.519	672.723
9.91292	0.550387	0.0322093	0.135887	0.198357	0.101089	0.0956236	0.254057	0.416063			9.91292	0.550387	96.079	192.229	288.339	384.288	480.329	576.535	672.743
9.91958	0.573924	0.0436349	0.156098	0.212774	0.116348	0.111088	0.270031	0.440363			9.91958	0.573924	96.0904	192.25	288.353	384.303	480.345	576.551	672.768
9.92625	0.595816	0.0575045	0.171759	0.232316	0.126839	0.127484	0.282866	0.4652			9.92625	0.595816	96.1043	192.265	288.373	384.314	480.361	576.563	672.792
9.93292	0.623088	0.0679068	0.184065	0.254626	0.137806	0.143453	0.29002	0.487524			9.93292	0.623088	96.1147	192.278	288.395	384.325	480.377	576.571	672.815
9.93958	0.65708	0.0847414	0.199615	0.276005	0.148296	0.159737	0.297203	0.514849			9.93958	0.65708	96.1315	192.293	288.416	384.335	480.394	576.578	672.842
9.94625	0.696734	0.106055	0.214329	0.29753	0.157833	0.17663	0.303637	0.550467			9.94625	0.696734	96.1528	192.308	288.438	384.345	480.41	576.584	672.878
9.95292	0.738112	0.123551	0.224548	0.320198	0.16737	0.188787	0.308766	0.588944			9.95292	0.738112	96.1703	192.318	288.46	384.354	480.423	576.589	672.916
9.95958	0.775185	0.134659	0.233723	0.344012	0.179291	0.196362	0.309841	0.62294			9.95958	0.775185	96.1814	192.327	288.484	384.366	480.43	576.59	672.95
9.96625	0.806444	0.141674	0.243881	0.366471	0.188828	0.203556	0.307509	0.652844			9.96625	0.806444	96.1884	192.337	288.507	384.376	480.437	576.588	672.98
9.97292	0.828635	0.144458	0.255111	0.37887	0.191212	0.210514	0.302263	0.677085			9.97292	0.828635	96.1912	192.349	288.519	384.378	480.444	576.583	673.004
9.97958	0.846334	0.137678	0.262132	0.382862	0.195026	0.214738	0.29233	0.69367			9.97958	0.846334	96.1844	192.356	288.523	384.382	480.449	576.573	673.021
9.98625	0.863337	0.124911	0.27141	0.386047	0.20647	0.215318	0.286754	0.709991			9.98625	0.863337	96.1717	192.365	288.526	384.393	480.449	576.567	673.037
9.99292	0.883407	0.114977	0.287167	0.396897	0.224113	0.22304	0.293023	0.740588			9.99292	0.883407	96.1617	192.381	288.537	384.411	480.457	576.574	673.068
9.99958	0.904948	0.110327	0.307668	0.416839	0.239372	0.233205	0.310133	0.781713			9.99958	0.904948	96.1571	192.401	288.557	384.426	480.467	576.591	673.109
10.0062	0.926878	0.105448	0.328395	0.436191	0.253677	0.236072	0.332037	0.818796			10.0062	0.926878	96.1522	192.422	288.576	384.441	480.47	576.613	673.146
10.0129	0.949976	0.0959254	0.350319	0.45621	0.268936	0.230824	0.354571	0.850282			10.0129	0.949976	96.1427	192.444	288.596	384.456	480.465	576.635	673.178
10.0196	0.976772	0.0874235	0.372944	0.476239	0.281811	0.22605	0.377907	0.87945			10.0196	0.976772	96.1342	192.466	288.616	384.469	480.46	576.658	673.207
10.0262	1.00051	0.0818089	0.393629	0.494539	0.28944	0.225444	0.394933	0.903876			10.0262	1.00051	96.1286	192.487	288.635	384.476	480.459	576.675	673.231
10.0329	1.02106	0.0761059	0.410523	0.503732	0.29707	0.228217	0.40105	0.917247			10.0329	1.02106	96.1229	192.504	288.644	384.484	480.462	576.682	673.245
10.0396	1.04063	0.0675378	0.427865	0.506856	0.308514	0.235099	0.401581	0.924414			10.0396	1.04063	96.1143	192.521	288.647	384.496	480.469	576.682	673.252
10.0463	1.06656	0.0634028	0.446632	0.512398	0.329018	0.254016	0.405244	0.935538			10.0463	1.06656	96.1102	192.54	288.653	384.516	480.488	576.686	673.263
10.0529	1.09533	0.071723	0.469975	0.528217	0.358105	0.280468	0.416412	0.956733			10.0529	1.09533	96.1185	192.563	288.668	384.545	480.514	576.697	673.284
10.0596	1.12292	0.0865652	0.496604	0.549672	0.391006	0.305964	0.430718	0.979681			10.0596	1.12292	96.1333	192.59	288.69	384.578	480.54	576.711	673.307
10.0663	1.14706	0.102408	0.526455	0.571357	0.42057	0.325963	0.449211	1.00029			10.0663	1.14706	96.1492	192.62	288.712	384.608	480.56	576.73	673.328
10.0729	1.16555	0.116846	0.559232	0.590081	0.444412	0.335967	0.471515	1.01759			10.0729	1.16555	96.1636	192.653	288.73	384.631	480.57	576.752	673.345
10.0796	1.18227	0.128435	0.591402	0.60218	0.466824	0.340612	0.494595	1.03204			10.0796	1.18227	96.1752	192.685	288.742	384.654	480.574	576.775	673.359
10.0862	1.19665	0.137625	0.627244	0.611339	0.489712	0.341871	0.518143	1.04934			10.0862	1.19665	96.1844	192.721	288.752	384.677	480.576	576.799	673.377
10.0929	1.21394	0.142038	0.662792	0.619812	0.511646	0.344344	0.542966	1.06806			10.0929	1.21394	96.1888	192.756	288.76	384.699	480.578	576.823	673.395
10.0996	1.2364	0.146991	0.700336	0.633145	0.533104	0.348445	0.570125	1.09065			10.0996	1.2364	96.1937	192.794	288.773	384.72	480.582	576.851	673.418
10.1062	1.26797	0.150163	0.738168	0.651001	0.557423	0.356787	0.594433	1.11337			10.1062	1.26797	96.1969	192.832	288.791	384.744	480.591	576.875	673.441
10.1129	1.3048	0.154151	0.776617	0.674779	0.583172	0.371203	0.615965	1.13548			10.1129	1.3048	96.2009	192.87	288.815	384.77	480.605	576.896	673.463
10.1196	1.34378	0.164747	0.819859	0.704287	0.609398	0.387168	0.638631	1.158			10.1196	1.34378	96.2115	192.913	288.845	384.796	480.621	576.919	673.485
10.1263	1.37972	0.182294	0.864722	0.73752	0.631809	0.402841	0.664492	1.17888			10.1263	1.37972	96.229	192.958	288.878	384.819	480.637	576.945	673.506
10.1329	1.41308	0.202052	0.909618	0.766875	0.655174	0.418825	0.692125	1.19721			10.1329	1.41308	96.2488	193.003	288.907	384.842	480.653	576.973	673.524
10.1396	1.44216	0.218469	0.956834	0.792682	0.680923	0.440167	0.7217	1.2122			10.1396	1.44216	96.2652	193.05	288.933	384.868	480.674	577.002	673.539
10.1463	1.46012	0.23193	1.00681	0.817788	0.704765	0.457352	0.753834	1.22518			10.1463	1.46012	96.2787	193.1	288.958	384.892	480.691	577.034	673.552
10.1529	1.4794	0.242934	1.05451	0.84054	0.726223	0.468545	0.789626	1.23571			10.1529	1.4794	96.2897	193.148	288.981	384.913	480.702	577.07	673.563
10.1596	1.50302	0.252119	1.09705	0.863232	0.744343	0.476964	0.829314	1.2468			10.1596	1.50302	96.2989	193.191	289.003	384.931	480.711	577.11	673.574
10.1662	1.53263	0.259162	1.13744	0.886765	0.763416	0.48549	0.869452	1.25337			10.1662	1.53263	96.3059	193.231	289.027	384.95	480.719	577.15	673.581
10.1729	1.5636	0.270074	1.17863	0.916583	0.785351	0.498329	0.907319	1.25951			10.1729	1.5636	96.3168	193.272	289.057	384.972	480.732	577.188	673.587
10.1796	1.59396	0.289195	1.22188	0.952123	0.808239	0.511197	0.942735	1.26957			10.1796	1.59396	96.3359	193.315	289.092	384.995	480.745	577.223	673.597
10.1862	1.62659	0.312153	1.26912	0.988729	0.832558	0.526228	0.973796	1.28347			10.1862	1.62659	96.3589	193.363	289.129	385.02	480.76	577.254	673.611
10.1929	1.65319	0.335597	1.3207	1.02473	0.8564	0.540079	1.00203	1.29929			10.1929	1.65319	96.3824	193.414	289.165	385.043	480.774	577.283	673.627
10.1996	1.67379	0.360766	1.37726	1.0565	0.884533	0.557387	1.03032	1.31158			10.1996	1.67379	96.4075	193.471	289.197	385.072	480.791	577.311	673.639
10.2063	1.69505	0.392585	1.4371	1.08588	0.911713	0.578357	1.06448	1.32766			10.2063	1.69505	96.4393	193.531	289.226	385.099	480.812	577.345	673.655
10.2129	1.71848	0.431108	1.49651	1.10973	0.93174	0.595299	1.10343	1.34425			10.2129	1.71848	96.4779	193.59	289.25	385.119	480.829	577.384	673.672
10.2196	1.7463	0.466786	1.54963	1.12716	0.946045	0.608717	1.14601	1.36038			10.2196	1.7463	96.5135	193.643	289.267	385.133	480.842	577.427	673.688
10.2263	1.77587	0.499474	1.59738	1.14602	0.957966	0.620772	1.19671	1.37495			10.2263	1.77587	96.5462	193.691	289.286	385.145	480.855	577.477	673.702
10.2329	1.80923	0.532663	1.64466	1.17238	0.972748	0.639284	1.25163	1.39192			10.2329	1.80923	96.5794	193.738	289.313	385.16	480.873	577.532	673.719
10.2396	1.84331	0.569916	1.69509	1.20938	0.983715	0.660493	1.3075	1.41392			10.2396	1.84331	96.6167	193.789	289.35	385.171	480.894	577.588	673.741
10.2462	1.86975	0.607456	1.74678	1.25079	0.990868	0.68276	1.359	1.43525			10.2462	1.86975	96.6542	193.84	289.391	385.178	480.917	577.64	673.763
10.2529	1.89157	0.639806	1.7975	1.29363	0.999451	0.708462	1.40881	1.45234			10.2529	1.89157	96.6866	193.891	289.434	385.186	480.942	577.689	673.78
10.2596	1.91193	0.670729	1.84678	1.33854	1.01376	0.738373	1.45955	1.46705			10.2596	1.91193	96.7175	193.94	289.479	385.201	480.972	577.74	673.794
10.2662	1.93173	0.704477	1.89303	1.38699	1.03092	0.770057	1.50456	1.47934			10.2662	1.93173	96.7512	193.987	289.527	385.218	481.004	577.785	673.807
10.2729	1.95002	0.738463	1.9329	1.43237	1.0438	0.80191	1.54312	1.49091			10.2729	1.95002	96.7852	194.026	289.573	385.231	481.036	577.824	673.818
10.2796	1.96686	0.767871	1.96578	1.473	1.05238	0.832045	1.57761	1.49839			10.2796	1.96686	96.8146	194.059	289.613	385.239	481.066	577.858	673.826
10.2863	1.98626	0.788978	1.99392	1.51039	1.05906	0.856854	1.61086	1.50423			10.2863	1.98626	96.8357	194.087	289.651	385.246	481.091	577.891	673.832
10.2929	2.00871	0.804506	2.02452	1.55089	1.06764	0.87971	1.64241	1.51356			10.2929	2.00871	96.8513	194.118	289.691	385.255	481.113	577.923	673.841
10.2996	2.0322	0.821532	2.06041	1.59734	1.07479	0.906994	1.6783	1.52773			10.2996	2.0322	96.8683	194.154	289.738	385.262	481.141	577.959	673.855
10.3063	2.05699	0.845651	2.10037	1.65125	1.07908	0.942209	1.72086	1.54899			10.3063	2.05699	96.8924	194.194	289.792	385.266	481.176	578.001	673.876
10.3129	2.08023	0.878746	2.13892	1.71072	1.08385	0.982637	1.76606	1.57159			10.3129	2.08023	96.9255	194.232	289.851	385.271	481.216	578.047	673.899
10.3196	2.10537	0.916192	2.17432	1.77081	1.09291	1.02451	1.80793	1.59235			10.3196	2.10537	96.9629	194.268	289.911	385.28	481.258	578.088	673.92
10.3262	2.13031	0.955803	2.20871	1.82602	1.10579	1.07546	1.84887	1.60859			10.3262	2.13031	97.0026	194.302	289.966	385.293	481.309	578.129	673.936
10.3329	2.14654	0.997449	2.23675	1.87275	1.11198	1.12929	1.8878	1.61829			10.3329	2.14654	97.0442	194.33	290.013	385.299	481.363	578.168	673.946
10.3396	2.15525	1.03529	2.25685	1.91148	1.11103	1.18142	1.91912	1.61799			10.3396	2.15525	97.082	194.35	290.052	385.298	481.415	578.2	673.945
10.3462	2.16337	1.07061	2.27062	1.94593	1.11246	1.22973	1.94707	1.6123			10.3462	2.16337	97.1174	194.364	290.086	385.299	481.464	578.228	673.94
10.3529	2.18264	1.10826	2.28743	1.97856	1.122	1.28157	1.98379	1.61371			10.3529	2.18264	97.155	194.381	290.119	385.309	481.515	578.264	673.941
10.3596	2.20763	1.15133	2.31184	2.01365	1.13773	1.33777	2.03357	1.62769			10.3596	2.20763	97.1981	194.405	290.154	385.325	481.572	578.314	673.955
10.3663	2.23263	1.19784	2.33818	2.05688	1.15681	1.3934	2.08644	1.64893			10.3663	2.23263	97.2446	194.432	290.197	385.344	481.627	578.367	673.976
10.3729	2.26023	1.24476	2.3631	2.11108	1.17826	1.44871	2.13856	1.67391			10.3729	2.26023	97.2915	194.457	290.251	385.365	481.682	578.419	674.001
10.3796	2.28842	1.29662	2.38482	2.16892	1.20115	1.50407	2.19098	1.70193			10.3796	2.28842	97.3434	194.478	290.309	385.388	481.738	578.471	674.029
10.3863	2.31939	1.35215	2.40366	2.22127	1.22643	1.56877	2.24749	1.73314			10.3863	2.31939	97.3989	194.497	290.362	385.413	481.803	578.528	674.06
10.3929	2.34315	1.40683	2.42254	2.27102	1.24979	1.64022	2.30064	1.76112			10.3929	2.34315	97.4536	194.516	290.411	385.437	481.874	578.581	674.088
10.3996	2.36396	1.45863	2.43668	2.31948	1.26886	1.71824	2.34772	1.78574			10.3996	2.36396	97.5054	194.53	290.46	385.456	481.952	578.628	674.113
10.4062	2.37874	1.51247	2.4461	2.37203	1.27983	1.79166	2.39235	1.81336			10.4062	2.37874	97.5592	194.54	290.512	385.467	482.025	578.673	674.141
10.4129	2.38805	1.56679	2.44702	2.41776	1.28269	1.85262	2.43006	1.84431			10.4129	2.38805	97.6135	194.541	290.558	385.47	482.086	578.711	674.172
10.4196	2.40038	1.61544	2.44262	2.45184	1.28412	1.9076	2.46183	1.87484			10.4196	2.40038	97.6622	194.536	290.592	385.471	482.141	578.742	674.202
10.4262	2.41578	1.66075	2.44001	2.47967	1.28698	1.96601	2.48929	1.90108			10.4262	2.41578	97.7075	194.534	290.62	385.474	482.2	578.77	674.228
10.4329	2.43397	1.70966	2.43576	2.50425	1.29414	2.02805	2.51752	1.9228			10.4329	2.43397	97.7564	194.529	290.645	385.481	482.262	578.798	674.25
10.4396	2.4472	1.76492	2.43015	2.52722	1.29986	2.08475	2.54477	1.94278			10.4396	2.4472	97.8117	194.524	290.667	385.487	482.319	578.825	674.27
10.4462	2.46397	1.81871	2.4217	2.53966	1.30272	2.13655	2.56888	1.95746			10.4462	2.46397	97.8655	194.515	290.68	385.49	482.37	578.849	674.285
10.4529	2.48312	1.8704	2.41389	2.54866	1.30749	2.19538	2.59524	1.97149			10.4529	2.48312	97.9172	194.507	290.689	385.495	482.429	578.876	674.299
10.4596	2.49775	1.92596	2.40931	2.56223	1.31369	2.26011	2.62593	1.98604			10.4596	2.49775	97.9727	194.503	290.702	385.501	482.494	578.906	674.313
10.4663	2.50115	1.98158	2.40309	2.57633	1.3175	2.3137	2.65599	1.99732			10.4663	2.50115	98.0283	194.497	290.717	385.505	482.547	578.937	674.325
10.4729	2.50108	2.03415	2.39177	2.58505	1.31178	2.3535	2.68318	2.00125			10.4729	2.50108	98.0809	194.485	290.725	385.499	482.587	578.964	674.329
10.4796	2.50228	2.07576	2.37297	2.58144	1.30081	2.38396	2.70046	1.99661			10.4796	2.50228	98.1225	194.466	290.722	385.488	482.618	578.981	674.324
10.4863	2.50496	2.10879	2.34331	2.56692	1.297	2.41805	2.71018	1.99006			10.4863	2.50496	98.1555	194.437	290.707	385.484	482.652	578.991	674.317
10.4929	2.51532	2.14001	2.30947	2.54395	1.29986	2.45124	2.7188	1.98408			10.4929	2.51532	98.1868	194.403	290.684	385.487	482.685	578.999	674.311
10.4996	2.53104	2.17705	2.27945	2.51564	1.29747	2.47643	2.72781	1.98107			10.4996	2.53104	98.2238	194.373	290.656	385.484	482.71	579.008	674.308
10.5062	2.54883	2.21519	2.24736	2.47917	1.28031	2.49448	2.73681	1.98249			10.5062	2.54883	98.2619	194.341	290.619	385.467	482.728	579.017	674.31
10.5129	2.56052	2.25271	2.21108	2.43014	1.2536	2.5058	2.73513	1.98663			10.5129	2.56052	98.2995	194.305	290.57	385.441	482.74	579.016	674.314
10.5196	2.56944	2.29019	2.17372	2.37161	1.22356	2.51141	2.72595	1.98883			10.5196	2.56944	98.3369	194.267	290.512	385.411	482.745	579.006	674.316
10.5262	2.57696	2.33209	2.14371	2.31044	1.18065	2.50815	2.70604	1.98543			10.5262	2.57696	98.3788	194.237	290.451	385.368	482.742	578.987	674.313
10.5329	2.57158	2.36854	2.11654	2.24585	1.12104	2.49778	2.67104	1.96943			10.5329	2.57158	98.4153	194.21	290.386	385.308	482.732	578.952	674.297
10.5396	2.56133	2.38882	2.07288	2.17022	1.05572	2.48663	2.62439	1.94441			10.5396	2.56133	98.4356	194.166	290.31	385.243	482.72	578.905	674.272
10.5463	2.55388	2.39521	2.01784	2.08732	0.992298	2.47346	2.57079	1.91265			10.5463	2.55388	98.442	194.111	290.228	385.179	482.707	578.851	674.24
10.5529	2.55562	2.38964	1.9546	2.00482	0.933647	2.45573	2.52198	1.878			10.5529	2.55562	98.4364	194.048	290.145	385.121	482.689	578.803	674.205
10.5596	2.5559	2.37547	1.89156	1.92867	0.874519	2.43496	2.47555	1.84523			10.5596	2.5559	98.4222	193.985	290.069	385.062	482.669	578.756	674.173
10.5663	2.55476	2.3559	1.83189	1.8512	0.820637	2.41017	2.43413	1.80992			10.5663	2.55476	98.4026	193.925	289.991	385.008	482.644	578.715	674.137
10.5729	2.56226	2.34066	1.77643	1.76547	0.771523	2.3765	2.39263	1.7737			10.5729	2.56226	98.3874	193.87	289.906	384.959	482.61	578.673	674.101
10.5796	2.57218	2.3271	1.72302	1.66941	0.725269	2.32834	2.34158	1.7301			10.5796	2.57218	98.3739	193.817	289.81	384.912	482.562	578.622	674.057
10.5862	2.58248	2.31083	1.67087	1.56625	0.683308	2.27175	2.27799	1.68283			10.5862	2.58248	98.3576	193.764	289.707	384.87	482.506	578.559	674.01
10.5929	2.59022	2.2979	1.62886	1.46256	0.640869	2.21831	2.21209	1.64129			10.5929	2.59022	98.3446	193.722	289.603	384.828	482.452	578.493	673.969
10.5996	2.59911	2.29003	1.60002	1.35983	0.591278	2.16491	2.14441	1.60434			10.5996	2.59911	98.3368	193.694	289.5	384.778	482.399	578.425	673.932
10.6062	2.61202	2.2766	1.56707	1.259	0.540733	2.11633	2.07618	1.56897			10.6062	2.61202	98.3234	193.661	289.399	384.728	482.35	578.357	673.896
10.6129	2.62459	2.25963	1.52769	1.16729	0.496387	2.07747	2.01471	1.53627			10.6129	2.62459	98.3064	193.621	289.308	384.683	482.311	578.295	673.864
10.6196	2.6411	2.24392	1.49445	1.08425	0.451088	2.0518	1.96119	1.51102			10.6196	2.6411	98.2907	193.588	289.225	384.638	482.286	578.242	673.838
10.6263	2.65065	2.23124	1.47031	0.999146	0.393867	2.02112	1.90557	1.48785			10.6263	2.65065	98.278	193.564	289.139	384.581	482.255	578.186	673.815
10.6329	2.65455	2.20878	1.43695	0.896623	0.326633	1.97473	1.83106	1.4549			10.6329	2.65455	98.2555	193.53	289.037	384.514	482.208	578.112	673.782
10.6396	2.65409	2.17291	1.3872	0.779322	0.258446	1.91524	1.74731	1.4095			10.6396	2.65409	98.2197	193.481	288.92	384.445	482.149	578.028	673.737
10.6463	2.65039	2.12998	1.32916	0.66129	0.183582	1.85476	1.66237	1.35988			10.6463	2.65039	98.1767	193.423	288.802	384.371	482.089	577.943	673.687
10.6529	2.6436	2.08128	1.27079	0.54337	0.0987053	1.79398	1.57697	1.30737			10.6529	2.6436	98.128	193.364	288.684	384.286	482.028	577.857	673.635
10.6596	2.63669	2.02288	1.21178	0.425596	0.0152588	1.72823	1.48161	1.25279			10.6596	2.63669	98.0696	193.305	288.566	384.202	481.962	577.762	673.58
10.6662	2.6408	1.96447	1.15305	0.313364	-0.0543594	1.66594	1.38478	1.19963			10.6662	2.6408	98.0112	193.247	288.454	384.133	481.9	577.665	673.527
10.6729	2.65156	1.91728	1.10342	0.211614	-0.109673	1.614	1.29905	1.15387			10.6729	2.65156	97.964	193.197	288.352	384.077	481.848	577.58	673.481
10.6796	2.65786	1.8795	1.06128	0.123424	-0.164032	1.56948	1.22479	1.1218			10.6796	2.65786	97.9262	193.155	288.264	384.023	481.803	577.505	673.449
10.6862	2.64528	1.83687	1.02229	0.0414625	-0.228882	1.51388	1.14629	1.09443			10.6862	2.64528	97.8836	193.116	288.182	383.958	481.748	577.427	673.422
10.6929	2.61964	1.7808	0.985104	-0.0387556	-0.304222	1.44162	1.05103	1.06221			10.6929	2.61964	97.8276	193.079	288.102	383.883	481.675	577.332	673.389
10.6996	2.58934	1.72014	0.950671	-0.122631	-0.391483	1.36135	0.950391	1.02396			10.6996	2.58934	97.7669	193.044	288.018	383.796	481.595	577.231	673.351
10.7063	2.55215	1.64508	0.914114	-0.217157	-0.487328	1.28251	0.848184	0.979895			10.7063	2.55215	97.6918	193.008	287.923	383.7	481.516	577.129	673.307
10.7129	2.5056	1.54429	0.860196	-0.315939	-0.594616	1.20734	0.738192	0.924879			10.7129	2.5056	97.591	192.954	287.824	383.592	481.441	577.019	673.252
10.7196	2.45509	1.4273	0.789339	-0.421771	-0.69952	1.13511	0.615553	0.857003			10.7196	2.45509	97.4741	192.883	287.718	383.487	481.369	576.896	673.184
10.7263	2.42042	1.31812	0.71378	-0.53338	-0.784397	1.0671	0.490299	0.785491			10.7263	2.42042	97.3649	192.807	287.607	383.403	481.301	576.771	673.113
10.7329	2.40072	1.22511	0.642219	-0.646739	-0.846863	1.00481	0.377205	0.727768			10.7329	2.40072	97.2719	192.736	287.494	383.34	481.239	576.658	673.055
10.7396	2.38704	1.14114	0.578222	-0.742954	-0.895023	0.946786	0.274016	0.687191			10.7396	2.38704	97.1879	192.672	287.397	383.292	481.181	576.555	673.014
10.7462	2.36851	1.06595	0.524359	-0.809973	-0.940323	0.895396	0.181349	0.664934			10.7462	2.36851	97.1127	192.618	287.33	383.247	481.129	576.462	672.992
10.7529	2.34312	1.00689	0.490637	-0.864204	-0.986099	0.848071	0.0953573	0.665948			10.7529	2.34312	97.0536	192.584	287.276	383.201	481.082	576.376	672.993
10.7596	2.31998	0.945163	0.468361	-0.923786	-1.03235	0.800079	0.00415402	0.681472			10.7596	2.31998	96.9919	192.562	287.216	383.155	481.034	576.285	673.009
10.7662	2.29179	0.871372	0.450861	-0.983079	-1.08624	0.753421	-0.0970042	0.697803			10.7662	2.29179	96.9181	192.544	287.157	383.101	480.987	576.184	673.025
10.7729	2.25094	0.780313	0.428246	-1.03916	-1.15156	0.709776	-0.199244	0.702588			10.7729	2.25094	96.8271	192.522	287.101	383.035	480.944	576.081	673.03
10.7796	2.19182	0.676395	0.389729	-1.10936	-1.22976	0.664018	-0.298713	0.69976			10.7796	2.19182	96.7231	192.483	287.031	382.957	480.898	575.982	673.027
10.7863	2.11969	0.5578	0.334442	-1.20563	-1.31559	0.606439	-0.404652	0.67844			10.7863	2.11969	96.6046	192.428	286.935	382.871	480.84	575.876	673.006
10.7929	2.04059	0.429378	0.262662	-1.31461	-1.40572	0.537859	-0.519257	0.636802			10.7929	2.04059	96.4761	192.356	286.826	382.781	480.772	575.761	672.964
10.7996	1.95009	0.307782	0.192388	-1.41474	-1.48487	0.471425	-0.625097	0.58244			10.7996	1.95009	96.3545	192.286	286.726	382.702	480.705	575.655	672.91
10.8063	1.85833	0.197083	0.130757	-1.50196	-1.54877	0.407202	-0.709872	0.537068			10.8063	1.85833	96.2438	192.224	286.638	382.638	480.641	575.571	672.864
10.8129	1.76895	0.0928468	0.0819766	-1.58338	-1.60122	0.347758	-0.789459	0.503404			10.8129	1.76895	96.1396	192.175	286.557	382.586	480.582	575.491	672.831
10.8196	1.69047	-0.0109909	0.0388892	-1.65959	-1.64843	0.294681	-0.877305	0.468707			10.8196	1.69047	96.0358	192.132	286.481	382.539	480.528	575.403	672.796
10.8262	1.61256	-0.114169	-0.00391513	-1.73413	-1.6942	0.243683	-0.976275	0.431333			10.8262	1.61256	95.9326	192.09	286.406	382.493	480.477	575.304	672.759
10.8329	1.53018	-0.218371	-0.0562593	-1.80794	-1.7333	0.185497	-1.08005	0.391027			10.8329	1.53018	95.8284	192.037	286.332	382.454	480.419	575.2	672.718
10.8396	1.4326	-0.326106	-0.127022	-1.88483	-1.7848	0.110618	-1.18981	0.345758			10.8396	1.4326	95.7206	191.966	286.255	382.402	480.344	575.091	672.673
10.8462	1.30791	-0.448174	-0.223989	-1.98088	-1.84584	0.0260697	-1.31469	0.274711			10.8462	1.30791	95.5986	191.87	286.159	382.341	480.26	574.966	672.602
10.8529	1.08934	-0.588048	-0.352628	-2.10322	-1.91832	-0.0809224	-1.45265	0.169646			10.8529	1.08934	95.4587	191.741	286.037	382.269	480.153	574.828	672.497
10.8596	0.518053	-0.766979	-0.563603	-2.29344	-2.06757	-0.274662	-1.6627	-0.0450475			10.8596	0.518053	95.2798	191.53	285.847	382.119	479.959	574.618	672.282
10.8663	-0.892278	-1.06853	-1.06705	-2.7321	-2.47955	-0.727309	-2.14945	-0.623167			10.8663	-0.892278	94.9782	191.026	285.408	381.707	479.506	574.131	671.704
10.8729	-3.67433	-1.68809	-2.30195	-3.82665	-3.4399	-1.73546	-3.30337	-2.01616			10.8729	-3.67433	94.3587	189.792	284.314	380.747	478.498	572.977	670.311
10.8796	-7.93222	-2.86772	-4.76223	-6.03403	-5.11122	-3.5518	-5.48189	-4.62248			10.8796	-7.93222	93.179	187.331	282.106	379.076	476.682	570.799	667.705
10.8863	-13.1156	-4.71608	-8.56972	-9.46267	-7.37953	-6.15333	-8.68599	-8.40155			10.8863	-13.1156	91.3307	183.524	278.678	376.807	474.08	567.595	663.926
10.8929	-18.2158	-7.08393	-13.2296	-13.6805	-9.84383	-9.16416	-12.4592	-12.7683			10.8929	-18.2158	88.9628	178.864	274.46	374.343	471.07	563.821	659.559
10.8996	-22.1944	-9.60444	-17.8248	-17.8872	-12.0115	-12.0449	-16.0929	-16.8342			10.8996	-22.1944	86.4423	174.269	270.253	372.175	468.189	560.188	655.493
10.9062	-24.2485	-11.8531	-21.4289	-21.2503	-13.4501	-14.2992	-18.9017	-19.7539			10.9062	-24.2485	84.1936	170.665	266.89	370.737	465.935	557.379	652.573
10.9129	-23.9431	-13.4637	-23.3164	-23.0904	-13.8459	-15.529	-20.3403	-20.9162			10.9129	-23.9431	82.5831	168.777	265.05	370.341	464.705	555.94	651.411
10.9196	-21.437	-14.1743	-23.0793	-23.0076	-13.1307	-15.5254	-20.1326	-20.0689			10.9196	-21.437	81.8725	169.014	265.133	371.056	464.708	556.148	652.258
10.9262	-17.5486	-13.9315	-20.8312	-21.0855	-11.5504	-14.4148	-18.4374	-17.4911			10.9262	-17.5486	82.1153	171.262	267.055	372.637	465.819	557.843	654.836
10.9329	-13.4199	-12.9543	-17.2986	-17.9457	-9.59826	-12.6543	-15.849	-13.9733			10.9329	-13.4199	83.0925	174.795	270.195	374.589	467.579	560.432	658.354
10.9396	-9.9448	-11.6446	-13.506	-14.4745	-7.7486	-10.7891	-13.1125	-10.4639			10.9396	-9.9448	84.4022	178.588	273.666	376.438	469.445	563.168	661.863
10.9462	-7.47685	-10.3703	-10.2593	-11.3912	-6.26612	-9.16833	-10.7611	-7.6175			10.9462	-7.47685	85.6765	181.834	276.749	377.921	471.065	565.519	664.71
10.9529	-5.92591	-9.3257	-7.88549	-9.00698	-5.19753	-7.9097	-8.97937	-5.62163			10.9529	-5.92591	86.7211	184.208	279.133	378.989	472.324	567.301	666.706
10.9596	-5.02341	-8.54467	-6.32241	-7.30341	-4.45986	-6.97554	-7.70348	-4.34755			10.9596	-5.02341	87.5021	185.771	280.837	379.727	473.258	568.577	667.98
10.9663	-4.50839	-7.9699	-5.34618	-6.10037	-3.94058	-6.28205	-6.78142	-3.56154			10.9663	-4.50839	88.0769	186.747	282.04	380.246	473.952	569.499	668.766
10.9729	-4.18526	-7.52041	-4.7266	-5.20946	-3.53575	-5.73312	-6.06937	-3.05054			10.9729	-4.18526	88.5263	187.367	282.931	380.651	474.501	570.211	669.277
10.9796	-3.94197	-7.12939	-4.29814	-4.4934	-3.18623	-5.2642	-5.46772	-2.67001			10.9796	-3.94197	88.9174	187.795	283.647	381.001	474.97	570.813	669.657
10.9863	-3.72387	-6.76738	-3.96362	-3.87945	-2.87008	-4.84333	-4.91869	-2.34376			10.9863	-3.72387	89.2794	188.13	284.261	381.317	475.39	571.362	669.984
10.9929	-3.51579	-6.41786	-3.67709	-3.34299	-2.58017	-4.46015	-4.40608	-2.05432			10.9929	-3.51579	89.6289	188.416	284.797	381.607	475.774	571.874	670.273
10.9996	-3.3132	-6.07542	-3.42842	-2.86413	-2.30932	-4.10752	-3.92206	-1.79342			10.9996	-3.3132	89.9713	188.665	285.276	381.878	476.126	572.358	670.534
11.0062	-3.10991	-5.74082	-3.21234	-2.43234	-2.04182	-3.77561	-3.45982	-1.5518			11.0062	-3.10991	90.3059	188.881	285.708	382.145	476.458	572.821	670.775
11.0129	-2.91293	-5.41948	-3.02067	-2.03548	-1.78385	-3.46682	-3.02032	-1.32631			11.0129	-2.91293	90.6273	189.073	286.105	382.403	476.767	573.26	671.001
11.0196	-2.72239	-5.11697	-2.84699	-1.67819	-1.54209	-3.18708	-2.60847	-1.12537			11.0196	-2.72239	90.9298	189.247	286.462	382.645	477.047	573.672	671.202
11.0262	-2.53794	-4.82761	-2.68532	-1.36019	-1.31321	-2.93579	-2.22112	-0.957602			11.0262	-2.53794	91.2191	189.408	286.78	382.874	477.298	574.059	671.37
11.0329	-2.35823	-4.54909	-2.53099	-1.07327	-1.09529	-2.7048	-1.8451	-0.81402			11.0329	-2.35823	91.4977	189.563	287.067	383.092	477.529	574.435	671.513
11.0396	-2.18037	-4.27654	-2.37881	-0.809826	-0.87738	-2.48503	-1.47654	-0.688342			11.0396	-2.18037	91.7702	189.715	287.33	383.31	477.749	574.804	671.639
11.0463	-2.00296	-3.99919	-2.22055	-0.560521	-0.668526	-2.27617	-1.11638	-0.573119			11.0463	-2.00296	92.0476	189.873	287.58	383.518	477.958	575.164	671.754
11.0529	-1.82111	-3.71268	-2.06019	-0.331421	-0.471592	-2.07736	-0.771792	-0.469711			11.0529	-1.82111	92.3341	190.033	287.809	383.715	478.156	575.509	671.858
11.0596	-1.63793	-3.4154	-1.89991	-0.118015	-0.285625	-1.88661	-0.439395	-0.378898			11.0596	-1.63793	92.6314	190.194	288.022	383.901	478.347	575.841	671.948
11.0663	-1.45734	-3.11733	-1.74888	0.0870849	-0.101566	-1.70361	-0.114702	-0.297788			11.0663	-1.45734	92.9294	190.345	288.227	384.085	478.53	576.166	672.029
11.0729	-1.28276	-2.82537	-1.60624	0.291097	0.084877	-1.53149	0.200265	-0.224702			11.0729	-1.28276	93.2214	190.487	288.431	384.272	478.702	576.481	672.103
11.0796	-1.10955	-2.53953	-1.46484	0.489848	0.270844	-1.3679	0.504283	-0.156297			11.0796	-1.10955	93.5072	190.629	288.63	384.458	478.866	576.785	672.171
11.0862	-0.938648	-2.26201	-1.32054	0.680942	0.456333	-1.21051	0.793898	-0.0933516			11.0862	-0.938648	93.7847	190.773	288.821	384.643	479.023	577.074	672.234
11.0929	-0.777173	-1.99348	-1.17636	0.860204	0.644684	-1.05698	1.07483	-0.041781			11.0929	-0.777173	94.0533	190.917	289	384.832	479.177	577.355	672.285
11.0996	-0.62907	-1.73763	-1.03671	1.0273	0.831604	-0.914736	1.34289	-0.00146728			11.0996	-0.62907	94.3091	191.057	289.168	385.019	479.319	577.623	672.326
11.1062	-0.494908	-1.494	-0.904704	1.17393	1.01423	-0.787727	1.59437	0.0280691			11.1062	-0.494908	94.5528	191.189	289.314	385.201	479.446	577.875	672.355
11.1129	-0.376076	-1.25704	-0.776786	1.29924	1.19209	-0.675235	1.8279	0.0523569			11.1129	-0.376076	94.7897	191.317	289.44	385.379	479.559	578.108	672.38
11.1196	-0.274789	-1.02606	-0.652608	1.4077	1.36423	-0.578771	2.03924	0.0673243			11.1196	-0.274789	95.0207	191.441	289.548	385.551	479.655	578.32	672.395
11.1263	-0.183476	-0.799165	-0.536487	1.49935	1.52731	-0.498775	2.23181	0.071063			11.1263	-0.183476	95.2476	191.557	289.64	385.714	479.735	578.512	672.398
11.1329	-0.0912625	-0.576172	-0.426519	1.5791	1.6799	-0.431421	2.41164	0.0680346			11.1329	-0.0912625	95.4706	191.667	289.719	385.867	479.802	578.692	672.395
11.1396	0.00467692	-0.357651	-0.319062	1.64821	1.82676	-0.366276	2.58507	0.0614888			11.1396	0.00467692	95.6891	191.774	289.788	386.014	479.867	578.866	672.389
11.1463	0.106951	-0.140858	-0.209535	1.7121	1.97077	-0.294953	2.75282	0.0575063			11.1463	0.106951	95.9059	191.884	289.852	386.158	479.939	579.033	672.385
11.1529	0.215817	0.076651	-0.100108	1.77314	2.11716	-0.215031	2.91549	0.0599617			11.1529	0.215817	96.1234	191.993	289.913	386.304	480.019	579.196	672.387
11.1596	0.326426	0.295901	0.0163157	1.83831	2.26784	-0.133288	3.08027	0.0756017			11.1596	0.326426	96.3427	192.11	289.979	386.455	480.1	579.361	672.403
11.1662	0.423167	0.512927	0.140551	1.91039	2.41804	-0.0583168	3.24429	0.100463			11.1662	0.423167	96.5597	192.234	290.051	386.605	480.175	579.525	672.428
11.1729	0.510332	0.718006	0.267675	1.98403	2.56777	0.00588132	3.3952	0.128635			11.1729	0.510332	96.7648	192.361	290.124	386.755	480.24	579.676	672.456
11.1796	0.595211	0.907258	0.391848	2.05328	2.7113	0.0636259	3.5256	0.15767			11.1796	0.595211	96.954	192.485	290.194	386.898	480.297	579.806	672.485
11.1862	0.670849	1.0753	0.51253	2.11487	2.85101	0.111522	3.63338	0.185525			11.1862	0.670849	97.1221	192.606	290.255	387.038	480.345	579.914	672.513
11.1929	0.732642	1.2271	0.633174	2.16864	2.98405	0.147738	3.72436	0.205711			11.1929	0.732642	97.2739	192.727	290.309	387.171	480.382	580.005	672.533
11.1996	0.784583	1.36778	0.751736	2.20971	3.10564	0.170004	3.80277	0.216221			11.1996	0.784583	97.4145	192.845	290.35	387.293	480.404	580.083	672.543
11.2063	0.842595	1.49639	0.863329	2.2365	3.22199	0.186739	3.87043	0.218943			11.2063	0.842595	97.5431	192.957	290.377	387.409	480.421	580.151	672.546
11.2129	0.8968	1.61515	0.971096	2.25113	3.33548	0.199109	3.93059	0.223742			11.2129	0.8968	97.6619	193.065	290.391	387.522	480.433	580.211	672.551
11.2196	0.937218	1.72435	1.07362	2.25909	3.45039	0.204734	3.97924	0.234712			11.2196	0.937218	97.7711	193.167	290.399	387.637	480.439	580.26	672.562
11.2263	0.963154	1.83005	1.17296	2.262	3.55959	0.205448	4.01733	0.247426			11.2263	0.963154	97.8768	193.266	290.402	387.747	480.439	580.298	672.575
11.2329	0.984709	1.93003	1.26547	2.25879	3.65496	0.201892	4.04169	0.258712			11.2329	0.984709	97.9768	193.359	290.399	387.842	480.436	580.322	672.586
11.2396	1.00489	2.01613	1.34734	2.24733	3.73983	0.195684	4.04578	0.266135			11.2396	1.00489	98.0629	193.441	290.388	387.927	480.429	580.326	672.593
11.2462	1.01709	2.08424	1.41502	2.22598	3.81994	0.180643	4.03045	0.273217			11.2462	1.01709	98.131	193.509	290.366	388.007	480.414	580.311	672.6
11.2529	1.02031	2.13721	1.47029	2.1948	3.89814	0.157119	3.99919	0.275643			11.2529	1.02031	98.184	193.564	290.335	388.085	480.391	580.28	672.603
11.2596	1.01275	2.17729	1.52186	2.15323	3.96919	0.122915	3.95659	0.269945			11.2596	1.01275	98.224	193.615	290.293	388.156	480.357	580.237	672.597
11.2662	0.995717	2.19606	1.56921	2.09617	4.02641	0.0711692	3.89714	0.250566			11.2662	0.995717	98.2428	193.663	290.236	388.213	480.305	580.178	672.578
11.2729	0.967623	2.193	1.60738	2.02631	4.07553	0.00917919	3.81971	0.218896			11.2729	0.967623	98.2398	193.701	290.167	388.263	480.243	580.1	672.546
11.2796	0.928381	2.18112	1.63759	1.94886	4.11654	-0.0584748	3.73061	0.183172			11.2796	0.928381	98.2279	193.731	290.089	388.304	480.175	580.011	672.51
11.2863	0.882103	2.17144	1.66916	1.86637	4.14562	-0.125166	3.6359	0.144404			11.2863	0.882103	98.2182	193.763	290.007	388.333	480.109	579.916	672.472
11.2929	0.837925	2.16082	1.70485	1.78331	4.16183	-0.191333	3.53519	0.101365			11.2929	0.837925	98.2076	193.798	289.924	388.349	480.042	579.816	672.429
11.2996	0.799592	2.1526	1.73928	1.69971	4.17137	-0.255183	3.42625	0.0526061			11.2996	0.799592	98.1994	193.833	289.84	388.358	479.979	579.707	672.38
11.3063	0.766302	2.14801	1.7673	1.62405	4.179	-0.315631	3.31312	0.00510087			11.3063	0.766302	98.1948	193.861	289.764	388.366	479.918	579.594	672.332
11.3129	0.736679	2.1445	1.78612	1.54945	4.18139	-0.373646	3.19612	-0.0389353			11.3129	0.736679	98.1913	193.88	289.69	388.368	479.86	579.477	672.288
11.3196	0.710982	2.12889	1.8012	1.47196	4.17662	-0.431892	3.07309	-0.0822006			11.3196	0.710982	98.1756	193.895	289.612	388.364	479.802	579.354	672.245
11.3262	0.686142	2.09692	1.81236	1.39928	4.16327	-0.491499	2.94172	-0.127524			11.3262	0.686142	98.1437	193.906	289.54	388.35	479.742	579.222	672.2
11.3329	0.651536	2.05531	1.81168	1.32553	4.13799	-0.556039	2.80658	-0.177715			11.3329	0.651536	98.1021	193.905	289.466	388.325	479.678	579.087	672.15
11.3396	0.609071	2.00171	1.79273	1.24766	4.10414	-0.625864	2.66499	-0.231799			11.3396	0.609071	98.0485	193.886	289.388	388.291	479.608	578.946	672.095
11.3462	0.56461	1.9405	1.76271	1.1662	4.06218	-0.696945	2.51848	-0.28776			11.3462	0.56461	97.9873	193.856	289.306	388.249	479.537	578.799	672.04
11.3529	0.520865	1.87746	1.73474	1.08903	4.01688	-0.768602	2.37168	-0.340786			11.3529	0.520865	97.9242	193.828	289.229	388.204	479.465	578.652	671.986
11.3596	0.472009	1.81328	1.70686	1.01205	3.96252	-0.83807	2.22422	-0.398292			11.3596	0.472009	97.86	193.8	289.152	388.15	479.396	578.505	671.929
11.3663	0.419675	1.74575	1.66711	0.92536	3.89814	-0.903989	2.07134	-0.469636			11.3663	0.419675	97.7925	193.761	289.066	388.085	479.33	578.352	671.858
11.3729	0.369681	1.67264	1.6199	0.837373	3.82757	-0.96277	1.91205	-0.549424			11.3729	0.369681	97.7194	193.713	288.978	388.015	479.271	578.193	671.778
11.3796	0.318673	1.5993	1.57485	0.758098	3.74699	-1.02061	1.75608	-0.627049			11.3796	0.318673	97.6461	193.668	288.898	387.934	479.213	578.037	671.7
11.3863	0.264725	1.52524	1.53097	0.684619	3.65877	-1.07474	1.6098	-0.70254			11.3863	0.264725	97.572	193.624	288.825	387.846	479.159	577.89	671.625
11.3929	0.215404	1.45255	1.48026	0.61242	3.56627	-1.11923	1.47045	-0.780958			11.3929	0.215404	97.4993	193.574	288.753	387.753	479.115	577.751	671.546
11.3996	0.182126	1.38832	1.42346	0.543106	3.47662	-1.14714	1.34082	-0.859017			11.3996	0.182126	97.4351	193.517	288.683	387.664	479.087	577.621	671.468
11.4062	0.167347	1.33558	1.37324	0.482981	3.39508	-1.15821	1.2288	-0.925586			11.4062	0.167347	97.3823	193.467	288.623	387.582	479.076	577.509	671.402
11.4129	0.163673	1.29668	1.3298	0.429473	3.31974	-1.14924	1.13562	-0.979739			11.4129	0.163673	97.3434	193.423	288.57	387.507	479.085	577.416	671.348
11.4196	0.165554	1.26671	1.29201	0.378413	3.24821	-1.11864	1.0604	-1.02783			11.4196	0.165554	97.3135	193.386	288.519	387.435	479.115	577.341	671.299
11.4262	0.168368	1.23843	1.25569	0.328721	3.1743	-1.07704	0.992941	-1.07423			11.4262	0.168368	97.2852	193.349	288.469	387.361	479.157	577.273	671.253
11.4329	0.168786	1.20902	1.22169	0.281308	3.09515	-1.03489	0.930917	-1.11843			11.4329	0.168786	97.2558	193.315	288.422	387.282	479.199	577.211	671.209
11.4396	0.162035	1.17816	1.19004	0.240548	3.01361	-0.997015	0.868899	-1.1593			11.4396	0.162035	97.2249	193.284	288.381	387.201	479.237	577.149	671.168
11.4462	0.148878	1.14662	1.15929	0.205883	2.93016	-0.956711	0.801682	-1.19799			11.4462	0.148878	97.1934	193.253	288.346	387.117	479.277	577.082	671.129
11.4529	0.130121	1.11087	1.13025	0.175093	2.841	-0.915514	0.72725	-1.23374			11.4529	0.130121	97.1576	193.224	288.315	387.028	479.318	577.008	671.094
11.4596	0.117999	1.07557	1.09792	0.139359	2.75135	-0.869955	0.647291	-1.26808			11.4596	0.117999	97.1223	193.191	288.28	386.938	479.364	576.928	671.059
11.4663	0.113783	1.05465	1.06448	0.106734	2.66457	-0.810973	0.576113	-1.29902			11.4663	0.113783	97.1014	193.158	288.247	386.852	479.423	576.857	671.028
11.4729	0.115323	1.05144	1.03136	0.0804003	2.58303	-0.734094	0.518462	-1.32464			11.4729	0.115323	97.0982	193.125	288.221	386.77	479.5	576.799	671.003
11.4796	0.117338	1.06298	0.996864	0.0617268	2.50149	-0.645212	0.475406	-1.34219			11.4796	0.117338	97.1097	193.09	288.202	386.689	479.589	576.756	670.985
11.4863	0.116667	1.08043	0.959061	0.0493269	2.41613	-0.557758	0.446632	-1.3543			11.4863	0.116667	97.1272	193.053	288.19	386.603	479.676	576.727	670.973
11.4929	0.114879	1.10323	0.916071	0.0395475	2.33269	-0.475328	0.431231	-1.3625			11.4929	0.114879	97.15	193.01	288.18	386.52	479.758	576.712	670.965
11.4996	0.104096	1.12399	0.869608	0.0345972	2.24876	-0.39828	0.422661	-1.367			11.4996	0.104096	97.1707	192.963	288.175	386.436	479.835	576.703	670.96
11.5062	0.0870679	1.13393	0.814794	0.0295102	2.16103	-0.326626	0.408575	-1.37042			11.5062	0.0870679	97.1807	192.908	288.17	386.348	479.907	576.689	670.957
11.5129	0.0633951	1.13394	0.752298	0.0248794	2.06661	-0.258507	0.386753	-1.37374			11.5129	0.0633951	97.1807	192.846	288.165	386.254	479.975	576.667	670.954
11.5196	0.0301805	1.13058	0.68746	0.0169364	1.96791	-0.198409	0.361405	-1.3771			11.5196	0.0301805	97.1773	192.781	288.157	386.155	480.035	576.642	670.95
11.5262	-0.00970985	1.13116	0.620256	0.00474661	1.87349	-0.145046	0.335831	-1.37939			11.5262	-0.00970985	97.1779	192.714	288.145	386.061	480.089	576.616	670.948
11.5329	-0.0494157	1.1369	0.550168	-0.00653032	1.78146	-0.0925373	0.309698	-1.37508			11.5329	-0.0494157	97.1837	192.644	288.134	385.968	480.141	576.59	670.952
11.5396	-0.0790994	1.14834	0.477848	-0.0116836	1.69039	-0.0341244	0.285765	-1.36411			11.5396	-0.0790994	97.1951	192.571	288.129	385.877	480.2	576.566	670.963
11.5463	-0.101449	1.16637	0.411142	-0.00895521	1.59645	0.0256801	0.266768	-1.3456			11.5463	-0.101449	97.2131	192.505	288.131	385.783	480.259	576.547	670.982
11.5529	-0.119109	1.18611	0.350253	-0.00926158	1.50299	0.0858317	0.253102	-1.323			11.5529	-0.119109	97.2329	192.444	288.131	385.69	480.32	576.534	671.004
11.5596	-0.130927	1.20945	0.292994	-0.0121652	1.41716	0.152342	0.245506	-1.29633			11.5596	-0.130927	97.2562	192.387	288.128	385.604	480.386	576.526	671.031
11.5663	-0.136296	1.23266	0.238025	-0.012158	1.33896	0.22817	0.241172	-1.26597			11.5663	-0.136296	97.2794	192.332	288.128	385.526	480.462	576.522	671.061
11.5729	-0.137421	1.26073	0.190496	-0.000640481	1.2722	0.311051	0.244263	-1.22979			11.5729	-0.137421	97.3075	192.284	288.14	385.459	480.545	576.525	671.097
11.5796	-0.136763	1.29852	0.156063	0.019533	1.21403	0.390166	0.255453	-1.1839			11.5796	-0.136763	97.3453	192.25	288.16	385.401	480.624	576.536	671.143
11.5862	-0.135017	1.34501	0.1304	0.0455699	1.16873	0.467481	0.274025	-1.13216			11.5862	-0.135017	97.3918	192.224	288.186	385.356	480.701	576.555	671.195
11.5929	-0.130932	1.40089	0.110392	0.0812128	1.13487	0.543361	0.298515	-1.07247			11.5929	-0.130932	97.4476	192.204	288.221	385.322	480.777	576.579	671.255
11.5996	-0.12416	1.45714	0.0930404	0.128462	1.10579	0.614552	0.326696	-0.998097			11.5996	-0.12416	97.5039	192.187	288.269	385.293	480.848	576.607	671.329
11.6062	-0.116204	1.5124	0.0780425	0.18172	1.07384	0.684968	0.360077	-0.907069			11.6062	-0.116204	97.5592	192.172	288.322	385.261	480.919	576.641	671.42
11.6129	-0.109592	1.56898	0.0670483	0.234901	1.03617	0.754466	0.395508	-0.804239			11.6129	-0.109592	97.6157	192.161	288.375	385.223	480.988	576.676	671.523
11.6196	-0.101872	1.62583	0.0569374	0.284428	1.00088	0.831245	0.433816	-0.697322			11.6196	-0.101872	97.6726	192.15	288.425	385.188	481.065	576.714	671.63
11.6263	-0.0865288	1.6865	0.0520862	0.336044	0.971794	0.922311	0.482886	-0.578954			11.6263	-0.0865288	97.7333	192.146	288.476	385.159	481.156	576.763	671.748
11.6329	-0.0678667	1.75078	0.0588907	0.39431	0.946045	1.02165	0.539003	-0.448871			11.6329	-0.0678667	97.7975	192.152	288.535	385.133	481.255	576.82	671.878
11.6396	-0.0510647	1.81092	0.0718981	0.451664	0.916481	1.11839	0.591226	-0.322445			11.6396	-0.0510647	97.8577	192.165	288.592	385.103	481.352	576.872	672.005
11.6463	-0.0398924	1.8642	0.0888452	0.504415	0.884056	1.19953	0.629272	-0.208616			11.6463	-0.0398924	97.9109	192.182	288.645	385.071	481.433	576.91	672.119
11.6529	-0.0274078	1.90935	0.104354	0.54694	0.854015	1.26894	0.654722	-0.105291			11.6529	-0.0274078	97.9561	192.198	288.687	385.041	481.503	576.935	672.222
11.6596	-0.0142058	1.95327	0.123698	0.590217	0.825882	1.33071	0.676901	-0.000806461			11.6596	-0.0142058	98	192.217	288.73	385.013	481.564	576.957	672.326
11.6662	-0.000159451	1.99442	0.144619	0.633794	0.799179	1.38117	0.691884	0.105665			11.6662	-0.000159451	98.0412	192.238	288.774	384.986	481.615	576.972	672.433
11.6729	0.0141012	2.02982	0.159151	0.67625	0.77343	1.4238	0.697749	0.211166			11.6729	0.0141012	98.0766	192.253	288.817	384.96	481.658	576.978	672.538
11.6796	0.0324288	2.06502	0.174309	0.715716	0.753403	1.46717	0.70256	0.3217			11.6796	0.0324288	98.1118	192.268	288.856	384.94	481.701	576.983	672.649
11.6862	0.058126	2.09849	0.195972	0.75338	0.741482	1.51791	0.715568	0.438623			11.6862	0.058126	98.1452	192.289	288.894	384.928	481.752	576.996	672.766
11.6929	0.0887013	2.1325	0.230633	0.795619	0.739574	1.57563	0.738775	0.558935			11.6929	0.0887013	98.1793	192.324	288.936	384.927	481.809	577.019	672.886
11.6996	0.117009	2.16511	0.277877	0.836592	0.737667	1.63376	0.761732	0.678811			11.6996	0.117009	98.2119	192.371	288.977	384.925	481.868	577.042	673.006
11.7063	0.140932	2.19142	0.327516	0.870192	0.730991	1.68685	0.776605	0.793815			11.7063	0.140932	98.2382	192.421	289.01	384.918	481.921	577.057	673.121
11.7129	0.161166	2.20516	0.377322	0.895261	0.720024	1.73406	0.785756	0.903394			11.7129	0.161166	98.2519	192.471	289.036	384.907	481.968	577.066	673.231
11.7196	0.180722	2.2058	0.421408	0.912446	0.70858	1.77463	0.787473	1.00465			11.7196	0.180722	98.2526	192.515	289.053	384.896	482.008	577.068	673.332
11.7263	0.19923	2.20114	0.462454	0.926812	0.69809	1.8096	0.780021	1.10013			11.7263	0.19923	98.2479	192.556	289.067	384.885	482.043	577.061	673.427
11.7329	0.216558	2.19509	0.499325	0.938267	0.683308	1.83624	0.761903	1.19564			11.7329	0.216558	98.2418	192.593	289.079	384.87	482.07	577.042	673.523
11.7396	0.232584	2.17931	0.531262	0.950322	0.665665	1.85171	0.736089	1.28476			11.7396	0.232584	98.2261	192.625	289.091	384.853	482.085	577.017	673.612
11.7462	0.249782	2.15275	0.559856	0.963058	0.651836	1.86691	0.711276	1.36502			11.7462	0.249782	98.1995	192.653	289.103	384.839	482.101	576.992	673.692
11.7529	0.268937	2.12487	0.591435	0.975609	0.64373	1.88622	0.69073	1.43918			11.7529	0.268937	98.1716	192.685	289.116	384.831	482.12	576.971	673.766
11.7596	0.290678	2.10147	0.628872	0.986893	0.638008	1.91427	0.674098	1.51592			11.7596	0.290678	98.1482	192.722	289.127	384.825	482.148	576.955	673.843
11.7662	0.311691	2.07651	0.670634	0.994994	0.625134	1.94325	0.659463	1.5949			11.7662	0.311691	98.1233	192.764	289.135	384.812	482.177	576.94	673.922
11.7729	0.327255	2.04054	0.713655	0.998483	0.608444	1.96969	0.643794	1.66479			11.7729	0.327255	98.0873	192.807	289.139	384.795	482.203	576.924	673.992
11.7796	0.345498	1.99845	0.754716	0.99702	0.593185	1.99703	0.626042	1.72236			11.7796	0.345498	98.0452	192.848	289.137	384.78	482.231	576.907	674.05
11.7863	0.367206	1.95637	0.793727	0.998504	0.583649	2.02304	0.607849	1.77374			11.7863	0.367206	98.0031	192.887	289.139	384.771	482.257	576.888	674.101
11.7929	0.393093	1.91503	0.83217	1.01051	0.576019	2.0411	0.588751	1.82491			11.7929	0.393093	97.9618	192.926	289.151	384.763	482.275	576.869	674.152
11.7996	0.415851	1.87085	0.871634	1.03434	0.570297	2.04221	0.568243	1.87133			11.7996	0.415851	97.9176	192.965	289.175	384.757	482.276	576.849	674.199
11.8063	0.439533	1.82584	0.913806	1.06601	0.573158	2.03801	0.546968	1.90881			11.8063	0.439533	97.8726	193.007	289.206	384.76	482.272	576.827	674.236
11.8129	0.464569	1.78496	0.953891	1.10596	0.586033	2.04051	0.532891	1.94565			11.8129	0.464569	97.8317	193.047	289.246	384.773	482.274	576.813	674.273
11.8196	0.483951	1.74506	0.991263	1.15257	0.598431	2.04609	0.526601	1.98824			11.8196	0.483951	97.7918	193.085	289.293	384.785	482.28	576.807	674.316
11.8262	0.491897	1.69987	1.02979	1.19372	0.602245	2.05053	0.520166	2.02745			11.8262	0.491897	97.7466	193.123	289.334	384.789	482.284	576.801	674.355
11.8329	0.493561	1.64732	1.06896	1.22518	0.600338	2.05807	0.513458	2.05788			11.8329	0.493561	97.6941	193.162	289.365	384.787	482.292	576.794	674.385
11.8396	0.498111	1.5908	1.11073	1.25293	0.597477	2.0758	0.512743	2.0829			11.8396	0.498111	97.6376	193.204	289.393	384.784	482.31	576.793	674.41
11.8462	0.502356	1.53009	1.15055	1.27865	0.590801	2.09871	0.519658	2.10754			11.8462	0.502356	97.5768	193.244	289.419	384.778	482.332	576.8	674.435
11.8529	0.504624	1.46616	1.18994	1.29839	0.580311	2.1158	0.52684	2.12991			11.8529	0.504624	97.5129	193.283	289.439	384.767	482.35	576.807	674.457
11.8596	0.508616	1.40222	1.22634	1.31087	0.571728	2.12876	0.532463	2.14275			11.8596	0.508616	97.449	193.32	289.451	384.759	482.363	576.813	674.47
11.8663	0.517649	1.34105	1.25983	1.32361	0.566006	2.1405	0.544466	2.14881			11.8663	0.517649	97.3878	193.353	289.464	384.753	482.374	576.825	674.476
11.8729	0.523807	1.28017	1.29204	1.33707	0.558376	2.14767	0.566127	2.14754			11.8729	0.523807	97.3269	193.386	289.477	384.745	482.381	576.847	674.475
11.8796	0.519736	1.21627	1.31571	1.34205	0.549316	2.14885	0.588575	2.13228			11.8796	0.519736	97.263	193.409	289.482	384.736	482.383	576.869	674.46
11.8863	0.506654	1.14883	1.32684	1.3386	0.540733	2.14527	0.605147	2.10107			11.8863	0.506654	97.1956	193.42	289.479	384.728	482.379	576.886	674.428
11.8929	0.486959	1.07719	1.32769	1.32831	0.531673	2.14281	0.613212	2.05423			11.8929	0.486959	97.1239	193.421	289.469	384.719	482.377	576.894	674.382
11.8996	0.458909	0.998469	1.32628	1.31385	0.515461	2.1367	0.614414	2.00126			11.8996	0.458909	97.0452	193.42	289.454	384.702	482.37	576.895	674.329
11.9062	0.423822	0.909091	1.31789	1.28928	0.49305	2.11865	0.608063	1.94335			11.9062	0.423822	96.9558	193.411	289.43	384.68	482.352	576.889	674.271
11.9129	0.389154	0.812067	1.2976	1.2569	0.475407	2.08973	0.594776	1.88161			11.9129	0.389154	96.8588	193.391	289.397	384.662	482.324	576.875	674.209
11.9196	0.359417	0.716361	1.27233	1.22514	0.458717	2.0526	0.581337	1.82167			11.9196	0.359417	96.7631	193.366	289.365	384.646	482.286	576.862	674.149
11.9262	0.332787	0.625171	1.24988	1.19584	0.441551	2.01073	0.572007	1.77006			11.9262	0.332787	96.6719	193.343	289.336	384.629	482.244	576.853	674.097
11.9329	0.302061	0.53509	1.22998	1.17117	0.419617	1.95695	0.56795	1.72098			11.9329	0.302061	96.5818	193.323	289.311	384.607	482.191	576.848	674.048
11.9396	0.269196	0.440366	1.20646	1.14648	0.396729	1.89648	0.568999	1.66107			11.9396	0.269196	96.4871	193.3	289.287	384.584	482.13	576.85	673.988
11.9462	0.236982	0.353275	1.18378	1.1263	0.37384	1.83762	0.573111	1.58781			11.9462	0.236982	96.4	193.277	289.267	384.561	482.071	576.854	673.915
11.9529	0.204652	0.280013	1.16388	1.11088	0.346661	1.78199	0.578498	1.50644			11.9529	0.204652	96.3268	193.257	289.251	384.534	482.016	576.859	673.834
11.9596	0.170815	0.217096	1.14126	1.09597	0.314236	1.72803	0.580141	1.4173			11.9596	0.170815	96.2638	193.235	289.236	384.501	481.962	576.861	673.745
11.9663	0.142493	0.155225	1.1146	1.07505	0.277042	1.67444	0.580424	1.31728			11.9663	0.142493	96.202	193.208	289.215	384.464	481.908	576.861	673.645
11.9729	0.124589	0.0997647	1.08506	1.04924	0.238895	1.62859	0.588475	1.21556			11.9729	0.124589	96.1465	193.179	289.189	384.426	481.862	576.869	673.543
11.9796	0.115698	0.0606765	1.06095	1.02394	0.205994	1.59079	0.605959	1.12736			11.9796	0.115698	96.1074	193.154	289.164	384.393	481.825	576.886	673.455
11.9863	0.108323	0.0323008	1.03898	0.999226	0.179291	1.55409	0.626277	1.05655			11.9863	0.108323	96.0791	193.132	289.139	384.366	481.788	576.907	673.384
11.9929	0.0950298	0.00246081	1.01678	0.968139	0.154972	1.51291	0.643483	0.992375			11.9929	0.0950298	96.0492	193.11	289.108	384.342	481.747	576.924	673.32
11.9996	0.0760903	-0.0329006	0.99169	0.930722	0.134945	1.46725	0.655107	0.925065			11.9996	0.0760903	96.0139	193.085	289.071	384.322	481.701	576.936	673.252
12.0062	0.050664	-0.069651	0.964933	0.891724	0.118732	1.41679	0.666152	0.855413			12.0062	0.050664	95.9771	193.058	289.032	384.306	481.651	576.947	673.183
12.0129	0.0219721	-0.105659	0.937813	0.854001	0.107765	1.36455	0.677595	0.782689			12.0129	0.0219721	95.9411	193.031	288.994	384.295	481.598	576.958	673.11
12.0196	-0.0116526	-0.144884	0.90989	0.816438	0.0948906	1.30846	0.691358	0.709131			12.0196	-0.0116526	95.9019	193.003	288.957	384.282	481.542	576.972	673.036
12.0262	-0.0505788	-0.18801	0.880505	0.777713	0.0743866	1.24789	0.705005	0.628335			12.0262	-0.0505788	95.8587	192.974	288.918	384.261	481.482	576.986	672.956
12.0329	-0.0870554	-0.229801	0.848143	0.736958	0.0505447	1.18663	0.716767	0.540767			12.0329	-0.0870554	95.817	192.942	288.877	384.238	481.42	576.997	672.868
12.0396	-0.11593	-0.268271	0.81312	0.692664	0.0252724	1.12667	0.72892	0.450322			12.0396	-0.11593	95.7785	192.907	288.833	384.212	481.36	577.009	672.778
12.0463	-0.134253	-0.29838	0.774785	0.647508	0.00429153	1.07415	0.742003	0.366331			12.0463	-0.134253	95.7484	192.868	288.788	384.191	481.308	577.023	672.694
12.0529	-0.153249	-0.318174	0.736407	0.605494	-0.014782	1.02438	0.753968	0.294085			12.0529	-0.153249	95.7286	192.83	288.746	384.172	481.258	577.034	672.621
12.0596	-0.171715	-0.331413	0.696613	0.563419	-0.0281334	0.97915	0.757318	0.223148			12.0596	-0.171715	95.7153	192.79	288.704	384.159	481.213	577.038	672.55
12.0663	-0.185808	-0.336363	0.657421	0.520541	-0.0333786	0.940435	0.758026	0.155733			12.0663	-0.185808	95.7104	192.751	288.661	384.154	481.174	577.039	672.483
12.0729	-0.198292	-0.335867	0.616131	0.478067	-0.0376701	0.905946	0.764647	0.093763			12.0729	-0.198292	95.7109	192.71	288.618	384.149	481.14	577.045	672.421
12.0796	-0.211441	-0.329167	0.572978	0.438181	-0.0452995	0.872261	0.780144	0.0413351			12.0796	-0.211441	95.7176	192.666	288.578	384.142	481.106	577.061	672.369
12.0862	-0.226227	-0.325486	0.532015	0.401154	-0.058651	0.837951	0.800648	-0.00695916			12.0862	-0.226227	95.7213	192.626	288.541	384.128	481.072	577.081	672.32
12.0929	-0.235401	-0.325977	0.494339	0.364431	-0.0758171	0.805302	0.817281	-0.058948			12.0929	-0.235401	95.7208	192.588	288.505	384.111	481.039	577.098	672.268
12.0996	-0.239599	-0.325354	0.461537	0.328149	-0.0977516	0.773767	0.828481	-0.106009			12.0996	-0.239599	95.7214	192.555	288.468	384.089	481.008	577.109	672.221
12.1062	-0.239639	-0.32142	0.432362	0.291066	-0.121593	0.745321	0.837153	-0.149282			12.1062	-0.239639	95.7253	192.526	288.431	384.065	480.979	577.118	672.178
12.1129	-0.235499	-0.30827	0.41032	0.259456	-0.143528	0.724214	0.849226	-0.184292			12.1129	-0.235499	95.7385	192.504	288.4	384.043	480.958	577.13	672.143
12.1196	-0.227292	-0.290365	0.399322	0.234903	-0.157833	0.714314	0.859656	-0.214548			12.1196	-0.227292	95.7564	192.493	288.375	384.029	480.948	577.14	672.113
12.1263	-0.215892	-0.262256	0.391963	0.211879	-0.161648	0.712012	0.866407	-0.23889			12.1263	-0.215892	95.7845	192.485	288.352	384.025	480.946	577.147	672.088
12.1329	-0.202	-0.22872	0.382279	0.184495	-0.157356	0.706686	0.872136	-0.25733			12.1329	-0.202	95.818	192.476	288.325	384.03	480.94	577.153	672.07
12.1396	-0.186084	-0.196147	0.361541	0.15195	-0.150681	0.698024	0.875147	-0.274349			12.1396	-0.186084	95.8506	192.455	288.292	384.036	480.932	577.156	672.053
12.1463	-0.165853	-0.167918	0.334894	0.122615	-0.141621	0.687431	0.873851	-0.290942			12.1463	-0.165853	95.8788	192.428	288.263	384.045	480.921	577.154	672.036
12.1529	-0.140792	-0.143724	0.310728	0.102485	-0.127316	0.678064	0.866338	-0.304895			12.1529	-0.140792	95.903	192.404	288.243	384.06	480.912	577.147	672.022
12.1596	-0.112876	-0.113978	0.292456	0.0882963	-0.109196	0.672028	0.862087	-0.312343			12.1596	-0.112876	95.9328	192.386	288.229	384.078	480.906	577.143	672.015
12.1662	-0.0869144	-0.080037	0.27749	0.0773969	-0.0929832	0.669941	0.864325	-0.314164			12.1662	-0.0869144	95.9667	192.371	288.218	384.094	480.904	577.145	672.013
12.1729	-0.0622733	-0.044916	0.26334	0.0701318	-0.082016	0.675739	0.86626	-0.309084			12.1729	-0.0622733	96.0018	192.357	288.21	384.105	480.91	577.147	672.018
12.1796	-0.0343095	-0.0075251	0.255287	0.0652988	-0.0653267	0.685698	0.869022	-0.293151			12.1796	-0.0343095	96.0392	192.349	288.206	384.122	480.919	577.15	672.034
12.1862	-0.0071053	0.0346026	0.255683	0.0616614	-0.0448227	0.698386	0.87071	-0.26199			12.1862	-0.0071053	96.0814	192.349	288.202	384.142	480.932	577.151	672.065
12.1929	0.018171	0.0788811	0.255708	0.0516516	-0.0257492	0.711326	0.870969	-0.224387			12.1929	0.018171	96.1256	192.349	288.192	384.161	480.945	577.151	672.103
12.1996	0.0487541	0.116273	0.249083	0.0364835	-0.0109673	0.722068	0.86661	-0.186042			12.1996	0.0487541	96.163	192.343	288.177	384.176	480.956	577.147	672.141
12.2063	0.0846085	0.149036	0.239729	0.0238456	0.00238419	0.724699	0.858516	-0.146603			12.2063	0.0846085	96.1958	192.333	288.164	384.189	480.958	577.139	672.181
12.2129	0.120391	0.179219	0.229055	0.0166166	0.0200272	0.717877	0.849918	-0.109744			12.2129	0.120391	96.226	192.323	288.157	384.207	480.952	577.13	672.218
12.2196	0.155281	0.209226	0.218587	0.0137651	0.0391006	0.713936	0.844088	-0.0763991			12.2196	0.155281	96.256	192.312	288.154	384.226	480.948	577.125	672.251
12.2263	0.192225	0.240015	0.209826	0.00704588	0.061512	0.718496	0.842063	-0.0470407			12.2263	0.192225	96.2868	192.303	288.147	384.249	480.952	577.123	672.28
12.2329	0.227592	0.271372	0.207164	0.00126477	0.0867844	0.723883	0.839189	-0.015684			12.2329	0.227592	96.3181	192.301	288.142	384.274	480.958	577.12	672.312
12.2396	0.251768	0.303569	0.211649	-0.00327601	0.115395	0.724715	0.829347	0.0193742			12.2396	0.251768	96.3503	192.305	288.137	384.302	480.958	577.11	672.347
12.2462	0.266576	0.333149	0.219781	-0.00722676	0.143051	0.725285	0.809838	0.0565833			12.2462	0.266576	96.3799	192.313	288.133	384.33	480.959	577.09	672.384
12.2529	0.284589	0.362328	0.226619	-0.0136306	0.173092	0.731414	0.784805	0.100067			12.2529	0.284589	96.4091	192.32	288.127	384.36	480.965	577.065	672.427
12.2596	0.309793	0.39666	0.235396	-0.0135093	0.20647	0.737299	0.762728	0.152043			12.2596	0.309793	96.4434	192.329	288.127	384.393	480.971	577.043	672.479
12.2662	0.338139	0.432832	0.248041	-0.00143622	0.239849	0.735613	0.746989	0.216825			12.2662	0.338139	96.4796	192.342	288.139	384.427	480.969	577.028	672.544
12.2729	0.365362	0.470605	0.2596	0.0207816	0.267982	0.732586	0.737908	0.288453			12.2729	0.365362	96.5174	192.353	288.161	384.455	480.966	577.018	672.616
12.2796	0.390393	0.505185	0.267828	0.0423993	0.291348	0.73442	0.733099	0.360227			12.2796	0.390393	96.5519	192.361	288.183	384.478	480.968	577.014	672.688
12.2863	0.416834	0.536933	0.273371	0.0615922	0.312328	0.740781	0.732466	0.429645			12.2863	0.416834	96.5837	192.367	288.202	384.499	480.975	577.013	672.757
12.2929	0.440131	0.569331	0.283955	0.0808997	0.328064	0.744261	0.73452	0.497329			12.2929	0.440131	96.6161	192.377	288.221	384.515	480.978	577.015	672.825
12.2996	0.456381	0.596853	0.294204	0.0977182	0.33617	0.742038	0.729074	0.561567			12.2996	0.456381	96.6436	192.388	288.238	384.523	480.976	577.01	672.889
12.3063	0.459726	0.618625	0.295659	0.111049	0.340939	0.735489	0.710498	0.618148			12.3063	0.459726	96.6654	192.389	288.251	384.528	480.969	576.991	672.945
12.3129	0.456154	0.631897	0.288125	0.118377	0.345707	0.725728	0.681802	0.664322			12.3129	0.456154	96.6787	192.382	288.259	384.533	480.959	576.962	672.992
12.3196	0.452157	0.639608	0.277898	0.129385	0.349998	0.711987	0.649783	0.707796			12.3196	0.452157	96.6864	192.371	288.27	384.537	480.946	576.93	673.035
12.3262	0.449293	0.641928	0.268303	0.14251	0.353336	0.695891	0.619274	0.752078			12.3262	0.449293	96.6887	192.362	288.283	384.54	480.93	576.9	673.079
12.3329	0.446385	0.639718	0.260711	0.157367	0.360012	0.681132	0.594345	0.796598			12.3329	0.446385	96.6865	192.354	288.298	384.547	480.915	576.875	673.124
12.3396	0.441131	0.633964	0.259562	0.174243	0.368595	0.664122	0.57679	0.839958			12.3396	0.441131	96.6807	192.353	288.315	384.556	480.898	576.857	673.167
12.3462	0.439245	0.624638	0.26341	0.190536	0.374794	0.643938	0.568193	0.882607			12.3462	0.439245	96.6714	192.357	288.331	384.562	480.878	576.849	673.21
12.3529	0.44172	0.61649	0.270109	0.20914	0.379562	0.621859	0.564731	0.928342			12.3529	0.44172	96.6632	192.364	288.349	384.567	480.856	576.845	673.256
12.3596	0.450009	0.613503	0.27569	0.227745	0.384808	0.605523	0.564718	0.973515			12.3596	0.450009	96.6603	192.369	288.368	384.572	480.839	576.845	673.301
12.3663	0.454171	0.617271	0.282403	0.25177	0.390053	0.594309	0.562529	1.01495			12.3663	0.454171	96.664	192.376	288.392	384.577	480.828	576.843	673.342
12.3729	0.451152	0.618561	0.288139	0.279245	0.390053	0.57773	0.552613	1.04867			12.3729	0.451152	96.6653	192.382	288.42	384.577	480.811	576.833	673.376
12.3796	0.445413	0.613597	0.288203	0.306864	0.390053	0.559653	0.537966	1.07804			12.3796	0.445413	96.6604	192.382	288.447	384.577	480.793	576.818	673.405
12.3863	0.441085	0.605352	0.283374	0.334913	0.39053	0.544501	0.521044	1.10603			12.3863	0.441085	96.6521	192.377	288.475	384.578	480.778	576.802	673.433
12.3929	0.438397	0.594105	0.271816	0.360024	0.389099	0.529975	0.503326	1.13198			12.3929	0.438397	96.6409	192.365	288.5	384.576	480.764	576.784	673.459
12.3996	0.431788	0.574736	0.256513	0.379148	0.382423	0.504106	0.479764	1.15409			12.3996	0.431788	96.6215	192.35	288.519	384.569	480.738	576.76	673.481
12.4062	0.426267	0.546737	0.236255	0.388563	0.37384	0.46823	0.452227	1.17235			12.4062	0.426267	96.5935	192.33	288.529	384.561	480.702	576.733	673.5
12.4129	0.420185	0.517423	0.208727	0.393661	0.363827	0.434437	0.423005	1.18881			12.4129	0.420185	96.5642	192.302	288.534	384.551	480.668	576.704	673.516
12.4196	0.409626	0.487432	0.173756	0.394535	0.346184	0.406441	0.387399	1.19506			12.4196	0.409626	96.5342	192.267	288.535	384.533	480.64	576.668	673.522
12.4262	0.392132	0.450708	0.134903	0.388021	0.319481	0.379493	0.343801	1.18551			12.4262	0.392132	96.4975	192.228	288.528	384.506	480.613	576.624	673.513
12.4329	0.37616	0.40732	0.0996959	0.373575	0.294209	0.351323	0.302089	1.16358			12.4329	0.37616	96.4541	192.193	288.514	384.481	480.585	576.583	673.491
12.4396	0.369342	0.367209	0.073807	0.363747	0.27895	0.329235	0.272205	1.14207			12.4396	0.369342	96.414	192.167	288.504	384.466	480.563	576.553	673.469
12.4462	0.370198	0.334553	0.0585337	0.367339	0.275135	0.315028	0.255796	1.1261			12.4462	0.370198	96.3813	192.152	288.508	384.462	480.549	576.536	673.453
12.4529	0.378975	0.305426	0.0509994	0.379651	0.276089	0.303991	0.243539	1.1151			12.4529	0.378975	96.3522	192.145	288.52	384.463	480.538	576.524	673.442
12.4596	0.403285	0.279558	0.0482686	0.393832	0.285149	0.296059	0.237579	1.11116			12.4596	0.403285	96.3263	192.142	288.534	384.472	480.53	576.518	673.438
12.4663	0.448682	0.264557	0.0549874	0.414434	0.309467	0.300004	0.244361	1.11857			12.4663	0.448682	96.3113	192.148	288.555	384.496	480.534	576.525	673.446
12.4729	0.509395	0.271122	0.0747928	0.4486	0.350952	0.324105	0.26181	1.13706			12.4729	0.509395	96.3179	192.168	288.589	384.538	480.558	576.542	673.464
12.4796	0.582239	0.297288	0.106617	0.492395	0.41008	0.367369	0.286398	1.1575			12.4796	0.582239	96.344	192.2	288.633	384.597	480.601	576.567	673.485
12.4863	0.674765	0.339618	0.146352	0.540618	0.486851	0.429845	0.320417	1.17742			12.4863	0.674765	96.3864	192.24	288.681	384.674	480.664	576.601	673.505
12.4929	0.795367	0.403381	0.196994	0.595614	0.589371	0.513631	0.372227	1.1997			12.4929	0.795367	96.4501	192.291	288.736	384.776	480.747	576.653	673.527
12.4996	0.95287	0.496619	0.269944	0.668626	0.725746	0.62852	0.450169	1.23286			12.4996	0.95287	96.5434	192.363	288.809	384.913	480.862	576.731	673.56
12.5062	1.1453	0.630774	0.37572	0.772118	0.899315	0.77919	0.561025	1.28833			12.5062	1.1453	96.6775	192.469	288.912	385.086	481.013	576.842	673.616
12.5129	1.37337	0.799352	0.519	0.903663	1.10722	0.963357	0.702799	1.36965			12.5129	1.37337	96.8461	192.613	289.044	385.294	481.197	576.983	673.697
12.5196	1.64007	1.00112	0.701622	1.06405	1.3485	1.18554	0.871296	1.47891			12.5196	1.64007	97.0479	192.795	289.204	385.536	481.419	577.152	673.806
12.5262	1.94702	1.24462	0.928052	1.25818	1.62601	1.45124	1.07136	1.61894			12.5262	1.94702	97.2914	193.022	289.398	385.813	481.685	577.352	673.946
12.5329	2.30046	1.53838	1.2005	1.49004	1.95026	1.77105	1.31346	1.79397			12.5329	2.30046	97.5851	193.294	289.63	386.137	482.005	577.594	674.121
12.5396	2.70022	1.88629	1.52106	1.7619	2.3284	2.14199	1.60448	2.00454			12.5396	2.70022	97.933	193.615	289.902	386.515	482.376	577.885	674.332
12.5463	3.15391	2.28275	1.8864	2.0726	2.76899	2.56476	1.94054	2.2446			12.5463	3.15391	98.3295	193.98	290.213	386.956	482.799	578.221	674.572
12.5529	3.67063	2.73657	2.30189	2.43205	3.27635	3.04792	2.32733	2.52247			12.5529	3.67063	98.7833	194.395	290.572	387.463	483.282	578.608	674.85
12.5596	4.26039	3.25875	2.77299	2.84625	3.85761	3.60227	2.77908	2.85344			12.5596	4.26039	99.3055	194.866	290.987	388.045	483.836	579.06	675.181
12.5663	4.93369	3.85382	3.31108	3.32179	4.52614	4.23699	3.30813	3.24871			12.5663	4.93369	99.9006	195.405	291.462	388.713	484.471	579.589	675.576
12.5729	5.70187	4.52546	3.92482	3.86739	5.29242	4.96061	3.92202	3.71817			12.5729	5.70187	100.572	196.018	292.008	389.479	485.194	580.203	676.045
12.5796	6.57582	5.2895	4.63211	4.4947	6.16598	5.79063	4.63533	4.27098			12.5796	6.57582	101.336	196.726	292.635	390.353	486.024	580.916	676.598
12.5862	7.56402	6.16342	5.44959	5.2172	7.15446	6.74216	5.46214	4.92269			12.5862	7.56402	102.21	197.543	293.357	391.341	486.976	581.743	677.25
12.5929	8.67387	7.15233	6.38042	6.04135	8.26979	7.82256	6.40705	5.68082			12.5929	8.67387	103.199	198.474	294.182	392.457	488.056	582.688	678.008
12.5996	9.92194	8.26621	7.42885	6.97424	9.53102	9.04237	7.47932	6.55293			12.5996	9.92194	104.313	199.522	295.115	393.718	489.276	583.76	678.88
12.6062	11.3245	9.52644	8.61299	8.03655	10.9539	10.4189	8.69602	7.55377			12.6062	11.3245	105.573	200.706	296.177	395.141	490.653	584.977	679.881
12.6129	12.892	10.9546	9.9571	9.2477	12.5499	11.9689	10.0692	8.69632			12.6129	12.892	107.001	202.051	297.388	396.737	492.203	586.35	681.024
12.6196	14.6356	12.5587	11.4724	10.6228	14.3332	13.7093	11.6078	9.99185			12.6196	14.6356	108.605	203.566	298.763	398.52	493.943	587.888	682.319
12.6263	16.5742	14.3517	13.168	12.1772	16.3217	15.6529	13.3282	11.4563			12.6263	16.5742	110.398	205.262	300.317	400.509	495.887	589.609	683.784
12.6329	18.7286	16.359	15.0692	13.93	18.5413	17.8194	15.2588	13.1142			12.6329	18.7286	112.406	207.163	302.07	402.728	498.053	591.539	685.441
12.6396	21.1068	18.6082	17.2083	15.907	21.0085	20.2273	17.4157	14.9862			12.6396	21.1068	114.655	209.302	304.047	405.196	500.461	593.696	687.313
12.6463	23.7075	21.1141	19.6057	18.1218	23.7341	22.8859	19.8048	17.081			12.6463	23.7075	117.161	211.699	306.262	407.921	503.12	596.085	689.408
12.6529	26.5277	23.8873	22.2721	20.592	26.7258	25.7984	22.4323	19.4094			12.6529	26.5277	119.934	214.366	308.732	410.913	506.032	598.713	691.737
12.6596	29.5452	26.9349	25.2193	23.3371	29.9768	28.9516	25.2936	21.9758			12.6596	29.5452	122.982	217.313	311.477	414.164	509.185	601.574	694.303
12.6662	32.7208	30.2521	28.4496	26.3652	33.4735	32.3258	28.3644	24.7704			12.6662	32.7208	126.299	220.543	314.505	417.661	512.56	604.645	697.098
12.6729	35.9904	33.826	31.958	29.6837	37.1828	35.8849	31.5979	27.7654			12.6729	35.9904	129.873	224.051	317.824	421.37	516.119	607.878	700.093
12.6796	39.2615	37.6218	35.7336	33.2866	41.0461	39.5614	34.9351	30.9146			12.6796	39.2615	133.669	227.827	321.427	425.233	519.795	611.216	703.242
12.6862	42.4022	41.5839	39.7462	37.159	44.9681	43.2558	38.2878	34.1519			12.6862	42.4022	137.631	231.84	325.299	429.155	523.49	614.568	706.479
12.6929	45.2439	45.626	43.9379	41.2585	48.8181	46.8269	41.526	37.3757			12.6929	45.2439	141.673	236.031	329.399	433.005	527.061	617.807	709.703
12.6996	47.6035	49.6341	48.2191	45.5126	52.4421	50.1053	44.4925	40.4512			12.6996	47.6035	145.681	240.313	333.653	436.629	530.339	620.773	712.778
12.7063	49.302	53.4612	52.4765	49.8204	55.6636	52.8998	47.0168	43.2164			12.7063	49.302	149.508	244.57	337.961	439.851	533.134	623.297	715.544
12.7129	50.1867	56.929	56.5597	54.0472	58.2981	55.0216	48.9314	45.5026			12.7129	50.1867	152.976	248.653	342.187	442.485	535.255	625.212	717.83
12.7196	50.1515	59.849	60.2801	58.0267	60.1707	56.3058	50.0953	47.148			12.7196	50.1515	155.896	252.374	346.167	444.358	536.54	626.376	719.475
12.7263	49.1663	62.0404	63.4265	61.557	61.1382	56.6327	50.4041	48.0138			12.7263	49.1663	158.087	255.52	349.697	445.325	536.866	626.685	720.341
12.7329	47.2976	63.3526	65.7976	64.4192	61.1157	55.9599	49.8159	48.0104			12.7329	47.2976	159.399	257.891	352.559	445.303	536.194	626.096	720.338
12.7396	44.6999	63.6853	67.2254	66.4087	60.0901	54.333	48.3641	47.121			12.7396	44.6999	159.732	259.319	354.549	444.277	534.567	624.645	719.448
12.7462	41.5823	63.0125	67.5895	67.3637	58.1203	51.8713	46.1579	45.4153			12.7462	41.5823	159.059	259.683	355.504	442.307	532.105	622.438	717.743
12.7529	38.1831	61.3763	66.8396	67.1897	55.3288	48.7526	43.3692	43.0257			12.7529	38.1831	157.423	258.933	355.33	439.516	528.986	619.65	715.353
12.7596	34.7338	58.8863	65.011	65.8676	51.8985	45.1978	40.1976	40.1332			12.7596	34.7338	154.933	257.104	354.008	436.085	525.432	616.478	712.46
12.7662	31.4346	55.7009	62.2245	63.4743	48.0542	41.447	36.8502	36.9488			12.7662	31.4346	151.748	254.318	351.615	432.241	521.681	613.131	709.276
12.7729	28.4255	52.0246	58.6699	60.1768	44.0331	37.7132	33.521	33.6883			12.7729	28.4255	148.071	250.763	348.317	428.22	517.947	609.802	706.016
12.7796	25.7758	48.075	54.5811	56.2059	40.0491	34.1714	30.3735	30.5317			12.7796	25.7758	144.122	246.675	344.346	424.236	514.405	606.654	702.859
12.7863	23.4907	44.0535	50.213	51.8261	36.2749	30.9458	27.5183	27.6121			12.7863	23.4907	140.1	242.307	339.966	420.462	511.18	603.799	699.939
12.7929	21.532	40.1359	45.8072	47.3009	32.835	28.1014	25.0068	25.0111			12.7929	21.532	136.183	237.901	335.441	417.022	508.335	601.287	697.338
12.7996	19.8532	36.4585	41.5591	42.8713	29.7995	25.6534	22.8391	22.7571			12.7996	19.8532	132.505	233.653	331.012	413.986	505.887	599.12	695.084
12.8063	18.4052	33.1124	37.6141	38.7243	27.1826	23.5731	20.9887	20.8372			12.8063	18.4052	129.159	229.708	326.865	411.37	503.807	597.269	693.164
12.8129	17.136	30.1403	34.0648	34.9834	24.9591	21.8154	19.4141	19.2131			12.8129	17.136	126.187	226.158	323.124	409.146	502.049	595.695	691.54
12.8196	16.0019	27.5468	30.9451	31.7079	23.0803	20.3235	18.0669	17.837			12.8196	16.0019	123.594	223.039	319.848	407.267	500.557	594.347	690.164
12.8262	14.9671	25.3039	28.2441	28.8999	21.4815	19.0359	16.8915	16.6508			12.8262	14.9671	121.351	220.338	317.04	405.669	499.27	593.172	688.978
12.8329	14.0155	23.3652	25.9161	26.5114	20.0944	17.8952	15.8356	15.597			12.8329	14.0155	119.412	218.01	314.652	404.281	498.129	592.116	687.924
12.8396	13.128	21.6741	23.9083	24.4709	18.8546	16.8482	14.8591	14.6312			12.8396	13.128	117.721	216.002	312.611	403.042	497.082	591.14	686.958
12.8462	12.2809	20.1768	22.1582	22.6973	17.7107	15.8565	13.9316	13.7214			12.8462	12.2809	116.224	214.252	310.838	401.898	496.09	590.212	686.049
12.8529	11.4607	18.8185	20.6001	21.1146	16.6192	14.889	13.0262	12.8442			12.8529	11.4607	114.865	212.694	309.255	400.806	495.123	589.307	685.171
12.8596	10.6603	17.5502	19.1786	19.6543	15.5435	13.9199	12.1209	11.9788			12.8596	10.6603	113.597	211.272	307.795	399.73	494.154	588.401	684.306
12.8663	9.88952	16.3328	17.8434	18.2688	14.4677	12.9359	11.2096	11.1234			12.8663	9.88952	112.38	209.937	306.409	398.655	493.17	587.49	683.451
12.8729	9.16019	15.1483	16.5632	16.9351	13.4044	11.9497	10.3007	10.2879			12.8729	9.16019	111.195	208.657	305.075	397.591	492.183	586.581	682.615
12.8796	8.48289	14.0045	15.3332	15.6562	12.3758	10.9875	9.42012	9.48933			12.8796	8.48289	110.051	207.427	303.797	396.563	491.221	585.701	681.817
12.8863	7.86465	12.917	14.1644	14.4433	11.4045	10.0708	8.58985	8.74228			12.8863	7.86465	108.964	206.258	302.584	395.592	490.305	584.87	681.07
12.8929	7.31083	11.9036	13.0731	13.3131	10.5104	9.22272	7.83469	8.05937			12.8929	7.31083	107.95	205.167	301.453	394.697	489.456	584.115	680.387
12.8996	6.8351	10.9832	12.0773	12.2857	9.7208	8.4648	7.17134	7.45981			12.8996	6.8351	107.03	204.171	300.426	393.908	488.699	583.452	679.787
12.9062	6.44136	10.1805	11.1976	11.3729	9.05371	7.82049	6.60988	6.95185			12.9062	6.44136	106.227	203.291	299.513	393.241	488.054	582.89	679.279
12.9129	6.12352	9.50556	10.4526	10.5864	8.50725	7.29335	6.15066	6.53105			12.9129	6.12352	105.552	202.546	298.727	392.694	487.527	582.431	678.858
12.9196	5.87054	8.95056	9.83279	9.91908	8.06952	6.87425	5.78706	6.18824			12.9196	5.87054	104.997	201.926	298.059	392.257	487.108	582.068	678.516
12.9262	5.67461	8.49981	9.32503	9.36184	7.72476	6.54756	5.50805	5.91916			12.9262	5.67461	104.547	201.419	297.502	391.912	486.781	581.789	678.246
12.9329	5.53464	8.14081	8.91276	8.89913	7.46727	6.30659	5.29971	5.71943			12.9329	5.53464	104.188	201.006	297.039	391.654	486.54	581.58	678.047
12.9396	5.44913	7.86853	8.59064	8.52955	7.28798	6.1464	5.15458	5.57733			12.9396	5.44913	103.915	200.684	296.67	391.475	486.38	581.435	677.905
12.9462	5.41374	7.6765	8.3513	8.25337	7.18069	6.05802	5.07188	5.48782			12.9462	5.41374	103.723	200.445	296.394	391.368	486.292	581.352	677.815
12.9529	5.42161	7.56043	8.18695	8.06459	7.13968	6.03004	5.05506	5.45281			12.9529	5.42161	103.607	200.28	296.205	391.327	486.264	581.336	677.78
12.9596	5.46765	7.51784	8.09846	7.95294	7.16019	6.05652	5.09553	5.46362			12.9596	5.46765	103.565	200.192	296.093	391.347	486.29	581.376	677.791
12.9663	5.55002	7.54486	8.08355	7.91257	7.24363	6.13889	5.18459	5.5121			12.9663	5.55002	103.592	200.177	296.053	391.431	486.373	581.465	677.839
12.9729	5.66856	7.63897	8.14516	7.94497	7.38955	6.27389	5.31976	5.59668			12.9729	5.66856	103.686	200.239	296.085	391.577	486.508	581.6	677.924
12.9796	5.81827	7.7984	8.27475	8.04859	7.59172	6.45306	5.50411	5.72225			12.9796	5.81827	103.845	200.368	296.189	391.779	486.687	581.785	678.05
12.9863	5.99556	8.01728	8.4663	8.21812	7.8454	6.67183	5.734	5.88201			12.9863	5.99556	104.064	200.56	296.358	392.032	486.906	582.015	678.209
12.9929	6.20906	8.29264	8.71499	8.45485	8.15582	6.93898	6.00334	6.07344			12.9929	6.20906	104.339	200.808	296.595	392.343	487.173	582.284	678.401
12.9996	6.47322	8.62989	9.02893	8.76781	8.53682	7.27222	6.31733	6.31008			12.9996	6.47322	104.677	201.122	296.908	392.724	487.506	582.598	678.637
13.0062	6.79305	9.04257	9.42416	9.16727	8.9941	7.6741	6.68822	6.6064			13.0062	6.79305	105.089	201.518	297.308	393.181	487.908	582.969	678.934
13.0129	7.18403	9.543	9.90921	9.66221	9.54437	8.15964	7.13353	6.96522			13.0129	7.18403	105.59	202.003	297.802	393.731	488.393	583.414	679.292
13.0196	7.66912	10.1486	10.5048	10.2745	10.2167	8.75675	7.67591	7.39824			13.0196	7.66912	106.195	202.598	298.415	394.404	488.991	583.956	679.726
13.0262	8.28013	10.8897	11.241	11.0404	11.0497	9.50386	8.34166	7.93517			13.0262	8.28013	106.936	203.334	299.181	395.237	489.738	584.622	680.262
13.0329	9.05022	11.8091	12.1589	11.9986	12.0869	10.4422	9.17185	8.6095			13.0329	9.05022	107.856	204.252	300.139	396.274	490.676	585.452	680.937
13.0396	10.025	12.9566	13.3081	13.2044	13.3848	11.6268	10.221	9.45807			13.0396	10.025	109.003	205.402	301.345	397.572	491.861	586.502	681.785
13.0463	11.2805	14.4053	14.7568	14.7379	15.0356	13.1465	11.5598	10.5363			13.0463	11.2805	110.452	206.85	302.878	399.223	493.38	587.84	682.864
13.0529	12.9126	16.2554	16.605	16.7086	17.1471	15.1082	13.2776	11.9257			13.0529	12.9126	112.302	208.699	304.849	401.334	495.342	589.558	684.253
13.0596	15.0366	18.633	18.9753	19.2431	19.8536	17.6312	15.4742	13.7188			13.0596	15.0366	114.68	211.069	307.383	404.041	497.865	591.755	686.046
13.0663	17.7837	21.6841	22.0127	22.4928	23.3116	20.8628	18.282	16.0317			13.0663	17.7837	117.731	214.106	310.633	407.499	501.097	594.562	688.359
13.0729	21.2962	25.5787	25.8873	26.6361	27.6866	24.9609	21.8465	18.9998			13.0729	21.2962	121.625	217.981	314.776	411.874	505.195	598.127	691.327
13.0796	25.6953	30.4872	30.7756	31.8478	33.1182	30.0555	26.2968	22.7539			13.0796	25.6953	126.534	222.869	319.988	417.305	510.289	602.577	695.081
13.0862	31.0068	36.533	36.8173	38.2357	39.6538	36.1784	31.688	27.3715			13.0862	31.0068	132.58	228.911	326.376	423.841	516.412	607.969	699.699
13.0929	37.0869	43.7035	44.044	45.7621	47.1663	43.1806	37.9236	32.8178			13.0929	37.0869	139.75	236.138	333.902	431.353	523.414	614.204	705.145
13.0996	43.543	51.7593	52.2847	54.1391	55.2292	50.6354	44.6813	38.8804			13.0996	43.543	147.806	244.378	342.279	439.416	530.869	620.962	711.208
13.1062	49.6979	60.1259	61.0423	62.7195	63.0493	57.7681	51.3321	45.0707			13.1062	49.6979	156.173	253.136	350.86	447.236	538.002	627.613	717.398
13.1129	54.6701	67.8462	69.4123	70.4713	69.521	63.5345	56.9764	50.6214			13.1129	54.6701	163.893	261.506	358.612	453.708	543.768	633.257	722.949
13.1196	57.5677	73.7047	76.1676	76.122	73.4615	66.8552	60.623	54.6155			13.1196	57.5677	169.751	268.261	364.262	457.649	547.089	636.904	726.943
13.1263	57.7524	76.5244	80.0317	78.494	73.9374	66.9148	61.4643	56.234			13.1263	57.7524	172.571	272.125	366.634	458.124	547.149	637.745	728.561
13.1329	55.0319	75.5258	80.039	76.8564	70.5662	63.4306	59.1239	54.9884			13.1329	55.0319	171.573	272.132	364.997	454.753	543.664	635.404	727.316
13.1396	49.7352	70.5807	75.8512	71.1741	63.6578	56.7576	53.7883	50.8801			13.1396	49.7352	166.627	267.945	359.314	447.845	536.991	630.069	723.207
13.1463	42.6451	62.2724	67.8918	62.1474	54.1587	47.8251	46.1808	44.4325			13.1463	42.6451	158.319	259.985	350.288	438.346	528.059	622.461	716.76
13.1529	34.8042	51.7787	57.2666	51.0621	43.4361	37.911	37.3979	36.5719			13.1529	34.8042	147.825	249.36	339.202	427.623	518.145	613.678	708.899
13.1596	27.2432	40.5924	45.4937	39.4735	32.9132	28.3041	28.6251	28.3945			13.1596	27.2432	136.639	237.587	327.614	417.1	508.538	604.906	700.722
13.1662	20.72	30.1182	34.1107	28.794	23.7226	20.001	20.8363	20.8743			13.1662	20.72	126.165	226.204	316.934	407.91	500.235	597.117	693.202
13.1729	15.609	21.3423	24.2966	19.9668	16.4795	13.5134	14.5994	14.6599			13.1729	15.609	117.389	216.39	308.107	400.667	493.747	590.88	686.987
13.1796	11.9259	14.6828	16.6612	13.3483	11.2743	8.88829	10.0474	9.99314			13.1796	11.9259	110.73	208.755	301.489	395.461	489.122	586.328	682.32
13.1862	9.44926	10.0681	11.2515	8.80786	7.83587	5.85388	6.99976	6.77645			13.1862	9.44926	106.115	203.345	296.948	392.023	486.088	583.28	679.104
13.1929	7.86476	7.12502	7.73077	5.93621	5.73063	4.00364	5.11166	4.72176			13.1929	7.86476	103.172	199.824	294.076	389.918	484.237	581.392	677.049
13.1996	6.87766	5.38422	5.61131	4.24545	4.53234	2.95279	4.02129	3.49404			13.1996	6.87766	101.431	197.705	292.386	388.719	483.187	580.302	675.821
13.2063	6.26813	4.43542	4.43193	3.32064	3.90816	2.40718	3.43939	2.81036			13.2063	6.26813	100.482	196.525	291.461	388.095	482.641	579.72	675.138
13.2129	5.89575	3.97591	3.8455	2.87522	3.63541	2.17213	3.17171	2.46386			13.2129	5.89575	100.023	195.939	291.015	387.822	482.406	579.452	674.791
13.2196	5.67557	3.81856	3.61965	2.72909	3.57962	2.12928	3.10061	2.3232			13.2196	5.67557	99.8653	195.713	290.869	387.767	482.363	579.381	674.65
13.2263	5.54694	3.84729	3.60806	2.76289	3.64923	2.19432	3.14387	2.3114			13.2263	5.54694	99.894	195.702	290.903	387.836	482.428	579.424	674.639
13.2329	5.45984	3.98014	3.71093	2.88545	3.77464	2.31064	3.24237	2.37082			13.2329	5.45984	100.027	195.804	291.026	387.962	482.544	579.523	674.698
13.2396	5.36888	4.14706	3.85829	3.02868	3.89719	2.4247	3.35396	2.45572			13.2396	5.36888	100.194	195.952	291.169	388.084	482.658	579.634	674.783
13.2462	5.2321	4.28359	3.98833	3.1345	3.96347	2.4879	3.43735	2.5212			13.2462	5.2321	100.33	196.082	291.275	388.15	482.722	579.718	674.848
13.2529	5.01966	4.33973	4.04671	3.14907	3.93677	2.4646	3.45868	2.53537			13.2529	5.01966	100.386	196.14	291.289	388.124	482.698	579.739	674.863
13.2596	4.71267	4.27865	3.98863	3.03963	3.79324	2.33328	3.38825	2.47763			13.2596	4.71267	100.325	196.082	291.18	387.98	482.567	579.669	674.805
13.2662	4.32475	4.09012	3.79202	2.80453	3.53956	2.10562	3.22459	2.33631			13.2662	4.32475	100.137	195.886	290.945	387.727	482.339	579.505	674.664
13.2729	3.8845	3.79018	3.47753	2.47025	3.20053	1.80712	2.98551	2.12316			13.2729	3.8845	99.8369	195.571	290.611	387.388	482.041	579.266	674.45
13.2796	3.43189	3.4171	3.08377	2.074	2.81906	1.47834	2.70184	1.86595			13.2796	3.43189	99.4639	195.177	290.214	387.006	481.712	578.982	674.193
13.2863	3.00506	3.01696	2.65816	1.66022	2.43998	1.1586	2.40726	1.60075			13.2863	3.00506	99.0637	194.752	289.8	386.627	481.392	578.688	673.928
13.2929	2.63759	2.63336	2.24125	1.27522	2.09904	0.880688	2.12907	1.35496			13.2929	2.63759	98.6801	194.335	289.415	386.286	481.114	578.41	673.682
[truncated: 4,756 more rows]
