# Supplementary material for: Hydroxy acid conjugation to lipids increases structural and hydrolytic stability
Source: Nat Commun. 2026 Jul 27;17:6973. doi: 10.1038/s41467-026-75192-5 (PMC13408983; doi:10.1038/s41467-026-75192-5)
Supplement: Supplementary file 36 — Source data for Figure S221 [file 41467_2026_75192_MOESM36_ESM.xlsx]

## Sheet: Figures S221
Figures S221: HPLC chromatograms obtained for DA:LA reaction product at a 1:4 molar ratio following incubation at 40°C and rehydration in citrate buffer at pH 6.8
min	-0.980854	-4.18031	-7.28929	-6.9666	-6.88898	-5.34419	-4.8074	-9.09006
max	62.9606	97.2851	92.2054	84.7338	86.7131	84.3619	79.5818	77.1376
delta	63.9415	101.465	99.4947	91.7004	93.6021	89.7061	84.3892	86.2277
F		1.2	2.4	3.6	4.8	6	7.2	8.4
RT [min]	t0	Day 4	Day 8	Day 12	Day 16	Day 20	Day 24	Day 28			RT [min]	t0	Day 4	Day 8	Day 12	Day 16	Day 20	Day 24	Day 28
0.00666667	-0.0419617	-0.0189212	-0.0198749	-0.0784141	-0.0503847	-0.0236611	0.00775392	-0.0399298			0.00666667	-0.0419617	116.723	233.464	350.148	466.918	583.687	700.461	817.155
0.0133333	-0.043869	-0.0209401	-0.0290463	-0.080708	-0.0580408	-0.0346566	-0.0100678	-0.0496453			0.0133333	-0.043869	116.721	233.455	350.146	466.91	583.676	700.443	817.145
0.02	-0.038147	-0.0153296	-0.0386946	-0.0801409	-0.059498	-0.0413605	-0.0197833	-0.0488703			0.02	-0.038147	116.727	233.446	350.146	466.909	583.669	700.433	817.146
0.0266667	-0.0228882	-0.00446258	-0.0445169	-0.0776978	-0.0525982	-0.0401379	-0.0207329	-0.0412369			0.0266667	-0.0228882	116.738	233.44	350.149	466.916	583.671	700.432	817.154
0.0333333	-0.00572205	0.00430051	-0.0486284	-0.0786897	-0.0450269	-0.0320285	-0.0116522	-0.0273878			0.0333333	-0.00572205	116.746	233.436	350.148	466.924	583.679	700.441	817.168
0.04	0.0114441	0.00826559	-0.0489549	-0.0812371	-0.0418946	-0.0228853	0.000949465	-0.0147862			0.04	0.0114441	116.75	233.435	350.145	466.927	583.688	700.454	817.18
0.0466667	0.0209808	0.00882699	-0.0450556	-0.086172	-0.0429825	-0.0167397	0.0154498	-0.00410056			0.0466667	0.0209808	116.751	233.439	350.14	466.926	583.694	700.468	817.191
0.0533333	0.0238419	0.0122071	-0.0388145	-0.0937392	-0.0454929	-0.0163266	0.027346	0.00398097			0.0533333	0.0238419	116.754	233.445	350.133	466.923	583.694	700.48	817.199
0.06	0.0195503	0.0160235	-0.0311834	-0.105034	-0.0481246	-0.0188347	0.0398949	0.00890045			0.06	0.0195503	116.758	233.453	350.121	466.92	583.692	700.493	817.204
0.0666667	0.0109673	0.020037	-0.0219247	-0.114808	-0.0529974	-0.0232375	0.0472731	0.00817241			0.0666667	0.0109673	116.762	233.462	350.112	466.916	583.687	700.5	817.203
0.0733333	-0.000476837	0.0236853	-0.0116007	-0.115629	-0.0551125	-0.0250898	0.0514072	0.00276984			0.0733333	-0.000476837	116.766	233.473	350.111	466.913	583.686	700.504	817.198
0.08	-0.0166893	0.0259727	-0.00359121	-0.11156	-0.0508921	-0.0244165	0.0544519	-0.00658321			0.08	-0.0166893	116.768	233.481	350.115	466.918	583.686	700.507	817.188
0.0866667	-0.0290871	0.0230216	-0.00225079	-0.106086	-0.0455462	-0.0239237	0.0548928	-0.0175864			0.0866667	-0.0290871	116.765	233.482	350.12	466.923	583.687	700.508	817.177
0.0933333	-0.0371933	0.0136179	-0.00450193	-0.103985	-0.0413781	-0.0202503	0.0527449	-0.0268869			0.0933333	-0.0371933	116.756	233.48	350.122	466.927	583.69	700.506	817.168
0.1	-0.0452995	0.000962422	-0.00857432	-0.104923	-0.0381389	-0.0164972	0.0432251	-0.0340225			0.1	-0.0452995	116.743	233.476	350.121	466.93	583.694	700.496	817.161
0.106667	-0.0548363	-0.0123248	-0.0161395	-0.109984	-0.0368339	-0.0114382	0.0308026	-0.040723			0.106667	-0.0548363	116.73	233.468	350.116	466.932	583.699	700.484	817.154
0.113333	-0.058651	-0.02065	-0.0239878	-0.116826	-0.0374658	-0.0127477	0.016676	-0.0486507			0.113333	-0.058651	116.721	233.46	350.11	466.931	583.698	700.469	817.146
0.12	-0.0567436	-0.0255251	-0.0302935	-0.119022	-0.0404649	-0.0148185	0.00979827	-0.0545747			0.12	-0.0567436	116.717	233.454	350.107	466.928	583.696	700.463	817.14
0.126667	-0.0529289	-0.0248772	-0.0310761	-0.116817	-0.0406776	-0.0140623	0.00879384	-0.058917			0.126667	-0.0529289	116.717	233.453	350.11	466.928	583.697	700.462	817.136
0.133333	-0.0524521	-0.0246482	-0.0284629	-0.112709	-0.0376527	-0.00960731	0.0122906	-0.0625728			0.133333	-0.0524521	116.717	233.456	350.114	466.931	583.701	700.465	817.132
0.14	-0.0472069	-0.0233957	-0.0195811	-0.10499	-0.0333849	-0.0039839	0.0166957	-0.0667508			0.14	-0.0472069	116.719	233.465	350.121	466.935	583.707	700.47	817.128
0.146667	-0.038147	-0.0239631	-0.0115654	-0.0942072	-0.0262908	0.000836801	0.0267042	-0.0672328			0.146667	-0.038147	116.718	233.473	350.132	466.942	583.712	700.48	817.128
0.153333	-0.0329018	-0.028806	-0.0102094	-0.0862386	-0.0209095	0.00421298	0.0416302	-0.0651813			0.153333	-0.0329018	116.713	233.474	350.14	466.948	583.715	700.494	817.13
0.16	-0.0348091	-0.037441	-0.0135991	-0.0859758	-0.022572	0.00139222	0.0477889	-0.0666521			0.16	-0.0348091	116.705	233.471	350.14	466.946	583.712	700.501	817.128
0.166667	-0.0395775	-0.0482368	-0.0181961	-0.0904054	-0.0329335	-0.00474525	0.0420844	-0.0728333			0.166667	-0.0395775	116.694	233.466	350.136	466.936	583.706	700.495	817.122
0.173333	-0.043869	-0.0549875	-0.0230394	-0.0942036	-0.0456755	-0.0124818	0.0274892	-0.0788455			0.173333	-0.043869	116.687	233.461	350.132	466.923	583.698	700.48	817.116
0.18	-0.0529289	-0.0632186	-0.0365157	-0.102251	-0.0580378	-0.021413	0.01697	-0.0803048			0.18	-0.0529289	116.679	233.448	350.124	466.911	583.689	700.47	817.115
0.186667	-0.0624657	-0.0686021	-0.0509591	-0.110701	-0.0722035	-0.0375189	0.0020519	-0.0837788			0.186667	-0.0624657	116.674	233.433	350.116	466.896	583.673	700.455	817.111
0.193333	-0.067234	-0.068331	-0.0525954	-0.113105	-0.079163	-0.0502259	-0.0128508	-0.0867606			0.193333	-0.067234	116.674	233.432	350.113	466.889	583.66	700.44	817.108
0.2	-0.0653267	-0.0597699	-0.0430806	-0.111296	-0.0743769	-0.0517776	-0.0194269	-0.0852305			0.2	-0.0653267	116.682	233.441	350.115	466.894	583.659	700.433	817.11
0.206667	-0.0662804	-0.0500885	-0.0386445	-0.110901	-0.0624758	-0.0460366	-0.0149493	-0.0788455			0.206667	-0.0662804	116.692	233.446	350.116	466.906	583.665	700.438	817.116
0.213333	-0.0743866	-0.0465846	-0.0475383	-0.116759	-0.0566521	-0.0437262	-0.00766765	-0.0777627			0.213333	-0.0743866	116.696	233.437	350.11	466.912	583.667	700.445	817.117
0.22	-0.0839233	-0.0470312	-0.059429	-0.121381	-0.0590183	-0.0451562	-0.00508588	-0.0856714			0.22	-0.0839233	116.695	233.425	350.105	466.91	583.666	700.448	817.109
0.226667	-0.0905991	-0.0501663	-0.0682861	-0.122902	-0.062838	-0.0403906	-0.00318406	-0.097121			0.226667	-0.0905991	116.692	233.416	350.104	466.906	583.67	700.45	817.098
0.233333	-0.0939369	-0.0544714	-0.0792669	-0.121246	-0.0697947	-0.0338606	-0.00188348	-0.105357			0.233333	-0.0939369	116.688	233.405	350.105	466.899	583.677	700.451	817.09
0.24	-0.0987053	-0.0592699	-0.0907412	-0.118759	-0.0830626	-0.034698	-0.00353648	-0.111779			0.24	-0.0987053	116.683	233.394	350.108	466.885	583.676	700.449	817.083
0.246667	-0.0972748	-0.0632483	-0.0951964	-0.113118	-0.0921971	-0.0395774	-0.00682024	-0.119831			0.246667	-0.0972748	116.679	233.389	350.113	466.876	583.671	700.446	817.075
0.253333	-0.0882149	-0.0628251	-0.0871438	-0.104548	-0.0902331	-0.0391527	-0.0064853	-0.128079			0.253333	-0.0882149	116.679	233.397	350.122	466.878	583.672	700.446	817.067
0.26	-0.0762939	-0.061146	-0.0735437	-0.0950811	-0.0785438	-0.0316581	-0.00243429	-0.130227			0.26	-0.0762939	116.681	233.411	350.131	466.89	583.679	700.45	817.065
0.266667	-0.0691414	-0.0612365	-0.059806	-0.0930128	-0.0701347	-0.0281835	-0.000695256	-0.128011			0.266667	-0.0691414	116.681	233.424	350.133	466.898	583.682	700.452	817.067
0.273333	-0.0667572	-0.0625535	-0.0468179	-0.0994785	-0.0660018	-0.0281784	-0.00418662	-0.126257			0.273333	-0.0667572	116.68	233.437	350.127	466.903	583.682	700.449	817.069
0.28	-0.0648499	-0.0663303	-0.0401043	-0.114018	-0.0619822	-0.0290431	-0.00808033	-0.122521			0.28	-0.0648499	116.676	233.444	350.112	466.907	583.682	700.445	817.072
0.286667	-0.061512	-0.0707591	-0.0373805	-0.126383	-0.0600447	-0.0293223	-0.0166457	-0.118212			0.286667	-0.061512	116.671	233.447	350.1	466.908	583.681	700.436	817.077
0.293333	-0.058651	-0.0768846	-0.0415986	-0.131399	-0.0581729	-0.0306937	-0.026142	-0.111019			0.293333	-0.058651	116.665	233.443	350.095	466.91	583.68	700.427	817.084
0.3	-0.0572205	-0.0790666	-0.0475954	-0.131048	-0.0581018	-0.0364399	-0.0337935	-0.107226			0.3	-0.0572205	116.663	233.437	350.095	466.91	583.674	700.419	817.088
0.306667	-0.0553131	-0.0758881	-0.0529999	-0.123473	-0.0540422	-0.0419754	-0.0345931	-0.104688			0.306667	-0.0553131	116.666	233.431	350.103	466.914	583.669	700.418	817.09
0.313333	-0.0524521	-0.0707293	-0.0616694	-0.114503	-0.0506867	-0.0442768	-0.030254	-0.102256			0.313333	-0.0524521	116.671	233.423	350.112	466.918	583.666	700.423	817.093
0.32	-0.0476837	-0.0629097	-0.0691086	-0.100511	-0.0488429	-0.040041	-0.0258864	-0.101703			0.32	-0.0476837	116.679	233.415	350.126	466.92	583.671	700.427	817.093
0.326667	-0.0457764	-0.0528172	-0.0728443	-0.0870211	-0.0478053	-0.0310572	-0.0167046	-0.100151			0.326667	-0.0457764	116.689	233.411	350.139	466.921	583.68	700.436	817.095
0.333333	-0.0443459	-0.0436755	-0.068471	-0.0791418	-0.0468082	-0.0222258	-0.00292583	-0.0963859			0.333333	-0.0443459	116.698	233.416	350.147	466.922	583.688	700.45	817.099
0.34	-0.0400543	-0.0365312	-0.0584657	-0.0753643	-0.0459293	-0.0151485	0.00705848	-0.088309			0.34	-0.0400543	116.706	233.426	350.151	466.923	583.696	700.46	817.107
0.346667	-0.0338554	-0.0332402	-0.0489758	-0.0725751	-0.045027	-0.00420283	0.0103951	-0.0768661			0.346667	-0.0338554	116.709	233.435	350.154	466.924	583.706	700.463	817.118
0.353333	-0.0305176	-0.0324104	-0.0376556	-0.0666836	-0.040495	0.00882582	0.0104292	-0.0672953			0.353333	-0.0305176	116.71	233.447	350.16	466.928	583.719	700.463	817.128
0.36	-0.0371933	-0.0378862	-0.0307337	-0.0652535	-0.0355518	0.0139085	0.0106748	-0.0622813			0.36	-0.0371933	116.704	233.454	350.161	466.933	583.725	700.463	817.133
0.366667	-0.0429153	-0.0471739	-0.0285772	-0.0683829	-0.0341261	0.0074606	0.00509842	-0.0626125			0.366667	-0.0429153	116.695	233.456	350.158	466.934	583.718	700.458	817.132
0.373333	-0.0452995	-0.0557553	-0.0323903	-0.0745082	-0.0376514	-0.00488124	-0.00789102	-0.0655883			0.373333	-0.0452995	116.686	233.452	350.152	466.931	583.706	700.445	817.129
0.38	-0.041008	-0.0592583	-0.0392311	-0.0815901	-0.0445382	-0.0176486	-0.0212288	-0.073204			0.38	-0.041008	116.683	233.445	350.145	466.924	583.693	700.432	817.122
0.386667	-0.0319481	-0.0550195	-0.0450059	-0.087014	-0.0506772	-0.031634	-0.0273457	-0.082182			0.386667	-0.0319481	116.687	233.439	350.139	466.918	583.679	700.425	817.113
0.393333	-0.0209808	-0.045984	-0.0478913	-0.0932362	-0.054481	-0.050201	-0.0287602	-0.0888417			0.393333	-0.0209808	116.696	233.436	350.133	466.914	583.66	700.424	817.106
0.4	-0.00905991	-0.0380441	-0.0490113	-0.0960213	-0.0603962	-0.0667625	-0.0330296	-0.0926342			0.4	-0.00905991	116.704	233.435	350.13	466.908	583.644	700.42	817.102
0.406667	-0.000476837	-0.0317069	-0.0488731	-0.0944133	-0.0654647	-0.0764227	-0.0405738	-0.0949332			0.406667	-0.000476837	116.71	233.435	350.132	466.903	583.634	700.412	817.1
0.413333	0.0038147	-0.0271614	-0.0452812	-0.0855619	-0.0669207	-0.0761164	-0.0442038	-0.0971327			0.413333	0.0038147	116.715	233.439	350.141	466.902	583.635	700.409	817.098
0.42	-0.000476837	-0.0263395	-0.0406446	-0.0786056	-0.0663108	-0.0716302	-0.0426932	-0.096099			0.42	-0.000476837	116.716	233.444	350.148	466.902	583.639	700.41	817.099
0.426667	-0.0123978	-0.0322009	-0.0383998	-0.0810065	-0.069246	-0.0686397	-0.0409775	-0.0958138			0.426667	-0.0123978	116.71	233.446	350.145	466.899	583.642	700.412	817.099
0.433333	-0.0252724	-0.0334524	-0.0391745	-0.0892085	-0.0794195	-0.0652992	-0.0406454	-0.0959585			0.433333	-0.0252724	116.709	233.445	350.137	466.889	583.645	700.412	817.099
0.44	-0.0290871	-0.0257449	-0.0357585	-0.0960504	-0.086852	-0.0577725	-0.0361698	-0.0914829			0.44	-0.0290871	116.716	233.449	350.13	466.882	583.653	700.417	817.103
0.446667	-0.0247955	-0.0136833	-0.0284652	-0.10198	-0.0923253	-0.0453168	-0.0240824	-0.0813028			0.446667	-0.0247955	116.728	233.456	350.124	466.876	583.665	700.429	817.114
0.453333	-0.020504	-0.00611455	-0.0237575	-0.108154	-0.101682	-0.0352163	-0.0131994	-0.072804			0.453333	-0.020504	116.736	233.461	350.118	466.867	583.675	700.44	817.122
0.46	-0.0181198	-0.00375313	-0.0213961	-0.113199	-0.112279	-0.0284842	-0.0091277	-0.066825			0.46	-0.0181198	116.738	233.463	350.113	466.856	583.682	700.444	817.128
0.466667	-0.0114441	-0.0013178	-0.0194376	-0.110557	-0.115907	-0.0227467	-0.00905673	-0.0643698			0.466667	-0.0114441	116.741	233.465	350.116	466.853	583.688	700.444	817.131
0.473333	-0.000953674	-0.00686216	-0.0183062	-0.0987762	-0.107483	-0.0164425	-0.00840015	-0.0627596			0.473333	-0.000953674	116.735	233.466	350.128	466.861	583.694	700.444	817.132
0.48	0.00810623	-0.0165797	-0.0218249	-0.0875092	-0.096992	-0.0116937	-0.00755469	-0.068113			0.48	0.00810623	116.726	233.462	350.139	466.872	583.699	700.445	817.127
0.486667	0.0128746	-0.024418	-0.0301401	-0.0792735	-0.088185	-0.0112291	-0.0115063	-0.076833			0.486667	0.0128746	116.718	233.454	350.147	466.88	583.699	700.441	817.118
0.493333	0.020504	-0.0206419	-0.0359006	-0.0748831	-0.0786672	-0.0119577	-0.0156555	-0.0800285			0.493333	0.020504	116.721	233.448	350.152	466.89	583.699	700.437	817.115
0.5	0.0286102	-0.0104236	-0.0390338	-0.0703298	-0.0668071	-0.00964182	-0.0125523	-0.0764485			0.5	0.0286102	116.732	233.445	350.156	466.902	583.701	700.44	817.118
0.506667	0.0295639	-0.00324478	-0.0442528	-0.0717864	-0.0585676	-0.00808871	-0.00698691	-0.0694526			0.506667	0.0295639	116.739	233.44	350.155	466.91	583.703	700.446	817.125
0.513333	0.0200272	-0.00564248	-0.0528494	-0.0808047	-0.0607511	-0.0096582	-0.00701299	-0.0680481			0.513333	0.0200272	116.736	233.431	350.146	466.908	583.701	700.446	817.127
0.52	0.00238419	-0.0171733	-0.0624728	-0.0949299	-0.0688457	-0.0171002	-0.0146167	-0.0737445			0.52	0.00238419	116.725	233.422	350.131	466.9	583.694	700.438	817.121
0.526667	-0.0185966	-0.0320903	-0.0683299	-0.109969	-0.0771845	-0.0304961	-0.0262227	-0.0877347			0.526667	-0.0185966	116.71	233.416	350.116	466.891	583.68	700.427	817.107
0.533333	-0.0362396	-0.045235	-0.0671695	-0.121612	-0.0817143	-0.0468149	-0.036632	-0.106727			0.533333	-0.0362396	116.697	233.417	350.105	466.887	583.664	700.416	817.088
0.54	-0.0481606	-0.0551395	-0.0646763	-0.128675	-0.0841175	-0.0634517	-0.0455587	-0.127098			0.54	-0.0481606	116.687	233.42	350.098	466.884	583.647	700.407	817.068
0.546667	-0.0519753	-0.0588333	-0.0621712	-0.131085	-0.0863202	-0.0740459	-0.0529911	-0.145974			0.546667	-0.0519753	116.683	233.422	350.095	466.882	583.637	700.4	817.049
0.553333	-0.04673	-0.0521784	-0.0583773	-0.130271	-0.086204	-0.0783473	-0.0563578	-0.162693			0.553333	-0.04673	116.69	233.426	350.096	466.882	583.632	700.396	817.032
0.56	-0.0362396	-0.0397019	-0.0525765	-0.124731	-0.0847672	-0.0766021	-0.0544646	-0.169859			0.56	-0.0362396	116.702	233.432	350.102	466.884	583.634	700.398	817.025
0.566667	-0.0247955	-0.028853	-0.0469728	-0.115939	-0.0797178	-0.0703185	-0.0461879	-0.166828			0.566667	-0.0247955	116.713	233.437	350.11	466.889	583.64	700.407	817.028
0.573333	-0.0209808	-0.0254642	-0.0478755	-0.104475	-0.0750286	-0.059431	-0.0340127	-0.157037			0.573333	-0.0209808	116.717	233.436	350.122	466.894	583.651	700.419	817.038
0.58	-0.0228882	-0.0267416	-0.0486761	-0.0936096	-0.0704761	-0.0487658	-0.0289957	-0.150112			0.58	-0.0228882	116.715	233.436	350.133	466.898	583.662	700.424	817.045
0.586667	-0.0281334	-0.0324823	-0.0477411	-0.0868643	-0.0706133	-0.0405341	-0.029079	-0.14495			0.586667	-0.0281334	116.71	233.437	350.14	466.898	583.67	700.424	817.05
0.593333	-0.0324249	-0.0385147	-0.0399452	-0.083805	-0.0720624	-0.035064	-0.0304732	-0.137285			0.593333	-0.0324249	116.704	233.444	350.143	466.896	583.676	700.422	817.058
0.6	-0.0429153	-0.0463687	-0.0363552	-0.0876993	-0.0750755	-0.0329447	-0.0287022	-0.125023			0.6	-0.0429153	116.696	233.448	350.139	466.893	583.678	700.424	817.07
0.606667	-0.0543594	-0.0589173	-0.0398438	-0.100578	-0.0811834	-0.0395607	-0.0295345	-0.117749			0.606667	-0.0543594	116.683	233.444	350.126	466.887	583.671	700.423	817.077
0.613333	-0.0605583	-0.0732953	-0.0437314	-0.118837	-0.0908256	-0.0533406	-0.0363444	-0.119314			0.613333	-0.0605583	116.669	233.441	350.108	466.878	583.657	700.416	817.076
0.62	-0.058651	-0.0828114	-0.0465718	-0.136517	-0.0994511	-0.0645833	-0.0410704	-0.124994			0.62	-0.058651	116.659	233.438	350.09	466.869	583.646	700.412	817.07
0.626667	-0.0519753	-0.0808996	-0.04466	-0.147865	-0.101135	-0.0705856	-0.0427166	-0.129501			0.626667	-0.0519753	116.661	233.44	350.079	466.867	583.64	700.41	817.065
0.633333	-0.0472069	-0.0743472	-0.0438296	-0.151952	-0.0987776	-0.0708952	-0.0401356	-0.131211			0.633333	-0.0472069	116.668	233.44	350.074	466.87	583.64	700.413	817.064
0.64	-0.041008	-0.0693732	-0.0431472	-0.149774	-0.0942613	-0.0667243	-0.0391064	-0.135428			0.64	-0.041008	116.673	233.441	350.077	466.874	583.644	700.414	817.06
0.646667	-0.0295639	-0.0635531	-0.0397112	-0.142548	-0.0900014	-0.0595249	-0.0442191	-0.135772			0.646667	-0.0295639	116.679	233.445	350.084	466.879	583.651	700.409	817.059
0.653333	-0.0138283	-0.0481333	-0.034305	-0.12866	-0.0817692	-0.0500772	-0.0497365	-0.128415			0.653333	-0.0138283	116.694	233.45	350.098	466.887	583.661	700.403	817.067
0.66	-0.00286102	-0.0275443	-0.0323126	-0.112291	-0.0725956	-0.042496	-0.0524653	-0.1135			0.66	-0.00286102	116.715	233.452	350.114	466.896	583.668	700.4	817.081
0.666667	0.00190735	-0.008863	-0.0355659	-0.0943953	-0.0644474	-0.0389135	-0.05204	-0.09877			0.666667	0.00190735	116.733	233.449	350.132	466.904	583.672	700.401	817.096
0.673333	0.00572205	0.00493948	-0.0365454	-0.0768183	-0.0540558	-0.0390021	-0.0511181	-0.0864041			0.673333	0.00572205	116.747	233.448	350.15	466.914	583.672	700.402	817.109
0.68	0.0138283	0.0160846	-0.0306455	-0.0597668	-0.0416517	-0.0370669	-0.0444315	-0.0739954			0.68	0.0138283	116.758	233.454	350.167	466.927	583.674	700.408	817.121
0.686667	0.020504	0.0281441	-0.0252616	-0.0459408	-0.0283722	-0.0308981	-0.0311875	-0.0645661			0.686667	0.020504	116.77	233.459	350.18	466.94	583.68	700.422	817.13
0.693333	0.017643	0.0303771	-0.0235055	-0.0448671	-0.0218659	-0.0241895	-0.0181661	-0.0639424			0.693333	0.017643	116.773	233.461	350.182	466.947	583.686	700.435	817.131
0.7	0.00953674	0.0157793	-0.0252287	-0.0560657	-0.0235526	-0.0214376	-0.0128373	-0.0738724			0.7	0.00953674	116.758	233.459	350.17	466.945	583.689	700.44	817.121
0.706667	0.000476837	-0.0153181	-0.0305769	-0.0745697	-0.0295449	-0.0236713	-0.0155477	-0.0870733			0.706667	0.000476837	116.727	233.454	350.152	466.939	583.687	700.437	817.108
0.713333	-0.00572205	-0.0465066	-0.0403077	-0.0944662	-0.0384221	-0.0304152	-0.0180939	-0.0986794			0.713333	-0.00572205	116.696	233.444	350.132	466.93	583.68	700.435	817.096
0.72	-0.0143051	-0.063845	-0.0528778	-0.108412	-0.0462485	-0.0369613	-0.0198762	-0.107614			0.72	-0.0143051	116.678	233.431	350.118	466.922	583.674	700.433	817.087
0.726667	-0.0281334	-0.0699439	-0.0623145	-0.114306	-0.0538595	-0.0379702	-0.0214463	-0.11443			0.726667	-0.0281334	116.672	233.422	350.112	466.915	583.673	700.431	817.081
0.733333	-0.043869	-0.0732832	-0.0718527	-0.111409	-0.0623893	-0.0346827	-0.0236852	-0.118576			0.733333	-0.043869	116.669	233.412	350.115	466.906	583.676	700.429	817.076
0.74	-0.0581741	-0.073109	-0.0812153	-0.10541	-0.07314	-0.0336213	-0.0289147	-0.122375			0.74	-0.0581741	116.669	233.403	350.121	466.895	583.677	700.424	817.073
0.746667	-0.0700951	-0.0676157	-0.0895502	-0.102252	-0.0867817	-0.0371087	-0.0347618	-0.124884			0.746667	-0.0700951	116.675	233.395	350.124	466.882	583.674	700.418	817.07
0.753333	-0.0796318	-0.0582119	-0.095882	-0.102112	-0.099419	-0.0416104	-0.0448596	-0.127829			0.753333	-0.0796318	116.684	233.388	350.124	466.869	583.669	700.408	817.067
0.76	-0.0872612	-0.0591308	-0.105861	-0.108239	-0.113092	-0.0470352	-0.0531982	-0.130923			0.76	-0.0872612	116.683	233.378	350.118	466.855	583.664	700.4	817.064
0.766667	-0.087738	-0.0658406	-0.114955	-0.117929	-0.126535	-0.0595027	-0.0662692	-0.141133			0.766667	-0.087738	116.676	233.369	350.108	466.842	583.651	700.387	817.054
0.773333	-0.0815392	-0.0684929	-0.1157	-0.122684	-0.133762	-0.0735207	-0.0759974	-0.148477			0.773333	-0.0815392	116.674	233.369	350.104	466.835	583.637	700.377	817.046
0.78	-0.0715256	-0.0611779	-0.105524	-0.120292	-0.134667	-0.0816475	-0.0789738	-0.146208			0.78	-0.0715256	116.681	233.379	350.106	466.834	583.629	700.374	817.049
0.786667	-0.0600815	-0.0493193	-0.0903273	-0.108975	-0.131649	-0.0780302	-0.0785592	-0.135303			0.786667	-0.0600815	116.693	233.394	350.117	466.837	583.633	700.374	817.06
0.793333	-0.0505447	-0.0391129	-0.0753525	-0.0957273	-0.126343	-0.066834	-0.077386	-0.121732			0.793333	-0.0505447	116.703	233.409	350.131	466.842	583.644	700.375	817.073
0.8	-0.0414848	-0.0266315	-0.0581027	-0.0782472	-0.119001	-0.0531205	-0.0800686	-0.110586			0.8	-0.0414848	116.716	233.426	350.148	466.85	583.658	700.373	817.084
0.806667	-0.0324249	-0.0154055	-0.0421084	-0.060554	-0.110262	-0.0416549	-0.0746626	-0.0965971			0.806667	-0.0324249	116.727	233.442	350.166	466.858	583.669	700.378	817.098
0.813333	-0.0238419	-0.00986503	-0.0341837	-0.0516245	-0.104363	-0.0361276	-0.0633695	-0.0862577			0.813333	-0.0238419	116.732	233.45	350.175	466.864	583.675	700.389	817.109
0.82	-0.0128746	-0.00995627	-0.0347518	-0.0489042	-0.0969536	-0.0327475	-0.0506206	-0.0830455			0.82	-0.0128746	116.732	233.45	350.178	466.872	583.678	700.402	817.112
0.826667	-0.0038147	-0.0121208	-0.040731	-0.051889	-0.0842029	-0.0285568	-0.0374992	-0.0818451			0.826667	-0.0038147	116.73	233.444	350.175	466.884	583.682	700.415	817.113
0.833333	0.00190735	-0.0145407	-0.0483962	-0.0555154	-0.0710677	-0.0293506	-0.027342	-0.0821783			0.833333	0.00190735	116.728	233.436	350.171	466.897	583.681	700.425	817.113
0.84	0.00429153	-0.0202948	-0.0579649	-0.0601571	-0.0605906	-0.0411547	-0.0223108	-0.0823923			0.84	0.00429153	116.722	233.426	350.166	466.908	583.67	700.43	817.113
0.846667	0.00238419	-0.0295468	-0.070078	-0.0655315	-0.0569924	-0.0568769	-0.025879	-0.0830995			0.846667	0.00238419	116.713	233.414	350.161	466.912	583.654	700.427	817.112
0.853333	-0.00286102	-0.0362472	-0.0820235	-0.0698741	-0.0555755	-0.0686851	-0.0355315	-0.0832152			0.853333	-0.00286102	116.706	233.402	350.157	466.913	583.642	700.417	817.112
0.86	-0.0100136	-0.0417874	-0.092809	-0.0738167	-0.0592652	-0.0748344	-0.0431497	-0.0836809			0.86	-0.0100136	116.7	233.391	350.153	466.909	583.636	700.41	817.111
0.866667	-0.0143051	-0.0449384	-0.098821	-0.0756663	-0.0676414	-0.0816348	-0.0477402	-0.089225			0.866667	-0.0143051	116.697	233.385	350.151	466.901	583.629	700.405	817.106
0.873333	-0.00953674	-0.0449831	-0.095051	-0.0780847	-0.0748682	-0.0857602	-0.047823	-0.0978909			0.873333	-0.00953674	116.697	233.389	350.148	466.894	583.625	700.405	817.097
0.88	-0.00190735	-0.0415081	-0.0834697	-0.0811951	-0.0771534	-0.0788197	-0.0437855	-0.10339			0.88	-0.00190735	116.701	233.401	350.145	466.891	583.632	700.409	817.092
0.886667	0.0038147	-0.0387737	-0.0716755	-0.0865195	-0.0727619	-0.0630354	-0.037199	-0.104433			0.886667	0.0038147	116.703	233.413	350.14	466.896	583.648	700.416	817.091
0.893333	0.00810623	-0.0377337	-0.0653902	-0.0904897	-0.0667219	-0.0455835	-0.032603	-0.10699			0.893333	0.00810623	116.704	233.419	350.136	466.902	583.665	700.42	817.088
0.9	0.0138283	-0.0363544	-0.0597194	-0.0925755	-0.0570804	-0.0327088	-0.0326229	-0.111301			0.9	0.0138283	116.706	233.425	350.134	466.911	583.678	700.42	817.084
0.906667	0.0200272	-0.0354823	-0.0516948	-0.0931472	-0.0491487	-0.0251048	-0.0345195	-0.116059			0.906667	0.0200272	116.707	233.433	350.133	466.919	583.686	700.418	817.079
0.913333	0.0214577	-0.03929	-0.0488267	-0.0951864	-0.0476441	-0.0208456	-0.0361745	-0.120098			0.913333	0.0214577	116.703	233.435	350.131	466.921	583.69	700.417	817.075
0.92	0.0195503	-0.0455508	-0.0536571	-0.0980729	-0.0535788	-0.020661	-0.0382997	-0.123177			0.92	0.0195503	116.697	233.431	350.128	466.915	583.69	700.415	817.072
0.926667	0.0181198	-0.0497822	-0.0583653	-0.0990753	-0.0595433	-0.0212926	-0.0425345	-0.125981			0.926667	0.0181198	116.692	233.426	350.127	466.909	583.689	700.41	817.069
0.933333	0.0133514	-0.0485611	-0.0557136	-0.0973319	-0.0580593	-0.0199566	-0.0475662	-0.126244			0.933333	0.0133514	116.694	233.429	350.129	466.91	583.691	700.405	817.069
0.94	0.00429153	-0.0429474	-0.0505768	-0.0922498	-0.0550469	-0.0126067	-0.0493962	-0.120922			0.94	0.00429153	116.699	233.434	350.134	466.913	583.698	700.403	817.074
0.946667	-0.00905991	-0.0382682	-0.0540038	-0.0887839	-0.0510214	-0.00351134	-0.0515132	-0.109687			0.946667	-0.00905991	116.704	233.43	350.138	466.918	583.707	700.401	817.085
0.953333	-0.0219345	-0.0357347	-0.0638681	-0.0870149	-0.0446963	0.00213222	-0.0578771	-0.100316			0.953333	-0.0219345	116.706	233.42	350.139	466.924	583.713	700.395	817.095
0.96	-0.0333786	-0.0354846	-0.0717242	-0.088281	-0.0397229	0.00174014	-0.0655931	-0.0984949			0.96	-0.0333786	116.707	233.413	350.138	466.929	583.712	700.387	817.096
0.966667	-0.0448227	-0.0355196	-0.0750971	-0.0939888	-0.0456809	-0.0068129	-0.0738188	-0.108151			0.966667	-0.0448227	116.707	233.409	350.132	466.923	583.704	700.379	817.087
0.973333	-0.0529289	-0.0361763	-0.0733696	-0.101155	-0.0628116	-0.0204065	-0.0775939	-0.119556			0.973333	-0.0529289	116.706	233.411	350.125	466.906	583.69	700.375	817.075
0.98	-0.0534058	-0.041416	-0.0733641	-0.108337	-0.0809093	-0.0358593	-0.0784698	-0.129968			0.98	-0.0534058	116.701	233.411	350.118	466.888	583.675	700.374	817.065
0.986667	-0.0452995	-0.045058	-0.0688999	-0.109419	-0.0979936	-0.0541231	-0.0781883	-0.137316			0.986667	-0.0452995	116.697	233.415	350.117	466.871	583.657	700.375	817.058
0.993333	-0.0348091	-0.0432471	-0.0604133	-0.101759	-0.111468	-0.0675389	-0.0759158	-0.138858			0.993333	-0.0348091	116.699	233.424	350.125	466.857	583.643	700.377	817.056
1	-0.0276566	-0.0351736	-0.0518629	-0.090701	-0.117036	-0.0749161	-0.0722803	-0.135223			1	-0.0276566	116.707	233.432	350.136	466.852	583.636	700.381	817.06
1.00667	-0.0247955	-0.0268281	-0.0525773	-0.0827086	-0.115382	-0.0749144	-0.065182	-0.126217			1.00667	-0.0247955	116.715	233.432	350.144	466.853	583.636	700.388	817.069
1.01333	-0.0185966	-0.0224838	-0.0615844	-0.0804068	-0.112403	-0.0772073	-0.0612376	-0.119889			1.01333	-0.0185966	116.72	233.423	350.146	466.856	583.633	700.392	817.075
1.02	-0.0143051	-0.0239651	-0.0716488	-0.0797875	-0.113223	-0.0825286	-0.060545	-0.118242			1.02	-0.0143051	116.718	233.413	350.147	466.855	583.628	700.392	817.077
1.02667	-0.0185966	-0.0311227	-0.0826212	-0.0829518	-0.112237	-0.0866742	-0.0636126	-0.12274			1.02667	-0.0185966	116.711	233.402	350.143	466.856	583.624	700.389	817.072
1.03333	-0.0348091	-0.0409451	-0.0962582	-0.0975426	-0.112115	-0.0900799	-0.0662451	-0.129664			1.03333	-0.0348091	116.701	233.388	350.129	466.856	583.621	700.387	817.065
1.04	-0.0491142	-0.0498306	-0.109435	-0.113573	-0.111343	-0.0905728	-0.0667724	-0.137344			1.04	-0.0491142	116.692	233.375	350.113	466.857	583.62	700.386	817.058
1.04667	-0.0591278	-0.0541076	-0.113712	-0.121301	-0.107885	-0.0906047	-0.0634781	-0.138818			1.04667	-0.0591278	116.688	233.371	350.105	466.861	583.62	700.389	817.056
1.05333	-0.0696182	-0.0567664	-0.109218	-0.119246	-0.097734	-0.0847317	-0.0568464	-0.136478			1.05333	-0.0696182	116.685	233.375	350.107	466.871	583.626	700.396	817.058
1.06	-0.082016	-0.0573348	-0.101681	-0.118483	-0.0824944	-0.0776892	-0.0538701	-0.133979			1.06	-0.082016	116.685	233.383	350.108	466.886	583.633	700.399	817.061
1.06667	-0.0896454	-0.0582667	-0.0973674	-0.124239	-0.0716633	-0.0725644	-0.0555351	-0.13469			1.06667	-0.0896454	116.684	233.387	350.102	466.897	583.638	700.397	817.06
1.07333	-0.0872612	-0.0588144	-0.0941003	-0.128169	-0.0678483	-0.0765846	-0.0648044	-0.140145			1.07333	-0.0872612	116.683	233.39	350.098	466.901	583.634	700.388	817.055
1.08	-0.0786781	-0.0568718	-0.0888199	-0.125779	-0.0670339	-0.0868851	-0.0771589	-0.144393			1.08	-0.0786781	116.685	233.395	350.101	466.902	583.624	700.376	817.051
1.08667	-0.0667572	-0.0549172	-0.0844812	-0.118895	-0.0679517	-0.0966332	-0.0881632	-0.147768			1.08667	-0.0667572	116.687	233.4	350.108	466.901	583.614	700.365	817.047
1.09333	-0.0529289	-0.0510864	-0.0820808	-0.109896	-0.0729783	-0.102758	-0.0934089	-0.15206			1.09333	-0.0529289	116.691	233.402	350.117	466.896	583.608	700.359	817.043
1.1	-0.0433922	-0.0502847	-0.0784181	-0.100056	-0.0810452	-0.0991559	-0.0910586	-0.156862			1.1	-0.0433922	116.692	233.406	350.126	466.887	583.612	700.362	817.038
1.10667	-0.0386238	-0.0490037	-0.0699845	-0.0892554	-0.0853042	-0.0879777	-0.0842567	-0.161504			1.10667	-0.0386238	116.693	233.414	350.137	466.883	583.623	700.369	817.033
1.11333	-0.0343323	-0.0452688	-0.0605276	-0.0758001	-0.0854005	-0.0668306	-0.072514	-0.159775			1.11333	-0.0343323	116.697	233.424	350.151	466.883	583.644	700.38	817.035
1.12	-0.0290871	-0.0417221	-0.0603187	-0.0651967	-0.0873315	-0.0445578	-0.0572525	-0.153097			1.12	-0.0290871	116.7	233.424	350.161	466.881	583.666	700.396	817.042
1.12667	-0.0276566	-0.0449681	-0.0692868	-0.0659266	-0.0974991	-0.0313994	-0.0490457	-0.145844			1.12667	-0.0276566	116.697	233.415	350.16	466.871	583.679	700.404	817.049
1.13333	-0.0314713	-0.0568355	-0.0835384	-0.0805986	-0.116701	-0.034393	-0.0567173	-0.141594			1.13333	-0.0314713	116.685	233.401	350.146	466.852	583.676	700.396	817.053
1.14	-0.0362396	-0.0718172	-0.0989969	-0.0991388	-0.136562	-0.0536521	-0.0745771	-0.140381			1.14	-0.0362396	116.67	233.385	350.127	466.832	583.657	700.378	817.055
1.14667	-0.0343323	-0.0771514	-0.1091	-0.104273	-0.148813	-0.0761418	-0.0913403	-0.139978			1.14667	-0.0343323	116.665	233.375	350.122	466.82	583.635	700.361	817.055
1.15333	-0.0300407	-0.0760368	-0.112276	-0.0975562	-0.146978	-0.092511	-0.0956288	-0.137114			1.15333	-0.0300407	116.666	233.372	350.129	466.822	583.618	700.357	817.058
1.16	-0.0286102	-0.0744672	-0.11166	-0.0896855	-0.136309	-0.104926	-0.0940622	-0.131732			1.16	-0.0286102	116.668	233.373	350.137	466.832	583.606	700.359	817.063
1.16667	-0.0319481	-0.0774674	-0.112277	-0.0854935	-0.121921	-0.112992	-0.0889077	-0.127532			1.16667	-0.0319481	116.665	233.372	350.141	466.847	583.598	700.364	817.067
1.17333	-0.0362396	-0.0797159	-0.111187	-0.0850901	-0.106749	-0.114573	-0.0819187	-0.127695			1.17333	-0.0362396	116.662	233.373	350.141	466.862	583.596	700.371	817.067
1.18	-0.0391006	-0.0764612	-0.10984	-0.0885803	-0.095629	-0.107607	-0.0724364	-0.131564			1.18	-0.0391006	116.666	233.374	350.138	466.873	583.603	700.38	817.063
1.18667	-0.0452995	-0.0731399	-0.111287	-0.100102	-0.0925942	-0.0996697	-0.0621861	-0.135619			1.18667	-0.0452995	116.669	233.373	350.126	466.876	583.611	700.391	817.059
1.19333	-0.0562668	-0.0791606	-0.116831	-0.117882	-0.101066	-0.099156	-0.0621795	-0.139427			1.19333	-0.0562668	116.663	233.367	350.109	466.867	583.612	700.391	817.056
1.2	-0.0681877	-0.093429	-0.118224	-0.131981	-0.118813	-0.101153	-0.0686753	-0.148307			1.2	-0.0681877	116.649	233.366	350.094	466.85	583.61	700.384	817.047
1.20667	-0.0710487	-0.100782	-0.108888	-0.133017	-0.131512	-0.100159	-0.0783933	-0.157548			1.20667	-0.0710487	116.641	233.375	350.093	466.837	583.611	700.374	817.037
1.21333	-0.064373	-0.0945802	-0.0917192	-0.118697	-0.128257	-0.0914547	-0.0827934	-0.158134			1.21333	-0.064373	116.648	233.393	350.108	466.84	583.619	700.37	817.037
1.22	-0.0514984	-0.0808978	-0.0732685	-0.0964825	-0.11161	-0.0795238	-0.0811822	-0.146032			1.22	-0.0514984	116.661	233.411	350.13	466.857	583.631	700.372	817.049
1.22667	-0.0386238	-0.069712	-0.0635131	-0.0786207	-0.095118	-0.0692171	-0.0811711	-0.129332			1.22667	-0.0386238	116.672	233.421	350.148	466.873	583.641	700.372	817.066
1.23333	-0.0267029	-0.060969	-0.0628764	-0.0707537	-0.0872162	-0.0625764	-0.0800999	-0.120631			1.23333	-0.0267029	116.681	233.421	350.156	466.881	583.648	700.373	817.074
1.24	-0.017643	-0.0546746	-0.0642113	-0.0746302	-0.0848364	-0.0579908	-0.0803997	-0.122838			1.24	-0.017643	116.687	233.42	350.152	466.884	583.653	700.372	817.072
1.24667	-0.014782	-0.0518425	-0.068055	-0.0895615	-0.0852947	-0.0573663	-0.0807028	-0.136016			1.24667	-0.014782	116.69	233.416	350.137	466.883	583.653	700.372	817.059
1.25333	-0.0195503	-0.0544913	-0.0783332	-0.115795	-0.0934728	-0.065508	-0.0854712	-0.154613			1.25333	-0.0195503	116.688	233.406	350.111	466.875	583.645	700.367	817.04
1.26	-0.0286102	-0.06074	-0.0936417	-0.143446	-0.110279	-0.0799008	-0.0938797	-0.173035			1.26	-0.0286102	116.681	233.391	350.083	466.858	583.631	700.359	817.022
1.26667	-0.0395775	-0.0704231	-0.101418	-0.161541	-0.12438	-0.0929629	-0.0995533	-0.185384			1.26667	-0.0395775	116.672	233.383	350.065	466.844	583.618	700.353	817.01
1.27333	-0.0476837	-0.0792248	-0.0954373	-0.168641	-0.131224	-0.102936	-0.101595	-0.188379			1.27333	-0.0476837	116.663	233.389	350.058	466.837	583.608	700.351	817.007
1.28	-0.0534058	-0.0846011	-0.0826938	-0.171956	-0.13217	-0.112261	-0.0998469	-0.186154			1.28	-0.0534058	116.658	233.402	350.054	466.836	583.598	700.353	817.009
1.28667	-0.0519753	-0.0819881	-0.0667293	-0.168141	-0.132866	-0.118453	-0.0956986	-0.178668			1.28667	-0.0519753	116.66	233.418	350.058	466.836	583.592	700.357	817.016
1.29333	-0.0443459	-0.0758257	-0.0495997	-0.154111	-0.130925	-0.11627	-0.0848719	-0.168795			1.29333	-0.0443459	116.666	233.435	350.072	466.838	583.594	700.368	817.026
1.3	-0.0348091	-0.0696536	-0.036275	-0.138722	-0.126749	-0.108381	-0.0705864	-0.158801			1.3	-0.0348091	116.672	233.448	350.088	466.842	583.602	700.382	817.036
1.30667	-0.0252724	-0.0629684	-0.0353119	-0.131785	-0.125049	-0.102632	-0.0608018	-0.157123			1.30667	-0.0252724	116.679	233.449	350.095	466.843	583.608	700.392	817.038
1.31333	-0.0214577	-0.0580519	-0.0451773	-0.128401	-0.122848	-0.0969119	-0.0591373	-0.162611			1.31333	-0.0214577	116.684	233.439	350.098	466.846	583.614	700.394	817.032
1.32	-0.0209808	-0.0560201	-0.0598348	-0.12014	-0.115656	-0.0907617	-0.0615613	-0.16885			1.32	-0.0209808	116.686	233.424	350.106	466.853	583.62	700.391	817.026
1.32667	-0.026226	-0.0588966	-0.0760627	-0.109404	-0.10491	-0.086549	-0.0640479	-0.172767			1.32667	-0.026226	116.683	233.408	350.117	466.864	583.624	700.389	817.022
1.33333	-0.0309944	-0.0617028	-0.0936509	-0.103444	-0.0966128	-0.0878092	-0.0690305	-0.177273			1.33333	-0.0309944	116.68	233.391	350.123	466.872	583.623	700.384	817.018
1.34	-0.0343323	-0.0636445	-0.105606	-0.104063	-0.0945542	-0.0906319	-0.0747597	-0.184432			1.34	-0.0343323	116.678	233.379	350.122	466.874	583.62	700.378	817.011
1.34667	-0.0419617	-0.0682112	-0.109219	-0.108357	-0.0961779	-0.0887797	-0.078096	-0.189676			1.34667	-0.0419617	116.674	233.375	350.118	466.872	583.622	700.375	817.005
1.35333	-0.0491142	-0.075743	-0.107691	-0.117582	-0.104076	-0.0892082	-0.0801085	-0.191212			1.35333	-0.0491142	116.666	233.377	350.109	466.864	583.621	700.373	817.004
1.36	-0.0524521	-0.078749	-0.103545	-0.125562	-0.113997	-0.0935485	-0.0844327	-0.191721			1.36	-0.0524521	116.663	233.381	350.101	466.855	583.617	700.368	817.003
1.36667	-0.0491142	-0.0744268	-0.097315	-0.127041	-0.124709	-0.0938116	-0.0878824	-0.189449			1.36667	-0.0491142	116.668	233.387	350.099	466.844	583.617	700.365	817.005
1.37333	-0.0495911	-0.0688425	-0.0864855	-0.12184	-0.12894	-0.085111	-0.0831654	-0.178056			1.37333	-0.0495911	116.673	233.398	350.105	466.84	583.626	700.37	817.017
1.38	-0.0553131	-0.0658021	-0.0739083	-0.118034	-0.127652	-0.0712664	-0.0735945	-0.161809			1.38	-0.0553131	116.676	233.41	350.108	466.841	583.639	700.379	817.033
1.38667	-0.0572205	-0.0589957	-0.060903	-0.116325	-0.120837	-0.0610408	-0.0655684	-0.148061			1.38667	-0.0572205	116.683	233.423	350.11	466.848	583.65	700.387	817.047
1.39333	-0.0486374	-0.0454188	-0.0458956	-0.112905	-0.105638	-0.0486134	-0.0582016	-0.135926			1.39333	-0.0486374	116.697	233.438	350.113	466.863	583.662	700.395	817.059
1.4	-0.0371933	-0.0334361	-0.0415423	-0.112551	-0.0903267	-0.0347803	-0.0452626	-0.119172			1.4	-0.0371933	116.709	233.443	350.114	466.878	583.676	700.408	817.076
1.40667	-0.0305176	-0.0352199	-0.0504787	-0.121055	-0.0772142	-0.0300609	-0.0362872	-0.103521			1.40667	-0.0305176	116.707	233.434	350.105	466.891	583.681	700.417	817.091
1.41333	-0.0286102	-0.0459569	-0.0712293	-0.137072	-0.0736943	-0.0387805	-0.0389618	-0.100474			1.41333	-0.0286102	116.696	233.413	350.089	466.895	583.672	700.414	817.094
1.42	-0.026226	-0.0558677	-0.0935378	-0.148841	-0.0737606	-0.0572589	-0.0506852	-0.11172			1.42	-0.026226	116.686	233.391	350.078	466.895	583.653	700.402	817.083
1.42667	-0.0238419	-0.0594997	-0.111475	-0.152084	-0.0745614	-0.0754544	-0.0614459	-0.126773			1.42667	-0.0238419	116.683	233.373	350.074	466.894	583.635	700.391	817.068
1.43333	-0.0247955	-0.061247	-0.126574	-0.15224	-0.0735398	-0.0912961	-0.0689584	-0.140484			1.43333	-0.0247955	116.681	233.358	350.074	466.895	583.619	700.384	817.054
1.44	-0.020504	-0.0593176	-0.12989	-0.149244	-0.0706662	-0.10417	-0.0773424	-0.156497			1.44	-0.020504	116.683	233.354	350.077	466.898	583.607	700.375	817.038
1.44667	-0.0128746	-0.0500113	-0.119153	-0.14213	-0.0638207	-0.103642	-0.0782949	-0.169848			1.44667	-0.0128746	116.692	233.365	350.084	466.905	583.607	700.375	817.025
1.45333	-0.00190735	-0.0371089	-0.0976672	-0.127909	-0.0539503	-0.09121	-0.0710157	-0.170198			1.45333	-0.00190735	116.705	233.387	350.098	466.915	583.619	700.382	817.025
1.46	0.00286102	-0.0293948	-0.0799395	-0.115558	-0.0440653	-0.0685929	-0.057053	-0.153851			1.46	0.00286102	116.713	233.404	350.111	466.924	583.642	700.396	817.041
1.46667	0.000476837	-0.0292706	-0.0726628	-0.10411	-0.040164	-0.0462864	-0.0454049	-0.13505			1.46667	0.000476837	116.713	233.412	350.122	466.928	583.664	700.407	817.06
1.47333	-0.00858307	-0.0352247	-0.0705107	-0.0941718	-0.0459073	-0.0290184	-0.0361854	-0.123923			1.47333	-0.00858307	116.707	233.414	350.132	466.923	583.682	700.417	817.071
1.48	-0.0257492	-0.0474555	-0.0770194	-0.0897101	-0.0601903	-0.0232416	-0.0336765	-0.120461			1.48	-0.0257492	116.695	233.407	350.137	466.908	583.687	700.419	817.074
1.48667	-0.0452995	-0.0620763	-0.0897329	-0.0942944	-0.0763257	-0.0264607	-0.0382932	-0.119832			1.48667	-0.0452995	116.68	233.395	350.132	466.892	583.684	700.415	817.075
1.49333	-0.0596046	-0.0754764	-0.107424	-0.107003	-0.0892712	-0.0357745	-0.0505276	-0.124437			1.49333	-0.0596046	116.667	233.377	350.119	466.879	583.675	700.402	817.071
1.5	-0.0629425	-0.0813756	-0.116662	-0.117733	-0.0984126	-0.0490188	-0.0652211	-0.1377			1.5	-0.0629425	116.661	233.368	350.109	466.87	583.662	700.388	817.057
1.50667	-0.0610352	-0.0819204	-0.117206	-0.125709	-0.0989488	-0.0626492	-0.0734947	-0.15265			1.50667	-0.0610352	116.66	233.367	350.101	466.87	583.648	700.379	817.042
1.51333	-0.0605583	-0.0834764	-0.120193	-0.134857	-0.0946348	-0.0747163	-0.075405	-0.161236			1.51333	-0.0605583	116.659	233.364	350.092	466.874	583.636	700.377	817.034
1.52	-0.0638962	-0.0899111	-0.122813	-0.145186	-0.0895935	-0.0820708	-0.0760553	-0.165224			1.52	-0.0638962	116.652	233.361	350.081	466.879	583.629	700.377	817.03
1.52667	-0.0681877	-0.0967447	-0.125832	-0.15545	-0.0873545	-0.0872485	-0.0799827	-0.17392			1.52667	-0.0681877	116.645	233.358	350.071	466.881	583.623	700.373	817.021
1.53333	-0.0729561	-0.0967796	-0.127774	-0.161468	-0.0906203	-0.0924352	-0.0855945	-0.187638			1.53333	-0.0729561	116.645	233.356	350.065	466.878	583.618	700.367	817.007
1.54	-0.0782013	-0.0979219	-0.133685	-0.167793	-0.0966586	-0.0994276	-0.0903968	-0.199116			1.54	-0.0782013	116.644	233.351	350.059	466.872	583.611	700.362	816.996
1.54667	-0.0815392	-0.102653	-0.13937	-0.173489	-0.10793	-0.11023	-0.0962311	-0.210195			1.54667	-0.0815392	116.639	233.345	350.053	466.861	583.6	700.357	816.985
1.55333	-0.0839233	-0.105691	-0.137639	-0.175664	-0.119152	-0.118636	-0.101699	-0.219001			1.55333	-0.0839233	116.636	233.347	350.051	466.849	583.592	700.351	816.976
1.56	-0.0844002	-0.099892	-0.132794	-0.173821	-0.12726	-0.12225	-0.104253	-0.223939			1.56	-0.0844002	116.642	233.351	350.053	466.841	583.588	700.349	816.971
1.56667	-0.0844002	-0.0904942	-0.123873	-0.167131	-0.131662	-0.121469	-0.106915	-0.223264			1.56667	-0.0844002	116.652	233.36	350.059	466.837	583.589	700.346	816.972
1.57333	-0.0834465	-0.0832326	-0.110889	-0.161123	-0.128793	-0.116143	-0.104964	-0.220359			1.57333	-0.0834465	116.659	233.373	350.065	466.84	583.595	700.348	816.975
1.58	-0.0824928	-0.0817472	-0.0955754	-0.156228	-0.122848	-0.111064	-0.0988134	-0.218499			1.58	-0.0824928	116.66	233.389	350.07	466.846	583.6	700.354	816.976
1.58667	-0.0815392	-0.0772694	-0.0844219	-0.155804	-0.113117	-0.104053	-0.0926455	-0.216146			1.58667	-0.0815392	116.665	233.4	350.071	466.855	583.607	700.36	816.979
1.59333	-0.0772476	-0.0684572	-0.0808549	-0.159499	-0.10534	-0.0940005	-0.0879792	-0.217679			1.59333	-0.0772476	116.674	233.403	350.067	466.863	583.617	700.365	816.977
1.6	-0.0691414	-0.0598629	-0.0808438	-0.16322	-0.100733	-0.0800952	-0.0861797	-0.221601			1.6	-0.0691414	116.682	233.403	350.063	466.868	583.631	700.367	816.973
1.60667	-0.0591278	-0.0541697	-0.0803957	-0.165248	-0.0962495	-0.0638044	-0.0804493	-0.223977			1.60667	-0.0591278	116.688	233.404	350.061	466.872	583.647	700.372	816.971
1.61333	-0.0519753	-0.0545825	-0.0836696	-0.164589	-0.0916144	-0.0528775	-0.0737721	-0.21587			1.61333	-0.0519753	116.688	233.401	350.062	466.877	583.658	700.379	816.979
1.62	-0.0472069	-0.0542966	-0.091013	-0.164487	-0.0879662	-0.0505814	-0.0690291	-0.201113			1.62	-0.0472069	116.688	233.393	350.062	466.881	583.66	700.384	816.994
1.62667	-0.0457764	-0.0546373	-0.102321	-0.160586	-0.0875305	-0.0542343	-0.0668192	-0.186982			1.62667	-0.0457764	116.687	233.382	350.066	466.881	583.656	700.386	817.008
1.63333	-0.0414848	-0.0521959	-0.109893	-0.150208	-0.0860269	-0.0574235	-0.0696935	-0.177936			1.63333	-0.0414848	116.69	233.374	350.076	466.883	583.653	700.383	817.017
1.64	-0.0348091	-0.0489363	-0.115693	-0.135714	-0.0772188	-0.0566897	-0.0718798	-0.170108			1.64	-0.0348091	116.693	233.369	350.091	466.891	583.654	700.381	817.025
1.64667	-0.0281334	-0.0453529	-0.120693	-0.126574	-0.0692182	-0.0581122	-0.0756743	-0.166273			1.64667	-0.0281334	116.697	233.364	350.1	466.899	583.653	700.377	817.029
1.65333	-0.023365	-0.0404638	-0.120572	-0.120922	-0.064007	-0.0620072	-0.0810524	-0.170221			1.65333	-0.023365	116.702	233.364	350.105	466.905	583.649	700.372	817.025
1.66	-0.020504	-0.0340322	-0.11271	-0.112429	-0.0591656	-0.0634822	-0.0906244	-0.179316			1.66	-0.020504	116.708	233.372	350.114	466.909	583.647	700.362	817.016
1.66667	-0.0190735	-0.0310252	-0.0996897	-0.10464	-0.0535501	-0.0615402	-0.0971722	-0.182049			1.66667	-0.0190735	116.711	233.385	350.122	466.915	583.649	700.356	817.013
1.67333	-0.0267029	-0.0354369	-0.0893195	-0.106932	-0.0526032	-0.0650615	-0.0996765	-0.177401			1.67333	-0.0267029	116.707	233.395	350.119	466.916	583.646	700.353	817.018
1.68	-0.0457764	-0.0466429	-0.0852667	-0.122679	-0.0613963	-0.0787273	-0.0972443	-0.175446			1.68	-0.0457764	116.695	233.399	350.104	466.907	583.632	700.356	817.019
1.68667	-0.0662804	-0.0596242	-0.0877576	-0.140342	-0.0704238	-0.0956671	-0.0966217	-0.180068			1.68667	-0.0662804	116.683	233.397	350.086	466.898	583.615	700.356	817.015
1.69333	-0.0782013	-0.0701757	-0.0968786	-0.151276	-0.0762724	-0.105079	-0.095563	-0.189977			1.69333	-0.0782013	116.672	233.387	350.075	466.892	583.606	700.357	817.005
1.7	-0.082016	-0.0774421	-0.108436	-0.157876	-0.0808942	-0.107003	-0.0895909	-0.195449			1.7	-0.082016	116.665	233.376	350.069	466.888	583.604	700.363	816.999
1.70667	-0.0782013	-0.0769163	-0.112202	-0.16253	-0.0863595	-0.105587	-0.0806819	-0.199891			1.70667	-0.0782013	116.665	233.372	350.064	466.882	583.605	700.372	816.995
1.71333	-0.067234	-0.0675367	-0.106161	-0.160866	-0.084799	-0.0985918	-0.0654539	-0.199445			1.71333	-0.067234	116.675	233.378	350.066	466.884	583.612	700.387	816.995
1.72	-0.0495911	-0.0541356	-0.0941899	-0.149516	-0.0763835	-0.0870026	-0.0503745	-0.192949			1.72	-0.0495911	116.688	233.39	350.077	466.892	583.624	700.402	817.002
1.72667	-0.0405312	-0.045029	-0.0836528	-0.13578	-0.0689552	-0.075557	-0.0347107	-0.180146			1.72667	-0.0405312	116.697	233.401	350.091	466.9	583.635	700.418	817.015
1.73333	-0.0495911	-0.0452169	-0.0795492	-0.130208	-0.0712453	-0.0745161	-0.0285755	-0.166381			1.73333	-0.0495911	116.697	233.405	350.096	466.897	583.636	700.424	817.029
1.74	-0.067234	-0.0556041	-0.0803996	-0.135231	-0.0808771	-0.0815868	-0.0353719	-0.16078			1.74	-0.067234	116.687	233.404	350.091	466.888	583.629	700.417	817.034
1.74667	-0.0863075	-0.0733883	-0.0924618	-0.14352	-0.0956745	-0.0923576	-0.0549852	-0.166565			1.74667	-0.0863075	116.669	233.392	350.083	466.873	583.618	700.398	817.028
1.75333	-0.101566	-0.0954374	-0.109266	-0.154072	-0.112895	-0.108909	-0.0825305	-0.180759			1.75333	-0.101566	116.647	233.375	350.072	466.856	583.602	700.37	817.014
1.76	-0.11158	-0.115269	-0.124806	-0.167333	-0.127835	-0.124544	-0.1077	-0.195915			1.76	-0.11158	116.627	233.359	350.059	466.841	583.586	700.345	816.999
1.76667	-0.112057	-0.127715	-0.135344	-0.183129	-0.137342	-0.132474	-0.127337	-0.208876			1.76667	-0.112057	116.614	233.349	350.043	466.831	583.578	700.325	816.986
1.77333	-0.0987053	-0.1291	-0.138637	-0.194559	-0.138919	-0.12753	-0.136838	-0.220284			1.77333	-0.0987053	116.613	233.346	350.032	466.83	583.583	700.316	816.975
1.78	-0.0805855	-0.122603	-0.136432	-0.193812	-0.133805	-0.11493	-0.137361	-0.225576			1.78	-0.0805855	116.62	233.348	350.033	466.835	583.596	700.315	816.969
1.78667	-0.0634193	-0.110975	-0.127665	-0.183763	-0.122471	-0.0992994	-0.129877	-0.22143			1.78667	-0.0634193	116.631	233.357	350.043	466.846	583.611	700.323	816.974
1.79333	-0.0529289	-0.0996716	-0.119222	-0.172986	-0.110374	-0.0823618	-0.11976	-0.210359			1.79333	-0.0529289	116.642	233.365	350.053	466.858	583.628	700.333	816.985
1.8	-0.0481606	-0.0896956	-0.112584	-0.161871	-0.099824	-0.0688106	-0.11231	-0.200048			1.8	-0.0481606	116.652	233.372	350.065	466.869	583.642	700.34	816.995
1.80667	-0.0476837	-0.081661	-0.106457	-0.148456	-0.0879657	-0.0610888	-0.105375	-0.190252			1.80667	-0.0476837	116.66	233.378	350.078	466.881	583.65	700.347	817.005
1.81333	-0.0486374	-0.0761298	-0.0999717	-0.135292	-0.0759925	-0.0595049	-0.0993782	-0.17758			1.81333	-0.0486374	116.666	233.384	350.091	466.893	583.651	700.353	817.017
1.82	-0.0495911	-0.0721896	-0.097462	-0.126378	-0.0643709	-0.0599871	-0.0933108	-0.163883			1.82	-0.0495911	116.67	233.387	350.1	466.904	583.651	700.359	817.031
1.82667	-0.0553131	-0.0650689	-0.0974938	-0.123513	-0.0548451	-0.058331	-0.0900337	-0.154407			1.82667	-0.0553131	116.677	233.387	350.103	466.914	583.652	700.363	817.041
1.83333	-0.0662804	-0.0614248	-0.101002	-0.125353	-0.0479923	-0.0566278	-0.0888609	-0.151803			1.83333	-0.0662804	116.681	233.383	350.101	466.921	583.654	700.364	817.043
1.84	-0.0762939	-0.0643705	-0.10061	-0.133302	-0.0490504	-0.0590618	-0.0944884	-0.158385			1.84	-0.0762939	116.678	233.384	350.093	466.919	583.652	700.358	817.037
1.84667	-0.0824928	-0.0715557	-0.0934902	-0.140478	-0.0579766	-0.0658259	-0.106577	-0.168566			1.84667	-0.0824928	116.671	233.391	350.086	466.911	583.645	700.346	817.026
1.85333	-0.0863075	-0.0776083	-0.0776083	-0.145957	-0.064443	-0.0671361	-0.119427	-0.173309			1.85333	-0.0863075	116.665	233.407	350.08	466.904	583.644	700.333	817.022
1.86	-0.0915527	-0.0794414	-0.0536922	-0.150344	-0.0655237	-0.0595495	-0.129542	-0.17055			1.86	-0.0915527	116.663	233.431	350.076	466.903	583.651	700.323	817.024
1.86667	-0.0910759	-0.0805729	-0.0257366	-0.152298	-0.0570976	-0.0459162	-0.137453	-0.159387			1.86667	-0.0910759	116.662	233.459	350.074	466.911	583.665	700.315	817.036
1.87333	-0.0944138	-0.0822138	0.00314007	-0.151751	-0.043034	-0.0247234	-0.145011	-0.139766			1.87333	-0.0944138	116.66	233.487	350.075	466.926	583.686	700.308	817.055
1.88	-0.114918	-0.0854674	0.0261125	-0.149391	-0.0273818	0.00409832	-0.152321	-0.114174			1.88	-0.114918	116.657	233.51	350.077	466.941	583.715	700.3	817.081
1.88667	-0.161171	-0.0982199	0.033864	-0.15838	-0.0176245	0.0345488	-0.165288	-0.0928083			1.88667	-0.161171	116.644	233.518	350.068	466.951	583.745	700.288	817.102
1.89333	-0.231266	-0.129795	0.0170712	-0.185542	-0.0270359	0.0520401	-0.189421	-0.0902387			1.89333	-0.231266	116.612	233.501	350.041	466.942	583.763	700.263	817.105
1.9	-0.31805	-0.182682	-0.021988	-0.228282	-0.0555341	0.0531981	-0.226978	-0.109199			1.9	-0.31805	116.559	233.462	349.998	466.913	583.764	700.226	817.086
1.90667	-0.421047	-0.254513	-0.0809442	-0.28475	-0.104358	0.0365362	-0.276581	-0.150219			1.90667	-0.421047	116.488	233.403	349.942	466.864	583.747	700.176	817.045
1.91333	-0.520229	-0.329083	-0.147408	-0.347017	-0.165079	0.00429639	-0.338291	-0.210498			1.91333	-0.520229	116.413	233.337	349.879	466.803	583.715	700.115	816.984
1.92	-0.597	-0.391546	-0.20701	-0.404023	-0.223251	-0.0300289	-0.399396	-0.274464			1.92	-0.597	116.351	233.277	349.822	466.745	583.681	700.053	816.92
1.92667	-0.644684	-0.433293	-0.253525	-0.44333	-0.269475	-0.0593513	-0.445137	-0.328789			1.92667	-0.644684	116.309	233.231	349.783	466.699	583.651	700.008	816.866
1.93333	-0.667572	-0.454555	-0.283848	-0.464404	-0.299173	-0.0846133	-0.471059	-0.362817			1.93333	-0.667572	116.288	233.2	349.762	466.669	583.626	699.982	816.832
1.94	-0.665665	-0.455655	-0.295438	-0.465009	-0.312973	-0.107993	-0.484045	-0.380572			1.94	-0.665665	116.286	233.189	349.761	466.656	583.603	699.969	816.814
1.94667	-0.639915	-0.438071	-0.28596	-0.443488	-0.303752	-0.120111	-0.482302	-0.379782			1.94667	-0.639915	116.304	233.198	349.783	466.665	583.591	699.971	816.815
1.95333	-0.598907	-0.408753	-0.262364	-0.402651	-0.273356	-0.111901	-0.462306	-0.359786			1.95333	-0.598907	116.333	233.222	349.824	466.695	583.599	699.991	816.835
1.96	-0.553131	-0.373619	-0.233906	-0.348682	-0.230316	-0.0936887	-0.426235	-0.329914			1.96	-0.553131	116.369	233.25	349.878	466.738	583.617	700.027	816.865
1.96667	-0.50211	-0.330065	-0.19655	-0.289343	-0.181008	-0.0704468	-0.379901	-0.293116			1.96667	-0.50211	116.412	233.288	349.937	466.788	583.64	700.073	816.902
1.97333	-0.445843	-0.278908	-0.146824	-0.224879	-0.124572	-0.0340153	-0.324899	-0.250989			1.97333	-0.445843	116.463	233.337	350.002	466.844	583.677	700.128	816.944
1.98	-0.387669	-0.224598	-0.0848845	-0.160225	-0.0655892	0.0172484	-0.264465	-0.206767			1.98	-0.387669	116.518	233.399	350.066	466.903	583.728	700.188	816.988
1.98667	-0.320435	-0.163877	-0.0117659	-0.0936211	-0.01016	0.0745229	-0.203413	-0.162882			1.98667	-0.320435	116.578	233.473	350.133	466.958	583.785	700.249	817.032
1.99333	-0.228405	-0.0809437	0.0878566	-0.00820614	0.0540379	0.135025	-0.131218	-0.110237			1.99333	-0.228405	116.661	233.572	350.218	467.023	583.846	700.322	817.085
2	-0.0910759	0.038842	0.231484	0.11825	0.149688	0.219767	-0.0303734	-0.0270355			2	-0.0910759	116.781	233.716	350.345	467.118	583.93	700.422	817.168
2.00667	0.1297	0.229396	0.451602	0.321227	0.312352	0.362865	0.116411	0.109259			2.00667	0.1297	116.972	233.936	350.548	467.281	584.074	700.569	817.304
2.01333	0.490665	0.546839	0.797178	0.646208	0.585901	0.604181	0.342303	0.334196			2.01333	0.490665	117.289	234.281	350.873	467.554	584.315	700.795	817.529
2.02	1.05	1.05638	1.32818	1.14966	1.03016	0.994644	0.703354	0.704785			2.02	1.05	117.799	234.812	351.376	467.999	584.705	701.156	817.9
2.02667	1.86205	1.81627	2.11095	1.88887	1.70707	1.59761	1.26944	1.28565			2.02667	1.86205	118.558	235.595	352.115	468.676	585.308	701.722	818.481
2.03333	2.98309	2.87995	3.19753	2.9179	2.67348	2.47563	2.09801	2.13473			2.03333	2.98309	119.622	236.682	353.144	469.642	586.186	702.551	819.33
2.04	4.45986	4.2949	4.63297	4.28347	3.97723	3.68119	3.23627	3.30207			2.04	4.45986	121.037	238.117	354.51	470.946	587.392	703.689	820.497
2.04667	6.32286	6.09208	6.44303	6.02065	5.64935	5.24389	4.72773	4.81976			2.04667	6.32286	122.834	239.927	356.247	472.618	588.955	705.181	822.015
2.05333	8.58974	8.29061	8.65444	8.15639	7.71135	7.18583	6.60603	6.71999			2.05333	8.58974	125.033	242.139	358.383	474.68	590.896	707.059	823.915
2.06	11.2791	10.9051	11.288	10.7188	10.1797	9.53533	8.89853	9.02585			2.06	11.2791	127.647	244.772	360.945	477.148	593.246	709.351	826.221
2.06667	14.4262	13.9666	14.3796	13.7425	13.0912	12.3218	11.6219	11.764			2.06667	14.4262	130.709	247.864	363.969	480.06	596.032	712.075	828.959
2.07333	18.0793	17.5287	17.984	17.271	16.4976	15.5881	14.8087	14.977			2.07333	18.0793	134.271	251.468	367.497	483.466	599.299	715.261	832.172
2.08	22.3365	21.6821	22.1985	21.3818	20.4789	19.3943	18.5216	18.7304			2.08	22.3365	138.424	255.683	371.608	487.447	603.105	718.974	835.925
2.08667	27.3428	26.5671	27.1703	26.209	25.1602	23.8585	22.8705	23.1399			2.08667	27.3428	143.309	260.655	376.435	492.129	607.569	723.323	840.335
2.09333	33.2537	32.3399	33.049	31.9113	30.6997	29.1329	28.0095	28.3528			2.09333	33.2537	149.082	266.533	382.138	497.668	612.844	728.462	845.548
2.1	40.1654	39.1044	39.9275	38.6001	37.2281	35.3577	34.0845	34.5137			2.1	40.1654	155.847	273.412	388.827	504.197	619.068	734.537	851.709
2.10667	48.039	46.845	47.7686	46.267	44.7604	42.59	41.1721	41.6871			2.10667	48.039	163.587	281.253	396.493	511.729	626.301	741.625	858.882
2.11333	56.6792	55.3878	56.3825	54.7517	53.157	50.7402	49.2112	49.7973			2.11333	56.6792	172.13	289.867	404.978	520.126	634.451	749.664	866.992
2.12	65.7501	64.4173	65.4391	63.7549	62.1294	59.5637	57.9733	58.6094			2.12	65.7501	181.159	298.923	413.981	529.098	643.274	758.426	875.804
2.12667	74.8677	73.55	74.5647	72.8998	71.3057	68.6944	67.102	67.7686			2.12667	74.8677	190.292	308.049	423.126	538.274	652.405	767.555	884.964
2.13333	83.7998	82.5244	83.5319	81.8997	80.3735	77.785	76.2241	76.9141			2.13333	83.7998	199.266	317.016	432.126	547.342	661.496	776.677	894.109
2.14	92.7272	91.4692	92.5225	90.8355	89.3423	86.7261	85.1795	85.9062			2.14	92.7272	208.211	326.007	441.062	556.311	670.437	785.632	903.101
2.14667	102.381	101.066	102.285	100.356	98.766	95.905	94.2731	95.097			2.14667	102.381	217.808	335.769	450.583	565.735	679.616	794.726	912.292
2.15333	113.832	112.413	113.934	111.58	109.713	106.277	104.388	105.42			2.15333	113.832	229.156	347.419	461.807	576.682	689.988	804.841	922.615
2.16	127.8	126.39	128.283	125.51	123.286	119.015	116.711	118.093			2.16	127.8	243.132	361.767	475.736	590.255	702.725	817.164	935.287
2.16667	143.777	142.759	144.922	142.121	139.711	134.679	131.958	133.825			2.16667	143.777	259.501	378.406	492.347	606.68	718.39	832.41	951.02
2.17333	159.567	159.568	161.698	159.664	157.544	152.332	149.453	151.91			2.17333	159.567	276.31	395.183	509.891	624.513	736.043	849.906	969.105
2.18	171.696	173.4	175.064	174.767	173.598	169.218	166.689	169.761			2.18	171.696	290.142	408.548	524.993	640.566	752.929	867.142	986.956
2.18667	176.565	180.442	181.213	183.44	183.849	181.427	179.849	183.453			2.18667	176.565	297.185	414.698	533.666	650.818	765.138	880.302	1000.65
2.19333	171.69	177.801	177.41	182.469	184.828	185.199	185.061	189.007			2.19333	171.69	294.543	410.894	532.695	651.796	768.91	885.514	1006.2
2.2	156.594	164.518	162.94	170.535	174.8	178.235	179.745	183.766			2.2	156.594	281.26	396.424	520.762	641.769	761.946	880.198	1000.96
2.20667	133.098	142.006	139.49	148.747	154.434	160.525	163.526	167.345			2.20667	133.098	258.748	372.974	498.973	621.402	744.235	863.978	984.539
2.21333	104.901	113.757	110.758	120.435	126.735	134.493	138.493	141.866			2.21333	104.901	230.499	344.242	470.661	593.703	718.203	838.945	959.061
2.22	76.4489	84.3059	81.3366	90.1927	96.229	104.369	108.684	111.448			2.22	76.4489	201.048	314.821	440.419	563.197	688.08	809.137	928.643
2.22667	51.5141	57.7732	55.2459	62.4223	67.4971	74.8711	78.8452	80.9371			2.22667	51.5141	174.515	288.73	412.649	534.466	658.582	779.298	898.132
2.23333	32.2046	36.7092	34.8405	40.0308	43.786	49.721	52.9222	54.3613			2.23333	32.2046	153.451	268.325	390.257	510.755	633.432	753.375	871.556
2.24	18.816	21.7728	20.5941	23.9522	26.3668	30.7486	33.0351	33.9029			2.24	18.816	138.515	254.078	374.179	493.335	614.459	733.488	851.098
2.24667	10.4232	12.2228	11.6401	13.5534	14.8248	17.9463	19.407	19.799			2.24667	10.4232	128.965	245.124	363.78	481.793	601.657	719.86	836.994
2.25333	5.65577	6.70346	6.57709	7.46482	7.8538	10.1803	11.004	11.004			2.25333	5.65577	123.446	240.061	357.691	474.822	593.891	711.457	828.199
2.26	3.25727	3.87111	4.07615	4.27401	4.00018	5.9835	6.37293	6.03199			2.26	3.25727	120.613	237.56	354.5	470.969	589.694	706.826	823.227
2.26667	2.29645	2.68585	3.13694	2.872	2.08381	4.07279	4.18774	3.53209			2.26667	2.29645	119.428	236.621	353.098	469.052	587.783	704.641	820.727
2.27333	2.16007	2.45642	3.09968	2.5038	1.29802	3.5251	3.47575	2.51444			2.27333	2.16007	119.199	236.584	352.73	468.267	587.236	703.929	819.709
2.28	2.46572	2.75126	3.54281	2.699	1.14173	3.74185	3.60359	2.33759			2.28	2.46572	119.493	237.027	352.925	468.11	587.453	704.056	819.533
2.28667	2.96974	3.28924	4.1876	3.16158	1.31258	4.33999	4.16547	2.6024			2.28667	2.96974	120.031	237.672	353.388	468.281	588.051	704.618	819.797
2.29333	3.51238	3.88378	4.85224	3.70152	1.62606	5.06516	4.90065	3.06435			2.29333	3.51238	120.626	238.337	353.928	468.595	588.776	705.353	820.259
2.3	3.9916	4.41941	5.42553	4.20535	1.9715	5.75745	5.62861	3.562			2.3	3.9916	121.162	238.91	354.432	468.94	589.468	706.081	820.757
2.30667	4.34875	4.83491	5.8501	4.60399	2.2818	6.32154	6.24346	4.00042			2.30667	4.34875	121.577	239.334	354.83	469.25	590.032	706.696	821.195
2.31333	4.55523	5.09631	6.09624	4.86181	2.51974	6.70463	6.68177	4.32763			2.31333	4.55523	121.838	239.581	355.088	469.488	590.415	707.135	821.523
2.32	4.61388	5.19636	6.16386	4.96649	2.6693	6.88735	6.91273	4.51663			2.32	4.61388	121.938	239.648	355.193	469.638	590.598	707.366	821.712
2.32667	4.53949	5.14669	6.07032	4.93196	2.73245	6.87954	6.9411	4.56931			2.32667	4.53949	121.889	239.555	355.158	469.701	590.59	707.394	821.764
2.33333	4.36163	4.98139	5.84971	4.7815	2.71733	6.71087	6.79362	4.50194			2.33333	4.36163	121.724	239.334	355.008	469.686	590.422	707.246	821.697
2.34	4.10604	4.72937	5.53284	4.54106	2.63609	6.414	6.5131	4.3411			2.34	4.10604	121.472	239.017	354.767	469.605	590.125	706.966	821.536
2.34667	3.80135	4.41795	5.14989	4.24032	2.5034	6.0222	6.1332	4.1033			2.34667	3.80135	121.16	238.634	354.467	469.472	589.733	706.586	821.298
2.35333	3.47805	4.07026	4.73211	3.90889	2.33882	5.57358	5.68362	3.81061			2.35333	3.47805	120.812	238.216	354.135	469.307	589.284	706.136	821.006
2.36	3.15189	3.70639	4.30243	3.56763	2.15438	5.10097	5.20018	3.49119			2.36	3.15189	120.449	237.787	353.794	469.123	588.812	705.653	820.686
2.36667	2.84195	3.35162	3.8833	3.2311	1.96747	4.62888	4.71418	3.16732			2.36667	2.84195	120.094	237.368	353.458	468.936	588.34	705.167	820.362
2.37333	2.55394	3.01368	3.48623	2.91093	1.78574	4.17269	4.2485	2.85757			2.37333	2.55394	119.756	236.97	353.137	468.754	587.883	704.701	820.053
2.38	2.29406	2.69922	3.11598	2.61397	1.61178	3.73882	3.80382	2.56309			2.38	2.29406	119.441	236.6	352.84	468.58	587.449	704.257	819.758
2.38667	2.05803	2.40661	2.77711	2.33843	1.44944	3.33859	3.38835	2.29068			2.38667	2.05803	119.149	236.261	352.565	468.418	587.049	703.841	819.486
2.39333	1.84345	2.14587	2.47298	2.08437	1.3016	2.97611	3.0097	2.04029			2.39333	1.84345	118.888	235.957	352.311	468.27	586.687	703.463	819.235
2.4	1.64413	1.91772	2.1981	1.85245	1.17265	2.64757	2.67249	1.81371			2.4	1.64413	118.66	235.682	352.079	468.141	586.358	703.125	819.009
2.40667	1.45674	1.71291	1.94561	1.64314	1.05212	2.34371	2.36378	1.60465			2.40667	1.45674	118.455	235.43	351.87	468.021	586.054	702.817	818.8
2.41333	1.28031	1.52824	1.71135	1.45181	0.934836	2.06186	2.07326	1.40569			2.41333	1.28031	118.27	235.196	351.678	467.903	585.773	702.526	818.601
2.42	1.11675	1.3582	1.50268	1.27069	0.824901	1.807	1.80511	1.21716			2.42	1.11675	118.1	234.987	351.497	467.793	585.518	702.258	818.412
2.42667	0.968933	1.20631	1.3198	1.10426	0.727173	1.57883	1.56041	1.04591			2.42667	0.968933	117.948	234.804	351.331	467.696	585.289	702.013	818.241
2.43333	0.833988	1.06664	1.15104	0.95348	0.640294	1.37131	1.34302	0.895751			2.43333	0.833988	117.809	234.635	351.18	467.609	585.082	701.796	818.091
2.44	0.714779	0.936606	0.995734	0.81899	0.558184	1.18062	1.15062	0.762949			2.44	0.714779	117.679	234.48	351.045	467.527	584.891	701.603	817.958
2.44667	0.606537	0.815015	0.855069	0.695994	0.483343	1.01364	0.988624	0.646731			2.44667	0.606537	117.557	234.339	350.922	467.452	584.724	701.441	817.842
2.45333	0.508785	0.700535	0.735344	0.584757	0.420585	0.871148	0.851781	0.540407			2.45333	0.508785	117.443	234.22	350.811	467.389	584.582	701.305	817.735
2.46	0.42057	0.597328	0.631184	0.490446	0.368501	0.75002	0.735442	0.446479			2.46	0.42057	117.339	234.115	350.717	467.337	584.461	701.188	817.641
2.46667	0.339508	0.505769	0.536287	0.410555	0.323355	0.643012	0.636585	0.363357			2.46667	0.339508	117.248	234.021	350.637	467.292	584.354	701.089	817.558
2.47333	0.26226	0.422354	0.45001	0.336458	0.278814	0.546715	0.54909	0.28969			2.47333	0.26226	117.164	233.934	350.563	467.247	584.257	701.002	817.485
2.48	0.190258	0.343242	0.373282	0.261944	0.236044	0.458891	0.465383	0.22172			2.48	0.190258	117.085	233.858	350.488	467.205	584.17	700.918	817.417
2.48667	0.127792	0.269389	0.30992	0.19503	0.197327	0.382931	0.383878	0.158811			2.48667	0.127792	117.012	233.794	350.421	467.166	584.094	700.837	817.354
2.49333	0.0720024	0.199745	0.252674	0.136725	0.161619	0.319697	0.309203	0.107978			2.49333	0.0720024	116.942	233.737	350.363	467.13	584.03	700.762	817.303
2.5	0.0185966	0.136719	0.197278	0.0836699	0.120526	0.260537	0.241016	0.0636327			2.5	0.0185966	116.879	233.682	350.31	467.089	583.971	700.694	817.259
2.50667	-0.0276566	0.0798643	0.143761	0.0355987	0.0769286	0.205085	0.174321	0.0203028			2.50667	-0.0276566	116.822	233.628	350.262	467.045	583.916	700.627	817.215
2.51333	-0.064373	0.0337595	0.0957483	-0.00220392	0.0332042	0.15782	0.115514	-0.022769			2.51333	-0.064373	116.776	233.58	350.224	467.002	583.868	700.568	817.172
2.52	-0.0953674	-0.0017301	0.0540598	-0.032024	-0.00816033	0.121661	0.07013	-0.0624307			2.52	-0.0953674	116.74	233.538	350.194	466.96	583.832	700.523	817.133
2.52667	-0.126839	-0.0324382	0.0157223	-0.0661034	-0.0512683	0.0859328	0.0334664	-0.101002			2.52667	-0.126839	116.71	233.5	350.16	466.917	583.797	700.486	817.094
2.53333	-0.15974	-0.0628356	-0.0199203	-0.105836	-0.094969	0.0410987	-0.00385994	-0.143096			2.53333	-0.15974	116.679	233.464	350.121	466.874	583.752	700.449	817.052
2.54	-0.193119	-0.0979684	-0.0531458	-0.146989	-0.135285	-0.00869045	-0.0444478	-0.186545			2.54	-0.193119	116.644	233.431	350.079	466.833	583.702	700.408	817.008
2.54667	-0.226974	-0.133211	-0.081236	-0.187826	-0.170525	-0.05826	-0.0857286	-0.232594			2.54667	-0.226974	116.609	233.403	350.039	466.798	583.652	700.367	816.962
2.55333	-0.26083	-0.168808	-0.105865	-0.225649	-0.198242	-0.101212	-0.123412	-0.274093			2.55333	-0.26083	116.573	233.378	350.001	466.77	583.609	700.329	816.921
2.56	-0.295162	-0.209056	-0.134193	-0.261129	-0.221135	-0.138421	-0.157372	-0.30853			2.56	-0.295162	116.533	233.35	349.965	466.747	583.572	700.295	816.886
2.56667	-0.327587	-0.249253	-0.169144	-0.29093	-0.242275	-0.171759	-0.191354	-0.337743			2.56667	-0.327587	116.493	233.315	349.935	466.726	583.539	700.261	816.857
2.57333	-0.356674	-0.280225	-0.204885	-0.316837	-0.262771	-0.202759	-0.222253	-0.365781			2.57333	-0.356674	116.462	233.279	349.91	466.706	583.508	700.231	816.829
2.58	-0.377655	-0.301222	-0.233988	-0.341425	-0.282595	-0.230443	-0.247295	-0.390823			2.58	-0.377655	116.441	233.25	349.885	466.686	583.48	700.206	816.804
2.58667	-0.391006	-0.316601	-0.259857	-0.360976	-0.301922	-0.249968	-0.265168	-0.410126			2.58667	-0.391006	116.426	233.224	349.865	466.667	583.461	700.188	816.785
2.59333	-0.402451	-0.329076	-0.284253	-0.377662	-0.321826	-0.264821	-0.28136	-0.424888			2.59333	-0.402451	116.413	233.2	349.849	466.647	583.446	700.171	816.77
2.6	-0.413895	-0.338672	-0.30434	-0.396642	-0.34187	-0.278994	-0.304451	-0.442734			2.6	-0.413895	116.403	233.18	349.83	466.627	583.432	700.148	816.752
2.60667	-0.424862	-0.345554	-0.313606	-0.415434	-0.356265	-0.292231	-0.331839	-0.467737			2.60667	-0.424862	116.397	233.171	349.811	466.612	583.418	700.121	816.727
2.61333	-0.433445	-0.355773	-0.322394	-0.432918	-0.365297	-0.298296	-0.357521	-0.492466			2.61333	-0.433445	116.386	233.162	349.793	466.603	583.412	700.095	816.702
2.62	-0.445366	-0.369942	-0.337994	-0.447258	-0.371647	-0.29841	-0.379119	-0.511203			2.62	-0.445366	116.372	233.146	349.779	466.597	583.412	700.074	816.684
2.62667	-0.464916	-0.388132	-0.357614	-0.465075	-0.378987	-0.304131	-0.401866	-0.524414			2.62667	-0.464916	116.354	233.127	349.761	466.59	583.407	700.051	816.671
2.63333	-0.487804	-0.405173	-0.372748	-0.484036	-0.389173	-0.31925	-0.42633	-0.536956			2.63333	-0.487804	116.337	233.112	349.742	466.579	583.391	700.026	816.658
2.64	-0.508785	-0.414817	-0.383822	-0.495463	-0.399909	-0.336231	-0.442551	-0.54364			2.64	-0.508785	116.327	233.1	349.731	466.569	583.374	700.01	816.651
2.64667	-0.522614	-0.418163	-0.394798	-0.494412	-0.408915	-0.348451	-0.446732	-0.539238			2.64667	-0.522614	116.324	233.089	349.732	466.56	583.362	700.006	816.656
2.65333	-0.534058	-0.41716	-0.402378	-0.482481	-0.411468	-0.355457	-0.439556	-0.522525			2.65333	-0.534058	116.325	233.082	349.744	466.557	583.355	700.013	816.672
2.66	-0.54121	-0.41422	-0.401823	-0.465426	-0.408053	-0.357712	-0.427211	-0.501121			2.66	-0.54121	116.328	233.082	349.761	466.56	583.353	700.026	816.694
2.66667	-0.543594	-0.409186	-0.395835	-0.448255	-0.400721	-0.356028	-0.410151	-0.479292			2.66667	-0.543594	116.333	233.088	349.778	466.568	583.355	700.043	816.716
2.67333	-0.545025	-0.404669	-0.390364	-0.434087	-0.391673	-0.348648	-0.391058	-0.459246			2.67333	-0.545025	116.337	233.094	349.792	466.577	583.362	700.062	816.736
2.68	-0.545502	-0.403071	-0.382567	-0.421479	-0.379576	-0.337987	-0.374044	-0.442709			2.68	-0.545502	116.339	233.102	349.805	466.589	583.373	700.079	816.752
2.68667	-0.546455	-0.402954	-0.372436	-0.410385	-0.365102	-0.324761	-0.362541	-0.424053			2.68667	-0.546455	116.339	233.112	349.816	466.603	583.386	700.09	816.771
2.69333	-0.544071	-0.399907	-0.360806	-0.401218	-0.356604	-0.315675	-0.354996	-0.410786			2.69333	-0.544071	116.342	233.123	349.825	466.612	583.395	700.098	816.784
2.7	-0.546455	-0.400442	-0.355619	-0.401183	-0.357481	-0.313427	-0.348969	-0.405236			2.7	-0.546455	116.342	233.129	349.825	466.611	583.397	700.104	816.79
2.70667	-0.610828	-0.46077	-0.406411	-0.435745	-0.373587	-0.32574	-0.357815	-0.418373			2.70667	-0.610828	116.281	233.078	349.791	466.595	583.385	700.095	816.777
2.71333	-1.12486	-0.956628	-0.842187	-0.737171	-0.521676	-0.46024	-0.458816	-0.516514			2.71333	-1.12486	115.786	232.642	349.489	466.447	583.25	699.994	816.678
2.72	-3.5491	-3.39649	-2.99357	-2.38812	-1.47728	-1.35939	-1.15136	-1.17425			2.72	-3.5491	113.346	230.491	347.838	465.491	582.351	699.301	816.021
2.72667	-11.0402	-11.3033	-9.96528	-8.22115	-5.25819	-5.14154	-4.25998	-4.14697			2.72667	-11.0402	105.439	223.519	342.005	461.71	578.569	696.193	813.048
2.73333	-27.2489	-29.1683	-25.7198	-22.3464	-15.2698	-15.7703	-13.6229	-13.137			2.73333	-27.2489	87.5738	207.764	327.88	451.699	567.94	686.83	804.058
2.74	-52.9647	-58.5904	-51.7144	-47.078	-34.2315	-36.9831	-33.5089	-32.3226			2.74	-52.9647	58.1518	181.77	303.148	432.737	546.728	666.944	784.872
2.74667	-83.8976	-95.0375	-84.065	-79.5928	-61.0658	-68.3107	-64.5556	-62.4762			2.74667	-83.8976	21.7046	149.419	270.634	405.903	515.4	635.897	754.719
2.75333	-112.874	-129.851	-115.318	-112.693	-90.4844	-103.625	-101.316	-98.5455			2.75333	-112.874	-13.1086	118.167	237.534	376.484	480.085	599.137	718.649
2.76	-133.937	-155.323	-138.851	-139.151	-116.178	-134.666	-135.096	-132.265			2.76	-133.937	-38.5807	94.6328	211.075	350.791	449.045	565.357	684.929
2.76667	-143.8	-167.045	-150.861	-154.518	-133.813	-155.346	-158.794	-156.729			2.76667	-143.8	-50.3024	82.6231	195.708	333.156	428.364	541.658	660.466
2.77333	-140.956	-162.909	-149.474	-156.51	-141.075	-162.414	-168.537	-168.065			2.77333	-140.956	-46.167	84.0105	193.716	325.893	421.296	531.916	649.13
2.78	-126.353	-143.66	-135.171	-144.938	-137.119	-154.67	-162.573	-164.477			2.78	-126.353	-26.918	98.3137	205.288	329.849	429.04	537.88	652.717
2.78667	-104.821	-114.918	-112.57	-123.535	-123.88	-134.267	-142.298	-147.137			2.78667	-104.821	1.82382	120.914	226.691	343.089	449.444	558.155	670.058
2.79333	-83.1399	-85.3419	-88.8347	-99.3238	-106.331	-107.796	-113.907	-121.713			2.79333	-83.1399	31.4003	144.65	250.903	360.638	475.914	586.546	695.482
2.8	-65.6772	-61.201	-69.0402	-78.2659	-89.5629	-82.8597	-85.8021	-95.9612			2.8	-65.6772	55.5411	164.444	271.961	377.406	500.851	614.651	721.234
2.80667	-52.4664	-43.3313	-53.6639	-61.7588	-75.3874	-63.2544	-63.2928	-74.8614			2.80667	-52.4664	73.4108	179.82	288.468	391.581	520.456	637.16	742.334
2.81333	-41.3465	-29.2854	-40.4768	-47.8246	-62.4448	-48.1111	-46.3355	-58.3909			2.81333	-41.3465	87.4567	193.007	302.402	404.524	535.6	654.117	758.804
2.82	-30.5619	-16.5676	-27.3828	-34.2057	-48.7491	-34.7621	-32.3315	-44.0698			2.82	-30.5619	100.175	206.101	316.021	418.219	548.949	668.121	773.125
2.82667	-19.4907	-3.81651	-13.4224	-19.8118	-33.3545	-21.3626	-19.084	-29.8324			2.82667	-19.4907	112.926	220.062	330.415	433.614	562.348	681.369	787.363
2.83333	-8.04901	9.64048	1.68302	-4.37093	-16.3211	-7.1378	-5.54934	-14.831			2.83333	-8.04901	126.383	235.167	345.855	450.647	576.573	694.903	802.364
2.84	3.77083	24.2199	18.0129	12.2063	2.01397	8.18096	8.77489	1.14121			2.84	3.77083	140.962	251.497	362.433	468.983	591.892	709.228	818.336
2.84667	16.0303	40.2188	35.6383	29.9961	21.4001	24.7432	24.2542	18.2008			2.84667	16.0303	156.961	269.123	380.223	488.369	608.454	724.707	835.396
2.85333	28.8601	57.864	54.6744	49.1168	41.8058	42.6986	41.1292	36.459			2.85333	28.8601	174.606	288.159	399.343	508.774	626.409	741.582	853.654
2.86	42.3455	77.206	75.1232	69.6297	63.2871	62.1467	59.5777	56.0634			2.86	42.3455	193.948	308.607	419.856	530.256	645.857	760.03	873.258
2.86667	56.4742	98.0778	96.808	91.406	85.8004	83.0401	79.5995	77.0389			2.86667	56.4742	214.82	330.292	441.632	552.769	666.751	780.052	894.234
2.87333	71.1641	120.145	119.436	114.146	109.122	105.131	100.968	99.1994			2.87333	71.1641	236.887	352.92	464.373	576.09	688.842	801.421	916.394
2.88	86.5726	143.426	143.233	137.882	133.238	128.197	123.384	122.25			2.88	86.5726	260.168	376.717	488.108	600.207	711.908	823.836	939.445
2.88667	103.343	169.101	169.95	164.187	159.523	153.117	147.361	146.654			2.88667	103.343	285.843	403.435	514.413	626.491	736.828	847.813	963.849
2.89333	122.091	199.295	202.633	196.699	191.613	183.204	175.766	175.28			2.89333	122.091	316.038	436.117	546.925	658.581	766.915	876.219	992.475
2.9	142.201	234.911	243.092	239.012	233.838	223.563	213.969	213.837			2.9	142.201	351.653	476.576	589.239	700.806	807.274	914.422	1031.03
2.90667	161.182	273.23	288.886	290.819	287.274	277.352	266.651	267.85			2.90667	161.182	389.972	522.37	641.045	754.243	861.062	967.103	1085.05
2.91333	175.429	307.956	332.984	345.897	346.875	341.67	333.022	337.532			2.91333	175.429	424.698	566.468	696.123	813.843	925.381	1033.47	1154.73
2.92	181.66	331.678	366.407	394.038	402.505	407.041	404.841	415.086			2.92	181.66	448.42	599.891	744.265	869.473	990.752	1105.29	1232.28
2.92667	177.774	338.282	381.133	424.691	442.58	460.703	468.959	486.861			2.92667	177.774	455.024	614.618	774.917	909.548	1044.41	1169.41	1304.06
2.93333	163.303	324.246	371.917	429.59	457.196	490.459	511.572	537.801			2.93333	163.303	440.988	605.401	779.816	924.164	1074.17	1212.03	1355
2.94	139.97	289.966	338.096	404.998	440.676	487.664	521.66	555.284			2.94	139.97	406.708	571.58	755.224	907.645	1071.37	1222.11	1372.48
2.94667	111.672	240.706	284.96	353.876	394.105	450.204	494.268	532.758			2.94667	111.672	357.448	518.444	704.103	861.074	1033.91	1194.72	1349.95
2.95333	83.2415	185.417	222.641	286.045	326.219	384.501	433.293	472.933			2.95333	83.2415	302.159	456.125	636.271	793.187	968.212	1133.75	1290.13
2.96	58.5575	133.264	162.131	214.626	250.525	303.968	351.199	388.064			2.96	58.5575	250.006	395.615	564.852	717.494	887.679	1051.65	1205.26
2.96667	39.4816	90.2922	111.183	150.734	179.814	223.622	264.235	295.349			2.96667	39.4816	207.034	344.667	500.961	646.782	807.332	964.688	1112.54
2.97333	26.0472	58.5209	72.8565	100.337	122.036	154.544	186.027	210.064			2.97333	26.0472	175.263	306.341	450.563	589.005	738.255	886.48	1027.26
2.98	17.2443	36.9876	46.5057	64.3571	79.5587	101.651	123.965	141.172			2.98	17.2443	153.73	279.99	414.583	546.527	685.362	824.418	958.367
2.98667	11.7722	23.39	29.6523	40.6698	50.8728	64.7433	79.3857	90.9695			2.98667	11.7722	140.132	263.137	390.896	517.841	648.454	779.839	908.164
2.99333	8.46243	15.2649	19.4515	26.0676	32.7723	40.8773	49.8829	57.3631			2.99333	8.46243	132.007	252.936	376.294	499.741	624.588	750.336	874.558
3	6.46305	10.5804	13.4834	17.4906	21.8998	26.3469	31.6237	36.385			3	6.46305	127.323	246.968	367.717	488.868	610.058	732.077	853.58
3.00667	5.23186	7.91419	10.0309	12.5835	15.5448	17.8545	20.8587	23.9643			3.00667	5.23186	124.656	243.515	362.81	482.513	601.565	721.312	841.159
3.01333	4.44746	6.37432	8.0113	9.779	11.8488	12.9818	14.6773	16.8388			3.01333	4.44746	123.116	241.496	360.005	478.817	596.692	715.13	834.034
3.02	3.92675	5.44392	6.79193	8.13492	9.6604	10.1667	11.1339	12.7752			3.02	3.92675	122.186	240.276	358.361	476.629	593.877	711.587	829.97
3.02667	3.55959	4.84117	6.01276	7.11876	8.30969	8.4864	9.05253	10.4053			3.02667	3.55959	121.583	239.497	357.345	475.278	592.197	709.505	827.6
3.03333	3.28493	4.41457	5.47172	6.4388	7.42354	7.42095	7.76205	8.94938			3.03333	3.28493	121.157	238.956	356.665	474.392	591.132	708.215	826.144
3.04	3.0694	4.0869	5.06394	5.9401	6.79773	6.68909	6.89552	7.98557			3.04	3.0694	120.829	238.548	356.166	473.766	590.4	707.348	825.181
3.04667	2.89488	3.82219	4.73867	5.54717	6.32303	6.14321	6.26414	7.29173			3.04667	2.89488	120.564	238.223	355.774	473.292	589.854	706.717	824.487
3.05333	2.75087	3.60129	4.4677	5.22429	5.94163	5.7088	5.77396	6.75624			3.05333	2.75087	120.343	237.952	355.451	472.91	589.419	706.227	823.951
3.06	2.6269	3.41394	4.23124	4.94841	5.624	5.35048	5.37669	6.32179			3.06	2.6269	120.156	237.716	355.175	472.593	589.061	705.83	823.517
3.06667	2.52008	3.24798	4.0195	4.70463	5.35216	5.04707	5.04329	5.95739			3.06667	2.52008	119.99	237.504	354.931	472.321	588.758	705.496	823.152
3.07333	2.42519	3.09773	3.8292	4.48285	5.11024	4.78382	4.75385	5.64125			3.07333	2.42519	119.84	237.313	354.709	472.079	588.494	705.207	822.836
3.08	2.33507	2.95768	3.65624	4.27994	4.88813	4.549	4.49515	5.36204			3.08	2.33507	119.7	237.141	354.506	471.857	588.26	704.948	822.557
3.08667	2.24352	2.8242	3.49464	4.09137	4.67983	4.33114	4.25951	5.10971			3.08667	2.24352	119.566	236.979	354.318	471.648	588.042	704.712	822.305
3.09333	2.15006	2.69491	3.34341	3.91465	4.48326	4.12591	4.04323	4.87674			3.09333	2.15006	119.437	236.828	354.141	471.452	587.837	704.496	822.072
3.1	2.0628	2.57058	3.2043	3.75139	4.29833	3.93221	3.84469	4.66008			3.1	2.0628	119.313	236.689	353.978	471.267	587.643	704.297	821.855
3.10667	1.98364	2.45328	3.07842	3.60323	4.12885	3.75258	3.66342	4.45974			3.10667	1.98364	119.195	236.563	353.83	471.097	587.463	704.116	821.655
3.11333	1.90926	2.34413	2.96116	3.46732	3.97262	3.58596	3.49674	4.27589			3.11333	1.90926	119.086	236.445	353.694	470.941	587.297	703.95	821.471
3.12	1.83821	2.24146	2.8499	3.33746	3.82423	3.43121	3.34029	4.10228			3.12	1.83821	118.984	236.334	353.564	470.793	587.142	703.793	821.297
3.12667	1.77097	2.1441	2.74349	3.21301	3.68143	3.28606	3.19135	3.9357			3.12667	1.77097	118.886	236.228	353.439	470.65	586.997	703.644	821.131
3.13333	1.71041	2.05119	2.64056	3.09323	3.54688	3.1498	3.05191	3.78004			3.13333	1.71041	118.793	236.125	353.32	470.515	586.86	703.505	820.975
3.14	1.65558	1.96943	2.53878	2.97724	3.42221	3.02417	2.92002	3.63528			3.14	1.65558	118.712	236.023	353.204	470.391	586.735	703.373	820.83
3.14667	1.60408	1.89692	2.44195	2.86315	3.306	2.90868	2.79424	3.499			3.14667	1.60408	118.639	235.926	353.09	470.275	586.619	703.247	820.694
3.15333	1.55163	1.82947	2.35113	2.75546	3.19762	2.80089	2.67599	3.3674			3.15333	1.55163	118.572	235.835	352.982	470.166	586.512	703.129	820.562
3.16	1.49918	1.7637	2.26438	2.65515	3.09485	2.70012	2.56665	3.24471			3.16	1.49918	118.506	235.749	352.882	470.063	586.411	703.019	820.44
3.16667	1.45006	1.69887	2.18143	2.56058	2.99565	2.60557	2.46768	3.13144			3.16667	1.45006	118.441	235.666	352.787	469.964	586.316	702.92	820.326
3.17333	1.40667	1.63984	2.10428	2.47276	2.89873	2.51884	2.37542	3.02677			3.17333	1.40667	118.382	235.589	352.699	469.867	586.23	702.828	820.222
3.18	1.36232	1.5833	2.03152	2.39156	2.80569	2.43596	2.2907	2.92918			3.18	1.36232	118.325	235.516	352.618	469.774	586.147	702.744	820.124
3.18667	1.31893	1.53043	1.96435	2.31942	2.7193	2.35371	2.21171	2.84018			3.18667	1.31893	118.273	235.449	352.546	469.688	586.064	702.665	820.035
3.19333	1.28174	1.48314	1.90371	2.25238	2.64036	2.27528	2.13752	2.76217			3.19333	1.28174	118.225	235.388	352.479	469.609	585.986	702.59	819.957
3.2	1.25313	1.44079	1.84801	2.18728	2.56973	2.2033	2.06887	2.69257			3.2	1.25313	118.183	235.332	352.414	469.538	585.914	702.522	819.888
3.20667	1.23024	1.4059	1.80072	2.1285	2.50745	2.13973	2.00446	2.62578			3.20667	1.23024	118.148	235.285	352.355	469.476	585.85	702.457	819.821
3.21333	1.20449	1.37334	1.75624	2.07571	2.45241	2.0819	1.94796	2.5626			3.21333	1.20449	118.115	235.241	352.302	469.421	585.793	702.401	819.758
3.22	1.17731	1.34072	1.71503	2.02803	2.39992	2.02925	1.89462	2.50116			3.22	1.17731	118.083	235.199	352.254	469.368	585.74	702.347	819.696
3.22667	1.14679	1.30348	1.6716	1.97876	2.34603	1.98254	1.84246	2.44089			3.22667	1.14679	118.046	235.156	352.205	469.315	585.693	702.295	819.636
3.23333	1.11341	1.26203	1.62491	1.92779	2.289	1.9397	1.78812	2.37749			3.23333	1.11341	118.004	235.109	352.154	469.258	585.65	702.241	819.572
3.24	1.08051	1.22256	1.58114	1.88081	2.23509	1.89705	1.73545	2.31433			3.24	1.08051	117.965	235.065	352.107	469.204	585.608	702.188	819.509
3.24667	1.04809	1.18488	1.53917	1.83657	2.18768	1.85571	1.68961	2.25848			3.24667	1.04809	117.927	235.023	352.063	469.156	585.566	702.142	819.453
3.25333	1.01519	1.14783	1.49926	1.79096	2.14223	1.8141	1.64501	2.21102			3.25333	1.01519	117.89	234.984	352.017	469.111	585.525	702.098	819.406
3.26	0.982285	1.11039	1.45562	1.74356	2.09616	1.76962	1.59769	2.16894			3.26	0.982285	117.853	234.94	351.97	469.065	585.48	702.05	819.364
3.26667	0.954628	1.07761	1.41426	1.69645	2.04999	1.72278	1.55041	2.12738			3.26667	0.954628	117.82	234.899	351.923	469.019	585.433	702.003	819.322
3.27333	0.929356	1.05072	1.37593	1.6549	2.00783	1.67725	1.51245	2.09037			3.27333	0.929356	117.793	234.86	351.881	468.976	585.388	701.965	819.285
3.28	0.901699	1.02968	1.34105	1.6157	1.967	1.63692	1.48391	2.05945			3.28	0.901699	117.772	234.825	351.842	468.936	585.348	701.937	819.254
3.28667	0.867367	1.01015	1.30722	1.57753	1.92668	1.601	1.45839	2.03203			3.28667	0.867367	117.752	234.791	351.804	468.895	585.312	701.911	819.227
3.29333	0.830173	0.989161	1.27431	1.53895	1.88731	1.56844	1.43357	2.00101			3.29333	0.830173	117.731	234.759	351.765	468.856	585.279	701.886	819.196
3.3	0.795364	0.969355	1.2464	1.50448	1.84813	1.53904	1.41118	1.96336			3.3	0.795364	117.711	234.731	351.731	468.817	585.25	701.864	819.158
3.30667	0.766754	0.953584	1.22395	1.47806	1.81085	1.5138	1.39272	1.92344			3.30667	0.766754	117.696	234.708	351.704	468.779	585.224	701.846	819.118
3.31333	0.74482	0.938431	1.2026	1.45456	1.77466	1.48983	1.37507	1.89005			3.31333	0.74482	117.681	234.687	351.681	468.743	585.201	701.828	819.085
3.32	0.727177	0.91899	1.17744	1.42948	1.74015	1.46459	1.35424	1.8635			3.32	0.727177	117.661	234.662	351.656	468.709	585.175	701.807	819.058
3.32667	0.716209	0.901131	1.15147	1.40526	1.707	1.44085	1.33158	1.84084			3.32667	0.716209	117.643	234.636	351.632	468.676	585.152	701.784	819.036
3.33333	0.712872	0.891338	1.13214	1.38971	1.68252	1.42291	1.31693	1.82715			3.33333	0.712872	117.633	234.616	351.616	468.651	585.134	701.77	819.022
3.34	0.710964	0.887088	1.11835	1.37842	1.6674	1.41265	1.31417	1.82677			3.34	0.710964	117.629	234.603	351.605	468.636	585.123	701.767	819.022
3.34667	0.703335	0.879955	1.10645	1.36606	1.65668	1.40416	1.31673	1.83267			3.34667	0.703335	117.622	234.591	351.592	468.625	585.115	701.77	819.028
3.35333	0.685692	0.864745	1.0922	1.34806	1.64553	1.39565	1.31643	1.82998			3.35333	0.685692	117.607	234.576	351.574	468.614	585.106	701.769	819.025
3.36	0.668049	0.850547	1.07704	1.33058	1.63142	1.38551	1.31146	1.81309			3.36	0.668049	117.593	234.561	351.557	468.6	585.096	701.764	819.008
3.36667	0.650883	0.838231	1.06044	1.31382	1.61512	1.37598	1.31042	1.79202			3.36667	0.650883	117.58	234.545	351.54	468.584	585.087	701.763	818.987
3.37333	0.634193	0.824715	1.03929	1.29471	1.5959	1.3672	1.30632	1.77076			3.37333	0.634193	117.567	234.524	351.521	468.564	585.078	701.759	818.966
3.38	0.613213	0.808075	1.01311	1.27529	1.57607	1.35736	1.29637	1.75032			3.38	0.613213	117.55	234.497	351.502	468.545	585.068	701.749	818.945
3.38667	0.591755	0.793579	0.986698	1.25152	1.55611	1.34492	1.28157	1.73027			3.38667	0.591755	117.536	234.471	351.478	468.525	585.056	701.734	818.925
3.39333	0.576973	0.785415	0.969951	1.23117	1.53626	1.33198	1.26766	1.71398			3.39333	0.576973	117.528	234.454	351.458	468.505	585.043	701.72	818.909
3.4	0.567913	0.780352	0.96298	1.21366	1.51974	1.32598	1.26001	1.70776			3.4	0.567913	117.522	234.447	351.44	468.488	585.037	701.713	818.903
3.40667	0.558853	0.770086	0.960344	1.19878	1.50618	1.32552	1.25109	1.70647			3.40667	0.558853	117.512	234.445	351.425	468.475	585.036	701.704	818.901
3.41333	0.546455	0.757183	0.955548	1.18521	1.49228	1.32143	1.24045	1.70632			3.41333	0.546455	117.499	234.44	351.412	468.461	585.032	701.693	818.901
3.42	0.535965	0.744674	0.949714	1.17074	1.4751	1.31075	1.23071	1.7004			3.42	0.535965	117.487	234.434	351.397	468.444	585.021	701.684	818.895
3.42667	0.529289	0.737134	0.944558	1.16172	1.45861	1.29728	1.22507	1.69475			3.42667	0.529289	117.479	234.429	351.388	468.427	585.008	701.678	818.89
3.43333	0.52166	0.731393	0.937386	1.15577	1.44887	1.28531	1.2245	1.69228			3.43333	0.52166	117.474	234.422	351.382	468.417	584.996	701.677	818.887
3.44	0.509739	0.726088	0.929698	1.15291	1.44523	1.27262	1.22477	1.69016			3.44	0.509739	117.468	234.414	351.379	468.414	584.983	701.678	818.885
3.44667	0.495434	0.722446	0.92081	1.15025	1.44574	1.25874	1.22645	1.6885			3.44667	0.495434	117.465	234.405	351.377	468.414	584.969	701.679	818.883
3.45333	0.481606	0.718397	0.915331	1.14529	1.44602	1.24605	1.22708	1.68532			3.45333	0.481606	117.461	234.4	351.372	468.415	584.957	701.68	818.88
3.46	0.470638	0.717265	0.917537	1.14155	1.44716	1.23819	1.22842	1.68476			3.46	0.470638	117.459	234.402	351.368	468.416	584.949	701.681	818.88
3.46667	0.459671	0.712878	0.924593	1.1394	1.44707	1.24102	1.23347	1.68837			3.46667	0.459671	117.455	234.409	351.366	468.416	584.952	701.686	818.883
3.47333	0.447273	0.707703	0.928479	1.14042	1.44366	1.24793	1.23925	1.69367			3.47333	0.447273	117.45	234.413	351.367	468.412	584.959	701.692	818.889
3.48	0.434875	0.702378	0.926968	1.14186	1.44005	1.25331	1.24443	1.70124			3.48	0.434875	117.445	234.411	351.368	468.409	584.964	701.697	818.896
3.48667	0.422001	0.696624	0.921214	1.13817	1.43494	1.253	1.24661	1.70629			3.48667	0.422001	117.439	234.405	351.365	468.403	584.964	701.699	818.901
3.49333	0.415325	0.696847	0.918576	1.13741	1.43059	1.25149	1.24763	1.70682			3.49333	0.415325	117.439	234.403	351.364	468.399	584.962	701.7	818.902
3.5	0.412464	0.70135	0.917834	1.14362	1.43129	1.25794	1.25249	1.70978			3.5	0.412464	117.443	234.402	351.37	468.4	584.969	701.705	818.905
3.50667	0.414371	0.70953	0.916	1.15152	1.43671	1.26607	1.2581	1.71825			3.50667	0.414371	117.452	234.4	351.378	468.405	584.977	701.711	818.913
3.51333	0.421047	0.721224	0.919112	1.15626	1.44817	1.27845	1.26381	1.73063			3.51333	0.421047	117.463	234.403	351.383	468.417	584.989	701.717	818.926
3.52	0.42963	0.732421	0.928878	1.15896	1.45662	1.29672	1.27365	1.74429			3.52	0.42963	117.475	234.413	351.385	468.425	585.007	701.726	818.939
3.52667	0.442505	0.743617	0.949134	1.17213	1.4634	1.32193	1.28694	1.75663			3.52667	0.442505	117.486	234.433	351.399	468.432	585.033	701.74	818.952
3.53333	0.451088	0.748496	0.970702	1.18954	1.47459	1.35144	1.30822	1.77695			3.53333	0.451088	117.491	234.455	351.416	468.443	585.062	701.761	818.972
3.54	0.455856	0.746772	0.988051	1.20139	1.48856	1.37318	1.33153	1.79645			3.54	0.455856	117.489	234.472	351.428	468.457	585.084	701.784	818.991
3.54667	0.454903	0.741392	0.999361	1.20653	1.50197	1.38702	1.35288	1.8116			3.54667	0.454903	117.484	234.484	351.433	468.471	585.098	701.806	819.007
3.55333	0.450134	0.737495	1.00405	1.21033	1.50804	1.39208	1.37274	1.81811			3.55333	0.450134	117.48	234.488	351.437	468.477	585.103	701.826	819.013
3.56	0.444412	0.737298	1.00433	1.21588	1.51095	1.39303	1.38713	1.82153			3.56	0.444412	117.479	234.489	351.442	468.479	585.104	701.84	819.016
3.56667	0.436783	0.736855	0.997208	1.21558	1.51139	1.39455	1.40054	1.82492			3.56667	0.436783	117.479	234.481	351.442	468.48	585.105	701.853	819.02
3.57333	0.429153	0.738389	0.988729	1.21422	1.50946	1.39471	1.40818	1.82446			3.57333	0.429153	117.481	234.473	351.441	468.478	585.105	701.861	819.019
3.58	0.421047	0.740491	0.983678	1.21583	1.507	1.39739	1.41171	1.82274			3.58	0.421047	117.483	234.468	351.442	468.476	585.108	701.865	819.018
3.58667	0.412464	0.740957	0.979375	1.22004	1.5053	1.40451	1.41326	1.82382			3.58667	0.412464	117.483	234.464	351.446	468.474	585.115	701.866	819.019
3.59333	0.402927	0.735791	0.974686	1.22406	1.50517	1.41686	1.41421	1.83192			3.59333	0.402927	117.478	234.459	351.45	468.474	585.128	701.867	819.027
3.6	0.396729	0.732821	0.969809	1.23197	1.50878	1.43151	1.42038	1.84714			3.6	0.396729	117.475	234.454	351.458	468.477	585.142	701.873	819.042
3.60667	0.398159	0.738113	0.968903	1.24383	1.51858	1.44474	1.42998	1.86772			3.60667	0.398159	117.48	234.453	351.47	468.487	585.155	701.883	819.063
3.61333	0.406265	0.753421	0.974196	1.25749	1.53124	1.46046	1.44213	1.88988			3.61333	0.406265	117.496	234.458	351.484	468.5	585.171	701.895	819.085
3.62	0.41914	0.771455	0.981741	1.27054	1.54242	1.48123	1.45711	1.91488			3.62	0.41914	117.514	234.466	351.497	468.511	585.192	701.91	819.11
3.62667	0.432014	0.784928	0.990922	1.28514	1.55194	1.50654	1.47621	1.9397			3.62667	0.432014	117.527	234.475	351.512	468.52	585.217	701.929	819.135
3.63333	0.443935	0.792505	0.99993	1.30037	1.56192	1.53203	1.49665	1.96109			3.63333	0.443935	117.535	234.484	351.527	468.53	585.243	701.949	819.156
3.64	0.450611	0.793534	1.0062	1.31138	1.56897	1.54812	1.51358	1.97373			3.64	0.450611	117.536	234.49	351.538	468.538	585.259	701.966	819.169
3.64667	0.448704	0.790186	1.00667	1.32009	1.57033	1.55292	1.52668	1.9749			3.64667	0.448704	117.532	234.491	351.546	468.539	585.264	701.979	819.17
3.65333	0.439644	0.7801	1.0004	1.32219	1.56882	1.54944	1.53787	1.97226			3.65333	0.439644	117.522	234.485	351.549	468.537	585.26	701.991	819.167
3.66	0.425816	0.770436	0.991688	1.32147	1.56811	1.5451	1.5439	1.97019			3.66	0.425816	117.513	234.476	351.548	468.537	585.256	701.997	819.165
3.66667	0.414848	0.765031	0.984376	1.3196	1.57301	1.54209	1.54826	1.97026			3.66667	0.414848	117.507	234.469	351.546	468.542	585.253	702.001	819.165
3.67333	0.405788	0.768065	0.979304	1.32181	1.5811	1.53997	1.55644	1.97367			3.67333	0.405788	117.51	234.464	351.548	468.55	585.251	702.009	819.169
3.68	0.402927	0.77743	0.979609	1.32454	1.59303	1.54457	1.56902	1.98339			3.68	0.402927	117.52	234.464	351.551	468.562	585.255	702.022	819.178
3.68667	0.404835	0.787552	0.983532	1.32538	1.60808	1.55935	1.58527	2.00536			3.68667	0.404835	117.53	234.468	351.552	468.577	585.27	702.038	819.2
3.69333	0.412941	0.801036	0.997493	1.32842	1.6239	1.58318	1.60289	2.03204			3.69333	0.412941	117.543	234.482	351.555	468.592	585.294	702.056	819.227
3.7	0.420094	0.814056	1.01623	1.33567	1.63746	1.60836	1.62758	2.05959			3.7	0.420094	117.556	234.501	351.562	468.606	585.319	702.08	819.255
3.70667	0.417233	0.824297	1.03887	1.34455	1.64479	1.62714	1.65778	2.0836			3.70667	0.417233	117.566	234.523	351.571	468.613	585.338	702.111	819.279
3.71333	0.406742	0.828597	1.06129	1.35021	1.64642	1.64092	1.68651	2.1004			3.71333	0.406742	117.571	234.546	351.577	468.615	585.352	702.139	819.295
3.72	0.39196	0.827142	1.0813	1.35117	1.64435	1.6513	1.70795	2.10992			3.72	0.39196	117.569	234.566	351.578	468.613	585.362	702.161	819.305
3.72667	0.3829	0.826221	1.10565	1.35682	1.64452	1.66428	1.72448	2.1174			3.72667	0.3829	117.568	234.59	351.583	468.613	585.375	702.177	819.312
3.73333	0.376225	0.827387	1.12875	1.36944	1.65109	1.68292	1.7454	2.13259			3.73333	0.376225	117.57	234.613	351.596	468.62	585.394	702.198	819.328
3.74	0.372887	0.830779	1.14454	1.38377	1.66328	1.70198	1.76793	2.15227			3.74	0.372887	117.573	234.629	351.61	468.632	585.413	702.221	819.347
3.74667	0.375271	0.832961	1.15053	1.39638	1.67658	1.72078	1.78553	2.17081			3.74667	0.375271	117.575	234.635	351.623	468.645	585.431	702.238	819.366
3.75333	0.383854	0.839496	1.15564	1.40855	1.69227	1.74214	1.79999	2.18909			3.75333	0.383854	117.582	234.64	351.635	468.661	585.453	702.253	819.384
3.76	0.393867	0.855976	1.16592	1.42754	1.7125	1.7721	1.8182	2.21302			3.76	0.393867	117.598	234.65	351.654	468.681	585.483	702.271	819.408
3.76667	0.398159	0.877559	1.17892	1.44973	1.73656	1.80826	1.84661	2.23762			3.76667	0.398159	117.62	234.663	351.676	468.705	585.519	702.299	819.433
3.77333	0.399113	0.896235	1.19044	1.47144	1.76029	1.84087	1.87897	2.25567			3.77333	0.399113	117.638	234.675	351.698	468.729	585.552	702.332	819.451
3.78	0.395775	0.90631	1.19909	1.48823	1.77879	1.86714	1.90774	2.27061			3.78	0.395775	117.648	234.683	351.715	468.747	585.578	702.361	819.466
3.78667	0.394821	0.919086	1.21472	1.50899	1.79421	1.88638	1.93022	2.28594			3.78667	0.394821	117.661	234.699	351.735	468.763	585.597	702.383	819.481
3.79333	0.394344	0.931262	1.23119	1.53436	1.81215	1.90277	1.95429	2.30667			3.79333	0.394344	117.673	234.715	351.761	468.781	585.613	702.407	819.502
3.8	0.395775	0.933658	1.23931	1.55886	1.82783	1.91462	1.98133	2.32704			3.8	0.395775	117.676	234.724	351.785	468.796	585.625	702.434	819.522
3.80667	0.395298	0.925955	1.23542	1.57574	1.8406	1.92257	2.00682	2.35062			3.80667	0.395298	117.668	234.72	351.802	468.809	585.633	702.46	819.546
3.81333	0.395298	0.92089	1.2275	1.58514	1.8529	1.93302	2.02763	2.37668			3.81333	0.395298	117.663	234.712	351.812	468.821	585.644	702.48	819.572
3.82	0.404358	0.929858	1.22979	1.59896	1.87219	1.95469	2.0486	2.40671			3.82	0.404358	117.672	234.714	351.825	468.841	585.665	702.501	819.602
3.82667	0.417233	0.945935	1.23967	1.61667	1.90025	1.9901	2.08005	2.44483			3.82667	0.417233	117.688	234.724	351.843	468.869	585.701	702.533	819.64
3.83333	0.426292	0.964386	1.25621	1.63543	1.93009	2.02703	2.11683	2.48447			3.83333	0.426292	117.707	234.74	351.862	468.899	585.738	702.57	819.679
3.84	0.426292	0.982926	1.27809	1.65286	1.95732	2.06182	2.15381	2.52718			3.84	0.426292	117.725	234.762	351.879	468.926	585.772	702.607	819.722
3.84667	0.424385	0.99955	1.30425	1.67227	1.98183	2.09086	2.18703	2.56849			3.84667	0.424385	117.742	234.789	351.899	468.95	585.802	702.64	819.763
3.85333	0.42057	1.00399	1.32633	1.69167	2.00175	2.11679	2.21633	2.60829			3.85333	0.42057	117.746	234.811	351.918	468.97	585.827	702.669	819.803
3.86	0.412941	0.997686	1.34053	1.70345	2.01414	2.13366	2.23962	2.63825			3.86	0.412941	117.74	234.825	351.93	468.983	585.844	702.692	819.833
3.86667	0.404358	0.992923	1.3496	1.71086	2.02184	2.14794	2.2602	2.66504			3.86667	0.404358	117.735	234.834	351.937	468.99	585.859	702.713	819.86
3.87333	0.398636	0.994586	1.35841	1.72108	2.03225	2.16691	2.28123	2.69274			3.87333	0.398636	117.737	234.843	351.947	469.001	585.878	702.734	819.888
3.88	0.393867	0.997427	1.36507	1.73448	2.04577	2.1919	2.30468	2.7243			3.88	0.393867	117.74	234.849	351.961	469.014	585.903	702.757	819.919
3.88667	0.391483	1.0057	1.37573	1.75181	2.06458	2.21696	2.32618	2.75151			3.88667	0.391483	117.748	234.86	351.978	469.033	585.928	702.779	819.946
3.89333	0.394821	1.02497	1.39881	1.77685	2.09628	2.24748	2.35188	2.78056			3.89333	0.394821	117.767	234.883	352.003	469.065	585.958	702.805	819.976
3.9	0.402927	1.05299	1.43112	1.81088	2.14177	2.28847	2.38778	2.8217			3.9	0.402927	117.795	234.915	352.037	469.11	585.999	702.841	820.017
3.90667	0.406742	1.07723	1.46156	1.84507	2.19375	2.33739	2.43284	2.8701			3.90667	0.406742	117.819	234.946	352.071	469.162	586.048	702.886	820.065
3.91333	0.406742	1.09528	1.49105	1.87246	2.24141	2.38832	2.4822	2.91708			3.91333	0.406742	117.837	234.975	352.099	469.21	586.099	702.935	820.112
3.92	0.407696	1.11524	1.52103	1.89807	2.28655	2.43647	2.53115	2.95983			3.92	0.407696	117.857	235.005	352.124	469.255	586.147	702.984	820.155
3.92667	0.409126	1.13707	1.5524	1.92647	2.32808	2.48566	2.58316	3.00754			3.92667	0.409126	117.879	235.037	352.153	469.297	586.196	703.036	820.202
3.93333	0.403404	1.15558	1.58092	1.95722	2.36228	2.53182	2.63825	3.05882			3.93333	0.403404	117.898	235.065	352.184	469.331	586.242	703.091	820.254
3.94	0.394821	1.16635	1.60551	1.9887	2.3889	2.57205	2.69121	3.10511			3.94	0.394821	117.908	235.09	352.215	469.357	586.283	703.144	820.3
3.94667	0.395298	1.17614	1.64058	2.02714	2.41499	2.60635	2.74073	3.14652			3.94667	0.395298	117.918	235.125	352.254	469.384	586.317	703.194	820.341
3.95333	0.41008	1.19147	1.68309	2.07357	2.45063	2.64268	2.78926	3.19362			3.95333	0.41008	117.934	235.167	352.3	469.419	586.353	703.242	820.389
3.96	0.432968	1.21249	1.7289	2.12425	2.4951	2.68925	2.84072	3.24985			3.96	0.432968	117.955	235.213	352.351	469.464	586.4	703.294	820.445
3.96667	0.455379	1.23259	1.76951	2.17402	2.54442	2.747	2.89812	3.31201			3.96667	0.455379	117.975	235.254	352.4	469.513	586.458	703.351	820.507
3.97333	0.478268	1.24951	1.80359	2.21978	2.59244	2.80696	2.95673	3.37301			3.97333	0.478268	117.992	235.288	352.446	469.561	586.518	703.41	820.568
3.98	0.50211	1.27569	1.83645	2.26422	2.63822	2.86444	3.01602	3.43325			3.98	0.50211	118.018	235.321	352.491	469.607	586.575	703.469	820.628
3.98667	0.526428	1.31268	1.86724	2.30845	2.68414	2.92309	3.08016	3.49835			3.98667	0.526428	118.055	235.352	352.535	469.653	586.634	703.533	820.693
3.99333	0.547886	1.35349	1.89756	2.35528	2.73114	2.98675	3.15177	3.56471			3.99333	0.547886	118.096	235.382	352.582	469.7	586.697	703.605	820.76
4	0.56839	1.39123	1.92958	2.40192	2.77894	3.0504	3.22456	3.6313			4	0.56839	118.133	235.414	352.628	469.747	586.761	703.677	820.826
4.00667	0.593662	1.43348	1.97088	2.45041	2.82788	3.10884	3.29134	3.69522			4.00667	0.593662	118.176	235.455	352.677	469.796	586.82	703.744	820.89
4.01333	0.617981	1.48126	2.0239	2.50316	2.88083	3.16697	3.35748	3.76184			4.01333	0.617981	118.223	235.508	352.73	469.849	586.878	703.81	820.957
4.02	0.635624	1.52421	2.08211	2.55906	2.93803	3.22796	3.42677	3.83399			4.02	0.635624	118.266	235.566	352.785	469.907	586.939	703.88	821.029
4.02667	0.641346	1.55471	2.13407	2.60955	2.99522	3.28626	3.49753	3.90618			4.02667	0.641346	118.297	235.618	352.836	469.964	586.997	703.95	821.101
4.03333	0.645161	1.58172	2.17872	2.6554	3.04995	3.33916	3.56124	3.97895			4.03333	0.645161	118.324	235.663	352.882	470.018	587.05	704.014	821.174
4.04	0.651836	1.61153	2.21854	2.70016	3.10248	3.39479	3.62475	4.05485			4.04	0.651836	118.354	235.703	352.927	470.071	587.105	704.078	821.25
4.04667	0.660896	1.64447	2.25434	2.74443	3.15397	3.45542	3.69306	4.13032			4.04667	0.660896	118.387	235.739	352.971	470.123	587.166	704.146	821.325
4.05333	0.671387	1.67444	2.28241	2.78555	3.20452	3.52271	3.765	4.20322			4.05333	0.671387	118.417	235.767	353.012	470.173	587.233	704.218	821.398
4.06	0.682831	1.7048	2.30275	2.82632	3.25216	3.58737	3.833	4.27217			4.06	0.682831	118.447	235.787	353.053	470.221	587.298	704.286	821.467
4.06667	0.699997	1.7409	2.33075	2.87634	3.30194	3.65185	3.89606	4.34238			4.06667	0.699997	118.483	235.815	353.103	470.27	587.363	704.349	821.537
4.07333	0.715733	1.77494	2.3686	2.93077	3.35593	3.71376	3.95998	4.41393			4.07333	0.715733	118.517	235.853	353.157	470.324	587.424	704.413	821.609
4.08	0.728607	1.80433	2.41802	2.98428	3.41483	3.76794	4.02429	4.48348			4.08	0.728607	118.546	235.902	353.211	470.383	587.479	704.477	821.678
4.08667	0.73576	1.82905	2.46992	3.03314	3.47733	3.8199	4.0918	4.55433			4.08667	0.73576	118.571	235.954	353.26	470.446	587.531	704.545	821.749
4.09333	0.743389	1.85978	2.52259	3.08358	3.54118	3.87242	4.16317	4.62571			4.09333	0.743389	118.602	236.007	353.31	470.51	587.583	704.616	821.821
4.1	0.751972	1.89467	2.57369	3.13419	3.60575	3.93503	4.23979	4.70137			4.1	0.751972	118.637	236.058	353.361	470.574	587.646	704.693	821.896
4.10667	0.760078	1.9259	2.61684	3.17678	3.65939	4.00049	4.31459	4.77045			4.10667	0.760078	118.668	236.101	353.403	470.628	587.711	704.767	821.965
4.11333	0.768661	1.95683	2.65254	3.20863	3.70229	4.06261	4.3822	4.83043			4.11333	0.768661	118.699	236.137	353.435	470.671	587.773	704.835	822.025
4.12	0.779152	1.99218	2.68312	3.23679	3.73805	4.11909	4.4428	4.8834			4.12	0.779152	118.734	236.167	353.463	470.707	587.83	704.896	822.078
4.12667	0.797272	2.03064	2.71394	3.26809	3.77224	4.16967	4.49787	4.93274			4.12667	0.797272	118.773	236.198	353.494	470.741	587.88	704.951	822.128
4.13333	0.815868	2.06465	2.7408	3.29628	3.80418	4.21726	4.54892	4.97902			4.13333	0.815868	118.807	236.225	353.523	470.773	587.928	705.002	822.174
4.14	0.828743	2.0865	2.75693	3.31174	3.8266	4.25453	4.59102	5.01684			4.14	0.828743	118.829	236.241	353.538	470.795	587.965	705.044	822.212
4.14667	0.834942	2.10044	2.76849	3.32101	3.84408	4.28124	4.62329	5.04577			4.14667	0.834942	118.843	236.253	353.547	470.813	587.992	705.076	822.241
4.15333	0.832081	2.10461	2.77886	3.33096	3.8566	4.29848	4.6504	5.06906			4.15333	0.832081	118.847	236.263	353.557	470.825	588.009	705.103	822.264
4.16	0.821114	2.10169	2.78404	3.33957	3.86162	4.30305	4.66882	5.0851			4.16	0.821114	118.844	236.268	353.566	470.83	588.014	705.122	822.28
4.16667	0.803471	2.09085	2.78131	3.34056	3.85575	4.29737	4.67861	5.09108			4.16667	0.803471	118.833	236.266	353.567	470.824	588.008	705.131	822.286
4.17333	0.788689	2.07508	2.77221	3.33601	3.84189	4.28364	4.67669	5.08629			4.17333	0.788689	118.817	236.256	353.562	470.81	587.994	705.129	822.281
4.18	0.782967	2.05932	2.76361	3.33237	3.82557	4.26992	4.66741	5.0732			4.18	0.782967	118.801	236.248	353.559	470.794	587.981	705.12	822.268
4.18667	0.78392	2.04041	2.74994	3.3268	3.80541	4.2547	4.65115	5.05217			4.18667	0.78392	118.783	236.234	353.553	470.774	587.965	705.104	822.247
4.19333	0.788212	2.0196	2.7277	3.30833	3.77712	4.22871	4.62223	5.01991			4.19333	0.788212	118.762	236.212	353.535	470.746	587.939	705.075	822.215
4.2	0.79298	1.99404	2.69737	3.27335	3.73886	4.19632	4.58232	4.97666			4.2	0.79298	118.736	236.182	353.5	470.707	587.907	705.035	822.172
4.20667	0.798702	1.96942	2.66131	3.22531	3.69243	4.15409	4.53145	4.92007			4.20667	0.798702	118.712	236.146	353.452	470.661	587.865	704.984	822.115
4.21333	0.801563	1.94318	2.61886	3.16803	3.63687	4.10067	4.47055	4.8463			4.21333	0.801563	118.685	236.103	353.394	470.605	587.811	704.923	822.041
4.22	0.797272	1.90862	2.56952	3.1018	3.56959	4.03007	4.39521	4.75808			4.22	0.797272	118.651	236.054	353.328	470.538	587.741	704.848	821.953
4.22667	0.786781	1.86611	2.51318	3.02555	3.49134	3.94494	4.30618	4.65666			4.22667	0.786781	118.608	235.997	353.252	470.46	587.656	704.759	821.852
4.23333	0.775337	1.82086	2.45076	2.94529	3.40443	3.85395	4.20918	4.54344			4.23333	0.775337	118.563	235.935	353.172	470.373	587.565	704.662	821.738
4.24	0.76437	1.77482	2.37945	2.86495	3.30907	3.75561	4.10258	4.4192			4.24	0.76437	118.517	235.864	353.091	470.278	587.466	704.555	821.614
4.24667	0.747681	1.72232	2.29882	2.78374	3.20335	3.64777	3.98158	4.28532			4.24667	0.747681	118.464	235.783	353.01	470.172	587.358	704.434	821.48
4.25333	0.720978	1.65911	2.21272	2.69545	3.08717	3.52483	3.84379	4.14706			4.25333	0.720978	118.401	235.697	352.922	470.056	587.236	704.297	821.342
4.26	0.691414	1.59213	2.12762	2.59414	2.96789	3.38966	3.69566	4.00036			4.26	0.691414	118.334	235.612	352.821	469.936	587.1	704.148	821.195
4.26667	0.665665	1.525	2.03999	2.48236	2.84457	3.24629	3.54505	3.84641			4.26667	0.665665	118.267	235.524	352.709	469.813	586.957	703.998	821.041
4.27333	0.646114	1.46179	1.95198	2.3702	2.71825	3.10065	3.39128	3.68263			4.27333	0.646114	118.204	235.436	352.597	469.687	586.811	703.844	820.878
4.28	0.624657	1.39804	1.86391	2.25638	2.58895	2.95877	3.23664	3.51463			4.28	0.624657	118.14	235.348	352.483	469.557	586.669	703.689	820.71
4.28667	0.603199	1.33468	1.77623	2.138	2.45635	2.82029	3.07994	3.3422			4.28667	0.603199	118.077	235.26	352.364	469.425	586.531	703.533	820.537
4.29333	0.579357	1.27585	1.68974	2.0178	2.32365	2.68279	2.92755	3.16788			4.29333	0.579357	118.018	235.174	352.244	469.292	586.393	703.38	820.363
4.3	0.551224	1.21891	1.59942	1.90153	2.18573	2.54093	2.77408	2.99391			4.3	0.551224	117.961	235.084	352.128	469.154	586.252	703.227	820.189
4.30667	0.516415	1.16019	1.50828	1.7896	2.04798	2.39556	2.61685	2.8195			4.30667	0.516415	117.902	234.993	352.016	469.017	586.106	703.07	820.014
4.31333	0.47493	1.0958	1.41242	1.67247	1.91345	2.24804	2.4571	2.64545			4.31333	0.47493	117.838	234.897	351.899	468.882	585.959	702.91	819.84
4.32	0.432014	1.02505	1.31258	1.54885	1.78352	2.09641	2.29808	2.46878			4.32	0.432014	117.767	234.797	351.775	468.752	585.807	702.751	819.664
4.32667	0.39196	0.95105	1.2157	1.4271	1.6561	1.94054	2.13869	2.29128			4.32667	0.39196	117.693	234.7	351.654	468.625	585.651	702.591	819.486
4.33333	0.360966	0.877581	1.1284	1.31389	1.52845	1.78776	1.97948	2.11633			4.33333	0.360966	117.62	234.613	351.54	468.497	585.498	702.432	819.311
4.34	0.340939	0.812788	1.05502	1.21298	1.4054	1.64644	1.82718	1.94639			4.34	0.340939	117.555	234.539	351.439	468.374	585.357	702.28	819.141
4.34667	0.332355	0.762975	0.989949	1.1253	1.29171	1.52189	1.68983	1.79044			4.34667	0.332355	117.505	234.474	351.352	468.26	585.233	702.143	818.985
4.35333	0.328541	0.723028	0.933313	1.05186	1.18878	1.41199	1.56951	1.65296			4.35333	0.328541	117.465	234.418	351.278	468.157	585.123	702.022	818.848
4.36	0.324726	0.687526	0.886844	0.988325	1.09462	1.31257	1.4562	1.52916			4.36	0.324726	117.43	234.371	351.215	468.063	585.023	701.909	818.724
4.36667	0.320911	0.655334	0.846546	0.930089	1.01079	1.22375	1.34711	1.41386			4.36667	0.320911	117.397	234.331	351.156	467.979	584.934	701.8	818.609
4.37333	0.314713	0.628746	0.805652	0.875767	0.940782	1.14519	1.2452	1.30671			4.37333	0.314713	117.371	234.29	351.102	467.909	584.856	701.698	818.502
4.38	0.301838	0.597715	0.757456	0.819808	0.88345	1.07298	1.15353	1.21123			4.38	0.301838	117.34	234.242	351.046	467.852	584.784	701.606	818.406
4.38667	0.277519	0.559857	0.706723	0.758411	0.82864	0.999558	1.0639	1.11969			4.38667	0.277519	117.302	234.191	350.985	467.797	584.71	701.517	818.315
4.39333	0.246525	0.521355	0.655346	0.696417	0.772179	0.925286	0.972463	1.02873			4.39333	0.246525	117.263	234.14	350.923	467.741	584.636	701.425	818.224
4.4	0.213623	0.489406	0.603371	0.640519	0.718438	0.857102	0.886128	0.945256			4.4	0.213623	117.232	234.088	350.867	467.687	584.568	701.339	818.14
4.40667	0.180244	0.459839	0.549485	0.592994	0.670165	0.792021	0.809806	0.875609			4.40667	0.180244	117.202	234.034	350.819	467.639	584.503	701.263	818.071
4.41333	0.148773	0.427617	0.496282	0.545519	0.619755	0.7252	0.739939	0.813372			4.41333	0.148773	117.17	233.981	350.772	467.588	584.436	701.193	818.008
4.42	0.123024	0.39452	0.451263	0.498255	0.566055	0.658378	0.675507	0.7518			4.42	0.123024	117.137	233.936	350.725	467.535	584.369	701.128	817.947
4.42667	0.106812	0.365524	0.414161	0.454998	0.513739	0.597056	0.620091	0.690663			4.42667	0.106812	117.108	233.898	350.681	467.482	584.308	701.073	817.886
4.43333	0.0972748	0.340288	0.385111	0.419006	0.469614	0.544712	0.575197	0.635278			4.43333	0.0972748	117.082	233.869	350.645	467.438	584.255	701.028	817.83
4.44	0.0987053	0.322056	0.367356	0.39476	0.433437	0.501057	0.538977	0.585231			4.44	0.0987053	117.064	233.852	350.621	467.402	584.212	700.992	817.78
4.44667	0.108242	0.309312	0.35938	0.377024	0.405083	0.470507	0.515158	0.546629			4.44667	0.108242	117.051	233.844	350.603	467.374	584.181	700.968	817.742
4.45333	0.119686	0.301344	0.357134	0.365375	0.384774	0.449374	0.498898	0.516541			4.45333	0.119686	117.043	233.841	350.592	467.353	584.16	700.952	817.711
4.46	0.123978	0.296503	0.349432	0.355436	0.370771	0.436142	0.482782	0.497087			4.46	0.123978	117.039	233.834	350.582	467.339	584.147	700.936	817.692
4.46667	0.125885	0.295212	0.33765	0.348672	0.361574	0.425445	0.459706	0.482594			4.46667	0.125885	117.037	233.822	350.575	467.33	584.136	700.913	817.678
4.47333	0.129223	0.296634	0.324767	0.343942	0.354429	0.416137	0.432463	0.471087			4.47333	0.129223	117.039	233.809	350.57	467.323	584.127	700.885	817.666
4.48	0.127792	0.291425	0.309545	0.333507	0.346267	0.402479	0.405961	0.457936			4.48	0.127792	117.034	233.794	350.56	467.315	584.113	700.859	817.653
4.48667	0.119686	0.27769	0.289134	0.31653	0.331448	0.380484	0.378285	0.436459			4.48667	0.119686	117.02	233.773	350.543	467.3	584.091	700.831	817.631
4.49333	0.11158	0.265623	0.268007	0.299089	0.310911	0.35492	0.348481	0.413331			4.49333	0.11158	117.008	233.752	350.525	467.279	584.066	700.801	817.608
4.5	0.113487	0.262141	0.258803	0.290514	0.291873	0.339502	0.322157	0.39559			4.5	0.113487	117.004	233.743	350.517	467.26	584.05	700.775	817.591
4.50667	0.122547	0.261835	0.259451	0.284794	0.273496	0.336167	0.304075	0.387522			4.50667	0.122547	117.004	233.744	350.511	467.242	584.047	700.757	817.582
4.51333	0.1297	0.257177	0.259562	0.277429	0.252414	0.336018	0.291316	0.380961			4.51333	0.1297	116.999	233.744	350.504	467.221	584.047	700.744	817.576
4.52	0.132561	0.255919	0.25735	0.268257	0.228818	0.331546	0.276005	0.372803			4.52	0.132561	116.998	233.742	350.495	467.197	584.042	700.729	817.568
4.52667	0.134468	0.260656	0.257318	0.261647	0.211474	0.323855	0.257598	0.363933			4.52667	0.134468	117.003	233.742	350.488	467.18	584.035	700.71	817.559
4.53333	0.135422	0.264544	0.258822	0.2555	0.205046	0.315117	0.245905	0.35224			4.53333	0.135422	117.007	233.743	350.482	467.174	584.026	700.699	817.547
4.54	0.132561	0.262078	0.256356	0.245973	0.204775	0.299035	0.242981	0.335011			4.54	0.132561	117.004	233.741	350.472	467.173	584.01	700.696	817.53
4.54667	0.128269	0.253303	0.248534	0.233866	0.20674	0.275353	0.242306	0.312878			4.54667	0.128269	116.995	233.733	350.46	467.175	583.986	700.695	817.508
4.55333	0.121593	0.241206	0.240252	0.222131	0.203678	0.248193	0.241222	0.293675			4.55333	0.121593	116.983	233.725	350.449	467.172	583.959	700.694	817.489
4.56	0.117779	0.225945	0.234528	0.212335	0.195812	0.227325	0.239434	0.279012			4.56	0.117779	116.968	233.719	350.439	467.164	583.938	700.692	817.474
4.56667	0.115871	0.209644	0.227764	0.204348	0.183909	0.217242	0.24062	0.267323			4.56667	0.115871	116.952	233.712	350.431	467.152	583.928	700.693	817.462
4.57333	0.11301	0.194366	0.216777	0.195851	0.169774	0.216225	0.239203	0.256846			4.57333	0.11301	116.937	233.701	350.422	467.138	583.927	700.692	817.452
4.58	0.107288	0.179575	0.203417	0.184708	0.152136	0.216606	0.222266	0.245631			4.58	0.107288	116.922	233.688	350.411	467.121	583.927	700.675	817.441
4.58667	0.0972748	0.167596	0.189053	0.169911	0.131914	0.211085	0.195829	0.231591			4.58667	0.0972748	116.91	233.673	350.396	467.1	583.922	700.649	817.427
4.59333	0.0867844	0.156371	0.176399	0.153021	0.117326	0.200907	0.169658	0.214481			4.59333	0.0867844	116.899	233.661	350.379	467.086	583.912	700.622	817.409
4.6	0.0762939	0.144904	0.163501	0.133365	0.105575	0.18988	0.151655	0.193617			4.6	0.0762939	116.887	233.648	350.36	467.074	583.901	700.604	817.389
4.60667	0.067234	0.132297	0.155185	0.116755	0.0931692	0.180338	0.13926	0.169778			4.60667	0.067234	116.874	233.639	350.343	467.062	583.891	700.592	817.365
4.61333	0.0610352	0.121685	0.151248	0.108138	0.0768337	0.167636	0.129381	0.144163			4.61333	0.0610352	116.864	233.636	350.335	467.045	583.878	700.582	817.339
4.62	0.0576973	0.117304	0.148776	0.106221	0.0598878	0.154545	0.125869	0.123008			4.62	0.0576973	116.859	233.633	350.333	467.028	583.865	700.579	817.318
4.62667	0.0567436	0.119447	0.144242	0.106931	0.0449939	0.146079	0.126622	0.110409			4.62667	0.0567436	116.862	233.629	350.333	467.014	583.857	700.579	817.305
4.63333	0.0576973	0.12482	0.134834	0.107205	0.0338987	0.145888	0.128148	0.101922			4.63333	0.0576973	116.867	233.619	350.334	467.002	583.857	700.581	817.297
4.64	0.0605583	0.132645	0.123108	0.109123	0.0285636	0.147013	0.121878	0.0946984			4.64	0.0605583	116.875	233.607	350.336	466.997	583.858	700.575	817.29
4.64667	0.0653267	0.136935	0.111186	0.108274	0.0268689	0.139462	0.106522	0.0860183			4.64667	0.0653267	116.879	233.595	350.335	466.995	583.85	700.559	817.281
4.65333	0.0705719	0.135026	0.0964018	0.0981619	0.0237718	0.128284	0.0852738	0.0800286			4.65333	0.0705719	116.877	233.581	350.325	466.992	583.839	700.538	817.275
4.66	0.0758171	0.128765	0.0839422	0.0832855	0.0176037	0.118568	0.064093	0.0712455			4.66	0.0758171	116.871	233.568	350.31	466.986	583.829	700.517	817.266
4.66667	0.0777245	0.120844	0.0760214	0.0687976	0.0151381	0.111605	0.0479197	0.0612712			4.66667	0.0777245	116.863	233.56	350.295	466.984	583.822	700.501	817.256
4.67333	0.0748634	0.115124	0.0765002	0.0590625	0.0182217	0.103217	0.0366356	0.0557091			4.67333	0.0748634	116.857	233.561	350.285	466.987	583.814	700.489	817.251
4.68	0.0681877	0.106015	0.076928	0.0506358	0.0230588	0.0937898	0.0318183	0.0575676			4.68	0.0681877	116.848	233.561	350.277	466.992	583.804	700.485	817.253
4.68667	0.061512	0.0989711	0.0717914	0.0438166	0.0285876	0.0859157	0.0316206	0.0659529			4.68667	0.061512	116.841	233.556	350.27	466.997	583.797	700.484	817.261
4.69333	0.0524521	0.0976386	0.0656905	0.0416285	0.0364956	0.0824417	0.0372998	0.0759236			4.69333	0.0524521	116.84	233.55	350.268	467.005	583.793	700.49	817.271
4.7	0.0414848	0.102262	0.0617307	0.04003	0.0468552	0.0830968	0.0439137	0.0853986			4.7	0.0414848	116.844	233.546	350.266	467.015	583.794	700.497	817.28
4.70667	0.0305176	0.106232	0.059502	0.0372199	0.0540763	0.0871315	0.0475544	0.0909466			4.70667	0.0305176	116.848	233.544	350.264	467.023	583.798	700.5	817.286
4.71333	0.0209808	0.103525	0.0553644	0.0302955	0.0535535	0.0905065	0.0491248	0.0901328			4.71333	0.0209808	116.846	233.54	350.257	467.022	583.801	700.502	817.285
4.72	0.0166893	0.104564	0.052589	0.0244295	0.0515007	0.0945784	0.0486461	0.0853625			4.72	0.0166893	116.847	233.537	350.251	467.02	583.805	700.501	817.28
4.72667	0.0162125	0.107172	0.0528123	0.0182245	0.0497049	0.103638	0.0578636	0.080275			4.72667	0.0162125	116.849	233.537	350.245	467.018	583.814	700.511	817.275
4.73333	0.0152588	0.107766	0.0524529	0.00959157	0.0462314	0.113568	0.0696587	0.0734734			4.73333	0.0152588	116.85	233.537	350.236	467.015	583.824	700.522	817.268
4.74	0.0128746	0.102251	0.0488447	0.00135066	0.0366298	0.118895	0.0764923	0.0679092			4.74	0.0128746	116.844	233.533	350.228	467.005	583.83	700.529	817.263
4.74667	0.0104904	0.0938396	0.0471096	-0.000458261	0.0275018	0.113389	0.0756916	0.0632938			4.74667	0.0104904	116.836	233.531	350.226	466.996	583.824	700.529	817.258
4.75333	0.0133514	0.0902212	0.0482596	0.00891586	0.0203378	0.103742	0.0699137	0.0613306			4.75333	0.0133514	116.832	233.533	350.235	466.989	583.814	700.523	817.256
4.76	0.0224113	0.0907884	0.0574098	0.0241662	0.0152955	0.0981764	0.0676795	0.0648185			4.76	0.0224113	116.833	233.542	350.251	466.984	583.809	700.52	817.26
4.76667	0.0300407	0.097783	0.0715569	0.040836	0.0165831	0.0970283	0.0654881	0.074548			4.76667	0.0300407	116.84	233.556	350.267	466.985	583.808	700.518	817.269
4.77333	0.0348091	0.105586	0.0865125	0.0536277	0.0252701	0.0981192	0.0607758	0.086525			4.77333	0.0348091	116.848	233.571	350.28	466.994	583.809	700.514	817.281
4.78	0.0367165	0.112392	0.0971333	0.065443	0.0360311	0.100596	0.0568686	0.090724			4.78	0.0367165	116.855	233.581	350.292	467.005	583.811	700.51	817.286
4.78667	0.0395775	0.120559	0.102916	0.0727259	0.0410136	0.103278	0.0582448	0.0854245			4.78667	0.0395775	116.863	233.587	350.299	467.01	583.814	700.511	817.28
4.79333	0.0376701	0.128646	0.107189	0.0703845	0.0448836	0.107858	0.0644064	0.0782347			4.79333	0.0376701	116.871	233.591	350.297	467.013	583.819	700.517	817.273
4.8	0.0252724	0.13278	0.107984	0.0609319	0.0479273	0.108604	0.0646222	0.0689137			4.8	0.0252724	116.875	233.592	350.287	467.016	583.819	700.517	817.264
4.80667	0.00619888	0.127387	0.102591	0.0490636	0.0453499	0.102782	0.0585076	0.0570771			4.80667	0.00619888	116.87	233.587	350.275	467.014	583.813	700.511	817.252
4.81333	-0.00762939	0.11822	0.0977159	0.0445062	0.0358996	0.0905146	0.0536156	0.043602			4.81333	-0.00762939	116.86	233.582	350.271	467.004	583.801	700.506	817.239
4.82	-0.0123978	0.108953	0.0941707	0.0450187	0.0252316	0.0801991	0.0541404	0.0360206			4.82	-0.0123978	116.851	233.578	350.271	466.994	583.791	700.507	817.231
4.82667	-0.0109673	0.100912	0.0908983	0.0478292	0.0185548	0.074534	0.0537853	0.0351887			4.82667	-0.0109673	116.843	233.575	350.274	466.987	583.785	700.507	817.23
4.83333	-0.0100136	0.0895959	0.0824434	0.048869	0.00973948	0.070674	0.0503637	0.0317671			4.83333	-0.0100136	116.832	233.567	350.275	466.978	583.781	700.503	817.227
4.84	-0.0104904	0.0740683	0.0673926	0.0423711	-0.00500586	0.0619172	0.0438708	0.0185985			4.84	-0.0104904	116.816	233.552	350.269	466.964	583.773	700.497	817.214
4.84667	-0.00953674	0.0597334	0.0549651	0.0303227	-0.0227344	0.0512508	0.0333057	0.000403981			4.84667	-0.00953674	116.802	233.539	350.257	466.946	583.762	700.486	817.195
4.85333	-0.0114441	0.0520811	0.0492201	0.0150405	-0.0350286	0.04397	0.0188149	-0.0102722			4.85333	-0.0114441	116.794	233.533	350.241	466.934	583.755	700.472	817.185
4.86	-0.0166893	0.0502244	0.0487939	0.00131932	-0.0379209	0.0378045	0.00738423	-0.00882823			4.86	-0.0166893	116.792	233.533	350.228	466.931	583.748	700.46	817.186
4.86667	-0.0305176	0.0437836	0.0475983	-0.011462	-0.0375301	0.0315331	0.0018169	-0.00390515			4.86667	-0.0305176	116.786	233.532	350.215	466.931	583.742	700.455	817.191
4.87333	-0.0457764	0.0343973	0.0458414	-0.0239715	-0.0347861	0.0244508	-0.00211052	-0.00306419			4.87333	-0.0457764	116.777	233.53	350.202	466.934	583.735	700.451	817.192
4.88	-0.0543594	0.0345338	0.0497926	-0.0298502	-0.0255617	0.0250097	-0.00618842	-0.00285056			4.88	-0.0543594	116.777	233.534	350.197	466.943	583.736	700.447	817.192
4.88667	-0.0519753	0.047038	0.0551442	-0.025194	-0.00680602	0.033686	-0.00483826	0.0023143			4.88667	-0.0519753	116.789	233.539	350.201	466.962	583.744	700.448	817.197
4.89333	-0.0419617	0.0616376	0.0568693	-0.0150809	0.0157855	0.0456288	0.00103904	0.00676109			4.89333	-0.0419617	116.804	233.541	350.211	466.984	583.756	700.454	817.202
4.9	-0.0295639	0.0681212	0.0557235	-0.00658351	0.0328513	0.0576895	0.0108737	0.00467479			4.9	-0.0295639	116.81	233.54	350.22	467.001	583.768	700.464	817.2
4.90667	-0.0143051	0.0758744	0.0572778	0.001211	0.0464872	0.0707878	0.0207847	0.00314173			4.90667	-0.0143051	116.818	233.542	350.228	467.015	583.781	700.474	817.198
4.91333	0.00190735	0.089179	0.0629529	0.0170749	0.0594466	0.0854369	0.0295598	0.0119168			4.91333	0.00190735	116.831	233.547	350.243	467.028	583.796	700.482	817.207
4.92	0.0162125	0.0979842	0.0703276	0.0382755	0.0696629	0.097412	0.0379269	0.0326817			4.92	0.0162125	116.84	233.555	350.265	467.038	583.808	700.491	817.228
4.92667	0.0214577	0.0917082	0.0750189	0.052934	0.0703717	0.105457	0.0463234	0.0515686			4.92667	0.0214577	116.834	233.559	350.279	467.039	583.816	700.499	817.247
4.93333	0.0185966	0.0778358	0.0768821	0.0588494	0.0602292	0.105351	0.0516336	0.0578325			4.93333	0.0185966	116.82	233.561	350.285	467.029	583.816	700.504	817.253
4.94	0.0133514	0.0672153	0.0777058	0.0568244	0.0490069	0.100771	0.0499978	0.0571504			4.94	0.0133514	116.809	233.562	350.283	467.018	583.811	700.503	817.252
4.94667	0.0104904	0.0606094	0.0768218	0.0518987	0.0411954	0.092784	0.0424787	0.0534459			4.94667	0.0104904	116.803	233.561	350.278	467.01	583.803	700.495	817.248
4.95333	0.00667572	0.0517581	0.0760768	0.0398809	0.0353373	0.0881237	0.0374093	0.0469461			4.95333	0.00667572	116.794	233.56	350.266	467.004	583.799	700.49	817.242
4.96	0	0.0425322	0.0740035	0.0202398	0.0293742	0.0851206	0.0353699	0.0325088			4.96	0	116.785	233.558	350.247	466.998	583.796	700.488	817.227
4.96667	-0.0100136	0.0357567	0.0710427	-0.00139627	0.024954	0.0780108	0.0347609	0.0137801			4.96667	-0.0100136	116.778	233.555	350.225	466.993	583.789	700.488	817.209
4.97333	-0.0181198	0.0320825	0.0668916	-0.0198311	0.0236514	0.0673424	0.0353004	0.00144494			4.97333	-0.0181198	116.774	233.551	350.207	466.992	583.778	700.488	817.196
4.98	-0.0247955	0.0308334	0.0594436	-0.0315997	0.0221035	0.0580652	0.0383388	-0.003146			4.98	-0.0247955	116.773	233.544	350.195	466.991	583.769	700.491	817.192
4.98667	-0.0286102	0.0329021	0.050545	-0.0394346	0.0175277	0.0537553	0.0422856	-0.00206022			4.98667	-0.0286102	116.775	233.535	350.187	466.986	583.764	700.495	817.193
4.99333	-0.0290871	0.0355185	0.036949	-0.04543	0.0107869	0.047512	0.0445618	0.000692739			4.99333	-0.0290871	116.778	233.521	350.181	466.979	583.758	700.497	817.196
5	-0.0257492	0.0381274	0.0200076	-0.0469245	0.00194251	0.0396317	0.0401806	0.00394099			5	-0.0257492	116.78	233.504	350.179	466.97	583.75	700.493	817.199
5.00667	-0.020504	0.0414217	0.00708945	-0.0429343	-0.00591397	0.0359709	0.0355546	0.00885177			5.00667	-0.020504	116.784	233.491	350.183	466.963	583.747	700.488	817.204
5.01333	-0.0166893	0.0457112	0.00422638	-0.036559	-0.00779116	0.0384972	0.0329619	0.0143653			5.01333	-0.0166893	116.788	233.488	350.19	466.961	583.749	700.486	817.209
5.02	-0.0143051	0.0496894	0.0101119	-0.0325592	-0.00411866	0.0421854	0.0350944	0.0198356			5.02	-0.0143051	116.792	233.494	350.194	466.964	583.753	700.488	817.215
5.02667	-0.0166893	0.046195	0.0156774	-0.0325498	0.00022022	0.0424598	0.0335339	0.0192288			5.02667	-0.0166893	116.788	233.5	350.194	466.969	583.753	700.486	817.214
5.03333	-0.0200272	0.0351754	0.0161019	-0.0355886	0.000378735	0.0392908	0.0248341	0.01339			5.03333	-0.0200272	116.777	233.5	350.191	466.969	583.75	700.478	817.208
5.04	-0.026226	0.0223584	0.0171132	-0.0392434	-0.00201293	0.0326117	0.0157838	0.0105386			5.04	-0.026226	116.764	233.501	350.187	466.967	583.743	700.469	817.205
5.04667	-0.0276566	0.01862	0.0205273	-0.0429308	-0.00483108	0.0281575	0.00937726	0.0112846			5.04667	-0.0276566	116.761	233.505	350.183	466.964	583.739	700.462	817.206
5.05333	-0.0267029	0.0178037	0.0192342	-0.0448154	-0.00922131	0.031218	0.0075933	0.014269			5.05333	-0.0267029	116.76	233.504	350.182	466.959	583.742	700.46	817.209
5.06	-0.0276566	0.0127429	0.00797457	-0.0493554	-0.0186327	0.0342333	0.00298724	0.0120472			5.06	-0.0276566	116.755	233.492	350.177	466.95	583.745	700.456	817.207
5.06667	-0.0362396	0.00292613	-0.0089948	-0.0581993	-0.0312862	0.0253181	-0.000202081	0.0059968			5.06667	-0.0362396	116.745	233.475	350.168	466.937	583.736	700.453	817.201
5.07333	-0.0486374	0.000226066	-0.0212316	-0.0646962	-0.0435232	0.00619676	0.000698284	-0.0055006			5.07333	-0.0486374	116.742	233.463	350.162	466.925	583.717	700.454	817.189
5.08	-0.0605583	0.00166068	-0.0307642	-0.0691031	-0.050666	-0.0137165	0.00323716	-0.0191742			5.08	-0.0605583	116.744	233.454	350.157	466.918	583.697	700.456	817.176
5.08667	-0.0696182	-0.00230253	-0.0414032	-0.0735408	-0.0550196	-0.0330113	0.00225366	-0.0316018			5.08667	-0.0696182	116.74	233.443	350.153	466.914	583.678	700.455	817.163
5.09333	-0.079155	-0.00966327	-0.0540091	-0.0809774	-0.0626861	-0.0574752	-0.00601543	-0.0427319			5.09333	-0.079155	116.732	233.43	350.145	466.906	583.653	700.447	817.152
5.1	-0.082016	-0.0136637	-0.0608705	-0.0855672	-0.0732703	-0.0833386	-0.0187325	-0.0516343			5.1	-0.082016	116.728	233.423	350.141	466.895	583.627	700.434	817.143
5.10667	-0.0762939	-0.00732504	-0.0559624	-0.0821673	-0.0770077	-0.0961254	-0.031008	-0.0538962			5.10667	-0.0762939	116.735	233.428	350.144	466.892	583.615	700.422	817.141
5.11333	-0.067234	-0.000525218	-0.0463016	-0.0771779	-0.0688294	-0.095513	-0.0392531	-0.0449752			5.11333	-0.067234	116.742	233.438	350.149	466.9	583.615	700.414	817.15
5.12	-0.0605583	0.00520889	-0.0372296	-0.0736955	-0.058534	-0.0901232	-0.0460013	-0.0331267			5.12	-0.0605583	116.747	233.447	350.153	466.91	583.621	700.407	817.162
5.12667	-0.0596046	0.0076042	-0.0314964	-0.0718691	-0.0559031	-0.087477	-0.0529481	-0.0243379			5.12667	-0.0596046	116.75	233.453	350.155	466.913	583.623	700.4	817.171
5.13333	-0.061512	0.00652224	-0.0268564	-0.0706424	-0.0597802	-0.0867548	-0.064603	-0.026456			5.13333	-0.061512	116.749	233.457	350.156	466.909	583.624	700.388	817.168
5.14	-0.0638962	0.00727946	-0.0199003	-0.0650046	-0.0604086	-0.0815757	-0.0754846	-0.0344766			5.14	-0.0638962	116.749	233.464	350.161	466.908	583.629	700.377	817.16
5.14667	-0.0634193	0.0073982	-0.0131058	-0.0599896	-0.0572447	-0.0684586	-0.0782662	-0.0401192			5.14667	-0.0634193	116.75	233.471	350.166	466.911	583.642	700.375	817.155
5.15333	-0.0629425	0.00488453	-0.0103743	-0.0620467	-0.0611882	-0.0530308	-0.0754732	-0.0492472			5.15333	-0.0629425	116.747	233.474	350.164	466.907	583.658	700.377	817.146
5.16	-0.0662804	-0.00298828	-0.0144324	-0.070407	-0.0735544	-0.0414173	-0.0747065	-0.0604014			5.16	-0.0662804	116.739	233.47	350.156	466.895	583.669	700.378	817.135
5.16667	-0.0724792	-0.0124445	-0.0191202	-0.0812626	-0.0837733	-0.0364077	-0.0790864	-0.0781327			5.16667	-0.0724792	116.73	233.465	350.145	466.885	583.674	700.374	817.117
5.17333	-0.0753403	-0.0156059	-0.0222816	-0.0893499	-0.0838534	-0.0354113	-0.0831505	-0.0922105			5.17333	-0.0753403	116.727	233.462	350.137	466.885	583.675	700.37	817.103
5.18	-0.0753403	-0.0181506	-0.028641	-0.097675	-0.0794031	-0.0356446	-0.085907	-0.0992585			5.18	-0.0753403	116.724	233.456	350.129	466.889	583.675	700.367	817.096
5.18667	-0.0782013	-0.0230206	-0.0406636	-0.106298	-0.0809656	-0.0386807	-0.0922698	-0.105144			5.18667	-0.0782013	116.719	233.444	350.12	466.888	583.672	700.361	817.09
5.19333	-0.0796318	-0.0261311	-0.0509267	-0.107115	-0.0834804	-0.0438191	-0.103137	-0.111243			5.19333	-0.0796318	116.716	233.433	350.119	466.885	583.667	700.35	817.084
5.2	-0.0758171	-0.0220355	-0.0544604	-0.0988175	-0.078052	-0.0437808	-0.107539	-0.111354			5.2	-0.0758171	116.72	233.43	350.128	466.89	583.667	700.345	817.084
5.20667	-0.0648499	-0.0103612	-0.0542302	-0.0852618	-0.068427	-0.0382444	-0.104827	-0.10292			5.20667	-0.0648499	116.732	233.43	350.141	466.9	583.672	700.348	817.092
5.21333	-0.0591278	-0.00384883	-0.0577314	-0.0759881	-0.063064	-0.029307	-0.0973954	-0.095488			5.21333	-0.0591278	116.738	233.427	350.15	466.905	583.681	700.355	817.099
5.22	-0.058651	-0.00275594	-0.0618838	-0.0708009	-0.0635004	-0.0252861	-0.0963154	-0.0963154			5.22	-0.058651	116.739	233.422	350.156	466.905	583.685	700.356	817.099
5.22667	-0.061512	-0.00353406	-0.0607545	-0.0680342	-0.0624303	-0.0269347	-0.0978063	-0.0992368			5.22667	-0.061512	116.739	233.424	350.158	466.906	583.684	700.355	817.096
5.23333	-0.0658035	-0.00652221	-0.0580206	-0.0695552	-0.0594979	-0.0297779	-0.0950469	-0.100769			5.23333	-0.0658035	116.736	233.426	350.157	466.909	583.681	700.358	817.094
5.24	-0.0748634	-0.0113991	-0.0552681	-0.0748409	-0.059777	-0.0338183	-0.0923612	-0.10619			5.24	-0.0748634	116.731	233.429	350.152	466.909	583.677	700.36	817.089
5.24667	-0.0901222	-0.017591	-0.0566917	-0.0803729	-0.0643399	-0.0388417	-0.0930237	-0.114481			5.24667	-0.0901222	116.725	233.428	350.146	466.904	583.672	700.36	817.08
5.25333	-0.101089	-0.0209896	-0.0577061	-0.0835671	-0.0693204	-0.0466557	-0.0968025	-0.119691			5.25333	-0.101089	116.721	233.427	350.143	466.899	583.664	700.356	817.075
5.26	-0.103474	-0.0200244	-0.0548335	-0.0857478	-0.0697356	-0.0545955	-0.0941423	-0.117984			5.26	-0.103474	116.722	233.429	350.141	466.899	583.656	700.359	817.077
5.26667	-0.100613	-0.0165594	-0.0513685	-0.0851477	-0.066596	-0.0576173	-0.0843886	-0.111091			5.26667	-0.100613	116.726	233.433	350.141	466.902	583.653	700.368	817.084
5.27333	-0.100136	-0.0138805	-0.0486896	-0.0847633	-0.069177	-0.061514	-0.0763875	-0.104998			5.27333	-0.100136	116.728	233.436	350.142	466.899	583.649	700.376	817.09
5.28	-0.0972748	-0.0136738	-0.0480061	-0.0815366	-0.0747555	-0.0689825	-0.0717323	-0.102727			5.28	-0.0972748	116.728	233.436	350.145	466.894	583.642	700.381	817.092
5.28667	-0.0920296	-0.0110077	-0.0448632	-0.0792645	-0.0736042	-0.0735896	-0.0663375	-0.102577			5.28667	-0.0920296	116.731	233.439	350.147	466.895	583.637	700.386	817.092
5.29333	-0.0905991	-0.0093673	-0.0432227	-0.0797554	-0.0672263	-0.0729205	-0.0595892	-0.101074			5.29333	-0.0905991	116.733	233.441	350.147	466.901	583.638	700.393	817.094
5.3	-0.0929832	-0.00759988	-0.0462237	-0.0808305	-0.0633847	-0.0691269	-0.0563668	-0.0992821			5.3	-0.0929832	116.735	233.438	350.146	466.905	583.642	700.396	817.096
5.30667	-0.0963211	-0.0068915	-0.0512374	-0.0835599	-0.0653813	-0.0640565	-0.058443	-0.100405			5.30667	-0.0963211	116.735	233.433	350.143	466.903	583.647	700.394	817.095
5.31333	-0.0948906	-0.00296432	-0.0520785	-0.0828249	-0.0643568	-0.0559527	-0.0630282	-0.102129			5.31333	-0.0948906	116.739	233.432	350.144	466.904	583.655	700.39	817.093
5.32	-0.0882149	0.00446881	-0.0494138	-0.0787667	-0.0546609	-0.0405767	-0.0659596	-0.0993382			5.32	-0.0882149	116.747	233.435	350.148	466.914	583.67	700.387	817.096
5.32667	-0.0810623	0.00746596	-0.0516618	-0.0769191	-0.0462275	-0.0233703	-0.064955	-0.0930884			5.32667	-0.0810623	116.75	233.433	350.149	466.922	583.687	700.388	817.102
5.33333	-0.0715256	0.0071885	-0.0576614	-0.077048	-0.0444165	-0.0125026	-0.0649994	-0.0869339			5.33333	-0.0715256	116.749	233.427	350.149	466.924	583.698	700.388	817.108
5.34	-0.0658035	0.00310887	-0.0650788	-0.0791997	-0.0457249	-0.00935785	-0.0679973	-0.0823025			5.34	-0.0658035	116.745	233.419	350.147	466.923	583.701	700.385	817.113
5.34667	-0.0600815	-0.00580128	-0.0663596	-0.0752098	-0.0461826	-0.0118313	-0.0737797	-0.0818859			5.34667	-0.0600815	116.736	233.418	350.151	466.922	583.699	700.379	817.113
5.35333	-0.0553131	-0.0177499	-0.0654336	-0.0725151	-0.043927	-0.0134941	-0.07486	-0.0815358			5.35333	-0.0553131	116.724	233.419	350.154	466.925	583.697	700.378	817.113
5.36	-0.0538826	-0.0291287	-0.0648915	-0.077597	-0.0482401	-0.0201943	-0.0748602	-0.0858275			5.36	-0.0538826	116.713	233.419	350.149	466.92	583.69	700.378	817.109
5.36667	-0.0519753	-0.03483	-0.0577182	-0.0861626	-0.0576951	-0.0322993	-0.076983	-0.0927187			5.36667	-0.0519753	116.707	233.427	350.14	466.911	583.678	700.376	817.102
5.37333	-0.0557899	-0.0420387	-0.0468071	-0.0919073	-0.0651677	-0.0415147	-0.0789163	-0.0998971			5.37333	-0.0557899	116.7	233.437	350.134	466.903	583.669	700.374	817.095
5.38	-0.0624657	-0.0506889	-0.0344764	-0.0945973	-0.0687909	-0.0454844	-0.0802899	-0.105562			5.38	-0.0624657	116.691	233.45	350.132	466.9	583.665	700.373	817.089
5.38667	-0.0715256	-0.0523917	-0.0290267	-0.102639	-0.0685998	-0.0475028	-0.0826754	-0.106994			5.38667	-0.0715256	116.69	233.455	350.124	466.9	583.663	700.37	817.088
5.39333	-0.0748634	-0.0451782	-0.0261047	-0.108726	-0.0683375	-0.0483641	-0.0881957	-0.107269			5.39333	-0.0748634	116.697	233.458	350.118	466.9	583.662	700.365	817.088
5.4	-0.0705719	-0.0356437	-0.0275375	-0.10763	-0.0646801	-0.0443532	-0.0901523	-0.10255			5.4	-0.0705719	116.706	233.457	350.119	466.904	583.666	700.363	817.092
5.40667	-0.0624657	-0.0272382	-0.0296224	-0.100044	-0.0622782	-0.0382641	-0.0865921	-0.0980362			5.40667	-0.0624657	116.715	233.455	350.126	466.906	583.672	700.366	817.097
5.41333	-0.0476837	-0.0115798	-0.0235007	-0.0854535	-0.0560479	-0.0319119	-0.0790738	-0.0933789			5.41333	-0.0476837	116.731	233.461	350.141	466.912	583.679	700.374	817.102
5.42	-0.0352859	0.00983525	-0.0116224	-0.0673819	-0.0447024	-0.0212395	-0.0631201	-0.0864851			5.42	-0.0352859	116.752	233.473	350.159	466.924	583.689	700.39	817.108
5.42667	-0.0252724	0.0284264	0.00458455	-0.0469993	-0.0338295	-0.0105275	-0.0440041	-0.0807205			5.42667	-0.0252724	116.771	233.489	350.179	466.935	583.7	700.409	817.114
5.43333	-0.0247955	0.0334335	0.0153137	-0.0325257	-0.0296967	-0.00729692	-0.0228631	-0.0738846			5.43333	-0.0247955	116.776	233.5	350.194	466.939	583.703	700.43	817.121
5.44	-0.0300407	0.0278404	0.0249794	-0.0256409	-0.0317627	-0.0186378	-0.0112237	-0.068921			5.44	-0.0300407	116.77	233.509	350.201	466.937	583.692	700.442	817.126
5.44667	-0.0386238	0.0171935	0.0314987	-0.0213804	-0.0315616	-0.0330251	-0.00417254	-0.0590088			5.44667	-0.0386238	116.759	233.516	350.205	466.937	583.678	700.449	817.136
5.45333	-0.0534058	0.00277432	0.0318614	-0.0244493	-0.033731	-0.0457338	-0.000300317	-0.0503682			5.45333	-0.0534058	116.745	233.516	350.202	466.935	583.665	700.453	817.145
5.46	-0.0691414	-0.013656	0.0249678	-0.0350825	-0.0400078	-0.0539147	-0.000222743	-0.0469528			5.46	-0.0691414	116.728	233.509	350.191	466.929	583.657	700.453	817.148
5.46667	-0.0805855	-0.0302509	0.0117107	-0.0521218	-0.049751	-0.0570228	-0.00651692	-0.0465712			5.46667	-0.0805855	116.712	233.496	350.174	466.919	583.654	700.446	817.148
5.47333	-0.0867844	-0.0385783	-0.00233873	-0.0685986	-0.0537939	-0.0541868	-0.0191762	-0.0439717			5.47333	-0.0867844	116.704	233.482	350.158	466.915	583.656	700.434	817.151
5.48	-0.0905991	-0.0353703	-0.0129589	-0.0797069	-0.0528278	-0.0459717	-0.031032	-0.0400919			5.48	-0.0905991	116.707	233.471	350.147	466.916	583.665	700.422	817.155
5.48667	-0.0896454	-0.023021	-0.0153916	-0.0863237	-0.0467249	-0.034856	-0.0428401	-0.0418865			5.48667	-0.0896454	116.719	233.469	350.14	466.922	583.676	700.41	817.153
5.49333	-0.0839233	-0.00806542	-0.0156948	-0.0866239	-0.0365748	-0.0263126	-0.0530877	-0.0449815			5.49333	-0.0839233	116.734	233.469	350.14	466.932	583.684	700.4	817.15
5.5	-0.0710487	0.0103342	-0.0130308	-0.0795547	-0.0258722	-0.0262873	-0.0621823	-0.0493077			5.5	-0.0710487	116.752	233.471	350.147	466.943	583.684	700.391	817.146
5.50667	-0.0581741	0.0274638	-0.00591481	-0.0662065	-0.0129941	-0.0302903	-0.0604914	-0.0485705			5.50667	-0.0581741	116.77	233.478	350.16	466.956	583.68	700.392	817.146
5.51333	-0.0424385	0.042657	0.00784789	-0.0503041	0.000532704	-0.0318945	-0.0494751	-0.0499519			5.51333	-0.0424385	116.785	233.492	350.176	466.969	583.679	700.403	817.145
5.52	-0.0252724	0.0499809	0.0189864	-0.0388296	0.0139187	-0.0253711	-0.0275454	-0.0480494			5.52	-0.0252724	116.792	233.503	350.188	466.982	583.685	700.425	817.147
5.52667	-0.00715256	0.0531322	0.0221378	-0.0296925	0.0255933	-0.0141051	-0.00424296	-0.0390521			5.52667	-0.00715256	116.795	233.506	350.197	466.994	583.697	700.449	817.156
5.53333	0.00429153	0.0524972	0.0181649	-0.0238895	0.0341368	0.000222759	0.0175038	-0.0220737			5.53333	0.00429153	116.795	233.502	350.203	467.003	583.711	700.47	817.173
5.54	0.00333786	0.0441502	0.00648005	-0.0249418	0.0327662	0.00831163	0.0292179	-0.00749854			5.54	0.00333786	116.786	233.491	350.201	467.001	583.719	700.482	817.187
5.54667	-0.00333786	0.0344757	-0.00843969	-0.0311875	0.0174945	0.0045436	0.0277359	-0.00564269			5.54667	-0.00333786	116.777	233.476	350.195	466.986	583.715	700.481	817.189
5.55333	-0.0166893	0.0271027	-0.0239189	-0.0410098	-0.00270301	-0.00612359	0.0208945	-0.0096231			5.55333	-0.0166893	116.769	233.46	350.185	466.966	583.705	700.474	817.185
5.56	-0.0362396	0.0194244	-0.0363655	-0.0524438	-0.022148	-0.0166167	0.00789732	-0.0154677			5.56	-0.0362396	116.762	233.448	350.174	466.946	583.694	700.461	817.179
5.56667	-0.0591278	0.00207348	-0.0460871	-0.0615445	-0.0426056	-0.0295645	-0.010461	-0.0238124			5.56667	-0.0591278	116.744	233.438	350.165	466.926	583.681	700.442	817.171
5.57333	-0.0753403	-0.0209644	-0.0538662	-0.0700658	-0.0617454	-0.0450418	-0.0286817	-0.0391721			5.57333	-0.0753403	116.721	233.43	350.156	466.907	583.666	700.424	817.156
5.58	-0.0824928	-0.0377986	-0.0554416	-0.0765707	-0.0713543	-0.0559187	-0.0407283	-0.0531261			5.58	-0.0824928	116.704	233.429	350.15	466.897	583.655	700.412	817.142
5.58667	-0.0896454	-0.0490387	-0.053807	-0.0838365	-0.0682311	-0.0512338	-0.0447556	-0.0585838			5.58667	-0.0896454	116.693	233.43	350.143	466.9	583.659	700.408	817.136
5.59333	-0.100613	-0.0614167	-0.0533104	-0.0911887	-0.0632287	-0.0389648	-0.0482218	-0.0596659			5.59333	-0.100613	116.681	233.431	350.135	466.905	583.672	700.405	817.135
5.6	-0.112057	-0.0731904	-0.0598389	-0.0973459	-0.0658065	-0.0318247	-0.0575286	-0.0632507			5.6	-0.112057	116.669	233.424	350.129	466.903	583.679	700.395	817.132
5.60667	-0.117302	-0.0749762	-0.0659163	-0.101984	-0.0747162	-0.0328086	-0.0694893	-0.0718735			5.60667	-0.117302	116.667	233.418	350.124	466.894	583.678	700.383	817.123
5.61333	-0.117779	-0.064114	-0.0645909	-0.103358	-0.0843531	-0.0349028	-0.0769314	-0.077885			5.61333	-0.117779	116.678	233.42	350.123	466.884	583.676	700.376	817.117
5.62	-0.114441	-0.0501947	-0.0606852	-0.102562	-0.0884442	-0.0359208	-0.0754852	-0.075962			5.62	-0.114441	116.692	233.424	350.124	466.88	583.675	700.377	817.119
5.62667	-0.105381	-0.0355926	-0.0575271	-0.0996812	-0.0868385	-0.0449612	-0.0683522	-0.0707364			5.62667	-0.105381	116.707	233.427	350.127	466.882	583.666	700.384	817.124
5.63333	-0.0934601	-0.0213707	-0.0566566	-0.0908438	-0.0758371	-0.0579987	-0.058731	-0.0639762			5.63333	-0.0934601	116.721	233.428	350.136	466.893	583.653	700.394	817.131
5.64	-0.084877	-0.0102914	-0.0532068	-0.0811048	-0.0579896	-0.0664414	-0.0458173	-0.0577383			5.64	-0.084877	116.732	233.431	350.145	466.911	583.644	700.407	817.137
5.64667	-0.0858307	-0.0095563	-0.0519948	-0.0727914	-0.0402176	-0.0663407	-0.0325394	-0.0482751			5.64667	-0.0858307	116.733	233.432	350.154	466.928	583.644	700.42	817.147
5.65333	-0.0934601	-0.0230006	-0.056856	-0.073352	-0.0301494	-0.0623984	-0.0262738	-0.0405789			5.65333	-0.0934601	116.719	233.427	350.153	466.938	583.648	700.427	817.154
5.66	-0.104427	-0.0440249	-0.0635752	-0.0818073	-0.0328885	-0.0609532	-0.0323868	-0.0438309			5.66	-0.104427	116.698	233.421	350.145	466.936	583.65	700.42	817.151
5.66667	-0.115871	-0.0616664	-0.0712032	-0.0930166	-0.0410814	-0.0570791	-0.0450071	-0.054067			5.66667	-0.115871	116.68	233.413	350.133	466.927	583.654	700.408	817.141
5.67333	-0.122547	-0.0693549	-0.0746001	-0.101524	-0.0496342	-0.0557222	-0.058306	-0.0683196			5.67333	-0.122547	116.673	233.41	350.125	466.919	583.655	700.395	817.127
5.68	-0.128269	-0.0685938	-0.0743158	-0.105917	-0.0556639	-0.0561799	-0.0666322	-0.0795068			5.68	-0.128269	116.674	233.41	350.12	466.913	583.654	700.386	817.115
5.68667	-0.133514	-0.0624485	-0.0705547	-0.11174	-0.0615431	-0.0621431	-0.069417	-0.0880137			5.68667	-0.133514	116.68	233.414	350.115	466.907	583.649	700.383	817.107
5.69333	-0.138283	-0.0517514	-0.0655797	-0.116184	-0.064468	-0.0714869	-0.0679493	-0.0932217			5.69333	-0.138283	116.69	233.419	350.11	466.904	583.639	700.385	817.102
5.7	-0.139713	-0.03992	-0.0580399	-0.115123	-0.061878	-0.0794533	-0.0654211	-0.0926008			5.7	-0.139713	116.702	233.426	350.111	466.907	583.631	700.387	817.102
5.70667	-0.136375	-0.0330462	-0.0449671	-0.104124	-0.0567941	-0.0867769	-0.0613038	-0.0880066			5.70667	-0.136375	116.709	233.439	350.122	466.912	583.624	700.392	817.107
5.71333	-0.132084	-0.0358735	-0.0325356	-0.0929302	-0.0559294	-0.0880729	-0.0564499	-0.0812455			5.71333	-0.132084	116.706	233.452	350.133	466.913	583.623	700.396	817.114
5.72	-0.125408	-0.0436952	-0.0279596	-0.0882399	-0.0602513	-0.0896546	-0.0571957	-0.0776997			5.72	-0.125408	116.698	233.456	350.138	466.908	583.621	700.396	817.117
5.72667	-0.117779	-0.0505788	-0.0300748	-0.0868182	-0.0614514	-0.0908755	-0.0630211	-0.0806641			5.72667	-0.117779	116.692	233.454	350.14	466.907	583.62	700.39	817.114
5.73333	-0.11158	-0.056256	-0.0347983	-0.0863713	-0.0577833	-0.0904379	-0.068637	-0.0872336			5.73333	-0.11158	116.686	233.449	350.14	466.911	583.62	700.384	817.108
5.74	-0.105381	-0.0600767	-0.0381422	-0.0833471	-0.0536505	-0.0856254	-0.0698304	-0.0970101			5.74	-0.105381	116.682	233.446	350.143	466.915	583.625	700.383	817.098
5.74667	-0.102997	-0.0638533	-0.0452567	-0.0843367	-0.0525085	-0.0785131	-0.0660829	-0.100892			5.74667	-0.102997	116.678	233.439	350.142	466.916	583.632	700.387	817.094
5.75333	-0.102043	-0.066545	-0.0517631	-0.0887205	-0.053535	-0.0773455	-0.0653521	-0.0982539			5.75333	-0.102043	116.676	233.433	350.138	466.915	583.633	700.387	817.097
5.76	-0.101566	-0.0678313	-0.0506652	-0.0921359	-0.0488421	-0.0769019	-0.0651584	-0.0909076			5.76	-0.101566	116.674	233.434	350.134	466.92	583.634	700.388	817.104
5.76667	-0.0972748	-0.0651857	-0.0422975	-0.0925004	-0.0417066	-0.0719314	-0.0637969	-0.0814398			5.76667	-0.0972748	116.677	233.442	350.134	466.927	583.639	700.389	817.114
5.77333	-0.0910759	-0.0579957	-0.0303392	-0.0903039	-0.036725	-0.0616053	-0.059651	-0.0687109			5.77333	-0.0910759	116.684	233.454	350.136	466.932	583.649	700.393	817.126
5.78	-0.0858307	-0.0451018	-0.0207831	-0.084729	-0.0333908	-0.0521946	-0.0522861	-0.0494251			5.78	-0.0858307	116.697	233.463	350.142	466.935	583.658	700.401	817.146
5.78667	-0.0805855	-0.0305556	-0.01482	-0.0740279	-0.028335	-0.0440605	-0.0439407	-0.0262977			5.78667	-0.0805855	116.712	233.469	350.152	466.94	583.667	700.409	817.169
5.79333	-0.079155	-0.0200709	-0.0162562	-0.0591664	-0.0273173	-0.0367294	-0.0362299	-0.00905016			5.79333	-0.079155	116.722	233.468	350.167	466.941	583.674	700.417	817.186
5.8	-0.0815392	-0.0186006	-0.0243226	-0.0429845	-0.0379894	-0.0316674	-0.0341085	-0.0031141			5.8	-0.0815392	116.724	233.46	350.183	466.931	583.679	700.419	817.192
5.80667	-0.0853539	-0.0205776	-0.0353596	-0.0268193	-0.0530193	-0.0315155	-0.0381531	-0.00572821			5.80667	-0.0853539	116.722	233.449	350.2	466.916	583.679	700.415	817.189
5.81333	-0.084877	-0.0197268	-0.0421382	-0.0119184	-0.0623965	-0.0312022	-0.0452465	-0.0109142			5.81333	-0.084877	116.722	233.442	350.214	466.906	583.679	700.408	817.184
5.82	-0.0805855	-0.0203176	-0.0441594	-0.00491634	-0.0657948	-0.0283233	-0.0504661	-0.0213791			5.82	-0.0805855	116.722	233.44	350.221	466.903	583.682	700.402	817.174
5.82667	-0.0715256	-0.0186368	-0.0420018	-0.00752897	-0.067555	-0.0240069	-0.0556201	-0.0394076			5.82667	-0.0715256	116.723	233.442	350.219	466.901	583.687	700.397	817.156
5.83333	-0.0596046	-0.013151	-0.0350855	-0.013203	-0.0614825	-0.0158021	-0.0557278	-0.0533437			5.83333	-0.0596046	116.729	233.449	350.213	466.907	583.695	700.397	817.142
5.84	-0.04673	-0.00232824	-0.0266469	-0.0208782	-0.0480054	-0.00643845	-0.0491923	-0.0553912			5.84	-0.04673	116.74	233.458	350.206	466.921	583.704	700.404	817.14
5.84667	-0.0371933	0.00756461	-0.0153236	-0.0300686	-0.0328989	-0.0011657	-0.0391402	-0.0486769			5.84667	-0.0371933	116.75	233.469	350.196	466.936	583.71	700.414	817.146
5.85333	-0.0314713	0.0113157	-0.00823459	-0.0423659	-0.0233505	-0.00290582	-0.0297919	-0.0417128			5.85333	-0.0314713	116.753	233.476	350.184	466.945	583.708	700.423	817.153
5.86	-0.0290871	0.00926468	-0.00837829	-0.053925	-0.0208621	-0.0108368	-0.0266546	-0.037145			5.86	-0.0290871	116.751	233.476	350.172	466.948	583.7	700.426	817.158
5.86667	-0.0271797	0.00124455	-0.0140142	-0.0607512	-0.023391	-0.0219794	-0.0296816	-0.0339731			5.86667	-0.0271797	116.743	233.47	350.166	466.945	583.689	700.423	817.161
5.87333	-0.0224113	-0.0095928	-0.0210369	-0.0610662	-0.0260434	-0.0362575	-0.0373289	-0.0344678			5.87333	-0.0224113	116.733	233.463	350.165	466.942	583.674	700.415	817.16
5.88	-0.0128746	-0.0172971	-0.026357	-0.0566929	-0.0250453	-0.047381	-0.0462018	-0.039526			5.88	-0.0128746	116.725	233.458	350.17	466.943	583.663	700.407	817.155
5.88667	-0.00429153	-0.0187107	-0.0354	-0.0517089	-0.0201988	-0.0491078	-0.0530735	-0.048782			5.88667	-0.00429153	116.723	233.449	350.175	466.948	583.662	700.4	817.146
5.89333	-0.00238419	-0.0173193	-0.0440222	-0.0457243	-0.0141736	-0.0421187	-0.0590579	-0.0552432			5.89333	-0.00238419	116.725	233.44	350.181	466.954	583.669	700.394	817.14
5.9	-0.00762939	-0.0163975	-0.0507297	-0.0409236	-0.00965127	-0.0341053	-0.065738	-0.0542939			5.9	-0.00762939	116.726	233.434	350.185	466.959	583.677	700.387	817.141
5.90667	-0.0181198	-0.00967456	-0.0502057	-0.0362148	-0.00528128	-0.0281168	-0.0733231	-0.0470971			5.90667	-0.0181198	116.732	233.434	350.19	466.963	583.683	700.379	817.148
5.91333	-0.0329018	-0.000701696	-0.0445707	-0.0380392	-0.00338732	-0.0185323	-0.0795898	-0.0347671			5.91333	-0.0329018	116.741	233.44	350.188	466.965	583.692	700.373	817.16
5.92	-0.0481606	0.00634858	-0.0375204	-0.0443527	-0.0077467	-0.0120086	-0.0850096	-0.0230208			5.92	-0.0481606	116.748	233.447	350.182	466.961	583.699	700.368	817.172
5.92667	-0.0591278	0.0051339	-0.0353973	-0.0526767	-0.0170533	-0.0124543	-0.0876058	-0.0132192			5.92667	-0.0591278	116.747	233.449	350.174	466.951	583.698	700.365	817.182
5.93333	-0.0596046	0.00132839	-0.0372954	-0.0566316	-0.0254448	-0.0210919	-0.0900498	-0.00755698			5.93333	-0.0596046	116.743	233.447	350.17	466.943	583.69	700.363	817.187
5.94	-0.0514984	0.000137033	-0.0418246	-0.0568969	-0.028964	-0.0282064	-0.0888525	-0.00683649			5.94	-0.0514984	116.742	233.442	350.17	466.94	583.682	700.364	817.188
5.94667	-0.038147	-0.00349609	-0.0464114	-0.0550557	-0.0334416	-0.0313141	-0.0844764	-0.012474			5.94667	-0.038147	116.739	233.438	350.171	466.935	583.679	700.368	817.182
5.95333	-0.0185966	-0.00357958	-0.0484023	-0.047041	-0.0391775	-0.0346494	-0.0747432	-0.0213375			5.95333	-0.0185966	116.739	233.436	350.179	466.929	583.676	700.378	817.174
5.96	-0.00286102	-0.0012833	-0.0494439	-0.0349049	-0.0412387	-0.0338019	-0.0539936	-0.0244297			5.96	-0.00286102	116.741	233.435	350.191	466.927	583.677	700.399	817.171
5.96667	0.00286102	0.000252637	-0.0445701	-0.0242218	-0.0381789	-0.030802	-0.033927	-0.0248671			5.96667	0.00286102	116.742	233.44	350.202	466.93	583.68	700.419	817.17
5.97333	-0.000953674	-0.000408979	-0.0333107	-0.0187332	-0.0350277	-0.0239796	-0.0211206	-0.0249353			5.97333	-0.000953674	116.742	233.451	350.208	466.934	583.687	700.432	817.17
5.98	-0.00667572	-0.00422794	-0.015672	-0.0176569	-0.0331103	-0.0169193	-0.0179286	-0.025558			5.98	-0.00667572	116.738	233.469	350.209	466.935	583.694	700.435	817.169
5.98667	-0.0138283	-0.00644289	-0.00310503	-0.018889	-0.0269375	-0.00955204	-0.0183737	-0.0236189			5.98667	-0.0138283	116.736	233.481	350.208	466.942	583.701	700.434	817.171
5.99333	-0.0257492	-0.0125712	0.000303359	-0.0269591	-0.0184989	-0.00267417	-0.0228046	-0.0223278			5.99333	-0.0257492	116.73	233.485	350.199	466.95	583.708	700.43	817.173
6	-0.0352859	-0.0217249	0.00211698	-0.0375446	-0.0135571	-0.000180752	-0.0359226	-0.0302005			6	-0.0352859	116.72	233.486	350.189	466.955	583.71	700.417	817.165
6.00667	-0.038147	-0.0287537	0.00557855	-0.043205	-0.0122645	0.00211568	-0.0477697	-0.0387098			6.00667	-0.038147	116.713	233.49	350.183	466.956	583.713	700.405	817.156
6.01333	-0.0352859	-0.0314124	0.00816512	-0.0424654	-0.0125782	0.00277468	-0.0509368	-0.0414001			6.01333	-0.0352859	116.711	233.492	350.184	466.956	583.713	700.402	817.154
6.02	-0.0305176	-0.0298469	0.00830009	-0.0375458	-0.0121993	0.00187303	-0.0446012	-0.0388791			6.02	-0.0305176	116.712	233.493	350.189	466.956	583.713	700.408	817.156
6.02667	-0.0271797	-0.0302055	0.0108025	-0.0303629	-0.0109548	-0.00108022	-0.0375578	-0.0351736			6.02667	-0.0271797	116.712	233.495	350.196	466.958	583.71	700.415	817.16
6.03333	-0.0181198	-0.0266337	0.02105	-0.0162894	-0.00849988	-0.00711123	-0.0313645	-0.0323181			6.03333	-0.0181198	116.716	233.505	350.21	466.96	583.704	700.421	817.163
6.04	-0.0100136	-0.0200592	0.0290551	-0.00164849	-0.00354269	-0.0111699	-0.0236444	-0.025075			6.04	-0.0100136	116.722	233.513	350.225	466.965	583.7	700.429	817.17
6.04667	-0.00524521	-0.0141001	0.0269079	0.00531869	-0.00281255	-0.0149439	-0.0181339	-0.0190876			6.04667	-0.00524521	116.728	233.511	350.232	466.966	583.696	700.435	817.176
6.05333	-0.00286102	-0.00861949	0.0238054	0.00662901	-0.00473519	-0.0150864	-0.0205936	-0.0205936			6.05333	-0.00286102	116.734	233.508	350.233	466.964	583.696	700.432	817.174
6.06	-0.0038147	-0.00414409	0.0230356	0.00785522	-0.00873284	-0.0117779	-0.0247691	-0.0214312			6.06	-0.0038147	116.738	233.507	350.234	466.96	583.699	700.428	817.174
6.06667	-0.00143051	0.00188207	0.0219092	0.00873823	-0.012306	-0.00777048	-0.0260409	-0.0207957			6.06667	-0.00143051	116.744	233.506	350.235	466.956	583.703	700.427	817.174
6.07333	0.00143051	0.00615723	0.0180782	0.00494834	-0.0126674	-0.00429494	-0.0231213	-0.0173992			6.07333	0.00143051	116.748	233.502	350.231	466.956	583.706	700.43	817.178
6.08	0.00953674	0.00798801	0.0184784	0.0037144	-0.0107343	-0.00171538	-0.0178488	-0.0121268			6.08	0.00953674	116.75	233.503	350.23	466.958	583.709	700.435	817.183
6.08667	0.0238419	0.0130502	0.0292626	0.0110464	0.000658158	0.00197735	-0.00991224	-0.00466703			6.08667	0.0238419	116.755	233.514	350.237	466.969	583.713	700.443	817.19
6.09333	0.0371933	0.0172918	0.0425642	0.0222426	0.0164932	0.0041325	0.00488526	0.00869996			6.09333	0.0371933	116.759	233.527	350.249	466.985	583.715	700.458	817.204
6.1	0.0429153	0.0181633	0.0496346	0.0273706	0.0293009	-0.00160197	0.017768	0.0163375			6.1	0.0429153	116.76	233.534	350.254	466.998	583.709	700.471	817.211
6.10667	0.0400543	0.0171141	0.0519232	0.026531	0.0338828	-0.0127003	0.0259375	0.0192618			6.10667	0.0400543	116.759	233.536	350.253	467.002	583.698	700.479	817.214
6.11333	0.0300407	0.0171977	0.0534374	0.0262911	0.0286892	-0.0209181	0.0310148	0.0162329			6.11333	0.0300407	116.759	233.538	350.253	466.997	583.69	700.484	817.211
6.12	0.0152588	0.0193111	0.0541202	0.0234	0.0155345	-0.0248857	0.030976	0.00331945			6.12	0.0152588	116.761	233.538	350.25	466.984	583.686	700.484	817.198
6.12667	-0.00190735	0.017689	0.0496371	0.0184103	-0.00441182	-0.0301601	0.0222746	-0.0163492			6.12667	-0.00190735	116.76	233.534	350.245	466.964	583.681	700.475	817.179
6.13333	-0.00953674	0.0170759	0.0428251	0.0134364	-0.0222148	-0.0374305	0.00907918	-0.0376509			6.13333	-0.00953674	116.759	233.527	350.24	466.946	583.673	700.462	817.157
6.14	-0.00858307	0.0145576	0.0355385	0.0116147	-0.0335922	-0.0393216	-0.00113672	-0.0516815			6.14	-0.00858307	116.757	233.52	350.238	466.935	583.671	700.452	817.143
6.14667	-0.00524521	0.0145439	0.0312332	0.00726834	-0.040899	-0.0372047	-0.0101375	-0.0621127			6.14667	-0.00524521	116.757	233.516	350.234	466.928	583.673	700.443	817.133
6.15333	-0.00190735	0.0154827	0.0274036	0.00104969	-0.0461523	-0.0348184	-0.0191941	-0.0687852			6.15333	-0.00190735	116.758	233.512	350.227	466.922	583.676	700.434	817.126
6.16	-0.000953674	0.0179393	0.0227076	-0.00598346	-0.0465273	-0.0361912	-0.0234739	-0.066866			6.16	-0.000953674	116.76	233.507	350.22	466.922	583.674	700.429	817.128
6.16667	-0.00190735	0.0213125	0.0160672	-0.016276	-0.0466495	-0.0388454	-0.0216175	-0.0554729			6.16667	-0.00190735	116.763	233.5	350.21	466.922	583.672	700.431	817.139
6.17333	-0.00715256	0.0225581	0.00872981	-0.0262838	-0.0545357	-0.0395739	-0.0180855	-0.0424042			6.17333	-0.00715256	116.765	233.493	350.2	466.914	583.671	700.435	817.153
6.18	-0.0100136	0.0263384	0.00583445	-0.0312839	-0.0678096	-0.0387668	-0.0153147	-0.0358187			6.18	-0.0100136	116.768	233.49	350.195	466.901	583.672	700.437	817.159
6.18667	-0.00715256	0.0274737	0.0069697	-0.0235933	-0.0758983	-0.0362374	-0.0145697	-0.03412			6.18667	-0.00715256	116.77	233.491	350.203	466.893	583.674	700.438	817.161
6.19333	-0.00190735	0.0223225	0.00563325	-0.0119131	-0.073165	-0.0349729	-0.0154122	-0.0330551			6.19333	-0.00190735	116.764	233.49	350.214	466.895	583.676	700.437	817.162
6.2	0.0109673	0.0115863	0.00252642	-0.0042974	-0.0685423	-0.0398709	-0.0197451	-0.031666			6.2	0.0109673	116.754	233.487	350.222	466.9	583.671	700.433	817.163
6.20667	0.0305176	0.00195713	0.00386448	0.00287905	-0.0600168	-0.0448935	-0.0205488	-0.0305623			6.20667	0.0305176	116.744	233.488	350.229	466.909	583.666	700.432	817.164
6.21333	0.0472069	-0.002828	0.0119539	0.0116491	-0.0448214	-0.0471219	-0.0169267	-0.0259866			6.21333	0.0472069	116.739	233.496	350.238	466.924	583.664	700.436	817.169
6.22	0.0534058	-0.00467735	0.0220255	0.0177746	-0.0300595	-0.0465594	-0.0131595	-0.0222194			6.22	0.0534058	116.737	233.506	350.244	466.938	583.664	700.44	817.173
6.22667	0.0514984	-0.0025587	0.0279589	0.0145686	-0.023052	-0.0446587	-0.0100764	-0.0205669			6.22667	0.0514984	116.74	233.512	350.241	466.945	583.666	700.443	817.174
6.23333	0.0481606	0.00250878	0.0287348	0.0061182	-0.0248691	-0.0401805	-0.00396689	-0.0163647			6.23333	0.0481606	116.745	233.513	350.233	466.944	583.67	700.449	817.179
6.24	0.0457764	0.0109675	0.0295641	0.00234801	-0.0282307	-0.0311005	0.00424839	-0.00910305			6.24	0.0457764	116.753	233.514	350.229	466.94	583.68	700.457	817.186
6.24667	0.043869	0.0152898	0.0295949	0.00204799	-0.0298748	-0.0206089	0.00857165	0.00284961			6.24667	0.043869	116.757	233.514	350.228	466.939	583.69	700.461	817.198
6.25333	0.0405312	0.0111402	0.0230611	0.0008104	-0.0335315	-0.0132354	0.00781425	0.00876792			6.25333	0.0405312	116.753	233.507	350.227	466.935	583.697	700.461	817.204
6.26	0.0400543	0.00128425	0.00795997	-0.00679659	-0.0361921	-0.0138224	0.000850244	0.00991015			6.26	0.0400543	116.743	233.492	350.22	466.932	583.697	700.454	817.205
6.26667	0.0395775	-0.0108373	-0.00463844	-0.0148624	-0.0406202	-0.0192204	-0.00874454	0.00603741			6.26667	0.0395775	116.731	233.48	350.212	466.928	583.691	700.444	817.201
6.27333	0.0419617	-0.0183256	-0.00449735	-0.0161725	-0.0454216	-0.0268362	-0.0210301	-0.0029103			6.27333	0.0419617	116.724	233.48	350.21	466.923	583.684	700.432	817.192
6.28	0.0462532	-0.0168165	0.00225703	-0.0123688	-0.0480518	-0.0304558	-0.033737	-0.0170477			6.28	0.0462532	116.725	233.487	350.214	466.92	583.68	700.419	817.178
6.28667	0.0486374	-0.00335732	0.00808677	-0.0085921	-0.0483398	-0.0281577	-0.0430674	-0.0316233			6.28667	0.0486374	116.739	233.492	350.218	466.92	583.683	700.41	817.163
6.29333	0.0548363	0.0195923	0.0157776	-0.0043061	-0.0438194	-0.0228601	-0.0430842	-0.037839			6.29333	0.0548363	116.762	233.5	350.222	466.925	583.688	700.41	817.157
6.3	0.0610352	0.0425535	0.0249106	0.00613196	-0.0373184	-0.0109285	-0.0298051	-0.0321892			6.3	0.0610352	116.785	233.509	350.233	466.931	583.7	700.423	817.163
6.30667	0.0662804	0.0608441	0.0312802	0.016773	-0.0298769	-0.00285046	-0.0165372	-0.0217824			6.30667	0.0662804	116.803	233.516	350.243	466.939	583.708	700.436	817.173
6.31333	0.064373	0.0673803	0.0282796	0.0220752	-0.0245766	-0.000826069	-0.011618	-0.014479			6.31333	0.064373	116.81	233.513	350.248	466.944	583.71	700.441	817.18
6.32	0.0495911	0.0602873	0.0197562	0.0174424	-0.0267772	-0.0097299	-0.0106105	-0.012041			6.32	0.0495911	116.802	233.504	350.244	466.942	583.701	700.442	817.183
6.32667	0.0247955	0.0409539	0.00948262	0.00787984	-0.0378799	-0.0270041	-0.0139787	-0.0177934			6.32667	0.0247955	116.783	233.494	350.234	466.931	583.684	700.439	817.177
6.33333	0	0.0210874	0.00201393	-0.00403531	-0.0544224	-0.0476789	-0.0238288	-0.0324119			6.33333	0	116.763	233.486	350.222	466.914	583.663	700.429	817.163
6.34	-0.014782	0.00999808	-0.00144601	-0.0162162	-0.0693671	-0.0636066	-0.0410613	-0.0501213			6.34	-0.014782	116.752	233.483	350.21	466.899	583.647	700.412	817.145
6.34667	-0.014782	0.00833081	-0.00168277	-0.0187471	-0.0780503	-0.0690901	-0.0530975	-0.06025			6.34667	-0.014782	116.75	233.483	350.208	466.89	583.642	700.4	817.135
6.35333	-0.00572205	0.0139392	0.000587734	-0.0151667	-0.0781221	-0.0625655	-0.0501343	-0.0572868			6.35333	-0.00572205	116.756	233.485	350.211	466.89	583.648	700.403	817.138
6.36	0.00715256	0.0233925	0.000981203	-0.00969142	-0.068713	-0.049295	-0.0408192	-0.0441571			6.36	0.00715256	116.766	233.485	350.217	466.9	583.661	700.412	817.151
6.36667	0.0243187	0.0336763	0.00172825	-0.00487494	-0.0580582	-0.0358116	-0.0360125	-0.0283831			6.36667	0.0243187	116.776	233.486	350.222	466.91	583.675	700.417	817.167
6.37333	0.0362396	0.036203	-0.000513462	-0.0028667	-0.053311	-0.0265729	-0.0380883	-0.0137696			6.37333	0.0362396	116.778	233.484	350.224	466.915	583.684	700.415	817.181
6.38	0.0391006	0.0352912	-0.00428631	-0.00155551	-0.0571909	-0.0245515	-0.0433503	-0.00711067			6.38	0.0391006	116.777	233.48	350.225	466.911	583.686	700.409	817.188
6.38667	0.026226	0.0304402	-0.0134289	-0.00614073	-0.06565	-0.0274812	-0.0472445	-0.00814388			6.38667	0.026226	116.773	233.471	350.22	466.903	583.683	700.406	817.187
6.39333	0.00953674	0.0274562	-0.0249959	-0.0164176	-0.0758814	-0.0397631	-0.0548433	-0.01765			6.39333	0.00953674	116.77	233.459	350.21	466.893	583.671	700.398	817.177
6.4	0.000953674	0.0274178	-0.0293258	-0.0233495	-0.0853935	-0.055223	-0.0630612	-0.0292058			6.4	0.000953674	116.77	233.455	350.203	466.883	583.655	700.39	817.166
6.40667	-0.00190735	0.0334407	-0.0247334	-0.0225681	-0.0882068	-0.065576	-0.0637488	-0.0351386			6.40667	-0.00190735	116.776	233.46	350.204	466.88	583.645	700.389	817.16
6.41333	-0.00333786	0.0422091	-0.0183492	-0.015837	-0.0846158	-0.0666546	-0.0581722	-0.0333767			6.41333	-0.00333786	116.784	233.466	350.211	466.884	583.644	700.395	817.162
6.42	-0.00858307	0.0404154	-0.0187124	-0.0169333	-0.0779135	-0.0658229	-0.0507282	-0.0283169			6.42	-0.00858307	116.783	233.466	350.209	466.891	583.645	700.402	817.167
6.42667	-0.0119209	0.028755	-0.0260813	-0.0274885	-0.0791206	-0.0701202	-0.0569591	-0.0288257			6.42667	-0.0119209	116.771	233.458	350.199	466.889	583.641	700.396	817.166
6.43333	-0.0143051	0.0132783	-0.0339286	-0.0390214	-0.0867521	-0.0736036	-0.0722984	-0.0351051			6.43333	-0.0143051	116.755	233.45	350.187	466.882	583.637	700.381	817.16
6.44	-0.0190735	0.00126529	-0.0402195	-0.0463992	-0.0976656	-0.0746922	-0.0917515	-0.0412067			6.44	-0.0190735	116.743	233.444	350.18	466.871	583.636	700.361	817.154
6.44667	-0.0228882	-0.00999296	-0.0462326	-0.0527528	-0.107853	-0.0754522	-0.112207	-0.0454494			6.44667	-0.0228882	116.732	233.438	350.174	466.861	583.635	700.341	817.149
6.45333	-0.0243187	-0.0219374	-0.0505477	-0.0640017	-0.115171	-0.0793852	-0.127591	-0.0484356			6.45333	-0.0243187	116.72	233.434	350.162	466.853	583.631	700.325	817.147
6.46	-0.0181198	-0.0239169	-0.0458514	-0.0730905	-0.118603	-0.0859976	-0.136576	-0.0502689			6.46	-0.0181198	116.718	233.438	350.153	466.85	583.625	700.316	817.145
6.46667	-0.00524521	-0.0128911	-0.0271963	-0.0731189	-0.109892	-0.087116	-0.129363	-0.0468701			6.46667	-0.00524521	116.729	233.457	350.153	466.859	583.624	700.323	817.148
6.47333	0.00905991	0.00132111	-0.00249358	-0.0644461	-0.0943004	-0.0809024	-0.108931	-0.0350214			6.47333	0.00905991	116.743	233.482	350.162	466.874	583.63	700.344	817.16
6.48	0.0195503	0.00800435	0.0137264	-0.0552566	-0.0831265	-0.0704552	-0.0865024	-0.0216525			6.48	0.0195503	116.75	233.498	350.171	466.885	583.64	700.366	817.173
6.48667	0.0243187	0.00820963	0.0196537	-0.0487767	-0.0789424	-0.062526	-0.0691261	-0.0133362			6.48667	0.0243187	116.75	233.504	350.178	466.89	583.648	700.384	817.182
6.49333	0.0286102	0.0107338	0.0236084	-0.040123	-0.0714269	-0.059629	-0.0582029	-0.0129034			6.49333	0.0286102	116.753	233.508	350.186	466.897	583.651	700.395	817.182
6.5	0.0338554	0.0152205	0.0295256	-0.0278639	-0.0582828	-0.0586348	-0.0470851	-0.0137065			6.5	0.0338554	116.757	233.514	350.199	466.91	583.652	700.406	817.181
6.50667	0.0319481	0.0153559	0.0320452	-0.0168376	-0.0490725	-0.0602186	-0.0410149	-0.0119278			6.50667	0.0319481	116.757	233.516	350.21	466.919	583.65	700.412	817.183
6.51333	0.0228882	0.0133374	0.0333646	-0.0110222	-0.0455019	-0.0619409	-0.0432331	-0.0108082			6.51333	0.0228882	116.755	233.518	350.215	466.923	583.649	700.41	817.184
6.52	0.0138283	0.0191004	0.0367434	-0.010444	-0.0428721	-0.0619615	-0.0486306	-0.0138215			6.52	0.0138283	116.761	233.521	350.216	466.926	583.649	700.404	817.181
6.52667	0.00715256	0.0288293	0.0369356	-0.0119139	-0.0374136	-0.0558874	-0.048179	-0.0186151			6.52667	0.00715256	116.771	233.521	350.214	466.931	583.655	700.405	817.176
6.53333	0.00238419	0.0374708	0.0327024	-0.0135502	-0.0373607	-0.0506291	-0.0425621	-0.0191971			6.53333	0.00238419	116.78	233.517	350.213	466.931	583.66	700.41	817.176
6.54	-0.00476837	0.0393399	0.0216969	-0.0165843	-0.0467487	-0.0480533	-0.0385623	-0.0151972			6.54	-0.00476837	116.781	233.506	350.21	466.922	583.663	700.414	817.18
6.54667	-0.0100136	0.0380907	0.00709631	-0.0224086	-0.0614041	-0.0505393	-0.0416029	-0.0139463			6.54667	-0.0100136	116.78	233.491	350.204	466.907	583.66	700.411	817.181
6.55333	-0.0162125	0.032122	-0.0103165	-0.035088	-0.0753133	-0.0548909	-0.0464853	-0.0216898			6.55333	-0.0162125	116.774	233.474	350.191	466.893	583.656	700.406	817.173
6.56	-0.0271797	0.0194642	-0.0286964	-0.0485155	-0.0865501	-0.0622974	-0.0532507	-0.0384687			6.56	-0.0271797	116.762	233.456	350.178	466.882	583.648	700.4	817.156
6.56667	-0.0433922	0.0062607	-0.0395157	-0.0594056	-0.0948745	-0.0716597	-0.0645465	-0.057394			6.56667	-0.0433922	116.748	233.445	350.167	466.874	583.639	700.388	817.138
6.57333	-0.0610352	-0.00574901	-0.0443728	-0.0677909	-0.0981956	-0.0801576	-0.0825164	-0.0767943			6.57333	-0.0610352	116.736	233.44	350.159	466.87	583.631	700.37	817.118
6.58	-0.0705719	-0.0100579	-0.0424828	-0.0707216	-0.0935129	-0.0853739	-0.101741	-0.0979262			6.58	-0.0705719	116.732	233.442	350.156	466.875	583.625	700.351	817.097
6.58667	-0.0681877	-0.00603856	-0.0336951	-0.0664325	-0.0798864	-0.0840101	-0.112712	-0.111281			6.58667	-0.0681877	116.736	233.451	350.16	466.889	583.627	700.34	817.084
6.59333	-0.0553131	-0.000570011	-0.0220277	-0.0543872	-0.0636616	-0.0787656	-0.112821	-0.113298			6.59333	-0.0553131	116.742	233.462	350.172	466.905	583.632	700.34	817.082
6.6	-0.0371933	0.00462684	-0.0087246	-0.0453106	-0.0493326	-0.0747846	-0.107492	-0.106539			6.6	-0.0371933	116.747	233.476	350.181	466.919	583.636	700.345	817.088
6.60667	-0.017643	0.00787612	-0.00070695	-0.0428153	-0.0429698	-0.0757544	-0.100094	-0.0991399			6.60667	-0.017643	116.75	233.484	350.184	466.926	583.635	700.353	817.096
6.61333	-0.0038147	0.0105056	0.00239936	-0.0432062	-0.0472516	-0.0749249	-0.0926349	-0.0931118			6.61333	-0.0038147	116.753	233.487	350.183	466.921	583.636	700.36	817.102
6.62	0.00238419	0.00897785	-0.00341991	-0.0465354	-0.0584004	-0.0702843	-0.0841893	-0.0899113			6.62	0.00238419	116.751	233.481	350.18	466.91	583.64	700.369	817.105
6.62667	0.0038147	0.00141386	-0.0138449	-0.051978	-0.071483	-0.0643144	-0.0767443	-0.0924799			6.62667	0.0038147	116.744	233.47	350.174	466.897	583.646	700.376	817.102
6.63333	0.00429153	-0.00303089	-0.0187665	-0.0581061	-0.0769746	-0.0599628	-0.0695991	-0.100594			6.63333	0.00429153	116.739	233.466	350.168	466.892	583.651	700.383	817.094
6.64	0.00429153	-0.00303568	-0.0192481	-0.0595707	-0.0790073	-0.0540063	-0.0609482	-0.10434			6.64	0.00429153	116.739	233.465	350.167	466.89	583.657	700.392	817.091
6.64667	0.00572205	0.00218073	-0.0168928	-0.0558005	-0.0771325	-0.0454376	-0.0542737	-0.101957			6.64667	0.00572205	116.744	233.467	350.171	466.891	583.665	700.399	817.093
6.65333	0.0143051	0.00834127	-0.0131164	-0.0502028	-0.0688154	-0.0400863	-0.0485306	-0.0957375			6.65333	0.0143051	116.75	233.471	350.176	466.9	583.671	700.404	817.099
6.66	0.0243187	0.0175414	-0.00534674	-0.0456052	-0.0564486	-0.0405483	-0.0447042	-0.0885732			6.66	0.0243187	116.76	233.479	350.181	466.912	583.67	700.408	817.106
6.66667	0.0267029	0.0273834	-0.000273142	-0.042967	-0.0466328	-0.0490064	-0.0452602	-0.0853146			6.66667	0.0267029	116.77	233.484	350.183	466.922	583.662	700.408	817.11
6.67333	0.0200272	0.0347599	-0.0062481	-0.0418651	-0.0472975	-0.0601456	-0.0516177	-0.0869036			6.67333	0.0200272	116.777	233.478	350.185	466.921	583.651	700.401	817.108
6.68	0.00953674	0.0404433	-0.0210687	-0.0452778	-0.0562268	-0.0704606	-0.0607736	-0.0931985			6.68	0.00953674	116.783	233.463	350.181	466.912	583.64	700.392	817.102
6.68667	0.0038147	0.046517	-0.0312075	-0.0489233	-0.0673299	-0.0780834	-0.0666586	-0.0981298			6.68667	0.0038147	116.789	233.453	350.177	466.901	583.633	700.386	817.097
6.69333	-0.00572205	0.0468478	-0.0323072	-0.0525118	-0.0759799	-0.0802223	-0.0654647	-0.0959823			6.69333	-0.00572205	116.789	233.452	350.174	466.893	583.63	700.387	817.099
6.7	-0.0200272	0.0354528	-0.0317812	-0.0559682	-0.0841516	-0.0829311	-0.060404	-0.0923521			6.7	-0.0200272	116.778	233.452	350.17	466.884	583.628	700.392	817.103
6.70667	-0.0333786	0.0207749	-0.0288162	-0.0626795	-0.0920513	-0.0858562	-0.0549429	-0.0892751			6.70667	-0.0333786	116.763	233.455	350.164	466.876	583.625	700.398	817.106
6.71333	-0.0395775	0.00768946	-0.0180597	-0.0699358	-0.0974088	-0.0876669	-0.0501859	-0.0849951			6.71333	-0.0395775	116.75	233.466	350.156	466.871	583.623	700.403	817.11
6.72	-0.0395775	-0.00408461	-0.000746753	-0.0729779	-0.0970586	-0.0878705	-0.0462839	-0.0772783			6.72	-0.0395775	116.738	233.484	350.153	466.871	583.623	700.407	817.118
6.72667	-0.0367165	-0.0160702	0.0134937	-0.0710731	-0.093913	-0.088248	-0.0454167	-0.0745038			6.72667	-0.0367165	116.726	233.498	350.155	466.875	583.622	700.407	817.12
6.73333	-0.0276566	-0.0247679	0.022439	-0.0648672	-0.089609	-0.0883002	-0.0486845	-0.0772947			6.73333	-0.0276566	116.717	233.507	350.162	466.879	583.622	700.404	817.118
6.74	-0.0166893	-0.0245129	0.0269855	-0.0579905	-0.0818084	-0.0832733	-0.0541041	-0.0798533			6.74	-0.0166893	116.718	233.511	350.168	466.887	583.627	700.399	817.115
6.74667	-0.0109673	-0.0240053	0.0232015	-0.0520633	-0.0714559	-0.0746066	-0.0592841	-0.0745428			6.74667	-0.0109673	116.718	233.507	350.174	466.897	583.636	700.394	817.12
6.75333	-0.0114441	-0.0236075	0.0112017	-0.0509347	-0.0653795	-0.0690678	-0.0638475	-0.0676622			6.75333	-0.0114441	116.719	233.495	350.175	466.903	583.642	700.389	817.127
6.76	-0.0114441	-0.0204138	-0.0032477	-0.0526396	-0.0618166	-0.0700801	-0.0683052	-0.0649674			6.76	-0.0114441	116.722	233.481	350.174	466.907	583.641	700.385	817.13
6.76667	-0.0109673	-0.0130273	-0.0144578	-0.055177	-0.0572452	-0.0734994	-0.0706026	-0.0639268			6.76667	-0.0109673	116.729	233.47	350.171	466.911	583.637	700.382	817.131
6.77333	-0.0119209	-0.00348611	-0.0196986	-0.0538116	-0.0508543	-0.0716473	-0.071919	-0.0595212			6.77333	-0.0119209	116.739	233.465	350.173	466.918	583.639	700.381	817.135
6.78	-0.014782	0.00364671	-0.017811	-0.0504348	-0.0439664	-0.0665241	-0.0685993	-0.0495258			6.78	-0.014782	116.746	233.466	350.176	466.925	583.644	700.384	817.145
6.78667	-0.0157356	0.00789547	-0.00736332	-0.0468261	-0.0392409	-0.0634626	-0.0618916	-0.0413876			6.78667	-0.0157356	116.75	233.477	350.18	466.929	583.647	700.391	817.154
6.79333	-0.0138283	0.00529978	0.00291559	-0.0452226	-0.0362464	-0.0635763	-0.0595117	-0.0375772			6.79333	-0.0138283	116.747	233.487	350.181	466.932	583.647	700.393	817.157
6.8	-0.0123978	-0.00212254	0.00932155	-0.0456383	-0.0380959	-0.0660042	-0.0653657	-0.0396165			6.8	-0.0123978	116.74	233.494	350.181	466.93	583.645	700.387	817.155
6.80667	-0.0100136	-0.015138	0.00918065	-0.0467854	-0.0459366	-0.0673472	-0.0754785	-0.0459146			6.80667	-0.0100136	116.727	233.493	350.18	466.923	583.643	700.377	817.149
6.81333	-0.00619888	-0.0251146	-0.000795863	-0.0512345	-0.0578252	-0.0719527	-0.0823405	-0.0561144			6.81333	-0.00619888	116.717	233.483	350.175	466.911	583.639	700.37	817.139
6.82	0.0038147	-0.0258623	-0.0139414	-0.0563266	-0.0703631	-0.0783021	-0.0885043	-0.0737223			6.82	0.0038147	116.716	233.47	350.17	466.898	583.632	700.364	817.121
6.82667	0.0114441	-0.0194466	-0.0275529	-0.0615714	-0.0781065	-0.0808804	-0.0969871	-0.0903114			6.82667	0.0114441	116.723	233.457	350.165	466.89	583.63	700.356	817.105
6.83333	0.0171661	-0.00708078	-0.0318763	-0.0624733	-0.0821346	-0.0800277	-0.106826	-0.104442			6.83333	0.0171661	116.735	233.452	350.164	466.886	583.631	700.346	817.091
6.84	0.0219345	0.00693683	-0.0326407	-0.0598012	-0.0799576	-0.0735212	-0.10994	-0.10851			6.84	0.0219345	116.749	233.452	350.167	466.889	583.637	700.343	817.086
6.84667	0.026226	0.025243	-0.0267323	-0.059656	-0.0691418	-0.0680571	-0.105966	-0.105489			6.84667	0.026226	116.767	233.458	350.167	466.899	583.643	700.347	817.089
6.85333	0.0276566	0.0409082	-0.0153586	-0.0636214	-0.0514766	-0.0600315	-0.0986891	-0.0958281			6.85333	0.0276566	116.783	233.469	350.163	466.917	583.651	700.354	817.099
6.86	0.023365	0.043725	-0.00395875	-0.0709188	-0.0412213	-0.0549659	-0.0941686	-0.0827246			6.86	0.023365	116.786	233.48	350.155	466.927	583.656	700.359	817.112
6.86667	0.0238419	0.03786	0.00734245	-0.0741345	-0.0417405	-0.0554259	-0.0962399	-0.0709676			6.86667	0.0238419	116.78	233.492	350.152	466.927	583.655	700.357	817.124
6.87333	0.0319481	0.0294252	0.0122591	-0.0724255	-0.0423948	-0.0561627	-0.098083	-0.059936			6.87333	0.0319481	116.772	233.497	350.154	466.926	583.655	700.355	817.135
6.88	0.0371933	0.0170448	0.0132301	-0.072207	-0.0399748	-0.0589991	-0.0986537	-0.0524005			6.88	0.0371933	116.759	233.497	350.154	466.929	583.652	700.354	817.143
6.88667	0.0367165	0.00084307	0.0122872	-0.0737924	-0.0390199	-0.0619746	-0.101773	-0.0521821			6.88667	0.0367165	116.743	233.497	350.153	466.93	583.649	700.351	817.143
6.89333	0.0348091	-0.0144314	0.0108409	-0.0746271	-0.0446586	-0.0671143	-0.108201	-0.0586102			6.89333	0.0348091	116.728	233.495	350.152	466.924	583.644	700.345	817.136
6.9	0.0362396	-0.0218328	0.00725429	-0.0738742	-0.0483024	-0.0706478	-0.112451	-0.0738276			6.9	0.0362396	116.72	233.492	350.153	466.92	583.64	700.34	817.121
6.90667	0.0395775	-0.025268	0.00143487	-0.0760063	-0.0491855	-0.0688532	-0.10996	-0.0904098			6.90667	0.0395775	116.717	233.486	350.15	466.919	583.642	700.343	817.105
6.91333	0.0405312	-0.0269347	-0.00118552	-0.0779993	-0.0520337	-0.0638332	-0.103229	-0.104183			6.91333	0.0405312	116.715	233.483	350.148	466.917	583.647	700.35	817.091
6.92	0.0424385	-0.0228303	0.00291886	-0.076607	-0.0587661	-0.0556966	-0.0940456	-0.114073			6.92	0.0424385	116.719	233.487	350.15	466.91	583.655	700.359	817.081
6.92667	0.043869	-0.0161272	0.00819148	-0.0727656	-0.0697929	-0.0477848	-0.0853804	-0.120666			6.92667	0.043869	116.726	233.492	350.154	466.899	583.663	700.367	817.074
6.93333	0.0391006	-0.0111696	0.00695023	-0.0728064	-0.0862638	-0.0426566	-0.0830178	-0.128317			6.93333	0.0391006	116.731	233.491	350.154	466.882	583.668	700.37	817.067
6.94	0.0300407	-0.0101305	0.00226727	-0.0787098	-0.106088	-0.0430817	-0.0897953	-0.135572			6.94	0.0300407	116.732	233.487	350.148	466.862	583.668	700.363	817.059
6.94667	0.0195503	-0.00846908	0.000590825	-0.0854682	-0.121248	-0.0497728	-0.102216	-0.144655			6.94667	0.0195503	116.734	233.485	350.141	466.847	583.661	700.351	817.05
6.95333	0.0114441	-0.00589251	0.00459791	-0.0890677	-0.127381	-0.0568411	-0.11162	-0.148337			6.95333	0.0114441	116.736	233.489	350.137	466.841	583.654	700.341	817.047
6.96	0.00429153	-0.00788667	0.00880263	-0.0893374	-0.128941	-0.0630114	-0.118161	-0.14248			6.96	0.00429153	116.734	233.493	350.137	466.84	583.648	700.335	817.052
6.96667	-0.00286102	-0.0121491	0.00930859	-0.0878353	-0.127884	-0.0638733	-0.121943	-0.13148			6.96667	-0.00286102	116.73	233.494	350.139	466.841	583.647	700.331	817.063
6.97333	-0.00429153	-0.01345	0.00943817	-0.0813868	-0.122146	-0.063904	-0.12148	-0.120526			6.97333	-0.00429153	116.729	233.494	350.145	466.846	583.647	700.331	817.074
6.98	0.00429153	-0.00866003	0.0113671	-0.0678723	-0.111255	-0.059127	-0.111733	-0.106964			6.98	0.00429153	116.733	233.496	350.159	466.857	583.652	700.341	817.088
6.98667	0.0171661	0.000457648	0.0109481	-0.050147	-0.0979542	-0.0470459	-0.0905588	-0.0857904			6.98667	0.0171661	116.743	233.495	350.176	466.871	583.664	700.362	817.109
6.99333	0.0295639	0.0107606	0.00789953	-0.0356612	-0.0854744	-0.0310207	-0.0691391	-0.0691391			6.99333	0.0295639	116.753	233.492	350.191	466.883	583.68	700.384	817.126
7	0.038147	0.0220531	0.00154915	-0.0262155	-0.0709776	-0.0131016	-0.0530849	-0.0640522			7	0.038147	116.764	233.486	350.2	466.898	583.698	700.4	817.131
7.00667	0.0443459	0.0311932	-0.00313911	-0.0212001	-0.0580137	-0.00124859	-0.0432209	-0.0661091			7.00667	0.0443459	116.773	233.481	350.205	466.911	583.709	700.41	817.129
7.01333	0.0452995	0.0359192	-0.00365824	-0.0217674	-0.0428698	0.00342579	-0.0375302	-0.0656636			7.01333	0.0452995	116.778	233.481	350.205	466.926	583.714	700.415	817.129
7.02	0.0433922	0.0380805	0.00136402	-0.0203453	-0.0297672	0.00544173	-0.0346457	-0.0627791			7.02	0.0433922	116.78	233.486	350.206	466.939	583.716	700.418	817.132
7.02667	0.0429153	0.0387827	0.0111261	-0.0157932	-0.0191881	0.00791022	-0.0340415	-0.058837			7.02667	0.0429153	116.781	233.495	350.211	466.949	583.719	700.419	817.136
7.03333	0.0429153	0.0371058	0.0232775	-0.00867717	-0.0134576	0.0101764	-0.0291644	-0.0515757			7.03333	0.0429153	116.779	233.508	350.218	466.955	583.721	700.424	817.143
7.04	0.0429153	0.0341945	0.0341945	-0.00708796	-0.0171449	0.00569143	-0.0197711	-0.0436129			7.04	0.0429153	116.776	233.518	350.219	466.951	583.716	700.433	817.151
7.04667	0.0472069	0.0342824	0.0409581	-0.00774046	-0.0264221	-0.00457776	-0.0142479	-0.0409508			7.04667	0.0472069	116.776	233.525	350.219	466.942	583.706	700.439	817.154
7.05333	0.0553131	0.038757	0.0440022	-0.00644962	-0.0365117	-0.011796	-0.0133221	-0.042886			7.05333	0.0553131	116.781	233.528	350.22	466.932	583.699	700.439	817.152
7.06	0.0581741	0.0438527	0.0405148	-0.0112743	-0.0424322	-0.013811	-0.0186881	-0.0463447			7.06	0.0581741	116.786	233.525	350.215	466.926	583.697	700.434	817.149
7.06667	0.0576973	0.046733	0.0352889	-0.0231176	-0.0426616	-0.016198	-0.0297969	-0.0541156			7.06667	0.0576973	116.789	233.52	350.203	466.926	583.694	700.423	817.141
7.07333	0.0553131	0.0491217	0.0305251	-0.0360096	-0.0349266	-0.0185751	-0.0455384	-0.0622277			7.07333	0.0553131	116.791	233.515	350.19	466.934	583.692	700.407	817.133
7.08	0.0567436	0.0535946	0.0302295	-0.0432766	-0.0210043	-0.0210964	-0.0600374	-0.064329			7.08	0.0567436	116.796	233.514	350.183	466.948	583.69	700.393	817.131
7.08667	0.0562668	0.0564792	0.0350215	-0.0443962	-0.00273753	-0.0169266	-0.062063	-0.0558641			7.08667	0.0562668	116.799	233.519	350.182	466.966	583.694	700.391	817.139
7.09333	0.0514984	0.0511716	0.0421117	-0.0461754	0.0092166	-0.00826321	-0.0563994	-0.0430479			7.09333	0.0514984	116.793	233.526	350.18	466.978	583.702	700.396	817.152
7.1	0.0491142	0.0384355	0.0522637	-0.0472211	0.0100249	-0.00418626	-0.0522982	-0.0341783			7.1	0.0491142	116.781	233.537	350.179	466.979	583.706	700.401	817.161
7.10667	0.0486374	0.0284136	0.0641764	-0.0448185	0.00394862	-0.00632146	-0.0490233	-0.0289962			7.10667	0.0486374	116.771	233.548	350.182	466.972	583.704	700.404	817.166
7.11333	0.0524521	0.0237427	0.0714264	-0.0403696	-0.00736719	-0.013406	-0.0432893	-0.0251695			7.11333	0.0524521	116.766	233.556	350.186	466.961	583.697	700.41	817.17
7.12	0.0524521	0.0217649	0.0718328	-0.037963	-0.0176545	-0.0180547	-0.0362061	-0.0228547			7.12	0.0524521	116.764	233.556	350.188	466.951	583.693	700.417	817.172
7.12667	0.0519753	0.0172147	0.0639447	-0.0392125	-0.0281791	-0.0208067	-0.0321236	-0.0268784			7.12667	0.0519753	116.759	233.548	350.187	466.94	583.69	700.421	817.168
7.13333	0.0538826	0.0165018	0.054172	-0.0430612	-0.0355609	-0.0258029	-0.0298222	-0.0360211			7.13333	0.0538826	116.759	233.538	350.183	466.933	583.685	700.423	817.159
7.14	0.0591278	0.0208533	0.0475561	-0.0493106	-0.0374523	-0.0314454	-0.0239684	-0.0435187			7.14	0.0591278	116.763	233.532	350.177	466.931	583.679	700.429	817.151
7.14667	0.0596046	0.0242136	0.0413798	-0.0580456	-0.040437	-0.035738	-0.0173696	-0.0459799			7.14667	0.0596046	116.766	233.526	350.168	466.928	583.675	700.435	817.149
7.15333	0.0543594	0.0243356	0.0338723	-0.0667	-0.046628	-0.0394788	-0.0180824	-0.0509842			7.15333	0.0543594	116.766	233.518	350.16	466.922	583.671	700.435	817.144
7.16	0.0500679	0.0216525	0.0216525	-0.0740298	-0.0552063	-0.0428952	-0.0281363	-0.0624685			7.16	0.0500679	116.764	233.506	350.152	466.913	583.668	700.425	817.132
7.16667	0.0476837	0.0175779	0.0123327	-0.0790963	-0.0623467	-0.0483474	-0.0441809	-0.0770827			7.16667	0.0476837	116.76	233.497	350.147	466.906	583.662	700.409	817.118
7.17333	0.0481606	0.0112598	0.0122135	-0.0778992	-0.0627786	-0.0538705	-0.0595254	-0.0862283			7.17333	0.0481606	116.753	233.496	350.149	466.906	583.657	700.393	817.109
7.18	0.0457764	0.0070177	0.0141703	-0.071662	-0.0610634	-0.0544444	-0.0688067	-0.0902644			7.18	0.0457764	116.749	233.498	350.155	466.907	583.656	700.384	817.105
7.18667	0.041008	0.00394045	0.011093	-0.0681867	-0.0586267	-0.0508281	-0.0712288	-0.0941169			7.18667	0.041008	116.746	233.495	350.158	466.91	583.66	700.382	817.101
7.19333	0.0367165	-0.000699726	0.00406865	-0.0734752	-0.0573464	-0.0461674	-0.0680281	-0.0990226			7.19333	0.0367165	116.741	233.488	350.153	466.911	583.665	700.385	817.096
7.2	0.0305176	-0.0120147	0.000859861	-0.0866106	-0.0589465	-0.0451882	-0.0635895	-0.104121			7.2	0.0305176	116.73	233.485	350.14	466.91	583.665	700.389	817.091
7.20667	0.0271797	-0.0247329	0.00101631	-0.0981021	-0.0632696	-0.0475668	-0.0629051	-0.110112			7.20667	0.0271797	116.717	233.485	350.128	466.905	583.663	700.39	817.085
7.21333	0.0271797	-0.0314752	-0.000957649	-0.102473	-0.0708626	-0.0502297	-0.0634562	-0.115908			7.21333	0.0271797	116.711	233.483	350.124	466.898	583.66	700.389	817.079
7.22	0.0305176	-0.0329019	-0.00619905	-0.0997493	-0.0773715	-0.0547083	-0.0667414	-0.122054			7.22	0.0305176	116.709	233.478	350.127	466.891	583.656	700.386	817.073
7.22667	0.0362396	-0.0284249	-0.00839775	-0.0906532	-0.0796509	-0.0574365	-0.0712552	-0.126091			7.22667	0.0362396	116.714	233.476	350.136	466.889	583.653	700.382	817.069
7.23333	0.0429153	-0.0186318	-0.00337303	-0.0748258	-0.0758929	-0.0548897	-0.0761078	-0.122838			7.23333	0.0429153	116.724	233.481	350.152	466.893	583.656	700.377	817.072
7.24	0.0519753	-0.00542581	0.0036341	-0.0553276	-0.0714895	-0.0493551	-0.0753	-0.109632			7.24	0.0519753	116.737	233.488	350.171	466.897	583.661	700.378	817.085
7.24667	0.0610352	0.00874645	0.00683911	-0.0392645	-0.0668878	-0.041228	-0.0685865	-0.0924283			7.24667	0.0610352	116.751	233.491	350.187	466.902	583.669	700.384	817.103
7.25333	0.0700951	0.0217689	0.00651011	-0.0320965	-0.0605264	-0.0324217	-0.0625671	-0.0802101			7.25333	0.0700951	116.764	233.491	350.194	466.908	583.678	700.39	817.115
7.26	0.0796318	0.0313696	0.0084814	-0.0325151	-0.051026	-0.0167726	-0.0597515	-0.0750103			7.26	0.0796318	116.774	233.493	350.194	466.918	583.694	700.393	817.12
7.26667	0.087738	0.0325492	0.0120452	-0.0380667	-0.0389774	-0.000437218	-0.0588571	-0.0717317			7.26667	0.087738	116.775	233.496	350.188	466.93	583.71	700.394	817.123
7.27333	0.0905991	0.0189676	0.011815	-0.050424	-0.0343052	0.00747231	-0.0587627	-0.0759288			7.27333	0.0905991	116.761	233.496	350.176	466.934	583.718	700.394	817.119
7.28	0.0872612	-0.000276266	0.0111678	-0.065879	-0.0341236	0.00680251	-0.062903	-0.0886522			7.28	0.0872612	116.742	233.495	350.161	466.934	583.717	700.39	817.106
7.28667	0.0844002	-0.0128455	0.0171953	-0.0756108	-0.0326707	0.0012965	-0.0656322	-0.100441			7.28667	0.0844002	116.729	233.501	350.151	466.936	583.712	700.387	817.095
7.29333	0.0805855	-0.01933	0.0283537	-0.0754943	-0.0296732	-0.00320428	-0.0624548	-0.102032			7.29333	0.0805855	116.723	233.513	350.151	466.939	583.707	700.39	817.093
7.3	0.0772476	-0.0220031	0.0376016	-0.0717742	-0.0315996	-0.0133345	-0.0542324	-0.0928563			7.3	0.0772476	116.72	233.522	350.155	466.937	583.697	700.399	817.102
7.30667	0.0739098	-0.0239118	0.0395075	-0.0668483	-0.0396111	-0.0276418	-0.0443286	-0.0810451			7.30667	0.0739098	116.718	233.524	350.16	466.929	583.683	700.408	817.114
7.31333	0.0715256	-0.0168159	0.0399278	-0.0580935	-0.0423103	-0.0411883	-0.0352298	-0.0690852			7.31333	0.0715256	116.725	233.524	350.168	466.926	583.669	700.418	817.126
7.32	0.067234	-0.00781314	0.0360559	-0.0484675	-0.0381538	-0.04808	-0.0257072	-0.0581321			7.32	0.067234	116.734	233.52	350.178	466.93	583.663	700.427	817.137
7.32667	0.0581741	-0.00463606	0.027312	-0.0481352	-0.0347395	-0.052214	-0.0182828	-0.0540456			7.32667	0.0581741	116.737	233.512	350.178	466.934	583.658	700.435	817.141
7.33333	0.0457764	-0.00703148	0.0182409	-0.0585208	-0.0328487	-0.0575752	-0.0122383	-0.0565842			7.33333	0.0457764	116.735	233.503	350.168	466.936	583.653	700.441	817.138
7.34	0.0362396	-0.0101897	0.0107912	-0.0688134	-0.0289274	-0.06162	-0.00981896	-0.0646552			7.34	0.0362396	116.732	233.495	350.158	466.94	583.649	700.443	817.13
7.34667	0.0314713	-0.0127979	0.00818289	-0.0741373	-0.0227825	-0.0615596	-0.0120617	-0.0740505			7.34667	0.0314713	116.729	233.492	350.152	466.946	583.649	700.441	817.121
7.35333	0.0343323	-0.0160534	0.00826532	-0.0760111	-0.0233485	-0.055365	-0.0190999	-0.0806119			7.35333	0.0343323	116.726	233.493	350.15	466.945	583.655	700.434	817.114
7.36	0.043869	-0.0131732	0.0154371	-0.0733821	-0.0283958	-0.0492243	-0.0274713	-0.0794465			7.36	0.043869	116.729	233.5	350.153	466.94	583.661	700.425	817.115
7.36667	0.0591278	-0.000936457	0.0271969	-0.063372	-0.0318245	-0.0417304	-0.0353603	-0.0692157			7.36667	0.0591278	116.741	233.511	350.163	466.937	583.669	700.417	817.126
7.37333	0.0758171	0.0148924	0.0401648	-0.0464681	-0.0312197	-0.0310645	-0.0457864	-0.0553232			7.37333	0.0758171	116.757	233.524	350.18	466.937	583.68	700.407	817.14
7.38	0.0858307	0.0238381	0.0486337	-0.0380455	-0.0326195	-0.0192404	-0.0561403	-0.0427888			7.38	0.0858307	116.766	233.533	350.188	466.936	583.691	700.397	817.152
7.38667	0.0915527	0.0334385	0.0553731	-0.036784	-0.038439	-0.00974532	-0.0619539	-0.0366815			7.38667	0.0915527	116.776	233.54	350.19	466.93	583.701	700.391	817.158
7.39333	0.0939369	0.0491641	0.0606082	-0.0387282	-0.0419427	-0.000123854	-0.0531975	-0.0303093			7.39333	0.0939369	116.791	233.545	350.188	466.927	583.711	700.4	817.165
7.4	0.0948906	0.0665378	0.0570011	-0.0373706	-0.0414369	0.00705934	-0.0403156	-0.027441			7.4	0.0948906	116.809	233.541	350.189	466.927	583.718	700.412	817.168
7.40667	0.0929832	0.0736925	0.0465128	-0.0304457	-0.0402716	0.0116875	-0.030909	-0.028048			7.40667	0.0929832	116.816	233.531	350.196	466.928	583.722	700.422	817.167
7.41333	0.0863075	0.0694604	0.0351281	-0.0267955	-0.0417553	0.0122177	-0.0249445	-0.0340044			7.41333	0.0863075	116.812	233.519	350.2	466.927	583.723	700.428	817.161
7.42	0.0782013	0.0618026	0.0303314	-0.0270015	-0.045656	0.011407	-0.0201698	-0.0444885			7.42	0.0782013	116.804	233.515	350.199	466.923	583.722	700.433	817.15
7.42667	0.067234	0.0531945	0.0298295	-0.0287961	-0.0475664	0.0107295	-0.0182836	-0.0545232			7.42667	0.067234	116.795	233.514	350.198	466.921	583.721	700.435	817.14
7.43333	0.0572205	0.043396	0.034813	-0.02718	-0.0443094	0.0101599	-0.0258559	-0.057804			7.43333	0.0572205	116.786	233.519	350.199	466.924	583.721	700.427	817.137
7.44	0.0476837	0.0337793	0.046177	-0.0282551	-0.0396743	0.0152093	-0.0338633	-0.0534136			7.44	0.0476837	116.776	233.53	350.198	466.929	583.726	700.419	817.142
7.44667	0.0452995	0.0286018	0.0629341	-0.0363937	-0.0384652	0.0227012	-0.0419069	-0.0461985			7.44667	0.0452995	116.771	233.547	350.19	466.93	583.733	700.411	817.149
7.45333	0.0538826	0.0348947	0.0782869	-0.0450134	-0.0364904	0.0287966	-0.0469427	-0.0397901			7.45333	0.0538826	116.777	233.563	350.181	466.932	583.739	700.406	817.155
7.46	0.0715256	0.0495876	0.0839199	-0.0458066	-0.030588	0.0328276	-0.0467596	-0.0267324			7.46	0.0715256	116.792	233.568	350.181	466.938	583.744	700.406	817.168
7.46667	0.0901222	0.0628698	0.0814664	-0.0401493	-0.0207054	0.0376089	-0.0424437	-0.00954194			7.46667	0.0901222	116.805	233.566	350.186	466.948	583.748	700.41	817.185
7.47333	0.105858	0.0677882	0.0730335	-0.0366478	-0.0130696	0.0394568	-0.0369519	0.000241365			7.47333	0.105858	116.81	233.557	350.19	466.955	583.75	700.416	817.195
7.48	0.113964	0.0635169	0.0620864	-0.0392109	-0.0122073	0.0330358	-0.0320104	-0.00435389			7.48	0.113964	116.806	233.546	350.187	466.956	583.744	700.421	817.191
7.48667	0.108242	0.0539503	0.0472746	-0.0452246	-0.0153594	0.0201258	-0.0265364	-0.0193838			7.48667	0.108242	116.796	233.532	350.181	466.953	583.731	700.426	817.176
7.49333	0.0891685	0.0389538	0.0308476	-0.0530914	-0.0215684	0.00973823	-0.0229403	-0.0329538			7.49333	0.0891685	116.781	233.515	350.173	466.947	583.72	700.43	817.162
7.5	0.064373	0.0183145	0.016884	-0.0561725	-0.0307617	0.0012188	-0.026396	-0.0464232			7.5	0.064373	116.76	233.501	350.17	466.938	583.712	700.426	817.149
7.50667	0.0448227	0.00195627	0.0119699	-0.0552207	-0.0399054	-0.00930116	-0.0410857	-0.060636			7.50667	0.0448227	116.744	233.496	350.171	466.929	583.701	700.412	817.134
7.51333	0.0267029	-0.0063853	0.0107808	-0.0532392	-0.0474769	-0.0201841	-0.0577311	-0.0739435			7.51333	0.0267029	116.736	233.495	350.173	466.921	583.69	700.395	817.121
7.52	0.0190735	-0.00707514	0.00866049	-0.0497394	-0.0515137	-0.0274657	-0.0742566	-0.0828396			7.52	0.0190735	116.735	233.493	350.177	466.917	583.683	700.379	817.112
7.52667	0.0252724	-0.00478732	0.00665678	-0.0459197	-0.0512308	-0.0285612	-0.0825061	-0.0820292			7.52667	0.0252724	116.737	233.491	350.18	466.917	583.682	700.37	817.113
7.53333	0.0386238	-0.00204775	0.0051048	-0.0392947	-0.0478493	-0.0302711	-0.0826932	-0.0764943			7.53333	0.0386238	116.74	233.489	350.187	466.921	583.68	700.37	817.118
7.54	0.0476837	-0.000971949	0.00379642	-0.0359692	-0.0427025	-0.0351957	-0.0750543	-0.0664712			7.54	0.0476837	116.741	233.488	350.19	466.926	583.675	700.378	817.128
7.54667	0.0476837	-0.00461261	0.00110943	-0.0348182	-0.0400788	-0.0426436	-0.0615357	-0.0591515			7.54667	0.0476837	116.738	233.485	350.192	466.928	583.668	700.391	817.136
7.55333	0.0476837	-0.0101825	0.00364579	-0.0299503	-0.034907	-0.0463873	-0.0491698	-0.0553687			7.55333	0.0476837	116.732	233.488	350.196	466.934	583.664	700.404	817.14
7.56	0.0462532	-0.0107966	0.0149526	-0.0178899	-0.0269601	-0.0444462	-0.0356735	-0.0514091			7.56	0.0462532	116.731	233.499	350.209	466.942	583.666	700.417	817.144
7.56667	0.0429153	-0.00813555	0.0304883	-0.00217054	-0.0182877	-0.0408002	-0.0298787	-0.0470449			7.56667	0.0429153	116.734	233.515	350.224	466.95	583.67	700.423	817.148
7.57333	0.0419617	-0.00239191	0.0452918	0.0087462	-0.0104788	-0.0380208	-0.0302549	-0.0421758			7.57333	0.0419617	116.74	233.53	350.235	466.958	583.673	700.423	817.153
7.58	0.0429153	0.00192659	0.0577165	0.0117873	-0.00616628	-0.0339419	-0.0341039	-0.0398259			7.58	0.0429153	116.744	233.542	350.238	466.962	583.677	700.419	817.155
7.58667	0.0505447	0.00807799	0.0657753	0.0106063	-0.00434462	-0.0280626	-0.0412413	-0.0388571			7.58667	0.0505447	116.75	233.55	350.237	466.964	583.683	700.412	817.156
7.59333	0.0581741	0.0126079	0.0641063	0.00406232	-0.00662488	-0.0219898	-0.0488756	-0.0345705			7.59333	0.0581741	116.755	233.548	350.23	466.962	583.689	700.404	817.16
7.6	0.064373	0.0107006	0.0521854	-0.00681236	-0.0131215	-0.0200408	-0.0570943	-0.0318219			7.6	0.064373	116.753	233.536	350.22	466.955	583.691	700.396	817.163
7.60667	0.0658035	0.00285969	0.0362383	-0.0196934	-0.02208	-0.0245888	-0.0607046	-0.0325712			7.60667	0.0658035	116.745	233.521	350.207	466.946	583.686	700.392	817.162
7.61333	0.0605583	-0.00614765	0.0238931	-0.0264782	-0.0318807	-0.0326049	-0.0610601	-0.0376951			7.61333	0.0605583	116.736	233.508	350.2	466.937	583.678	700.392	817.157
7.62	0.0557899	-0.00791124	0.0187916	-0.0245205	-0.0373541	-0.0399582	-0.0596049	-0.0457767			7.62	0.0557899	116.734	233.503	350.202	466.931	583.671	700.393	817.149
7.62667	0.0481606	-0.00634368	0.0160677	-0.0204807	-0.0403844	-0.0466139	-0.0570771	-0.0537393			7.62667	0.0481606	116.736	233.5	350.206	466.928	583.664	700.396	817.141
7.63333	0.0443459	-0.00274037	0.0177636	-0.0150208	-0.0434974	-0.0543015	-0.0563999	-0.0616452			7.63333	0.0443459	116.739	233.502	350.211	466.925	583.656	700.396	817.133
7.64	0.0376701	-0.00406962	0.0212028	-0.00940869	-0.0446303	-0.0580824	-0.0572997	-0.0615913			7.64	0.0376701	116.738	233.505	350.217	466.924	583.653	700.396	817.133
7.64667	0.0300407	-0.011496	0.0271279	-0.00675176	-0.0448216	-0.0580253	-0.0639929	-0.0597014			7.64667	0.0300407	116.731	233.511	350.22	466.924	583.653	700.389	817.135
7.65333	0.0243187	-0.0211071	0.0337292	-0.00557389	-0.039698	-0.0527516	-0.0719665	-0.0581382			7.65333	0.0243187	116.721	233.518	350.221	466.929	583.658	700.381	817.137
7.66	0.0214577	-0.0286085	0.0352877	-0.00718437	-0.0316103	-0.0469922	-0.0757584	-0.0590691			7.66	0.0214577	116.714	233.52	350.219	466.937	583.664	700.377	817.136
7.66667	0.0209808	-0.0315532	0.0328198	-0.00919069	-0.0248993	-0.0467828	-0.0724875	-0.0619971			7.66667	0.0209808	116.711	233.517	350.217	466.944	583.664	700.38	817.133
7.67333	0.0214577	-0.0289148	0.0321204	-0.00694602	-0.0170139	-0.0488124	-0.0662216	-0.0662216			7.67333	0.0214577	116.713	233.516	350.219	466.952	583.662	700.387	817.129
7.68	0.0209808	-0.0220612	0.0342056	-0.00421343	-0.00803339	-0.049941	-0.0613592	-0.0670812			7.68	0.0209808	116.72	233.518	350.222	466.961	583.661	700.391	817.128
7.68667	0.0185966	-0.0150912	0.0344999	-0.00343946	-0.000881657	-0.0537757	-0.0590831	-0.068143			7.68667	0.0185966	116.727	233.519	350.223	466.968	583.657	700.394	817.127
7.69333	0.0152588	-0.0132274	0.0268269	-0.00774334	-0.00450099	-0.0609415	-0.0573114	-0.0740007			7.69333	0.0152588	116.729	233.511	350.219	466.964	583.65	700.395	817.121
7.7	0.0119209	-0.0140504	0.0178977	-0.0138127	-0.0158739	-0.0654656	-0.0553621	-0.0820649			7.7	0.0119209	116.728	233.502	350.213	466.953	583.645	700.397	817.113
7.70667	0.00762939	-0.0153203	0.0132899	-0.0174856	-0.0256599	-0.0618918	-0.0527987	-0.08427			7.70667	0.00762939	116.727	233.498	350.209	466.943	583.649	700.4	817.111
7.71333	-0.000476837	-0.0176628	0.00951695	-0.0241689	-0.0344176	-0.0574099	-0.0515078	-0.0786875			7.71333	-0.000476837	116.724	233.494	350.202	466.934	583.653	700.401	817.116
7.72	-0.00238419	-0.018903	0.00541569	-0.0328118	-0.0454339	-0.0586159	-0.054114	-0.0798632			7.72	-0.00238419	116.723	233.49	350.194	466.923	583.652	700.399	817.115
7.72667	0.00810623	-0.0163037	0.00515398	-0.0360489	-0.0552103	-0.0615893	-0.0520282	-0.0849299			7.72667	0.00810623	116.726	233.489	350.19	466.913	583.649	700.401	817.11
7.73333	0.026226	-0.0069302	0.0145275	-0.0315113	-0.0549775	-0.0586599	-0.042595	-0.0840798			7.73333	0.026226	116.735	233.499	350.195	466.914	583.652	700.41	817.111
7.74	0.0457764	0.00271753	0.0313278	-0.0224461	-0.0493414	-0.0479804	-0.0270308	-0.0728072			7.74	0.0457764	116.745	233.516	350.204	466.919	583.663	700.426	817.122
7.74667	0.0605583	0.00745667	0.0441731	-0.0164252	-0.0478998	-0.0352897	-0.0123635	-0.0552789			7.74667	0.0605583	116.75	233.528	350.21	466.921	583.675	700.44	817.14
7.75333	0.0762939	0.00904773	0.0500557	-0.0141796	-0.050669	-0.0254003	0.00223304	-0.0421128			7.75333	0.0762939	116.751	233.534	350.212	466.918	583.685	700.455	817.153
7.76	0.0863075	0.0103039	0.0494046	-0.0162474	-0.0501665	-0.0201523	0.0197758	-0.0321994			7.76	0.0863075	116.752	233.534	350.21	466.918	583.691	700.473	817.163
7.76667	0.0863075	0.0132611	0.0423482	-0.0235783	-0.0482463	-0.0173496	0.0325102	-0.0280481			7.76667	0.0863075	116.755	233.527	350.203	466.92	583.693	700.485	817.167
7.77333	0.0767708	0.0118438	0.0294868	-0.036392	-0.05294	-0.013096	0.033135	-0.0264696			7.77333	0.0767708	116.754	233.514	350.19	466.916	583.698	700.486	817.168
7.78	0.0638962	0.00418103	0.0118104	-0.0527532	-0.0659951	-0.013482	0.0169286	-0.0298014			7.78	0.0638962	116.746	233.496	350.174	466.903	583.697	700.47	817.165
7.78667	0.0553131	-0.00394094	-0.00394094	-0.0661353	-0.0800715	-0.0212134	-0.00662059	-0.0390455			7.78667	0.0553131	116.738	233.48	350.16	466.888	583.689	700.446	817.156
7.79333	0.0514984	-0.00369002	-0.00798156	-0.0723509	-0.0878654	-0.0284212	-0.0282581	-0.0487621			7.79333	0.0514984	116.738	233.476	350.154	466.881	583.682	700.425	817.146
7.8	0.0548363	0.00487275	0.000581215	-0.0682204	-0.0866398	-0.024127	-0.0400576	-0.0500712			7.8	0.0548363	116.747	233.485	350.158	466.882	583.687	700.413	817.145
7.80667	0.0610352	0.00896662	0.013735	-0.0593812	-0.0811292	-0.0146799	-0.0408425	-0.0417961			7.80667	0.0610352	116.751	233.498	350.167	466.887	583.696	700.412	817.153
7.81333	0.0667572	0.00682342	0.0254201	-0.0517329	-0.0735394	-0.014592	-0.0390552	-0.0361942			7.81333	0.0667572	116.749	233.51	350.175	466.895	583.696	700.414	817.159
7.82	0.0739098	0.00718402	0.0391321	-0.0436433	-0.0598056	-0.0205909	-0.0341422	-0.0360496			7.82	0.0739098	116.749	233.523	350.183	466.909	583.69	700.419	817.159
7.82667	0.0834465	0.00900334	0.053826	-0.0350513	-0.0396758	-0.0251221	-0.0247818	-0.0352722			7.82667	0.0834465	116.751	233.538	350.191	466.929	583.686	700.428	817.16
7.83333	0.0901222	0.00376363	0.0571694	-0.0299943	-0.0228937	-0.0230148	-0.0166884	-0.0367155			7.83333	0.0901222	116.746	233.541	350.196	466.946	583.688	700.436	817.158
7.84	0.0872612	-0.0136419	0.0478701	-0.035074	-0.0186672	-0.0213697	-0.0181587	-0.0448616			7.84	0.0872612	116.728	233.532	350.191	466.95	583.689	700.435	817.15
7.84667	0.079155	-0.0299593	0.0367979	-0.044367	-0.0241232	-0.02178	-0.0294131	-0.0594538			7.84667	0.079155	116.712	233.521	350.182	466.944	583.689	700.423	817.135
7.85333	0.0729561	-0.037307	0.0318344	-0.0490802	-0.0281003	-0.0220745	-0.0379471	-0.0708489			7.85333	0.0729561	116.705	233.516	350.177	466.94	583.689	700.415	817.124
7.86	0.0729561	-0.0372904	0.0313741	-0.0487353	-0.0291255	-0.0225351	-0.0402183	-0.0759811			7.86	0.0729561	116.705	233.516	350.178	466.939	583.688	700.413	817.119
7.86667	0.0724792	-0.0371316	0.0310561	-0.0486773	-0.0289311	-0.0223948	-0.0378835	-0.0779378			7.86667	0.0724792	116.705	233.515	350.178	466.94	583.688	700.415	817.117
7.87333	0.0705719	-0.036188	0.0343839	-0.050739	-0.0268124	-0.0257514	-0.0336342	-0.07798			7.87333	0.0705719	116.706	233.519	350.176	466.942	583.685	700.419	817.117
7.88	0.0691414	-0.0300909	0.0428652	-0.0474643	-0.0185892	-0.0255932	-0.0252653	-0.0748564			7.88	0.0691414	116.712	233.527	350.179	466.95	583.685	700.428	817.12
7.88667	0.0700951	-0.0219626	0.0490861	-0.0381009	-0.00727559	-0.0226309	-0.0116379	-0.0674278			7.88667	0.0700951	116.72	233.533	350.188	466.961	583.688	700.441	817.128
7.89333	0.0729561	-0.0108309	0.0487738	-0.027503	-0.00195489	-0.013136	0.00146789	-0.0567062			7.89333	0.0729561	116.731	233.533	350.199	466.967	583.698	700.454	817.138
7.9	0.0743866	-0.00263533	0.0417105	-0.0230729	-0.00612432	-0.00158085	0.00799239	-0.0430292			7.9	0.0743866	116.739	233.526	350.203	466.962	583.709	700.461	817.152
7.90667	0.0758171	0.00566078	0.0361784	-0.0245585	-0.0149086	0.00621233	0.00155492	-0.0327774			7.90667	0.0758171	116.748	233.52	350.202	466.954	583.717	700.454	817.162
7.91333	0.0772476	0.00878964	0.0331083	-0.0262131	-0.0211477	0.0123677	-0.0104794	-0.0238309			7.91333	0.0772476	116.751	233.517	350.2	466.947	583.723	700.442	817.171
7.92	0.0844002	0.00773235	0.0301437	-0.0263849	-0.0279228	0.0153061	-0.0210873	-0.0191799			7.92	0.0844002	116.75	233.514	350.2	466.941	583.726	700.432	817.176
7.92667	0.0958443	0.00856444	0.0290684	-0.0267627	-0.0334826	0.0165898	-0.030555	-0.0176804			7.92667	0.0958443	116.751	233.513	350.2	466.935	583.727	700.422	817.177
7.93333	0.105858	0.0122147	0.028904	-0.0289672	-0.0333554	0.0152668	-0.036712	-0.0171617			7.93333	0.105858	116.754	233.513	350.197	466.935	583.726	700.416	817.178
7.94	0.110626	0.018838	0.0307589	-0.0302433	-0.0271026	0.014365	-0.0366016	-0.0218196			7.94	0.110626	116.761	233.515	350.196	466.941	583.725	700.416	817.173
7.94667	0.109673	0.0211083	0.0287377	-0.0316761	-0.0225437	0.0141096	-0.0280396	-0.0285164			7.94667	0.109673	116.763	233.513	350.195	466.946	583.725	700.425	817.166
7.95333	0.109673	0.0260997	0.0227619	-0.036387	-0.0239738	0.012561	-0.0177139	-0.0386947			7.95333	0.109673	116.768	233.507	350.19	466.945	583.723	700.435	817.156
7.96	0.108242	0.0326322	0.0126051	-0.047484	-0.027774	0.00776043	-0.0121112	-0.045013			7.96	0.108242	116.775	233.497	350.179	466.941	583.718	700.441	817.15
7.96667	0.107288	0.0371534	-0.000516703	-0.0630706	-0.0303611	-0.00196889	-0.0103717	-0.0489955			7.96667	0.107288	116.779	233.484	350.163	466.938	583.709	700.442	817.146
7.97333	0.102997	0.0343561	-0.0147581	-0.078152	-0.0337952	-0.0161644	-0.0104747	-0.0548206			7.97333	0.102997	116.776	233.47	350.148	466.935	583.695	700.442	817.14
7.98	0.0991821	0.0260112	-0.028825	-0.0895887	-0.039628	-0.0324738	-0.0138418	-0.0605718			7.98	0.0991821	116.768	233.455	350.137	466.929	583.678	700.439	817.134
7.98667	0.100136	0.0209967	-0.035747	-0.0927441	-0.0467995	-0.0451224	-0.0184623	-0.0670997			7.98667	0.100136	116.763	233.449	350.134	466.922	583.666	700.434	817.128
7.99333	0.105381	0.0196524	-0.0342302	-0.0853781	-0.0516354	-0.051197	-0.0219008	-0.0724456			7.99333	0.105381	116.762	233.45	350.141	466.917	583.659	700.431	817.122
8	0.111103	0.022815	-0.0229613	-0.0665888	-0.0515581	-0.0480607	-0.0219466	-0.0767828			8	0.111103	116.765	233.461	350.16	466.917	583.663	700.431	817.118
8.00667	0.113487	0.0311682	-0.00602511	-0.0410393	-0.044435	-0.0373726	-0.019732	-0.0759988			8.00667	0.113487	116.773	233.478	350.185	466.924	583.673	700.433	817.119
8.01333	0.114918	0.0457952	0.0138471	-0.0170239	-0.0307391	-0.023731	-0.0172535	-0.0649372			8.01333	0.114918	116.788	233.498	350.209	466.938	583.687	700.436	817.13
8.02	0.113964	0.0611288	0.0310881	0.00109321	-0.0138338	-0.0107842	-0.0131548	-0.0498713			8.02	0.113964	116.803	233.515	350.227	466.955	583.7	700.44	817.145
8.02667	0.11301	0.0705519	0.0414649	0.010613	0.00110708	-0.00415854	-0.011985	-0.0367806			8.02667	0.11301	116.813	233.526	350.237	466.97	583.707	700.441	817.158
8.03333	0.107288	0.0705209	0.0395265	0.00978705	0.00688439	-0.00619864	-0.0153154	-0.0286669			8.03333	0.107288	116.813	233.524	350.236	466.975	583.704	700.437	817.166
8.04	0.100613	0.0643279	0.0309493	0.00139207	0.00082042	-0.0162198	-0.0243064	-0.0281211			8.04	0.100613	116.806	233.515	350.228	466.969	583.694	700.429	817.167
8.04667	0.0953674	0.048012	0.0189249	-0.0141986	-0.0145675	-0.0278362	-0.0341068	-0.0336299			8.04667	0.0953674	116.79	233.503	350.212	466.954	583.683	700.419	817.161
8.05333	0.0925064	0.0259034	0.00921409	-0.0327049	-0.036059	-0.0373241	-0.0447431	-0.0437894			8.05333	0.0925064	116.768	233.493	350.194	466.932	583.673	700.408	817.151
8.06	0.0925064	0.00399009	-0.00173196	-0.0494717	-0.0586728	-0.0440825	-0.0575254	-0.0546643			8.06	0.0925064	116.746	233.483	350.177	466.91	583.667	700.395	817.14
8.06667	0.0944138	-0.0112037	-0.0112037	-0.0621018	-0.0770929	-0.0491801	-0.0701482	-0.0639493			8.06667	0.0944138	116.731	233.473	350.164	466.891	583.661	700.383	817.131
8.07333	0.102997	-0.0178301	-0.00924707	-0.0687179	-0.0847108	-0.0501573	-0.0730267	-0.069212			8.07333	0.102997	116.724	233.475	350.158	466.884	583.661	700.38	817.126
8.08	0.116348	-0.0166672	0.000498905	-0.0705492	-0.0795884	-0.0446822	-0.064485	-0.067346			8.08	0.116348	116.725	233.485	350.156	466.889	583.666	700.388	817.128
8.08667	0.128269	-0.0097098	0.0103174	-0.0679724	-0.0656724	-0.0363842	-0.0491372	-0.0581971			8.08667	0.128269	116.732	233.495	350.158	466.903	583.674	700.404	817.137
8.09333	0.140667	0.00125969	0.0131806	-0.0635454	-0.0513424	-0.0321734	-0.0364048	-0.0545246			8.09333	0.140667	116.743	233.497	350.163	466.917	583.679	700.416	817.14
8.1	0.157833	0.0168323	0.0177859	-0.0582984	-0.0384409	-0.030053	-0.0254094	-0.0544965			8.1	0.157833	116.759	233.502	350.168	466.93	583.681	700.427	817.14
8.10667	0.173569	0.0276923	0.025785	-0.0498898	-0.0264024	-0.0241712	-0.0124729	-0.0482357			8.10667	0.173569	116.77	233.51	350.177	466.942	583.687	700.44	817.147
8.11333	0.175476	0.0304114	0.0304114	-0.039813	-0.0196963	-0.0198972	-0.00648876	-0.0341453			8.11333	0.175476	116.773	233.515	350.187	466.949	583.691	700.446	817.161
8.12	0.164986	0.0267437	0.0315121	-0.0328818	-0.0202426	-0.0206201	-0.0102413	-0.0245465			8.12	0.164986	116.769	233.516	350.194	466.948	583.69	700.443	817.17
8.12667	0.153065	0.0217414	0.0298476	-0.0356055	-0.0293618	-0.0278138	-0.0214905	-0.0262589			8.12667	0.153065	116.764	233.514	350.191	466.939	583.683	700.431	817.169
8.13333	0.144482	0.0172747	0.0330103	-0.0449196	-0.0381182	-0.0331627	-0.0332434	-0.0318129			8.13333	0.144482	116.759	233.517	350.181	466.93	583.678	700.42	817.163
8.14	0.135899	0.010349	0.0370519	-0.0551639	-0.0396009	-0.0348823	-0.0405664	-0.0338907			8.14	0.135899	116.752	233.521	350.171	466.929	583.676	700.412	817.161
8.14667	0.127792	0.00376329	0.0395261	-0.0678943	-0.0352428	-0.0373697	-0.0437951	-0.0375962			8.14667	0.127792	116.746	233.524	350.159	466.933	583.673	700.409	817.157
8.15333	0.124454	-0.00434402	0.0352335	-0.0849453	-0.0276816	-0.0381357	-0.043856	-0.0471939			8.15333	0.124454	116.738	233.52	350.141	466.941	583.673	700.409	817.148
8.16	0.1297	-0.0103837	0.0272865	-0.102903	-0.022841	-0.038865	-0.042873	-0.0562244			8.16	0.1297	116.732	233.512	350.124	466.946	583.672	700.41	817.139
8.16667	0.14019	-0.0157823	0.0223646	-0.109063	-0.0189762	-0.0358821	-0.0398569	-0.0608377			8.16667	0.14019	116.726	233.507	350.117	466.95	583.675	700.413	817.134
8.17333	0.150204	-0.0174018	0.0226526	-0.102766	-0.0177796	-0.0337702	-0.0340698	-0.0593422			8.17333	0.150204	116.725	233.507	350.124	466.951	583.677	700.419	817.136
8.18	0.154972	-0.0177415	0.0232664	-0.0916927	-0.0212737	-0.0321994	-0.0251851	-0.05761			8.18	0.154972	116.724	233.508	350.135	466.947	583.678	700.428	817.137
8.18667	0.155449	-0.0180655	0.0210352	-0.0820679	-0.0275108	-0.0347982	-0.0202417	-0.0622034			8.18667	0.155449	116.724	233.505	350.144	466.941	583.676	700.433	817.133
8.19333	0.152111	-0.0139108	0.021852	-0.0715064	-0.0344811	-0.0400478	-0.0188473	-0.0722531			8.19333	0.152111	116.728	233.506	350.155	466.934	583.671	700.434	817.123
8.2	0.143051	-0.00898252	0.0224887	-0.0573114	-0.0406077	-0.0451802	-0.0178453	-0.0826952			8.2	0.143051	116.733	233.507	350.169	466.928	583.665	700.435	817.112
8.20667	0.1297	-0.00754257	0.017253	-0.0519549	-0.0469167	-0.0521985	-0.019837	-0.0885015			8.20667	0.1297	116.735	233.502	350.174	466.922	583.658	700.433	817.106
8.21333	0.119209	-0.00717865	0.00617279	-0.0551418	-0.0518378	-0.057788	-0.026974	-0.0923007			8.21333	0.119209	116.735	233.49	350.171	466.917	583.653	700.426	817.103
8.22	0.112057	-0.0106284	-0.00538319	-0.0644178	-0.0545128	-0.060516	-0.0388511	-0.094641			8.22	0.112057	116.732	233.479	350.162	466.914	583.65	700.414	817.1
8.22667	0.104904	-0.0126486	-0.0136023	-0.0733629	-0.0600565	-0.0592213	-0.0506999	-0.0926616			8.22667	0.104904	116.729	233.471	350.153	466.908	583.651	700.402	817.102
8.23333	0.101089	-0.014272	-0.0199941	-0.0827678	-0.0633096	-0.0543706	-0.0592467	-0.0849959			8.23333	0.101089	116.728	233.464	350.144	466.905	583.656	700.394	817.11
8.24	0.10252	-0.0124646	-0.0191403	-0.090878	-0.0600814	-0.0480002	-0.0634079	-0.080574			8.24	0.10252	116.73	233.465	350.136	466.908	583.663	700.389	817.114
8.24667	0.108719	-0.00789336	-0.0117081	-0.0929544	-0.0501137	-0.040692	-0.0631229	-0.0812428			8.24667	0.108719	116.734	233.473	350.133	466.918	583.67	700.39	817.114
8.25333	0.111103	-0.00698167	-0.00173646	-0.0919904	-0.0396354	-0.0353245	-0.0568597	-0.0835626			8.25333	0.111103	116.735	233.483	350.134	466.929	583.675	700.396	817.111
8.26	0.108719	-0.0104881	0.003817	-0.0910545	-0.0338539	-0.0349186	-0.0499473	-0.0852332			8.26	0.108719	116.732	233.488	350.135	466.935	583.676	700.403	817.11
8.26667	0.109673	-0.0151651	0.00915361	-0.0914244	-0.0321973	-0.0375958	-0.0471997	-0.0901151			8.26667	0.109673	116.727	233.493	350.135	466.936	583.673	700.406	817.105
8.27333	0.113964	-0.015105	0.0201809	-0.090163	-0.0324305	-0.038588	-0.0455561	-0.0946703			8.27333	0.113964	116.727	233.504	350.136	466.936	583.672	700.407	817.1
8.28	0.118732	-0.00924148	0.0336739	-0.0899591	-0.0328846	-0.0369788	-0.0420311	-0.0911453			8.28	0.118732	116.733	233.518	350.136	466.936	583.674	700.411	817.104
8.28667	0.117302	-0.00201933	0.0418497	-0.0900608	-0.033015	-0.0351145	-0.0368875	-0.0807565			8.28667	0.117302	116.74	233.526	350.136	466.936	583.676	700.416	817.114
8.29333	0.11158	0.00387048	0.0410638	-0.088022	-0.0344123	-0.0333551	-0.0319193	-0.0691126			8.29333	0.11158	116.746	233.525	350.138	466.934	583.677	700.421	817.126
8.3	0.105858	0.0108924	0.038549	-0.080793	-0.0351879	-0.0309844	-0.0281455	-0.0600936			8.3	0.105858	116.753	233.523	350.146	466.933	583.68	700.425	817.135
8.30667	0.101089	0.0143503	0.0377154	-0.0704778	-0.029925	-0.0275638	-0.0228577	-0.0528985			8.30667	0.101089	116.756	233.522	350.156	466.939	583.683	700.43	817.142
8.31333	0.0948906	0.0132398	0.0356512	-0.0602529	-0.023654	-0.029215	-0.0200532	-0.0510476			8.31333	0.0948906	116.755	233.52	350.166	466.945	583.681	700.433	817.144
8.32	0.0844002	0.00623039	0.0253039	-0.0530128	-0.0213289	-0.0314621	-0.0192851	-0.0550478			8.32	0.0844002	116.748	233.51	350.173	466.947	583.679	700.434	817.14
8.32667	0.0777245	-0.00156508	0.0122632	-0.0468587	-0.0252321	-0.032326	-0.023598	-0.0612682			8.32667	0.0777245	116.741	233.497	350.18	466.943	583.678	700.429	817.134
8.33333	0.0734329	-0.0100619	0.0013822	-0.0456467	-0.0323809	-0.0317568	-0.0316524	-0.0664615			8.33333	0.0734329	116.732	233.486	350.181	466.936	583.679	700.421	817.128
8.34	0.0705719	-0.0183126	-0.00686853	-0.0492924	-0.03823	-0.0351738	-0.0431257	-0.0755506			8.34	0.0705719	116.724	233.477	350.177	466.93	583.675	700.41	817.119
8.34667	0.0624657	-0.0272915	-0.0215694	-0.0573221	-0.0434944	-0.0461777	-0.0557333	-0.0872046			8.34667	0.0624657	116.715	233.463	350.169	466.925	583.664	700.397	817.108
8.35333	0.0553131	-0.038675	-0.0410592	-0.0671166	-0.0486176	-0.0651597	-0.0683783	-0.0979422			8.35333	0.0553131	116.703	233.443	350.159	466.92	583.646	700.384	817.097
8.36	0.0534058	-0.0558348	-0.0601264	-0.0737996	-0.0529473	-0.0861867	-0.0798421	-0.107499			8.36	0.0534058	116.686	233.424	350.153	466.916	583.624	700.373	817.087
8.36667	0.0538826	-0.0738746	-0.0719672	-0.0817278	-0.0615572	-0.107685	-0.0884345	-0.120383			8.36667	0.0538826	116.668	233.412	350.145	466.907	583.603	700.364	817.075
8.37333	0.0562668	-0.0847522	-0.0718776	-0.0872555	-0.0721275	-0.124157	-0.095339	-0.137301			8.37333	0.0562668	116.657	233.412	350.139	466.896	583.587	700.357	817.058
8.38	0.0619888	-0.0891956	-0.0629695	-0.0912458	-0.0813183	-0.128265	-0.0963513	-0.145942			8.38	0.0619888	116.653	233.421	350.135	466.887	583.582	700.356	817.049
8.38667	0.0710487	-0.0893176	-0.046879	-0.092731	-0.0877938	-0.122756	-0.0941352	-0.146587			8.38667	0.0710487	116.653	233.437	350.134	466.881	583.588	700.359	817.048
8.39333	0.0844002	-0.0820849	-0.0258181	-0.0924014	-0.0928459	-0.109146	-0.089541	-0.14247			8.39333	0.0844002	116.66	233.458	350.134	466.876	583.602	700.363	817.052
8.4	0.0972748	-0.0689802	-0.00126935	-0.0910569	-0.0957123	-0.0947105	-0.0836456	-0.13276			8.4	0.0972748	116.673	233.483	350.135	466.873	583.616	700.369	817.062
8.40667	0.109673	-0.052185	0.021248	-0.0834025	-0.0899108	-0.0802905	-0.077308	-0.118793			8.40667	0.109673	116.69	233.506	350.143	466.879	583.63	700.376	817.076
8.41333	0.116825	-0.0418531	0.0325335	-0.0714384	-0.0751514	-0.0699726	-0.0707418	-0.101259			8.41333	0.116825	116.7	233.517	350.155	466.893	583.641	700.382	817.094
8.42	0.12064	-0.0363303	0.0294733	-0.058116	-0.0625347	-0.0643831	-0.066371	-0.0873519			8.42	0.12064	116.706	233.514	350.168	466.906	583.646	700.386	817.108
8.42667	0.125885	-0.0294003	0.0197139	-0.0462774	-0.0574259	-0.0578911	-0.0616899	-0.0755182			8.42667	0.125885	116.713	233.504	350.18	466.911	583.653	700.391	817.119
8.43333	0.124931	-0.0295513	0.00335049	-0.0389691	-0.0594568	-0.0483811	-0.0547262	-0.0637861			8.43333	0.124931	116.713	233.488	350.187	466.909	583.662	700.398	817.131
8.44	0.118732	-0.0350913	-0.0169714	-0.0349848	-0.0666339	-0.04362	-0.0555828	-0.060828			8.44	0.118732	116.707	233.467	350.191	466.902	583.667	700.397	817.134
8.44667	0.110149	-0.0476267	-0.0395205	-0.0363051	-0.0776718	-0.0459783	-0.0635552	-0.0645089			8.44667	0.110149	116.695	233.445	350.19	466.891	583.665	700.389	817.13
8.45333	0.105858	-0.0578053	-0.0563748	-0.0381887	-0.0897147	-0.0533986	-0.0751178	-0.0760714			8.45333	0.105858	116.684	233.428	350.188	466.879	583.657	700.378	817.119
8.46	0.103474	-0.0646098	-0.0617488	-0.0379876	-0.0959532	-0.0609141	-0.0809586	-0.0900185			8.46	0.103474	116.678	233.423	350.188	466.873	583.65	700.372	817.105
8.46667	0.0967979	-0.0706492	-0.0620662	-0.0353349	-0.0946918	-0.0686492	-0.0807041	-0.103115			8.46667	0.0967979	116.671	233.422	350.191	466.874	583.642	700.372	817.092
8.47333	0.0896454	-0.0748565	-0.0572136	-0.0297649	-0.0930449	-0.0787487	-0.0757458	-0.113893			8.47333	0.0896454	116.667	233.427	350.197	466.875	583.632	700.377	817.081
8.48	0.082016	-0.0753595	-0.0477029	-0.0255428	-0.0908654	-0.0853701	-0.0660455	-0.11659			8.48	0.082016	116.667	233.437	350.201	466.878	583.625	700.387	817.078
8.48667	0.0724792	-0.0677965	-0.0353715	-0.0228519	-0.0897393	-0.0881464	-0.0555381	-0.116096			8.48667	0.0724792	116.674	233.449	350.204	466.879	583.623	700.397	817.079
8.49333	0.0610352	-0.0541971	-0.0251101	-0.0257045	-0.0924751	-0.0870869	-0.0445395	-0.108913			8.49333	0.0610352	116.688	233.459	350.201	466.876	583.624	700.408	817.086
8.5	0.0481606	-0.040156	-0.0248972	-0.0326184	-0.0996576	-0.0854342	-0.0375411	-0.0952384			8.5	0.0481606	116.702	233.459	350.194	466.869	583.625	700.415	817.1
8.50667	0.0362396	-0.0372525	-0.0300999	-0.0436042	-0.110734	-0.0882914	-0.040755	-0.0827166			8.50667	0.0362396	116.705	233.454	350.183	466.858	583.622	700.412	817.112
8.51333	0.0286102	-0.0411614	-0.0349625	-0.0532277	-0.114828	-0.0948319	-0.0543392	-0.07532			8.51333	0.0286102	116.701	233.449	350.173	466.854	583.616	700.398	817.12
8.52	0.023365	-0.0441817	-0.0384597	-0.0594813	-0.111032	-0.0996532	-0.0685672	-0.0709514			8.52	0.023365	116.698	233.446	350.167	466.858	583.611	700.384	817.124
8.52667	0.0238419	-0.0426018	-0.039264	-0.0595786	-0.101902	-0.0987349	-0.0772898	-0.0667994			8.52667	0.0238419	116.7	233.445	350.167	466.867	583.612	700.376	817.128
8.53333	0.023365	-0.0428174	-0.0418637	-0.0565394	-0.0903471	-0.0961189	-0.0805191	-0.069075			8.53333	0.023365	116.699	233.442	350.17	466.878	583.615	700.372	817.126
8.54	0.0247955	-0.0452151	-0.0423541	-0.0545876	-0.0772155	-0.0984713	-0.0835023	-0.0839791			8.54	0.0247955	116.697	233.442	350.172	466.891	583.612	700.369	817.111
8.54667	0.0305176	-0.0416792	-0.0412023	-0.0528575	-0.0649224	-0.101177	-0.0849097	-0.100168			8.54667	0.0305176	116.7	233.443	350.174	466.904	583.609	700.368	817.095
8.55333	0.0362396	-0.0346238	-0.0389153	-0.0527402	-0.0576806	-0.101054	-0.0857168	-0.111466			8.55333	0.0362396	116.708	233.445	350.174	466.911	583.61	700.367	817.083
8.56	0.0395775	-0.0341267	-0.0427098	-0.0530651	-0.0569755	-0.0982223	-0.0880799	-0.118121			8.56	0.0395775	116.708	233.442	350.173	466.912	583.612	700.365	817.077
8.56667	0.0362396	-0.0420715	-0.0549461	-0.0595332	-0.0595318	-0.0979606	-0.0897856	-0.121257			8.56667	0.0362396	116.7	233.429	350.167	466.909	583.613	700.363	817.074
8.57333	0.0348091	-0.0495558	-0.0648146	-0.0638048	-0.0627066	-0.0963481	-0.0893225	-0.122224			8.57333	0.0348091	116.693	233.419	350.163	466.906	583.614	700.363	817.073
8.58	0.0309944	-0.0554161	-0.0678138	-0.0650233	-0.0650045	-0.0873539	-0.085375	-0.116369			8.58	0.0309944	116.687	233.416	350.161	466.904	583.623	700.367	817.079
8.58667	0.023365	-0.06224	-0.06224	-0.062168	-0.0646144	-0.0759407	-0.081945	-0.110078			8.58667	0.023365	116.68	233.422	350.164	466.904	583.635	700.371	817.085
8.59333	0.014782	-0.070257	-0.0540445	-0.0595265	-0.0579465	-0.0634654	-0.074747	-0.106695			8.59333	0.014782	116.672	233.43	350.167	466.911	583.647	700.378	817.088
8.6	0.00762939	-0.0756726	-0.0446782	-0.0608493	-0.0527488	-0.0559141	-0.0681039	-0.105297			8.6	0.00762939	116.666	233.44	350.166	466.916	583.655	700.385	817.09
8.60667	0.00715256	-0.0779776	-0.0326781	-0.0608169	-0.0491824	-0.0536005	-0.0646701	-0.105678			8.60667	0.00715256	116.664	233.452	350.166	466.919	583.657	700.388	817.089
8.61333	0.00476837	-0.084889	-0.0243307	-0.0639125	-0.0482171	-0.0573827	-0.0647483	-0.106233			8.61333	0.00476837	116.657	233.46	350.162	466.92	583.653	700.388	817.089
8.62	0.00238419	-0.0914566	-0.0213615	-0.0661244	-0.0475555	-0.0690725	-0.0672215	-0.106322			8.62	0.00238419	116.651	233.463	350.16	466.921	583.642	700.386	817.089
8.62667	0.000476837	-0.0933616	-0.0256507	-0.0659366	-0.0488215	-0.0823528	-0.0696863	-0.106403			8.62667	0.000476837	116.649	233.459	350.16	466.92	583.628	700.383	817.089
8.63333	-0.000476837	-0.0833388	-0.0308867	-0.0613701	-0.0538263	-0.0944316	-0.0744112	-0.10922			8.63333	-0.000476837	116.659	233.453	350.165	466.915	583.616	700.378	817.086
8.64	-0.0038147	-0.0711077	-0.0367754	-0.0594948	-0.055339	-0.100599	-0.0730423	-0.114527			8.64	-0.0038147	116.671	233.447	350.167	466.913	583.61	700.38	817.08
8.64667	-0.0109673	-0.0601973	-0.0401702	-0.0625381	-0.0566093	-0.10424	-0.0712488	-0.120363			8.64667	-0.0109673	116.682	233.444	350.164	466.912	583.606	700.382	817.075
8.65333	-0.020504	-0.0518534	-0.0418398	-0.0696288	-0.0581693	-0.107113	-0.0717124	-0.122257			8.65333	-0.020504	116.69	233.442	350.157	466.91	583.604	700.381	817.073
8.66	-0.0295639	-0.046636	-0.0442519	-0.079522	-0.0663664	-0.109101	-0.0775636	-0.124294			8.66	-0.0295639	116.695	233.44	350.147	466.902	583.602	700.375	817.071
8.66667	-0.0400543	-0.049708	-0.0501849	-0.0958951	-0.0771008	-0.115302	-0.0873342	-0.125481			8.66667	-0.0400543	116.692	233.434	350.131	466.891	583.595	700.365	817.069
8.67333	-0.0476837	-0.0596713	-0.0544261	-0.114437	-0.0873825	-0.124644	-0.0969733	-0.12463			8.67333	-0.0476837	116.682	233.43	350.112	466.881	583.586	700.356	817.07
8.68	-0.0510216	-0.069095	-0.0533594	-0.126046	-0.0943204	-0.129258	-0.107217	-0.119615			8.68	-0.0510216	116.673	233.431	350.1	466.874	583.581	700.346	817.075
8.68667	-0.0433922	-0.0722869	-0.0460609	-0.12618	-0.094221	-0.126135	-0.117285	-0.112517			8.68667	-0.0433922	116.67	233.438	350.1	466.874	583.585	700.336	817.082
8.69333	-0.0267029	-0.0689335	-0.0355549	-0.11316	-0.081551	-0.111222	-0.119271	-0.102105			8.69333	-0.0267029	116.673	233.449	350.113	466.887	583.599	700.334	817.093
8.7	-0.00762939	-0.0659351	-0.0268345	-0.0953267	-0.059928	-0.0904853	-0.110963	-0.0933198			8.7	-0.00762939	116.676	233.457	350.131	466.909	583.62	700.342	817.102
8.70667	0.00858307	-0.0565304	-0.0169529	-0.0748872	-0.0379064	-0.0667582	-0.0921734	-0.0888355			8.70667	0.00858307	116.686	233.467	350.152	466.931	583.644	700.361	817.106
8.71333	0.0190735	-0.043998	-0.0106194	-0.055803	-0.0222443	-0.0382864	-0.0687936	-0.0873903			8.71333	0.0190735	116.698	233.474	350.171	466.946	583.672	700.384	817.108
8.72	0.023365	-0.0298813	-0.0127152	-0.0419848	-0.0184074	-0.0167116	-0.0500382	-0.088662			8.72	0.023365	116.712	233.472	350.184	466.95	583.694	700.403	817.106
8.72667	0.0219345	-0.017185	-0.0205228	-0.0333879	-0.020521	-0.00249828	-0.0346869	-0.0942916			8.72667	0.0219345	116.725	233.464	350.193	466.948	583.708	700.418	817.101
8.73333	0.0185966	-0.00410365	-0.0231771	-0.0288029	-0.0292024	0.00301188	-0.0262029	-0.100113			8.73333	0.0185966	116.738	233.461	350.198	466.939	583.714	700.427	817.095
8.74	0.0162125	0.00694139	-0.0192847	-0.0263586	-0.0379557	0.00493469	-0.022734	-0.0980743			8.74	0.0162125	116.749	233.465	350.2	466.931	583.716	700.43	817.097
8.74667	0.0128746	0.0107821	-0.0163976	-0.0261055	-0.0445292	0.00502513	-0.0256636	-0.0900366			8.74667	0.0128746	116.753	233.468	350.2	466.924	583.716	700.427	817.105
8.75333	0.00238419	0.0100349	-0.0180985	-0.0273304	-0.0472746	-0.00269091	-0.0335513	-0.0840961			8.75333	0.00238419	116.752	233.466	350.199	466.921	583.708	700.419	817.111
8.76	-0.00619888	0.00963488	-0.0194522	-0.0268114	-0.0438889	-0.0151976	-0.042199	-0.0841607			8.76	-0.00619888	116.752	233.465	350.2	466.925	583.695	700.411	817.111
8.76667	-0.0133514	0.0121963	-0.0149835	-0.0214731	-0.0346642	-0.0290846	-0.0477068	-0.082039			8.76667	-0.0133514	116.754	233.469	350.205	466.934	583.682	700.405	817.113
8.77333	-0.020504	0.0144616	-0.00890339	-0.0154992	-0.0246818	-0.0387245	-0.0490148	-0.0781019			8.77333	-0.020504	116.757	233.475	350.211	466.944	583.672	700.404	817.117
8.78	-0.0343323	0.0130312	-0.0103338	-0.0142008	-0.0169584	-0.0430216	-0.0449357	-0.0778375			8.78	-0.0343323	116.755	233.474	350.212	466.952	583.668	700.408	817.117
8.78667	-0.0452995	0.0114445	-0.0147816	-0.0211216	-0.0170472	-0.0485066	-0.040377	-0.0861533			8.78667	-0.0452995	116.754	233.469	350.205	466.951	583.662	700.412	817.109
8.79333	-0.0429153	0.0108977	-0.0172357	-0.0324602	-0.0164285	-0.0551265	-0.0369323	-0.0931991			8.79333	-0.0429153	116.753	233.467	350.194	466.952	583.656	700.416	817.102
8.8	-0.0352859	0.00994979	-0.0181836	-0.0422575	-0.0107593	-0.0578368	-0.0333159	-0.0924437			8.8	-0.0352859	116.752	233.466	350.184	466.958	583.653	700.419	817.102
8.80667	-0.0329018	0.00385445	-0.0233253	-0.0526837	-0.00668465	-0.0549863	-0.0324279	-0.0882178			8.80667	-0.0329018	116.746	233.461	350.174	466.962	583.656	700.42	817.107
8.81333	-0.0391006	-0.00468012	-0.031383	-0.0629094	-0.0106472	-0.0559817	-0.0369905	-0.0894426			8.81333	-0.0391006	116.737	233.453	350.163	466.958	583.655	700.416	817.106
8.82	-0.0424385	-0.0122326	-0.0332135	-0.0681375	-0.0231127	-0.0639553	-0.0469988	-0.0942057			8.82	-0.0424385	116.73	233.451	350.158	466.945	583.647	700.406	817.101
8.82667	-0.0414848	-0.0181356	-0.0276723	-0.0635119	-0.0338898	-0.0726097	-0.0544179	-0.0982869			8.82667	-0.0414848	116.724	233.457	350.163	466.935	583.638	700.398	817.097
8.83333	-0.0386238	-0.0202261	-0.0154577	-0.0513813	-0.0371981	-0.0740738	-0.0550285	-0.100328			8.83333	-0.0386238	116.722	233.469	350.175	466.931	583.637	700.398	817.095
8.84	-0.0371933	-0.0217583	-0.00173114	-0.0413125	-0.0387212	-0.0675352	-0.0502351	-0.101733			8.84	-0.0371933	116.72	233.483	350.185	466.93	583.643	700.403	817.093
8.84667	-0.0376701	-0.0251106	0.0130364	-0.0374883	-0.0428464	-0.0623563	-0.0456286	-0.104756			8.84667	-0.0376701	116.717	233.497	350.189	466.926	583.648	700.407	817.09
8.85333	-0.0371933	-0.030108	0.0266357	-0.0365606	-0.0450313	-0.0555986	-0.0403697	-0.103312			8.85333	-0.0371933	116.712	233.511	350.19	466.924	583.655	700.412	817.092
8.86	-0.0352859	-0.0294074	0.0349656	-0.0358239	-0.0430323	-0.0488342	-0.0311804	-0.0950766			8.86	-0.0352859	116.713	233.519	350.191	466.926	583.662	700.422	817.1
8.86667	-0.0333786	-0.0220116	0.0395004	-0.0358398	-0.0377615	-0.0408367	-0.0229637	-0.0801842			8.86667	-0.0333786	116.72	233.524	350.191	466.931	583.67	700.43	817.115
8.87333	-0.0338554	-0.014005	0.0398776	-0.03624	-0.0386593	-0.0348728	-0.0193014	-0.0636473			8.87333	-0.0338554	116.728	233.524	350.19	466.93	583.676	700.434	817.131
8.88	-0.0338554	-0.00896418	0.0353817	-0.0342006	-0.043853	-0.0349715	-0.0185125	-0.0490301			8.88	-0.0338554	116.733	233.52	350.192	466.925	583.676	700.434	817.146
8.88667	-0.0314713	-0.00614152	0.0234224	-0.032604	-0.0475564	-0.0399596	-0.014377	-0.0391725			8.88667	-0.0314713	116.736	233.508	350.194	466.921	583.671	700.438	817.156
8.89333	-0.023365	-0.00836623	0.00641572	-0.0359354	-0.049837	-0.0464848	-0.0126805	-0.037476			8.89333	-0.023365	116.734	233.491	350.19	466.919	583.664	700.44	817.157
8.9	-0.0114441	-0.0170226	-0.00843955	-0.04039	-0.0476688	-0.0471428	-0.013696	-0.0423062			8.9	-0.0114441	116.725	233.476	350.186	466.921	583.664	700.439	817.153
8.90667	-0.00286102	-0.0253052	-0.017199	-0.0422225	-0.0440201	-0.0436404	-0.0127035	-0.0503737			8.90667	-0.00286102	116.717	233.467	350.184	466.925	583.667	700.44	817.145
8.91333	0.00143051	-0.0300083	-0.0233326	-0.0426874	-0.0404669	-0.0437151	-0.00497767	-0.0607676			8.91333	0.00143051	116.712	233.461	350.184	466.928	583.667	700.448	817.134
8.92	-0.00143051	-0.0351091	-0.0312944	-0.0502961	-0.040329	-0.0464866	0.00210713	-0.0741868			8.92	-0.00143051	116.707	233.453	350.176	466.928	583.664	700.455	817.121
8.92667	-0.00667572	-0.0433777	-0.0371788	-0.0617078	-0.0435115	-0.0498394	-0.00174396	-0.0890052			8.92667	-0.00667572	116.699	233.447	350.165	466.925	583.661	700.451	817.106
8.93333	-0.0166893	-0.0472398	-0.0400872	-0.0703898	-0.0455897	-0.0524843	-0.012644	-0.0994283			8.93333	-0.0166893	116.695	233.444	350.156	466.923	583.658	700.44	817.096
8.94	-0.0309944	-0.0427974	-0.0423206	-0.0739512	-0.0510872	-0.0590263	-0.0273959	-0.107028			8.94	-0.0309944	116.699	233.442	350.152	466.917	583.652	700.425	817.088
8.94667	-0.0462532	-0.0373219	-0.0511502	-0.0794693	-0.0616358	-0.0685986	-0.0432356	-0.112854			8.94667	-0.0462532	116.705	233.433	350.147	466.907	583.642	700.41	817.082
8.95333	-0.0591278	-0.0350133	-0.062193	-0.0868099	-0.0738327	-0.0788571	-0.0619196	-0.118186			8.95333	-0.0591278	116.707	233.422	350.14	466.895	583.632	700.391	817.077
8.96	-0.067234	-0.0360478	-0.0679959	-0.0927097	-0.0807895	-0.0868424	-0.0795287	-0.116245			8.96	-0.067234	116.706	233.416	350.134	466.888	583.624	700.373	817.079
8.96667	-0.0758171	-0.0363202	-0.0668378	-0.0952415	-0.0841719	-0.0899646	-0.0933102	-0.108569			8.96667	-0.0758171	116.706	233.417	350.131	466.884	583.621	700.359	817.086
8.97333	-0.0829697	-0.0360589	-0.0603776	-0.0977703	-0.0859068	-0.0898156	-0.0988844	-0.101269			8.97333	-0.0829697	116.706	233.424	350.129	466.883	583.621	700.354	817.094
8.98	-0.0867844	-0.0384652	-0.0556313	-0.101152	-0.084575	-0.0876321	-0.09832	-0.0935516			8.98	-0.0867844	116.704	233.429	350.125	466.884	583.623	700.354	817.101
8.98667	-0.0867844	-0.0458372	-0.0506056	-0.102095	-0.0768445	-0.0856521	-0.0997342	-0.0887669			8.98667	-0.0867844	116.696	233.434	350.124	466.892	583.625	700.353	817.106
8.99333	-0.084877	-0.0565117	-0.049836	-0.102157	-0.0702283	-0.0840433	-0.102283	-0.0851168			8.99333	-0.084877	116.686	233.434	350.124	466.898	583.627	700.351	817.11
9	-0.0815392	-0.0659188	-0.0530442	-0.101985	-0.0704199	-0.0871611	-0.103342	-0.0866522			9	-0.0815392	116.676	233.431	350.124	466.898	583.624	700.349	817.108
9.00667	-0.0734329	-0.0650434	-0.0588445	-0.09857	-0.0727628	-0.0939939	-0.0974324	-0.0893261			9.00667	-0.0734329	116.677	233.425	350.128	466.896	583.617	700.355	817.106
9.01333	-0.0624657	-0.0529336	-0.0610399	-0.0894253	-0.0712734	-0.101915	-0.0895198	-0.0904734			9.01333	-0.0624657	116.689	233.423	350.137	466.897	583.609	700.363	817.104
9.02	-0.0529289	-0.0370927	-0.0604577	-0.0796368	-0.0642404	-0.105895	-0.0822576	-0.0889333			9.02	-0.0529289	116.705	233.424	350.147	466.904	583.605	700.371	817.106
9.02667	-0.0495911	-0.0214977	-0.0572605	-0.0727391	-0.0578242	-0.105598	-0.0737247	-0.0861224			9.02667	-0.0495911	116.721	233.427	350.154	466.911	583.605	700.379	817.109
9.03333	-0.0486374	-0.00434196	-0.0477341	-0.0677038	-0.0530893	-0.0999027	-0.064573	-0.082216			9.03333	-0.0486374	116.738	233.437	350.159	466.915	583.611	700.388	817.113
9.04	-0.0476837	0.0199261	-0.0310954	-0.0594885	-0.0451532	-0.0879173	-0.0543069	-0.0752878			9.04	-0.0476837	116.762	233.453	350.167	466.923	583.623	700.399	817.12
9.04667	-0.0457764	0.0399044	-0.017316	-0.0507141	-0.0370511	-0.0725241	-0.0462314	-0.0686427			9.04667	-0.0457764	116.782	233.467	350.176	466.931	583.638	700.407	817.126
9.05333	-0.04673	0.0460448	-0.0154672	-0.0469072	-0.0373246	-0.0602294	-0.0448051	-0.0662628			9.05333	-0.04673	116.788	233.469	350.179	466.931	583.65	700.408	817.129
9.06	-0.0476837	0.0431965	-0.0164082	-0.048555	-0.0506325	-0.055526	-0.0485551	-0.0690591			9.06	-0.0476837	116.785	233.468	350.178	466.918	583.655	700.404	817.126
9.06667	-0.043869	0.0406525	-0.0122764	-0.0476879	-0.0650398	-0.0575772	-0.054237	-0.074741			9.06667	-0.043869	116.783	233.472	350.179	466.903	583.653	700.399	817.12
9.07333	-0.038147	0.039747	-0.00364514	-0.0398394	-0.0698634	-0.0619659	-0.0548622	-0.0801346			9.07333	-0.038147	116.782	233.481	350.187	466.899	583.649	700.398	817.115
9.08	-0.0324249	0.0346959	-0.00106686	-0.0294633	-0.0661879	-0.0651883	-0.0518199	-0.0794765			9.08	-0.0324249	116.777	233.483	350.197	466.902	583.645	700.401	817.115
9.08667	-0.0305176	0.0234824	-0.000359437	-0.0235503	-0.0638973	-0.0690772	-0.0476483	-0.074828			9.08667	-0.0305176	116.766	233.484	350.203	466.905	583.642	700.405	817.12
9.09333	-0.0295639	0.0138248	0.00142707	-0.0242872	-0.0613687	-0.0717344	-0.0434483	-0.0696743			9.09333	-0.0295639	116.756	233.486	350.202	466.907	583.639	700.409	817.125
9.1	-0.0314713	0.00820284	0.00200396	-0.0284556	-0.0575739	-0.0714623	-0.0409978	-0.0648397			9.1	-0.0314713	116.75	233.486	350.198	466.911	583.639	700.412	817.13
9.10667	-0.0362396	0.00358071	-0.00452552	-0.0350986	-0.0585288	-0.0685599	-0.0425079	-0.0601509			9.10667	-0.0362396	116.746	233.48	350.191	466.91	583.642	700.41	817.135
9.11333	-0.0424385	-0.0060571	-0.0194085	-0.0463647	-0.0699721	-0.0689601	-0.0504657	-0.0566646			9.11333	-0.0424385	116.736	233.465	350.18	466.899	583.642	700.402	817.138
9.12	-0.0486374	-0.0158779	-0.0316135	-0.0574887	-0.0870745	-0.0741211	-0.0596676	-0.0610982			9.12	-0.0486374	116.726	233.453	350.169	466.881	583.637	700.393	817.134
9.12667	-0.0557899	-0.0214971	-0.0410475	-0.0651054	-0.0968662	-0.078245	-0.065237	-0.0666675			9.12667	-0.0557899	116.721	233.443	350.161	466.872	583.632	700.388	817.128
9.13333	-0.0629425	-0.0263115	-0.0449081	-0.0648789	-0.10093	-0.0818236	-0.0669601	-0.0717285			9.13333	-0.0629425	116.716	233.439	350.162	466.868	583.629	700.386	817.123
9.14	-0.064373	-0.0329173	-0.0467455	-0.0607961	-0.102233	-0.0857667	-0.0669672	-0.0755502			9.14	-0.064373	116.709	233.438	350.166	466.866	583.625	700.386	817.119
9.14667	-0.0638962	-0.0399041	-0.0456262	-0.0572352	-0.100061	-0.0914272	-0.0674536	-0.0817587			9.14667	-0.0638962	116.702	233.439	350.169	466.868	583.619	700.385	817.113
9.15333	-0.061512	-0.0426541	-0.0397931	-0.0557714	-0.0931331	-0.0931396	-0.0672911	-0.0873183			9.15333	-0.061512	116.699	233.444	350.171	466.875	583.618	700.386	817.108
9.16	-0.0581741	-0.0428652	-0.0309443	-0.0558814	-0.0809609	-0.0905239	-0.0699715	-0.0871376			9.16	-0.0581741	116.699	233.453	350.171	466.888	583.62	700.383	817.108
9.16667	-0.0543594	-0.0409073	-0.0184959	-0.0553342	-0.0704827	-0.0887765	-0.0727401	-0.0832305			9.16667	-0.0543594	116.701	233.466	350.171	466.898	583.622	700.38	817.112
9.17333	-0.0524521	-0.0388803	-0.00788585	-0.0597839	-0.0660778	-0.0899104	-0.0718225	-0.0799287			9.17333	-0.0524521	116.703	233.476	350.167	466.902	583.621	700.381	817.115
9.18	-0.0557899	-0.0367897	-0.00150378	-0.0679676	-0.0649856	-0.0944014	-0.0661545	-0.0761681			9.18	-0.0557899	116.705	233.483	350.158	466.904	583.616	700.387	817.119
9.18667	-0.0610352	-0.0366121	-0.000372475	-0.0788959	-0.0663292	-0.0977297	-0.0591075	-0.0681674			9.18667	-0.0610352	116.706	233.484	350.148	466.902	583.613	700.394	817.127
9.19333	-0.0629425	-0.0314615	-0.00189762	-0.0881585	-0.0708785	-0.0984177	-0.0558402	-0.0615622			9.19333	-0.0629425	116.711	233.482	350.138	466.898	583.612	700.397	817.133
9.2	-0.0591278	-0.0206044	-0.0048688	-0.0936942	-0.0780978	-0.0953327	-0.0548342	-0.0581721			9.2	-0.0591278	116.722	233.479	350.133	466.89	583.615	700.398	817.137
9.20667	-0.0543594	-0.00791263	-0.0102968	-0.095507	-0.0812187	-0.0880083	-0.0538298	-0.0595518			9.20667	-0.0543594	116.734	233.474	350.131	466.887	583.623	700.399	817.135
9.21333	-0.0495911	0.00201474	-0.0184893	-0.0924911	-0.0814216	-0.0769391	-0.056874	-0.0611655			9.21333	-0.0495911	116.744	233.466	350.134	466.887	583.634	700.396	817.134
9.22	-0.0448227	0.0120866	-0.0222457	-0.088098	-0.0810615	-0.0659851	-0.0689549	-0.0665708			9.22	-0.0448227	116.754	233.462	350.138	466.887	583.645	700.384	817.128
9.22667	-0.0371933	0.0246365	-0.014941	-0.0795998	-0.0799642	-0.0615412	-0.0806282	-0.0720451			9.22667	-0.0371933	116.767	233.469	350.147	466.889	583.649	700.372	817.123
9.23333	-0.0338554	0.0256657	-0.00818974	-0.0740475	-0.0751957	-0.062294	-0.0824299	-0.0748005			9.23333	-0.0338554	116.768	233.476	350.152	466.893	583.648	700.37	817.12
9.24	-0.0429153	0.0151717	-0.00867017	-0.073675	-0.0741796	-0.0716539	-0.080341	-0.0808179			9.24	-0.0429153	116.757	233.476	350.153	466.894	583.639	700.372	817.114
9.24667	-0.0610352	-0.00456743	-0.0203031	-0.0811463	-0.0852664	-0.0851014	-0.0827419	-0.0898944			9.24667	-0.0610352	116.738	233.464	350.145	466.883	583.626	700.37	817.105
9.25333	-0.0786781	-0.019154	-0.0353665	-0.0939775	-0.0993306	-0.103573	-0.0899473	-0.104729			9.25333	-0.0786781	116.723	233.449	350.132	466.869	583.607	700.363	817.09
9.26	-0.0920296	-0.0302175	-0.0531056	-0.104017	-0.107453	-0.118827	-0.0895744	-0.11437			9.26	-0.0920296	116.712	233.431	350.122	466.861	583.592	700.363	817.081
9.26667	-0.106812	-0.0437177	-0.080911	-0.115507	-0.111011	-0.127175	-0.0872001	-0.118671			9.26667	-0.106812	116.698	233.403	350.111	466.858	583.583	700.366	817.076
9.27333	-0.118256	-0.057296	-0.107841	-0.125978	-0.116799	-0.133797	-0.092581	-0.121668			9.27333	-0.118256	116.685	233.376	350.1	466.852	583.577	700.36	817.073
9.28	-0.120163	-0.066554	-0.122821	-0.134234	-0.12177	-0.135563	-0.103891	-0.119627			9.28	-0.120163	116.676	233.361	350.092	466.847	583.575	700.349	817.075
9.28667	-0.111103	-0.0675874	-0.12147	-0.13435	-0.12196	-0.13359	-0.112115	-0.113546			9.28667	-0.111103	116.675	233.363	350.092	466.847	583.577	700.341	817.081
9.29333	-0.0967979	-0.0659696	-0.109362	-0.127357	-0.122248	-0.127542	-0.114737	-0.105677			9.29333	-0.0967979	116.676	233.375	350.099	466.846	583.583	700.338	817.089
9.3	-0.084877	-0.065785	-0.0982099	-0.122946	-0.122394	-0.125255	-0.117719	-0.102461			9.3	-0.084877	116.676	233.386	350.103	466.846	583.585	700.335	817.092
9.30667	-0.0734329	-0.0633274	-0.0866924	-0.120519	-0.12138	-0.127256	-0.120638	-0.10681			9.30667	-0.0734329	116.679	233.398	350.106	466.847	583.583	700.332	817.088
9.31333	-0.0605583	-0.0537372	-0.0732875	-0.114018	-0.114932	-0.125376	-0.118512	-0.11136			9.31333	-0.0605583	116.688	233.411	350.112	466.854	583.585	700.334	817.084
9.32	-0.0481606	-0.0389276	-0.0632463	-0.101667	-0.106227	-0.116574	-0.109259	-0.114504			9.32	-0.0481606	116.703	233.421	350.125	466.862	583.594	700.344	817.08
9.32667	-0.0443459	-0.0274612	-0.0570251	-0.0886217	-0.0985882	-0.109166	-0.097852	-0.114541			9.32667	-0.0443459	116.715	233.427	350.138	466.87	583.602	700.355	817.08
9.33333	-0.043869	-0.0197056	-0.0516537	-0.077075	-0.0871317	-0.103261	-0.0892508	-0.113093			9.33333	-0.043869	116.722	233.433	350.149	466.881	583.607	700.364	817.082
9.34	-0.0391006	-0.0124404	-0.0415275	-0.0636567	-0.0736086	-0.0935138	-0.081445	-0.102903			9.34	-0.0391006	116.73	233.443	350.163	466.895	583.617	700.371	817.092
9.34667	-0.0343323	-0.00838745	-0.0327061	-0.0518938	-0.0620566	-0.0831466	-0.075351	-0.0863183			9.34667	-0.0343323	116.734	233.452	350.175	466.906	583.628	700.377	817.109
9.35333	-0.0324249	-0.00672726	-0.0291386	-0.0463056	-0.0602815	-0.0802933	-0.0747567	-0.0757104			9.35333	-0.0324249	116.735	233.455	350.18	466.908	583.63	700.378	817.119
9.36	-0.0343323	-0.00867868	-0.0315669	-0.0489221	-0.0655189	-0.0840656	-0.0798765	-0.0736776			9.36	-0.0343323	116.733	233.453	350.177	466.903	583.627	700.373	817.121
9.36667	-0.0352859	-0.0121398	-0.0369353	-0.0581417	-0.0747044	-0.089987	-0.0876964	-0.0772059			9.36667	-0.0352859	116.73	233.447	350.168	466.894	583.621	700.365	817.118
9.37333	-0.0395775	-0.0195087	-0.0452579	-0.0702033	-0.0877534	-0.0975393	-0.0950495	-0.0812212			9.37333	-0.0395775	116.723	233.439	350.156	466.881	583.613	700.358	817.114
9.38	-0.04673	-0.0263375	-0.0535172	-0.0849001	-0.104126	-0.106812	-0.100862	-0.0903713			9.38	-0.04673	116.716	233.431	350.142	466.864	583.604	700.352	817.105
9.38667	-0.0567436	-0.0291924	-0.0616173	-0.100195	-0.119858	-0.112273	-0.104131	-0.1027			9.38667	-0.0567436	116.713	233.423	350.126	466.849	583.598	700.349	817.092
9.39333	-0.0634193	-0.024598	-0.0660829	-0.108628	-0.12605	-0.112919	-0.106236	-0.111958			9.39333	-0.0634193	116.718	233.418	350.118	466.842	583.598	700.347	817.083
9.4	-0.0677109	-0.0191416	-0.0696864	-0.110243	-0.121591	-0.112371	-0.104516	-0.11596			9.4	-0.0677109	116.723	233.415	350.116	466.847	583.598	700.348	817.079
9.40667	-0.0662804	-0.0154501	-0.0745779	-0.109218	-0.111533	-0.116092	-0.101039	-0.114868			9.40667	-0.0662804	116.727	233.41	350.117	466.857	583.595	700.352	817.08
9.41333	-0.0576973	-0.0140641	-0.0812982	-0.108299	-0.0995706	-0.118399	-0.0962323	-0.114352			9.41333	-0.0576973	116.728	233.403	350.118	466.869	583.592	700.357	817.081
9.42	-0.0429153	-0.00947031	-0.0838569	-0.104964	-0.0899858	-0.117201	-0.0895138	-0.11574			9.42	-0.0429153	116.733	233.4	350.121	466.879	583.593	700.363	817.079
9.42667	-0.0300407	-0.00678383	-0.0816473	-0.0962543	-0.0811242	-0.114107	-0.0822871	-0.116619			9.42667	-0.0300407	116.735	233.403	350.13	466.887	583.597	700.371	817.078
9.43333	-0.0243187	-0.0133579	-0.0801151	-0.0928707	-0.0770445	-0.11257	-0.0786559	-0.114895			9.43333	-0.0243187	116.729	233.404	350.134	466.891	583.598	700.374	817.08
9.44	-0.0247955	-0.0243643	-0.0815848	-0.0974932	-0.0778896	-0.11459	-0.0865631	-0.111835			9.44	-0.0247955	116.718	233.403	350.129	466.891	583.596	700.366	817.083
9.44667	-0.0295639	-0.0349517	-0.0840659	-0.109409	-0.0840663	-0.114492	-0.101564	-0.1173			9.44667	-0.0295639	116.707	233.4	350.117	466.884	583.596	700.351	817.078
9.45333	-0.0367165	-0.0384792	-0.0828251	-0.119173	-0.0894851	-0.114371	-0.117673	-0.126732			9.45333	-0.0367165	116.704	233.401	350.107	466.879	583.596	700.335	817.068
9.46	-0.0510216	-0.0442275	-0.0880966	-0.123763	-0.0904301	-0.118268	-0.128605	-0.131942			9.46	-0.0510216	116.698	233.396	350.103	466.878	583.592	700.324	817.063
9.46667	-0.0653267	-0.0512148	-0.0969911	-0.129474	-0.091761	-0.12814	-0.137403	-0.135973			9.46667	-0.0653267	116.691	233.387	350.097	466.877	583.583	700.315	817.059
9.47333	-0.0739098	-0.0568855	-0.100278	-0.134156	-0.0938556	-0.136441	-0.141762	-0.144146			9.47333	-0.0739098	116.685	233.384	350.092	466.875	583.574	700.311	817.051
9.48	-0.0720024	-0.0549279	-0.0921212	-0.133062	-0.0963454	-0.14099	-0.136738	-0.15152			9.48	-0.0720024	116.687	233.392	350.093	466.872	583.57	700.316	817.043
9.48667	-0.0634193	-0.0442453	-0.0795313	-0.121641	-0.0933918	-0.140665	-0.124369	-0.144396			9.48667	-0.0634193	116.698	233.405	350.105	466.875	583.57	700.328	817.051
9.49333	-0.0572205	-0.0361486	-0.0728651	-0.108607	-0.0901932	-0.134354	-0.112842	-0.127623			9.49333	-0.0572205	116.706	233.411	350.118	466.878	583.576	700.34	817.067
9.5	-0.0534058	-0.0347335	-0.0704963	-0.101239	-0.0928303	-0.122915	-0.111172	-0.118324			9.5	-0.0534058	116.707	233.414	350.125	466.876	583.588	700.342	817.077
9.50667	-0.0524521	-0.041976	-0.0705863	-0.100257	-0.0957937	-0.113315	-0.116644	-0.120935			9.50667	-0.0524521	116.7	233.414	350.126	466.873	583.597	700.336	817.074
9.51333	-0.0548363	-0.0510174	-0.0743824	-0.101941	-0.0971325	-0.111214	-0.124941	-0.126848			9.51333	-0.0548363	116.691	233.41	350.124	466.871	583.599	700.328	817.068
9.52	-0.0605583	-0.0624886	-0.0801316	-0.106925	-0.0967019	-0.112783	-0.137124	-0.132355			9.52	-0.0605583	116.68	233.404	350.119	466.872	583.598	700.316	817.063
9.52667	-0.0653267	-0.0744312	-0.0830143	-0.114506	-0.0977906	-0.115881	-0.151154	-0.141141			9.52667	-0.0653267	116.668	233.401	350.112	466.871	583.595	700.302	817.054
9.53333	-0.0634193	-0.0835581	-0.0816508	-0.120967	-0.0987002	-0.119011	-0.161137	-0.149216			9.53333	-0.0634193	116.659	233.403	350.105	466.87	583.592	700.292	817.046
9.54	-0.0562668	-0.0818594	-0.0785215	-0.120374	-0.0953393	-0.121998	-0.162743	-0.149391			9.54	-0.0562668	116.66	233.406	350.106	466.873	583.589	700.29	817.046
9.54667	-0.0481606	-0.0699935	-0.0747618	-0.113061	-0.0891605	-0.120337	-0.158607	-0.139534			9.54667	-0.0481606	116.672	233.41	350.113	466.879	583.59	700.294	817.055
9.55333	-0.0433922	-0.060448	-0.0728457	-0.107146	-0.0877867	-0.120993	-0.155279	-0.125715			9.55333	-0.0433922	116.682	233.411	350.119	466.881	583.59	700.298	817.069
9.56	-0.0448227	-0.0559558	-0.0759829	-0.106925	-0.0935011	-0.127764	-0.153148	-0.116431			9.56	-0.0448227	116.686	233.408	350.119	466.875	583.583	700.3	817.079
9.56667	-0.0543594	-0.0568528	-0.0840326	-0.109779	-0.105979	-0.142045	-0.153972	-0.114871			9.56667	-0.0543594	116.685	233.4	350.117	466.863	583.569	700.299	817.08
9.57333	-0.0739098	-0.0589023	-0.0927578	-0.111834	-0.118365	-0.159137	-0.159459	-0.119881			9.57333	-0.0739098	116.683	233.392	350.115	466.85	583.552	700.293	817.075
9.58	-0.0948906	-0.0652999	-0.0991553	-0.11392	-0.130664	-0.17514	-0.171557	-0.127688			9.58	-0.0948906	116.677	233.385	350.112	466.838	583.536	700.281	817.067
9.58667	-0.110149	-0.0758788	-0.105443	-0.117408	-0.146011	-0.189367	-0.187412	-0.138298			9.58667	-0.110149	116.666	233.379	350.109	466.823	583.521	700.265	817.057
9.59333	-0.118256	-0.0817875	-0.113259	-0.119821	-0.159656	-0.194316	-0.201183	-0.152069			9.59333	-0.118256	116.66	233.371	350.107	466.809	583.516	700.252	817.043
9.6	-0.117302	-0.0819666	-0.117729	-0.115951	-0.165706	-0.192204	-0.207007	-0.165045			9.6	-0.117302	116.66	233.367	350.11	466.803	583.518	700.246	817.03
9.60667	-0.110149	-0.0835402	-0.119303	-0.109577	-0.160723	-0.182746	-0.20578	-0.170971			9.60667	-0.110149	116.659	233.365	350.117	466.808	583.528	700.247	817.024
9.61333	-0.100136	-0.0965285	-0.121801	-0.11089	-0.154432	-0.178425	-0.205027	-0.172125			9.61333	-0.100136	116.646	233.362	350.116	466.814	583.532	700.248	817.023
9.62	-0.0934601	-0.114581	-0.127456	-0.122213	-0.154146	-0.181606	-0.207843	-0.17351			9.62	-0.0934601	116.628	233.357	350.104	466.814	583.529	700.245	817.021
9.62667	-0.0929832	-0.124538	-0.13026	-0.135419	-0.157118	-0.186644	-0.210931	-0.17946			9.62667	-0.0929832	116.618	233.354	350.091	466.811	583.524	700.242	817.015
9.63333	-0.0987053	-0.128838	-0.128838	-0.141556	-0.16086	-0.186344	-0.209535	-0.183309			9.63333	-0.0987053	116.613	233.355	350.085	466.808	583.524	700.243	817.012
9.64	-0.110149	-0.135231	-0.129509	-0.14201	-0.165499	-0.183721	-0.212664	-0.186438			9.64	-0.110149	116.607	233.355	350.084	466.803	583.527	700.24	817.009
9.64667	-0.125408	-0.141921	-0.138106	-0.143641	-0.175511	-0.186091	-0.223999	-0.188236			9.64667	-0.125408	116.6	233.346	350.083	466.793	583.525	700.229	817.007
9.65333	-0.14019	-0.140466	-0.148096	-0.146312	-0.189662	-0.191184	-0.236613	-0.19036			9.65333	-0.14019	116.602	233.336	350.08	466.779	583.519	700.216	817.005
9.66	-0.154018	-0.13084	-0.15182	-0.146248	-0.200776	-0.197241	-0.245181	-0.192252			9.66	-0.154018	116.611	233.332	350.08	466.768	583.513	700.208	817.003
9.66667	-0.170708	-0.124438	-0.15591	-0.145097	-0.206656	-0.202029	-0.251942	-0.191384			9.66667	-0.170708	116.618	233.328	350.081	466.762	583.509	700.201	817.004
9.67333	-0.188828	-0.126781	-0.166359	-0.148929	-0.20962	-0.212031	-0.26612	-0.191733			9.67333	-0.188828	116.615	233.318	350.077	466.759	583.499	700.187	817.003
9.68	-0.201702	-0.133379	-0.179155	-0.157254	-0.210874	-0.226675	-0.28161	-0.196256			9.68	-0.201702	116.609	233.305	350.069	466.758	583.484	700.171	816.999
9.68667	-0.206947	-0.139758	-0.186011	-0.159064	-0.210445	-0.237237	-0.290221	-0.206298			9.68667	-0.206947	116.602	233.298	350.067	466.758	583.473	700.163	816.989
9.69333	-0.20647	-0.147257	-0.186834	-0.152271	-0.2049	-0.242513	-0.292025	-0.216208			9.69333	-0.20647	116.595	233.297	350.074	466.764	583.468	700.161	816.979
9.7	-0.201225	-0.158346	-0.188863	-0.141687	-0.19679	-0.242207	-0.287371	-0.21966			9.7	-0.201225	116.584	233.295	350.085	466.772	583.468	700.165	816.975
9.70667	-0.190258	-0.172396	-0.1929	-0.135929	-0.188032	-0.244436	-0.283983	-0.219133			9.70667	-0.190258	116.57	233.291	350.09	466.781	583.466	700.169	816.976
9.71333	-0.184059	-0.186781	-0.197271	-0.136302	-0.185099	-0.251344	-0.281277	-0.221672			9.71333	-0.184059	116.555	233.287	350.09	466.783	583.459	700.172	816.973
9.72	-0.18692	-0.200426	-0.201857	-0.141086	-0.192804	-0.262006	-0.286225	-0.229004			9.72	-0.18692	116.542	233.282	350.085	466.776	583.449	700.167	816.966
9.72667	-0.200272	-0.214741	-0.209495	-0.153886	-0.208213	-0.274775	-0.302053	-0.236727			9.72667	-0.200272	116.527	233.275	350.073	466.76	583.436	700.151	816.958
9.73333	-0.215054	-0.228941	-0.220358	-0.171928	-0.228229	-0.29079	-0.323961	-0.245282			9.73333	-0.215054	116.513	233.264	350.054	466.74	583.42	700.129	816.95
9.74	-0.231266	-0.243167	-0.235538	-0.191549	-0.245852	-0.305716	-0.348084	-0.256054			9.74	-0.231266	116.499	233.249	350.035	466.723	583.405	700.105	816.939
9.74667	-0.253677	-0.255626	-0.251811	-0.205187	-0.264106	-0.315463	-0.36792	-0.265877			9.74667	-0.253677	116.487	233.232	350.021	466.704	583.395	700.085	816.929
9.75333	-0.277996	-0.267341	-0.264003	-0.211351	-0.282402	-0.325192	-0.382886	-0.271306			9.75333	-0.277996	116.475	233.22	350.015	466.686	583.385	700.07	816.924
9.76	-0.303745	-0.282787	-0.276112	-0.216299	-0.296955	-0.336083	-0.390915	-0.270752			9.76	-0.303745	116.459	233.208	350.01	466.672	583.375	700.062	816.924
9.76667	-0.328064	-0.306513	-0.295068	-0.227909	-0.31216	-0.350263	-0.3961	-0.278321			9.76667	-0.328064	116.436	233.189	349.998	466.656	583.36	700.057	816.917
9.77333	-0.353336	-0.33505	-0.318361	-0.245895	-0.329451	-0.367094	-0.408547	-0.299828			9.77333	-0.353336	116.407	233.166	349.981	466.639	583.344	700.044	816.895
9.78	-0.377655	-0.359679	-0.339175	-0.262194	-0.351122	-0.388862	-0.426424	-0.326288			9.78	-0.377655	116.382	233.145	349.964	466.617	583.322	700.026	816.869
9.78667	-0.400543	-0.383617	-0.360729	-0.276537	-0.371031	-0.415995	-0.447499	-0.353563			9.78667	-0.400543	116.359	233.124	349.95	466.598	583.295	700.005	816.841
9.79333	-0.418186	-0.408314	-0.388287	-0.288532	-0.390032	-0.443967	-0.472015	-0.382369			9.79333	-0.418186	116.334	233.096	349.938	466.579	583.267	699.981	816.813
9.8	-0.432968	-0.43208	-0.417775	-0.297114	-0.404445	-0.466289	-0.496822	-0.417191			9.8	-0.432968	116.31	233.066	349.929	466.564	583.244	699.956	816.778
9.80667	-0.452995	-0.452182	-0.44503	-0.298428	-0.41401	-0.483585	-0.518074	-0.447026			9.80667	-0.452995	116.29	233.039	349.928	466.555	583.227	699.935	816.748
9.81333	-0.480175	-0.472837	-0.474744	-0.298534	-0.421278	-0.499494	-0.533812	-0.468485			9.81333	-0.480175	116.269	233.01	349.928	466.547	583.211	699.919	816.726
9.82	-0.507832	-0.500838	-0.508944	-0.30529	-0.43196	-0.514756	-0.551898	-0.489909			9.82	-0.507832	116.241	232.975	349.921	466.537	583.196	699.901	816.705
9.82667	-0.529289	-0.533089	-0.544057	-0.323597	-0.44723	-0.531061	-0.5796	-0.516657			9.82667	-0.529289	116.209	232.94	349.903	466.521	583.18	699.873	816.678
9.83333	-0.550747	-0.568159	-0.576265	-0.348195	-0.465926	-0.548927	-0.608517	-0.547482			9.83333	-0.550747	116.174	232.908	349.878	466.503	583.162	699.844	816.647
9.84	-0.574589	-0.608857	-0.60838	-0.375229	-0.489298	-0.571008	-0.633685	-0.574557			9.84	-0.574589	116.133	232.876	349.851	466.479	583.14	699.819	816.62
9.84667	-0.594616	-0.652037	-0.638209	-0.402664	-0.515021	-0.597208	-0.656944	-0.59877			9.84667	-0.594616	116.09	232.846	349.824	466.454	583.113	699.796	816.596
9.85333	-0.617981	-0.697743	-0.664841	-0.428294	-0.541668	-0.625918	-0.680673	-0.622975			9.85333	-0.617981	116.044	232.819	349.798	466.427	583.085	699.772	816.572
9.86	-0.654697	-0.745809	-0.688589	-0.454249	-0.568782	-0.65808	-0.705514	-0.648293			9.86	-0.654697	115.996	232.796	349.772	466.4	583.053	699.747	816.547
9.86667	-0.699043	-0.797676	-0.709461	-0.471675	-0.598044	-0.69253	-0.729393	-0.67408			9.86667	-0.699043	115.944	232.775	349.755	466.37	583.018	699.723	816.521
9.87333	-0.741482	-0.848872	-0.729186	-0.488105	-0.624923	-0.726235	-0.756164	-0.695129			9.87333	-0.741482	115.893	232.755	349.738	466.344	582.984	699.697	816.5
9.88	-0.781059	-0.893589	-0.749584	-0.507747	-0.651837	-0.761678	-0.788266	-0.713402			9.88	-0.781059	115.849	232.735	349.719	466.317	582.949	699.665	816.482
9.88667	-0.825405	-0.936007	-0.776267	-0.533994	-0.682882	-0.800696	-0.823869	-0.732316			9.88667	-0.825405	115.806	232.708	349.692	466.286	582.91	699.629	816.463
9.89333	-0.868797	-0.97262	-0.806681	-0.560483	-0.719024	-0.841408	-0.860793	-0.757796			9.89333	-0.868797	115.77	232.678	349.666	466.25	582.869	699.592	816.437
9.9	-0.900745	-1.00498	-0.837132	-0.578361	-0.759078	-0.876157	-0.89204	-0.782367			9.9	-0.900745	115.737	232.647	349.648	466.209	582.835	699.561	816.413
9.90667	-0.929356	-1.03226	-0.869177	-0.594254	-0.797617	-0.904284	-0.917149	-0.802708			9.90667	-0.929356	115.71	232.615	349.632	466.171	582.806	699.536	816.392
9.91333	-0.959873	-1.06434	-0.906034	-0.61088	-0.834786	-0.933397	-0.939302	-0.823907			9.91333	-0.959873	115.678	232.578	349.616	466.134	582.777	699.514	816.371
9.92	-0.995636	-1.10809	-0.95121	-0.631625	-0.869811	-0.967535	-0.95927	-0.851504			9.92	-0.995636	115.634	232.533	349.595	466.099	582.743	699.494	816.343
9.92667	-1.03664	-1.16265	-1.00482	-0.657165	-0.904366	-1.00985	-0.98128	-0.886866			9.92667	-1.03664	115.579	232.479	349.569	466.064	582.701	699.472	816.308
9.93333	-1.08099	-1.22189	-1.06215	-0.68444	-0.937733	-1.05855	-1.00526	-0.926579			9.93333	-1.08099	115.52	232.422	349.542	466.031	582.652	699.448	816.268
9.94	-1.12772	-1.28224	-1.11439	-0.710961	-0.971121	-1.11658	-1.03359	-0.97398			9.94	-1.12772	115.46	232.37	349.515	465.997	582.594	699.419	816.221
9.94667	-1.17588	-1.34471	-1.15874	-0.735844	-1.00503	-1.17826	-1.0637	-1.02746			9.94667	-1.17588	115.397	232.326	349.491	465.964	582.532	699.389	816.167
9.95333	-1.22643	-1.40142	-1.19162	-0.762425	-1.03945	-1.23618	-1.09299	-1.0763			9.95333	-1.22643	115.341	232.293	349.464	465.929	582.474	699.36	816.119
9.96	-1.27459	-1.44638	-1.21607	-0.783695	-1.07231	-1.28338	-1.11636	-1.11302			9.96	-1.27459	115.296	232.268	349.443	465.896	582.427	699.336	816.082
9.96667	-1.31464	-1.48073	-1.22896	-0.796681	-1.10095	-1.31742	-1.1325	-1.14013			9.96667	-1.31464	115.261	232.255	349.43	465.868	582.393	699.32	816.055
9.97333	-1.35374	-1.51549	-1.23797	-0.80884	-1.12923	-1.34369	-1.14568	-1.16237			9.97333	-1.35374	115.227	232.246	349.418	465.839	582.367	699.307	816.033
9.98	-1.39999	-1.55833	-1.2522	-0.829328	-1.16183	-1.3687	-1.16217	-1.18029			9.98	-1.39999	115.184	232.232	349.397	465.807	582.342	699.291	816.015
9.98667	-1.44672	-1.60359	-1.2741	-0.852905	-1.19881	-1.39878	-1.18294	-1.192			9.98667	-1.44672	115.139	232.21	349.373	465.77	582.312	699.27	816.003
9.99333	-1.48773	-1.65403	-1.30308	-0.869987	-1.2391	-1.43235	-1.20848	-1.20132			9.99333	-1.48773	115.088	232.181	349.356	465.729	582.278	699.244	815.994
10	-1.52826	-1.71153	-1.33626	-0.88841	-1.28255	-1.47099	-1.24004	-1.21858			10	-1.52826	115.031	232.148	349.338	465.686	582.24	699.213	815.976
10.0067	-1.56641	-1.77455	-1.3721	-0.911099	-1.32776	-1.51448	-1.2792	-1.24964			10.0067	-1.56641	114.968	232.112	349.315	465.641	582.196	699.174	815.945
10.0133	-1.60265	-1.83735	-1.40677	-0.935112	-1.36902	-1.5589	-1.31513	-1.28319			10.0133	-1.60265	114.905	232.078	349.291	465.6	582.152	699.138	815.912
10.02	-1.63174	-1.89186	-1.43695	-0.952915	-1.40209	-1.60088	-1.34402	-1.31159			10.02	-1.63174	114.85	232.047	349.273	465.566	582.11	699.109	815.883
10.0267	-1.66607	-1.94018	-1.46811	-0.969644	-1.42911	-1.63067	-1.36356	-1.33066			10.0267	-1.66607	114.802	232.016	349.257	465.539	582.08	699.089	815.864
10.0333	-1.70612	-1.98183	-1.50213	-0.996235	-1.45959	-1.65329	-1.37922	-1.35014			10.0333	-1.70612	114.76	231.982	349.23	465.509	582.057	699.074	815.845
10.04	-1.74141	-2.01681	-1.52901	-1.0268	-1.48868	-1.67444	-1.39029	-1.37169			10.04	-1.74141	114.725	231.955	349.2	465.48	582.036	699.063	815.823
10.0467	-1.77002	-2.04796	-1.54585	-1.05278	-1.51578	-1.69575	-1.39309	-1.38212			10.0467	-1.77002	114.694	231.938	349.174	465.453	582.015	699.06	815.813
10.0533	-1.79434	-2.07573	-1.55836	-1.07181	-1.54358	-1.71612	-1.39518	-1.38182			10.0533	-1.79434	114.666	231.926	349.155	465.425	581.995	699.058	815.813
10.06	-1.82295	-2.1043	-1.57358	-1.08881	-1.5761	-1.73469	-1.39658	-1.37798			10.06	-1.82295	114.638	231.911	349.138	465.392	581.976	699.056	815.817
10.0667	-1.85633	-2.1353	-1.58933	-1.10562	-1.61156	-1.75702	-1.39849	-1.3818			10.0667	-1.85633	114.607	231.895	349.121	465.357	581.954	699.054	815.813
10.0733	-1.89352	-2.16867	-1.5998	-1.11599	-1.63991	-1.78302	-1.40012	-1.39297			10.0733	-1.89352	114.573	231.884	349.11	465.329	581.928	699.053	815.802
10.08	-1.93501	-2.20313	-1.60946	-1.12246	-1.66474	-1.80623	-1.40613	-1.40326			10.08	-1.93501	114.539	231.875	349.104	465.304	581.904	699.047	815.792
10.0867	-1.9803	-2.23631	-1.62023	-1.13077	-1.68657	-1.82258	-1.41797	-1.40939			10.0867	-1.9803	114.506	231.864	349.096	465.282	581.888	699.035	815.786
10.0933	-2.02942	-2.27216	-1.62938	-1.1487	-1.70673	-1.83527	-1.43052	-1.41192			10.0933	-2.02942	114.47	231.855	349.078	465.262	581.875	699.022	815.783
10.1	-2.07186	-2.30857	-1.63003	-1.1696	-1.72394	-1.85145	-1.44402	-1.41875			10.1	-2.07186	114.434	231.854	349.057	465.245	581.859	699.009	815.776
10.1067	-2.10476	-2.34068	-1.62447	-1.18767	-1.73761	-1.86778	-1.45347	-1.42248			10.1067	-2.10476	114.401	231.86	349.039	465.231	581.843	698.999	815.772
10.1133	-2.13242	-2.36873	-1.61676	-1.20329	-1.75096	-1.88035	-1.4553	-1.41858			10.1133	-2.13242	114.373	231.868	349.023	465.218	581.83	698.998	815.776
10.12	-2.1615	-2.39694	-1.60682	-1.21662	-1.76458	-1.89072	-1.44821	-1.40768			10.12	-2.1615	114.345	231.877	349.01	465.204	581.82	699.005	815.787
10.1267	-2.19488	-2.42895	-1.59354	-1.22753	-1.77976	-1.90535	-1.43745	-1.40264			10.1267	-2.19488	114.313	231.891	348.999	465.189	581.805	699.015	815.792
10.1333	-2.22588	-2.45592	-1.57949	-1.23172	-1.79853	-1.91959	-1.42544	-1.40637			10.1333	-2.22588	114.286	231.905	348.995	465.17	581.791	699.027	815.789
10.14	-2.25258	-2.47644	-1.56712	-1.22926	-1.81218	-1.92859	-1.40885	-1.41219			10.14	-2.25258	114.266	231.917	348.997	465.156	581.782	699.044	815.783
10.1467	-2.27165	-2.49658	-1.55148	-1.22099	-1.81956	-1.9302	-1.38622	-1.41579			10.1467	-2.27165	114.246	231.933	349.005	465.149	581.78	699.067	815.779
10.1533	-2.28643	-2.51967	-1.53024	-1.20902	-1.82272	-1.931	-1.36472	-1.41956			10.1533	-2.28643	114.222	231.954	349.017	465.146	581.78	699.088	815.775
10.16	-2.30598	-2.54461	-1.51417	-1.2028	-1.82571	-1.93273	-1.34295	-1.4221			10.16	-2.30598	114.198	231.97	349.024	465.143	581.778	699.11	815.773
10.1667	-2.33412	-2.56873	-1.5092	-1.20427	-1.8294	-1.93641	-1.32287	-1.42014			10.1667	-2.33412	114.173	231.975	349.022	465.139	581.774	699.13	815.775
10.1733	-2.3737	-2.6002	-1.51063	-1.21222	-1.83218	-1.94644	-1.30534	-1.41597			10.1733	-2.3737	114.142	231.974	349.014	465.136	581.764	699.147	815.779
10.18	-2.41947	-2.63587	-1.50433	-1.22179	-1.83421	-1.95948	-1.29052	-1.41164			10.18	-2.41947	114.106	231.98	349.005	465.134	581.751	699.162	815.783
10.1867	-2.46668	-2.6677	-1.48514	-1.2303	-1.83045	-1.96937	-1.2705	-1.40735			10.1867	-2.46668	114.074	231.999	348.996	465.138	581.741	699.182	815.788
10.1933	-2.50578	-2.68526	-1.45836	-1.237	-1.81674	-1.97009	-1.23981	-1.40241			10.1933	-2.50578	114.057	232.026	348.989	465.152	581.741	699.213	815.793
10.2	-2.52628	-2.68475	-1.41875	-1.23005	-1.79018	-1.96122	-1.20402	-1.39237			10.2	-2.52628	114.057	232.066	348.996	465.178	581.749	699.249	815.803
10.2067	-2.53248	-2.67375	-1.36769	-1.20719	-1.75237	-1.93904	-1.16043	-1.37262			10.2067	-2.53248	114.068	232.117	349.019	465.216	581.772	699.292	815.822
10.2133	-2.53105	-2.65467	-1.30903	-1.17601	-1.71112	-1.90498	-1.10754	-1.34358			10.2133	-2.53105	114.087	232.175	349.05	465.257	581.806	699.345	815.851
10.22	-2.53296	-2.63587	-1.25351	-1.14995	-1.6677	-1.86501	-1.04658	-1.31122			10.22	-2.53296	114.106	232.231	349.076	465.301	581.846	699.406	815.884
10.2267	-2.54154	-2.62274	-1.20653	-1.13249	-1.627	-1.82894	-0.987588	-1.28275			10.2267	-2.54154	114.119	232.278	349.094	465.342	581.882	699.465	815.912
10.2333	-2.55585	-2.61862	-1.16427	-1.11527	-1.58761	-1.80437	-0.940947	-1.25804			10.2333	-2.55585	114.124	232.32	349.111	465.381	581.906	699.512	815.937
10.24	-2.5773	-2.62074	-1.11823	-1.09766	-1.54983	-1.78496	-0.895562	-1.23364			10.24	-2.5773	114.121	232.366	349.129	465.419	581.926	699.557	815.961
10.2467	-2.60305	-2.62444	-1.06852	-1.08184	-1.51257	-1.76871	-0.844903	-1.21064			10.2467	-2.60305	114.118	232.416	349.145	465.456	581.942	699.608	815.984
10.2533	-2.62833	-2.62549	-1.01235	-1.06366	-1.46774	-1.74806	-0.784352	-1.19062			10.2533	-2.62833	114.117	232.472	349.163	465.501	581.963	699.668	816.004
10.26	-2.64835	-2.62485	-0.95926	-1.03979	-1.4181	-1.71815	-0.714727	-1.16582			10.26	-2.64835	114.117	232.525	349.187	465.55	581.993	699.738	816.029
10.2667	-2.66218	-2.62067	-0.90644	-1.01098	-1.36531	-1.68012	-0.643254	-1.13297			10.2667	-2.66218	114.121	232.578	349.215	465.603	582.031	699.81	816.062
10.2733	-2.67935	-2.61604	-0.856033	-0.986445	-1.31138	-1.63409	-0.562433	-1.09363			10.2733	-2.67935	114.126	232.628	349.24	465.657	582.077	699.89	816.101
10.28	-2.69985	-2.61042	-0.81131	-0.968751	-1.25503	-1.59116	-0.476507	-1.05872			10.28	-2.69985	114.132	232.673	349.258	465.714	582.12	699.976	816.136
10.2867	-2.71654	-2.5987	-0.767171	-0.954723	-1.19561	-1.54892	-0.385609	-1.02552			10.2867	-2.71654	114.143	232.717	349.272	465.773	582.162	700.067	816.169
10.2933	-2.72512	-2.57579	-0.717082	-0.941677	-1.13356	-1.50511	-0.301821	-0.982268			10.2933	-2.72512	114.166	232.767	349.285	465.835	582.206	700.151	816.213
10.3	-2.72799	-2.54534	-0.652777	-0.926201	-1.06214	-1.45442	-0.223127	-0.9298			10.3	-2.72799	114.197	232.831	349.3	465.906	582.256	700.23	816.265
10.3067	-2.72989	-2.51036	-0.579168	-0.905748	-0.985933	-1.39865	-0.141577	-0.87686			10.3067	-2.72989	114.232	232.905	349.321	465.983	582.312	700.311	816.318
10.3133	-2.72417	-2.45873	-0.499404	-0.873494	-0.907117	-1.34328	-0.0555429	-0.824681			10.3133	-2.72417	114.283	232.985	349.353	466.061	582.367	700.397	816.37
10.32	-2.70748	-2.39124	-0.411412	-0.824662	-0.829283	-1.28121	0.0392679	-0.763726			10.32	-2.70748	114.351	233.073	349.402	466.139	582.429	700.492	816.431
10.3267	-2.68888	-2.32458	-0.317094	-0.768463	-0.751618	-1.211	0.136611	-0.69547			10.3267	-2.68888	114.418	233.167	349.458	466.217	582.5	700.589	816.499
10.3333	-2.67076	-2.26554	-0.222766	-0.710231	-0.677744	-1.13887	0.235594	-0.632727			10.3333	-2.67076	114.477	233.262	349.516	466.291	582.572	700.688	816.562
10.34	-2.6536	-2.20362	-0.131289	-0.656369	-0.608283	-1.07233	0.338404	-0.573786			10.34	-2.6536	114.539	233.353	349.57	466.36	582.638	700.791	816.621
10.3467	-2.63405	-2.13078	-0.0446216	-0.602917	-0.536488	-1.01519	0.450535	-0.512676			10.3467	-2.63405	114.611	233.44	349.623	466.432	582.695	700.903	816.682
10.3533	-2.62165	-2.06276	0.0362779	-0.55392	-0.46183	-0.957975	0.572811	-0.447143			10.3533	-2.62165	114.679	233.521	349.672	466.507	582.753	701.026	816.748
10.36	-2.61879	-2.00556	0.10683	-0.513871	-0.383893	-0.904905	0.690643	-0.387486			10.36	-2.61879	114.737	233.591	349.713	466.585	582.806	701.143	816.807
10.3667	-2.61116	-1.94851	0.168644	-0.475751	-0.304965	-0.85855	0.799678	-0.335671			10.3667	-2.61116	114.794	233.653	349.751	466.664	582.852	701.252	816.859
10.3733	-2.59542	-1.88212	0.219781	-0.431164	-0.219219	-0.816981	0.905891	-0.279526			10.3733	-2.59542	114.86	233.704	349.795	466.749	582.894	701.359	816.915
10.38	-2.57874	-1.81048	0.262808	-0.37881	-0.127963	-0.777291	1.01406	-0.215703			10.38	-2.57874	114.932	233.747	349.848	466.841	582.933	701.467	816.979
10.3867	-2.56824	-1.74072	0.310159	-0.327086	-0.0354803	-0.73383	1.11292	-0.149746			10.3867	-2.56824	115.001	233.794	349.899	466.933	582.977	701.566	817.045
10.3933	-2.55394	-1.66679	0.368823	-0.273074	0.0600088	-0.68151	1.19971	-0.0858402			10.3933	-2.55394	115.075	233.853	349.953	467.029	583.029	701.653	817.109
10.4	-2.53391	-1.58201	0.440255	-0.215581	0.159666	-0.617117	1.28459	-0.0195567			10.4	-2.53391	115.16	233.925	350.011	467.128	583.094	701.737	817.175
10.4067	-2.52008	-1.48415	0.513798	-0.154825	0.264673	-0.545302	1.37972	0.0502989			10.4067	-2.52008	115.258	233.998	350.072	467.233	583.165	701.833	817.245
10.4133	-2.51436	-1.37428	0.590285	-0.0880553	0.367591	-0.471207	1.4879	0.113653			10.4133	-2.51436	115.368	234.075	350.138	467.336	583.239	701.941	817.309
10.42	-2.50959	-1.25997	0.674079	-0.0157659	0.466224	-0.40337	1.60558	0.170303			10.42	-2.50959	115.482	234.158	350.211	467.435	583.307	702.058	817.365
10.4267	-2.49672	-1.14437	0.760596	0.0679082	0.560043	-0.339976	1.73013	0.225233			10.4267	-2.49672	115.598	234.245	350.294	467.529	583.371	702.183	817.42
10.4333	-2.48718	-1.03248	0.840056	0.15435	0.649572	-0.282282	1.85679	0.284185			10.4333	-2.48718	115.71	234.324	350.381	467.618	583.428	702.31	817.479
10.44	-2.47908	-0.922654	0.909831	0.24261	0.732376	-0.223034	1.98041	0.341522			10.44	-2.47908	115.819	234.394	350.469	467.701	583.488	702.433	817.536
10.4467	-2.46429	-0.811874	0.975311	0.33491	0.811364	-0.155942	2.09909	0.397734			10.4467	-2.46429	115.93	234.46	350.561	467.78	583.555	702.552	817.593
10.4533	-2.4457	-0.705003	1.03355	0.421574	0.890369	-0.0878119	2.21009	0.456756			10.4533	-2.4457	116.037	234.518	350.648	467.859	583.623	702.663	817.652
10.46	-2.42949	-0.598795	1.07824	0.502199	0.970397	-0.0250199	2.309	0.518951			10.46	-2.42949	116.143	234.563	350.729	467.939	583.686	702.762	817.714
10.4667	-2.42424	-0.488729	1.10534	0.575536	1.05193	0.0313025	2.3982	0.580499			10.4667	-2.42424	116.253	234.59	350.802	468.02	583.742	702.851	817.775
10.4733	-2.42424	-0.372236	1.11645	0.644292	1.13144	0.0812838	2.48124	0.634929			10.4733	-2.42424	116.37	234.601	350.871	468.1	583.792	702.934	817.83
10.48	-2.43282	-0.252921	1.11608	0.715443	1.21158	0.120012	2.55912	0.681337			10.48	-2.43282	116.489	234.6	350.942	468.18	583.831	703.012	817.876
10.4867	-2.4519	-0.138604	1.11023	0.788814	1.28667	0.149036	2.63562	0.720642			10.4867	-2.4519	116.604	234.595	351.015	468.255	583.86	703.088	817.916
10.4933	-2.48051	-0.0284165	1.10026	0.868233	1.35596	0.177406	2.71317	0.752891			10.4933	-2.48051	116.714	234.585	351.095	468.324	583.888	703.166	817.948
10.5	-2.51532	0.0789621	1.08223	0.947883	1.4222	0.212524	2.78585	0.774552			10.5	-2.51532	116.821	234.566	351.174	468.391	583.923	703.239	817.969
10.5067	-2.54393	0.189012	1.06258	1.02607	1.48696	0.253357	2.84643	0.785537			10.5067	-2.54393	116.931	234.547	351.252	468.456	583.964	703.299	817.98
10.5133	-2.56729	0.303177	1.04609	1.10779	1.55262	0.295427	2.90679	0.801551			10.5133	-2.56729	117.045	234.53	351.334	468.521	584.006	703.36	817.996
10.52	-2.58827	0.422182	1.03015	1.18653	1.61124	0.337296	2.97176	0.825513			10.52	-2.58827	117.164	234.514	351.413	468.58	584.048	703.425	818.02
10.5267	-2.61354	0.541452	1.00446	1.2547	1.66334	0.374259	3.03662	0.852234			10.5267	-2.61354	117.284	234.489	351.481	468.632	584.085	703.489	818.047
10.5333	-2.64549	0.660572	0.967178	1.30134	1.7074	0.403942	3.09313	0.867253			10.5333	-2.64549	117.403	234.451	351.528	468.676	584.115	703.546	818.062
10.54	-2.68602	0.776563	0.924859	1.33476	1.74837	0.423418	3.14661	0.871616			10.54	-2.68602	117.519	234.409	351.561	468.717	584.134	703.599	818.067
10.5467	-2.73371	0.894616	0.871728	1.36613	1.79165	0.43066	3.2019	0.872077			10.5467	-2.73371	117.637	234.356	351.593	468.76	584.141	703.655	818.067
10.5533	-2.78711	1.01202	0.806977	1.39973	1.83342	0.431373	3.25396	0.872157			10.5533	-2.78711	117.754	234.291	351.626	468.802	584.142	703.707	818.067
10.56	-2.84624	1.12817	0.736684	1.4342	1.87029	0.429257	3.29348	0.867813			10.56	-2.84624	117.87	234.221	351.661	468.839	584.14	703.746	818.063
10.5667	-2.91252	1.24506	0.666656	1.46886	1.90687	0.429432	3.32223	0.858409			10.5667	-2.91252	117.987	234.151	351.695	468.875	584.14	703.775	818.053
10.5733	-2.98262	1.359	0.591768	1.51067	1.94756	0.432488	3.34435	0.850964			10.5733	-2.98262	118.101	234.076	351.737	468.916	584.143	703.797	818.046
10.58	-3.04556	1.47991	0.51241	1.56421	1.99179	0.444229	3.3618	0.846959			10.58	-3.04556	118.222	233.997	351.791	468.96	584.155	703.815	818.042
10.5867	-3.10421	1.60053	0.429898	1.61692	2.02877	0.46885	3.38185	0.846031			10.5867	-3.10421	118.343	233.914	351.843	468.997	584.18	703.835	818.041
10.5933	-3.16429	1.71946	0.346643	1.65886	2.06109	0.49581	3.40692	0.834863			10.5933	-3.16429	118.462	233.831	351.885	469.03	584.206	703.86	818.03
10.6	-3.23296	1.83539	0.257531	1.692	2.10047	0.512077	3.43638	0.819499			10.6	-3.23296	118.578	233.742	351.918	469.069	584.223	703.889	818.014
10.6067	-3.30353	1.95579	0.165747	1.72716	2.14577	0.520165	3.46432	0.80834			10.6067	-3.30353	118.698	233.65	351.954	469.114	584.231	703.917	818.003
10.6133	-3.3803	2.08347	0.0693108	1.76557	2.1966	0.530004	3.49017	0.815593			10.6133	-3.3803	118.826	233.554	351.992	469.165	584.241	703.943	818.011
10.62	-3.47233	2.20349	-0.0462259	1.79002	2.23635	0.540042	3.51494	0.829866			10.62	-3.47233	118.946	233.438	352.016	469.205	584.251	703.968	818.025
10.6267	-3.58057	2.31073	-0.1817	1.79737	2.26439	0.543799	3.52694	0.833291			10.6267	-3.58057	119.053	233.303	352.024	469.233	584.254	703.98	818.028
10.6333	-3.69549	2.41211	-0.335905	1.7904	2.28302	0.544562	3.52103	0.824514			10.6333	-3.69549	119.154	233.148	352.017	469.252	584.255	703.974	818.019
10.64	-3.80421	2.51605	-0.49994	1.77915	2.29721	0.552239	3.50571	0.803954			10.64	-3.80421	119.258	232.984	352.006	469.266	584.263	703.959	817.999
10.6467	-3.91674	2.61366	-0.67842	1.75452	2.31174	0.560315	3.49343	0.776408			10.6467	-3.91674	119.356	232.806	351.981	469.28	584.271	703.946	817.971
10.6533	-4.03357	2.70486	-0.862834	1.7149	2.314	0.556112	3.47827	0.723104			10.6533	-4.03357	119.447	232.621	351.941	469.283	584.267	703.931	817.918
10.66	-4.14801	2.7977	-1.03655	1.67109	2.3149	0.542658	3.4585	0.652789			10.66	-4.14801	119.54	232.448	351.897	469.283	584.253	703.911	817.848
10.6667	-4.25529	2.90202	-1.19496	1.6323	2.31941	0.530269	3.44072	0.586848			10.6667	-4.25529	119.644	232.289	351.859	469.288	584.241	703.894	817.782
10.6733	-4.35877	3.01288	-1.34446	1.60075	2.33004	0.520606	3.43477	0.537032			10.6733	-4.35877	119.755	232.14	351.827	469.299	584.231	703.888	817.732
10.68	-4.46939	3.11667	-1.49816	1.56686	2.34053	0.511449	3.43958	0.493205			10.68	-4.46939	119.859	231.986	351.793	469.309	584.222	703.892	817.688
10.6867	-4.58097	3.21079	-1.65676	1.52657	2.34395	0.500594	3.45072	0.444264			10.6867	-4.58097	119.953	231.828	351.753	469.312	584.211	703.904	817.639
10.6933	-4.68254	3.30072	-1.82004	1.48553	2.3488	0.497186	3.46784	0.396051			10.6933	-4.68254	120.043	231.664	351.712	469.317	584.208	703.921	817.591
10.7	-4.77171	3.3936	-1.98751	1.4524	2.36111	0.50321	3.48795	0.360378			10.7	-4.77171	120.136	231.497	351.679	469.33	584.214	703.941	817.555
10.7067	-4.85659	3.48179	-2.15824	1.42895	2.37941	0.513062	3.51251	0.340592			10.7067	-4.85659	120.224	231.326	351.655	469.348	584.224	703.965	817.536
10.7133	-4.94909	3.55624	-2.33127	1.40281	2.39631	0.518861	3.53827	0.328684			10.7133	-4.94909	120.298	231.153	351.629	469.365	584.23	703.991	817.524
10.72	-5.04589	3.62585	-2.50437	1.36518	2.40756	0.52189	3.56141	0.323207			10.72	-5.04589	120.368	230.98	351.592	469.376	584.233	704.014	817.518
10.7267	-5.14364	3.70894	-2.67543	1.31818	2.4144	0.527704	3.57621	0.317502			10.7267	-5.14364	120.451	230.809	351.545	469.383	584.238	704.029	817.512
10.7333	-5.24235	3.81335	-2.8433	1.2616	2.42538	0.532017	3.58709	0.318843			10.7333	-5.24235	120.555	230.641	351.488	469.394	584.243	704.04	817.514
10.74	-5.34201	3.92702	-3.00905	1.19829	2.44386	0.528247	3.60021	0.31909			10.74	-5.34201	120.669	230.475	351.425	469.412	584.239	704.053	817.514
10.7467	-5.43833	4.04306	-3.17387	1.12417	2.46335	0.520479	3.61159	0.310444			10.7467	-5.43833	120.785	230.31	351.351	469.432	584.231	704.064	817.505
10.7533	-5.52511	4.15992	-3.33739	1.04199	2.47947	0.515959	3.62177	0.289155			10.7533	-5.52511	120.902	230.147	351.268	469.448	584.227	704.075	817.484
10.76	-5.60379	4.27125	-3.49547	0.956882	2.49345	0.514456	3.62437	0.257427			10.76	-5.60379	121.013	229.989	351.183	469.462	584.225	704.077	817.452
10.7667	-5.66864	4.36866	-3.64602	0.874582	2.51095	0.518545	3.61952	0.227303			10.7667	-5.66864	121.111	229.838	351.101	469.479	584.229	704.072	817.422
10.7733	-5.72443	4.44651	-3.79276	0.797354	2.5295	0.533649	3.62114	0.196023			10.7733	-5.72443	121.189	229.692	351.024	469.498	584.244	704.074	817.391
10.78	-5.78499	4.50402	-3.93981	0.705367	2.53788	0.554333	3.62959	0.161556			10.78	-5.78499	121.246	229.544	350.932	469.506	584.265	704.082	817.356
10.7867	-5.84698	4.56203	-4.08636	0.596071	2.53493	0.569578	3.64001	0.110938			10.7867	-5.84698	121.304	229.398	350.822	469.503	584.28	704.093	817.306
10.7933	-5.90658	4.62639	-4.23038	0.481716	2.53456	0.590942	3.64939	0.0549956			10.7933	-5.90658	121.369	229.254	350.708	469.503	584.302	704.102	817.25
10.8	-5.95808	4.69658	-4.37239	0.382042	2.54634	0.623999	3.65782	-0.00142413			10.8	-5.95808	121.439	229.112	350.608	469.515	584.335	704.111	817.194
10.8067	-6.0029	4.76751	-4.49935	0.289631	2.56949	0.668093	3.6766	-0.043679			10.8067	-6.0029	121.51	228.985	350.516	469.538	584.379	704.129	817.151
10.8133	-6.02961	4.84061	-4.60077	0.1997	2.60037	0.712568	3.70031	-0.0719526			10.8133	-6.02961	121.583	228.884	350.426	469.569	584.423	704.153	817.123
10.82	-6.01578	4.93361	-4.66798	0.122605	2.63648	0.773675	3.73045	-0.0842515			10.82	-6.01578	121.676	228.816	350.349	469.605	584.484	704.183	817.111
10.8267	-5.96809	5.03843	-4.7067	0.0585372	2.68844	0.867086	3.77382	-0.0675752			10.8267	-5.96809	121.781	228.778	350.285	469.657	584.578	704.227	817.127
10.8333	-5.89275	5.15886	-4.71167	0.00261028	2.74867	0.983231	3.82663	-0.0243054			10.8333	-5.89275	121.901	228.773	350.229	469.717	584.694	704.279	817.171
10.84	-5.77784	5.31449	-4.66571	-0.0453132	2.82435	1.12021	3.90501	0.0411962			10.84	-5.77784	122.057	228.819	350.181	469.793	584.831	704.358	817.236
10.8467	-5.58472	5.54155	-4.54785	-0.0486615	2.93373	1.29621	4.01248	0.122438			10.8467	-5.58472	122.284	228.936	350.178	469.902	585.007	704.465	817.317
10.8533	-5.19705	5.94246	-4.29714	0.0462245	3.12397	1.557	4.16685	0.252969			10.8533	-5.19705	122.685	229.187	350.273	470.093	585.268	704.62	817.448
10.86	-4.24814	6.84389	-3.71567	0.391352	3.55241	2.03458	4.4288	0.529221			10.86	-4.24814	123.586	229.769	350.618	470.521	585.745	704.882	817.724
10.8667	-2.06947	8.87253	-2.50623	1.2387	4.53039	3.06886	4.93722	1.18498			10.8667	-2.06947	125.615	230.978	351.465	471.499	586.78	705.39	818.38
10.8733	1.90496	12.5989	-0.533705	2.75412	6.34412	5.08703	5.8101	2.49513			10.8733	1.90496	129.341	232.951	352.981	473.313	588.798	706.263	819.69
10.88	7.56073	17.9293	1.90571	4.76503	8.91011	8.21129	6.94167	4.53269			10.88	7.56073	134.671	235.39	354.991	475.879	591.922	707.394	821.728
10.8867	13.9594	23.89	4.18043	6.7644	11.6555	11.9671	7.94807	6.95578			10.8867	13.9594	140.632	237.665	356.991	478.624	595.678	708.401	824.151
10.8933	19.7854	29.0759	5.66271	8.19068	13.8204	15.481	8.36312	9.1437			10.8933	19.7854	145.818	239.147	358.417	480.789	599.192	708.816	826.339
10.9	23.8333	32.2079	5.93132	8.62206	14.7817	17.8892	7.86046	10.5012			10.9	23.8333	148.95	239.416	358.848	481.75	601.6	708.313	827.696
10.9067	25.2361	32.416	4.81573	7.83022	14.1658	18.5683	6.32112	10.6246			10.9067	25.2361	149.158	238.3	358.057	481.134	602.279	706.774	827.82
10.9133	23.6936	29.4184	2.45464	5.84352	11.9205	17.236	3.84482	9.35754			10.9133	23.6936	146.16	235.939	356.07	478.889	600.947	704.298	826.552
10.92	19.7096	23.7738	-0.611195	3.03418	8.42885	14.1016	0.786717	6.88356			10.92	19.7096	140.516	232.873	353.261	475.397	597.812	701.24	824.078
10.9267	14.5288	16.8499	-3.59449	0.0429613	4.49229	9.93189	-2.28548	3.76606			10.9267	14.5288	133.592	229.89	350.269	471.461	593.643	698.167	820.961
10.9333	9.56345	10.2308	-5.8324	-2.52116	0.976292	5.77609	-4.80545	0.759236			10.9333	9.56345	126.973	227.652	347.705	467.945	589.487	695.647	817.954
10.94	5.75399	5.00993	-7.06788	-4.33468	-1.57312	2.47006	-6.46201	-1.5544			10.94	5.75399	121.752	226.416	345.892	465.395	586.181	693.991	815.641
10.9467	3.35169	1.48761	-7.42066	-5.39811	-3.06761	0.334382	-7.26036	-2.97693			10.9467	3.35169	118.23	226.064	344.828	463.901	584.045	693.192	814.218
10.9533	2.11143	-0.604568	-7.17968	-5.90099	-3.73539	-0.759887	-7.4211	-3.62881			10.9533	2.11143	116.138	226.305	344.325	463.233	582.951	693.032	813.566
10.96	1.63698	-1.72555	-6.6098	-6.05006	-3.89046	-1.14905	-7.21686	-3.76695			10.96	1.63698	115.017	226.874	344.176	463.078	582.562	693.236	813.428
10.9667	1.58405	-2.29397	-5.896	-6.00883	-3.78599	-1.15279	-6.84226	-3.62265			10.9667	1.58405	114.448	227.588	344.218	463.183	582.558	693.611	813.572
10.9733	1.7271	-2.59649	-5.15329	-5.87633	-3.57362	-0.991296	-6.42113	-3.36365			10.9733	1.7271	114.146	228.331	344.35	463.395	582.719	694.032	813.831
10.98	1.94216	-2.7932	-4.43925	-5.71275	-3.33282	-0.782852	-6.00824	-3.08523			10.98	1.94216	113.949	229.045	344.514	463.636	582.928	694.445	814.11
10.9867	2.17295	-2.94721	-3.77166	-5.53764	-3.1038	-0.583692	-5.64264	-2.8231			10.9867	2.17295	113.795	229.713	344.689	463.865	583.127	694.81	814.372
10.9933	2.40946	-3.07281	-3.14243	-5.35366	-2.89657	-0.409953	-5.32868	-2.58353			10.9933	2.40946	113.669	230.342	344.873	464.072	583.301	695.124	814.611
11	2.65121	-3.18111	-2.5474	-5.1602	-2.70352	-0.253689	-5.05214	-2.36087			11	2.65121	113.561	230.937	345.066	464.265	583.457	695.401	814.834
11.0067	2.89297	-3.27856	-1.98871	-4.95698	-2.51894	-0.103131	-4.8074	-2.15284			11.0067	2.89297	113.464	231.496	345.269	464.45	583.608	695.645	815.042
11.0133	3.12757	-3.36782	-1.46238	-4.7441	-2.34429	0.0459611	-4.58797	-1.96203			11.0133	3.12757	113.374	232.022	345.482	464.624	583.757	695.865	815.233
11.02	3.35503	-3.45167	-0.963058	-4.52185	-2.18285	0.18867	-4.39404	-1.79051			11.02	3.35503	113.29	232.521	345.705	464.786	583.899	696.059	815.404
11.0267	3.57485	-3.52658	-0.484838	-4.29814	-2.02408	0.327778	-4.21329	-1.6336			11.0267	3.57485	113.216	232.999	345.928	464.944	584.038	696.24	815.561
11.0333	3.77655	-3.59698	-0.0316715	-4.07717	-1.8667	0.462663	-4.03852	-1.48744			11.0333	3.77655	113.145	233.453	346.149	465.102	584.173	696.414	815.707
11.04	3.95632	-3.66175	0.394702	-3.8612	-1.71856	0.579677	-3.87529	-1.35187			11.04	3.95632	113.08	233.879	346.365	465.25	584.29	696.578	815.843
11.0467	4.11987	-3.71551	0.797755	-3.64377	-1.57853	0.678164	-3.72459	-1.22692			11.0467	4.11987	113.027	234.282	346.583	465.39	584.389	696.728	815.968
11.0533	4.27103	-3.75261	1.17645	-3.42721	-1.44	0.763032	-3.58396	-1.1025			11.0533	4.27103	112.99	234.661	346.799	465.529	584.474	696.869	816.092
11.06	4.41027	-3.76744	1.53499	-3.20828	-1.30365	0.841093	-3.45519	-0.978023			11.06	4.41027	112.975	235.019	347.018	465.665	584.552	696.998	816.217
11.0667	4.53806	-3.7703	1.87068	-2.9829	-1.17856	0.91973	-3.33717	-0.856188			11.0667	4.53806	112.972	235.355	347.244	465.79	584.63	697.116	816.339
11.0733	4.65393	-3.76697	2.18586	-2.75062	-1.06559	0.996582	-3.22886	-0.737861			11.0733	4.65393	112.975	235.67	347.476	465.903	584.707	697.224	816.457
11.08	4.75264	-3.75956	2.47794	-2.51458	-0.958203	1.07723	-3.12203	-0.621022			11.08	4.75264	112.983	235.962	347.712	466.01	584.788	697.331	816.574
11.0867	4.82655	-3.74926	2.74383	-2.28863	-0.857659	1.15036	-3.01586	-0.510084			11.0867	4.82655	112.993	236.228	347.938	466.111	584.861	697.437	816.685
11.0933	4.87995	-3.7394	2.98448	-2.07447	-0.772849	1.20832	-2.9163	-0.413385			11.0933	4.87995	113.003	236.469	348.152	466.196	584.919	697.537	816.782
11.1	4.92144	-3.72886	3.20053	-1.86608	-0.696752	1.25141	-2.81963	-0.321			11.1	4.92144	113.013	236.685	348.36	466.272	584.962	697.633	816.874
11.1067	4.95529	-3.7049	3.40045	-1.65689	-0.611543	1.28528	-2.72325	-0.219858			11.1067	4.95529	113.037	236.885	348.57	466.357	584.996	697.73	816.975
11.1133	4.98438	-3.65781	3.58726	-1.44673	-0.509601	1.31598	-2.61984	-0.104528			11.1133	4.98438	113.084	237.072	348.78	466.459	585.027	697.833	817.09
11.12	5.01108	-3.59471	3.75574	-1.24205	-0.397263	1.34515	-2.5099	0.0216333			11.12	5.01108	113.147	237.24	348.984	466.571	585.056	697.943	817.217
11.1267	5.03731	-3.52859	3.90006	-1.04414	-0.287549	1.37197	-2.40102	0.153395			11.1267	5.03731	113.214	237.384	349.182	466.681	585.083	698.052	817.348
11.1333	5.05686	-3.46596	4.01467	-0.853109	-0.187919	1.39035	-2.29843	0.289365			11.1333	5.05686	113.276	237.499	349.373	466.781	585.101	698.154	817.484
11.14	5.06258	-3.40268	4.10512	-0.672968	-0.100488	1.4012	-2.20097	0.423538			11.14	5.06258	113.339	237.589	349.553	466.868	585.112	698.252	817.618
11.1467	5.05304	-3.34256	4.17287	-0.50962	-0.0278517	1.40193	-2.10196	0.547822			11.1467	5.05304	113.4	237.657	349.717	466.941	585.113	698.351	817.743
11.1533	5.02777	-3.29382	4.21732	-0.365565	0.0263653	1.39173	-2.00401	0.653884			11.1533	5.02777	113.448	237.702	349.861	466.995	585.102	698.449	817.849
11.16	4.99249	-3.25459	4.23843	-0.239227	0.0595856	1.364	-1.91607	0.740393			11.16	4.99249	113.488	237.723	349.987	467.028	585.075	698.537	817.935
11.1667	4.95386	-3.21039	4.244	-0.122841	0.0790597	1.32622	-1.83761	0.817893			11.1667	4.95386	113.532	237.728	350.104	467.048	585.037	698.615	818.013
11.1733	4.91285	-3.15374	4.23724	-0.0133077	0.0998095	1.28762	-1.76145	0.895007			11.1733	4.91285	113.588	237.722	350.213	467.068	584.998	698.691	818.09
11.18	4.8666	-3.09205	4.21262	0.0823517	0.12144	1.24931	-1.68444	0.972972			11.18	4.8666	113.65	237.697	350.309	467.09	584.96	698.768	818.168
11.1867	4.8151	-3.03282	4.16551	0.161429	0.137654	1.2078	-1.61112	1.04343			11.1867	4.8151	113.709	237.65	350.388	467.106	584.918	698.842	818.238
11.1933	4.76551	-2.97268	4.09739	0.226735	0.143247	1.15686	-1.5439	1.11113			11.1933	4.76551	113.769	237.582	350.453	467.112	584.868	698.909	818.306
11.2	4.71115	-2.91342	4.01073	0.284936	0.14146	1.09718	-1.47979	1.1781			11.2	4.71115	113.829	237.495	350.511	467.11	584.808	698.973	818.373
11.2067	4.64439	-2.86661	3.90448	0.337942	0.128944	1.03335	-1.4186	1.23786			11.2067	4.64439	113.876	237.389	350.564	467.097	584.744	699.034	818.433
11.2133	4.56476	-2.839	3.7795	0.38138	0.103557	0.967722	-1.36334	1.28262			11.2133	4.56476	113.903	237.264	350.608	467.072	584.678	699.089	818.478
11.22	4.47893	-2.82242	3.64158	0.419517	0.0717283	0.893768	-1.31607	1.30558			11.22	4.47893	113.92	237.126	350.646	467.04	584.604	699.137	818.501
11.2267	4.39119	-2.80339	3.49706	0.455351	0.0349169	0.81094	-1.27114	1.31522			11.2267	4.39119	113.939	236.981	350.682	467.003	584.522	699.182	818.51
11.2333	4.2944	-2.78928	3.34856	0.491043	-0.00464218	0.723588	-1.22609	1.30973			11.2333	4.2944	113.953	236.833	350.717	466.964	584.434	699.227	818.505
11.24	4.19235	-2.78191	3.20383	0.521415	-0.0480907	0.639961	-1.18374	1.29439			11.24	4.19235	113.96	236.688	350.748	466.92	584.351	699.269	818.489
11.2467	4.08888	-2.77902	3.0651	0.538534	-0.0916189	0.561269	-1.13975	1.27639			11.2467	4.08888	113.963	236.549	350.765	466.877	584.272	699.313	818.471
11.2533	3.98874	-2.77302	2.93663	0.543477	-0.135287	0.480853	-1.09276	1.26091			11.2533	3.98874	113.969	236.421	350.77	466.833	584.192	699.36	818.456
11.26	3.89004	-2.76458	2.81299	0.537226	-0.181917	0.402449	-1.0438	1.24883			11.26	3.89004	113.978	236.297	350.764	466.787	584.113	699.409	818.444
11.2667	3.78418	-2.76077	2.68805	0.523506	-0.235929	0.324738	-1.00038	1.23742			11.2667	3.78418	113.981	236.172	350.75	466.733	584.035	699.452	818.432
11.2733	3.67451	-2.76311	2.55887	0.501468	-0.299668	0.248222	-0.966487	1.22744			11.2733	3.67451	113.979	236.043	350.728	466.669	583.959	699.486	818.422
11.28	3.5634	-2.76663	2.42899	0.477029	-0.364764	0.170465	-0.933837	1.21241			11.28	3.5634	113.976	235.913	350.703	466.604	583.881	699.519	818.407
11.2867	3.45612	-2.76616	2.30214	0.458012	-0.423777	0.0908137	-0.902024	1.18414			11.2867	3.45612	113.976	235.786	350.684	466.545	583.801	699.551	818.379
11.2933	3.34358	-2.76814	2.16665	0.434464	-0.485714	0.0109183	-0.87273	1.14095			11.2933	3.34358	113.974	235.651	350.661	466.483	583.722	699.58	818.336
11.3	3.22056	-2.7791	2.02313	0.398164	-0.560166	-0.0737719	-0.853618	1.08329			11.3	3.22056	113.963	235.507	350.625	466.408	583.637	699.599	818.278
11.3067	3.09467	-2.79875	1.87759	0.345079	-0.645064	-0.160764	-0.839996	1.01204			11.3067	3.09467	113.943	235.362	350.571	466.323	583.55	699.613	818.207
11.3133	2.97022	-2.81734	1.73646	0.282513	-0.728902	-0.24963	-0.828009	0.931043			11.3133	2.97022	113.925	235.221	350.509	466.24	583.461	699.625	818.126
11.32	2.84338	-2.83611	1.59609	0.213653	-0.815312	-0.341903	-0.81803	0.842794			11.32	2.84338	113.906	235.08	350.44	466.153	583.369	699.635	818.038
11.3267	2.70653	-2.85846	1.45549	0.138547	-0.910586	-0.4378	-0.818648	0.75253			11.3267	2.70653	113.884	234.94	350.365	466.058	583.273	699.634	817.947
11.3333	2.56443	-2.88655	1.32297	0.0622769	-1.01109	-0.536042	-0.829635	0.660958			11.3333	2.56443	113.856	234.807	350.289	465.957	583.175	699.623	817.856
11.34	2.43092	-2.91421	1.2028	-0.0130079	-1.10662	-0.634076	-0.843686	0.564891			11.34	2.43092	113.828	234.687	350.213	465.862	583.077	699.609	817.76
11.3467	2.3098	-2.93841	1.09516	-0.083406	-1.19409	-0.726482	-0.855594	0.462384			11.3467	2.3098	113.804	234.579	350.143	465.774	582.984	699.597	817.657
11.3533	2.1987	-2.95759	0.998255	-0.14638	-1.27251	-0.808558	-0.863975	0.357682			11.3533	2.1987	113.785	234.483	350.08	465.696	582.902	699.589	817.553
11.36	2.09379	-2.96877	0.914113	-0.203823	-1.3459	-0.875629	-0.872751	0.258307			11.36	2.09379	113.773	234.398	350.023	465.623	582.835	699.58	817.453
11.3667	1.99842	-2.97041	0.839994	-0.260479	-1.41229	-0.937511	-0.878105	0.161877			11.3667	1.99842	113.772	234.324	349.966	465.556	582.773	699.575	817.357
11.3733	1.91259	-2.96653	0.774253	-0.318272	-1.47463	-0.998308	-0.874927	0.0682571			11.3733	1.91259	113.776	234.259	349.908	465.494	582.712	699.578	817.263
11.38	1.83392	-2.95905	0.720222	-0.364591	-1.53114	-1.05525	-0.866798	-0.0213656			11.38	1.83392	113.783	234.204	349.862	465.437	582.655	699.586	817.174
11.3867	1.75476	-2.94995	0.677828	-0.398149	-1.57935	-1.10208	-0.85628	-0.0976321			11.3867	1.75476	113.792	234.162	349.828	465.389	582.609	699.597	817.097
11.3933	1.66988	-2.94604	0.645499	-0.429104	-1.62539	-1.14457	-0.851115	-0.169715			11.3933	1.66988	113.796	234.13	349.797	465.343	582.566	699.602	817.025
11.4	1.58358	-2.9468	0.622331	-0.46143	-1.66993	-1.19325	-0.851385	-0.249616			11.4	1.58358	113.795	234.107	349.765	465.299	582.517	699.601	816.945
11.4067	1.49632	-2.95045	0.609617	-0.486858	-1.7122	-1.24501	-0.855759	-0.337437			11.4067	1.49632	113.792	234.094	349.74	465.256	582.466	699.597	816.858
11.4133	1.41335	-2.94925	0.604621	-0.50098	-1.7473	-1.29373	-0.867011	-0.426891			11.4133	1.41335	113.793	234.089	349.725	465.221	582.417	699.586	816.768
11.42	1.33276	-2.93798	0.604923	-0.506894	-1.77845	-1.34183	-0.881253	-0.515519			11.42	1.33276	113.804	234.089	349.72	465.19	582.369	699.572	816.679
11.4267	1.25837	-2.92024	0.607873	-0.509029	-1.81207	-1.40002	-0.89713	-0.608167			11.4267	1.25837	113.822	234.092	349.717	465.156	582.311	699.556	816.587
11.4333	1.19686	-2.8929	0.614711	-0.505404	-1.84914	-1.46508	-0.910707	-0.705667			11.4333	1.19686	113.849	234.099	349.721	465.119	582.246	699.542	816.489
11.44	1.14727	-2.85563	0.625284	-0.491658	-1.88016	-1.52439	-0.917206	-0.79752			11.44	1.14727	113.887	234.11	349.735	465.088	582.186	699.536	816.397
11.4467	1.1096	-2.80871	0.643115	-0.474716	-1.90239	-1.56853	-0.915592	-0.881259			11.4467	1.1096	113.933	234.127	349.752	465.066	582.142	699.537	816.314
11.4533	1.07908	-2.75459	0.67339	-0.452011	-1.91655	-1.60653	-0.910196	-0.956449			11.4533	1.07908	113.988	234.158	349.774	465.052	582.104	699.543	816.238
11.46	1.05286	-2.69949	0.714183	-0.430086	-1.92545	-1.64191	-0.904843	-1.02262			11.46	1.05286	114.043	234.198	349.796	465.043	582.069	699.548	816.172
11.4667	1.02568	-2.64256	0.765392	-0.407935	-1.92601	-1.67144	-0.897092	-1.08306			11.4667	1.02568	114.1	234.25	349.818	465.043	582.039	699.556	816.112
11.4733	0.988007	-2.58677	0.819752	-0.390353	-1.91874	-1.69849	-0.88437	-1.13805			11.4733	0.988007	114.155	234.304	349.836	465.05	582.012	699.568	816.057
11.48	0.941277	-2.53294	0.875492	-0.378035	-1.91451	-1.72857	-0.874362	-1.19909			11.48	0.941277	114.209	234.36	349.848	465.054	581.982	699.578	815.996
11.4867	0.887871	-2.48458	0.925282	-0.366757	-1.9227	-1.76796	-0.873373	-1.26819			11.4867	0.887871	114.258	234.41	349.86	465.046	581.943	699.579	815.927
11.4933	0.833511	-2.44506	0.968142	-0.354692	-1.94426	-1.81164	-0.881329	-1.34434			11.4933	0.833511	114.297	234.452	349.872	465.024	581.899	699.571	815.851
11.5	0.781536	-2.40567	1.00706	-0.336823	-1.97344	-1.85779	-0.892683	-1.4172			11.5	0.781536	114.336	234.491	349.89	464.995	581.853	699.56	815.778
11.5067	0.732899	-2.36007	1.03882	-0.316933	-2.00523	-1.90235	-0.903334	-1.48221			11.5067	0.732899	114.382	234.523	349.909	464.963	581.808	699.549	815.713
11.5133	0.692368	-2.30917	1.06207	-0.297095	-2.04172	-1.94333	-0.917768	-1.54433			11.5133	0.692368	114.433	234.546	349.929	464.927	581.767	699.535	815.651
11.52	0.654221	-2.2594	1.07703	-0.283977	-2.07943	-1.98293	-0.936573	-1.60653			11.52	0.654221	114.483	234.561	349.942	464.889	581.728	699.516	815.588
11.5267	0.614643	-2.21181	1.08504	-0.278631	-2.11651	-2.02984	-0.959591	-1.67008			11.5267	0.614643	114.53	234.569	349.948	464.852	581.681	699.493	815.525
11.5333	0.571251	-2.15698	1.09696	-0.275238	-2.15411	-2.08666	-0.983595	-1.73557			11.5333	0.571251	114.585	234.581	349.951	464.814	581.624	699.469	815.459
11.54	0.527382	-2.10251	1.10899	-0.275948	-2.19103	-2.14425	-1.00296	-1.8007			11.54	0.527382	114.64	234.593	349.95	464.778	581.566	699.45	815.394
11.5467	0.483513	-2.05437	1.11994	-0.28405	-2.23191	-2.20216	-1.02399	-1.86847			11.5467	0.483513	114.688	234.604	349.942	464.737	581.509	699.429	815.326
11.5533	0.442982	-2.00937	1.12822	-0.292363	-2.27305	-2.264	-1.04638	-1.93663			11.5533	0.442982	114.733	234.612	349.934	464.695	581.447	699.406	815.258
11.56	0.407696	-1.96089	1.13474	-0.29197	-2.31356	-2.32718	-1.06768	-1.99608			11.56	0.407696	114.781	234.619	349.934	464.655	581.383	699.385	815.199
11.5667	0.384331	-1.90171	1.14671	-0.277996	-2.34189	-2.38406	-1.07993	-2.04218			11.5667	0.384331	114.84	234.631	349.948	464.627	581.327	699.373	815.153
11.5733	0.365257	-1.84122	1.15618	-0.25371	-2.35295	-2.42465	-1.07881	-2.06587			11.5733	0.365257	114.901	234.64	349.973	464.616	581.286	699.374	815.129
11.58	0.343323	-1.78133	1.16361	-0.220911	-2.35707	-2.4561	-1.06711	-2.07419			11.58	0.343323	114.961	234.648	350.005	464.611	581.255	699.386	815.121
11.5867	0.319004	-1.72321	1.16833	-0.17761	-2.35818	-2.484	-1.04844	-2.07268			11.5867	0.319004	115.019	234.653	350.049	464.61	581.227	699.404	815.122
11.5933	0.29707	-1.66278	1.17583	-0.127421	-2.35819	-2.50908	-1.02552	-2.06359			11.5933	0.29707	115.079	234.66	350.099	464.61	581.202	699.427	815.131
11.6	0.282288	-1.59611	1.19481	-0.0723369	-2.35154	-2.53139	-1.00228	-2.04894			11.6	0.282288	115.146	234.679	350.154	464.617	581.179	699.451	815.146
11.6067	0.267506	-1.52891	1.21529	-0.0222868	-2.34493	-2.54548	-0.978212	-2.02678			11.6067	0.267506	115.213	234.7	350.204	464.624	581.165	699.475	815.168
11.6133	0.257969	-1.45743	1.23575	0.0208761	-2.34295	-2.55432	-0.958152	-2.00386			11.6133	0.257969	115.285	234.72	350.247	464.626	581.156	699.495	815.191
11.62	0.259876	-1.38079	1.25708	0.0631246	-2.33487	-2.55307	-0.938315	-1.98116			11.62	0.259876	115.361	234.741	350.29	464.634	581.158	699.514	815.214
11.6267	0.272274	-1.29874	1.28762	0.107339	-2.31447	-2.54118	-0.915335	-1.95389			11.6267	0.272274	115.443	234.772	350.334	464.654	581.169	699.537	815.241
11.6333	0.283718	-1.22241	1.32152	0.151591	-2.287	-2.52018	-0.887742	-1.9158			11.6333	0.283718	115.52	234.806	350.378	464.682	581.19	699.565	815.279
11.64	0.28944	-1.15913	1.34856	0.192046	-2.26539	-2.49432	-0.857282	-1.8677			11.64	0.28944	115.583	234.833	350.418	464.703	581.216	699.596	815.327
11.6467	0.295162	-1.10611	1.36867	0.233293	-2.24897	-2.46719	-0.821672	-1.81492			11.6467	0.295162	115.636	234.853	350.46	464.72	581.243	699.631	815.38
11.6533	0.307083	-1.05417	1.38962	0.277093	-2.23228	-2.43595	-0.777077	-1.76604			11.6533	0.307083	115.688	234.874	350.503	464.736	581.275	699.676	815.429
11.66	0.319004	-0.991898	1.41422	0.321561	-2.21139	-2.39972	-0.725571	-1.71405			11.66	0.319004	115.75	234.898	350.548	464.757	581.311	699.727	815.481
11.6667	0.330925	-0.923463	1.43736	0.365714	-2.18852	-2.35897	-0.671851	-1.65509			11.6667	0.330925	115.819	234.922	350.592	464.78	581.352	699.781	815.54
11.6733	0.344753	-0.85064	1.45391	0.410726	-2.16467	-2.3124	-0.616441	-1.59014			11.6733	0.344753	115.891	234.938	350.637	464.804	581.398	699.836	815.605
11.68	0.360966	-0.775572	1.46938	0.454866	-2.13964	-2.26006	-0.557711	-1.52378			11.68	0.360966	115.967	234.954	350.681	464.829	581.451	699.895	815.671
11.6867	0.375748	-0.700278	1.49031	0.49948	-2.11064	-2.20327	-0.503217	-1.45212			11.6867	0.375748	116.042	234.975	350.726	464.858	581.507	699.95	815.743
11.6933	0.387192	-0.628104	1.51242	0.547117	-2.07558	-2.15088	-0.456008	-1.37106			11.6933	0.387192	116.114	234.997	350.774	464.893	581.56	699.997	815.824
11.7	0.402451	-0.563504	1.5322	0.597711	-2.03752	-2.10352	-0.416513	-1.28436			11.7	0.402451	116.179	235.016	350.824	464.931	581.607	700.036	815.911
11.7067	0.423431	-0.50502	1.54776	0.645682	-1.99737	-2.05635	-0.37992	-1.19674			11.7067	0.423431	116.237	235.032	350.872	464.971	581.654	700.073	815.998
11.7133	0.449181	-0.446785	1.56642	0.690274	-1.95295	-2.00221	-0.343067	-1.10934			11.7133	0.449181	116.295	235.051	350.917	465.016	581.708	700.11	816.086
11.72	0.474453	-0.386624	1.5851	0.72955	-1.90031	-1.93685	-0.301415	-1.01667			11.72	0.474453	116.356	235.069	350.956	465.068	581.774	700.151	816.178
11.7267	0.498772	-0.321886	1.595	0.765132	-1.84675	-1.86596	-0.251386	-0.927064			11.7267	0.498772	116.42	235.079	350.992	465.122	581.845	700.201	816.268
11.7333	0.519753	-0.254498	1.59468	0.790586	-1.79759	-1.79112	-0.197718	-0.846217			11.7333	0.519753	116.488	235.079	351.017	465.171	581.92	700.255	816.349
11.74	0.536919	-0.190397	1.58868	0.807461	-1.75286	-1.71552	-0.147953	-0.773087			11.74	0.536919	116.552	235.073	351.034	465.216	581.995	700.305	816.422
11.7467	0.548363	-0.131055	1.58079	0.81549	-1.71269	-1.6436	-0.107308	-0.701924			11.7467	0.548363	116.611	235.065	351.042	465.256	582.067	700.346	816.493
11.7533	0.557899	-0.0753272	1.57262	0.823197	-1.67169	-1.58136	-0.0756783	-0.632147			11.7533	0.557899	116.667	235.057	351.05	465.297	582.129	700.377	816.563
11.76	0.565529	-0.0241099	1.56233	0.830512	-1.62276	-1.52407	-0.0453737	-0.559404			11.76	0.565529	116.718	235.047	351.057	465.346	582.187	700.407	816.636
11.7667	0.571251	0.0176404	1.55067	0.832904	-1.5663	-1.465	-0.0185491	-0.484419			11.7667	0.571251	116.76	235.035	351.059	465.402	582.246	700.434	816.711
11.7733	0.575542	0.0521848	1.53753	0.829802	-1.50711	-1.40056	0.00779864	-0.40848			11.7733	0.575542	116.794	235.022	351.056	465.461	582.31	700.461	816.786
11.78	0.574589	0.0855241	1.5208	0.823456	-1.45153	-1.33337	0.0374802	-0.335883			11.78	0.574589	116.828	235.005	351.05	465.517	582.377	700.49	816.859
11.7867	0.567913	0.119777	1.50404	0.819936	-1.39547	-1.26523	0.0725923	-0.268823			11.7867	0.567913	116.862	234.988	351.046	465.573	582.445	700.525	816.926
11.7933	0.556946	0.15643	1.48728	0.818336	-1.33648	-1.19594	0.110776	-0.202506			11.7933	0.556946	116.899	234.972	351.045	465.632	582.515	700.564	816.992
11.8	0.553131	0.197958	1.47636	0.822629	-1.27584	-1.12864	0.147816	-0.138287			11.8	0.553131	116.94	234.961	351.049	465.693	582.582	700.601	817.057
11.8067	0.558376	0.248815	1.47333	0.836277	-1.20956	-1.06228	0.187155	-0.0689068			11.8067	0.558376	116.991	234.958	351.063	465.759	582.648	700.64	817.126
11.8133	0.56839	0.301176	1.47992	0.859643	-1.13588	-0.996658	0.233248	0.0105653			11.8133	0.56839	117.043	234.964	351.086	465.833	582.714	700.686	817.206
11.82	0.580788	0.347393	1.49133	0.885069	-1.053	-0.926423	0.281213	0.103829			11.82	0.580788	117.09	234.976	351.111	465.916	582.784	700.734	817.299
11.8267	0.589371	0.379474	1.49432	0.903241	-0.970415	-0.850457	0.32171	0.205839			11.8267	0.589371	117.122	234.979	351.13	465.998	582.86	700.775	817.401
11.8333	0.585556	0.396562	1.48566	0.909605	-0.896822	-0.773499	0.347152	0.300899			11.8333	0.585556	117.139	234.97	351.136	466.072	582.937	700.8	817.496
11.84	0.566483	0.400386	1.46612	0.901608	-0.83738	-0.698191	0.36004	0.382451			11.84	0.566483	117.143	234.95	351.128	466.131	583.012	700.813	817.577
11.8467	0.535965	0.393632	1.43314	0.877495	-0.791714	-0.631281	0.359105	0.451134			11.8467	0.535965	117.136	234.917	351.104	466.177	583.079	700.812	817.646
11.8533	0.496387	0.376052	1.3817	0.836683	-0.757477	-0.571198	0.344342	0.511235			11.8533	0.496387	117.118	234.866	351.063	466.211	583.139	700.797	817.706
11.86	0.448227	0.351122	1.31338	0.782972	-0.732187	-0.519733	0.314281	0.556514			11.86	0.448227	117.093	234.798	351.009	466.236	583.191	700.767	817.751
11.8667	0.397205	0.323434	1.23801	0.722717	-0.711507	-0.478875	0.276684	0.58186			11.8667	0.397205	117.066	234.722	350.949	466.257	583.232	700.729	817.777
11.8733	0.351429	0.296175	1.16068	0.663001	-0.690968	-0.44852	0.235485	0.59359			11.8733	0.351429	117.038	234.645	350.889	466.278	583.262	700.688	817.789
11.88	0.315666	0.271186	1.08515	0.606234	-0.664689	-0.424891	0.194054	0.601273			11.88	0.315666	117.013	234.569	350.833	466.304	583.286	700.647	817.796
11.8867	0.285625	0.245695	1.01388	0.554249	-0.634174	-0.402629	0.153138	0.608994			11.8867	0.285625	116.988	234.498	350.781	466.334	583.308	700.606	817.804
11.8933	0.253201	0.218451	0.945151	0.507262	-0.601057	-0.381045	0.1091	0.614547			11.8933	0.253201	116.961	234.429	350.734	466.367	583.33	700.562	817.809
11.9	0.216484	0.191532	0.876747	0.462043	-0.572907	-0.366239	0.0595252	0.619332			11.9	0.216484	116.934	234.361	350.688	466.396	583.344	700.512	817.814
11.9067	0.178814	0.171598	0.806745	0.421912	-0.549744	-0.356516	0.00626096	0.626626			11.9067	0.178814	116.914	234.291	350.648	466.419	583.354	700.459	817.822
11.9133	0.135422	0.150918	0.728845	0.377181	-0.532847	-0.351071	-0.043451	0.639857			11.9133	0.135422	116.893	234.213	350.604	466.436	583.36	700.409	817.835
11.92	0.0858307	0.126357	0.643249	0.323578	-0.524794	-0.347229	-0.0953157	0.654272			11.92	0.0858307	116.868	234.128	350.55	466.444	583.363	700.357	817.849
11.9267	0.0247955	0.0870291	0.543839	0.255887	-0.52584	-0.343455	-0.157494	0.663142			11.9267	0.0247955	116.829	234.028	350.482	466.443	583.367	700.295	817.858
11.9333	-0.038147	0.039605	0.441102	0.179253	-0.536344	-0.346577	-0.232869	0.657862			11.9333	-0.038147	116.782	233.925	350.406	466.432	583.364	700.22	817.853
11.94	-0.0967979	-0.00705925	0.344847	0.108525	-0.543497	-0.346839	-0.30473	0.641315			11.94	-0.0967979	116.735	233.829	350.335	466.425	583.364	700.148	817.836
11.9467	-0.146866	-0.0467312	0.262736	0.0466812	-0.543079	-0.342908	-0.365767	0.625101			11.9467	-0.146866	116.695	233.747	350.273	466.425	583.368	700.087	817.82
11.9533	-0.188828	-0.0725111	0.193564	-0.00860988	-0.536009	-0.331103	-0.416952	0.616831			11.9533	-0.188828	116.67	233.678	350.218	466.433	583.38	700.036	817.812
11.96	-0.231743	-0.0934574	0.124457	-0.0619784	-0.53032	-0.319309	-0.461372	0.61628			11.96	-0.231743	116.649	233.609	350.164	466.438	583.391	699.991	817.811
11.9667	-0.272274	-0.107676	0.0587401	-0.109532	-0.527275	-0.313231	-0.499242	0.616557			11.9667	-0.272274	116.634	233.543	350.117	466.441	583.397	699.954	817.812
11.9733	-0.311375	-0.120214	-0.00243526	-0.145856	-0.520949	-0.307421	-0.52697	0.619347			11.9733	-0.311375	116.622	233.482	350.081	466.448	583.403	699.926	817.814
11.98	-0.351429	-0.138143	-0.0608958	-0.181109	-0.517744	-0.302787	-0.553354	0.626341			11.98	-0.351429	116.604	233.423	350.045	466.451	583.408	699.899	817.821
11.9867	-0.396729	-0.166161	-0.122292	-0.222254	-0.522856	-0.300191	-0.585683	0.631205			11.9867	-0.396729	116.576	233.362	350.004	466.446	583.41	699.867	817.826
11.9933	-0.44632	-0.203174	-0.185055	-0.263932	-0.537515	-0.302155	-0.631976	0.629735			11.9933	-0.44632	116.539	233.299	349.962	466.431	583.409	699.821	817.825
12	-0.488281	-0.234531	-0.24073	-0.295455	-0.551116	-0.303416	-0.683496	0.626852			12	-0.488281	116.508	233.244	349.931	466.417	583.407	699.769	817.822
12.0067	-0.519753	-0.252147	-0.283618	-0.313565	-0.559276	-0.295387	-0.728355	0.628724			12.0067	-0.519753	116.49	233.201	349.913	466.409	583.415	699.724	817.824
12.0133	-0.543118	-0.255548	-0.315629	-0.324072	-0.561156	-0.2765	-0.761286	0.640615			12.0133	-0.543118	116.487	233.169	349.902	466.407	583.434	699.692	817.836
12.02	-0.560284	-0.25009	-0.341643	-0.33001	-0.558215	-0.251731	-0.783924	0.657078			12.02	-0.560284	116.492	233.143	349.896	466.41	583.459	699.669	817.852
12.0267	-0.570297	-0.24413	-0.366201	-0.332984	-0.552117	-0.225961	-0.800009	0.675325			12.0267	-0.570297	116.498	233.118	349.893	466.416	583.485	699.653	817.87
12.0333	-0.575542	-0.242911	-0.388347	-0.334491	-0.543619	-0.203055	-0.806086	0.694997			12.0333	-0.575542	116.499	233.096	349.892	466.425	583.508	699.647	817.89
12.04	-0.581264	-0.250728	-0.403793	-0.334942	-0.538686	-0.181217	-0.805509	0.713217			12.04	-0.581264	116.491	233.08	349.891	466.43	583.529	699.647	817.908
12.0467	-0.588417	-0.267054	-0.409151	-0.333851	-0.53225	-0.160784	-0.801119	0.729528			12.0467	-0.588417	116.475	233.075	349.893	466.436	583.55	699.652	817.924
12.0533	-0.597954	-0.29038	-0.409112	-0.332326	-0.52496	-0.143974	-0.796785	0.745307			12.0533	-0.597954	116.452	233.075	349.894	466.444	583.567	699.656	817.94
12.06	-0.609398	-0.311248	-0.407092	-0.330656	-0.519365	-0.130215	-0.791558	0.761501			12.06	-0.609398	116.431	233.077	349.896	466.449	583.58	699.661	817.956
12.0667	-0.624657	-0.330774	-0.40373	-0.328599	-0.517034	-0.118586	-0.781133	0.779078			12.0667	-0.624657	116.411	233.081	349.898	466.452	583.592	699.672	817.974
12.0733	-0.640392	-0.34727	-0.395431	-0.323551	-0.516699	-0.105593	-0.770634	0.791485			12.0733	-0.640392	116.395	233.089	349.903	466.452	583.605	699.682	817.986
12.08	-0.657082	-0.358828	-0.385054	-0.31869	-0.511858	-0.0926011	-0.758566	0.800692			12.08	-0.657082	116.383	233.099	349.908	466.457	583.618	699.694	817.996
12.0867	-0.674248	-0.369221	-0.379712	-0.31557	-0.508546	-0.0844424	-0.749949	0.808355			12.0867	-0.674248	116.373	233.105	349.911	466.46	583.626	699.703	818.003
12.0933	-0.688553	-0.379157	-0.376773	-0.318741	-0.510669	-0.0793383	-0.743792	0.813082			12.0933	-0.688553	116.363	233.107	349.908	466.458	583.631	699.709	818.008
12.1	-0.701904	-0.396847	-0.371574	-0.324507	-0.517586	-0.0785656	-0.736208	0.81542			12.1	-0.701904	116.345	233.113	349.902	466.451	583.632	699.717	818.01
12.1067	-0.70858	-0.412844	-0.352763	-0.322809	-0.518731	-0.0807925	-0.723478	0.817183			12.1067	-0.70858	116.329	233.132	349.904	466.45	583.63	699.729	818.012
12.1133	-0.708103	-0.427075	-0.322648	-0.30838	-0.507704	-0.0789833	-0.697615	0.824926			12.1133	-0.708103	116.315	233.162	349.918	466.461	583.632	699.755	818.02
12.12	-0.703335	-0.439876	-0.286334	-0.284756	-0.487753	-0.0673112	-0.66047	0.838229			12.12	-0.703335	116.302	233.198	349.942	466.481	583.643	699.792	818.033
12.1267	-0.697613	-0.45087	-0.246306	-0.261002	-0.467334	-0.0476807	-0.613574	0.853654			12.1267	-0.697613	116.291	233.238	349.965	466.501	583.663	699.839	818.049
12.1333	-0.690937	-0.458496	-0.19862	-0.231017	-0.445987	-0.0290966	-0.564154	0.871126			12.1333	-0.690937	116.284	233.286	349.995	466.523	583.682	699.889	818.066
12.14	-0.678062	-0.460822	-0.14611	-0.193092	-0.420751	-0.00783278	-0.513633	0.895421			12.14	-0.678062	116.281	233.338	350.033	466.548	583.703	699.939	818.09
12.1467	-0.660419	-0.46644	-0.0949841	-0.149555	-0.392642	0.015687	-0.462905	0.924692			12.1467	-0.660419	116.276	233.389	350.077	466.576	583.726	699.99	818.12
12.1533	-0.639439	-0.47623	-0.0466002	-0.110797	-0.367642	0.0401096	-0.410527	0.954658			12.1533	-0.639439	116.266	233.438	350.116	466.601	583.751	700.042	818.15
12.16	-0.614166	-0.487714	0.00390464	-0.0746347	-0.34844	0.057927	-0.354833	0.979357			12.16	-0.614166	116.254	233.488	350.152	466.62	583.769	700.098	818.174
12.1667	-0.579834	-0.496575	0.0641851	-0.0309105	-0.325164	0.0722502	-0.299205	0.998745			12.1667	-0.579834	116.246	233.548	350.195	466.643	583.783	700.154	818.194
12.1733	-0.541687	-0.504406	0.12788	0.0200599	-0.291455	0.0939083	-0.241176	1.0172			12.1733	-0.541687	116.238	233.612	350.246	466.677	583.805	700.212	818.212
12.18	-0.506878	-0.511042	0.193724	0.0681791	-0.25347	0.121512	-0.183377	1.03208			12.18	-0.506878	116.231	233.678	350.295	466.715	583.832	700.269	818.227
12.1867	-0.472546	-0.510558	0.263826	0.108877	-0.219162	0.152106	-0.122579	1.04329			12.1867	-0.472546	116.232	233.748	350.335	466.749	583.863	700.33	818.238
12.1933	-0.434399	-0.506693	0.338739	0.145099	-0.188344	0.179578	-0.061332	1.05733			12.1933	-0.434399	116.235	233.823	350.372	466.78	583.89	700.391	818.252
12.2	-0.39196	-0.501419	0.418876	0.179647	-0.156517	0.203003	-0.00578088	1.07569			12.2	-0.39196	116.241	233.903	350.406	466.812	583.914	700.447	818.271
12.2067	-0.353336	-0.501687	0.494902	0.207196	-0.122283	0.228101	0.0489628	1.09896			12.2067	-0.353336	116.24	233.979	350.434	466.846	583.939	700.502	818.294
12.2133	-0.316143	-0.502004	0.562297	0.226752	-0.0906629	0.24796	0.101103	1.11867			12.2133	-0.316143	116.24	234.047	350.453	466.878	583.959	700.554	818.314
12.22	-0.26989	-0.498153	0.621461	0.246386	-0.0614142	0.265862	0.152535	1.13434			12.22	-0.26989	116.244	234.106	350.473	466.907	583.977	700.605	818.329
12.2267	-0.217915	-0.493165	0.675086	0.272598	-0.0286247	0.282943	0.200197	1.14863			12.2267	-0.217915	116.249	234.159	350.499	466.94	583.994	700.653	818.344
12.2333	-0.164032	-0.487117	0.72405	0.306336	0.01	0.301345	0.247567	1.15833			12.2333	-0.164032	116.255	234.208	350.533	466.979	584.012	700.7	818.353
12.24	-0.116348	-0.481895	0.764558	0.343203	0.0511023	0.324137	0.296703	1.16598			12.24	-0.116348	116.26	234.249	350.57	467.02	584.035	700.75	818.361
12.2467	-0.0700951	-0.47616	0.80081	0.381069	0.0893862	0.3432	0.339685	1.16843			12.2467	-0.0700951	116.266	234.285	350.607	467.058	584.054	700.792	818.363
12.2533	-0.0214577	-0.47471	0.840407	0.418197	0.121595	0.360637	0.378993	1.17197			12.2533	-0.0214577	116.267	234.325	350.645	467.09	584.071	700.832	818.367
12.26	0.0300407	-0.475986	0.887291	0.451961	0.15383	0.375144	0.419307	1.17652			12.26	0.0300407	116.266	234.372	350.678	467.122	584.086	700.872	818.371
12.2667	0.0834465	-0.47344	0.937044	0.481019	0.189329	0.397191	0.464048	1.18264			12.2667	0.0834465	116.269	234.421	350.707	467.158	584.108	700.917	818.378
12.2733	0.132084	-0.463529	0.982242	0.508057	0.228786	0.43231	0.507078	1.18991			12.2733	0.132084	116.279	234.467	350.734	467.197	584.143	700.96	818.385
12.28	0.180244	-0.446478	1.02504	0.534795	0.270673	0.472323	0.543877	1.19238			12.28	0.180244	116.296	234.509	350.761	467.239	584.183	700.997	818.387
12.2867	0.227928	-0.42637	1.06327	0.562281	0.311878	0.513747	0.582519	1.19192			12.2867	0.227928	116.316	234.548	350.789	467.28	584.224	701.035	818.387
12.2933	0.277042	-0.400587	1.09573	0.588923	0.351783	0.552923	0.621609	1.18285			12.2933	0.277042	116.342	234.58	350.815	467.32	584.264	701.074	818.378
12.3	0.32711	-0.369638	1.12525	0.619048	0.393183	0.594457	0.66047	1.16783			12.3	0.32711	116.372	234.61	350.845	467.362	584.305	701.113	818.363
12.3067	0.378132	-0.340126	1.15428	0.655953	0.437625	0.637837	0.699344	1.15186			12.3067	0.378132	116.402	234.639	350.882	467.406	584.349	701.152	818.347
12.3133	0.435352	-0.321173	1.17943	0.694491	0.482941	0.675828	0.73796	1.13517			12.3133	0.435352	116.421	234.664	350.921	467.451	584.387	701.191	818.33
12.32	0.495911	-0.305864	1.19665	0.734808	0.52231	0.710418	0.774975	1.11687			12.32	0.495911	116.436	234.681	350.961	467.491	584.421	701.228	818.312
12.3267	0.558376	-0.285113	1.20882	0.779512	0.560839	0.746311	0.811697	1.09971			12.3267	0.558376	116.457	234.693	351.006	467.529	584.457	701.265	818.295
12.3333	0.61512	-0.254797	1.21863	0.830563	0.602849	0.788642	0.850903	1.08885			12.3333	0.61512	116.487	234.703	351.057	467.571	584.499	701.304	818.284
12.34	0.667095	-0.220562	1.2233	0.881747	0.65117	0.830218	0.888396	1.08199			12.34	0.667095	116.522	234.708	351.108	467.62	584.541	701.341	818.277
12.3467	0.715733	-0.183624	1.21971	0.92412	0.700149	0.867563	0.916091	1.07249			12.3467	0.715733	116.559	234.704	351.151	467.669	584.578	701.369	818.267
12.3533	0.765324	-0.13515	1.21668	0.96259	0.749945	0.90443	0.937038	1.05815			12.3533	0.765324	116.607	234.701	351.189	467.718	584.615	701.39	818.253
12.36	0.817299	-0.0756924	1.2194	1.0021	0.808188	0.944251	0.961669	1.04655			12.36	0.817299	116.666	234.704	351.229	467.777	584.655	701.414	818.241
12.3667	0.874043	-0.0162659	1.22589	1.04002	0.869955	0.98573	0.992221	1.03704			12.3667	0.874043	116.726	234.71	351.266	467.838	584.696	701.445	818.232
12.3733	0.933647	0.0360401	1.23433	1.07658	0.929509	1.02664	1.02545	1.02355			12.3733	0.933647	116.778	234.719	351.303	467.898	584.737	701.478	818.218
12.38	0.988483	0.0884945	1.24006	1.11399	0.981122	1.06883	1.05866	1.00382			12.38	0.988483	116.831	234.724	351.34	467.95	584.78	701.511	818.199
12.3867	1.03331	0.1439	1.24015	1.15164	1.02606	1.10788	1.09084	0.978304			12.3867	1.03331	116.886	234.724	351.378	467.995	584.819	701.544	818.173
12.3933	1.07002	0.198087	1.23759	1.19115	1.0675	1.14155	1.12012	0.952269			12.3933	1.07002	116.94	234.722	351.418	468.036	584.852	701.573	818.147
12.4	1.10579	0.250196	1.232	1.23193	1.10807	1.17456	1.14527	0.927827			12.4	1.10579	116.992	234.716	351.458	468.077	584.885	701.598	818.123
12.4067	1.14441	0.305604	1.22209	1.27424	1.1522	1.2117	1.16645	0.904664			12.4067	1.14441	117.048	234.706	351.501	468.121	584.922	701.619	818.1
12.4133	1.18923	0.36596	1.20424	1.31723	1.19909	1.25321	1.1852	0.884795			12.4133	1.18923	117.108	234.689	351.544	468.168	584.964	701.638	818.08
12.42	1.23787	0.4261	1.18093	1.35529	1.242	1.29537	1.2022	0.866988			12.42	1.23787	117.168	234.665	351.582	468.211	585.006	701.655	818.062
12.4267	1.28889	0.486144	1.15467	1.38931	1.27791	1.33536	1.21863	0.850037			12.4267	1.28889	117.228	234.639	351.616	468.246	585.046	701.671	818.045
12.4333	1.33896	0.548699	1.12281	1.41783	1.30785	1.37359	1.23129	0.833607			12.4333	1.33896	117.291	234.607	351.644	468.276	585.084	701.684	818.029
12.44	1.38426	0.616722	1.08831	1.44172	1.33321	1.40571	1.23957	0.818526			12.44	1.38426	117.359	234.573	351.668	468.302	585.116	701.692	818.013
12.4467	1.4286	0.69072	1.05884	1.46184	1.35574	1.4294	1.24442	0.800963			12.4467	1.4286	117.433	234.543	351.688	468.324	585.14	701.697	817.996
12.4533	1.47438	0.774147	1.03975	1.48291	1.3815	1.44946	1.24703	0.780202			12.4533	1.47438	117.516	234.524	351.709	468.35	585.16	701.7	817.975
12.46	1.52636	0.868091	1.02926	1.51187	1.41681	1.47067	1.25135	0.759258			12.46	1.52636	117.61	234.514	351.738	468.385	585.181	701.704	817.954
12.4667	1.58024	0.966863	1.01931	1.54559	1.46136	1.49469	1.25561	0.743483			12.4667	1.58024	117.709	234.504	351.772	468.43	585.205	701.708	817.938
12.4733	1.63937	1.07124	1.01211	1.58253	1.5093	1.51737	1.26152	0.727466			12.4733	1.63937	117.813	234.496	351.809	468.478	585.228	701.714	817.922
12.48	1.70803	1.18279	1.00969	1.62072	1.55913	1.53874	1.27011	0.706962			12.48	1.70803	117.925	234.494	351.847	468.528	585.249	701.723	817.902
12.4867	1.79434	1.30969	1.01405	1.66549	1.61561	1.56336	1.27683	0.68412			12.4867	1.79434	118.052	234.498	351.892	468.584	585.274	701.73	817.879
12.4933	1.89972	1.45169	1.02683	1.72041	1.68184	1.59565	1.2861	0.664777			12.4933	1.89972	118.194	234.511	351.947	468.65	585.306	701.739	817.86
12.5	2.02179	1.60726	1.05174	1.78419	1.75503	1.63422	1.30423	0.655734			12.5	2.02179	118.349	234.536	352.011	468.724	585.345	701.757	817.851
12.5067	2.16579	1.78464	1.09847	1.86045	1.836	1.68037	1.33566	0.652829			12.5067	2.16579	118.527	234.583	352.087	468.805	585.391	701.788	817.848
12.5133	2.33555	1.98797	1.17258	1.9534	1.93125	1.73609	1.38095	0.659018			12.5133	2.33555	118.73	234.657	352.18	468.9	585.447	701.834	817.854
12.52	2.53248	2.22589	1.28175	2.07172	2.04598	1.80563	1.44121	0.68018			12.52	2.53248	118.968	234.766	352.298	469.015	585.516	701.894	817.875
12.5267	2.75421	2.50041	1.42371	2.21538	2.18531	1.88887	1.52393	0.722362			12.5267	2.75421	119.243	234.908	352.442	469.154	585.6	701.977	817.917
12.5333	3.00074	2.80881	1.59288	2.38008	2.34873	1.98654	1.62671	0.785567			12.5333	3.00074	119.551	235.077	352.606	469.317	585.697	702.08	817.981
12.54	3.28064	3.15445	1.79308	2.56726	2.54089	2.10315	1.74407	0.861921			12.54	3.28064	119.897	235.277	352.794	469.509	585.814	702.197	818.057
12.5467	3.6006	3.53702	2.02974	2.7831	2.7613	2.24436	1.88047	0.955881			12.5467	3.6006	120.279	235.514	353.01	469.73	585.955	702.333	818.151
12.5533	3.97205	3.9667	2.31112	3.03363	3.01206	2.41746	2.04328	1.07196			12.5533	3.97205	120.709	235.795	353.26	469.981	586.128	702.496	818.267
12.56	4.3993	4.44252	2.63673	3.32059	3.29973	2.63018	2.24038	1.21852			12.56	4.3993	121.185	236.121	353.547	470.268	586.341	702.693	818.413
12.5667	4.87995	4.96185	3.00777	3.64391	3.62769	2.88659	2.47188	1.39757			12.5667	4.87995	121.704	236.492	353.87	470.596	586.597	702.925	818.593
12.5733	5.42831	5.5311	3.43588	4.0143	3.99992	3.18571	2.74058	1.60952			12.5733	5.42831	122.273	236.92	354.241	470.968	586.896	703.193	818.804
12.58	6.06346	6.16629	3.93803	4.44901	4.43119	3.53698	3.0609	1.86929			12.58	6.06346	122.908	237.422	354.675	471.4	587.248	703.514	819.064
12.5867	6.80351	6.88634	4.52552	4.96196	4.94104	3.95777	3.44859	2.19642			12.5867	6.80351	123.628	238.01	355.188	471.91	587.668	703.901	819.391
12.5933	7.65467	7.7003	5.20835	5.56443	5.54446	4.46176	3.91374	2.60434			12.5933	7.65467	124.442	238.693	355.791	472.513	588.172	704.367	819.799
12.6	8.62455	8.6139	6.00178	6.26368	6.25278	5.0578	4.46377	3.09477			12.6	8.62455	125.356	239.486	356.49	473.221	588.768	704.917	820.29
12.6067	9.72271	9.63791	6.92089	7.06927	7.07528	5.7555	5.11157	3.67247			12.6067	9.72271	126.38	240.405	357.296	474.044	589.466	705.564	820.867
12.6133	10.9606	10.7913	7.98034	7.99851	8.02498	6.56907	5.8682	4.35472			12.6133	10.9606	127.533	241.465	358.225	474.994	590.28	706.321	821.55
12.62	12.3472	12.0911	9.19524	9.06733	9.11869	7.51453	6.74725	5.15557			12.62	12.3472	128.833	242.68	359.294	476.087	591.225	707.2	822.351
12.6267	13.8974	13.5498	10.5853	10.2915	10.3729	8.6028	7.75866	6.08544			12.6267	13.8974	130.292	244.07	360.518	477.341	592.313	708.211	823.28
12.6333	15.6245	15.1809	12.164	11.6843	11.801	9.85232	8.92304	7.15588			12.6333	15.6245	131.923	245.648	361.911	478.77	593.563	709.376	824.351
12.64	17.539	17.0027	13.9414	13.2613	13.4151	11.2787	10.2532	8.38688			12.64	17.539	133.745	247.426	363.488	480.384	594.989	710.706	825.582
12.6467	19.649	19.0385	15.9347	15.0459	15.2308	12.896	11.7604	9.79587			12.6467	19.649	135.781	249.419	365.272	482.199	596.607	712.213	826.991
12.6533	21.9545	21.3071	18.1623	17.0509	17.2695	14.7205	13.4591	11.3972			12.6533	21.9545	138.049	251.647	367.277	484.238	598.431	713.912	828.592
12.66	24.4379	23.8124	20.6339	19.2775	19.536	16.7602	15.3555	13.1969			12.66	24.4379	140.555	254.118	369.504	486.505	600.471	715.808	830.392
12.6667	27.0662	26.5541	23.344	21.7228	22.0195	19.0117	17.4409	15.1831			12.6667	27.0662	143.296	256.828	371.949	488.988	602.722	717.894	832.378
12.6733	29.799	29.5316	26.2948	24.3893	24.7089	21.4615	19.6955	17.338			12.6733	29.799	146.274	259.779	374.616	491.677	605.172	720.148	834.533
12.68	32.5766	32.7363	29.4756	27.2672	27.5854	24.0982	22.1025	19.6406			12.68	32.5766	149.478	262.96	377.494	494.554	607.809	722.555	836.836
12.6867	35.3217	36.145	32.8553	30.3323	30.6127	26.8896	24.6251	22.0559			12.6867	35.3217	152.887	266.34	380.559	497.581	610.6	725.078	839.251
12.6933	37.9262	39.7098	36.3786	33.5437	33.7254	29.7811	27.2034	24.5298			12.6933	37.9262	156.452	269.863	383.77	500.694	613.492	727.656	841.725
12.7	40.2703	43.3663	39.9732	36.8359	36.8329	32.6909	29.7528	26.9819			12.7	40.2703	160.108	273.457	387.062	503.801	616.402	730.206	844.177
12.7067	42.2339	47.0319	43.5524	40.1286	39.8336	35.5228	32.1804	29.3179			12.7067	42.2339	163.774	277.037	390.355	506.802	619.233	732.633	846.513
12.7133	43.7064	50.5961	46.9979	43.3143	42.6144	38.1673	34.3885	31.4412			12.7133	43.7064	167.338	280.482	393.541	509.583	621.878	734.841	848.636
12.72	44.6033	53.9329	50.1778	46.2773	45.0551	40.5019	36.2738	33.253			12.72	44.6033	170.675	283.662	396.504	512.024	624.213	736.727	850.448
12.7267	44.8661	56.8995	52.9522	48.8939	47.039	42.4157	37.7475	34.6657			12.7267	44.8661	173.642	286.436	399.12	514.008	626.126	738.2	851.861
12.7333	44.4813	59.3644	55.1987	51.0505	48.4747	43.8129	38.7409	35.6109			12.7333	44.4813	176.107	288.683	401.277	515.443	627.524	739.194	852.806
12.74	43.4775	61.2151	56.8249	52.6568	49.3178	44.6337	39.2258	36.0558			12.74	43.4775	177.957	290.309	402.883	516.286	628.344	739.679	853.251
12.7467	41.9188	62.3754	57.7721	53.6558	49.5566	44.8537	39.2047	36.0066			12.7467	41.9188	179.118	291.256	403.882	516.525	628.564	739.658	853.202
12.7533	39.8951	62.8151	58.0248	54.0307	49.2155	44.49	38.7073	35.4944			12.7533	39.8951	179.557	291.509	404.257	516.184	628.201	739.16	852.689
12.76	37.5195	62.5498	57.6159	53.8061	48.3526	43.5945	37.786	34.5703			12.76	37.5195	179.292	291.1	404.033	515.321	627.305	738.239	851.765
12.7667	34.9193	61.637	56.6154	53.0289	47.041	42.2457	36.513	33.3072			12.7667	34.9193	178.379	290.1	403.255	514.01	625.956	736.966	850.502
12.7733	32.2227	60.1569	55.1153	51.7677	45.3583	40.5328	34.9608	31.7855			12.7733	32.2227	176.899	288.6	401.994	512.327	624.243	735.414	848.98
12.78	29.5434	58.1947	53.1974	50.0954	43.3774	38.5484	33.2	30.0867			12.78	29.5434	174.937	286.682	400.322	510.346	622.259	733.653	847.282
12.7867	26.9856	55.8371	50.9453	48.0835	41.1693	36.375	31.2941	28.2743			12.7867	26.9856	172.579	284.43	398.31	508.138	620.086	731.747	845.469
12.7933	24.6258	53.1688	48.4386	45.7991	38.8001	34.0906	29.3048	26.4104			12.7933	24.6258	169.911	281.923	396.026	505.769	617.801	729.758	843.605
12.8	22.5091	50.2695	45.7501	43.3037	36.3304	31.7691	27.2939	24.5482			12.8	22.5091	167.012	279.234	393.53	503.299	615.48	727.747	841.743
12.8067	20.6561	47.2212	42.945	40.6658	33.8261	29.4733	25.3143	22.7394			12.8067	20.6561	163.963	276.429	390.892	500.795	613.184	725.767	839.934
12.8133	19.0673	44.1101	40.0947	37.9568	31.3534	27.2633	23.4153	21.0206			12.8133	19.0673	160.852	273.579	388.183	498.322	610.974	723.868	838.216
12.82	17.7245	41.032	37.2802	35.2555	28.983	25.1965	21.638	19.4236			12.82	17.7245	157.774	270.764	385.482	495.952	608.907	722.091	836.619
12.8267	16.5815	38.0749	34.5758	32.6363	26.7731	23.3204	20.0149	17.9755			12.8267	16.5815	154.817	268.06	382.863	493.742	607.031	720.468	835.17
12.8333	15.5888	35.3099	32.0445	30.1655	24.7593	21.6556	18.559	16.6841			12.8333	15.5888	152.052	265.529	380.392	491.728	605.366	719.012	833.879
12.84	14.7061	32.7943	29.7363	27.8927	22.9603	20.2029	17.2657	15.5463			12.84	14.7061	149.536	263.221	378.119	489.929	603.914	717.719	832.741
12.8467	13.8955	30.5572	27.6823	25.8453	21.3765	18.9502	16.1244	14.5441			12.8467	13.8955	147.299	261.167	376.072	488.345	602.661	716.577	831.739
12.8533	13.1216	28.595	25.8775	24.0258	19.992	17.8683	15.1153	13.6581			12.8533	13.1216	145.337	259.362	374.252	486.961	601.579	715.568	830.853
12.86	12.3549	26.8729	24.2875	22.4086	18.7631	16.9097	14.21	12.8562			12.86	12.3549	143.615	257.772	372.635	485.732	600.62	714.663	830.051
12.8667	11.5905	25.3508	22.8679	20.9583	17.6419	16.0309	13.375	12.1071			12.8667	11.5905	142.093	256.352	371.185	484.61	599.742	713.828	829.302
12.8733	10.8294	23.9723	21.5667	19.6268	16.5842	15.1951	12.5866	11.394			12.8733	10.8294	140.714	255.051	369.853	483.553	598.906	713.039	828.589
12.88	10.0746	22.675	20.3352	18.3669	15.5543	14.3699	11.8238	10.7018			12.88	10.0746	139.417	253.819	368.593	482.523	598.081	712.277	827.897
12.8867	9.33456	21.4105	19.1336	17.1409	14.5332	13.5313	11.0707	10.0203			12.8867	9.33456	138.153	252.618	367.367	481.502	597.242	711.524	827.215
12.8933	8.63028	20.16	17.9494	15.9342	13.5193	12.6726	10.3233	9.3453			12.8933	8.63028	136.902	251.434	366.161	480.488	596.383	710.776	826.54
12.9	7.98321	18.9264	16.7916	14.7574	12.5354	11.815	9.59244	8.69313			12.9	7.98321	135.669	250.276	364.984	479.504	595.526	710.045	825.888
12.9067	7.40194	17.7168	15.6755	13.6288	11.6023	10.9821	8.89863	8.08371			12.9067	7.40194	134.459	249.16	363.855	478.571	594.693	709.351	825.279
12.9133	6.89316	16.5601	14.6289	12.5784	10.7453	10.1984	8.25555	7.52885			12.9133	6.89316	133.302	248.113	362.805	477.714	593.909	708.708	824.724
12.92	6.46448	15.501	13.6843	11.6368	9.99172	9.48916	7.684	7.04218			12.92	6.46448	132.243	247.169	361.863	476.96	593.2	708.137	824.237
12.9267	6.1183	14.576	12.8709	10.8337	9.36291	8.87566	7.19981	6.63571			12.9267	6.1183	131.318	246.355	361.06	476.331	592.586	707.653	823.831
12.9333	5.85222	13.803	12.2047	10.1813	8.86283	8.37214	6.80848	6.314			12.9333	5.85222	130.545	245.689	360.408	475.831	592.083	707.261	823.509
12.94	5.65958	13.1842	11.6841	9.67556	8.48013	7.97759	6.50591	6.07008			12.94	5.65958	129.926	245.168	359.902	475.449	591.688	706.959	823.265
12.9467	5.54085	12.7234	11.3034	9.30625	8.20837	7.68579	6.28535	5.89529			12.9467	5.54085	129.466	244.788	359.533	475.177	591.396	706.738	823.09
12.9533	5.49746	12.415	11.0603	9.06196	8.0437	7.49043	6.14337	5.78718			12.9533	5.49746	129.157	244.545	359.288	475.012	591.201	706.596	822.982
12.96	5.52416	12.2358	10.9369	8.93099	7.97455	7.38712	6.07489	5.74254			12.96	5.52416	128.978	244.421	359.157	474.943	591.098	706.528	822.937
12.9667	5.61047	12.1633	10.9135	8.89496	7.98223	7.36428	6.06718	5.75247			12.9667	5.61047	128.905	244.398	359.121	474.951	591.075	706.52	822.947
12.9733	5.74923	12.1861	10.9759	8.94132	8.05687	7.41145	6.11604	5.81182			12.9733	5.74923	128.928	244.46	359.168	475.025	591.122	706.569	823.007
12.98	5.94807	12.3076	11.1293	9.07182	8.20183	7.5251	6.2201	5.91826			12.98	5.94807	129.05	244.614	359.298	475.17	591.236	706.673	823.113
12.9867	6.20937	12.5292	11.3782	9.28892	8.42318	7.70918	6.38488	6.0778			12.9867	6.20937	129.271	244.862	359.515	475.392	591.42	706.838	823.273
12.9933	6.53505	12.8516	11.721	9.59938	8.72355	7.9615	6.61046	6.2905			12.9933	6.53505	129.594	245.205	359.826	475.692	591.672	707.063	823.485
13	6.92225	13.2787	12.162	10.0068	9.10465	8.28117	6.89437	6.56107			13	6.92225	130.021	245.646	360.233	476.073	591.992	707.347	823.756
13.0067	7.38621	13.8263	12.7191	10.5278	9.57754	8.67621	7.23948	6.89092			13.0067	7.38621	130.568	246.203	360.754	476.546	592.387	707.692	824.086
13.0133	7.93886	14.5117	13.414	11.1813	10.1603	9.16441	7.66255	7.29014			13.0133	7.93886	131.254	246.898	361.408	477.129	592.875	708.115	824.485
13.02	8.59499	15.354	14.2668	11.9858	10.8749	9.75914	8.18366	7.7731			13.02	8.59499	132.096	247.751	362.212	477.843	593.47	708.636	824.968
13.0267	9.38511	16.3818	15.3089	12.9733	11.7492	10.4787	8.81917	8.36188			13.0267	9.38511	133.124	248.793	363.2	478.718	594.189	709.272	825.557
13.0333	10.3526	17.6401	16.5887	14.1898	12.8257	11.3543	9.5887	9.08468			13.0333	10.3526	134.382	250.073	364.416	479.794	595.065	710.042	826.28
13.04	11.5581	19.1983	18.175	15.7042	14.1642	12.4341	10.5314	9.97449			13.04	11.5581	135.94	251.659	365.931	481.133	596.145	710.984	827.169
13.0467	13.0782	21.1466	20.1557	17.6057	15.8444	13.7804	11.704	11.0842			13.0467	13.0782	137.889	253.64	367.832	482.813	597.491	712.157	828.279
13.0533	15.0204	23.6026	22.648	20.0144	17.9668	15.4744	13.177	12.4837			13.0533	15.0204	140.345	256.132	370.241	484.935	599.185	713.63	829.679
13.06	17.5152	26.7161	25.8106	23.0789	20.6643	17.6264	15.0404	14.2712			13.06	17.5152	143.458	259.295	373.305	487.633	601.337	715.493	831.466
13.0667	20.7005	30.6636	29.8224	26.9697	24.0932	20.3723	17.4178	16.5604			13.0667	20.7005	147.406	263.307	377.196	491.062	604.083	717.871	833.755
13.0733	24.7197	35.6402	34.872	31.8631	28.4194	23.8589	20.4453	19.4726			13.0733	24.7197	152.382	268.356	382.09	495.388	607.57	720.898	836.668
13.08	29.6874	41.835	41.1326	37.9185	33.7917	28.2393	24.2686	23.1309			13.08	29.6874	158.577	274.617	388.145	500.76	611.95	724.721	840.326
13.0867	35.6073	49.3793	48.7046	45.2114	40.2934	33.6292	28.9933	27.6238			13.0867	35.6073	166.121	282.189	395.438	507.262	617.34	729.446	844.819
13.0933	42.2812	58.2496	57.5072	53.6281	47.8524	40.0351	34.6418	32.9366			13.0933	42.2812	174.992	290.991	403.854	514.821	623.746	735.095	850.132
13.1	49.222	68.1324	67.1268	62.725	56.1035	47.2517	41.0544	38.8557			13.1	49.222	184.875	300.611	412.951	523.072	630.962	741.507	856.051
13.1067	55.6393	78.2943	76.7217	71.6459	64.3089	54.7637	47.7977	44.9023			13.1067	55.6393	195.036	310.206	421.872	531.277	638.474	748.25	862.097
13.1133	60.5407	87.5354	85.043	79.1627	71.3851	61.728	54.142	50.3373			13.1133	60.5407	204.278	318.527	429.389	538.354	645.439	754.595	867.532
13.12	62.9606	94.3496	90.6331	83.9044	76.0962	67.0601	59.1314	54.2777			13.12	62.9606	211.092	324.117	434.131	543.065	650.771	759.584	871.473
13.1267	62.253	97.2851	92.2054	84.7338	77.3686	69.6925	61.8061	55.9033			13.1267	62.253	214.027	325.69	434.96	544.337	653.403	762.259	873.098
13.1333	58.2976	95.3971	89.0546	81.1146	74.628	68.8843	61.462	54.7033			13.1333	58.2976	212.139	322.539	431.341	541.597	652.595	761.915	871.898
13.14	51.5833	88.5688	81.328	73.3223	68.0254	64.4782	57.8959	50.6556			13.14	51.5833	205.311	314.812	423.549	534.994	648.189	758.349	867.851
13.1467	43.0908	77.5985	70.0187	62.4	58.4241	56.9805	51.4943	44.2569			13.1467	43.0908	194.341	303.503	412.626	525.393	640.691	751.947	861.452
13.1533	34.04	64.022	56.7235	49.9011	47.1901	47.4406	43.1497	36.4168			13.1533	34.04	180.764	290.208	400.127	514.159	631.151	743.603	853.612
13.16	25.5876	49.7292	43.2432	37.5021	35.8387	37.1954	34.0369	28.2166			13.16	25.5876	166.471	276.728	387.729	502.807	620.906	734.49	845.412
13.1667	18.5547	36.473	31.1357	26.5784	25.6624	27.5258	25.3132	20.6374			13.1667	18.5547	153.215	264.62	376.805	492.631	611.236	725.766	837.832
13.1733	13.3042	25.4597	21.3704	17.9171	17.4623	19.356	17.8465	14.3403			13.1733	13.3042	142.202	254.855	368.144	484.431	603.067	718.299	831.535
13.18	9.77516	17.1794	14.2282	11.6755	11.4635	13.106	12.0631	9.5835			13.18	9.77516	133.921	247.712	361.902	478.432	596.817	712.516	826.778
13.1867	7.6437	11.4924	9.44584	7.55434	7.44195	8.73637	7.97469	6.2905			13.1867	7.6437	128.235	242.93	357.781	474.41	592.447	708.427	823.485
13.1933	6.50883	7.89354	6.49259	5.05177	4.95203	5.92073	5.31119	4.18013			13.1933	6.50883	124.636	239.977	355.278	471.921	589.631	705.764	821.375
13.2	6.00052	5.77521	4.8058	3.65715	3.52676	4.23999	3.70526	2.91944			13.2	6.00052	122.517	238.29	353.884	470.495	587.951	704.158	820.114
13.2067	5.84936	4.62305	3.92925	2.96181	2.78529	3.31011	2.80487	2.21454			13.2067	5.84936	121.365	237.414	353.188	469.754	587.021	703.258	819.409
13.2133	5.87845	4.07273	3.54535	2.68919	2.46156	2.84871	2.35168	1.85291			13.2133	5.87845	120.815	237.03	352.916	469.43	586.559	702.804	819.048
13.22	5.98288	3.89196	3.45327	2.66831	2.38619	2.67096	2.1717	1.70059			13.22	5.98288	120.634	236.938	352.895	469.355	586.382	702.625	818.896
13.2267	6.09493	3.92682	3.52532	2.7888	2.45519	2.66102	2.15241	1.67224			13.2267	6.09493	120.669	237.01	353.015	469.424	586.372	702.605	818.867
13.2333	6.17266	4.0632	3.67029	2.9665	2.59012	2.74099	2.22224	1.71203			13.2333	6.17266	120.805	237.155	353.193	469.559	586.452	702.675	818.907
13.24	6.18124	4.21239	3.80899	3.12965	2.73165	2.85168	2.32977	1.77426			13.24	6.18124	120.955	237.293	353.356	469.7	586.562	702.783	818.969
13.2467	6.08826	4.29937	3.8726	3.21943	2.82456	2.94189	2.42874	1.81743			13.2467	6.08826	121.042	237.357	353.446	469.793	586.653	702.882	819.012
13.2533	5.87368	4.26203	3.80999	3.20094	2.82732	2.967	2.47636	1.80974			13.2533	5.87368	121.004	237.294	353.427	469.796	586.678	702.929	819.005
13.26	5.53989	4.06118	3.59531	3.05764	2.71669	2.8991	2.44639	1.73304			13.26	5.53989	120.803	237.08	353.284	469.685	586.61	702.899	818.928
13.2667	5.10263	3.69606	3.23735	2.79277	2.4933	2.72856	2.33152	1.58622			13.2667	5.10263	120.438	236.722	353.019	469.462	586.439	702.784	818.781
13.2733	4.58956	3.20271	2.7707	2.42946	2.18108	2.46968	2.14212	1.37728			13.2733	4.58956	119.945	236.255	352.656	469.15	586.18	702.595	818.572
13.28	4.04358	2.63652	2.25314	2.01419	1.81808	2.15052	1.89554	1.12401			13.28	4.04358	119.379	235.737	352.241	468.787	585.861	702.348	818.319
13.2867	3.51048	2.05834	1.74172	1.60682	1.45456	1.81144	1.62098	0.853271			13.2867	3.51048	118.8	235.226	351.833	468.423	585.522	702.074	818.048
13.2933	3.02649	1.52387	1.2845	1.25352	1.13297	1.49051	1.35312	0.599238			13.2933	3.02649	118.266	234.769	351.48	468.102	585.201	701.806	817.794
[truncated: 4,756 more rows]
