# Supplementary material for: Hydroxy acid conjugation to lipids increases structural and hydrolytic stability
Source: Nat Commun. 2026 Jul 27;17:6973. doi: 10.1038/s41467-026-75192-5 (PMC13408983; doi:10.1038/s41467-026-75192-5)
Supplement: Supplementary file 37 — Source data for Figure S222 [file 41467_2026_75192_MOESM37_ESM.xlsx]

## Sheet: Figures S222
Figures S222: HPLC chromatograms obtained for DA:LA reaction product at a 1:4 molar ratio following incubation at 40°C and rehydration in citrate buffer at pH 8.0
min	-1.96787	-3.41259	-5.00136	-5.2089	-6.02953	-6.21094	-6.39454	-6.80195
max	76.5437	93.7718	85.8872	82.8012	85.5856	82.4433	82.4305	77.6218
delta	78.5116	97.1844	90.8886	88.0101	91.6151	88.6543	88.8251	84.4238
F		1.2	2.4	3.6	4.8	6	7.2	8.4
RT [min]	t0	Day 4	Day 8	Day 12	Day 16	Day 20	Day 24	Day 28			RT [min]	t0	Day 4	Day 8	Day 12	Day 16	Day 20	Day 24	Day 28
0.00583333	0.0662869	0.11971	0.0486542	0.0522743	0.117162	0.0899322	0.109679	0.131154			0.00583333	0.0662869	112.646	225.101	337.631	450.222	562.721	675.267	787.814
0.0125	0.0717798	0.120155	0.0396907	0.0492698	0.117946	0.0864149	0.115649	0.139229			0.0125	0.0717798	112.646	225.092	337.628	450.223	562.717	675.273	787.822
0.0191667	0.0773859	0.118973	0.0388335	0.0505568	0.126836	0.0929112	0.116963	0.145676			0.0191667	0.0773859	112.645	225.091	337.629	450.231	562.724	675.274	787.829
0.0258333	0.0804651	0.117484	0.0403243	0.049754	0.131151	0.101406	0.119089	0.149432			0.0258333	0.0804651	112.644	225.093	337.628	450.236	562.732	675.276	787.832
0.0325	0.0770061	0.111556	0.0461486	0.0486502	0.125924	0.106648	0.118014	0.147318			0.0325	0.0770061	112.638	225.098	337.627	450.231	562.737	675.275	787.83
0.0391667	0.0708901	0.106524	0.0488394	0.0385709	0.110748	0.102594	0.107607	0.140856			0.0391667	0.0708901	112.633	225.101	337.617	450.215	562.733	675.265	787.824
0.0458333	0.0653527	0.106437	0.0492664	0.0253203	0.0945445	0.0915507	0.0882409	0.132663			0.0458333	0.0653527	112.633	225.102	337.604	450.199	562.722	675.245	787.816
0.0525	0.0616041	0.112256	0.0499107	0.0188107	0.0835174	0.0807229	0.0716176	0.126085			0.0525	0.0616041	112.638	225.102	337.597	450.188	562.711	675.229	787.809
0.0591667	0.0554497	0.118041	0.0492697	0.0142623	0.076893	0.0745083	0.0616486	0.125193			0.0591667	0.0554497	112.644	225.102	337.593	450.181	562.705	675.219	787.808
0.0658333	0.0512768	0.121589	0.0449806	0.0140172	0.0741248	0.0677885	0.0569989	0.132556			0.0658333	0.0512768	112.648	225.097	337.592	450.179	562.699	675.214	787.816
0.0725	0.0505355	0.126701	0.040876	0.0194021	0.0798415	0.0647387	0.0605491	0.144821			0.0725	0.0505355	112.653	225.093	337.598	450.184	562.695	675.217	787.828
0.0791667	0.051763	0.133837	0.0443708	0.0363289	0.0963999	0.0716584	0.072267	0.155295			0.0791667	0.051763	112.66	225.097	337.615	450.201	562.702	675.229	787.838
0.0858333	0.0486385	0.13709	0.0493195	0.0532197	0.112068	0.0836338	0.0906002	0.161409			0.0858333	0.0486385	112.663	225.102	337.632	450.217	562.714	675.247	787.844
0.0925	0.0460084	0.133777	0.0471961	0.0622521	0.119739	0.0915509	0.109428	0.162387			0.0925	0.0460084	112.66	225.099	337.641	450.224	562.722	675.266	787.845
0.0991667	0.0500655	0.131959	0.0371248	0.0667106	0.120951	0.0874104	0.123498	0.159139			0.0991667	0.0500655	112.658	225.089	337.645	450.226	562.718	675.28	787.842
0.105833	0.0550855	0.132085	0.023966	0.0687329	0.119997	0.0760999	0.135194	0.151635			0.105833	0.0550855	112.658	225.076	337.647	450.225	562.707	675.292	787.835
0.1125	0.0579425	0.132184	0.0117608	0.0663904	0.114795	0.0626161	0.142343	0.144105			0.1125	0.0579425	112.658	225.064	337.645	450.219	562.693	675.299	787.827
0.119167	0.0558494	0.130964	-0.000474953	0.0543201	0.103952	0.0465073	0.142634	0.141931			0.119167	0.0558494	112.657	225.052	337.633	450.209	562.677	675.3	787.825
0.125833	0.0550119	0.130767	-0.0106918	0.0369745	0.0956627	0.0313308	0.136551	0.142688			0.125833	0.0550119	112.657	225.042	337.615	450.2	562.662	675.293	787.826
0.1325	0.0538606	0.132248	-0.0114397	0.0247815	0.091443	0.0199384	0.130155	0.143216			0.1325	0.0538606	112.658	225.041	337.603	450.196	562.651	675.287	787.826
0.139167	0.0494582	0.13195	-0.00293087	0.018836	0.0878819	0.017662	0.12766	0.141009			0.139167	0.0494582	112.658	225.049	337.597	450.192	562.648	675.285	787.824
0.145833	0.0396466	0.127525	0.00702385	0.0145657	0.0777357	0.0192066	0.124047	0.13134			0.145833	0.0396466	112.654	225.059	337.593	450.182	562.65	675.281	787.814
0.1525	0.0292116	0.119988	0.0116622	0.00623867	0.0659128	0.0196467	0.110751	0.112358			0.1525	0.0292116	112.646	225.064	337.585	450.171	562.65	675.268	787.795
0.159167	0.0245618	0.107319	0.0129825	-0.00667928	0.0624347	0.0202013	0.0932264	0.0877688			0.159167	0.0245618	112.633	225.065	337.572	450.167	562.651	675.25	787.771
0.165833	0.0229414	0.0916727	0.0114041	-0.0207533	0.0664142	0.0238362	0.0787314	0.0640161			0.165833	0.0229414	112.618	225.064	337.558	450.171	562.655	675.236	787.747
0.1725	0.0220832	0.0784982	0.00402256	-0.0356189	0.0722728	0.0290012	0.0688133	0.0489343			0.1725	0.0220832	112.605	225.056	337.543	450.177	562.66	675.226	787.732
0.179167	0.019331	0.0725315	-0.0092012	-0.048528	0.0751381	0.0312651	0.0598622	0.0391529			0.179167	0.019331	112.599	225.043	337.53	450.18	562.662	675.217	787.722
0.185833	0.0214446	0.0734168	-0.0178766	-0.0598961	0.0744479	0.032898	0.0514853	0.0352698			0.185833	0.0214446	112.6	225.034	337.519	450.179	562.664	675.208	787.718
0.1925	0.0242539	0.0771025	-0.0222975	-0.063363	0.0720784	0.0348259	0.0519105	0.0365714			0.1925	0.0242539	112.603	225.03	337.515	450.177	562.666	675.209	787.72
0.199167	0.0236393	0.0825631	-0.0281182	-0.058445	0.0653785	0.0333853	0.0589253	0.0386941			0.199167	0.0236393	112.609	225.024	337.52	450.17	562.664	675.216	787.722
0.205833	0.0222026	0.0920902	-0.0337572	-0.0496046	0.0546128	0.0237693	0.0684558	0.0424991			0.205833	0.0222026	112.618	225.019	337.529	450.159	562.655	675.225	787.726
0.2125	0.0232462	0.102768	-0.0321707	-0.0376537	0.0441747	0.0128031	0.0737909	0.0479318			0.2125	0.0232462	112.629	225.02	337.541	450.149	562.644	675.231	787.731
0.219167	0.0308901	0.109934	-0.0243584	-0.0221398	0.0416775	0.00568311	0.0738054	0.0560512			0.219167	0.0308901	112.636	225.028	337.556	450.146	562.636	675.231	787.739
0.225833	0.0379566	0.114534	-0.0196139	-0.00372935	0.0480975	0.00179547	0.0699047	0.0644656			0.225833	0.0379566	112.641	225.033	337.575	450.153	562.633	675.227	787.748
0.2325	0.0450812	0.118295	-0.0156017	0.00813776	0.0594259	0.00282967	0.063201	0.0706117			0.2325	0.0450812	112.644	225.037	337.587	450.164	562.634	675.22	787.754
0.239167	0.051215	0.122449	-0.0120407	0.0156125	0.0678332	0.00748264	0.0583676	0.0723811			0.239167	0.051215	112.649	225.04	337.594	450.172	562.638	675.215	787.755
0.245833	0.0553311	0.123046	-0.00887228	0.0231045	0.0709168	0.0170945	0.0524701	0.0667793			0.245833	0.0553311	112.649	225.043	337.602	450.176	562.648	675.209	787.75
0.2525	0.0536676	0.119718	-0.00868774	0.0279642	0.0674605	0.026176	0.0460382	0.0567759			0.2525	0.0536676	112.646	225.044	337.606	450.172	562.657	675.203	787.74
0.259167	0.0435103	0.116581	-0.010671	0.0249188	0.0584731	0.0316889	0.0420797	0.046009			0.259167	0.0435103	112.643	225.042	337.603	450.163	562.662	675.199	787.729
0.265833	0.0296183	0.110257	-0.014164	0.0150556	0.0432811	0.0305954	0.0424929	0.0363469			0.265833	0.0296183	112.636	225.038	337.594	450.148	562.661	675.199	787.719
0.2725	0.0166049	0.100962	-0.019966	0.00570022	0.0272653	0.0231753	0.0461688	0.0299128			0.2725	0.0166049	112.627	225.032	337.584	450.132	562.654	675.203	787.713
0.279167	0.0121378	0.092938	-0.0225299	0.00207242	0.0227165	0.0137858	0.05553	0.034287			0.279167	0.0121378	112.619	225.03	337.581	450.127	562.645	675.212	787.717
0.285833	0.0136634	0.0859898	-0.0209218	0.00341686	0.0303439	0.00679506	0.0656386	0.0435513			0.285833	0.0136634	112.612	225.031	337.582	450.135	562.638	675.223	787.727
0.2925	0.0164622	0.0824967	-0.019145	0.00570022	0.0418146	-0.000725133	0.078451	0.0529328			0.2925	0.0164622	112.609	225.033	337.584	450.146	562.63	675.235	787.736
0.299167	0.0177293	0.0798026	-0.0186002	0.00759312	0.0506509	-0.00798734	0.0821024	0.055007			0.299167	0.0177293	112.606	225.034	337.586	450.155	562.623	675.239	787.738
0.305833	0.0186103	0.0796508	-0.0154273	0.00579642	0.0573602	-0.0143732	0.0829833	0.0543784			0.305833	0.0186103	112.606	225.037	337.584	450.162	562.616	675.24	787.737
0.3125	0.0211988	0.0809964	-0.00812784	0.000834253	0.0608468	-0.018623	0.0779424	0.0576314			0.3125	0.0211988	112.607	225.044	337.579	450.165	562.612	675.235	787.741
0.319167	0.020422	0.0842249	-0.00170105	-0.00898372	0.0544961	-0.0215632	0.0647678	0.0599062			0.319167	0.020422	112.61	225.051	337.569	450.159	562.609	675.222	787.743
0.325833	0.0142042	0.0889763	-0.000343619	-0.0250811	0.0372523	-0.0286421	0.0447217	0.0598892			0.325833	0.0142042	112.615	225.052	337.553	450.142	562.602	675.202	787.743
0.3325	0.00778055	0.0952137	-0.00569031	-0.0419603	0.0171512	-0.0404545	0.026854	0.0589741			0.3325	0.00778055	112.621	225.047	337.536	450.122	562.59	675.184	787.742
0.339167	0.00750337	0.0994119	-0.0159735	-0.051473	0.00077563	-0.0500689	0.0160864	0.057927			0.339167	0.00750337	112.626	225.036	337.527	450.105	562.581	675.173	787.741
0.345833	0.0119742	0.0993053	-0.0300628	-0.0508167	-0.0117899	-0.0554085	0.0105437	0.0554363			0.345833	0.0119742	112.625	225.022	337.528	450.093	562.575	675.167	787.738
0.3525	0.0154787	0.101057	-0.0415508	-0.044606	-0.0206118	-0.0567959	0.0140482	0.054327			0.3525	0.0154787	112.627	225.011	337.534	450.084	562.574	675.171	787.737
0.359167	0.0155998	0.101781	-0.0473316	-0.0355441	-0.0247934	-0.0536871	0.023706	0.0545737			0.359167	0.0155998	112.628	225.005	337.543	450.08	562.577	675.181	787.738
0.365833	0.0146148	0.100743	-0.0493972	-0.0265603	-0.0238023	-0.043995	0.0365493	0.0559201			0.365833	0.0146148	112.627	225.003	337.552	450.081	562.587	675.193	787.739
0.3725	0.0149681	0.0947826	-0.0443808	-0.0219133	-0.0197702	-0.0309946	0.0459625	0.0571125			0.3725	0.0149681	112.621	225.008	337.557	450.085	562.6	675.203	787.74
0.379167	0.0153501	0.0902963	-0.0344326	-0.0240516	-0.0134057	-0.0210407	0.0515897	0.0597787			0.379167	0.0153501	112.616	225.018	337.554	450.091	562.61	675.208	787.743
0.385833	0.0147448	0.0924246	-0.0218635	-0.0291008	-0.00617941	-0.0153633	0.0505076	0.0628607			0.385833	0.0147448	112.619	225.03	337.549	450.098	562.615	675.207	787.746
0.3925	0.0146385	0.0955532	-0.0131997	-0.0318846	0.00140684	-0.0112267	0.0394341	0.0616977			0.3925	0.0146385	112.622	225.039	337.547	450.106	562.62	675.196	787.745
0.399167	0.0161928	0.0972544	-0.0101299	-0.0334619	0.00597607	-0.00980342	0.0238222	0.0548158			0.399167	0.0161928	112.623	225.042	337.545	450.111	562.621	675.181	787.738
0.405833	0.0259204	0.0966678	-0.00743802	-0.0317221	0.00985563	-0.0123167	0.0130458	0.0480304			0.405833	0.0259204	112.623	225.045	337.547	450.114	562.618	675.17	787.731
0.4125	0.0387793	0.0918571	-0.00371839	-0.0230546	0.0138484	-0.0119826	0.00778493	0.0403587			0.4125	0.0387793	112.618	225.049	337.555	450.118	562.619	675.165	787.723
0.419167	0.0481548	0.082945	0.000313519	-0.0114658	0.0153361	-0.00930758	0.0109615	0.0324003			0.419167	0.0481548	112.609	225.053	337.567	450.12	562.621	675.168	787.715
0.425833	0.0494255	0.0730958	0.000239271	-0.00316148	0.0167771	-0.00540067	0.0193848	0.0249353			0.425833	0.0494255	112.599	225.053	337.575	450.121	562.625	675.176	787.708
0.4325	0.0470539	0.067888	-0.00629311	-0.00363737	0.0195391	-0.00660075	0.0313182	0.0225885			0.4325	0.0470539	112.594	225.046	337.575	450.124	562.624	675.188	787.706
0.439167	0.044622	0.0672983	-0.0134601	-0.00813371	0.0241565	-0.0112043	0.0427146	0.0277209			0.439167	0.044622	112.593	225.039	337.57	450.129	562.62	675.2	787.711
0.445833	0.0384014	0.0667978	-0.0207233	-0.0125597	0.0291509	-0.0149298	0.051276	0.0329424			0.445833	0.0384014	112.593	225.032	337.566	450.134	562.616	675.208	787.716
0.4525	0.0314164	0.0699968	-0.0267264	-0.0161489	0.0328086	-0.0191431	0.0600266	0.0366182			0.4525	0.0314164	112.596	225.026	337.562	450.137	562.612	675.217	787.72
0.459167	0.0267251	0.0772908	-0.0287302	-0.016387	0.0403633	-0.0201958	0.0672563	0.0377133			0.459167	0.0267251	112.603	225.024	337.562	450.145	562.611	675.224	787.721
0.465833	0.0277173	0.0821418	-0.0254951	-0.0155903	0.0464219	-0.0223084	0.0677716	0.0373191			0.465833	0.0277173	112.608	225.027	337.563	450.151	562.608	675.225	787.72
0.4725	0.0337682	0.0799124	-0.0151276	-0.00908361	0.0496205	-0.0258969	0.0628553	0.0331824			0.4725	0.0337682	112.606	225.037	337.569	450.154	562.605	675.22	787.716
0.479167	0.0378544	0.0718895	-0.00577359	-7.18927e-05	0.0497816	-0.0292519	0.0535901	0.0199142			0.479167	0.0378544	112.598	225.047	337.578	450.154	562.601	675.21	787.703
0.485833	0.0400616	0.067232	0.000197114	0.0059296	0.0475479	-0.0339433	0.0395848	0.00762739			0.485833	0.0400616	112.593	225.052	337.584	450.152	562.597	675.196	787.691
0.4925	0.0398916	0.064521	-0.000702217	0.00592882	0.042553	-0.0387456	0.021295	-0.00223619			0.4925	0.0398916	112.591	225.052	337.584	450.147	562.592	675.178	787.681
0.499167	0.0418795	0.0627912	-0.00751556	-0.00355633	0.0344274	-0.0456596	0.00230197	-0.00873439			0.499167	0.0418795	112.589	225.045	337.575	450.139	562.585	675.159	787.674
0.505833	0.0448953	0.0592805	-0.015518	-0.015575	0.0273402	-0.0508293	-0.00946417	-0.0174902			0.505833	0.0448953	112.585	225.037	337.563	450.132	562.58	675.147	787.666
0.5125	0.0442315	0.0584493	-0.0204861	-0.0298007	0.0223298	-0.0534297	-0.0125121	-0.0259509			0.5125	0.0442315	112.585	225.032	337.549	450.127	562.577	675.144	787.657
0.519167	0.0439867	0.060796	-0.0176903	-0.0432067	0.0202523	-0.0561081	-0.00655806	-0.0259884			0.519167	0.0439867	112.587	225.035	337.535	450.125	562.575	675.15	787.657
0.525833	0.0445484	0.0638327	-0.0118637	-0.0510889	0.0215327	-0.0518366	0.00687823	-0.0186601			0.525833	0.0445484	112.59	225.04	337.527	450.126	562.579	675.164	787.664
0.5325	0.0465997	0.0669829	-0.00635812	-0.05324	0.025701	-0.0408646	0.0260957	-0.00501949			0.5325	0.0465997	112.593	225.046	337.525	450.13	562.59	675.183	787.678
0.539167	0.0486563	0.0715718	0.000518614	-0.0507801	0.0316488	-0.0286896	0.046749	0.0114903			0.539167	0.0486563	112.598	225.053	337.528	450.136	562.602	675.204	787.695
0.545833	0.0534819	0.0783494	0.00819487	-0.0473968	0.0394519	-0.0165169	0.0673102	0.0316193			0.545833	0.0534819	112.604	225.06	337.531	450.144	562.614	675.224	787.715
0.5525	0.0602108	0.0860425	0.00917486	-0.0449591	0.0465778	-0.000167989	0.0811916	0.049326			0.5525	0.0602108	112.612	225.061	337.533	450.151	562.631	675.238	787.732
0.559167	0.0582803	0.0893655	-0.00462356	-0.0424434	0.048001	0.0187959	0.0830758	0.0559869			0.559167	0.0582803	112.616	225.048	337.536	450.153	562.65	675.24	787.739
0.565833	0.0499599	0.0894189	-0.0277687	-0.040579	0.044302	0.0266055	0.0752322	0.054133			0.565833	0.0499599	112.616	225.025	337.538	450.149	562.657	675.232	787.737
0.5725	0.0389524	0.0874466	-0.0445001	-0.0381302	0.0375284	0.0217781	0.0599332	0.0459618			0.5725	0.0389524	112.614	225.008	337.54	450.142	562.653	675.217	787.729
0.579167	0.0313733	0.0865904	-0.0505082	-0.0347955	0.0313668	0.0107511	0.0432943	0.0398603			0.579167	0.0313733	112.613	225.002	337.544	450.136	562.641	675.2	787.723
0.585833	0.0238571	0.087305	-0.0471129	-0.0249405	0.0245803	0.00192025	0.027195	0.0348529			0.585833	0.0238571	112.613	225.005	337.554	450.129	562.633	675.184	787.718
0.5925	0.0179875	0.0889294	-0.0375651	-0.00816356	0.0172374	-0.00407286	0.0208485	0.0336163			0.5925	0.0179875	112.615	225.015	337.57	450.122	562.627	675.178	787.717
0.599167	0.0171386	0.0914859	-0.0228835	0.00714933	0.0123874	-0.00853853	0.0266753	0.0352191			0.599167	0.0171386	112.618	225.029	337.586	450.117	562.622	675.184	787.718
0.605833	0.01704	0.0874855	-0.00940749	0.0134156	0.00759969	-0.0140756	0.0356367	0.0336029			0.605833	0.01704	112.614	225.043	337.592	450.112	562.617	675.193	787.717
0.6125	0.0170669	0.0846818	-0.00612974	0.00960997	0.00138091	-0.0201816	0.0442466	0.0336602			0.6125	0.0170669	112.611	225.046	337.588	450.106	562.611	675.201	787.717
0.619167	0.0161148	0.0865846	-0.00956374	0.00460475	-0.00215608	-0.0219252	0.0490166	0.0350862			0.619167	0.0161148	112.613	225.043	337.583	450.102	562.609	675.206	787.718
0.625833	0.0134958	0.0908639	-0.0182332	-0.00320877	-0.00479672	-0.0220039	0.0478281	0.0365045			0.625833	0.0134958	112.617	225.034	337.575	450.1	562.609	675.205	787.72
0.6325	0.00560423	0.08988	-0.0291267	-0.0147157	-0.00851895	-0.0266871	0.0361218	0.0331364			0.6325	0.00560423	112.616	225.023	337.564	450.096	562.604	675.193	787.716
0.639167	-0.000910291	0.0854666	-0.0370549	-0.0266349	-0.0148313	-0.0335347	0.01864	0.031584			0.639167	-0.000910291	112.612	225.015	337.552	450.09	562.597	675.176	787.715
0.645833	-0.00298042	0.0898958	-0.0335193	-0.0316052	-0.0170926	-0.0329103	0.00512581	0.0345827			0.645833	-0.00298042	112.616	225.019	337.547	450.088	562.598	675.162	787.718
0.6525	-3.41277e-05	0.100542	-0.0232005	-0.0325575	-0.0130599	-0.0233712	-0.00289515	0.0352157			0.6525	-3.41277e-05	112.627	225.029	337.546	450.092	562.607	675.154	787.718
0.659167	0.000851839	0.108033	-0.0115019	-0.0346235	-0.00797505	-0.016406	-0.00487021	0.0307857			0.659167	0.000851839	112.634	225.041	337.544	450.097	562.614	675.152	787.714
0.665833	0.000943334	0.108237	-0.00116112	-0.0360548	-0.0013527	-0.0153274	-0.00191769	0.027175			0.665833	0.000943334	112.634	225.051	337.542	450.103	562.615	675.155	787.71
0.6725	0.00351435	0.111463	0.0121143	-0.0359966	0.00462397	-0.0127723	0.00780589	0.0275395			0.6725	0.00351435	112.638	225.064	337.542	450.109	562.618	675.165	787.711
0.679167	0.00784961	0.122509	0.0255921	-0.0334493	0.00920208	-0.00811457	0.0202474	0.0261875			0.679167	0.00784961	112.649	225.078	337.545	450.114	562.623	675.177	787.709
0.685833	0.0134502	0.133222	0.0346109	-0.0299995	0.0121523	-0.00941767	0.0282322	0.0202116			0.685833	0.0134502	112.659	225.087	337.548	450.117	562.621	675.185	787.703
0.6925	0.0156231	0.134707	0.0437556	-0.0205651	0.0156812	-0.0158498	0.0313587	0.0145437			0.6925	0.0156231	112.661	225.096	337.558	450.12	562.615	675.188	787.698
0.699167	0.018283	0.12906	0.0505016	-0.0101222	0.0144701	-0.0188138	0.0282966	0.0141425			0.699167	0.018283	112.655	225.103	337.568	450.119	562.612	675.185	787.697
0.705833	0.0213848	0.121432	0.0497039	-0.00341782	0.00332835	-0.0164758	0.0204311	0.0131897			0.705833	0.0213848	112.648	225.102	337.575	450.108	562.614	675.177	787.696
0.7125	0.0265245	0.11361	0.0381019	-0.000802768	-0.0124055	-0.0176783	0.00983518	0.0106128			0.7125	0.0265245	112.64	225.09	337.578	450.092	562.613	675.167	787.694
0.719167	0.029838	0.10497	0.0233545	0.000690078	-0.0238013	-0.0242386	-0.00306373	0.00912603			0.719167	0.029838	112.631	225.076	337.579	450.081	562.607	675.154	787.692
0.725833	0.0292902	0.0933861	0.00941866	0.0013348	-0.0322812	-0.0291988	-0.0121946	0.00898592			0.725833	0.0292902	112.62	225.062	337.58	450.072	562.602	675.145	787.692
0.7325	0.0235189	0.0818453	-0.00700872	-0.00389468	-0.0447229	-0.0347814	-0.0170122	0.00555138			0.7325	0.0235189	112.608	225.045	337.575	450.06	562.596	675.14	787.689
0.739167	0.011222	0.0739558	-0.0239706	-0.0137016	-0.0578826	-0.0450125	-0.0159578	-0.00472234			0.739167	0.011222	112.6	225.028	337.565	450.047	562.586	675.141	787.678
0.745833	-0.00630093	0.0722767	-0.0313983	-0.0208504	-0.0643872	-0.0577276	-0.0129766	-0.019276			0.745833	-0.00630093	112.598	225.021	337.558	450.04	562.573	675.144	787.664
0.7525	-0.0248696	0.0689937	-0.0325035	-0.0254761	-0.065621	-0.0662979	-0.0162866	-0.0354336			0.7525	-0.0248696	112.595	225.02	337.553	450.039	562.564	675.141	787.648
0.759167	-0.039811	0.0624571	-0.0329651	-0.0296435	-0.0683671	-0.0704742	-0.0255059	-0.0510302			0.759167	-0.039811	112.589	225.019	337.549	450.036	562.56	675.131	787.632
0.765833	-0.0527281	0.0519125	-0.0413819	-0.0377108	-0.0742687	-0.0728564	-0.0403304	-0.0663432			0.765833	-0.0527281	112.578	225.011	337.541	450.03	562.558	675.117	787.617
0.7725	-0.0612009	0.0459225	-0.0487273	-0.0446122	-0.08201	-0.0737424	-0.0545252	-0.0794856			0.7725	-0.0612009	112.572	225.004	337.534	450.023	562.557	675.102	787.604
0.779167	-0.0636373	0.0419967	-0.0552748	-0.0488462	-0.0885952	-0.071398	-0.0693594	-0.0881798			0.779167	-0.0636373	112.568	224.997	337.53	450.016	562.559	675.088	787.595
0.785833	-0.0592571	0.035998	-0.0682721	-0.0554781	-0.0962362	-0.0712283	-0.0821453	-0.0903638			0.785833	-0.0592571	112.562	224.984	337.523	450.008	562.56	675.075	787.593
0.7925	-0.0480118	0.0322638	-0.0796335	-0.0630117	-0.100691	-0.0734319	-0.0866356	-0.0859919			0.7925	-0.0480118	112.558	224.973	337.515	450.004	562.557	675.07	787.597
0.799167	-0.0348019	0.0310304	-0.0831346	-0.0657988	-0.0993706	-0.0701199	-0.081532	-0.0743507			0.799167	-0.0348019	112.557	224.969	337.513	450.005	562.561	675.075	787.609
0.805833	-0.020424	0.0373411	-0.0782646	-0.0620419	-0.0953101	-0.0622368	-0.0723993	-0.0575495			0.805833	-0.020424	112.563	224.974	337.516	450.009	562.569	675.084	787.625
0.8125	-0.00484404	0.0413272	-0.0774613	-0.057382	-0.0921896	-0.0569392	-0.0668329	-0.0406888			0.8125	-0.00484404	112.567	224.975	337.521	450.012	562.574	675.09	787.642
0.819167	0.00852113	0.0423206	-0.0806529	-0.0564186	-0.0922811	-0.0600365	-0.0677728	-0.0287281			0.819167	0.00852113	112.568	224.972	337.522	450.012	562.571	675.089	787.654
0.825833	0.0155215	0.0424623	-0.0784171	-0.0556929	-0.0915191	-0.0670275	-0.0693556	-0.0266791			0.825833	0.0155215	112.569	224.974	337.523	450.013	562.564	675.088	787.656
0.8325	0.0108764	0.0408082	-0.0737538	-0.0577964	-0.0920319	-0.0776087	-0.0744774	-0.0335784			0.8325	0.0108764	112.567	224.979	337.521	450.013	562.553	675.082	787.649
0.839167	0.000260028	0.0405772	-0.0756792	-0.0701095	-0.0960476	-0.0931279	-0.0827096	-0.0442998			0.839167	0.000260028	112.567	224.977	337.508	450.009	562.538	675.074	787.639
0.845833	-0.0110813	0.0393611	-0.0784438	-0.0858414	-0.101287	-0.107862	-0.0892825	-0.0526685			0.845833	-0.0110813	112.566	224.974	337.493	450.003	562.523	675.068	787.63
0.8525	-0.0245298	0.0410964	-0.0742579	-0.0977723	-0.103493	-0.118217	-0.0927175	-0.057132			0.8525	-0.0245298	112.567	224.978	337.481	450.001	562.513	675.064	787.626
0.859167	-0.0337738	0.0464176	-0.0575461	-0.0995447	-0.0981319	-0.11804	-0.085749	-0.0537182			0.859167	-0.0337738	112.573	224.995	337.479	450.006	562.513	675.071	787.629
0.865833	-0.0368223	0.0479249	-0.0417644	-0.0934032	-0.0881048	-0.10784	-0.0763997	-0.0455351			0.865833	-0.0368223	112.574	225.011	337.485	450.016	562.523	675.08	787.638
0.8725	-0.0385765	0.0439477	-0.0343492	-0.0861041	-0.0839832	-0.0961315	-0.0714782	-0.0414062			0.8725	-0.0385765	112.57	225.018	337.492	450.021	562.535	675.085	787.642
0.879167	-0.0397407	0.0368573	-0.0327238	-0.0777168	-0.0925558	-0.0933801	-0.0707351	-0.0451587			0.879167	-0.0397407	112.563	225.02	337.501	450.012	562.537	675.086	787.638
0.885833	-0.0369429	0.0329275	-0.033191	-0.0714116	-0.105481	-0.0986556	-0.0750899	-0.05338			0.885833	-0.0369429	112.559	225.019	337.507	449.999	562.532	675.082	787.63
0.8925	-0.0311771	0.0325396	-0.0357506	-0.0692542	-0.117626	-0.109832	-0.0788608	-0.0623509			0.8925	-0.0311771	112.559	225.017	337.509	449.987	562.521	675.078	787.621
0.899167	-0.025472	0.0363147	-0.0410296	-0.0713271	-0.125859	-0.12105	-0.0850766	-0.0709736			0.899167	-0.025472	112.562	225.011	337.507	449.979	562.51	675.072	787.612
0.905833	-0.0256495	0.0450605	-0.0505035	-0.0776448	-0.130731	-0.132125	-0.0928835	-0.0770099			0.905833	-0.0256495	112.571	225.002	337.501	449.974	562.499	675.064	787.606
0.9125	-0.0252395	0.0577757	-0.0547721	-0.0810492	-0.12697	-0.135987	-0.0939041	-0.0743082			0.9125	-0.0252395	112.584	224.998	337.497	449.978	562.495	675.063	787.609
0.919167	-0.0264972	0.0686059	-0.0533424	-0.0786678	-0.109069	-0.130365	-0.0899165	-0.0668158			0.919167	-0.0264972	112.595	224.999	337.5	449.996	562.5	675.067	787.616
0.925833	-0.0304697	0.0754088	-0.0482755	-0.0704978	-0.0860269	-0.123857	-0.0833986	-0.0571519			0.925833	-0.0304697	112.602	225.004	337.508	450.019	562.507	675.073	787.626
0.9325	-0.0395655	0.0753286	-0.0463757	-0.0603401	-0.0686025	-0.116387	-0.082004	-0.054848			0.9325	-0.0395655	112.601	225.006	337.518	450.036	562.514	675.075	787.628
0.939167	-0.0533272	0.0678539	-0.0535831	-0.0568844	-0.0647232	-0.114247	-0.0895668	-0.0589848			0.939167	-0.0533272	112.594	224.999	337.522	450.04	562.516	675.067	787.624
0.945833	-0.0638484	0.0568501	-0.0625844	-0.060247	-0.0735843	-0.116557	-0.101995	-0.0666508			0.945833	-0.0638484	112.583	224.99	337.518	450.031	562.514	675.055	787.616
0.9525	-0.0678982	0.0487578	-0.070787	-0.0661754	-0.0874975	-0.123148	-0.110337	-0.0709283			0.9525	-0.0678982	112.575	224.982	337.512	450.017	562.508	675.047	787.612
0.959167	-0.0644023	0.0452422	-0.0732419	-0.0734456	-0.0992776	-0.127604	-0.11304	-0.0715829			0.959167	-0.0644023	112.571	224.979	337.505	450.005	562.503	675.044	787.611
0.965833	-0.0577396	0.0423518	-0.0756416	-0.0817286	-0.108935	-0.125545	-0.11353	-0.0759038			0.965833	-0.0577396	112.569	224.977	337.497	449.996	562.505	675.043	787.607
0.9725	-0.0529086	0.03629	-0.078648	-0.0918641	-0.119084	-0.123725	-0.112513	-0.0819656			0.9725	-0.0529086	112.562	224.974	337.487	449.986	562.507	675.044	787.601
0.979167	-0.0499057	0.0289416	-0.0807982	-0.0964548	-0.130224	-0.125687	-0.10951	-0.0883604			0.979167	-0.0499057	112.555	224.972	337.482	449.974	562.505	675.047	787.595
0.985833	-0.05087	0.0207981	-0.0824009	-0.0960288	-0.139231	-0.127399	-0.102845	-0.0941196			0.985833	-0.05087	112.547	224.97	337.482	449.965	562.503	675.054	787.589
0.9925	-0.0539586	0.0117505	-0.0852507	-0.097381	-0.146898	-0.129516	-0.0978276	-0.101737			0.9925	-0.0539586	112.538	224.967	337.481	449.958	562.501	675.059	787.581
0.999167	-0.0574697	0.00283699	-0.0951433	-0.101973	-0.158901	-0.131685	-0.0951398	-0.111127			0.999167	-0.0574697	112.529	224.957	337.476	449.946	562.499	675.062	787.572
1.00583	-0.0602707	-0.00370647	-0.10478	-0.107624	-0.175107	-0.136207	-0.094603	-0.11481			1.00583	-0.0602707	112.522	224.948	337.471	449.929	562.495	675.062	787.568
1.0125	-0.0610797	-0.00246617	-0.107417	-0.106503	-0.187211	-0.138655	-0.0930278	-0.112139			1.0125	-0.0610797	112.524	224.945	337.472	449.917	562.492	675.064	787.571
1.01917	-0.0582377	0.00653873	-0.100892	-0.100813	-0.19143	-0.137968	-0.0878016	-0.106472			1.01917	-0.0582377	112.533	224.951	337.478	449.913	562.493	675.069	787.577
1.02583	-0.0503283	0.0204457	-0.0938027	-0.0936471	-0.190585	-0.142041	-0.0851374	-0.105439			1.02583	-0.0503283	112.547	224.958	337.485	449.914	562.489	675.072	787.578
1.0325	-0.0419386	0.0338922	-0.0899131	-0.0879451	-0.193204	-0.153554	-0.0881918	-0.111543			1.0325	-0.0419386	112.56	224.962	337.491	449.911	562.477	675.069	787.572
1.03917	-0.0410758	0.0423013	-0.0883931	-0.0863246	-0.195552	-0.173065	-0.09925	-0.122207			1.03917	-0.0410758	112.568	224.964	337.492	449.909	562.458	675.058	787.561
1.04583	-0.043894	0.0428722	-0.0922898	-0.0901324	-0.196057	-0.193468	-0.111128	-0.134034			1.04583	-0.043894	112.569	224.96	337.488	449.909	562.437	675.046	787.549
1.0525	-0.0452042	0.0311922	-0.1024	-0.10207	-0.195981	-0.212247	-0.121498	-0.142853			1.0525	-0.0452042	112.557	224.95	337.476	449.909	562.418	675.035	787.54
1.05917	-0.0480533	0.0126079	-0.115045	-0.11699	-0.19554	-0.22405	-0.131977	-0.148563			1.05917	-0.0480533	112.539	224.937	337.461	449.909	562.407	675.025	787.534
1.06583	-0.0594132	-0.00866211	-0.126167	-0.129474	-0.197559	-0.230285	-0.143813	-0.151713			1.06583	-0.0594132	112.517	224.926	337.449	449.907	562.4	675.013	787.531
1.0725	-0.0734976	-0.0239593	-0.133951	-0.133297	-0.198331	-0.229684	-0.149792	-0.150798			1.0725	-0.0734976	112.502	224.918	337.445	449.906	562.401	675.007	787.532
1.07917	-0.0824522	-0.0318668	-0.137977	-0.129926	-0.19811	-0.223371	-0.145872	-0.147261			1.07917	-0.0824522	112.494	224.914	337.449	449.906	562.407	675.011	787.536
1.08583	-0.0887904	-0.0340699	-0.139457	-0.126594	-0.196196	-0.216769	-0.140289	-0.146127			1.08583	-0.0887904	112.492	224.913	337.452	449.908	562.414	675.017	787.537
1.0925	-0.095201	-0.0292393	-0.14022	-0.126915	-0.19388	-0.213805	-0.137163	-0.151786			1.0925	-0.095201	112.497	224.912	337.452	449.911	562.417	675.02	787.531
1.09917	-0.10281	-0.0201203	-0.145279	-0.131047	-0.195762	-0.217152	-0.135235	-0.158403			1.09917	-0.10281	112.506	224.907	337.447	449.909	562.414	675.022	787.525
1.10583	-0.104542	-0.0102329	-0.149463	-0.135797	-0.200384	-0.222119	-0.134583	-0.163774			1.10583	-0.104542	112.516	224.903	337.443	449.904	562.409	675.022	787.519
1.1125	-0.101117	-0.00434569	-0.151954	-0.139844	-0.20618	-0.226497	-0.137833	-0.165993			1.1125	-0.101117	112.522	224.9	337.439	449.898	562.404	675.019	787.517
1.11917	-0.0963599	-0.00389288	-0.154801	-0.139902	-0.210979	-0.225202	-0.146428	-0.166971			1.11917	-0.0963599	112.522	224.897	337.439	449.894	562.406	675.01	787.516
1.12583	-0.0938376	-0.0035987	-0.155704	-0.134708	-0.217695	-0.218102	-0.152489	-0.165723			1.12583	-0.0938376	112.523	224.897	337.444	449.887	562.413	675.004	787.517
1.1325	-0.0922003	-0.00271739	-0.15064	-0.127708	-0.221914	-0.20533	-0.149898	-0.16055			1.1325	-0.0922003	112.523	224.902	337.451	449.883	562.425	675.007	787.522
1.13917	-0.0839979	-0.00253118	-0.138802	-0.122149	-0.220973	-0.189125	-0.139788	-0.153689			1.13917	-0.0839979	112.524	224.913	337.456	449.884	562.442	675.017	787.529
1.14583	-0.0736802	0.000436878	-0.125921	-0.120225	-0.21235	-0.173461	-0.125655	-0.147859			1.14583	-0.0736802	112.527	224.926	337.458	449.892	562.457	675.031	787.535
1.1525	-0.0662142	0.00537881	-0.114779	-0.123257	-0.201827	-0.16309	-0.112944	-0.142918			1.1525	-0.0662142	112.532	224.938	337.455	449.903	562.468	675.044	787.54
1.15917	-0.0610042	0.0143601	-0.103705	-0.127795	-0.194964	-0.161309	-0.10535	-0.13632			1.15917	-0.0610042	112.541	224.949	337.451	449.91	562.469	675.052	787.547
1.16583	-0.0550494	0.0205302	-0.095588	-0.132527	-0.191218	-0.16491	-0.105117	-0.131581			1.16583	-0.0550494	112.547	224.957	337.446	449.913	562.466	675.052	787.551
1.1725	-0.0545587	0.0200748	-0.0958139	-0.136492	-0.194586	-0.173453	-0.117978	-0.132036			1.1725	-0.0545587	112.546	224.956	337.442	449.91	562.457	675.039	787.551
1.17917	-0.0623309	0.0155421	-0.104014	-0.141174	-0.207331	-0.187241	-0.141963	-0.13943			1.17917	-0.0623309	112.542	224.948	337.437	449.897	562.444	675.015	787.544
1.18583	-0.0682062	0.0095257	-0.112059	-0.147987	-0.226416	-0.203743	-0.165481	-0.143539			1.18583	-0.0682062	112.536	224.94	337.43	449.878	562.427	674.991	787.54
1.1925	-0.0712218	0.00443611	-0.120498	-0.149815	-0.242175	-0.212987	-0.181371	-0.145768			1.1925	-0.0712218	112.531	224.932	337.429	449.862	562.418	674.976	787.537
1.19917	-0.0748834	0.000920062	-0.128077	-0.149238	-0.249939	-0.217694	-0.189324	-0.14976			1.19917	-0.0748834	112.527	224.924	337.429	449.855	562.413	674.968	787.533
1.20583	-0.077056	0.00326348	-0.135143	-0.144457	-0.253133	-0.22128	-0.193404	-0.156			1.20583	-0.077056	112.529	224.917	337.434	449.851	562.409	674.963	787.527
1.2125	-0.0711556	0.0131387	-0.137681	-0.13753	-0.252144	-0.224405	-0.189888	-0.162814			1.2125	-0.0711556	112.539	224.915	337.441	449.852	562.406	674.967	787.52
1.21917	-0.0628277	0.0192705	-0.142164	-0.126693	-0.245096	-0.219416	-0.181083	-0.169557			1.21917	-0.0628277	112.545	224.91	337.452	449.86	562.411	674.976	787.513
1.22583	-0.0614063	0.0192571	-0.153545	-0.118602	-0.239349	-0.211941	-0.172033	-0.180061			1.22583	-0.0614063	112.545	224.899	337.46	449.865	562.419	674.985	787.503
1.2325	-0.0656199	0.0132201	-0.164335	-0.12047	-0.240714	-0.212892	-0.166709	-0.190389			1.2325	-0.0656199	112.539	224.888	337.458	449.864	562.418	674.99	787.493
1.23917	-0.0702271	0.00115014	-0.170318	-0.133154	-0.251849	-0.224364	-0.165118	-0.199121			1.23917	-0.0702271	112.527	224.882	337.445	449.853	562.406	674.992	787.484
1.24583	-0.0765295	-0.0185853	-0.174273	-0.152379	-0.27133	-0.241136	-0.168082	-0.209797			1.24583	-0.0765295	112.508	224.878	337.426	449.833	562.39	674.989	787.473
1.2525	-0.0861988	-0.0412313	-0.180747	-0.171688	-0.294387	-0.25907	-0.176321	-0.219568			1.2525	-0.0861988	112.485	224.872	337.407	449.81	562.372	674.981	787.463
1.25917	-0.0943811	-0.0538044	-0.184936	-0.181638	-0.311008	-0.274245	-0.186887	-0.224512			1.25917	-0.0943811	112.472	224.867	337.397	449.794	562.357	674.97	787.459
1.26583	-0.102417	-0.0617869	-0.187471	-0.180739	-0.315585	-0.284391	-0.202076	-0.229634			1.26583	-0.102417	112.464	224.865	337.398	449.789	562.346	674.955	787.453
1.2725	-0.110437	-0.067796	-0.193403	-0.174306	-0.316776	-0.28847	-0.219633	-0.238504			1.2725	-0.110437	112.458	224.859	337.404	449.788	562.342	674.937	787.445
1.27917	-0.118402	-0.0718136	-0.199463	-0.16674	-0.316674	-0.285029	-0.236657	-0.24729			1.27917	-0.118402	112.454	224.853	337.412	449.788	562.346	674.92	787.436
1.28583	-0.125026	-0.071715	-0.205484	-0.161633	-0.311956	-0.275825	-0.250434	-0.252436			1.28583	-0.125026	112.454	224.847	337.417	449.793	562.355	674.906	787.431
1.2925	-0.130461	-0.0668719	-0.208713	-0.160929	-0.300768	-0.268468	-0.260638	-0.254269			1.2925	-0.130461	112.459	224.844	337.418	449.804	562.362	674.896	787.429
1.29917	-0.137175	-0.0640478	-0.207037	-0.166393	-0.294092	-0.266261	-0.267829	-0.257644			1.29917	-0.137175	112.462	224.845	337.412	449.811	562.364	674.889	787.425
1.30583	-0.136851	-0.0605328	-0.199464	-0.175926	-0.297236	-0.267035	-0.267027	-0.25699			1.30583	-0.136851	112.466	224.853	337.403	449.807	562.364	674.89	787.426
1.3125	-0.127027	-0.0528161	-0.18672	-0.18312	-0.30266	-0.262988	-0.256727	-0.253565			1.3125	-0.127027	112.473	224.866	337.395	449.802	562.368	674.9	787.429
1.31917	-0.1107	-0.041155	-0.178404	-0.1818	-0.301601	-0.254977	-0.238493	-0.248102			1.31917	-0.1107	112.485	224.874	337.397	449.803	562.376	674.918	787.435
1.32583	-0.0921659	-0.0288912	-0.172528	-0.170274	-0.295763	-0.246415	-0.222819	-0.240607			1.32583	-0.0921659	112.497	224.88	337.408	449.809	562.384	674.934	787.442
1.3325	-0.0784034	-0.021864	-0.166848	-0.157034	-0.290731	-0.23584	-0.210487	-0.231195			1.3325	-0.0784034	112.504	224.885	337.421	449.814	562.395	674.946	787.452
1.33917	-0.066313	-0.0172669	-0.163412	-0.147452	-0.283616	-0.223738	-0.202212	-0.2204			1.33917	-0.066313	112.509	224.889	337.431	449.821	562.407	674.955	787.463
1.34583	-0.0629617	-0.0196109	-0.167629	-0.145424	-0.280632	-0.215086	-0.201721	-0.21416			1.34583	-0.0629617	112.507	224.885	337.433	449.824	562.416	674.955	787.469
1.3525	-0.0656773	-0.0298077	-0.17783	-0.150798	-0.281145	-0.217754	-0.207775	-0.211483			1.3525	-0.0656773	112.496	224.874	337.428	449.823	562.413	674.949	787.472
1.35917	-0.0750829	-0.0457605	-0.189987	-0.163567	-0.285653	-0.229402	-0.221472	-0.216945			1.35917	-0.0750829	112.48	224.862	337.415	449.819	562.401	674.935	787.466
1.36583	-0.0885911	-0.0641693	-0.205539	-0.183618	-0.294584	-0.249734	-0.234026	-0.231539			1.36583	-0.0885911	112.462	224.847	337.395	449.81	562.381	674.923	787.452
1.3725	-0.0999959	-0.0783941	-0.220008	-0.20619	-0.306684	-0.272222	-0.243524	-0.25244			1.3725	-0.0999959	112.448	224.832	337.372	449.798	562.359	674.913	787.431
1.37917	-0.106852	-0.0892174	-0.231564	-0.226317	-0.320521	-0.296309	-0.251334	-0.274707			1.37917	-0.106852	112.437	224.821	337.352	449.784	562.334	674.906	787.408
1.38583	-0.104983	-0.0921656	-0.234336	-0.239955	-0.327998	-0.317937	-0.25614	-0.290053			1.38583	-0.104983	112.434	224.818	337.338	449.777	562.313	674.901	787.393
1.3925	-0.103863	-0.0875615	-0.226912	-0.24525	-0.32818	-0.327783	-0.259789	-0.299277			1.3925	-0.103863	112.439	224.825	337.333	449.776	562.303	674.897	787.384
1.39917	-0.107478	-0.079036	-0.213779	-0.24059	-0.331062	-0.328553	-0.257682	-0.302673			1.39917	-0.107478	112.447	224.839	337.338	449.774	562.302	674.899	787.38
1.40583	-0.113546	-0.0654493	-0.198116	-0.229813	-0.334792	-0.320229	-0.252783	-0.299099			1.40583	-0.113546	112.461	224.854	337.349	449.77	562.311	674.904	787.384
1.4125	-0.120656	-0.0529516	-0.190049	-0.220299	-0.336718	-0.313137	-0.251786	-0.293278			1.4125	-0.120656	112.473	224.862	337.358	449.768	562.318	674.905	787.39
1.41917	-0.124024	-0.041591	-0.189708	-0.213599	-0.3347	-0.309949	-0.254201	-0.287162			1.41917	-0.124024	112.485	224.863	337.365	449.77	562.321	674.903	787.396
1.42583	-0.12425	-0.0372767	-0.192936	-0.20898	-0.334052	-0.307447	-0.260626	-0.286186			1.42583	-0.12425	112.489	224.859	337.369	449.771	562.323	674.896	787.397
1.4325	-0.120584	-0.0389924	-0.200623	-0.208663	-0.335386	-0.307633	-0.26888	-0.293623			1.4325	-0.120584	112.487	224.852	337.37	449.769	562.323	674.888	787.389
1.43917	-0.116823	-0.0433906	-0.207482	-0.214738	-0.333916	-0.310655	-0.280378	-0.305174			1.43917	-0.116823	112.483	224.845	337.364	449.771	562.32	674.877	787.378
1.44583	-0.110226	-0.0516594	-0.21095	-0.227033	-0.331009	-0.316166	-0.290948	-0.314397			1.44583	-0.110226	112.474	224.841	337.351	449.774	562.315	674.866	787.369
1.4525	-0.103251	-0.0625115	-0.210182	-0.237696	-0.331771	-0.320419	-0.2978	-0.317619			1.4525	-0.103251	112.464	224.842	337.341	449.773	562.31	674.859	787.365
1.45917	-0.0977408	-0.0724684	-0.212426	-0.245744	-0.338127	-0.320419	-0.300397	-0.31947			1.45917	-0.0977408	112.454	224.84	337.333	449.766	562.31	674.856	787.364
1.46583	-0.0982533	-0.0777677	-0.219627	-0.251402	-0.344426	-0.319522	-0.301386	-0.323816			1.46583	-0.0982533	112.448	224.833	337.327	449.76	562.311	674.856	787.359
1.4725	-0.101943	-0.0770388	-0.225434	-0.259432	-0.347623	-0.327168	-0.304599	-0.326901			1.4725	-0.101943	112.449	224.827	337.319	449.757	562.304	674.852	787.356
1.47917	-0.102337	-0.0744951	-0.229286	-0.270453	-0.348503	-0.339402	-0.310715	-0.327696			1.47917	-0.102337	112.452	224.823	337.308	449.756	562.291	674.846	787.355
1.48583	-0.102745	-0.0733998	-0.231477	-0.281907	-0.351322	-0.35049	-0.318753	-0.328031			1.48583	-0.102745	112.453	224.821	337.297	449.753	562.28	674.838	787.355
1.4925	-0.103984	-0.0701472	-0.235151	-0.291321	-0.354902	-0.352955	-0.328575	-0.331931			1.4925	-0.103984	112.456	224.817	337.287	449.75	562.278	674.828	787.351
1.49917	-0.106776	-0.0681241	-0.236758	-0.294651	-0.35469	-0.35432	-0.336612	-0.33706			1.49917	-0.106776	112.458	224.816	337.284	449.75	562.276	674.82	787.346
1.50583	-0.113607	-0.0717772	-0.23943	-0.29746	-0.354225	-0.358002	-0.345349	-0.340713			1.50583	-0.113607	112.454	224.813	337.281	449.75	562.273	674.812	787.342
1.5125	-0.122472	-0.0842704	-0.247222	-0.298675	-0.36041	-0.361698	-0.352308	-0.339378			1.5125	-0.122472	112.442	224.805	337.28	449.744	562.269	674.805	787.344
1.51917	-0.13207	-0.10105	-0.26171	-0.295463	-0.375592	-0.366016	-0.359521	-0.338991			1.51917	-0.13207	112.425	224.791	337.283	449.729	562.265	674.797	787.344
1.52583	-0.135841	-0.117192	-0.279307	-0.290094	-0.391113	-0.373666	-0.365199	-0.341306			1.52583	-0.135841	112.409	224.773	337.288	449.713	562.257	674.792	787.342
1.5325	-0.139792	-0.136065	-0.293969	-0.289178	-0.405996	-0.386015	-0.371535	-0.349688			1.5325	-0.139792	112.39	224.758	337.289	449.699	562.245	674.785	787.333
1.53917	-0.148801	-0.153103	-0.305793	-0.297753	-0.422792	-0.401964	-0.381974	-0.361004			1.53917	-0.148801	112.373	224.747	337.281	449.682	562.229	674.775	787.322
1.54583	-0.158469	-0.16194	-0.312097	-0.312155	-0.440323	-0.414339	-0.392596	-0.371748			1.54583	-0.158469	112.364	224.74	337.266	449.664	562.216	674.764	787.311
1.5525	-0.166663	-0.161167	-0.315527	-0.326723	-0.450203	-0.42015	-0.401744	-0.378605			1.5525	-0.166663	112.365	224.737	337.252	449.654	562.211	674.755	787.304
1.55917	-0.171294	-0.153288	-0.316564	-0.338478	-0.451148	-0.420662	-0.404945	-0.379785			1.55917	-0.171294	112.373	224.736	337.24	449.653	562.21	674.752	787.303
1.56583	-0.176065	-0.14232	-0.312687	-0.34748	-0.450123	-0.420193	-0.403517	-0.37597			1.56583	-0.176065	112.384	224.74	337.231	449.654	562.211	674.753	787.307
1.5725	-0.181259	-0.128388	-0.304342	-0.354063	-0.450952	-0.416336	-0.397266	-0.368714			1.5725	-0.181259	112.398	224.748	337.224	449.654	562.214	674.76	787.314
1.57917	-0.184718	-0.116256	-0.294011	-0.354711	-0.453965	-0.407989	-0.38499	-0.358489			1.57917	-0.184718	112.41	224.758	337.224	449.651	562.223	674.772	787.325
1.58583	-0.188571	-0.11397	-0.287071	-0.349357	-0.456045	-0.403096	-0.37263	-0.352389			1.58583	-0.188571	112.412	224.765	337.229	449.649	562.228	674.784	787.331
1.5925	-0.193705	-0.118002	-0.283752	-0.347095	-0.45866	-0.409672	-0.369181	-0.357375			1.5925	-0.193705	112.408	224.769	337.231	449.646	562.221	674.788	787.326
1.59917	-0.197811	-0.123855	-0.283102	-0.353314	-0.458877	-0.424522	-0.372334	-0.369903			1.59917	-0.197811	112.402	224.769	337.225	449.646	562.206	674.785	787.313
1.60583	-0.201331	-0.134196	-0.290294	-0.365255	-0.460701	-0.440486	-0.382052	-0.389304			1.60583	-0.201331	112.392	224.762	337.213	449.644	562.19	674.775	787.294
1.6125	-0.197897	-0.143064	-0.307903	-0.375402	-0.463678	-0.463951	-0.393877	-0.405801			1.6125	-0.197897	112.383	224.744	337.203	449.641	562.167	674.763	787.277
1.61917	-0.188565	-0.148697	-0.325184	-0.382776	-0.465679	-0.493493	-0.409817	-0.417634			1.61917	-0.188565	112.377	224.727	337.196	449.639	562.137	674.747	787.265
1.62583	-0.173412	-0.147964	-0.336176	-0.391482	-0.465428	-0.519129	-0.422321	-0.423576			1.62583	-0.173412	112.378	224.716	337.187	449.639	562.112	674.735	787.259
1.6325	-0.156142	-0.14778	-0.343716	-0.398164	-0.468484	-0.529768	-0.427939	-0.425299			1.6325	-0.156142	112.378	224.709	337.18	449.636	562.101	674.729	787.258
1.63917	-0.146062	-0.151921	-0.351471	-0.398292	-0.480053	-0.529925	-0.431687	-0.427532			1.63917	-0.146062	112.374	224.701	337.18	449.625	562.101	674.725	787.256
1.64583	-0.145398	-0.155362	-0.35908	-0.396563	-0.491518	-0.528482	-0.433884	-0.427159			1.64583	-0.145398	112.371	224.693	337.182	449.613	562.102	674.723	787.256
1.6525	-0.151328	-0.157677	-0.356938	-0.395721	-0.49763	-0.52421	-0.433615	-0.425182			1.6525	-0.151328	112.368	224.695	337.183	449.607	562.107	674.723	787.258
1.65917	-0.151245	-0.154681	-0.351096	-0.391846	-0.496822	-0.510409	-0.426857	-0.421233			1.65917	-0.151245	112.371	224.701	337.187	449.608	562.12	674.73	787.262
1.66583	-0.145736	-0.147482	-0.344919	-0.38136	-0.493108	-0.489781	-0.420871	-0.421664			1.66583	-0.145736	112.379	224.707	337.197	449.611	562.141	674.736	787.261
1.6725	-0.141211	-0.138908	-0.341296	-0.367694	-0.487791	-0.474684	-0.422068	-0.424056			1.6725	-0.141211	112.387	224.711	337.211	449.617	562.156	674.735	787.259
1.67917	-0.139451	-0.132994	-0.338041	-0.357888	-0.484878	-0.469198	-0.426507	-0.427203			1.67917	-0.139451	112.393	224.714	337.221	449.62	562.162	674.73	787.256
1.68583	-0.138536	-0.131639	-0.335869	-0.350631	-0.487246	-0.466508	-0.432268	-0.431093			1.68583	-0.138536	112.395	224.716	337.228	449.617	562.164	674.725	787.252
1.6925	-0.139248	-0.134993	-0.336488	-0.342814	-0.48903	-0.464313	-0.439655	-0.436354			1.6925	-0.139248	112.391	224.716	337.236	449.616	562.166	674.717	787.247
1.69917	-0.149483	-0.144472	-0.340788	-0.340073	-0.489481	-0.469506	-0.450844	-0.44631			1.69917	-0.149483	112.382	224.712	337.238	449.615	562.161	674.706	787.237
1.70583	-0.165125	-0.159052	-0.342931	-0.344467	-0.488216	-0.487064	-0.459333	-0.456598			1.70583	-0.165125	112.367	224.709	337.234	449.616	562.144	674.698	787.226
1.7125	-0.178706	-0.170474	-0.342173	-0.35307	-0.488056	-0.506009	-0.459563	-0.467544			1.7125	-0.178706	112.356	224.71	337.225	449.617	562.125	674.697	787.216
1.71917	-0.183296	-0.173945	-0.339417	-0.357493	-0.486505	-0.520479	-0.45557	-0.477691			1.71917	-0.183296	112.352	224.713	337.221	449.618	562.11	674.701	787.205
1.72583	-0.181966	-0.173211	-0.336842	-0.357972	-0.483571	-0.533076	-0.452809	-0.490785			1.72583	-0.181966	112.353	224.715	337.22	449.621	562.098	674.704	787.192
1.7325	-0.179664	-0.173359	-0.337597	-0.360411	-0.484757	-0.544232	-0.451461	-0.507145			1.7325	-0.179664	112.353	224.715	337.218	449.62	562.087	674.705	787.176
1.73917	-0.178889	-0.17565	-0.33995	-0.365491	-0.495106	-0.548789	-0.450686	-0.520403			1.73917	-0.178889	112.35	224.712	337.213	449.609	562.082	674.706	787.163
1.74583	-0.185313	-0.179418	-0.34811	-0.3753	-0.515228	-0.544196	-0.452819	-0.52894			1.74583	-0.185313	112.347	224.704	337.203	449.589	562.087	674.704	787.154
1.7525	-0.195382	-0.182867	-0.359709	-0.38556	-0.537998	-0.540843	-0.460981	-0.529527			1.7525	-0.195382	112.343	224.693	337.193	449.567	562.09	674.696	787.154
1.75917	-0.204519	-0.192562	-0.370814	-0.397387	-0.554649	-0.538255	-0.471548	-0.526348			1.75917	-0.204519	112.334	224.681	337.181	449.55	562.092	674.685	787.157
1.76583	-0.210901	-0.210577	-0.380521	-0.412804	-0.566364	-0.5363	-0.484606	-0.525767			1.76583	-0.210901	112.316	224.672	337.166	449.538	562.094	674.672	787.157
1.7725	-0.21424	-0.229624	-0.389183	-0.433216	-0.575989	-0.538689	-0.498435	-0.529555			1.7725	-0.21424	112.297	224.663	337.145	449.529	562.092	674.658	787.153
1.77917	-0.213045	-0.242016	-0.396042	-0.450337	-0.584844	-0.550351	-0.510115	-0.534794			1.77917	-0.213045	112.284	224.656	337.128	449.52	562.08	674.647	787.148
1.78583	-0.211971	-0.250375	-0.399246	-0.456775	-0.58629	-0.56536	-0.517624	-0.538861			1.78583	-0.211971	112.276	224.653	337.122	449.518	562.065	674.639	787.144
1.7925	-0.214968	-0.259244	-0.402621	-0.458178	-0.583393	-0.574933	-0.522051	-0.542485			1.7925	-0.214968	112.267	224.65	337.12	449.521	562.056	674.635	787.141
1.79917	-0.22427	-0.267831	-0.408562	-0.457969	-0.582447	-0.580039	-0.526108	-0.542966			1.79917	-0.22427	112.258	224.644	337.12	449.522	562.051	674.631	787.14
1.80583	-0.237101	-0.270101	-0.414058	-0.459526	-0.587042	-0.585488	-0.529879	-0.53713			1.80583	-0.237101	112.256	224.638	337.119	449.518	562.045	674.627	787.146
1.8125	-0.249566	-0.266935	-0.413772	-0.455464	-0.594761	-0.591716	-0.533284	-0.524904			1.8125	-0.249566	112.259	224.639	337.123	449.51	562.039	674.624	787.158
1.81917	-0.262151	-0.266334	-0.408765	-0.448954	-0.600895	-0.595726	-0.541101	-0.514766			1.81917	-0.262151	112.26	224.644	337.129	449.504	562.035	674.616	787.168
1.82583	-0.26936	-0.266926	-0.400888	-0.445113	-0.608574	-0.601236	-0.553555	-0.515358			1.82583	-0.26936	112.259	224.651	337.133	449.496	562.03	674.603	787.168
1.8325	-0.269103	-0.268281	-0.391604	-0.445448	-0.617025	-0.608662	-0.565218	-0.528157			1.8325	-0.269103	112.258	224.661	337.133	449.488	562.022	674.592	787.155
1.83917	-0.262465	-0.260268	-0.380602	-0.446792	-0.621259	-0.618	-0.568117	-0.543509			1.83917	-0.262465	112.266	224.672	337.132	449.483	562.013	674.589	787.14
1.84583	-0.253009	-0.24951	-0.370381	-0.446059	-0.615482	-0.624104	-0.564384	-0.558977			1.84583	-0.253009	112.277	224.682	337.132	449.489	562.007	674.593	787.124
1.8525	-0.247584	-0.243944	-0.365683	-0.447126	-0.60646	-0.627362	-0.56325	-0.580115			1.8525	-0.247584	112.282	224.687	337.131	449.498	562.003	674.594	787.103
1.85917	-0.251005	-0.249883	-0.372237	-0.456747	-0.606661	-0.634499	-0.575254	-0.613709			1.85917	-0.251005	112.276	224.68	337.122	449.498	561.996	674.582	787.069
1.86583	-0.271669	-0.27502	-0.40037	-0.482632	-0.622924	-0.658285	-0.606886	-0.661735			1.86583	-0.271669	112.251	224.652	337.096	449.482	561.972	674.55	787.021
1.8725	-0.318562	-0.324018	-0.449716	-0.52428	-0.660133	-0.711755	-0.664269	-0.728853			1.8725	-0.318562	112.202	224.603	337.054	449.444	561.919	674.493	786.954
1.87917	-0.397995	-0.406569	-0.523896	-0.584212	-0.720876	-0.803011	-0.755623	-0.824278			1.87917	-0.397995	112.12	224.528	336.994	449.384	561.828	674.401	786.859
1.88583	-0.512281	-0.519236	-0.624339	-0.666736	-0.807324	-0.932445	-0.877539	-0.950296			1.88583	-0.512281	112.007	224.428	336.912	449.297	561.698	674.279	786.733
1.8925	-0.656311	-0.658456	-0.754919	-0.775498	-0.91756	-1.0982	-1.02157	-1.10096			1.8925	-0.656311	111.868	224.297	336.803	449.187	561.533	674.135	786.582
1.89917	-0.826227	-0.815089	-0.912917	-0.909178	-1.04457	-1.29554	-1.18052	-1.26284			1.89917	-0.826227	111.711	224.139	336.669	449.06	561.335	673.976	786.42
1.90583	-1.00574	-0.972819	-1.08182	-1.05618	-1.17965	-1.50713	-1.34191	-1.42295			1.90583	-1.00574	111.553	223.97	336.522	448.925	561.124	673.815	786.26
1.9125	-1.17494	-1.11468	-1.2417	-1.20492	-1.30995	-1.70729	-1.49061	-1.57006			1.9125	-1.17494	111.411	223.811	336.374	448.795	560.923	673.666	786.113
1.91917	-1.30795	-1.2233	-1.37622	-1.34157	-1.42363	-1.87255	-1.60454	-1.68679			1.91917	-1.30795	111.303	223.676	336.237	448.681	560.758	673.552	785.996
1.92583	-1.38716	-1.28921	-1.4677	-1.4475	-1.50357	-1.99605	-1.67279	-1.75794			1.92583	-1.38716	111.237	223.585	336.131	448.601	560.635	673.484	785.925
1.9325	-1.41242	-1.30539	-1.50549	-1.50872	-1.53903	-2.06632	-1.68946	-1.77651			1.9325	-1.41242	111.221	223.547	336.07	448.566	560.564	673.467	785.907
1.93917	-1.37733	-1.26672	-1.48334	-1.51399	-1.52478	-2.07583	-1.65294	-1.74213			1.93917	-1.37733	111.259	223.569	336.064	448.58	560.555	673.504	785.941
1.94583	-1.28105	-1.17246	-1.40359	-1.45979	-1.45816	-2.02277	-1.56143	-1.65359			1.94583	-1.28105	111.354	223.649	336.119	448.646	560.608	673.595	786.029
1.9525	-1.1338	-1.03489	-1.28094	-1.35282	-1.3436	-1.91973	-1.42515	-1.5165			1.9525	-1.1338	111.491	223.771	336.226	448.761	560.711	673.732	786.167
1.95917	-0.956072	-0.868808	-1.12538	-1.20539	-1.19333	-1.78294	-1.25934	-1.34517			1.95917	-0.956072	111.657	223.927	336.373	448.911	560.848	673.898	786.338
1.96583	-0.76964	-0.687667	-0.949481	-1.03457	-1.0245	-1.62117	-1.08626	-1.16403			1.96583	-0.76964	111.838	224.103	336.544	449.08	561.01	674.071	786.519
1.9725	-0.574011	-0.500505	-0.765251	-0.854589	-0.850461	-1.44703	-0.916857	-0.986879			1.9725	-0.574011	112.026	224.287	336.724	449.254	561.184	674.24	786.696
1.97917	-0.375957	-0.317108	-0.588366	-0.676615	-0.67534	-1.26962	-0.751704	-0.818264			1.97917	-0.375957	112.209	224.464	336.902	449.429	561.361	674.405	786.865
1.98583	-0.188761	-0.149668	-0.426302	-0.511734	-0.507672	-1.098	-0.599317	-0.665129			1.98583	-0.188761	112.376	224.626	337.067	449.597	561.533	674.558	787.018
1.9925	-0.0155771	0.00261086	-0.277764	-0.365452	-0.356398	-0.940273	-0.460943	-0.525248			1.9925	-0.0155771	112.529	224.775	337.213	449.748	561.69	674.696	787.158
1.99917	0.161561	0.159983	-0.131154	-0.228167	-0.213815	-0.791163	-0.322906	-0.382181			1.99917	0.161561	112.686	224.921	337.35	449.891	561.84	674.834	787.301
2.00583	0.377465	0.35479	0.0346992	-0.0762895	-0.0577414	-0.636193	-0.14801	-0.201679			2.00583	0.377465	112.881	225.087	337.502	450.047	561.995	675.009	787.481
2.0125	0.664179	0.620644	0.255979	0.125368	0.147532	-0.446104	0.10771	0.0527313			2.0125	0.664179	113.147	225.308	337.704	450.252	562.185	675.265	787.736
2.01917	1.06828	1.00973	0.583262	0.416973	0.440181	-0.178518	0.489401	0.43276			2.01917	1.06828	113.536	225.636	337.995	450.545	562.452	675.646	788.116
2.02583	1.65143	1.58953	1.07509	0.856241	0.874567	0.222405	1.06063	1.00111			2.02583	1.65143	114.116	226.127	338.435	450.979	562.853	676.218	788.684
2.0325	2.47999	2.42174	1.79268	1.5067	1.51556	0.817002	1.87965	1.82093			2.0325	2.47999	114.948	226.845	339.085	451.62	563.448	677.037	789.504
2.03917	3.60663	3.5511	2.79062	2.42474	2.42305	1.66175	2.99294	2.94217			2.03917	3.60663	116.077	227.843	340.003	452.528	564.292	678.15	790.625
2.04583	5.06134	5.01047	4.1123	3.65664	3.64473	2.8044	4.43572	4.40012			2.04583	5.06134	117.537	229.165	341.235	453.749	565.435	679.593	792.083
2.0525	6.86827	6.82955	5.78434	5.23312	5.21598	4.276	6.23742	6.22397			2.0525	6.86827	119.356	230.837	342.812	455.321	566.907	681.394	793.907
2.05917	9.04404	9.02294	7.82984	7.17756	7.16027	6.09395	8.41843	8.4288			2.05917	9.04404	121.549	232.882	344.756	457.265	568.725	683.575	796.112
2.06583	11.6031	11.602	10.2604	9.50362	9.48975	8.27066	10.9842	11.0208			2.06583	11.6031	124.128	235.313	347.082	459.594	570.901	686.141	798.704
2.0725	14.5583	14.5794	13.0893	12.2217	12.2142	10.8231	13.9518	14.0072			2.0725	14.5583	127.106	238.142	349.8	462.319	573.454	689.109	801.69
2.07917	17.9269	17.9759	16.3306	15.35	15.3485	13.7759	17.3457	17.4103			2.07917	17.9269	130.502	241.383	352.928	465.453	576.407	692.503	805.093
2.08583	21.7353	21.8207	20.0033	18.8997	18.9127	17.1516	21.195	21.2614			2.08583	21.7353	134.347	245.056	356.478	469.017	579.782	696.352	808.944
2.0925	26.0261	26.1518	24.1409	22.9069	22.9364	20.9821	25.5354	25.6068			2.0925	26.0261	138.678	249.193	360.485	473.041	583.613	700.692	813.29
2.09917	30.8589	31.0263	28.7962	27.4214	27.4696	25.3228	30.4221	30.506			2.09917	30.8589	143.552	253.848	365	477.574	587.954	705.579	818.189
2.10583	36.3076	36.5185	34.0403	32.5081	32.5798	30.2367	35.9399	36.0427			2.10583	36.3076	149.045	259.093	370.087	482.684	592.867	711.097	823.726
2.1125	42.465	42.7247	39.961	38.2496	38.3567	35.8035	42.1913	42.3179			2.1125	42.465	155.251	265.013	375.828	488.461	598.434	717.348	830.001
2.11917	49.4464	49.7624	46.6698	44.7455	44.9108	42.1161	49.3062	49.4491			2.11917	49.4464	162.289	271.722	382.324	495.015	604.747	724.463	837.132
2.12583	57.3766	57.7522	54.2965	52.1286	52.3726	49.2913	57.4157	57.5529			2.12583	57.3766	170.278	279.349	389.707	502.477	611.922	732.573	845.236
2.1325	66.3062	66.7377	62.9382	60.5008	60.8587	57.4358	66.5842	66.6776			2.1325	66.3062	179.264	287.99	398.079	510.963	620.067	741.741	854.361
2.13917	76.0136	76.4724	72.4923	69.8136	70.3537	66.5298	76.6135	76.5997			2.13917	76.0136	188.999	297.545	407.392	520.458	629.161	751.77	864.283
2.14583	85.7533	86.1795	82.4174	79.6257	80.4747	76.2147	86.7833	86.5576			2.14583	85.7533	198.706	307.47	417.204	530.579	638.845	761.94	874.241
2.1525	94.1942	94.4983	91.5684	88.9037	90.2346	85.576	95.7463	95.1883			2.1525	94.1942	207.024	316.621	426.482	540.339	648.207	770.903	882.871
2.15917	99.7251	99.8004	98.354	96.1225	98.0891	93.1781	101.803	100.845			2.15917	99.7251	212.327	323.406	433.701	548.194	655.809	776.96	888.528
2.16583	101.018	100.778	101.265	99.7236	102.39	97.4591	103.515	102.185			2.16583	101.018	213.304	326.317	437.302	552.494	660.09	778.672	889.868
2.1725	97.5636	96.9617	99.4455	98.7162	102.012	97.3106	100.279	98.6826			2.1725	97.5636	209.488	324.498	436.295	552.116	659.941	775.436	886.366
2.17917	89.9248	88.9773	93.0599	93.0809	96.8058	92.5352	92.6008	90.8966			2.17917	89.9248	201.503	318.112	430.659	546.91	655.166	767.758	878.58
2.18583	79.7042	78.4792	83.3538	83.8856	87.7419	84.0089	82.066	80.4438			2.18583	79.7042	191.005	308.406	421.464	537.847	646.64	757.223	868.127
2.1925	69.2217	67.8034	72.4467	73.1232	76.773	73.5522	71.0394	69.6816			2.1925	69.2217	180.33	297.499	410.702	526.878	636.183	746.196	857.365
2.19917	60.9085	59.3542	62.8207	63.248	66.4106	63.5407	62.0744	61.0837			2.19917	60.9085	171.88	287.873	400.826	516.515	626.171	737.231	848.767
2.20583	56.5568	54.8274	56.5638	56.454	59.0038	56.2444	57.0947	56.4625			2.20583	56.5568	167.354	281.616	394.032	509.108	618.875	732.252	844.146
2.2125	56.7012	54.6175	54.6615	53.9475	55.9517	53.0809	56.7308	56.3561			2.2125	56.7012	167.144	279.714	391.526	506.056	615.712	731.888	844.039
2.21917	60.4454	57.716	56.6722	55.53	57.2161	54.126	60.1216	59.8575			2.21917	60.4454	170.242	281.725	393.108	507.321	616.757	735.279	847.541
2.22583	65.8317	62.1457	60.9587	59.7263	61.3948	58.1264	65.2957	65.0082			2.22583	65.8317	174.672	286.011	397.305	511.499	620.757	740.453	852.691
2.2325	70.5403	65.7055	65.3172	64.3695	66.2863	63.0135	69.8904	69.4935			2.2325	70.5403	178.232	290.369	401.948	516.391	625.644	745.047	857.177
2.23917	72.6053	66.6369	67.7159	67.3361	69.6586	66.614	71.8905	71.3662			2.23917	72.6053	179.163	292.768	404.915	519.763	629.245	747.047	859.049
2.24583	70.8806	64.0372	66.8351	67.1355	69.8803	67.2683	70.1238	69.508			2.24583	70.8806	176.563	291.887	404.714	519.985	629.899	745.281	857.191
2.2525	65.2435	57.9854	62.3351	63.2176	66.2778	64.2066	64.4639	63.8205			2.2525	65.2435	170.512	287.387	400.796	516.382	626.837	739.621	851.504
2.25917	56.535	49.4112	54.8341	56.0018	59.1968	57.6463	55.7544	55.1595			2.25917	56.535	161.937	279.886	393.58	509.301	620.277	730.911	842.843
2.26583	46.2454	39.755	45.6418	46.6768	49.8116	48.635	45.4972	45.0021			2.26583	46.2454	152.281	270.694	384.255	499.916	611.266	720.654	832.685
2.2725	36.0317	30.4852	36.3158	36.7766	39.7207	38.675	35.3446	34.9655			2.2725	36.0317	143.011	261.368	374.355	489.825	601.306	710.502	822.649
2.27917	27.2223	22.6897	28.191	27.7096	30.4286	29.245	26.6163	26.3318			2.27917	27.2223	135.216	253.243	365.288	480.533	591.876	701.773	814.015
2.28583	20.5231	16.8592	22.0381	20.3874	22.9426	21.3929	19.9957	19.7688			2.28583	20.5231	129.385	247.09	357.966	473.047	584.024	695.153	807.452
2.2925	16.0079	12.9448	17.9867	15.106	17.6182	15.5582	15.5359	15.3271			2.2925	16.0079	125.471	243.039	352.684	467.723	578.189	690.693	803.01
2.29917	13.3065	10.565	15.693	11.6728	14.2723	11.6476	12.8587	12.6288			2.29917	13.3065	123.091	240.745	349.251	464.377	574.278	688.016	800.312
2.30583	11.8635	9.22584	14.5949	9.63623	12.4147	9.25631	11.4043	11.1327			2.30583	11.8635	121.752	239.647	347.215	462.519	571.887	686.561	798.816
2.3125	11.1405	8.48855	14.1363	8.5064	11.4855	7.8911	10.6475	10.3325			2.3125	11.1405	121.015	239.189	346.085	461.59	570.522	685.804	798.016
2.31917	10.7152	8.02552	13.866	7.87143	11.0095	7.11845	10.1797	9.83702			2.31917	10.7152	120.552	238.918	345.45	461.114	569.749	685.337	797.52
2.32583	10.3287	7.64156	13.4993	7.44211	10.6559	6.62102	9.75791	9.40109			2.32583	10.3287	120.168	238.552	345.021	460.761	569.252	684.915	797.084
2.3325	9.85033	7.23226	12.9117	7.05241	10.2424	6.21309	9.26239	8.90023			2.3325	9.85033	119.758	237.964	344.631	460.347	568.844	684.419	796.583
2.33917	9.24813	6.76458	12.0954	6.6293	9.69761	5.80398	8.664	8.3081			2.33917	9.24813	119.291	237.148	344.208	459.802	568.435	683.821	795.991
2.34583	8.55198	6.25734	11.1163	6.16038	9.03245	5.36333	7.99027	7.654			2.34583	8.55198	118.783	236.169	343.739	459.137	567.994	683.147	795.337
2.3525	7.82165	5.748	10.0631	5.66793	8.29903	4.89995	7.29331	6.98539			2.3525	7.82165	118.274	235.115	343.246	458.404	567.531	682.45	794.668
2.35917	7.11503	5.26795	9.02587	5.18209	7.55657	4.44248	6.62246	6.34226			2.35917	7.11503	117.794	234.078	342.761	457.661	567.073	681.779	794.025
2.36583	6.46587	4.8351	8.06532	4.73066	6.85159	4.0199	6.00572	5.75063			2.36583	6.46587	117.361	233.118	342.309	456.956	566.651	681.163	793.434
2.3725	5.88981	4.45928	7.21056	4.32678	6.21255	3.64388	5.4516	5.22031			2.3725	5.88981	116.985	232.263	341.905	456.317	566.275	680.608	792.903
2.37917	5.3898	4.13925	6.46803	3.97372	5.64397	3.31326	4.96112	4.75103			2.37917	5.3898	116.665	231.52	341.552	455.749	565.944	680.118	792.434
2.38583	4.96	3.86663	5.8298	3.6689	5.14111	3.02309	4.53133	4.34013			2.38583	4.96	116.393	230.882	341.247	455.246	565.654	679.688	792.023
2.3925	4.587	3.63037	5.28222	3.40724	4.69614	2.77184	4.15594	3.98085			2.3925	4.587	116.157	230.335	340.986	454.801	565.403	679.313	791.664
2.39917	4.26289	3.42795	4.8118	3.18053	4.30481	2.55676	3.82896	3.66923			2.39917	4.26289	115.954	229.864	340.759	454.409	565.188	678.986	791.352
2.40583	3.97851	3.2526	4.4011	2.9829	3.95882	2.37256	3.54316	3.39422			2.40583	3.97851	115.779	229.453	340.561	454.063	565.003	678.7	791.077
2.4125	3.73373	3.10063	4.04291	2.80807	3.65267	2.21621	3.29313	3.15166			2.4125	3.73373	115.627	229.095	340.387	453.757	564.847	678.45	790.835
2.41917	3.52731	2.97101	3.73702	2.66189	3.38851	2.08901	3.07813	2.94621			2.41917	3.52731	115.497	228.789	340.24	453.493	564.72	678.235	790.629
2.42583	3.35962	2.86401	3.48423	2.54574	3.16683	1.9893	2.90138	2.77866			2.42583	3.35962	115.39	228.537	340.124	453.271	564.62	678.058	790.462
2.4325	3.23007	2.7837	3.28257	2.45678	2.98536	1.91408	2.76421	2.64827			2.4325	3.23007	115.31	228.335	340.035	453.09	564.545	677.921	790.331
2.43917	3.13281	2.72889	3.12112	2.3909	2.84315	1.85966	2.66169	2.55103			2.43917	3.13281	115.255	228.173	339.969	452.948	564.49	677.819	790.234
2.44583	3.06911	2.69782	2.99671	2.34698	2.73689	1.82126	2.59179	2.48753			2.44583	3.06911	115.224	228.049	339.925	452.841	564.452	677.749	790.171
2.4525	3.03937	2.68884	2.9073	2.32823	2.66582	1.80028	2.55633	2.45519			2.4525	3.03937	115.215	227.96	339.907	452.77	564.431	677.713	790.138
2.45917	3.03994	2.69809	2.84646	2.32911	2.62101	1.79521	2.54402	2.44632			2.45917	3.03994	115.224	227.899	339.908	452.726	564.426	677.701	790.129
2.46583	3.07099	2.72775	2.80828	2.34188	2.59339	1.80388	2.5436	2.45787			2.46583	3.07099	115.254	227.861	339.92	452.698	564.435	677.7	790.141
2.4725	3.13033	2.77351	2.78621	2.36591	2.58311	1.82455	2.54477	2.47787			2.4725	3.13033	115.3	227.839	339.944	452.688	564.455	677.702	790.161
2.47917	3.21741	2.83608	2.78161	2.40276	2.58789	1.85546	2.55556	2.50134			2.47917	3.21741	115.362	227.834	339.981	452.692	564.486	677.712	790.184
2.48583	3.32125	2.90932	2.79394	2.44892	2.60998	1.89877	2.57739	2.52737			2.48583	3.32125	115.435	227.846	340.027	452.715	564.53	677.734	790.21
2.4925	3.43162	2.9918	2.82073	2.49969	2.64315	1.95235	2.60956	2.56551			2.4925	3.43162	115.518	227.873	340.078	452.748	564.583	677.766	790.249
2.49917	3.53638	3.07686	2.85912	2.55207	2.68631	2.01416	2.64708	2.6129			2.49917	3.53638	115.603	227.911	340.131	452.791	564.645	677.804	790.296
2.50583	3.62521	3.15627	2.9044	2.60914	2.73747	2.08064	2.693	2.66084			2.50583	3.62521	115.682	227.957	340.188	452.842	564.711	677.85	790.344
2.5125	3.68489	3.21889	2.94853	2.66506	2.79104	2.15028	2.74552	2.70295			2.5125	3.68489	115.745	228.001	340.244	452.896	564.781	677.902	790.386
2.51917	3.71372	3.26226	2.98709	2.71395	2.84293	2.22084	2.79963	2.74442			2.51917	3.71372	115.788	228.039	340.292	452.948	564.852	677.957	790.427
2.52583	3.71736	3.29194	3.02284	2.75621	2.88833	2.28928	2.8519	2.79031			2.52583	3.71736	115.818	228.075	340.335	452.993	564.92	678.009	790.473
2.5325	3.70392	3.31516	3.0563	2.79933	2.92938	2.35038	2.90475	2.84023			2.5325	3.70392	115.841	228.109	340.378	453.034	564.981	678.062	790.523
2.53917	3.6815	3.33612	3.09067	2.85284	2.97191	2.40443	2.96386	2.89409			2.53917	3.6815	115.862	228.143	340.431	453.077	565.035	678.121	790.577
2.54583	3.65779	3.35976	3.12411	2.91336	3.02147	2.45637	3.02694	2.95063			2.54583	3.65779	115.886	228.176	340.492	453.126	565.087	678.184	790.634
2.5525	3.64315	3.39387	3.16187	2.9775	3.07913	2.5101	3.09335	3.01336			2.5525	3.64315	115.92	228.214	340.556	453.184	565.141	678.25	790.696
2.55917	3.63887	3.43825	3.20896	3.04588	3.14041	2.56785	3.16251	3.08158			2.55917	3.63887	115.964	228.261	340.624	453.245	565.199	678.319	790.765
2.56583	3.64484	3.48925	3.26408	3.11791	3.20145	2.62514	3.22808	3.15213			2.56583	3.64484	116.015	228.316	340.696	453.306	565.256	678.385	790.835
2.5725	3.65237	3.53482	3.31776	3.18865	3.25841	2.67804	3.28377	3.21248			2.5725	3.65237	116.061	228.37	340.767	453.363	565.309	678.441	790.896
2.57917	3.66299	3.57661	3.35957	3.24079	3.30664	2.7242	3.33111	3.26095			2.57917	3.66299	116.103	228.412	340.819	453.411	565.355	678.488	790.944
2.58583	3.67726	3.61802	3.39417	3.27246	3.34915	2.76671	3.3778	3.30473			2.58583	3.67726	116.144	228.446	340.851	453.454	565.397	678.535	790.988
2.5925	3.69422	3.65383	3.42686	3.29406	3.39117	2.8094	3.4229	3.34723			2.5925	3.69422	116.18	228.479	340.873	453.496	565.44	678.58	791.03
2.59917	3.71085	3.68515	3.45594	3.31654	3.43191	2.8473	3.46194	3.38522			2.59917	3.71085	116.211	228.508	340.895	453.537	565.478	678.619	791.068
2.60583	3.72863	3.71647	3.48444	3.34253	3.47019	2.87781	3.50118	3.41844			2.60583	3.72863	116.243	228.537	340.921	453.575	565.509	678.658	791.101
2.6125	3.76134	3.77144	3.52547	3.37683	3.51731	2.91279	3.5544	3.46627			2.6125	3.76134	116.298	228.578	340.955	453.622	565.544	678.711	791.149
2.61917	3.81354	3.8572	3.59969	3.4361	3.59082	2.96888	3.63472	3.54201			2.61917	3.81354	116.383	228.652	341.015	453.695	565.6	678.792	791.225
2.62583	3.89015	3.97084	3.70903	3.53369	3.69318	3.05258	3.73565	3.63848			2.62583	3.89015	116.497	228.761	341.112	453.798	565.683	678.893	791.322
2.6325	3.99099	4.10916	3.84593	3.66564	3.81595	3.16001	3.8551	3.75201			2.6325	3.99099	116.635	228.898	341.244	453.921	565.791	679.012	791.435
2.63917	4.11546	4.27276	4.00431	3.82094	3.96039	3.29187	3.99243	3.8808			2.63917	4.11546	116.799	229.057	341.399	454.065	565.923	679.149	791.564
2.64583	4.24865	4.45236	4.17835	3.98754	4.12526	3.44719	4.14041	4.01796			2.64583	4.24865	116.979	229.231	341.566	454.23	566.078	679.297	791.701
2.6525	4.37068	4.61672	4.34928	4.15363	4.29131	3.61085	4.27961	4.13893			2.6525	4.37068	117.143	229.402	341.732	454.396	566.242	679.437	791.822
2.65917	4.45981	4.73674	4.49174	4.29981	4.42604	3.7602	4.37731	4.21937			2.65917	4.45981	117.263	229.544	341.878	454.531	566.391	679.534	791.902
2.66583	4.49543	4.79557	4.57839	4.39718	4.50589	3.86391	4.41723	4.25246			2.66583	4.49543	117.322	229.631	341.976	454.61	566.495	679.574	791.935
2.6725	4.47071	4.78944	4.59993	4.42617	4.52164	3.90351	4.39489	4.23107			2.6725	4.47071	117.316	229.652	342.005	454.626	566.534	679.552	791.914
2.67917	4.38416	4.71025	4.5482	4.38046	4.46985	3.87219	4.30739	4.14901			2.67917	4.38416	117.236	229.601	341.959	454.574	566.503	679.464	791.832
2.68583	4.24664	4.56108	4.42574	4.2704	4.35172	3.77484	4.15604	4.01081			2.68583	4.24664	117.087	229.478	341.849	454.456	566.406	679.313	791.694
2.6925	4.07014	4.35824	4.24458	4.10793	4.17841	3.62443	3.95331	3.82609			2.6925	4.07014	116.884	229.297	341.686	454.283	566.255	679.11	791.509
2.69917	3.86075	4.11083	4.01406	3.90222	3.96072	3.42429	3.70959	3.59489			2.69917	3.86075	116.637	229.066	341.481	454.065	566.055	678.866	791.278
2.70583	3.53987	3.73228	3.71356	3.64352	3.68675	3.17013	3.34579	3.22111			2.70583	3.53987	116.258	228.766	341.222	453.791	565.801	678.503	790.904
2.7125	2.50988	2.58464	3.05489	3.17371	3.16145	2.71698	2.28576	2.07586			2.7125	2.50988	115.111	228.107	340.752	453.266	565.348	677.443	789.759
2.71917	-1.51286	-1.66807	0.634923	1.54932	1.31198	1.16678	-1.66163	-2.15445			2.71917	-1.51286	110.858	225.687	339.128	451.417	563.798	673.495	785.529
2.72583	-13.4676	-13.8358	-7.31667	-4.13449	-5.06383	-4.48894	-13.212	-14.2659			2.72583	-13.4676	98.6903	217.736	333.444	445.041	558.142	661.945	773.417
2.7325	-39.0091	-39.025	-26.3608	-18.8172	-21.2986	-19.8877	-37.7402	-39.4212			2.7325	-39.0091	73.5012	198.691	318.761	428.806	542.743	637.417	748.262
2.73917	-79.1133	-77.4416	-59.6268	-46.3125	-51.3686	-50.2261	-76.134	-77.99			2.73917	-79.1133	35.0846	165.426	291.266	398.736	512.405	599.023	709.693
2.74583	-126.486	-121.569	-103.019	-84.5367	-92.8324	-94.4539	-121.438	-122.615			2.74583	-126.486	-9.04334	122.033	253.042	357.272	468.177	553.719	665.068
2.7525	-169.19	-160.18	-146.173	-124.926	-136.429	-143.215	-162.349	-162.08			2.7525	-169.19	-47.6538	78.8798	212.653	313.676	419.416	512.808	625.603
2.75917	-197.338	-184.485	-178.648	-157.509	-171.594	-184.124	-189.616	-187.537			2.75917	-197.338	-71.9591	46.4039	180.069	278.51	378.506	485.541	600.146
2.76583	-205.46	-189.733	-193.962	-175.579	-191.258	-208.08	-198.135	-194.238			2.76583	-205.46	-77.2073	31.09	161.999	258.846	354.551	477.022	593.445
2.7725	-191.26	-174.04	-188.951	-175.762	-191.795	-210.264	-185.715	-180.269			2.7725	-191.26	-61.5137	36.1011	161.816	258.31	352.366	489.441	607.414
2.77917	-156.847	-140.031	-163.655	-157.303	-172.433	-189.141	-154.329	-148.026			2.77917	-156.847	-27.5045	61.3972	180.276	277.672	373.49	520.828	639.657
2.78583	-111.373	-96.8915	-124.205	-124.318	-137.71	-148.689	-112.536	-106.416			2.78583	-111.373	15.6347	100.847	213.261	312.395	413.942	562.621	681.267
2.7925	-67.4926	-56.4362	-81.9261	-86.2979	-97.8066	-100.009	-72.127	-67.0773			2.7925	-67.4926	56.09	143.126	251.281	352.298	462.622	603.03	720.606
2.79917	-33.8066	-25.8783	-46.7382	-53.0089	-62.9142	-55.9053	-40.8433	-37.2208			2.79917	-33.8066	86.6479	178.314	284.569	387.19	506.725	634.314	750.462
2.80583	-11.4014	-5.5513	-21.9004	-28.7362	-37.3688	-23.3755	-19.4423	-17.1046			2.80583	-11.4014	106.975	203.152	308.842	412.736	539.255	655.715	770.578
2.8125	2.94524	7.74148	-5.20223	-12.1128	-19.6762	-2.04995	-4.79478	-3.49758			2.8125	2.94524	120.268	219.85	325.466	430.428	560.581	670.362	784.185
2.81917	12.4425	17.047	6.60218	-0.013679	-6.58693	11.6972	6.12873	6.57755			2.81917	12.4425	129.573	231.654	337.565	443.518	574.328	681.286	794.261
2.82583	19.2884	24.4662	15.8369	9.81883	4.20508	21.0149	15.3159	15.0892			2.82583	19.2884	136.992	240.889	347.397	454.31	583.646	690.473	802.772
2.8325	25.1179	31.6385	24.1125	18.7748	14.1061	28.142	24.2009	23.4922			2.8325	25.1179	144.165	249.165	356.353	464.211	590.773	699.358	811.175
2.83917	31.2689	39.7451	32.7058	27.947	24.1558	34.8153	33.8453	32.8753			2.83917	31.2689	152.271	257.758	365.525	474.26	597.446	709.002	820.558
2.84583	38.6278	49.5633	42.5425	38.183	35.1741	42.3602	44.9884	43.9347			2.84583	38.6278	162.089	267.595	375.761	485.279	604.991	720.145	831.618
2.8525	47.6152	61.4307	54.1475	50.0176	47.7035	51.6234	57.9926	57.0018			2.8525	47.6152	173.957	279.2	387.596	497.808	614.254	733.149	844.685
2.85917	58.3123	75.3539	67.7026	63.646	61.9737	62.9742	72.8982	72.0866			2.85917	58.3123	187.88	292.755	401.224	512.078	625.605	748.055	859.77
2.86583	70.5952	91.1525	83.0973	79.0157	77.9413	76.4337	89.5052	88.971			2.86583	70.5952	203.679	308.15	416.594	528.046	639.064	764.662	876.654
2.8725	84.5313	109.18	100.205	96.0112	95.4342	91.7788	107.806	107.74			2.8725	84.5313	221.706	325.257	433.59	545.539	654.41	782.963	895.423
2.87917	101.708	132.573	120.235	115.535	115.049	109.167	129.724	130.637			2.87917	101.708	245.1	345.287	453.114	565.154	671.798	804.881	918.32
2.88583	126.877	169.679	148.419	142.018	140.59	131.167	161.898	164.745			2.88583	126.877	282.206	373.471	479.596	590.695	693.797	837.055	952.428
2.8925	167.083	232.499	195.34	185.175	181.343	165.408	216.189	221.925			2.8925	167.083	345.025	420.392	522.754	631.447	728.039	891.346	1009.61
2.89917	226.891	329.461	272.864	256.957	249.937	224.008	304.265	313.067			2.89917	226.891	441.987	497.917	594.535	700.042	786.639	979.422	1100.75
2.90583	303.225	457.787	385.77	363.606	354.629	317.169	428.921	439.766			2.90583	303.225	570.313	610.822	701.185	804.733	879.8	1104.08	1227.45
2.9125	384.855	601.894	525.984	499.171	491.752	444.929	579.281	590.179			2.9125	384.855	714.42	751.037	836.749	941.856	1007.56	1254.44	1377.86
2.91917	456.355	737.607	673.587	645.414	644.355	593.849	732.775	741.332			2.91917	456.355	850.133	898.639	982.992	1094.46	1156.48	1407.93	1529.02
2.92583	502.508	838.024	802.076	776.662	786.634	740.161	860.907	864.808			2.92583	502.508	950.55	1027.13	1114.24	1236.74	1302.79	1536.06	1652.49
2.9325	511.768	880.084	884.45	865.875	890.077	855.703	935.928	933.631			2.9325	511.768	992.611	1109.5	1203.45	1340.18	1418.33	1611.09	1721.31
2.93917	480.213	852.709	900.821	891.911	930.767	914.748	939.364	930.774			2.93917	480.213	965.235	1125.87	1229.49	1380.87	1477.38	1614.52	1718.46
2.94583	414.345	762.247	846.424	847.623	898.012	902.386	869.719	856.344			2.94583	414.345	874.773	1071.48	1185.2	1348.12	1465.02	1544.88	1644.03
2.9525	329.291	630.191	734.405	743.598	799.504	821.106	743.75	728.085			2.9525	329.291	742.717	959.458	1081.18	1249.61	1383.74	1418.91	1515.77
2.95917	242.374	484.034	590.298	603.893	658.43	690.352	589.43	573.949			2.95917	242.374	596.56	815.35	941.472	1108.53	1252.98	1264.59	1361.63
2.96583	166.576	347.469	441.658	456.141	503.734	538.292	435.026	421.504			2.96583	166.576	459.995	666.71	793.719	953.838	1100.92	1110.18	1209.19
2.9725	107.98	235.061	309.594	322.508	360.122	391.3	301.066	290.343			2.9725	107.98	347.587	534.647	660.086	810.227	953.931	976.223	1078.03
2.97917	66.854	151.632	205.208	215.404	242.597	267.096	197.346	189.474			2.97917	66.854	264.158	430.26	552.982	692.701	829.726	872.503	977.157
2.98583	40.2524	94.8627	130.37	137.715	155.907	172.976	124.374	118.907			2.98583	40.2524	207.389	355.422	475.293	606.011	735.607	799.53	906.59
2.9925	24.2152	58.8679	80.937	85.8692	97.3413	107.94	76.983	73.2865			2.9925	24.2152	171.394	305.989	423.448	547.446	670.571	752.14	860.97
2.99917	15.0725	37.1999	50.3396	53.4828	60.5139	66.3308	48.0525	45.536			2.99917	15.0725	149.726	275.392	391.061	510.618	628.962	723.209	833.219
3.00583	10.0436	24.5593	32.2411	34.1689	38.5451	41.2398	31.1012	29.3215			3.00583	10.0436	137.085	257.293	371.747	488.65	603.871	706.258	817.005
3.0125	7.29742	17.2557	21.7879	22.9367	25.839	26.6764	21.3479	20.0052			3.0125	7.29742	129.782	246.84	360.515	475.944	589.307	696.505	807.688
3.01917	5.7481	12.9764	15.7502	16.4217	18.5367	18.3439	15.6983	14.6067			3.01917	5.7481	125.503	240.802	354	468.641	580.975	690.855	802.29
3.02583	4.80183	10.3673	12.171	12.5615	14.2553	13.5173	12.3149	11.371			3.02583	4.80183	122.893	237.223	350.14	464.36	576.148	687.472	799.054
3.0325	4.15441	8.67606	9.9343	10.1665	11.6254	10.6056	10.1683	9.31788			3.0325	4.15441	121.202	234.987	347.745	461.73	573.236	685.325	797.001
3.03917	3.66706	7.50218	8.43852	8.5839	9.90024	8.73293	8.70866	7.92514			3.03917	3.66706	120.028	233.491	346.162	460.005	571.364	683.866	795.608
3.04583	3.27906	6.63685	7.36882	7.4654	8.68561	7.44251	7.65166	6.91723			3.04583	3.27906	119.163	232.421	345.044	458.79	570.073	682.809	794.6
3.0525	2.96357	5.96574	6.56328	6.62922	7.77704	6.49848	6.84598	6.15027			3.0525	2.96357	118.492	231.616	344.208	457.882	569.129	682.003	793.833
3.05917	2.70122	5.42386	5.92768	5.97581	7.06377	5.7715	6.20502	5.54354			3.05917	2.70122	117.95	230.98	343.554	457.168	568.402	681.362	793.227
3.06583	2.47938	4.97203	5.40696	5.44397	6.48493	5.18957	5.67514	5.04689			3.06583	2.47938	117.498	230.459	343.022	456.59	567.82	680.832	792.73
3.0725	2.28492	4.58358	4.96544	4.99427	5.99916	4.70801	5.21842	4.62363			3.0725	2.28492	117.11	230.018	342.573	456.104	567.339	680.375	792.307
3.07917	2.11086	4.2426	4.58148	4.60004	5.57925	4.29646	4.81882	4.255			3.07917	2.11086	116.769	229.634	342.178	455.684	566.927	679.976	791.938
3.08583	1.94964	3.93639	4.2423	4.25067	5.2074	3.93626	4.46067	3.92828			3.08583	1.94964	116.463	229.295	341.829	455.312	566.567	679.618	791.611
3.0925	1.79899	3.66035	3.93605	3.93676	4.87107	3.61329	4.1374	3.6389			3.0925	1.79899	116.187	228.988	341.515	454.976	566.244	679.294	791.322
3.09917	1.66111	3.4113	3.65918	3.65178	4.56656	3.32494	3.84646	3.37839			3.09917	1.66111	115.937	228.711	341.23	454.671	565.956	679.003	791.061
3.10583	1.53643	3.18433	3.40843	3.39404	4.28769	3.06556	3.58445	3.13999			3.10583	1.53643	115.71	228.461	340.972	454.392	565.696	678.741	790.823
3.1125	1.42437	2.97497	3.17734	3.16191	4.02711	2.83066	3.34602	2.92157			3.1125	1.42437	115.501	228.23	340.74	454.132	565.461	678.503	790.605
3.11917	1.31965	2.77888	2.96161	2.9502	3.78141	2.61347	3.12258	2.7188			3.11917	1.31965	115.305	228.014	340.529	453.886	565.244	678.279	790.402
3.12583	1.2236	2.59442	2.75742	2.75156	3.54954	2.41023	2.9116	2.52766			3.12583	1.2236	115.121	227.81	340.33	453.654	565.041	678.068	790.211
3.1325	1.1394	2.42552	2.56725	2.56487	3.33696	2.22145	2.71678	2.3497			3.1325	1.1394	114.952	227.62	340.143	453.442	564.852	677.874	790.033
3.13917	1.06068	2.26617	2.38997	2.3908	3.141	2.04627	2.53125	2.18463			3.13917	1.06068	114.792	227.442	339.969	453.246	564.677	677.688	789.868
3.14583	0.98337	2.11393	2.2215	2.22784	2.95795	1.88057	2.35189	2.03239			3.14583	0.98337	114.64	227.274	339.806	453.063	564.511	677.509	789.715
3.1525	0.907491	1.97075	2.06492	2.07292	2.78914	1.72433	2.18446	1.89065			3.1525	0.907491	114.497	227.117	339.651	452.894	564.355	677.341	789.574
3.15917	0.838401	1.83879	1.92133	1.92564	2.63181	1.57955	2.03097	1.75868			3.15917	0.838401	114.365	226.974	339.504	452.736	564.21	677.188	789.442
3.16583	0.776468	1.72111	1.79024	1.79032	2.48372	1.44783	1.89322	1.64386			3.16583	0.776468	114.247	226.843	339.369	452.588	564.079	677.05	789.327
3.1725	0.718175	1.61262	1.67005	1.6703	2.3446	1.33021	1.76674	1.543			3.1725	0.718175	114.139	226.722	339.249	452.449	563.961	676.924	789.226
3.17917	0.66263	1.51106	1.56051	1.56628	2.21799	1.2251	1.65397	1.45336			3.17917	0.66263	114.037	226.613	339.145	452.323	563.856	676.811	789.136
3.18583	0.612537	1.418	1.46297	1.47388	2.10287	1.13279	1.55811	1.37127			3.18583	0.612537	113.944	226.515	339.052	452.207	563.764	676.715	789.054
3.1925	0.565606	1.33082	1.37149	1.39122	1.9943	1.0528	1.47112	1.29553			3.1925	0.565606	113.857	226.424	338.97	452.099	563.684	676.628	788.979
3.19917	0.520242	1.25202	1.2833	1.31505	1.8908	0.976973	1.39142	1.23009			3.19917	0.520242	113.778	226.336	338.894	451.995	563.608	676.548	788.913
3.20583	0.479938	1.18473	1.20495	1.24796	1.80077	0.905202	1.3206	1.17186			3.20583	0.479938	113.711	226.257	338.826	451.905	563.536	676.477	788.855
3.2125	0.442609	1.12437	1.13531	1.18693	1.72307	0.836408	1.25514	1.11435			3.2125	0.442609	113.651	226.188	338.765	451.828	563.467	676.412	788.797
3.21917	0.405246	1.06825	1.06854	1.12188	1.64973	0.767438	1.18917	1.05442			3.21917	0.405246	113.594	226.121	338.7	451.754	563.398	676.346	788.737
3.22583	0.370083	1.01607	1.00346	1.05417	1.57573	0.696594	1.12635	0.998422			3.22583	0.370083	113.542	226.056	338.633	451.68	563.327	676.283	788.681
3.2325	0.342602	0.971575	0.947054	0.990595	1.51001	0.63067	1.07693	0.953932			3.2325	0.342602	113.498	225.999	338.569	451.615	563.261	676.234	788.637
3.23917	0.323289	0.931487	0.900576	0.936555	1.45599	0.574604	1.03902	0.917659			3.23917	0.323289	113.458	225.953	338.515	451.561	563.205	676.196	788.601
3.24583	0.303765	0.890062	0.856111	0.884725	1.4071	0.5283	1.00662	0.88434			3.24583	0.303765	113.416	225.908	338.463	451.512	563.159	676.164	788.567
3.2525	0.282023	0.852312	0.812455	0.834023	1.35838	0.489392	0.976774	0.854219			3.2525	0.282023	113.378	225.865	338.412	451.463	563.12	676.134	788.537
3.25917	0.262689	0.820786	0.773097	0.790301	1.31253	0.459479	0.952672	0.832707			3.25917	0.262689	113.347	225.825	338.369	451.417	563.09	676.11	788.516
3.26583	0.245133	0.792345	0.739191	0.752983	1.27441	0.440433	0.930348	0.81714			3.26583	0.245133	113.318	225.791	338.331	451.379	563.071	676.087	788.5
3.2725	0.229823	0.763143	0.707815	0.721031	1.24011	0.426024	0.908362	0.802244			3.2725	0.229823	113.289	225.76	338.299	451.345	563.057	676.065	788.485
3.27917	0.214865	0.732268	0.680961	0.692319	1.20651	0.415169	0.884344	0.787105			3.27917	0.214865	113.258	225.733	338.271	451.311	563.046	676.041	788.47
3.28583	0.20165	0.702964	0.659557	0.666637	1.17535	0.405648	0.856825	0.773536			3.28583	0.20165	113.229	225.712	338.245	451.28	563.036	676.014	788.457
3.2925	0.190695	0.673899	0.63705	0.639667	1.14701	0.396184	0.831564	0.764975			3.2925	0.190695	113.2	225.689	338.218	451.252	563.027	675.988	788.448
3.29917	0.181046	0.644099	0.613104	0.611548	1.12173	0.385248	0.810471	0.759016			3.29917	0.181046	113.17	225.665	338.19	451.226	563.016	675.967	788.442
3.30583	0.172245	0.615528	0.587943	0.586208	1.09764	0.371696	0.792133	0.75381			3.30583	0.172245	113.142	225.64	338.165	451.202	563.002	675.949	788.437
3.3125	0.160523	0.59208	0.563494	0.56462	1.07486	0.354378	0.772305	0.747529			3.3125	0.160523	113.118	225.616	338.143	451.179	562.985	675.929	788.431
3.31917	0.148978	0.576165	0.537174	0.544537	1.05213	0.335325	0.755515	0.741627			3.31917	0.148978	113.102	225.589	338.123	451.157	562.966	675.912	788.425
3.32583	0.141265	0.565011	0.512061	0.527526	1.02988	0.316425	0.746848	0.737149			3.32583	0.141265	113.091	225.564	338.106	451.134	562.947	675.904	788.42
3.3325	0.136659	0.552453	0.49251	0.519389	1.00818	0.300077	0.741766	0.731267			3.3325	0.136659	113.079	225.545	338.098	451.113	562.931	675.899	788.414
3.33917	0.131982	0.540713	0.477724	0.519422	0.985439	0.282218	0.73375	0.724295			3.33917	0.131982	113.067	225.53	338.098	451.09	562.913	675.891	788.407
3.34583	0.124828	0.532118	0.466627	0.521439	0.962728	0.264056	0.722781	0.717608			3.34583	0.124828	113.058	225.519	338.1	451.067	562.895	675.88	788.401
3.3525	0.116329	0.522765	0.45787	0.518455	0.938742	0.248724	0.710945	0.714931			3.3525	0.116329	113.049	225.51	338.097	451.043	562.879	675.868	788.398
3.35917	0.107218	0.511668	0.453886	0.511157	0.919173	0.239256	0.698973	0.717184			3.35917	0.107218	113.038	225.506	338.09	451.024	562.87	675.856	788.4
3.36583	0.0980542	0.500989	0.45229	0.502679	0.905267	0.237791	0.685041	0.723672			3.36583	0.0980542	113.027	225.505	338.081	451.01	562.869	675.842	788.407
3.3725	0.0956221	0.496112	0.453805	0.496579	0.897728	0.241268	0.675933	0.734531			3.3725	0.0956221	113.022	225.506	338.075	451.002	562.872	675.833	788.418
3.37917	0.0973617	0.4953	0.457458	0.491231	0.897503	0.251397	0.671474	0.749931			3.37917	0.0973617	113.021	225.51	338.07	451.002	562.882	675.828	788.433
3.38583	0.100703	0.499617	0.460121	0.487236	0.899566	0.263442	0.671478	0.768076			3.38583	0.100703	113.026	225.512	338.066	451.004	562.894	675.828	788.451
3.3925	0.107194	0.509221	0.464794	0.49275	0.907512	0.277909	0.677491	0.789125			3.3925	0.107194	113.035	225.517	338.071	451.012	562.909	675.834	788.472
3.39917	0.115279	0.516806	0.469616	0.508841	0.919384	0.291876	0.684146	0.8072			3.39917	0.115279	113.043	225.522	338.087	451.024	562.923	675.841	788.49
3.40583	0.121619	0.518486	0.474126	0.529549	0.930469	0.30317	0.687148	0.819847			3.40583	0.121619	113.045	225.526	338.108	451.035	562.934	675.844	788.503
3.4125	0.120463	0.515742	0.470987	0.54197	0.933383	0.309329	0.680747	0.827116			3.4125	0.120463	113.042	225.523	338.12	451.038	562.94	675.838	788.51
3.41917	0.119372	0.519249	0.462189	0.54415	0.928403	0.312041	0.672503	0.835392			3.41917	0.119372	113.045	225.514	338.123	451.033	562.943	675.829	788.518
3.42583	0.119579	0.52397	0.450838	0.541664	0.922282	0.317736	0.661743	0.845835			3.42583	0.119579	113.05	225.503	338.12	451.027	562.948	675.819	788.529
3.4325	0.124717	0.530435	0.441925	0.536735	0.915747	0.32464	0.655437	0.86136			3.4325	0.124717	113.057	225.494	338.115	451.02	562.955	675.812	788.544
3.43917	0.132257	0.542653	0.44044	0.534156	0.911651	0.337019	0.659162	0.883592			3.43917	0.132257	113.069	225.493	338.113	451.016	562.968	675.816	788.567
3.44583	0.138956	0.562262	0.441959	0.532591	0.908104	0.350399	0.674444	0.911784			3.44583	0.138956	113.088	225.494	338.111	451.013	562.981	675.831	788.595
3.4525	0.14689	0.582865	0.450449	0.536231	0.908446	0.363955	0.697636	0.9424			3.4525	0.14689	113.109	225.503	338.115	451.013	562.995	675.855	788.625
3.45917	0.157576	0.594716	0.467334	0.547324	0.912532	0.377101	0.720243	0.967126			3.45917	0.157576	113.121	225.52	338.126	451.017	563.008	675.877	788.65
3.46583	0.172915	0.601524	0.492283	0.56228	0.91772	0.388703	0.742258	0.987285			3.46583	0.172915	113.128	225.545	338.141	451.022	563.019	675.899	788.67
3.4725	0.188054	0.607012	0.515782	0.57948	0.920539	0.400282	0.758828	1.00136			3.4725	0.188054	113.133	225.568	338.158	451.025	563.031	675.916	788.684
3.47917	0.201446	0.611875	0.529147	0.594025	0.918323	0.410229	0.766021	1.01623			3.47917	0.201446	113.138	225.581	338.172	451.023	563.041	675.923	788.699
3.48583	0.214872	0.617737	0.539153	0.606464	0.919422	0.422951	0.76991	1.0364			3.48583	0.214872	113.144	225.591	338.185	451.024	563.054	675.927	788.719
3.4925	0.227754	0.626335	0.551031	0.620172	0.928864	0.442791	0.777547	1.06359			3.4925	0.227754	113.152	225.603	338.199	451.033	563.074	675.934	788.747
3.49917	0.238605	0.638487	0.565234	0.634963	0.944116	0.467133	0.795551	1.09577			3.49917	0.238605	113.165	225.618	338.213	451.049	563.098	675.952	788.779
3.50583	0.242699	0.650493	0.579604	0.652023	0.96051	0.491223	0.818242	1.12828			3.50583	0.242699	113.177	225.632	338.23	451.065	563.122	675.975	788.811
3.5125	0.243486	0.664464	0.595707	0.669301	0.975704	0.513156	0.840486	1.15751			3.5125	0.243486	113.191	225.648	338.248	451.08	563.144	675.997	788.841
3.51917	0.244136	0.682916	0.618458	0.688588	0.990505	0.533286	0.861641	1.18121			3.51917	0.244136	113.209	225.671	338.267	451.095	563.164	676.019	788.864
3.52583	0.249132	0.703415	0.641429	0.71152	1.00164	0.552631	0.881418	1.1998			3.52583	0.249132	113.23	225.694	338.29	451.106	563.183	676.038	788.883
3.5325	0.258384	0.72476	0.661644	0.73533	1.01001	0.571563	0.900683	1.21876			3.5325	0.258384	113.251	225.714	338.314	451.115	563.202	676.058	788.902
3.53917	0.269967	0.744125	0.681133	0.760645	1.01587	0.590463	0.916082	1.24099			3.53917	0.269967	113.27	225.733	338.339	451.12	563.221	676.073	788.924
3.54583	0.284903	0.763019	0.703124	0.783764	1.02393	0.610343	0.929587	1.26942			3.54583	0.284903	113.289	225.755	338.362	451.129	563.241	676.086	788.952
3.5525	0.300576	0.775276	0.726569	0.800335	1.03723	0.63198	0.944783	1.2998			3.5525	0.300576	113.301	225.779	338.379	451.142	563.263	676.102	788.983
3.55917	0.310952	0.779347	0.741537	0.810132	1.05071	0.652993	0.962312	1.32771			3.55917	0.310952	113.305	225.794	338.389	451.155	563.284	676.119	789.011
3.56583	0.318577	0.781252	0.752617	0.81617	1.06241	0.666805	0.979473	1.35441			3.56583	0.318577	113.307	225.805	338.395	451.167	563.298	676.136	789.037
3.5725	0.325504	0.788929	0.765541	0.823476	1.07312	0.672584	0.994506	1.38164			3.5725	0.325504	113.315	225.818	338.402	451.178	563.303	676.151	789.065
3.57917	0.335336	0.800947	0.778166	0.834197	1.08801	0.678806	1.01006	1.41035			3.57917	0.335336	113.327	225.83	338.413	451.193	563.31	676.167	789.093
3.58583	0.345312	0.810864	0.785631	0.850668	1.10655	0.692505	1.02671	1.43552			3.58583	0.345312	113.337	225.838	338.429	451.211	563.323	676.184	789.119
3.5925	0.353886	0.818499	0.784079	0.872954	1.1249	0.710731	1.04196	1.45698			3.5925	0.353886	113.345	225.836	338.451	451.229	563.341	676.199	789.14
3.59917	0.365533	0.826537	0.785044	0.896699	1.14591	0.729979	1.05695	1.48219			3.59917	0.365533	113.353	225.837	338.475	451.251	563.361	676.214	789.165
3.60583	0.376697	0.836937	0.793078	0.917713	1.17238	0.754859	1.07622	1.51166			3.60583	0.376697	113.363	225.845	338.496	451.277	563.386	676.233	789.195
3.6125	0.387547	0.84621	0.803687	0.937503	1.20374	0.788669	1.1009	1.54335			3.6125	0.387547	113.372	225.856	338.516	451.308	563.419	676.258	789.226
3.61917	0.395418	0.85434	0.812191	0.954268	1.23025	0.826909	1.12546	1.57389			3.61917	0.395418	113.38	225.864	338.533	451.335	563.458	676.282	789.257
3.62583	0.404198	0.864781	0.820787	0.969245	1.24943	0.86216	1.15045	1.60912			3.62583	0.404198	113.391	225.873	338.548	451.354	563.493	676.307	789.292
3.6325	0.415392	0.883802	0.838855	0.984519	1.26791	0.894902	1.1769	1.65342			3.6325	0.415392	113.41	225.891	338.563	451.373	563.526	676.334	789.336
3.63917	0.42247	0.906532	0.86099	1.0032	1.28474	0.926761	1.20353	1.6957			3.63917	0.42247	113.433	225.913	338.582	451.389	563.558	676.36	789.379
3.64583	0.427956	0.923217	0.881567	1.02298	1.29675	0.954427	1.22761	1.72764			3.64583	0.427956	113.449	225.934	338.601	451.401	563.585	676.385	789.411
3.6525	0.430755	0.932659	0.898485	1.04222	1.30526	0.977028	1.24996	1.7533			3.6525	0.430755	113.459	225.951	338.621	451.41	563.608	676.407	789.436
3.65917	0.433319	0.941124	0.921013	1.05997	1.31881	0.994631	1.27398	1.7794			3.65917	0.433319	113.467	225.973	338.638	451.423	563.625	676.431	789.462
3.66583	0.434246	0.957736	0.950837	1.07643	1.3397	1.01315	1.30018	1.80698			3.66583	0.434246	113.484	226.003	338.655	451.444	563.644	676.457	789.49
3.6725	0.434511	0.97734	0.980964	1.09248	1.36275	1.03521	1.32524	1.83183			3.6725	0.434511	113.503	226.033	338.671	451.467	563.666	676.482	789.515
3.67917	0.441359	0.994841	1.00522	1.11005	1.38676	1.05942	1.35021	1.85982			3.67917	0.441359	113.521	226.058	338.688	451.491	563.69	676.507	789.543
3.68583	0.45128	1.01138	1.02427	1.12738	1.40808	1.08549	1.37301	1.8921			3.68583	0.45128	113.538	226.077	338.706	451.513	563.716	676.53	789.575
3.6925	0.464169	1.03094	1.04544	1.14398	1.42903	1.11154	1.39829	1.92787			3.6925	0.464169	113.557	226.098	338.722	451.534	563.742	676.555	789.611
3.69917	0.478974	1.05389	1.06891	1.16145	1.44979	1.14294	1.42645	1.9637			3.69917	0.478974	113.58	226.121	338.74	451.554	563.774	676.583	789.647
3.70583	0.500334	1.07846	1.09667	1.18376	1.47407	1.17846	1.45925	2.00067			3.70583	0.500334	113.605	226.149	338.762	451.579	563.809	676.616	789.684
3.7125	0.52263	1.10162	1.12615	1.21172	1.50229	1.21493	1.49395	2.03765			3.7125	0.52263	113.628	226.178	338.79	451.607	563.846	676.651	789.721
3.71917	0.542998	1.12421	1.15657	1.24273	1.53376	1.24649	1.5291	2.07598			3.71917	0.542998	113.65	226.209	338.821	451.638	563.877	676.686	789.759
3.72583	0.555414	1.14331	1.18245	1.27372	1.56826	1.27609	1.5644	2.11129			3.72583	0.555414	113.669	226.235	338.852	451.673	563.907	676.721	789.794
3.7325	0.560653	1.15713	1.20026	1.30031	1.59433	1.30324	1.59491	2.14752			3.7325	0.560653	113.683	226.253	338.879	451.699	563.934	676.752	789.831
3.73917	0.56687	1.16956	1.21487	1.32666	1.61119	1.32475	1.62211	2.18713			3.73917	0.56687	113.696	226.267	338.905	451.716	563.955	676.779	789.87
3.74583	0.574138	1.18316	1.22979	1.35342	1.62318	1.34244	1.6475	2.22886			3.74583	0.574138	113.709	226.282	338.932	451.728	563.973	676.804	789.912
3.7525	0.581368	1.19999	1.2444	1.37689	1.64014	1.35889	1.67714	2.27144			3.7525	0.581368	113.726	226.297	338.955	451.745	563.99	676.834	789.954
3.75917	0.587656	1.22021	1.25993	1.39478	1.65852	1.37915	1.7087	2.3093			3.75917	0.587656	113.746	226.312	338.973	451.763	564.01	676.866	789.992
3.76583	0.598366	1.24496	1.28267	1.41196	1.67636	1.40122	1.74373	2.34646			3.76583	0.598366	113.771	226.335	338.99	451.781	564.032	676.901	790.03
3.7725	0.614683	1.27425	1.31298	1.43678	1.70137	1.42661	1.77817	2.38194			3.7725	0.614683	113.8	226.365	339.015	451.806	564.057	676.935	790.065
3.77917	0.630476	1.30298	1.34231	1.46402	1.73582	1.45707	1.81017	2.41687			3.77917	0.630476	113.829	226.395	339.042	451.84	564.088	676.967	790.1
3.78583	0.645663	1.32809	1.3653	1.48638	1.77348	1.49171	1.83776	2.45056			3.78583	0.645663	113.854	226.418	339.065	451.878	564.122	676.995	790.134
3.7925	0.659901	1.34657	1.38206	1.5061	1.80355	1.52506	1.85915	2.48335			3.7925	0.659901	113.873	226.434	339.085	451.908	564.156	677.016	790.166
3.79917	0.671347	1.36182	1.39866	1.52786	1.82961	1.55539	1.87727	2.51959			3.79917	0.671347	113.888	226.451	339.106	451.934	564.186	677.034	790.203
3.80583	0.680944	1.3734	1.41713	1.5521	1.85717	1.58443	1.89783	2.56216			3.80583	0.680944	113.9	226.469	339.131	451.962	564.215	677.055	790.245
3.8125	0.692049	1.38464	1.43692	1.57469	1.88466	1.61585	1.92944	2.6063			3.8125	0.692049	113.911	226.489	339.153	451.989	564.247	677.086	790.289
3.81917	0.705027	1.39725	1.4588	1.59896	1.90953	1.65036	1.97055	2.64704			3.81917	0.705027	113.923	226.511	339.177	452.014	564.281	677.127	790.33
3.82583	0.717209	1.41304	1.48208	1.62976	1.93426	1.68904	2.02136	2.68715			3.82583	0.717209	113.939	226.534	339.208	452.039	564.32	677.178	790.37
3.8325	0.734596	1.4354	1.50883	1.6681	1.9672	1.73531	2.08023	2.73573			3.8325	0.734596	113.962	226.561	339.247	452.072	564.366	677.237	790.419
3.83917	0.756985	1.46062	1.54026	1.70976	2.00514	1.78914	2.14506	2.78956			3.83917	0.756985	113.987	226.593	339.288	452.11	564.42	677.302	790.473
3.84583	0.778659	1.48821	1.57513	1.75134	2.04327	1.84519	2.20631	2.84004			3.84583	0.778659	114.014	226.627	339.33	452.148	564.476	677.363	790.523
3.8525	0.792649	1.51573	1.61117	1.79164	2.07989	1.90047	2.25559	2.88711			3.8525	0.792649	114.042	226.663	339.37	452.184	564.531	677.412	790.57
3.85917	0.800498	1.54143	1.64294	1.82539	2.11719	1.95001	2.29443	2.93141			3.85917	0.800498	114.068	226.695	339.404	452.222	564.581	677.451	790.614
3.86583	0.805478	1.56332	1.67147	1.85357	2.15226	1.99209	2.32802	2.97523			3.86583	0.805478	114.089	226.724	339.432	452.257	564.623	677.485	790.658
3.8725	0.806808	1.58459	1.70226	1.87756	2.1827	2.02466	2.35796	3.01415			3.8725	0.806808	114.111	226.755	339.456	452.287	564.655	677.515	790.697
3.87917	0.808986	1.61043	1.73326	1.90111	2.20963	2.05487	2.38875	3.05096			3.87917	0.808986	114.137	226.786	339.48	452.314	564.686	677.546	790.734
3.88583	0.818849	1.64444	1.76527	1.92965	2.23665	2.08791	2.42627	3.09451			3.88583	0.818849	114.171	226.818	339.508	452.341	564.719	677.583	790.778
3.8925	0.836015	1.68209	1.79546	1.96349	2.2702	2.12559	2.473	3.14312			3.8925	0.836015	114.208	226.848	339.542	452.375	564.756	677.63	790.826
3.89917	0.857461	1.72071	1.82483	2.00083	2.30841	2.16452	2.52782	3.19557			3.89917	0.857461	114.247	226.877	339.579	452.413	564.795	677.685	790.879
3.90583	0.88328	1.75947	1.85779	2.0411	2.35543	2.20705	2.58988	3.2472			3.90583	0.88328	114.286	226.91	339.62	452.46	564.838	677.747	790.93
3.9125	0.912361	1.79521	1.89115	2.08581	2.40732	2.25836	2.65186	3.29582			3.9125	0.912361	114.321	226.943	339.664	452.512	564.889	677.809	790.979
3.91917	0.941202	1.82569	1.92445	2.13045	2.46238	2.31263	2.70884	3.33965			3.91917	0.941202	114.352	226.977	339.709	452.567	564.943	677.866	791.023
3.92583	0.964644	1.84683	1.95461	2.1693	2.51564	2.36316	2.75994	3.37557			3.92583	0.964644	114.373	227.007	339.748	452.62	564.994	677.917	791.059
3.9325	0.979791	1.86237	1.98324	2.2015	2.56182	2.40463	2.80417	3.4078			3.9325	0.979791	114.389	227.036	339.78	452.666	565.035	677.961	791.091
3.93917	0.991243	1.87621	2.01216	2.23219	2.59969	2.44342	2.84376	3.4388			3.93917	0.991243	114.402	227.064	339.811	452.704	565.074	678.001	791.122
3.94583	0.996472	1.8862	2.04094	2.26067	2.62813	2.48246	2.88046	3.47263			3.94583	0.996472	114.412	227.093	339.839	452.733	565.113	678.037	791.156
3.9525	1.00045	1.89751	2.06846	2.28506	2.65305	2.523	2.92401	3.51303			3.9525	1.00045	114.424	227.121	339.864	452.758	565.154	678.081	791.196
3.95917	1.00837	1.91525	2.09807	2.31079	2.68426	2.56829	2.97723	3.55938			3.95917	1.00837	114.441	227.15	339.889	452.789	565.199	678.134	791.242
3.96583	1.0206	1.94067	2.12943	2.34334	2.72569	2.62267	3.03619	3.61103			3.96583	1.0206	114.467	227.182	339.922	452.83	565.253	678.193	791.294
3.9725	1.03325	1.96835	2.16048	2.38272	2.77396	2.68193	3.09796	3.66446			3.9725	1.03325	114.494	227.213	339.961	452.879	565.313	678.255	791.348
3.97917	1.04544	2.00036	2.19453	2.42492	2.82402	2.74132	3.16117	3.72127			3.97917	1.04544	114.527	227.247	340.003	452.929	565.372	678.318	791.404
3.98583	1.06433	2.04101	2.23353	2.46984	2.87735	2.8009	3.22536	3.78003			3.98583	1.06433	114.567	227.286	340.048	452.982	565.432	678.382	791.463
3.9925	1.08793	2.09011	2.28094	2.52191	2.93398	2.86529	3.29235	3.84153			3.9925	1.08793	114.616	227.333	340.1	453.039	565.496	678.449	791.525
3.99917	1.10853	2.14034	2.33419	2.58495	2.99006	2.93269	3.36397	3.90559			3.99917	1.10853	114.666	227.386	340.163	453.095	565.563	678.521	791.589
4.00583	1.12551	2.18527	2.3882	2.65487	3.04423	3.00165	3.44247	3.96959			4.00583	1.12551	114.711	227.441	340.233	453.149	565.632	678.599	791.653
4.0125	1.14399	2.22795	2.4411	2.723	3.09542	3.0712	3.5215	4.03135			4.0125	1.14399	114.754	227.493	340.301	453.2	565.702	678.678	791.714
4.01917	1.16735	2.27276	2.4916	2.78687	3.14927	3.14276	3.60208	4.09285			4.01917	1.16735	114.799	227.544	340.365	453.254	565.774	678.759	791.776
4.02583	1.19019	2.31797	2.5438	2.85018	3.20587	3.21709	3.68214	4.15332			4.02583	1.19019	114.844	227.596	340.429	453.31	565.848	678.839	791.836
4.0325	1.2087	2.36023	2.5971	2.90944	3.26412	3.2879	3.7593	4.21227			4.0325	1.2087	114.886	227.649	340.488	453.369	565.919	678.916	791.895
4.03917	1.22972	2.40134	2.64961	2.95983	3.32492	3.35659	3.83468	4.2715			4.03917	1.22972	114.927	227.702	340.538	453.43	565.987	678.992	791.955
4.04583	1.2558	2.44874	2.70306	3.00581	3.39301	3.42469	3.90701	4.33463			4.04583	1.2558	114.975	227.755	340.584	453.498	566.055	679.064	792.018
4.0525	1.28785	2.50326	2.75922	3.05974	3.47303	3.49842	3.98055	4.40298			4.0525	1.28785	115.029	227.812	340.638	453.578	566.129	679.137	792.086
4.05917	1.31846	2.55494	2.818	3.12263	3.55914	3.57485	4.0536	4.47039			4.05917	1.31846	115.081	227.87	340.701	453.664	566.206	679.21	792.153
4.06583	1.34226	2.59681	2.86926	3.18351	3.6386	3.64525	4.12794	4.52895			4.06583	1.34226	115.123	227.922	340.762	453.743	566.276	679.285	792.212
4.0725	1.36391	2.63155	2.90872	3.24003	3.708	3.70895	4.20681	4.58372			4.0725	1.36391	115.158	227.961	340.818	453.813	566.34	679.364	792.267
4.07917	1.38815	2.66478	2.94394	3.29717	3.76978	3.77596	4.28971	4.64175			4.07917	1.38815	115.191	227.996	340.876	453.874	566.407	679.447	792.325
4.08583	1.41806	2.69885	2.98455	3.35864	3.82783	3.84951	4.37445	4.70585			4.08583	1.41806	115.225	228.037	340.937	453.932	566.48	679.531	792.389
4.0925	1.45227	2.7315	3.03343	3.42008	3.88005	3.92461	4.46016	4.77475			4.0925	1.45227	115.258	228.086	340.999	453.985	566.555	679.617	792.458
4.09917	1.48701	2.76761	3.08623	3.4775	3.93022	3.99795	4.54688	4.84757			4.09917	1.48701	115.294	228.139	341.056	454.035	566.629	679.704	792.531
4.10583	1.52568	2.81348	3.14293	3.53479	3.9889	4.07346	4.63466	4.92778			4.10583	1.52568	115.34	228.195	341.113	454.094	566.704	679.792	792.611
4.1125	1.57012	2.87274	3.20554	3.59517	4.05835	4.15143	4.71772	5.01373			4.1125	1.57012	115.399	228.258	341.174	454.163	566.782	679.875	792.697
4.11917	1.61113	2.9309	3.26536	3.65621	4.1282	4.22048	4.78543	5.0905			4.11917	1.61113	115.457	228.318	341.235	454.233	566.851	679.942	792.774
4.12583	1.6426	2.97573	3.31365	3.71089	4.18664	4.27285	4.83836	5.15488			4.12583	1.6426	115.502	228.366	341.289	454.291	566.904	679.995	792.838
4.1325	1.66664	3.01049	3.34909	3.75689	4.23654	4.31348	4.88243	5.20585			4.1325	1.66664	115.537	228.401	341.335	454.341	566.944	680.039	792.889
4.13917	1.69135	3.04083	3.37639	3.79914	4.27957	4.35136	4.92478	5.25097			4.13917	1.69135	115.567	228.429	341.378	454.384	566.982	680.082	792.934
4.14583	1.71457	3.0639	3.39553	3.8372	4.31326	4.38576	4.96183	5.29168			4.14583	1.71457	115.59	228.448	341.416	454.418	567.017	680.119	792.975
4.1525	1.72976	3.0757	3.41138	3.86993	4.3358	4.41549	4.99276	5.32494			4.1525	1.72976	115.602	228.464	341.448	454.44	567.046	680.15	793.008
4.15917	1.73606	3.084	3.43146	3.896	4.35333	4.44392	5.02289	5.35232			4.15917	1.73606	115.61	228.484	341.474	454.458	567.075	680.18	793.035
4.16583	1.73887	3.09962	3.45671	3.91575	4.37029	4.47302	5.05241	5.37032			4.16583	1.73887	115.626	228.509	341.494	454.475	567.104	680.209	793.053
4.1725	1.73923	3.12134	3.48028	3.93035	4.38237	4.49502	5.07232	5.37439			4.1725	1.73923	115.647	228.533	341.509	454.487	567.126	680.229	793.057
4.17917	1.74188	3.14235	3.50015	3.94158	4.38588	4.50501	5.07354	5.36489			4.17917	1.74188	115.668	228.552	341.52	454.49	567.136	680.23	793.048
4.18583	1.74624	3.15392	3.51451	3.94876	4.38176	4.50327	5.05453	5.34212			4.18583	1.74624	115.68	228.567	341.527	454.486	567.134	680.211	793.025
4.1925	1.75328	3.1537	3.51577	3.94097	4.36778	4.48876	5.01819	5.30518			4.1925	1.75328	115.68	228.568	341.519	454.472	567.12	680.175	792.988
4.19917	1.75955	3.14338	3.49965	3.91052	4.33339	4.45857	4.9639	5.25005			4.19917	1.75955	115.67	228.552	341.489	454.438	567.089	680.121	792.933
4.20583	1.76808	3.12564	3.47007	3.86541	4.27949	4.41252	4.89518	5.18462			4.20583	1.76808	115.652	228.522	341.444	454.384	567.043	680.052	792.868
4.2125	1.7766	3.10309	3.43354	3.81607	4.21535	4.35988	4.81549	5.11153			4.2125	1.7766	115.629	228.486	341.395	454.32	566.991	679.972	792.795
4.21917	1.77549	3.07654	3.39186	3.76013	4.15023	4.3013	4.73188	5.02681			4.21917	1.77549	115.603	228.444	341.339	454.255	566.932	679.889	792.71
4.22583	1.76671	3.04944	3.34561	3.69505	4.08212	4.238	4.64394	4.92389			4.22583	1.76671	115.576	228.398	341.274	454.187	566.869	679.801	792.607
4.2325	1.75276	3.01917	3.29438	3.62691	4.00711	4.16977	4.54989	4.80254			4.2325	1.75276	115.545	228.347	341.205	454.112	566.801	679.707	792.486
4.23917	1.74044	2.98258	3.23524	3.56317	3.92846	4.09244	4.44506	4.66772			4.23917	1.74044	115.509	228.288	341.142	454.033	566.723	679.602	792.351
4.24583	1.72305	2.93445	3.16479	3.49912	3.84566	4.00236	4.32611	4.51659			4.24583	1.72305	115.461	228.217	341.078	453.95	566.633	679.483	792.2
4.2525	1.70055	2.87515	3.08152	3.42371	3.75052	3.89923	4.19632	4.35192			4.2525	1.70055	115.401	228.134	341.002	453.855	566.53	679.353	792.035
4.25917	1.67965	2.80666	2.99064	3.33753	3.63764	3.78686	4.05764	4.17613			4.25917	1.67965	115.333	228.043	340.916	453.742	566.418	679.215	791.859
4.26583	1.66025	2.73018	2.896	3.24095	3.51066	3.66478	3.90997	3.9938			4.26583	1.66025	115.256	227.948	340.819	453.615	566.296	679.067	791.677
4.2725	1.64208	2.6543	2.79893	3.13769	3.37375	3.52967	3.75399	3.81015			4.2725	1.64208	115.18	227.851	340.716	453.478	566.16	678.911	791.493
4.27917	1.62496	2.58428	2.70886	3.03055	3.2357	3.39187	3.6005	3.62903			4.27917	1.62496	115.11	227.761	340.609	453.34	566.023	678.757	791.312
4.28583	1.60801	2.5165	2.62305	2.9199	3.09922	3.25986	3.45051	3.44538			4.28583	1.60801	115.043	227.675	340.498	453.204	565.891	678.607	791.128
4.2925	1.58835	2.4476	2.53702	2.8051	2.96208	3.13007	3.30019	3.25536			4.2925	1.58835	114.974	227.589	340.384	453.067	565.761	678.457	790.938
4.29917	1.56053	2.37575	2.44499	2.68574	2.82441	2.99059	3.14172	3.06335			4.29917	1.56053	114.902	227.497	340.264	452.929	565.621	678.299	790.746
4.30583	1.52532	2.30631	2.34853	2.5685	2.68754	2.84016	2.97968	2.87852			4.30583	1.52532	114.832	227.401	340.147	452.792	565.471	678.137	790.562
4.3125	1.48455	2.23664	2.2546	2.45431	2.56105	2.68666	2.81969	2.69822			4.3125	1.48455	114.763	227.307	340.033	452.666	565.317	677.977	790.381
4.31917	1.43613	2.16178	2.15729	2.33641	2.43458	2.53195	2.65683	2.51607			4.31917	1.43613	114.688	227.21	339.915	452.539	565.163	677.814	790.199
4.32583	1.38616	2.08997	2.05387	2.21382	2.30436	2.37562	2.4948	2.3446			4.32583	1.38616	114.616	227.106	339.792	452.409	565.006	677.652	790.028
4.3325	1.33731	2.01708	1.94935	2.09202	2.17649	2.22497	2.33485	2.19017			4.3325	1.33731	114.543	227.002	339.67	452.281	564.856	677.492	789.873
4.33917	1.29032	1.94263	1.84927	1.97492	2.05447	2.08528	2.18486	2.04992			4.33917	1.29032	114.469	226.902	339.553	452.159	564.716	677.342	789.733
4.34583	1.24444	1.85991	1.75272	1.86107	1.93877	1.95883	2.04552	1.9138			4.34583	1.24444	114.386	226.805	339.44	452.043	564.59	677.202	789.597
4.3525	1.19941	1.77374	1.65201	1.75008	1.82055	1.83997	1.91515	1.78423			4.3525	1.19941	114.3	226.704	339.329	451.925	564.471	677.072	789.467
4.35917	1.16027	1.69637	1.55312	1.64948	1.70856	1.72692	1.79685	1.67062			4.35917	1.16027	114.223	226.605	339.228	451.813	564.358	676.954	789.354
4.36583	1.12278	1.62569	1.46539	1.56322	1.60586	1.62246	1.68688	1.56513			4.36583	1.12278	114.152	226.518	339.142	451.71	564.253	676.844	789.248
4.3725	1.08518	1.56095	1.38285	1.48389	1.51286	1.51941	1.58395	1.46654			4.3725	1.08518	114.087	226.435	339.062	451.617	564.15	676.741	789.15
4.37917	1.04653	1.50084	1.30239	1.40492	1.42435	1.42137	1.48618	1.37448			4.37917	1.04653	114.027	226.355	338.983	451.529	564.052	676.643	789.058
4.38583	1.00601	1.44601	1.22368	1.32953	1.33561	1.32882	1.38939	1.28913			4.38583	1.00601	113.972	226.276	338.908	451.44	563.96	676.546	788.972
4.3925	0.968719	1.39479	1.152	1.25893	1.24592	1.24441	1.29249	1.20644			4.3925	0.968719	113.921	226.204	338.837	451.351	563.875	676.449	788.889
4.39917	0.932872	1.33741	1.08676	1.18802	1.16104	1.16184	1.19466	1.12665			4.39917	0.932872	113.864	226.139	338.766	451.266	563.793	676.352	788.81
4.40583	0.896825	1.27392	1.02366	1.11093	1.08158	1.07762	1.1033	1.05457			4.40583	0.896825	113.8	226.076	338.689	451.186	563.708	676.26	788.738
4.4125	0.861314	1.21194	0.971224	1.03157	1.00585	1.00104	1.02058	0.990215			4.4125	0.861314	113.738	226.024	338.61	451.11	563.632	676.177	788.673
4.41917	0.825675	1.15545	0.928579	0.959177	0.933634	0.935422	0.943931	0.927995			4.41917	0.825675	113.682	225.981	338.538	451.038	563.566	676.101	788.611
4.42583	0.793862	1.10708	0.891241	0.893721	0.868293	0.876891	0.872063	0.868662			4.42583	0.793862	113.633	225.944	338.472	450.973	563.508	676.029	788.552
4.4325	0.759486	1.06263	0.854411	0.830756	0.812117	0.820351	0.805262	0.8161			4.4325	0.759486	113.589	225.907	338.409	450.917	563.451	675.962	788.499
4.43917	0.718391	1.01716	0.813082	0.768085	0.755977	0.765099	0.742233	0.765871			4.43917	0.718391	113.543	225.865	338.347	450.861	563.396	675.899	788.449
4.44583	0.674675	0.971181	0.7717	0.709923	0.699173	0.709921	0.681351	0.71655			4.44583	0.674675	113.497	225.824	338.288	450.804	563.341	675.838	788.4
4.4525	0.626805	0.922222	0.724677	0.657982	0.641532	0.648867	0.620606	0.664253			4.4525	0.626805	113.448	225.777	338.236	450.746	563.28	675.778	788.347
4.45917	0.584533	0.876297	0.671853	0.610879	0.584026	0.579741	0.567844	0.615467			4.45917	0.584533	113.402	225.724	338.189	450.689	563.21	675.725	788.299
4.46583	0.544833	0.831731	0.618956	0.569585	0.530515	0.511407	0.522899	0.571378			4.46583	0.544833	113.358	225.671	338.148	450.635	563.142	675.68	788.254
4.4725	0.514742	0.790606	0.572767	0.534354	0.483359	0.452846	0.488039	0.535975			4.4725	0.514742	113.317	225.625	338.113	450.588	563.084	675.645	788.219
4.47917	0.490093	0.756074	0.535043	0.506469	0.445769	0.409989	0.461006	0.50478			4.47917	0.490093	113.282	225.587	338.085	450.55	563.041	675.618	788.188
4.48583	0.46865	0.728447	0.503007	0.481905	0.41315	0.378615	0.435272	0.470001			4.48583	0.46865	113.255	225.555	338.06	450.518	563.009	675.592	788.153
4.4925	0.45383	0.708336	0.474496	0.455772	0.385116	0.353891	0.408053	0.434155			4.4925	0.45383	113.234	225.527	338.034	450.49	562.985	675.565	788.117
4.49917	0.442335	0.690119	0.453822	0.426786	0.365124	0.334093	0.377962	0.401156			4.49917	0.442335	113.216	225.506	338.005	450.47	562.965	675.535	788.084
4.50583	0.432109	0.671076	0.435501	0.395918	0.350879	0.315734	0.348662	0.368762			4.50583	0.432109	113.197	225.488	337.974	450.455	562.946	675.506	788.052
4.5125	0.414835	0.648481	0.41405	0.365046	0.334987	0.294955	0.320421	0.333292			4.5125	0.414835	113.175	225.466	337.943	450.44	562.926	675.477	788.016
4.51917	0.397354	0.625444	0.390428	0.335795	0.314391	0.268008	0.293881	0.298811			4.51917	0.397354	113.152	225.443	337.914	450.419	562.899	675.451	787.982
4.52583	0.381528	0.606211	0.36785	0.311309	0.299181	0.240737	0.269948	0.274809			4.52583	0.381528	113.132	225.42	337.89	450.404	562.871	675.427	787.958
4.5325	0.369517	0.591227	0.350873	0.296244	0.287931	0.217582	0.252215	0.262687			4.5325	0.369517	113.117	225.403	337.875	450.393	562.848	675.409	787.946
4.53917	0.359588	0.579462	0.333505	0.290885	0.276141	0.201186	0.237995	0.251875			4.53917	0.359588	113.106	225.386	337.869	450.381	562.832	675.395	787.935
4.54583	0.347707	0.570965	0.313861	0.289794	0.260759	0.190034	0.22659	0.240993			4.54583	0.347707	113.097	225.366	337.868	450.365	562.821	675.383	787.924
4.5525	0.335149	0.568708	0.295646	0.286785	0.24157	0.180737	0.214509	0.23063			4.5525	0.335149	113.095	225.348	337.865	450.346	562.811	675.371	787.914
4.55917	0.318781	0.567947	0.278178	0.280435	0.221592	0.174923	0.198618	0.220809			4.55917	0.318781	113.094	225.33	337.859	450.326	562.806	675.356	787.904
4.56583	0.303062	0.56416	0.262803	0.269342	0.201903	0.168192	0.183852	0.211778			4.56583	0.303062	113.09	225.315	337.848	450.306	562.799	675.341	787.895
4.5725	0.291147	0.5575	0.249462	0.256026	0.186197	0.158219	0.172891	0.201302			4.5725	0.291147	113.084	225.302	337.834	450.291	562.789	675.33	787.884
4.57917	0.283095	0.549983	0.241123	0.239924	0.172031	0.142546	0.163886	0.193308			4.57917	0.283095	113.076	225.293	337.818	450.277	562.773	675.321	787.876
4.58583	0.280759	0.54483	0.238459	0.221272	0.156304	0.123768	0.151536	0.186725			4.58583	0.280759	113.071	225.291	337.8	450.261	562.755	675.308	787.87
4.5925	0.280776	0.535803	0.238838	0.199135	0.144209	0.106334	0.135817	0.179129			4.5925	0.280776	113.062	225.291	337.778	450.249	562.737	675.293	787.862
4.59917	0.28227	0.518293	0.235739	0.177326	0.137206	0.0863915	0.125391	0.168295			4.59917	0.28227	113.044	225.288	337.756	450.242	562.717	675.282	787.851
4.60583	0.282174	0.496621	0.22731	0.160635	0.130583	0.0638497	0.122434	0.158067			4.60583	0.282174	113.023	225.28	337.739	450.235	562.695	675.279	787.841
4.6125	0.270088	0.470078	0.214938	0.149567	0.116454	0.0431446	0.118454	0.144875			4.6125	0.270088	112.996	225.267	337.728	450.221	562.674	675.275	787.828
4.61917	0.245738	0.445224	0.198474	0.138649	0.0959106	0.0238457	0.112701	0.12765			4.61917	0.245738	112.971	225.251	337.717	450.201	562.655	675.27	787.811
4.62583	0.21669	0.422418	0.182618	0.127069	0.0795594	0.00322443	0.102249	0.105798			4.62583	0.21669	112.949	225.235	337.706	450.184	562.634	675.259	787.789
4.6325	0.191102	0.405583	0.170034	0.121262	0.0695437	-0.0184608	0.0876284	0.0846719			4.6325	0.191102	112.932	225.222	337.7	450.174	562.612	675.245	787.768
4.63917	0.174073	0.399171	0.164433	0.118712	0.0619421	-0.0333162	0.0686919	0.0687231			4.63917	0.174073	112.925	225.217	337.697	450.167	562.597	675.226	787.752
4.64583	0.163757	0.399532	0.161364	0.115701	0.0537864	-0.0384387	0.0469316	0.0557319			4.64583	0.163757	112.926	225.214	337.694	450.158	562.592	675.204	787.739
4.6525	0.160871	0.403739	0.161008	0.108947	0.0486519	-0.038913	0.0297404	0.0470647			4.6525	0.160871	112.93	225.213	337.687	450.153	562.592	675.187	787.73
4.65917	0.159693	0.40473	0.156003	0.104822	0.0476625	-0.0388721	0.0142581	0.0375658			4.65917	0.159693	112.931	225.208	337.683	450.152	562.592	675.171	787.721
4.66583	0.158014	0.402793	0.145665	0.10338	0.047456	-0.0413533	0.00494921	0.0265684			4.66583	0.158014	112.929	225.198	337.682	450.152	562.589	675.162	787.71
4.6725	0.153119	0.39827	0.127541	0.101526	0.0410458	-0.0464805	0.000531307	0.0148933			4.6725	0.153119	112.924	225.18	337.68	450.146	562.584	675.157	787.698
4.67917	0.146336	0.393269	0.110202	0.0952791	0.0295211	-0.0564598	0.00280817	0.00512353			4.67917	0.146336	112.919	225.163	337.674	450.134	562.574	675.16	787.688
4.68583	0.13557	0.386519	0.09817	0.0860728	0.0153326	-0.0690903	0.00300888	-0.00687215			4.68583	0.13557	112.913	225.15	337.665	450.12	562.562	675.16	787.676
4.6925	0.121893	0.382577	0.0919303	0.0742625	0.00475453	-0.0823503	-0.000177335	-0.02035			4.6925	0.121893	112.909	225.144	337.653	450.109	562.548	675.157	787.663
4.69917	0.115892	0.383412	0.0947366	0.0627547	0.000279634	-0.090717	0.000497223	-0.0242836			4.69917	0.115892	112.91	225.147	337.641	450.105	562.54	675.157	787.659
4.70583	0.115025	0.380267	0.100293	0.0558655	0.000564238	-0.0924464	0.00153759	-0.019799			4.70583	0.115025	112.906	225.153	337.634	450.105	562.538	675.158	787.663
4.7125	0.118269	0.375274	0.107844	0.053879	0.00205297	-0.0894737	0.00287482	-0.0109639			4.7125	0.118269	112.901	225.16	337.632	450.107	562.541	675.16	787.672
4.71917	0.121864	0.369132	0.112535	0.0597171	0.00236994	-0.0826527	-0.00163703	-0.00613849			4.71917	0.121864	112.895	225.165	337.638	450.107	562.548	675.155	787.677
4.72583	0.127509	0.370407	0.114813	0.0690485	0.00110344	-0.0749782	-0.00934286	-0.00248007			4.72583	0.127509	112.897	225.167	337.647	450.106	562.556	675.148	787.681
4.7325	0.135903	0.375739	0.114657	0.0784381	0.000368845	-0.0653858	-0.0162083	0.0052368			4.7325	0.135903	112.902	225.167	337.657	450.105	562.565	675.141	787.688
4.73917	0.142319	0.379989	0.110714	0.0850327	4.37813e-05	-0.0564132	-0.0240974	0.0113939			4.73917	0.142319	112.906	225.163	337.663	450.105	562.574	675.133	787.694
4.74583	0.14536	0.382252	0.107833	0.0879859	-0.00155725	-0.0534161	-0.0344078	0.0131798			4.74583	0.14536	112.908	225.16	337.666	450.103	562.577	675.122	787.696
4.7525	0.140335	0.383656	0.105903	0.0863218	-0.00591453	-0.0544599	-0.0432475	0.00790806			4.7525	0.140335	112.91	225.158	337.665	450.099	562.576	675.114	787.691
4.75917	0.130713	0.387312	0.104116	0.0833049	-0.00720957	-0.0589816	-0.0490544	-0.00130993			4.75917	0.130713	112.913	225.156	337.662	450.097	562.572	675.108	787.682
4.76583	0.119839	0.388937	0.0976124	0.0791382	-0.0037518	-0.0673965	-0.0518226	-0.0116062			4.76583	0.119839	112.915	225.15	337.658	450.101	562.563	675.105	787.671
4.7725	0.1103	0.387484	0.092111	0.0741788	0.00379894	-0.0768793	-0.0518247	-0.0216422			4.7725	0.1103	112.914	225.144	337.653	450.108	562.554	675.105	787.661
4.77917	0.101695	0.383162	0.0881197	0.0671841	0.0119807	-0.0861097	-0.0499397	-0.0321636			4.77917	0.101695	112.909	225.14	337.646	450.117	562.545	675.107	787.651
4.78583	0.0968491	0.382989	0.0863391	0.0581737	0.0206384	-0.0899228	-0.0462021	-0.0409196			4.78583	0.0968491	112.909	225.139	337.637	450.125	562.541	675.111	787.642
4.7925	0.0957521	0.380804	0.0814486	0.0501583	0.0329602	-0.0919057	-0.0482528	-0.0464416			4.7925	0.0957521	112.907	225.134	337.629	450.138	562.539	675.109	787.637
4.79917	0.0956983	0.374499	0.0741202	0.0398047	0.0396863	-0.0977749	-0.0549823	-0.044164			4.79917	0.0956983	112.901	225.126	337.618	450.144	562.533	675.102	787.639
4.80583	0.0979994	0.364793	0.0692289	0.0284685	0.0440309	-0.106621	-0.0612642	-0.0362272			4.80583	0.0979994	112.891	225.122	337.607	450.149	562.524	675.096	787.647
4.8125	0.101366	0.359145	0.0655	0.0192829	0.043828	-0.115638	-0.067434	-0.0251854			4.8125	0.101366	112.885	225.118	337.598	450.148	562.515	675.089	787.658
4.81917	0.107267	0.358552	0.0632292	0.0164601	0.0406526	-0.121061	-0.0686857	-0.0129041			4.81917	0.107267	112.885	225.116	337.595	450.145	562.51	675.088	787.67
4.82583	0.108477	0.360024	0.0644343	0.0192076	0.035497	-0.122045	-0.0636617	-0.000942118			4.82583	0.108477	112.886	225.117	337.598	450.14	562.509	675.093	787.682
4.8325	0.106904	0.36737	0.0723471	0.0258988	0.0319957	-0.119271	-0.0509289	0.014511			4.8325	0.106904	112.894	225.125	337.604	450.137	562.511	675.106	787.698
4.83917	0.110338	0.382793	0.0862289	0.0386821	0.0345862	-0.110931	-0.035097	0.0265952			4.83917	0.110338	112.909	225.139	337.617	450.139	562.52	675.122	787.71
4.84583	0.116383	0.400125	0.100284	0.0540646	0.0379776	-0.101663	-0.0238075	0.0315303			4.84583	0.116383	112.926	225.153	337.633	450.143	562.529	675.133	787.715
4.8525	0.116835	0.408198	0.11113	0.0677872	0.0401204	-0.0938505	-0.0133418	0.0272048			4.8525	0.116835	112.934	225.163	337.646	450.145	562.537	675.144	787.71
4.85917	0.112079	0.409166	0.119049	0.0802754	0.0426417	-0.0909759	-0.00522325	0.0224512			4.85917	0.112079	112.935	225.171	337.659	450.147	562.54	675.152	787.705
4.86583	0.110613	0.407191	0.120697	0.0916292	0.0463282	-0.0886204	-0.00192098	0.0195224			4.86583	0.110613	112.933	225.173	337.67	450.151	562.542	675.155	787.703
4.8725	0.112948	0.408042	0.114202	0.0976311	0.0461077	-0.0882929	-6.25292e-05	0.0160823			4.8725	0.112948	112.934	225.166	337.676	450.151	562.542	675.157	787.699
4.87917	0.113382	0.407486	0.103512	0.0981714	0.0437205	-0.0880987	0.00323304	0.0117115			4.87917	0.113382	112.934	225.156	337.677	450.148	562.543	675.16	787.695
4.88583	0.108187	0.403299	0.0947685	0.0965596	0.0416284	-0.0863485	0.00471373	0.00657064			4.88583	0.108187	112.929	225.147	337.675	450.146	562.544	675.162	787.69
4.8925	0.106598	0.399616	0.0899165	0.097391	0.0424897	-0.0851272	-0.00164451	0.00431777			4.8925	0.106598	112.926	225.142	337.676	450.147	562.546	675.155	787.687
4.89917	0.103566	0.396438	0.0848804	0.0967884	0.0411365	-0.0832961	-0.0156436	0.00447794			4.89917	0.103566	112.923	225.137	337.675	450.146	562.547	675.141	787.688
4.90583	0.0980161	0.397755	0.0814361	0.0937164	0.0356744	-0.0834283	-0.0288226	0.00722541			4.90583	0.0980161	112.924	225.134	337.672	450.14	562.547	675.128	787.69
4.9125	0.0942503	0.401214	0.0839503	0.0938969	0.0356898	-0.0809466	-0.0354494	0.0125914			4.9125	0.0942503	112.927	225.136	337.672	450.14	562.55	675.121	787.696
4.91917	0.0995632	0.411342	0.0981448	0.101295	0.043713	-0.0728723	-0.0329975	0.021766			4.91917	0.0995632	112.937	225.15	337.68	450.148	562.558	675.124	787.705
4.92583	0.112168	0.426042	0.116816	0.11373	0.0603612	-0.0579595	-0.021823	0.0350354			4.92583	0.112168	112.952	225.169	337.692	450.165	562.573	675.135	787.718
4.9325	0.126094	0.442931	0.135458	0.127701	0.0734832	-0.0380301	-0.00837457	0.04954			4.9325	0.126094	112.969	225.188	337.706	450.178	562.593	675.149	787.733
4.93917	0.143856	0.46224	0.15152	0.143735	0.0820119	-0.0165148	0.00652717	0.0602664			4.93917	0.143856	112.988	225.204	337.722	450.187	562.614	675.163	787.743
4.94583	0.165739	0.482622	0.167742	0.1602	0.0913996	0.00168176	0.0245953	0.0711119			4.94583	0.165739	113.009	225.22	337.739	450.196	562.632	675.181	787.754
4.9525	0.180587	0.496558	0.182762	0.174215	0.0999774	0.0141085	0.0413508	0.0850478			4.9525	0.180587	113.023	225.235	337.753	450.205	562.645	675.198	787.768
4.95917	0.181417	0.499651	0.189086	0.188523	0.103724	0.0175467	0.0526707	0.0991074			4.95917	0.181417	113.026	225.241	337.767	450.208	562.648	675.21	787.782
4.96583	0.171573	0.496206	0.186316	0.20114	0.100068	0.0131615	0.0566548	0.108061			4.96583	0.171573	113.022	225.239	337.78	450.205	562.644	675.214	787.791
4.9725	0.159104	0.489387	0.18144	0.21054	0.0983673	0.00381143	0.0589685	0.113162			4.9725	0.159104	113.016	225.234	337.789	450.203	562.635	675.216	787.796
4.97917	0.144112	0.478462	0.18038	0.212344	0.100542	-0.00754411	0.0578045	0.113205			4.97917	0.144112	113.005	225.233	337.791	450.205	562.623	675.215	787.796
4.98583	0.123807	0.460271	0.178483	0.209679	0.0975975	-0.020639	0.0518048	0.105028			4.98583	0.123807	112.986	225.231	337.788	450.202	562.61	675.209	787.788
4.9925	0.107211	0.443331	0.169501	0.201762	0.0861604	-0.0329012	0.0433149	0.0885639			4.9925	0.107211	112.969	225.222	337.78	450.191	562.598	675.2	787.772
4.99917	0.101256	0.437177	0.15647	0.188456	0.0741757	-0.0391957	0.0416512	0.0752578			4.99917	0.101256	112.963	225.209	337.767	450.179	562.592	675.199	787.758
5.00583	0.109657	0.443939	0.147024	0.176443	0.069238	-0.0343321	0.0538672	0.0734361			5.00583	0.109657	112.97	225.199	337.755	450.174	562.596	675.211	787.756
5.0125	0.12297	0.46006	0.146035	0.172713	0.0727806	-0.0216808	0.0757633	0.0809746			5.0125	0.12297	112.986	225.198	337.751	450.177	562.609	675.233	787.764
5.01917	0.136518	0.485709	0.151491	0.179296	0.0839924	-0.00627931	0.101708	0.0932722			5.01917	0.136518	113.012	225.204	337.758	450.189	562.624	675.259	787.776
5.02583	0.150426	0.514478	0.161091	0.193737	0.100929	0.0136324	0.123246	0.109643			5.02583	0.150426	113.041	225.213	337.772	450.206	562.644	675.28	787.793
5.0325	0.160639	0.537247	0.172861	0.210374	0.118529	0.0359207	0.137751	0.127167			5.0325	0.160639	113.063	225.225	337.789	450.223	562.667	675.295	787.81
5.03917	0.162737	0.542857	0.181127	0.223828	0.12954	0.0532086	0.141756	0.138499			5.03917	0.162737	113.069	225.233	337.802	450.234	562.684	675.299	787.822
5.04583	0.154557	0.534167	0.183	0.226874	0.129411	0.0573803	0.137391	0.140777			5.04583	0.154557	113.06	225.235	337.805	450.234	562.688	675.294	787.824
5.0525	0.143889	0.519037	0.178309	0.222835	0.124101	0.0511945	0.132922	0.138998			5.0525	0.143889	113.045	225.231	337.801	450.229	562.682	675.29	787.822
5.05917	0.13679	0.500569	0.167855	0.217009	0.113401	0.0441898	0.128207	0.136742			5.05917	0.13679	113.027	225.22	337.795	450.218	562.675	675.285	787.82
5.06583	0.135163	0.487785	0.153709	0.209686	0.102443	0.0384591	0.127534	0.13731			5.06583	0.135163	113.014	225.206	337.788	450.207	562.669	675.284	787.82
5.0725	0.139732	0.485472	0.143177	0.202695	0.0943297	0.0337189	0.128765	0.137858			5.0725	0.139732	113.012	225.195	337.781	450.199	562.664	675.286	787.821
5.07917	0.145759	0.49038	0.138913	0.20216	0.0897603	0.0317167	0.131453	0.137043			5.07917	0.145759	113.017	225.191	337.781	450.194	562.662	675.288	787.82
5.08583	0.152071	0.501068	0.143182	0.210072	0.0874817	0.0342375	0.132043	0.135811			5.08583	0.152071	113.027	225.195	337.789	450.192	562.665	675.289	787.819
5.0925	0.155407	0.515383	0.150015	0.216569	0.0829859	0.0393175	0.12775	0.132006			5.0925	0.155407	113.042	225.202	337.795	450.188	562.67	675.285	787.815
5.09917	0.156348	0.530603	0.158016	0.218186	0.0808364	0.0417998	0.122492	0.126722			5.09917	0.156348	113.057	225.21	337.797	450.185	562.673	675.279	787.81
5.10583	0.152957	0.539565	0.167424	0.216451	0.0828439	0.0416243	0.117194	0.120425			5.10583	0.152957	113.066	225.22	337.795	450.187	562.672	675.274	787.803
5.1125	0.147196	0.542343	0.178051	0.215242	0.0868579	0.0409433	0.113341	0.115096			5.1125	0.147196	113.068	225.23	337.794	450.191	562.672	675.27	787.798
5.11917	0.139979	0.542216	0.189354	0.214408	0.0931131	0.0416587	0.109938	0.108771			5.11917	0.139979	113.068	225.242	337.793	450.198	562.672	675.267	787.792
5.12583	0.132765	0.53923	0.196325	0.210166	0.0997813	0.0427802	0.107493	0.103878			5.12583	0.132765	113.065	225.249	337.789	450.204	562.674	675.264	787.787
5.1325	0.128904	0.534372	0.200409	0.204004	0.106908	0.0462809	0.105539	0.101404			5.1325	0.128904	113.061	225.253	337.782	450.212	562.677	675.262	787.784
5.13917	0.130892	0.530255	0.203042	0.198523	0.108092	0.0522857	0.104189	0.103485			5.13917	0.130892	113.056	225.255	337.777	450.213	562.683	675.261	787.787
5.14583	0.140149	0.530174	0.205921	0.197414	0.104751	0.0599575	0.104386	0.108649			5.14583	0.140149	113.056	225.258	337.776	450.209	562.691	675.261	787.792
5.1525	0.153143	0.532308	0.211372	0.202135	0.105847	0.0690566	0.106413	0.11746			5.1525	0.153143	113.058	225.264	337.781	450.21	562.7	675.263	787.801
5.15917	0.164607	0.534253	0.216958	0.211346	0.112731	0.0767027	0.109294	0.127511			5.15917	0.164607	113.06	225.269	337.79	450.217	562.707	675.266	787.811
5.16583	0.171729	0.536574	0.225154	0.223362	0.121412	0.0815505	0.112601	0.13603			5.16583	0.171729	113.063	225.277	337.802	450.226	562.712	675.269	787.819
5.1725	0.171831	0.540133	0.231101	0.238397	0.12546	0.0813829	0.115564	0.141974			5.1725	0.171831	113.066	225.283	337.817	450.23	562.712	675.272	787.825
5.17917	0.168874	0.545624	0.236773	0.251715	0.132237	0.0782029	0.120236	0.147941			5.17917	0.168874	113.072	225.289	337.83	450.237	562.709	675.277	787.831
5.18583	0.16331	0.55072	0.240834	0.259894	0.140598	0.0754664	0.121825	0.1497			5.18583	0.16331	113.077	225.293	337.838	450.245	562.706	675.279	787.833
5.1925	0.160305	0.554732	0.242204	0.259315	0.144544	0.0692106	0.12025	0.148943			5.1925	0.160305	113.081	225.295	337.838	450.249	562.7	675.277	787.832
5.19917	0.162535	0.560137	0.24522	0.258463	0.143587	0.0618974	0.114851	0.148627			5.19917	0.162535	113.086	225.298	337.837	450.248	562.693	675.272	787.832
5.20583	0.162581	0.567889	0.248293	0.254921	0.140368	0.0553488	0.104884	0.149226			5.20583	0.162581	113.094	225.301	337.833	450.245	562.686	675.262	787.832
5.2125	0.164977	0.578373	0.254492	0.251425	0.141326	0.0539253	0.097266	0.153988			5.2125	0.164977	113.105	225.307	337.83	450.246	562.685	675.254	787.837
5.21917	0.165985	0.584712	0.259902	0.251989	0.146554	0.058022	0.0925516	0.158897			5.21917	0.165985	113.111	225.312	337.83	450.251	562.689	675.249	787.842
5.22583	0.1653	0.590012	0.262817	0.255344	0.156336	0.0604988	0.0952046	0.166104			5.22583	0.1653	113.116	225.315	337.834	450.261	562.691	675.252	787.849
5.2325	0.160654	0.602168	0.267277	0.264235	0.170213	0.0632079	0.10391	0.175875			5.2325	0.160654	113.128	225.32	337.843	450.275	562.694	675.261	787.859
5.23917	0.155141	0.617385	0.27413	0.268289	0.181515	0.0708915	0.116994	0.184894			5.23917	0.155141	113.144	225.326	337.847	450.286	562.702	675.274	787.868
5.24583	0.157565	0.630782	0.2844	0.277141	0.189188	0.0820877	0.130862	0.188754			5.24583	0.157565	113.157	225.337	337.856	450.294	562.713	675.288	787.872
5.2525	0.163318	0.641841	0.292755	0.289731	0.19452	0.0962931	0.140906	0.184555			5.2525	0.163318	113.168	225.345	337.868	450.299	562.727	675.298	787.868
5.25917	0.174904	0.655463	0.301876	0.301919	0.198779	0.107687	0.152016	0.183871			5.25917	0.174904	113.182	225.354	337.88	450.303	562.738	675.309	787.867
5.26583	0.191221	0.672845	0.315776	0.314583	0.202934	0.119711	0.164995	0.19267			5.26583	0.191221	113.199	225.368	337.893	450.308	562.75	675.322	787.876
5.2725	0.213609	0.689466	0.333698	0.332094	0.208162	0.135073	0.181184	0.208337			5.2725	0.213609	113.216	225.386	337.911	450.313	562.766	675.338	787.891
5.27917	0.235404	0.707315	0.350201	0.358719	0.221776	0.151446	0.196781	0.228094			5.27917	0.235404	113.233	225.402	337.937	450.326	562.782	675.354	787.911
5.28583	0.254437	0.728217	0.362879	0.384121	0.240889	0.168466	0.213429	0.255195			5.28583	0.254437	113.254	225.415	337.963	450.345	562.799	675.37	787.938
5.2925	0.271464	0.748428	0.375762	0.403414	0.263	0.183065	0.230933	0.286849			5.2925	0.271464	113.275	225.428	337.982	450.368	562.814	675.388	787.97
5.29917	0.282578	0.761589	0.39015	0.417391	0.283416	0.195572	0.246815	0.311932			5.29917	0.282578	113.288	225.442	337.996	450.388	562.826	675.404	787.995
5.30583	0.282703	0.765183	0.404839	0.425443	0.300162	0.202915	0.261246	0.320771			5.30583	0.282703	113.291	225.457	338.004	450.405	562.834	675.418	788.004
5.3125	0.271136	0.763051	0.412925	0.424576	0.314744	0.204566	0.269705	0.317208			5.3125	0.271136	113.289	225.465	338.003	450.419	562.835	675.427	788
5.31917	0.258448	0.757717	0.416539	0.417011	0.325323	0.202735	0.275137	0.308059			5.31917	0.258448	113.284	225.469	337.995	450.43	562.833	675.432	787.991
5.32583	0.253899	0.753377	0.42199	0.410941	0.336197	0.199508	0.282986	0.297044			5.32583	0.253899	113.28	225.474	337.989	450.441	562.83	675.44	787.98
5.3325	0.255409	0.750667	0.432927	0.41465	0.346256	0.19955	0.294986	0.285751			5.3325	0.255409	113.277	225.485	337.993	450.451	562.83	675.452	787.969
5.33917	0.254242	0.748307	0.443136	0.42786	0.35326	0.201759	0.303356	0.274331			5.33917	0.254242	113.274	225.495	338.006	450.458	562.833	675.46	787.957
5.34583	0.245974	0.744678	0.447672	0.44028	0.352497	0.203818	0.302718	0.260688			5.34583	0.245974	113.271	225.5	338.019	450.457	562.835	675.46	787.944
5.3525	0.242835	0.746995	0.453595	0.446906	0.348185	0.20569	0.300532	0.253945			5.3525	0.242835	113.273	225.506	338.025	450.453	562.836	675.457	787.937
5.35917	0.249244	0.758371	0.462896	0.453278	0.346705	0.210609	0.308849	0.26103			5.35917	0.249244	113.285	225.515	338.032	450.451	562.841	675.466	787.944
5.36583	0.2545	0.773163	0.471227	0.462608	0.349487	0.220127	0.324118	0.279636			5.36583	0.2545	113.299	225.524	338.041	450.454	562.851	675.481	787.963
5.3725	0.255918	0.788406	0.475689	0.471543	0.355994	0.231997	0.341272	0.299171			5.3725	0.255918	113.315	225.528	338.05	450.461	562.863	675.498	787.982
5.37917	0.261404	0.812273	0.486238	0.477411	0.36718	0.244438	0.357725	0.316362			5.37917	0.261404	113.338	225.539	338.056	450.472	562.875	675.515	787.999
5.38583	0.275481	0.844699	0.504799	0.48514	0.386677	0.260117	0.374663	0.336868			5.38583	0.275481	113.371	225.557	338.064	450.491	562.891	675.532	788.02
5.3925	0.290343	0.879188	0.527217	0.500844	0.409201	0.278833	0.390002	0.359435			5.3925	0.290343	113.405	225.58	338.079	450.514	562.91	675.547	788.042
5.39917	0.299348	0.906723	0.546859	0.524667	0.431634	0.298263	0.401868	0.383633			5.39917	0.299348	113.433	225.599	338.103	450.536	562.929	675.559	788.067
5.40583	0.304912	0.929771	0.56431	0.551235	0.450926	0.316949	0.413154	0.401912			5.40583	0.304912	113.456	225.617	338.13	450.556	562.948	675.57	788.085
5.4125	0.309366	0.950585	0.577083	0.576282	0.46529	0.333775	0.423807	0.418435			5.4125	0.309366	113.477	225.629	338.155	450.57	562.965	675.581	788.101
5.41917	0.310678	0.968027	0.584386	0.598698	0.472584	0.347829	0.436563	0.434446			5.41917	0.310678	113.494	225.637	338.177	450.577	562.979	675.593	788.117
5.42583	0.316159	0.986146	0.592414	0.621938	0.476371	0.359505	0.454442	0.452089			5.42583	0.316159	113.512	225.645	338.2	450.581	562.99	675.611	788.135
5.4325	0.327025	1.00688	0.604219	0.645971	0.480094	0.374998	0.473414	0.469487			5.4325	0.327025	113.533	225.657	338.224	450.585	563.006	675.63	788.153
5.43917	0.338204	1.02306	0.618179	0.660739	0.483588	0.393664	0.485546	0.475175			5.43917	0.338204	113.549	225.67	338.239	450.588	563.024	675.642	788.158
5.44583	0.345671	1.03609	0.63275	0.662575	0.486214	0.407777	0.491107	0.476755			5.44583	0.345671	113.562	225.685	338.241	450.591	563.039	675.648	788.16
5.4525	0.347704	1.04781	0.648873	0.659075	0.497368	0.418878	0.493616	0.479425			5.4525	0.347704	113.574	225.701	338.238	450.602	563.05	675.651	788.162
5.45917	0.347776	1.06366	0.667544	0.661938	0.516706	0.430293	0.497503	0.48716			5.45917	0.347776	113.59	225.72	338.24	450.621	563.061	675.654	788.17
5.46583	0.344327	1.08252	0.687806	0.671302	0.542639	0.448427	0.501207	0.492675			5.46583	0.344327	113.609	225.74	338.25	450.647	563.079	675.658	788.176
5.4725	0.339584	1.10403	0.709191	0.682726	0.57025	0.467085	0.508861	0.499882			5.4725	0.339584	113.63	225.761	338.261	450.675	563.098	675.666	788.183
5.47917	0.335027	1.12975	0.731295	0.698271	0.598742	0.485852	0.523378	0.516058			5.47917	0.335027	113.656	225.784	338.277	450.703	563.117	675.68	788.199
5.48583	0.334784	1.15881	0.757127	0.719122	0.631327	0.506616	0.5465	0.541783			5.48583	0.334784	113.685	225.809	338.298	450.736	563.137	675.703	788.225
5.4925	0.341543	1.18806	0.785718	0.747182	0.664302	0.527675	0.572332	0.567693			5.4925	0.341543	113.714	225.838	338.326	450.769	563.158	675.729	788.251
5.49917	0.354748	1.21158	0.809972	0.774784	0.695261	0.546142	0.598411	0.590265			5.49917	0.354748	113.738	225.862	338.353	450.8	563.177	675.755	788.273
5.50583	0.367273	1.22233	0.824996	0.799564	0.72072	0.56189	0.621427	0.608639			5.50583	0.367273	113.748	225.877	338.378	450.825	563.193	675.778	788.292
5.5125	0.376746	1.22796	0.835346	0.818645	0.739021	0.573987	0.640437	0.622851			5.5125	0.376746	113.754	225.888	338.397	450.844	563.205	675.797	788.306
5.51917	0.389658	1.24184	0.853523	0.836892	0.754024	0.583979	0.659547	0.632919			5.51917	0.389658	113.768	225.906	338.415	450.859	563.215	675.816	788.316
5.52583	0.404905	1.2671	0.878997	0.85972	0.767742	0.59878	0.677179	0.638153			5.52583	0.404905	113.793	225.931	338.438	450.872	563.23	675.834	788.321
5.5325	0.420564	1.29888	0.906795	0.884594	0.780717	0.618362	0.69713	0.648475			5.5325	0.420564	113.825	225.959	338.463	450.885	563.249	675.854	788.332
5.53917	0.431183	1.33255	0.936251	0.907711	0.793717	0.645045	0.719193	0.670228			5.53917	0.431183	113.859	225.989	338.486	450.898	563.276	675.876	788.353
5.54583	0.442494	1.37662	0.972584	0.93027	0.81374	0.673688	0.749577	0.702849			5.54583	0.442494	113.903	226.025	338.509	450.918	563.304	675.906	788.386
5.5525	0.455178	1.42435	1.0138	0.958045	0.845999	0.707191	0.786103	0.736752			5.5525	0.455178	113.951	226.066	338.536	450.951	563.338	675.943	788.42
5.55917	0.462792	1.46057	1.04591	0.985865	0.882906	0.739169	0.818513	0.763912			5.55917	0.462792	113.987	226.098	338.564	450.988	563.37	675.975	788.447
5.56583	0.464356	1.48564	1.07111	1.00506	0.914554	0.762566	0.845349	0.788983			5.56583	0.464356	114.012	226.123	338.584	451.019	563.393	676.002	788.472
5.5725	0.463908	1.51196	1.09438	1.01912	0.940301	0.780986	0.865882	0.810532			5.5725	0.463908	114.038	226.147	338.598	451.045	563.412	676.023	788.494
5.57917	0.470126	1.5463	1.12247	1.03846	0.966477	0.800489	0.884498	0.829612			5.57917	0.470126	114.072	226.175	338.617	451.071	563.431	676.041	788.513
5.58583	0.477129	1.58082	1.14621	1.06521	0.993085	0.825093	0.89913	0.845057			5.58583	0.477129	114.107	226.199	338.644	451.098	563.456	676.056	788.528
5.5925	0.48367	1.6163	1.1673	1.09483	1.01402	0.84636	0.914731	0.862901			5.5925	0.48367	114.142	226.22	338.673	451.119	563.477	676.072	788.546
5.59917	0.487364	1.6566	1.19232	1.12526	1.03189	0.868519	0.934637	0.882696			5.59917	0.487364	114.183	226.245	338.704	451.136	563.499	676.092	788.566
5.60583	0.491662	1.70144	1.22387	1.15749	1.05023	0.893273	0.958486	0.907034			5.60583	0.491662	114.228	226.276	338.736	451.155	563.524	676.115	788.59
5.6125	0.49874	1.74372	1.26504	1.1929	1.07326	0.922439	0.986544	0.939294			5.6125	0.49874	114.27	226.317	338.771	451.178	563.553	676.143	788.622
5.61917	0.506761	1.78409	1.30902	1.23123	1.0981	0.955315	1.01745	0.977282			5.61917	0.506761	114.31	226.361	338.81	451.203	563.586	676.174	788.66
5.62583	0.516666	1.82725	1.35898	1.27326	1.12769	0.989319	1.05311	1.01806			5.62583	0.516666	114.353	226.411	338.852	451.232	563.62	676.21	788.701
5.6325	0.524364	1.87081	1.41153	1.31813	1.16385	1.02874	1.08989	1.05828			5.6325	0.524364	114.397	226.464	338.897	451.268	563.659	676.247	788.741
5.63917	0.536911	1.91544	1.46347	1.36349	1.20703	1.06894	1.12771	1.10529			5.63917	0.536911	114.442	226.516	338.942	451.312	563.7	676.285	788.788
5.64583	0.556488	1.95937	1.51296	1.41378	1.25213	1.11004	1.16589	1.15208			5.64583	0.556488	114.486	226.565	338.992	451.357	563.741	676.323	788.835
5.6525	0.58625	2.00746	1.55893	1.4632	1.29638	1.15219	1.20948	1.19302			5.6525	0.58625	114.534	226.611	339.042	451.401	563.783	676.366	788.876
5.65917	0.621251	2.06362	1.61118	1.50822	1.34547	1.19575	1.25831	1.22963			5.65917	0.621251	114.59	226.663	339.087	451.45	563.826	676.415	788.913
5.66583	0.654523	2.12585	1.67006	1.54975	1.39709	1.24232	1.31065	1.26707			5.66583	0.654523	114.652	226.722	339.128	451.502	563.873	676.468	788.95
5.6725	0.683732	2.19141	1.72889	1.58769	1.45005	1.28497	1.36179	1.30497			5.6725	0.683732	114.718	226.781	339.166	451.555	563.916	676.519	788.988
5.67917	0.712726	2.25802	1.78472	1.62617	1.50393	1.32703	1.40891	1.34106			5.67917	0.712726	114.784	226.837	339.205	451.609	563.958	676.566	789.024
5.68583	0.742842	2.33159	1.84235	1.67004	1.56457	1.3784	1.45953	1.38221			5.68583	0.742842	114.858	226.895	339.248	451.669	564.009	676.616	789.065
5.6925	0.763592	2.40692	1.90517	1.72505	1.63146	1.43583	1.50936	1.42702			5.6925	0.763592	114.933	226.957	339.303	451.736	564.067	676.666	789.11
5.69917	0.775819	2.4748	1.9674	1.78607	1.69552	1.48982	1.55736	1.47249			5.69917	0.775819	115.001	227.02	339.365	451.8	564.121	676.714	789.156
5.70583	0.791807	2.53827	2.0309	1.85078	1.75786	1.54074	1.60672	1.52022			5.70583	0.791807	115.064	227.083	339.429	451.862	564.171	676.764	789.203
5.7125	0.823279	2.60455	2.10346	1.9231	1.82629	1.5985	1.66394	1.57745			5.7125	0.823279	115.131	227.156	339.502	451.931	564.229	676.821	789.26
5.71917	0.862159	2.67704	2.18904	2.0027	1.90252	1.66478	1.73239	1.64373			5.71917	0.862159	115.203	227.241	339.581	452.007	564.296	676.889	789.327
5.72583	0.897785	2.75209	2.2843	2.08258	1.98294	1.73158	1.80521	1.70972			5.72583	0.897785	115.278	227.337	339.661	452.088	564.362	676.962	789.393
5.7325	0.92867	2.82771	2.37857	2.16145	2.0597	1.79702	1.87805	1.7739			5.7325	0.92867	115.354	227.431	339.74	452.164	564.428	677.035	789.457
5.73917	0.960118	2.90967	2.46825	2.23971	2.13698	1.86675	1.94812	1.84346			5.73917	0.960118	115.436	227.521	339.818	452.242	564.497	677.105	789.527
5.74583	0.989134	2.99488	2.55206	2.31999	2.21911	1.94142	2.01672	1.9177			5.74583	0.989134	115.521	227.604	339.898	452.324	564.572	677.174	789.601
5.7525	1.00949	3.08375	2.63562	2.40007	2.30388	2.01689	2.08333	1.98846			5.7525	1.00949	115.61	227.688	339.979	452.408	564.648	677.24	789.671
5.75917	1.02382	3.17776	2.71887	2.4829	2.38942	2.08906	2.14534	2.05719			5.75917	1.02382	115.704	227.771	340.061	452.494	564.72	677.302	789.74
5.76583	1.04662	3.27917	2.80445	2.56896	2.47569	2.15763	2.2101	2.13095			5.76583	1.04662	115.805	227.857	340.147	452.58	564.788	677.367	789.814
5.7725	1.08137	3.38872	2.89566	2.65925	2.57168	2.23031	2.28491	2.21617			5.7725	1.08137	115.915	227.948	340.238	452.676	564.861	677.442	789.899
5.77917	1.12252	3.50245	3.00052	2.75296	2.6762	2.31142	2.37278	2.30845			5.77917	1.12252	116.029	228.053	340.331	452.781	564.942	677.53	789.991
5.78583	1.16827	3.62161	3.11936	2.8527	2.78216	2.40059	2.46765	2.40234			5.78583	1.16827	116.148	228.172	340.431	452.887	565.031	677.625	790.085
5.7925	1.21801	3.74734	3.24383	2.95941	2.88506	2.493	2.56555	2.50041			5.7925	1.21801	116.273	228.296	340.538	452.99	565.124	677.722	790.183
5.79917	1.27407	3.87949	3.37023	3.07142	2.99255	2.5931	2.66882	2.60156			5.79917	1.27407	116.406	228.423	340.65	453.097	565.224	677.826	790.285
5.80583	1.32614	4.01698	3.50113	3.19243	3.10997	2.70743	2.78001	2.70663			5.80583	1.32614	116.543	228.553	340.771	453.215	565.338	677.937	790.39
5.8125	1.37292	4.15967	3.64025	3.32198	3.2362	2.83075	2.89784	2.81403			5.8125	1.37292	116.686	228.693	340.9	453.341	565.461	678.055	790.497
5.81917	1.41638	4.31287	3.78475	3.45653	3.36942	2.95365	3.02189	2.92813			5.81917	1.41638	116.839	228.837	341.035	453.474	565.584	678.179	790.611
5.82583	1.45368	4.47235	3.93029	3.59662	3.50861	3.07554	3.15456	3.04899			5.82583	1.45368	116.998	228.983	341.175	453.613	565.706	678.311	790.732
5.8325	1.49274	4.63532	4.08033	3.74005	3.66121	3.20012	3.29804	3.17667			5.8325	1.49274	117.161	229.133	341.318	453.766	565.831	678.455	790.86
5.83917	1.53407	4.80095	4.23812	3.88759	3.82289	3.32985	3.44666	3.30893			5.83917	1.53407	117.327	229.29	341.466	453.927	565.961	678.604	790.992
5.84583	1.58467	4.97943	4.4035	4.036	3.98887	3.45983	3.59836	3.44735			5.84583	1.58467	117.506	229.456	341.614	454.093	566.091	678.755	791.13
5.8525	1.64392	5.17278	4.57402	4.18976	4.15802	3.5957	3.75345	3.59302			5.8525	1.64392	117.699	229.626	341.768	454.263	566.226	678.91	791.276
5.85917	1.71181	5.3763	4.75114	4.355	4.33481	3.74262	3.91623	3.7417			5.85917	1.71181	117.902	229.803	341.933	454.439	566.373	679.073	791.425
5.86583	1.79254	5.58684	4.93999	4.53149	4.52107	3.89958	4.08374	3.89646			5.86583	1.79254	118.113	229.992	342.11	454.626	566.53	679.241	791.579
5.8725	1.87888	5.80435	5.14156	4.72051	4.71348	4.0632	4.2521	4.05388			5.8725	1.87888	118.33	230.194	342.299	454.818	566.694	679.409	791.737
5.87917	1.96566	6.02892	5.35272	4.9177	4.90975	4.2298	4.42471	4.21503			5.87917	1.96566	118.555	230.405	342.496	455.014	566.861	679.582	791.898
5.88583	2.04936	6.25592	5.57146	5.12157	5.1083	4.4047	4.60187	4.37718			5.88583	2.04936	118.782	230.624	342.7	455.213	567.035	679.759	792.06
5.8925	2.13211	6.48437	5.79689	5.32432	5.30837	4.58608	4.78047	4.54269			5.8925	2.13211	119.011	230.849	342.903	455.413	567.217	679.937	792.226
5.89917	2.21839	6.71844	6.03082	5.52623	5.50921	4.76872	4.95782	4.71382			5.89917	2.21839	119.245	231.083	343.105	455.614	567.399	680.115	792.397
5.90583	2.30777	6.96207	6.27518	5.73171	5.71902	4.95269	5.14113	4.89307			5.90583	2.30777	119.488	231.327	343.31	455.824	567.583	680.298	792.576
5.9125	2.39848	7.21547	6.52787	5.94615	5.93755	5.14369	5.3358	5.07924			5.9125	2.39848	119.742	231.58	343.525	456.042	567.774	680.493	792.762
5.91917	2.48354	7.47713	6.78318	6.17285	6.16274	5.34615	5.53816	5.26603			5.91917	2.48354	120.003	231.835	343.751	456.267	567.977	680.695	792.949
5.92583	2.56151	7.74467	7.03549	6.40416	6.3913	5.55148	5.74297	5.45299			5.92583	2.56151	120.271	232.088	343.983	456.496	568.182	680.9	793.136
5.9325	2.63754	8.01883	7.28901	6.64245	6.62335	5.7537	5.95299	5.64656			5.9325	2.63754	120.545	232.341	344.221	456.728	568.384	681.11	793.33
5.93917	2.71827	8.29994	7.54629	6.89087	6.86493	5.96194	6.16628	5.85138			5.93917	2.71827	120.826	232.599	344.469	456.97	568.593	681.323	793.534
5.94583	2.80291	8.57984	7.80377	7.14349	7.107	6.1817	6.37728	6.06071			5.94583	2.80291	121.106	232.856	344.722	457.212	568.812	681.534	793.744
5.9525	2.89205	8.85686	8.05666	7.39014	7.34196	6.40312	6.58611	6.27526			5.9525	2.89205	121.383	233.109	344.969	457.447	569.034	681.743	793.958
5.95917	2.99224	9.12879	8.30724	7.62817	7.57115	6.61935	6.79787	6.50141			5.95917	2.99224	121.655	233.36	345.207	457.676	569.25	681.955	794.184
5.96583	3.10011	9.39648	8.56441	7.86743	7.80344	6.83491	7.0116	6.73525			5.96583	3.10011	121.923	233.617	345.446	457.908	569.466	682.168	794.418
5.9725	3.20782	9.6519	8.82569	8.10602	8.03381	7.05548	7.21706	6.95586			5.9725	3.20782	122.178	233.878	345.684	458.138	569.686	682.374	794.639
5.97917	3.30185	9.88958	9.07419	8.32974	8.24528	7.26881	7.40647	7.15015			5.97917	3.30185	122.416	234.126	345.908	458.35	569.9	682.563	794.833
5.98583	3.38193	10.1103	9.29794	8.52578	8.42676	7.46257	7.5781	7.31891			5.98583	3.38193	122.636	234.35	346.104	458.531	570.093	682.735	795.002
5.9925	3.45167	10.3151	9.49849	8.69533	8.58163	7.63814	7.73128	7.46648			5.9925	3.45167	122.841	234.551	346.274	458.686	570.269	682.888	795.15
5.99917	3.50822	10.4969	9.67689	8.84085	8.7062	7.79692	7.86032	7.58863			5.99917	3.50822	123.023	234.729	346.419	458.811	570.428	683.017	795.272
6.00583	3.55224	10.6478	9.82164	8.95784	8.78949	7.93119	7.95679	7.68287			6.00583	3.55224	123.174	234.874	346.536	458.894	570.562	683.114	795.366
6.0125	3.58371	10.759	9.92177	9.04447	8.82821	8.02931	8.02402	7.75203			6.0125	3.58371	123.285	234.974	346.623	458.933	570.66	683.181	795.435
6.01917	3.60741	10.8269	9.98135	9.10081	8.83418	8.09729	8.06393	7.79515			6.01917	3.60741	123.353	235.034	346.679	458.939	570.728	683.221	795.478
6.02583	3.62041	10.8486	10.0051	9.12994	8.81596	8.1405	8.07693	7.80681			6.02583	3.62041	123.375	235.057	346.708	458.921	570.771	683.234	795.49
6.0325	3.61546	10.8153	9.98916	9.12636	8.76272	8.15511	8.05386	7.77736			6.0325	3.61546	123.341	235.041	346.705	458.867	570.786	683.211	795.46
6.03917	3.59338	10.7258	9.92607	9.07879	8.66823	8.12891	7.98982	7.70508			6.03917	3.59338	123.252	234.978	346.657	458.773	570.76	683.147	795.388
6.04583	3.55519	10.5803	9.81002	8.98547	8.53477	8.05772	7.88773	7.59054			6.04583	3.55519	123.106	234.862	346.564	458.639	570.688	683.045	795.274
6.0525	3.5011	10.3853	9.64004	8.84492	8.36553	7.94589	7.74972	7.43325			6.0525	3.5011	122.911	234.692	346.423	458.47	570.577	682.907	795.116
6.05917	3.42741	10.1445	9.41734	8.65676	8.1542	7.79452	7.57542	7.23486			6.05917	3.42741	122.671	234.47	346.235	458.259	570.425	682.732	794.918
6.06583	3.33633	9.86701	9.14966	8.42397	7.90122	7.60359	7.36561	7.00074			6.06583	3.33633	122.393	234.202	346.002	458.006	570.234	682.523	794.684
6.0725	3.2332	9.56062	8.84697	8.15398	7.61468	7.3763	7.12228	6.73917			6.0725	3.2332	122.087	233.899	345.732	457.719	570.007	682.279	794.422
6.07917	3.11907	9.22982	8.51752	7.85816	7.30449	7.12543	6.85461	6.45368			6.07917	3.11907	121.756	233.57	345.437	457.409	569.756	682.012	794.137
6.08583	2.99191	8.87443	8.16958	7.54238	6.97414	6.8655	6.56533	6.14406			6.08583	2.99191	121.401	233.222	345.121	457.079	569.496	681.722	793.827
6.0925	2.85745	8.49867	7.80735	7.20923	6.62729	6.5926	6.26064	5.81455			6.0925	2.85745	121.025	232.86	344.788	456.732	569.223	681.418	793.498
6.09917	2.71522	8.10263	7.43226	6.86177	6.26829	6.2968	5.94055	5.47145			6.09917	2.71522	120.629	232.485	344.44	456.373	568.928	681.097	793.154
6.10583	2.57044	7.68572	7.04057	6.49843	5.89859	5.97142	5.61123	5.12034			6.10583	2.57044	120.212	232.093	344.077	456.003	568.602	680.768	792.803
6.1125	2.42033	7.24724	6.63205	6.12208	5.52231	5.62972	5.27324	4.76101			6.1125	2.42033	119.773	231.684	343.701	455.627	568.26	680.43	792.444
6.11917	2.26572	6.79642	6.2133	5.73631	5.14579	5.27794	4.93172	4.39793			6.11917	2.26572	119.323	231.266	343.315	455.25	567.909	680.089	792.081
6.12583	2.1133	6.34712	5.79306	5.34494	4.77735	4.92234	4.59381	4.04495			6.12583	2.1133	118.873	230.845	342.923	454.882	567.553	679.751	791.728
6.1325	1.96671	5.90755	5.38018	4.95442	4.42139	4.56712	4.26221	3.70647			6.1325	1.96671	118.434	230.432	342.533	454.526	567.198	679.419	791.39
6.13917	1.82906	5.48059	4.97582	4.57294	4.07736	4.22135	3.93906	3.38251			6.13917	1.82906	118.007	230.028	342.151	454.182	566.852	679.096	791.066
6.14583	1.69715	5.06992	4.58462	4.2109	3.74689	3.89058	3.62452	3.06959			6.14583	1.69715	117.596	229.637	341.789	453.851	566.521	678.781	790.753
6.1525	1.57437	4.6856	4.21378	3.87002	3.43344	3.57116	3.32389	2.77587			6.1525	1.57437	117.212	229.266	341.448	453.538	566.202	678.481	790.459
6.15917	1.46287	4.33193	3.86461	3.54924	3.13717	3.26571	3.03643	2.50565			6.15917	1.46287	116.858	228.917	341.128	453.242	565.896	678.193	790.189
6.16583	1.35914	4.00237	3.53458	3.24955	2.85508	2.97795	2.76199	2.25095			6.16583	1.35914	116.529	228.587	340.828	452.96	565.609	677.919	789.934
6.1725	1.2557	3.68821	3.22114	2.96877	2.58344	2.70795	2.49834	2.00879			6.1725	1.2557	116.214	228.273	340.547	452.688	565.339	677.655	789.692
6.17917	1.15346	3.38696	2.9297	2.70213	2.325	2.45355	2.24876	1.78049			6.17917	1.15346	115.913	227.982	340.281	452.43	565.084	677.406	789.464
6.18583	1.05964	3.10921	2.66277	2.44808	2.08713	2.21584	2.01856	1.57237			6.18583	1.05964	115.635	227.715	340.027	452.192	564.847	677.175	789.255
6.1925	0.975255	2.85458	2.4192	2.21112	1.87321	2.00052	1.80877	1.38545			6.1925	0.975255	115.381	227.472	339.79	451.978	564.631	676.966	789.068
6.19917	0.894554	2.61499	2.19239	1.99193	1.68061	1.80391	1.61649	1.21499			6.19917	0.894554	115.141	227.245	339.57	451.785	564.435	676.773	788.898
6.20583	0.819604	2.38593	1.97965	1.78619	1.50674	1.61266	1.44092	1.06271			6.20583	0.819604	114.912	227.032	339.365	451.611	564.243	676.598	788.746
6.2125	0.751626	2.17324	1.78503	1.59303	1.35074	1.42962	1.28139	0.932506			6.2125	0.751626	114.699	226.837	339.171	451.455	564.06	676.438	788.616
6.21917	0.693648	1.98572	1.61149	1.41955	1.21479	1.26406	1.14044	0.829393			6.21917	0.693648	114.512	226.664	338.998	451.319	563.895	676.297	788.512
6.22583	0.640181	1.81775	1.45058	1.26916	1.09399	1.11883	1.01021	0.746779			6.22583	0.640181	114.344	226.503	338.848	451.199	563.75	676.167	788.43
6.2325	0.593012	1.66525	1.29701	1.13717	0.97769	0.983113	0.891989	0.675817			6.2325	0.593012	114.191	226.349	338.716	451.082	563.614	676.049	788.359
6.23917	0.556406	1.52814	1.1596	1.02081	0.87096	0.856087	0.788626	0.612139			6.23917	0.556406	114.054	226.212	338.599	450.976	563.487	675.946	788.295
6.24583	0.525565	1.41068	1.04257	0.922866	0.778375	0.746481	0.69818	0.556661			6.24583	0.525565	113.937	226.095	338.501	450.883	563.377	675.855	788.24
6.2525	0.498472	1.31452	0.945162	0.84199	0.699571	0.655735	0.618158	0.506279			6.2525	0.498472	113.841	225.997	338.42	450.804	563.286	675.775	788.189
6.25917	0.471495	1.23627	0.860081	0.775217	0.629998	0.575498	0.548266	0.458547			6.25917	0.471495	113.762	225.912	338.354	450.735	563.206	675.705	788.142
6.26583	0.449195	1.17304	0.790912	0.719274	0.570519	0.50517	0.494495	0.415346			6.26583	0.449195	113.699	225.843	338.298	450.675	563.136	675.651	788.098
6.2725	0.429097	1.11426	0.736022	0.671807	0.524431	0.451558	0.451509	0.378019			6.2725	0.429097	113.64	225.788	338.25	450.629	563.082	675.608	788.061
6.27917	0.408967	1.06206	0.688234	0.628984	0.48204	0.411689	0.412305	0.347284			6.27917	0.408967	113.588	225.741	338.207	450.587	563.042	675.569	788.03
6.28583	0.390212	1.01311	0.646145	0.584682	0.440918	0.377221	0.373046	0.319792			6.28583	0.390212	113.539	225.698	338.163	450.546	563.008	675.53	788.003
6.2925	0.374986	0.96885	0.603811	0.540789	0.404549	0.338815	0.337316	0.294602			6.2925	0.374986	113.495	225.656	338.119	450.509	562.97	675.494	787.978
6.29917	0.36303	0.928225	0.564092	0.501215	0.377463	0.301924	0.305332	0.268759			6.29917	0.36303	113.454	225.616	338.08	450.482	562.933	675.462	787.952
6.30583	0.351483	0.888929	0.524237	0.465767	0.35427	0.27055	0.267559	0.24043			6.30583	0.351483	113.415	225.577	338.044	450.459	562.901	675.424	787.923
6.3125	0.335764	0.851244	0.48623	0.432206	0.327739	0.241006	0.227045	0.210375			6.3125	0.335764	113.377	225.539	338.011	450.432	562.872	675.384	787.893
6.31917	0.311465	0.807938	0.445245	0.394818	0.298271	0.204909	0.186533	0.176606			6.31917	0.311465	113.334	225.498	337.973	450.403	562.836	675.343	787.86
6.32583	0.289191	0.765324	0.399687	0.352989	0.267733	0.162076	0.1552	0.146389			6.32583	0.289191	113.291	225.452	337.931	450.372	562.793	675.312	787.829
6.3325	0.277134	0.726425	0.357967	0.31151	0.239407	0.127237	0.133129	0.12561			6.3325	0.277134	113.253	225.41	337.89	450.344	562.758	675.29	787.809
6.33917	0.273429	0.695626	0.325574	0.274218	0.211469	0.101724	0.117503	0.115315			6.33917	0.273429	113.222	225.378	337.853	450.316	562.732	675.274	787.798
6.34583	0.269589	0.668882	0.304796	0.243549	0.185072	0.0791604	0.107464	0.107645			6.34583	0.269589	113.195	225.357	337.822	450.29	562.71	675.264	787.791
6.3525	0.267578	0.647252	0.288705	0.218378	0.164279	0.0557876	0.099254	0.101751			6.3525	0.267578	113.173	225.341	337.797	450.269	562.687	675.256	787.785
6.35917	0.274736	0.63198	0.277931	0.203487	0.152792	0.0431903	0.0921069	0.100306			6.35917	0.274736	113.158	225.33	337.782	450.257	562.674	675.249	787.783
6.36583	0.283582	0.616235	0.272875	0.20387	0.14914	0.043898	0.0804492	0.0960061			6.36583	0.283582	113.142	225.325	337.782	450.254	562.675	675.237	787.779
6.3725	0.280544	0.593954	0.262755	0.208925	0.144123	0.0465803	0.0597688	0.0827843			6.3725	0.280544	113.12	225.315	337.787	450.249	562.677	675.217	787.766
6.37917	0.269747	0.562859	0.242399	0.205974	0.129635	0.0414833	0.0346667	0.0621803			6.37917	0.269747	113.089	225.295	337.784	450.234	562.672	675.192	787.745
6.38583	0.261249	0.532523	0.215493	0.194522	0.109038	0.0298077	0.00757186	0.0432877			6.38583	0.261249	113.059	225.268	337.773	450.214	562.661	675.164	787.726
6.3925	0.257529	0.51029	0.192012	0.180042	0.085155	0.0169781	-0.0171292	0.0286849			6.3925	0.257529	113.036	225.244	337.758	450.19	562.648	675.14	787.712
6.39917	0.251775	0.498777	0.178249	0.163341	0.0622861	-0.00076456	-0.0367118	0.0166944			6.39917	0.251775	113.025	225.231	337.742	450.167	562.63	675.12	787.7
6.40583	0.246077	0.494545	0.166841	0.142069	0.0409713	-0.0209916	-0.0529	0.00769456			6.40583	0.246077	113.021	225.219	337.721	450.146	562.61	675.104	787.691
6.4125	0.245259	0.492911	0.155243	0.121479	0.0219033	-0.0441263	-0.0661155	-0.00156867			6.4125	0.245259	113.019	225.208	337.7	450.126	562.587	675.091	787.681
6.41917	0.249137	0.492073	0.145247	0.106223	0.00916202	-0.0634657	-0.0779736	-0.0105133			6.41917	0.249137	113.018	225.198	337.685	450.114	562.567	675.079	787.673
6.42583	0.25433	0.487673	0.136855	0.0940622	0.00653693	-0.0756488	-0.0899465	-0.0177746			6.42583	0.25433	113.014	225.189	337.673	450.111	562.555	675.067	787.665
6.4325	0.255048	0.478125	0.13015	0.0825991	0.010705	-0.0845487	-0.102103	-0.0239846			6.4325	0.255048	113.004	225.182	337.661	450.115	562.546	675.055	787.659
6.43917	0.252278	0.459235	0.115821	0.0720444	0.0131682	-0.093993	-0.118224	-0.0371521			6.43917	0.252278	112.985	225.168	337.65	450.118	562.537	675.039	787.646
6.44583	0.248466	0.437349	0.0969015	0.0594679	0.00743254	-0.108751	-0.133957	-0.0571309			6.44583	0.248466	112.963	225.149	337.638	450.112	562.522	675.023	787.626
6.4525	0.249228	0.418838	0.0820693	0.0497904	-0.00248638	-0.120258	-0.14607	-0.0761186			6.4525	0.249228	112.945	225.134	337.628	450.102	562.51	675.011	787.607
6.45917	0.253245	0.407319	0.0757687	0.0420954	-0.0166201	-0.127014	-0.151589	-0.092406			6.45917	0.253245	112.933	225.128	337.621	450.088	562.504	675.005	787.591
6.46583	0.257587	0.400254	0.0743451	0.0348344	-0.0351626	-0.134624	-0.151539	-0.103763			6.46583	0.257587	112.926	225.127	337.613	450.069	562.496	675.005	787.579
6.4725	0.265901	0.394024	0.0689636	0.0254822	-0.0564123	-0.144964	-0.14847	-0.108086			6.4725	0.265901	112.92	225.121	337.604	450.048	562.486	675.008	787.575
6.47917	0.283873	0.397051	0.0671572	0.0164933	-0.0731529	-0.154146	-0.141942	-0.0974291			6.47917	0.283873	112.923	225.119	337.595	450.031	562.477	675.015	787.586
6.48583	0.305774	0.403153	0.0707162	0.0117609	-0.0786392	-0.155526	-0.138162	-0.0813137			6.48583	0.305774	112.929	225.123	337.59	450.026	562.475	675.019	787.602
6.4925	0.320202	0.405296	0.0727697	0.00571512	-0.0763124	-0.157403	-0.137085	-0.0724948			6.4925	0.320202	112.931	225.125	337.584	450.028	562.473	675.02	787.611
6.49917	0.324599	0.397887	0.0651827	-0.00408443	-0.069345	-0.163076	-0.142701	-0.0765663			6.49917	0.324599	112.924	225.117	337.574	450.035	562.468	675.014	787.606
6.50583	0.325351	0.384622	0.0492109	-0.0155563	-0.0682488	-0.171997	-0.154824	-0.0898313			6.50583	0.325351	112.911	225.102	337.563	450.036	562.459	675.002	787.593
6.5125	0.32674	0.37167	0.0333242	-0.024821	-0.0742964	-0.180512	-0.169647	-0.108982			6.5125	0.32674	112.898	225.086	337.554	450.03	562.45	674.987	787.574
6.51917	0.325247	0.358186	0.0168356	-0.0283517	-0.0826139	-0.188295	-0.184492	-0.132479			6.51917	0.325247	112.884	225.069	337.55	450.022	562.442	674.972	787.551
6.52583	0.320117	0.344616	-0.00290582	-0.0278959	-0.0884169	-0.200097	-0.198682	-0.154155			6.52583	0.320117	112.871	225.049	337.551	450.016	562.431	674.958	787.529
6.5325	0.320012	0.338688	-0.0180183	-0.0284712	-0.0934846	-0.21595	-0.211661	-0.164852			6.5325	0.320012	112.865	225.034	337.55	450.011	562.415	674.945	787.518
6.53917	0.326978	0.342591	-0.0234645	-0.0267898	-0.0985839	-0.227419	-0.219477	-0.160472			6.53917	0.326978	112.869	225.029	337.552	450.006	562.403	674.937	787.523
6.54583	0.331695	0.349616	-0.0236094	-0.0246206	-0.101014	-0.230892	-0.220006	-0.150587			6.54583	0.331695	112.876	225.029	337.554	450.004	562.4	674.937	787.532
6.5525	0.332033	0.349828	-0.0270431	-0.0239916	-0.10342	-0.22947	-0.220621	-0.144652			6.5525	0.332033	112.876	225.025	337.554	450.001	562.401	674.936	787.538
6.55917	0.332984	0.346011	-0.0317387	-0.0251738	-0.110857	-0.225741	-0.2211	-0.144177			6.55917	0.332984	112.872	225.021	337.553	449.994	562.405	674.936	787.539
6.56583	0.339067	0.341472	-0.0342386	-0.0251903	-0.123762	-0.219069	-0.221216	-0.147286			6.56583	0.339067	112.868	225.018	337.553	449.981	562.412	674.936	787.536
6.5725	0.342981	0.334027	-0.0392698	-0.0244348	-0.137065	-0.211227	-0.220641	-0.15044			6.5725	0.342981	112.86	225.013	337.554	449.968	562.42	674.936	787.533
6.57917	0.34137	0.323212	-0.0516991	-0.0315317	-0.149806	-0.210355	-0.225112	-0.154102			6.57917	0.34137	112.849	225.001	337.547	449.955	562.42	674.932	787.529
6.58583	0.342034	0.313104	-0.0634208	-0.0425822	-0.157005	-0.215678	-0.232078	-0.153243			6.58583	0.342034	112.839	224.989	337.536	449.948	562.415	674.925	787.53
6.5925	0.345553	0.304873	-0.070637	-0.0516314	-0.157251	-0.220395	-0.235235	-0.150506			6.5925	0.345553	112.831	224.982	337.527	449.947	562.41	674.922	787.533
6.59917	0.349328	0.298581	-0.0759421	-0.0601224	-0.151811	-0.222929	-0.236228	-0.148215			6.59917	0.349328	112.825	224.976	337.518	449.953	562.408	674.921	787.535
6.60583	0.348985	0.291253	-0.0861516	-0.0720277	-0.147097	-0.228005	-0.236571	-0.147914			6.60583	0.348985	112.817	224.966	337.506	449.957	562.403	674.92	787.535
6.6125	0.352216	0.287219	-0.097073	-0.0823941	-0.145226	-0.234655	-0.235247	-0.146226			6.6125	0.352216	112.813	224.955	337.496	449.959	562.396	674.922	787.537
6.61917	0.363357	0.284688	-0.10298	-0.0828065	-0.145802	-0.240018	-0.230782	-0.144466			6.61917	0.363357	112.811	224.949	337.496	449.959	562.391	674.926	787.539
6.62583	0.380582	0.28147	-0.104205	-0.0761962	-0.151034	-0.240746	-0.227385	-0.143869			6.62583	0.380582	112.808	224.948	337.502	449.954	562.39	674.93	787.539
6.6325	0.399497	0.27922	-0.0990315	-0.0696197	-0.157781	-0.239024	-0.228975	-0.143258			6.6325	0.399497	112.805	224.953	337.509	449.947	562.392	674.928	787.54
6.63917	0.414287	0.274986	-0.0922939	-0.0682213	-0.163767	-0.237155	-0.234211	-0.1432			6.63917	0.414287	112.801	224.96	337.51	449.941	562.394	674.923	787.54
6.64583	0.43336	0.274469	-0.0794441	-0.068938	-0.167646	-0.236764	-0.234212	-0.139425			6.64583	0.43336	112.801	224.973	337.51	449.937	562.394	674.923	787.544
6.6525	0.452767	0.272293	-0.0622977	-0.0681722	-0.171356	-0.233771	-0.233878	-0.136833			6.6525	0.452767	112.798	224.99	337.51	449.933	562.397	674.923	787.546
6.65917	0.471613	0.270381	-0.0472092	-0.0679642	-0.175049	-0.228622	-0.235536	-0.135884			6.65917	0.471613	112.797	225.005	337.51	449.93	562.402	674.921	787.547
6.66583	0.480156	0.265527	-0.0404972	-0.0695982	-0.175165	-0.226676	-0.242729	-0.143123			6.66583	0.480156	112.792	225.012	337.509	449.929	562.404	674.914	787.54
6.6725	0.483372	0.256751	-0.0443938	-0.0817765	-0.174464	-0.236906	-0.251434	-0.158574			6.6725	0.483372	112.783	225.008	337.497	449.93	562.394	674.905	787.524
6.67917	0.48978	0.250962	-0.0531297	-0.0979102	-0.179002	-0.256595	-0.25647	-0.171039			6.67917	0.48978	112.777	224.999	337.481	449.926	562.374	674.9	787.512
6.68583	0.495789	0.247736	-0.0657764	-0.109911	-0.187477	-0.274688	-0.261429	-0.178556			6.68583	0.495789	112.774	224.987	337.469	449.917	562.356	674.895	787.504
6.6925	0.501213	0.251884	-0.0784843	-0.117701	-0.196367	-0.285053	-0.26268	-0.18013			6.6925	0.501213	112.778	224.974	337.461	449.908	562.346	674.894	787.503
6.69917	0.503717	0.256432	-0.0898373	-0.12165	-0.201208	-0.288198	-0.260176	-0.184642			6.69917	0.503717	112.783	224.962	337.457	449.903	562.343	674.897	787.498
6.70583	0.511605	0.262669	-0.0963473	-0.121446	-0.203648	-0.286486	-0.253719	-0.189849			6.70583	0.511605	112.789	224.956	337.457	449.901	562.344	674.903	787.493
6.7125	0.521813	0.272111	-0.101239	-0.110605	-0.203053	-0.279006	-0.244464	-0.191851			6.7125	0.521813	112.798	224.951	337.468	449.902	562.352	674.912	787.491
6.71917	0.530408	0.286425	-0.103423	-0.0927342	-0.196497	-0.268102	-0.231577	-0.190412			6.71917	0.530408	112.813	224.949	337.486	449.908	562.363	674.925	787.493
6.72583	0.539561	0.298023	-0.098641	-0.0758599	-0.183085	-0.256768	-0.219087	-0.188828			6.72583	0.539561	112.824	224.954	337.503	449.922	562.374	674.938	787.494
6.7325	0.544204	0.295869	-0.0922788	-0.0643423	-0.172598	-0.252303	-0.216829	-0.193366			6.7325	0.544204	112.822	224.96	337.514	449.932	562.378	674.94	787.49
6.73917	0.54235	0.280735	-0.0913465	-0.0636594	-0.172466	-0.25955	-0.227266	-0.201347			6.73917	0.54235	112.807	224.961	337.515	449.932	562.371	674.93	787.482
6.74583	0.531792	0.262507	-0.0996859	-0.0757611	-0.182945	-0.273879	-0.244499	-0.210039			6.74583	0.531792	112.789	224.953	337.503	449.922	562.357	674.912	787.473
6.7525	0.525338	0.250085	-0.108722	-0.0995717	-0.197128	-0.289705	-0.260013	-0.216738			6.7525	0.525338	112.776	224.944	337.479	449.907	562.341	674.897	787.466
6.75917	0.531346	0.241597	-0.113977	-0.122636	-0.212289	-0.300904	-0.272124	-0.224273			6.75917	0.531346	112.768	224.938	337.456	449.892	562.33	674.885	787.459
6.76583	0.545608	0.236758	-0.116842	-0.138241	-0.230446	-0.309002	-0.278844	-0.228158			6.76583	0.545608	112.763	224.935	337.44	449.874	562.322	674.878	787.455
6.7725	0.563195	0.241398	-0.117265	-0.144477	-0.242379	-0.31003	-0.274131	-0.225903			6.7725	0.563195	112.768	224.935	337.434	449.862	562.321	674.883	787.457
6.77917	0.582918	0.254127	-0.112133	-0.144277	-0.24426	-0.303331	-0.262514	-0.218896			6.77917	0.582918	112.78	224.94	337.434	449.86	562.327	674.894	787.464
6.78583	0.608108	0.26968	-0.101497	-0.139074	-0.240417	-0.294978	-0.248769	-0.210495			6.78583	0.608108	112.796	224.951	337.439	449.864	562.336	674.908	787.473
6.7925	0.630753	0.281588	-0.0917587	-0.129017	-0.235789	-0.289834	-0.24329	-0.201925			6.7925	0.630753	112.808	224.961	337.449	449.869	562.341	674.914	787.481
6.79917	0.645614	0.285544	-0.0876065	-0.122237	-0.236446	-0.289185	-0.247026	-0.193677			6.79917	0.645614	112.812	224.965	337.456	449.868	562.342	674.91	787.489
6.80583	0.650241	0.278579	-0.0899437	-0.124389	-0.241486	-0.291329	-0.261948	-0.196828			6.80583	0.650241	112.805	224.962	337.454	449.863	562.339	674.895	787.486
6.8125	0.648451	0.261688	-0.101908	-0.139267	-0.256018	-0.298761	-0.286149	-0.216102			6.8125	0.648451	112.788	224.95	337.439	449.849	562.332	674.871	787.467
6.81917	0.646339	0.247487	-0.118906	-0.160005	-0.275403	-0.312072	-0.306858	-0.238887			6.81917	0.646339	112.774	224.933	337.418	449.829	562.319	674.85	787.444
6.82583	0.644577	0.242534	-0.132355	-0.173142	-0.286147	-0.324674	-0.315773	-0.250992			6.82583	0.644577	112.769	224.92	337.405	449.818	562.306	674.841	787.432
6.8325	0.650494	0.241919	-0.13696	-0.173152	-0.285595	-0.330155	-0.311286	-0.253991			6.8325	0.650494	112.768	224.915	337.405	449.819	562.301	674.846	787.429
6.83917	0.656049	0.238732	-0.136571	-0.167028	-0.277177	-0.326327	-0.303824	-0.258609			6.83917	0.656049	112.765	224.916	337.411	449.827	562.304	674.853	787.424
6.84583	0.661316	0.236883	-0.139316	-0.164674	-0.270632	-0.319924	-0.293789	-0.262366			6.84583	0.661316	112.763	224.913	337.414	449.834	562.311	674.863	787.421
6.8525	0.671635	0.238943	-0.141509	-0.166569	-0.265237	-0.312029	-0.285377	-0.257922			6.8525	0.671635	112.765	224.911	337.412	449.839	562.319	674.872	787.425
6.85917	0.692928	0.241934	-0.139938	-0.16843	-0.258611	-0.305578	-0.279819	-0.243486			6.85917	0.692928	112.768	224.912	337.41	449.846	562.325	674.877	787.44
6.86583	0.722894	0.242234	-0.134282	-0.167122	-0.250457	-0.298002	-0.276557	-0.230312			6.86583	0.722894	112.768	224.918	337.411	449.854	562.333	674.88	787.453
6.8725	0.749531	0.240697	-0.12836	-0.16475	-0.244935	-0.293844	-0.276146	-0.221358			6.8725	0.749531	112.767	224.924	337.414	449.86	562.337	674.881	787.462
6.87917	0.772052	0.24282	-0.1213	-0.162824	-0.241502	-0.297269	-0.274129	-0.209222			6.87917	0.772052	112.769	224.931	337.416	449.863	562.333	674.883	787.474
6.88583	0.793208	0.245088	-0.111059	-0.15828	-0.235422	-0.303422	-0.273	-0.193603			6.88583	0.793208	112.771	224.941	337.42	449.869	562.327	674.884	787.489
6.8925	0.81409	0.250571	-0.0982586	-0.148886	-0.221096	-0.307738	-0.26833	-0.173814			6.8925	0.81409	112.777	224.954	337.43	449.884	562.323	674.889	787.509
6.89917	0.827526	0.257418	-0.089153	-0.133631	-0.206159	-0.305744	-0.26157	-0.160768			6.89917	0.827526	112.784	224.963	337.445	449.898	562.325	674.895	787.522
6.90583	0.831795	0.264036	-0.0868661	-0.124451	-0.198812	-0.304835	-0.257778	-0.157011			6.90583	0.831795	112.79	224.965	337.454	449.906	562.326	674.899	787.526
6.9125	0.829966	0.26088	-0.0940792	-0.124314	-0.200641	-0.30362	-0.261037	-0.163982			6.9125	0.829966	112.787	224.958	337.454	449.904	562.327	674.896	787.519
6.91917	0.827013	0.252124	-0.110091	-0.132327	-0.208418	-0.30394	-0.268282	-0.178936			6.91917	0.827013	112.778	224.942	337.446	449.896	562.327	674.889	787.504
6.92583	0.823677	0.243071	-0.12869	-0.140375	-0.216966	-0.306195	-0.275909	-0.196573			6.92583	0.823677	112.769	224.924	337.438	449.888	562.325	674.881	787.486
6.9325	0.821958	0.235361	-0.146971	-0.146962	-0.226376	-0.315217	-0.282396	-0.217157			6.9325	0.821958	112.762	224.905	337.431	449.878	562.316	674.874	787.466
6.93917	0.826516	0.226824	-0.160337	-0.156258	-0.233477	-0.327445	-0.287376	-0.235231			6.93917	0.826516	112.753	224.892	337.422	449.871	562.303	674.87	787.448
6.94583	0.837269	0.21925	-0.167264	-0.164565	-0.239651	-0.336211	-0.288544	-0.247097			6.94583	0.837269	112.745	224.885	337.414	449.865	562.295	674.868	787.436
6.9525	0.84978	0.218498	-0.16626	-0.17267	-0.247491	-0.341526	-0.291292	-0.249279			6.9525	0.84978	112.745	224.886	337.406	449.857	562.289	674.866	787.434
6.95917	0.861181	0.223664	-0.159343	-0.177561	-0.25621	-0.34595	-0.29801	-0.248405			6.95917	0.861181	112.75	224.893	337.401	449.848	562.285	674.859	787.435
6.96583	0.875162	0.233522	-0.151257	-0.182004	-0.264931	-0.348006	-0.30501	-0.246653			6.96583	0.875162	112.76	224.901	337.396	449.84	562.283	674.852	787.436
6.9725	0.895847	0.246747	-0.143261	-0.181606	-0.267643	-0.346142	-0.305306	-0.240103			6.9725	0.895847	112.773	224.909	337.397	449.837	562.285	674.852	787.443
6.97917	0.92035	0.26334	-0.135452	-0.176237	-0.266433	-0.337708	-0.301306	-0.229233			6.97917	0.92035	112.789	224.917	337.402	449.838	562.293	674.856	787.454
6.98583	0.947693	0.279866	-0.125468	-0.163809	-0.260454	-0.323819	-0.294468	-0.21223			6.98583	0.947693	112.806	224.927	337.415	449.844	562.307	674.862	787.471
6.9925	0.974908	0.29519	-0.11569	-0.147655	-0.248028	-0.306913	-0.283466	-0.19786			6.9925	0.974908	112.821	224.937	337.431	449.857	562.324	674.873	787.485
6.99917	1.00051	0.30728	-0.109019	-0.133705	-0.232186	-0.289148	-0.268352	-0.18577			6.99917	1.00051	112.833	224.943	337.445	449.872	562.342	674.889	787.497
7.00583	1.01929	0.312407	-0.103767	-0.126942	-0.219468	-0.275732	-0.254344	-0.177782			7.00583	1.01929	112.839	224.949	337.452	449.885	562.355	674.903	787.505
7.0125	1.03044	0.31088	-0.0960978	-0.12904	-0.216145	-0.268644	-0.247002	-0.174063			7.0125	1.03044	112.837	224.956	337.449	449.888	562.362	674.91	787.509
7.01917	1.03535	0.305899	-0.0906892	-0.131991	-0.219862	-0.268639	-0.247343	-0.175706			7.01917	1.03535	112.832	224.962	337.446	449.885	562.362	674.91	787.507
7.02583	1.03426	0.303757	-0.0938852	-0.135852	-0.228345	-0.277059	-0.254152	-0.184048			7.02583	1.03426	112.83	224.958	337.443	449.876	562.354	674.903	787.499
7.0325	1.03926	0.307559	-0.100505	-0.139509	-0.23671	-0.285531	-0.254881	-0.188828			7.0325	1.03926	112.834	224.952	337.439	449.868	562.345	674.902	787.494
7.03917	1.05448	0.317516	-0.101566	-0.142889	-0.239769	-0.288558	-0.248239	-0.184594			7.03917	1.05448	112.844	224.951	337.436	449.865	562.342	674.909	787.498
7.04583	1.07857	0.333247	-0.0942215	-0.141101	-0.232282	-0.285313	-0.23988	-0.174108			7.04583	1.07857	112.859	224.958	337.437	449.872	562.345	674.917	787.509
7.0525	1.10137	0.348795	-0.0825105	-0.133772	-0.218223	-0.277213	-0.237585	-0.166189			7.0525	1.10137	112.875	224.97	337.445	449.886	562.354	674.919	787.517
7.05917	1.12406	0.356489	-0.0729888	-0.126952	-0.205352	-0.266781	-0.236835	-0.165648			7.05917	1.12406	112.883	224.979	337.451	449.899	562.364	674.92	787.517
7.06583	1.14477	0.351646	-0.0664309	-0.128003	-0.197581	-0.255928	-0.233771	-0.173828			7.06583	1.14477	112.878	224.986	337.45	449.907	562.375	674.923	787.509
7.0725	1.15703	0.334716	-0.066465	-0.136119	-0.198802	-0.253493	-0.236284	-0.187897			7.0725	1.15703	112.861	224.986	337.442	449.906	562.377	674.921	787.495
7.07917	1.16106	0.311276	-0.0727437	-0.142501	-0.208602	-0.254953	-0.24656	-0.206093			7.07917	1.16106	112.837	224.98	337.436	449.896	562.376	674.91	787.477
7.08583	1.15762	0.284881	-0.0849442	-0.146666	-0.226475	-0.257929	-0.262879	-0.227242			7.08583	1.15762	112.811	224.967	337.432	449.878	562.373	674.894	787.456
7.0925	1.15928	0.264358	-0.0975188	-0.152778	-0.244843	-0.261859	-0.273139	-0.242043			7.0925	1.15928	112.791	224.955	337.426	449.86	562.369	674.884	787.441
7.09917	1.16194	0.254437	-0.10596	-0.154527	-0.256853	-0.266923	-0.280965	-0.244812			7.09917	1.16194	112.781	224.946	337.424	449.848	562.364	674.876	787.438
7.10583	1.1665	0.254008	-0.109319	-0.148629	-0.262566	-0.272131	-0.289281	-0.232843			7.10583	1.1665	112.78	224.943	337.43	449.842	562.359	674.868	787.45
7.1125	1.17419	0.259834	-0.111755	-0.136487	-0.263585	-0.273757	-0.295898	-0.212711			7.1125	1.17419	112.786	224.941	337.442	449.841	562.357	674.861	787.47
7.11917	1.18497	0.269981	-0.113601	-0.124298	-0.261364	-0.274033	-0.297995	-0.193028			7.11917	1.18497	112.796	224.939	337.454	449.843	562.357	674.859	787.49
7.12583	1.19993	0.283173	-0.111789	-0.112673	-0.253612	-0.270388	-0.293045	-0.175545			7.12583	1.19993	112.809	224.941	337.466	449.851	562.36	674.864	787.507
7.1325	1.2088	0.293744	-0.109931	-0.102254	-0.243749	-0.267051	-0.291334	-0.167834			7.1325	1.2088	112.82	224.942	337.476	449.861	562.364	674.866	787.515
7.13917	1.21172	0.299087	-0.111524	-0.0999195	-0.237845	-0.266166	-0.289845	-0.169167			7.13917	1.21172	112.825	224.941	337.479	449.867	562.365	674.867	787.514
7.14583	1.21198	0.293934	-0.118435	-0.106464	-0.239137	-0.270327	-0.287198	-0.180043			7.14583	1.21198	112.82	224.934	337.472	449.865	562.36	674.87	787.503
7.1525	1.2178	0.288405	-0.120837	-0.117177	-0.239814	-0.274333	-0.28233	-0.192247			7.1525	1.2178	112.815	224.931	337.461	449.865	562.356	674.875	787.491
7.15917	1.2282	0.282965	-0.117312	-0.12282	-0.233968	-0.271513	-0.276697	-0.199594			7.15917	1.2282	112.809	224.935	337.456	449.871	562.359	674.88	787.483
7.16583	1.23703	0.279167	-0.11476	-0.123286	-0.227468	-0.269257	-0.275019	-0.199578			7.16583	1.23703	112.805	224.938	337.455	449.877	562.361	674.882	787.483
7.1725	1.24355	0.272664	-0.120048	-0.120106	-0.226412	-0.269923	-0.278038	-0.199882			7.1725	1.24355	112.799	224.932	337.458	449.878	562.361	674.879	787.483
7.17917	1.25193	0.264191	-0.12702	-0.118041	-0.22915	-0.27344	-0.289208	-0.207401			7.17917	1.25193	112.79	224.925	337.46	449.875	562.357	674.868	787.476
7.18583	1.26615	0.263036	-0.124475	-0.115931	-0.230875	-0.274108	-0.303125	-0.216185			7.18583	1.26615	112.789	224.928	337.463	449.874	562.357	674.854	787.467
7.1925	1.28094	0.264467	-0.11438	-0.110863	-0.228449	-0.272887	-0.315512	-0.22143			7.1925	1.28094	112.791	224.938	337.468	449.876	562.358	674.841	787.462
7.19917	1.29225	0.265168	-0.107994	-0.105926	-0.229813	-0.278749	-0.327084	-0.226928			7.19917	1.29225	112.791	224.944	337.473	449.875	562.352	674.83	787.456
7.20583	1.30567	0.26579	-0.108039	-0.105265	-0.237333	-0.289826	-0.33322	-0.234889			7.20583	1.30567	112.792	224.944	337.473	449.867	562.341	674.824	787.448
7.2125	1.32502	0.27112	-0.108341	-0.108271	-0.244928	-0.299822	-0.32722	-0.237189			7.2125	1.32502	112.797	224.944	337.47	449.86	562.331	674.83	787.446
7.21917	1.34599	0.284412	-0.105506	-0.108706	-0.247499	-0.303178	-0.306249	-0.22628			7.21917	1.34599	112.811	224.947	337.47	449.857	562.328	674.851	787.457
7.22583	1.36332	0.297136	-0.10779	-0.107591	-0.243271	-0.303113	-0.281292	-0.213557			7.22583	1.36332	112.823	224.945	337.471	449.861	562.328	674.876	787.469
7.2325	1.37745	0.31016	-0.117678	-0.108773	-0.239015	-0.302277	-0.264296	-0.207208			7.2325	1.37745	112.836	224.935	337.47	449.866	562.328	674.893	787.476
7.23917	1.38781	0.321799	-0.128085	-0.114964	-0.23291	-0.297279	-0.256327	-0.20749			7.23917	1.38781	112.848	224.924	337.463	449.872	562.333	674.901	787.476
7.24583	1.39201	0.329257	-0.133636	-0.120344	-0.228444	-0.288976	-0.260234	-0.210522			7.24583	1.39201	112.855	224.919	337.458	449.876	562.342	674.897	787.473
7.2525	1.394	0.331347	-0.132987	-0.124047	-0.224519	-0.281195	-0.268253	-0.214632			7.2525	1.394	112.857	224.919	337.454	449.88	562.35	674.889	787.468
7.25917	1.39832	0.327095	-0.128063	-0.123815	-0.218935	-0.275456	-0.278717	-0.221745			7.25917	1.39832	112.853	224.924	337.455	449.886	562.355	674.878	787.461
7.26583	1.39781	0.316059	-0.124486	-0.12339	-0.217598	-0.275446	-0.291628	-0.230396			7.26583	1.39781	112.842	224.928	337.455	449.887	562.355	674.865	787.453
7.2725	1.39441	0.30306	-0.120471	-0.123574	-0.225432	-0.283695	-0.301224	-0.241488			7.2725	1.39441	112.829	224.932	337.455	449.879	562.347	674.856	787.442
7.27917	1.38926	0.291357	-0.117282	-0.124038	-0.238826	-0.294519	-0.305419	-0.253191			7.27917	1.38926	112.818	224.935	337.454	449.866	562.336	674.851	787.43
7.28583	1.39008	0.283471	-0.113643	-0.13052	-0.248404	-0.30334	-0.296966	-0.262507			7.28583	1.39008	112.81	224.939	337.448	449.856	562.327	674.86	787.421
7.2925	1.39489	0.281131	-0.110122	-0.136226	-0.248555	-0.307321	-0.283574	-0.262464			7.2925	1.39489	112.807	224.942	337.442	449.856	562.323	674.873	787.421
7.29917	1.39676	0.282032	-0.108171	-0.140397	-0.245229	-0.308883	-0.278844	-0.259178			7.29917	1.39676	112.808	224.944	337.438	449.859	562.322	674.878	787.424
7.30583	1.40053	0.288121	-0.10397	-0.140739	-0.239784	-0.309337	-0.278888	-0.251659			7.30583	1.40053	112.814	224.948	337.438	449.865	562.321	674.878	787.431
7.3125	1.40541	0.291242	-0.101617	-0.139927	-0.23145	-0.307826	-0.283545	-0.243293			7.3125	1.40541	112.817	224.951	337.439	449.873	562.323	674.873	787.44
7.31917	1.41456	0.292819	-0.102555	-0.137603	-0.221713	-0.307907	-0.284883	-0.230748			7.31917	1.41456	112.819	224.95	337.441	449.883	562.323	674.872	787.452
7.32583	1.42145	0.291792	-0.108989	-0.126704	-0.214756	-0.311137	-0.288016	-0.221761			7.32583	1.42145	112.818	224.943	337.452	449.89	562.32	674.869	787.461
7.3325	1.42945	0.2859	-0.120049	-0.113875	-0.215546	-0.315397	-0.291452	-0.224315			7.3325	1.42945	112.812	224.932	337.465	449.889	562.315	674.865	787.459
7.33917	1.43908	0.278443	-0.129548	-0.102636	-0.218568	-0.314691	-0.28755	-0.230819			7.33917	1.43908	112.805	224.923	337.476	449.886	562.316	674.869	787.452
7.34583	1.44969	0.270577	-0.13435	-0.0987198	-0.218861	-0.308075	-0.280756	-0.238685			7.34583	1.44969	112.797	224.918	337.48	449.886	562.323	674.876	787.444
7.3525	1.45815	0.265061	-0.133726	-0.0993289	-0.216993	-0.297934	-0.273246	-0.245155			7.3525	1.45815	112.791	224.919	337.479	449.888	562.333	674.884	787.438
7.35917	1.45925	0.258218	-0.132542	-0.10026	-0.216781	-0.287853	-0.270711	-0.257243			7.35917	1.45925	112.784	224.92	337.478	449.888	562.343	674.886	787.426
7.36583	1.45678	0.248517	-0.132721	-0.101409	-0.225815	-0.282251	-0.273187	-0.272666			7.36583	1.45678	112.775	224.92	337.477	449.879	562.348	674.884	787.41
7.3725	1.45241	0.240248	-0.134475	-0.10458	-0.238527	-0.283965	-0.277075	-0.28618			7.3725	1.45241	112.766	224.918	337.474	449.866	562.347	674.88	787.397
7.37917	1.44757	0.233909	-0.140577	-0.111074	-0.256607	-0.294006	-0.283352	-0.29538			7.37917	1.44757	112.76	224.912	337.467	449.848	562.337	674.874	787.388
7.38583	1.44523	0.233531	-0.151271	-0.120405	-0.278806	-0.308087	-0.288548	-0.302434			7.38583	1.44523	112.76	224.901	337.458	449.826	562.323	674.868	787.381
7.3925	1.44788	0.238853	-0.16275	-0.131403	-0.299244	-0.319724	-0.291622	-0.305218			7.3925	1.44788	112.765	224.89	337.447	449.805	562.311	674.865	787.378
7.39917	1.45988	0.250944	-0.164852	-0.140998	-0.312715	-0.326277	-0.290111	-0.299803			7.39917	1.45988	112.777	224.887	337.437	449.792	562.304	674.867	787.383
7.40583	1.47734	0.269135	-0.157347	-0.147036	-0.309143	-0.325817	-0.280757	-0.283519			7.40583	1.47734	112.795	224.895	337.431	449.795	562.305	674.876	787.4
7.4125	1.49172	0.28789	-0.143308	-0.15045	-0.29816	-0.318029	-0.2721	-0.264765			7.4125	1.49172	112.814	224.909	337.428	449.806	562.313	674.885	787.418
7.41917	1.50272	0.303194	-0.129351	-0.151689	-0.284509	-0.305178	-0.266348	-0.249937			7.41917	1.50272	112.829	224.923	337.427	449.82	562.326	674.891	787.433
7.42583	1.51021	0.310072	-0.115429	-0.147477	-0.26939	-0.288003	-0.264574	-0.241628			7.42583	1.51021	112.836	224.937	337.431	449.835	562.343	674.892	787.441
7.4325	1.51313	0.307768	-0.10561	-0.14146	-0.257388	-0.276359	-0.264044	-0.243933			7.4325	1.51313	112.834	224.947	337.437	449.847	562.354	674.893	787.439
7.43917	1.50733	0.298573	-0.10799	-0.138224	-0.255187	-0.274905	-0.268886	-0.258372			7.43917	1.50733	112.825	224.944	337.44	449.849	562.356	674.888	787.425
7.44583	1.4972	0.285027	-0.122085	-0.144602	-0.265801	-0.285616	-0.284262	-0.280025			7.44583	1.4972	112.811	224.93	337.434	449.839	562.345	674.873	787.403
7.4525	1.49408	0.270669	-0.140229	-0.15327	-0.275795	-0.299187	-0.301216	-0.298198			7.4525	1.49408	112.797	224.912	337.425	449.829	562.332	674.856	787.385
7.45917	1.49646	0.257284	-0.152019	-0.15757	-0.280874	-0.306727	-0.313142	-0.309675			7.45917	1.49646	112.783	224.9	337.421	449.824	562.324	674.844	787.373
7.46583	1.50174	0.245468	-0.160904	-0.162271	-0.285673	-0.31363	-0.318826	-0.31577			7.46583	1.50174	112.772	224.891	337.416	449.819	562.317	674.838	787.367
7.4725	1.51019	0.239977	-0.167235	-0.164315	-0.288459	-0.319368	-0.31943	-0.313154			7.4725	1.51019	112.766	224.885	337.414	449.816	562.311	674.837	787.37
7.47917	1.52059	0.239787	-0.16779	-0.163131	-0.282111	-0.317058	-0.314276	-0.300469			7.47917	1.52059	112.766	224.885	337.415	449.822	562.314	674.843	787.383
7.48583	1.52923	0.242243	-0.162334	-0.158261	-0.269314	-0.303299	-0.304687	-0.285139			7.48583	1.52923	112.768	224.89	337.42	449.835	562.327	674.852	787.398
7.4925	1.53082	0.247326	-0.154777	-0.152822	-0.259258	-0.287143	-0.294511	-0.271473			7.4925	1.53082	112.773	224.898	337.426	449.845	562.344	674.862	787.412
7.49917	1.52551	0.254386	-0.148189	-0.148906	-0.257083	-0.28067	-0.288378	-0.262505			7.49917	1.52551	112.781	224.904	337.43	449.848	562.35	674.869	787.421
7.50583	1.52247	0.268812	-0.141898	-0.142909	-0.256171	-0.282065	-0.280452	-0.25094			7.50583	1.52247	112.795	224.91	337.436	449.848	562.349	674.876	787.432
7.5125	1.52358	0.288646	-0.134859	-0.133643	-0.251382	-0.281029	-0.267902	-0.236829			7.5125	1.52358	112.815	224.917	337.445	449.853	562.35	674.889	787.446
7.51917	1.52829	0.309986	-0.126558	-0.120118	-0.245939	-0.276658	-0.254131	-0.221211			7.51917	1.52829	112.836	224.926	337.458	449.859	562.354	674.903	787.462
7.52583	1.54008	0.33214	-0.115502	-0.103918	-0.239363	-0.27031	-0.238044	-0.206686			7.52583	1.54008	112.858	224.937	337.475	449.865	562.36	674.919	787.476
7.5325	1.55375	0.348976	-0.102296	-0.0867594	-0.234275	-0.265257	-0.221043	-0.196049			7.5325	1.55375	112.875	224.95	337.492	449.87	562.365	674.936	787.487
7.53917	1.56737	0.359054	-0.096086	-0.0760178	-0.230862	-0.262278	-0.205988	-0.193123			7.53917	1.56737	112.885	224.956	337.502	449.874	562.368	674.951	787.49
7.54583	1.57233	0.359442	-0.0961899	-0.0718148	-0.231662	-0.26191	-0.199117	-0.198458			7.54583	1.57233	112.886	224.956	337.507	449.873	562.369	674.958	787.485
7.5525	1.57033	0.352114	-0.0986753	-0.0714049	-0.237239	-0.265716	-0.199694	-0.209601			7.5525	1.57033	112.878	224.954	337.507	449.867	562.365	674.957	787.473
7.55917	1.56519	0.343266	-0.101063	-0.0745038	-0.245066	-0.274092	-0.203403	-0.224647			7.55917	1.56519	112.869	224.951	337.504	449.86	562.357	674.953	787.458
7.56583	1.55865	0.336399	-0.105059	-0.0799333	-0.247995	-0.285472	-0.208507	-0.237713			7.56583	1.55865	112.863	224.947	337.499	449.857	562.345	674.948	787.445
7.5725	1.55555	0.336878	-0.111845	-0.0874451	-0.242937	-0.294266	-0.214947	-0.244387			7.5725	1.55555	112.863	224.94	337.491	449.862	562.336	674.942	787.439
7.57917	1.55229	0.338922	-0.116405	-0.0928858	-0.230976	-0.29638	-0.218204	-0.240435			7.57917	1.55229	112.865	224.936	337.486	449.874	562.334	674.939	787.443
7.58583	1.54832	0.338593	-0.118569	-0.0980392	-0.218551	-0.294303	-0.221703	-0.234088			7.58583	1.54832	112.865	224.934	337.48	449.886	562.336	674.935	787.449
7.5925	1.54233	0.331854	-0.122588	-0.105016	-0.208089	-0.295169	-0.230554	-0.231768			7.5925	1.54233	112.858	224.93	337.473	449.897	562.336	674.926	787.451
7.59917	1.53258	0.320479	-0.127562	-0.114124	-0.203175	-0.297031	-0.245546	-0.234083			7.59917	1.53258	112.847	224.925	337.464	449.901	562.334	674.911	787.449
7.60583	1.5192	0.30804	-0.129188	-0.124865	-0.207363	-0.299861	-0.26083	-0.240323			7.60583	1.5192	112.834	224.923	337.454	449.897	562.331	674.896	787.443
7.6125	1.5065	0.29599	-0.126005	-0.135311	-0.219189	-0.307037	-0.27163	-0.247128			7.6125	1.5065	112.822	224.926	337.443	449.885	562.324	674.885	787.436
7.61917	1.5044	0.289885	-0.120713	-0.142953	-0.233264	-0.317522	-0.278975	-0.255617			7.61917	1.5044	112.816	224.932	337.435	449.871	562.313	674.878	787.427
7.62583	1.51329	0.291467	-0.11558	-0.14331	-0.236662	-0.325143	-0.278184	-0.260711			7.62583	1.51329	112.818	224.937	337.435	449.868	562.306	674.879	787.422
7.6325	1.52756	0.298974	-0.107864	-0.138839	-0.230034	-0.325036	-0.268688	-0.258926			7.6325	1.52756	112.825	224.944	337.44	449.875	562.306	674.888	787.424
7.63917	1.53782	0.301398	-0.102265	-0.132206	-0.220306	-0.320836	-0.258424	-0.255547			7.63917	1.53782	112.828	224.95	337.446	449.884	562.31	674.898	787.427
7.64583	1.54686	0.300415	-0.102018	-0.127739	-0.213098	-0.320854	-0.251291	-0.250809			7.64583	1.54686	112.827	224.95	337.451	449.891	562.31	674.906	787.432
7.6525	1.54979	0.299589	-0.106118	-0.122462	-0.207789	-0.318007	-0.24932	-0.245436			7.6525	1.54979	112.826	224.946	337.456	449.897	562.313	674.908	787.438
7.65917	1.54258	0.299459	-0.107474	-0.11632	-0.20351	-0.309111	-0.248424	-0.239367			7.65917	1.54258	112.826	224.945	337.462	449.901	562.322	674.908	787.444
7.66583	1.52757	0.299007	-0.104067	-0.111297	-0.205789	-0.298576	-0.251509	-0.238865			7.66583	1.52757	112.825	224.948	337.467	449.899	562.332	674.905	787.444
7.6725	1.51466	0.298011	-0.103051	-0.107146	-0.215673	-0.293036	-0.25965	-0.24606			7.6725	1.51466	112.824	224.949	337.471	449.889	562.338	674.897	787.437
7.67917	1.50975	0.302032	-0.103945	-0.109226	-0.228577	-0.297236	-0.264085	-0.254914			7.67917	1.50975	112.828	224.948	337.469	449.876	562.334	674.893	787.428
7.68583	1.51134	0.311858	-0.10238	-0.110501	-0.235205	-0.300216	-0.2582	-0.255578			7.68583	1.51134	112.838	224.95	337.468	449.869	562.331	674.899	787.427
7.6925	1.51252	0.318969	-0.0990026	-0.108636	-0.232446	-0.303085	-0.24367	-0.254189			7.6925	1.51252	112.845	224.953	337.47	449.872	562.328	674.913	787.429
7.69917	1.51368	0.318441	-0.0994133	-0.106349	-0.224753	-0.31067	-0.232019	-0.256148			7.69917	1.51368	112.845	224.953	337.472	449.88	562.32	674.925	787.427
7.70583	1.51408	0.312582	-0.105055	-0.106555	-0.217515	-0.321437	-0.228279	-0.2601			7.70583	1.51408	112.839	224.947	337.472	449.887	562.309	674.929	787.423
7.7125	1.50843	0.303178	-0.11101	-0.110655	-0.214462	-0.330754	-0.229168	-0.260443			7.7125	1.50843	112.829	224.941	337.468	449.89	562.3	674.928	787.423
7.71917	1.49603	0.292213	-0.115006	-0.113487	-0.213407	-0.33612	-0.230593	-0.25472			7.71917	1.49603	112.818	224.937	337.465	449.891	562.295	674.926	787.428
7.72583	1.48419	0.27809	-0.118025	-0.115017	-0.212575	-0.341893	-0.231942	-0.250723			7.72583	1.48419	112.804	224.934	337.463	449.892	562.289	674.925	787.432
7.7325	1.48167	0.267799	-0.119971	-0.11597	-0.214753	-0.347022	-0.23447	-0.246708			7.7325	1.48167	112.794	224.932	337.462	449.89	562.284	674.922	787.436
7.73917	1.4878	0.266229	-0.119165	-0.113908	-0.220403	-0.347636	-0.232154	-0.239695			7.73917	1.4878	112.792	224.933	337.465	449.884	562.283	674.925	787.443
7.74583	1.49903	0.272937	-0.11306	-0.106846	-0.226799	-0.343724	-0.222356	-0.227265			7.74583	1.49903	112.799	224.939	337.472	449.878	562.287	674.935	787.456
7.7525	1.51049	0.285845	-0.103382	-0.0957947	-0.222744	-0.334459	-0.207073	-0.213404			7.7525	1.51049	112.812	224.949	337.483	449.882	562.296	674.95	787.47
7.75917	1.52038	0.301801	-0.0909144	-0.0820734	-0.209561	-0.321601	-0.193848	-0.198401			7.75917	1.52038	112.828	224.961	337.496	449.895	562.309	674.963	787.485
7.76583	1.52747	0.320753	-0.0804222	-0.0696486	-0.194883	-0.306523	-0.188192	-0.183741			7.76583	1.52747	112.847	224.972	337.509	449.91	562.324	674.969	787.499
7.7725	1.53363	0.340215	-0.0702883	-0.0594475	-0.182794	-0.292459	-0.187279	-0.170478			7.7725	1.53363	112.866	224.982	337.519	449.922	562.338	674.97	787.513
7.77917	1.53625	0.356891	-0.0593314	-0.0556193	-0.170489	-0.27796	-0.190854	-0.161908			7.77917	1.53625	112.883	224.993	337.523	449.934	562.353	674.966	787.521
7.78583	1.53348	0.369935	-0.054101	-0.0590178	-0.158007	-0.265947	-0.199828	-0.157447			7.78583	1.53348	112.896	224.998	337.519	449.947	562.365	674.957	787.526
7.7925	1.52702	0.377065	-0.0568512	-0.0679462	-0.153959	-0.262662	-0.217253	-0.159377			7.7925	1.52702	112.903	224.995	337.511	449.951	562.368	674.94	787.524
7.79917	1.52134	0.380976	-0.0677374	-0.0779521	-0.158372	-0.267109	-0.235332	-0.168817			7.79917	1.52134	112.907	224.985	337.5	449.946	562.364	674.922	787.514
7.80583	1.51843	0.381808	-0.0754708	-0.0860173	-0.164438	-0.272498	-0.248733	-0.181337			7.80583	1.51843	112.908	224.977	337.492	449.94	562.358	674.908	787.502
7.8125	1.51065	0.379132	-0.0822129	-0.0953771	-0.16777	-0.27535	-0.259851	-0.19641			7.8125	1.51065	112.905	224.97	337.483	449.937	562.355	674.897	787.487
7.81917	1.49782	0.375423	-0.0908385	-0.10572	-0.17341	-0.280278	-0.267434	-0.210133			7.81917	1.49782	112.902	224.961	337.473	449.931	562.35	674.889	787.473
7.82583	1.48617	0.367876	-0.0967455	-0.115133	-0.180776	-0.283731	-0.271929	-0.221018			7.82583	1.48617	112.894	224.956	337.463	449.924	562.347	674.885	787.462
7.8325	1.48201	0.358576	-0.0939896	-0.119729	-0.183639	-0.281789	-0.269889	-0.22698			7.8325	1.48201	112.885	224.958	337.459	449.921	562.349	674.887	787.456
7.83917	1.48044	0.348746	-0.0871863	-0.120305	-0.183776	-0.278537	-0.266696	-0.231087			7.83917	1.48044	112.875	224.965	337.458	449.921	562.352	674.89	787.452
7.84583	1.47374	0.34253	-0.0863541	-0.11944	-0.18305	-0.282146	-0.267191	-0.237304			7.84583	1.47374	112.869	224.966	337.459	449.922	562.349	674.89	787.446
7.8525	1.46523	0.338848	-0.0872557	-0.114471	-0.182776	-0.291129	-0.267598	-0.240986			7.8525	1.46523	112.865	224.965	337.464	449.922	562.34	674.889	787.442
7.85917	1.45903	0.335034	-0.0896751	-0.106011	-0.182393	-0.297999	-0.26712	-0.240509			7.85917	1.45903	112.861	224.963	337.472	449.922	562.333	674.89	787.443
7.86583	1.45761	0.334583	-0.0916036	-0.100779	-0.184794	-0.304204	-0.262817	-0.236191			7.86583	1.45761	112.861	224.961	337.478	449.92	562.327	674.894	787.447
7.8725	1.45594	0.339376	-0.0953249	-0.100569	-0.187376	-0.309817	-0.256378	-0.228537			7.8725	1.45594	112.866	224.957	337.478	449.917	562.321	674.901	787.455
7.87917	1.45665	0.348872	-0.094847	-0.0999689	-0.185494	-0.310338	-0.247089	-0.219995			7.87917	1.45665	112.875	224.957	337.478	449.919	562.32	674.91	787.463
7.88583	1.46091	0.354993	-0.0881788	-0.0973757	-0.181381	-0.302255	-0.236632	-0.211489			7.88583	1.46091	112.881	224.964	337.481	449.923	562.328	674.92	787.472
7.8925	1.46488	0.354333	-0.0797758	-0.0969233	-0.177721	-0.293483	-0.229322	-0.205474			7.8925	1.46488	112.88	224.973	337.482	449.927	562.337	674.928	787.478
7.89917	1.46177	0.347194	-0.0748253	-0.100437	-0.174478	-0.290966	-0.230999	-0.206414			7.89917	1.46177	112.873	224.977	337.478	449.93	562.34	674.926	787.477
7.90583	1.45025	0.34082	-0.078766	-0.103083	-0.170071	-0.293846	-0.240619	-0.209927			7.90583	1.45025	112.867	224.974	337.475	449.935	562.337	674.916	787.473
7.9125	1.43485	0.33626	-0.0881029	-0.104279	-0.16853	-0.293855	-0.253629	-0.213533			7.9125	1.43485	112.862	224.964	337.474	449.936	562.337	674.903	787.47
7.91917	1.42045	0.329881	-0.101412	-0.108531	-0.173381	-0.29404	-0.266595	-0.215621			7.91917	1.42045	112.856	224.951	337.47	449.931	562.337	674.89	787.467
7.92583	1.40937	0.31915	-0.117599	-0.119136	-0.18359	-0.300669	-0.278634	-0.218246			7.92583	1.40937	112.845	224.935	337.459	449.921	562.33	674.878	787.465
7.9325	1.39853	0.308941	-0.137782	-0.131408	-0.19834	-0.317013	-0.289954	-0.22464			7.9325	1.39853	112.835	224.915	337.447	449.906	562.314	674.867	787.458
7.93917	1.39273	0.309269	-0.154026	-0.141366	-0.21228	-0.332773	-0.297181	-0.226696			7.93917	1.39273	112.835	224.898	337.437	449.892	562.298	674.86	787.456
7.94583	1.39393	0.314508	-0.158385	-0.144788	-0.219616	-0.337924	-0.294552	-0.223841			7.94583	1.39393	112.841	224.894	337.434	449.885	562.293	674.862	787.459
7.9525	1.39832	0.317093	-0.153654	-0.145333	-0.218113	-0.33926	-0.284916	-0.219826			7.9525	1.39832	112.843	224.899	337.433	449.886	562.291	674.872	787.463
7.95917	1.40515	0.32027	-0.143382	-0.142691	-0.213927	-0.341131	-0.271409	-0.216649			7.95917	1.40515	112.846	224.909	337.436	449.891	562.29	674.885	787.466
7.96583	1.41449	0.331803	-0.128908	-0.135272	-0.20583	-0.337909	-0.255394	-0.211791			7.96583	1.41449	112.858	224.923	337.443	449.899	562.293	674.902	787.471
7.9725	1.42543	0.346494	-0.10983	-0.12424	-0.188822	-0.321699	-0.237298	-0.202346			7.9725	1.42543	112.873	224.942	337.454	449.916	562.309	674.92	787.481
7.97917	1.43309	0.348448	-0.0944373	-0.11569	-0.171012	-0.303627	-0.222965	-0.19753			7.97917	1.43309	112.875	224.958	337.463	449.934	562.327	674.934	787.486
7.98583	1.43369	0.337741	-0.0900011	-0.114657	-0.162342	-0.296879	-0.218078	-0.201085			7.98583	1.43369	112.864	224.962	337.464	449.942	562.334	674.939	787.482
7.9925	1.42907	0.328536	-0.0963445	-0.118569	-0.163572	-0.298916	-0.222221	-0.208859			7.9925	1.42907	112.855	224.956	337.46	449.941	562.332	674.935	787.474
7.99917	1.42249	0.326798	-0.105493	-0.119811	-0.164044	-0.299294	-0.225932	-0.214413			7.99917	1.42249	112.853	224.947	337.459	449.941	562.331	674.931	787.469
8.00583	1.41125	0.321956	-0.114292	-0.119368	-0.167068	-0.29772	-0.232881	-0.218777			8.00583	1.41125	112.848	224.938	337.459	449.938	562.333	674.924	787.464
8.0125	1.39989	0.313589	-0.123123	-0.121712	-0.177744	-0.302903	-0.245193	-0.22476			8.0125	1.39989	112.84	224.929	337.457	449.927	562.328	674.912	787.458
8.01917	1.39846	0.316918	-0.12539	-0.119302	-0.185957	-0.311108	-0.250443	-0.226676			8.01917	1.39846	112.843	224.927	337.459	449.919	562.32	674.906	787.456
8.02583	1.40713	0.333728	-0.116926	-0.107531	-0.180936	-0.311642	-0.244637	-0.223695			8.02583	1.40713	112.86	224.935	337.471	449.924	562.319	674.912	787.459
8.0325	1.41525	0.345655	-0.101613	-0.0945177	-0.173376	-0.309291	-0.237472	-0.22035			8.0325	1.41525	112.872	224.951	337.484	449.931	562.321	674.919	787.463
8.03917	1.4173	0.345984	-0.0890191	-0.0899215	-0.174543	-0.310329	-0.237325	-0.217638			8.03917	1.4173	112.872	224.963	337.489	449.93	562.32	674.92	787.465
8.04583	1.41555	0.344415	-0.0841594	-0.091047	-0.178628	-0.312116	-0.239551	-0.215869			8.04583	1.41555	112.871	224.968	337.487	449.926	562.319	674.917	787.467
8.0525	1.41366	0.347265	-0.0842692	-0.0891421	-0.179835	-0.308283	-0.234292	-0.212541			8.0525	1.41366	112.873	224.968	337.489	449.925	562.322	674.923	787.471
8.05917	1.40813	0.344327	-0.0891066	-0.0897489	-0.183499	-0.302845	-0.23171	-0.214527			8.05917	1.40813	112.87	224.963	337.489	449.921	562.328	674.925	787.469
8.06583	1.39767	0.335838	-0.0964054	-0.0958478	-0.196007	-0.30943	-0.239786	-0.218724			8.06583	1.39767	112.862	224.956	337.483	449.909	562.321	674.917	787.464
8.0725	1.3874	0.329596	-0.102356	-0.101242	-0.208352	-0.321851	-0.250532	-0.224012			8.0725	1.3874	112.856	224.95	337.477	449.896	562.309	674.906	787.459
8.07917	1.37945	0.324663	-0.104101	-0.104616	-0.215844	-0.334174	-0.259912	-0.233237			8.07917	1.37945	112.851	224.948	337.474	449.889	562.297	674.897	787.45
8.08583	1.37558	0.317844	-0.100815	-0.107897	-0.22378	-0.345342	-0.264264	-0.241486			8.08583	1.37558	112.844	224.951	337.471	449.881	562.285	674.893	787.442
8.0925	1.37067	0.312811	-0.0961536	-0.116351	-0.232405	-0.358248	-0.271555	-0.246519			8.0925	1.37067	112.839	224.956	337.462	449.872	562.272	674.885	787.437
8.09917	1.36028	0.313982	-0.0949904	-0.127042	-0.240752	-0.371202	-0.275745	-0.244871			8.09917	1.36028	112.84	224.957	337.451	449.864	562.26	674.881	787.438
8.10583	1.35077	0.317833	-0.0954245	-0.139954	-0.246841	-0.377732	-0.270472	-0.24102			8.10583	1.35077	112.844	224.957	337.438	449.858	562.253	674.886	787.442
8.1125	1.34565	0.315723	-0.0975441	-0.153405	-0.250793	-0.374418	-0.261766	-0.235501			8.1125	1.34565	112.842	224.955	337.425	449.854	562.256	674.895	787.448
8.11917	1.34818	0.312649	-0.0995263	-0.165907	-0.249222	-0.365928	-0.252562	-0.226177			8.11917	1.34818	112.839	224.953	337.413	449.855	562.265	674.904	787.457
8.12583	1.35293	0.31071	-0.0994252	-0.171056	-0.242912	-0.355414	-0.249241	-0.217625			8.12583	1.35293	112.837	224.953	337.407	449.862	562.275	674.908	787.465
8.1325	1.35609	0.304601	-0.100247	-0.169758	-0.238312	-0.345957	-0.249424	-0.216105			8.1325	1.35609	112.831	224.952	337.409	449.866	562.285	674.907	787.467
8.13917	1.35973	0.291396	-0.103398	-0.166601	-0.240191	-0.337512	-0.258183	-0.222158			8.13917	1.35973	112.818	224.949	337.412	449.864	562.293	674.899	787.461
8.14583	1.36223	0.277348	-0.10948	-0.163113	-0.24723	-0.331033	-0.273797	-0.230006			8.14583	1.36223	112.803	224.943	337.415	449.857	562.3	674.883	787.453
8.1525	1.3604	0.272718	-0.115363	-0.160612	-0.252184	-0.330782	-0.290885	-0.23559			8.1525	1.3604	112.799	224.937	337.418	449.852	562.3	674.866	787.447
8.15917	1.35228	0.275556	-0.121901	-0.157525	-0.255787	-0.334369	-0.30139	-0.241336			8.15917	1.35228	112.802	224.93	337.421	449.849	562.296	674.856	787.442
8.16583	1.34282	0.280484	-0.129837	-0.155593	-0.255257	-0.339151	-0.301313	-0.248805			8.16583	1.34282	112.807	224.922	337.423	449.849	562.292	674.856	787.434
8.1725	1.33965	0.283214	-0.135361	-0.152077	-0.249242	-0.339188	-0.294945	-0.252751			8.1725	1.33965	112.809	224.917	337.426	449.855	562.292	674.862	787.43
8.17917	1.34228	0.285132	-0.136052	-0.145046	-0.241526	-0.33685	-0.287548	-0.24988			8.17917	1.34228	112.811	224.916	337.433	449.863	562.294	674.869	787.433
8.18583	1.34983	0.284926	-0.131904	-0.134847	-0.231616	-0.332795	-0.278095	-0.240072			8.18583	1.34983	112.811	224.92	337.444	449.873	562.298	674.879	787.443
8.1925	1.35425	0.280907	-0.128726	-0.119446	-0.226519	-0.325461	-0.266518	-0.231693			8.1925	1.35425	112.807	224.924	337.459	449.878	562.305	674.89	787.451
8.19917	1.35448	0.276608	-0.130268	-0.108375	-0.228624	-0.322352	-0.259611	-0.224071			8.19917	1.35448	112.803	224.922	337.47	449.876	562.308	674.897	787.459
8.20583	1.35097	0.271961	-0.135055	-0.107587	-0.23615	-0.324472	-0.262651	-0.217274			8.20583	1.35097	112.798	224.917	337.471	449.868	562.306	674.894	787.466
8.2125	1.3419	0.267678	-0.140499	-0.118754	-0.245069	-0.330096	-0.276006	-0.213451			8.2125	1.3419	112.794	224.912	337.46	449.86	562.301	674.881	787.47
8.21917	1.32898	0.263276	-0.146259	-0.13903	-0.246691	-0.334745	-0.28702	-0.217376			8.21917	1.32898	112.789	224.906	337.439	449.858	562.296	674.87	787.466
8.22583	1.312	0.260819	-0.15276	-0.158174	-0.243026	-0.337495	-0.288747	-0.226985			8.22583	1.312	112.787	224.9	337.42	449.862	562.293	674.868	787.456
8.2325	1.30246	0.262236	-0.159446	-0.168521	-0.234365	-0.342871	-0.278737	-0.231291			8.2325	1.30246	112.788	224.893	337.41	449.87	562.288	674.878	787.452
8.23917	1.30185	0.26339	-0.161785	-0.166306	-0.218375	-0.342957	-0.26218	-0.232521			8.23917	1.30185	112.79	224.891	337.412	449.886	562.288	674.895	787.451
8.24583	1.30269	0.264086	-0.15853	-0.158019	-0.204151	-0.333744	-0.246553	-0.235639			8.24583	1.30269	112.79	224.894	337.42	449.9	562.297	674.91	787.447
8.2525	1.3011	0.265218	-0.157789	-0.150393	-0.197765	-0.325581	-0.230504	-0.24166			8.2525	1.3011	112.791	224.895	337.428	449.907	562.305	674.926	787.441
8.25917	1.30243	0.271684	-0.15899	-0.141019	-0.198431	-0.322798	-0.216295	-0.240439			8.25917	1.30243	112.798	224.893	337.437	449.906	562.308	674.941	787.443
8.26583	1.30815	0.276957	-0.159085	-0.132902	-0.198576	-0.325813	-0.211526	-0.234689			8.26583	1.30815	112.803	224.893	337.446	449.906	562.305	674.945	787.448
8.2725	1.31468	0.284243	-0.152229	-0.132515	-0.196199	-0.33084	-0.215015	-0.228357			8.2725	1.31468	112.81	224.9	337.446	449.908	562.3	674.942	787.455
8.27917	1.31623	0.290222	-0.14123	-0.139552	-0.194059	-0.336262	-0.22157	-0.229531			8.27917	1.31623	112.816	224.911	337.439	449.911	562.294	674.935	787.454
8.28583	1.31422	0.295274	-0.133319	-0.153161	-0.19361	-0.346947	-0.225489	-0.231631			8.28583	1.31422	112.821	224.919	337.425	449.911	562.284	674.931	787.451
8.2925	1.31442	0.300461	-0.127795	-0.165461	-0.193972	-0.359702	-0.231012	-0.23312			8.2925	1.31442	112.827	224.925	337.413	449.911	562.271	674.926	787.45
8.29917	1.31819	0.308495	-0.124589	-0.177009	-0.197562	-0.370904	-0.234867	-0.231762			8.29917	1.31819	112.835	224.928	337.401	449.907	562.26	674.922	787.451
8.30583	1.32174	0.322228	-0.118938	-0.183451	-0.204058	-0.373451	-0.234183	-0.227566			8.30583	1.32174	112.848	224.933	337.395	449.901	562.257	674.923	787.455
8.3125	1.32461	0.334662	-0.1137	-0.184016	-0.212692	-0.366037	-0.23226	-0.22276			8.3125	1.32461	112.861	224.939	337.394	449.892	562.265	674.925	787.46
8.31917	1.32547	0.342549	-0.110137	-0.177637	-0.216781	-0.354947	-0.235221	-0.218212			8.31917	1.32547	112.869	224.942	337.401	449.888	562.276	674.922	787.465
8.32583	1.32242	0.342188	-0.107696	-0.166756	-0.218493	-0.347515	-0.242558	-0.217142			8.32583	1.32242	112.868	224.945	337.412	449.886	562.283	674.914	787.466
8.3325	1.31112	0.3353	-0.106842	-0.155578	-0.220372	-0.34505	-0.244798	-0.219738			8.3325	1.31112	112.861	224.945	337.423	449.884	562.286	674.912	787.463
8.33917	1.29413	0.323752	-0.10834	-0.143962	-0.225389	-0.345477	-0.245101	-0.224611			8.33917	1.29413	112.85	224.944	337.434	449.879	562.285	674.912	787.458
8.34583	1.27637	0.311601	-0.117759	-0.133707	-0.231037	-0.351055	-0.24617	-0.232947			8.34583	1.27637	112.838	224.935	337.445	449.874	562.28	674.911	787.45
8.3525	1.25927	0.299841	-0.132105	-0.130158	-0.237105	-0.360193	-0.248961	-0.240892			8.3525	1.25927	112.826	224.92	337.448	449.867	562.271	674.908	787.442
8.35917	1.24855	0.290781	-0.145664	-0.135472	-0.243662	-0.37109	-0.251585	-0.245184			8.35917	1.24855	112.817	224.907	337.443	449.861	562.26	674.905	787.438
8.36583	1.24659	0.288807	-0.154187	-0.143747	-0.247368	-0.375121	-0.254012	-0.241913			8.36583	1.24659	112.815	224.898	337.435	449.857	562.256	674.903	787.441
8.3725	1.25804	0.294521	-0.154864	-0.146081	-0.244881	-0.369909	-0.258299	-0.226662			8.3725	1.25804	112.821	224.897	337.432	449.86	562.261	674.899	787.456
8.37917	1.27131	0.301941	-0.148052	-0.142681	-0.234495	-0.357685	-0.265532	-0.211136			8.37917	1.27131	112.828	224.904	337.436	449.87	562.273	674.891	787.472
8.38583	1.27573	0.301245	-0.138045	-0.145549	-0.227683	-0.346611	-0.277807	-0.207541			8.38583	1.27573	112.827	224.914	337.433	449.877	562.284	674.879	787.476
8.3925	1.27096	0.292153	-0.127893	-0.153592	-0.23033	-0.344951	-0.292117	-0.216632			8.3925	1.27096	112.818	224.924	337.425	449.874	562.286	674.865	787.466
8.39917	1.25879	0.279315	-0.127419	-0.162512	-0.241693	-0.349444	-0.30762	-0.236146			8.39917	1.25879	112.805	224.925	337.416	449.863	562.281	674.849	787.447
8.40583	1.24641	0.271712	-0.131956	-0.170028	-0.254449	-0.360713	-0.317136	-0.253763			8.40583	1.24641	112.798	224.92	337.408	449.85	562.27	674.84	787.429
8.4125	1.23295	0.265769	-0.13669	-0.17541	-0.261802	-0.373624	-0.323446	-0.270673			8.4125	1.23295	112.792	224.916	337.403	449.843	562.257	674.833	787.412
8.41917	1.22024	0.26135	-0.143237	-0.181817	-0.268271	-0.389408	-0.3271	-0.286059			8.41917	1.22024	112.787	224.909	337.397	449.836	562.241	674.83	787.397
8.42583	1.21418	0.262092	-0.148159	-0.182129	-0.271163	-0.401706	-0.326478	-0.292469			8.42583	1.21418	112.788	224.904	337.396	449.833	562.229	674.83	787.391
8.4325	1.21421	0.270311	-0.15405	-0.179512	-0.27035	-0.409275	-0.323115	-0.292834			8.4325	1.21421	112.796	224.898	337.399	449.834	562.221	674.834	787.39
8.43917	1.22609	0.289711	-0.150889	-0.175491	-0.264628	-0.412913	-0.314574	-0.281063			8.43917	1.22609	112.816	224.901	337.403	449.84	562.218	674.842	787.402
8.44583	1.2399	0.307332	-0.142199	-0.169353	-0.255546	-0.408482	-0.30839	-0.269165			8.44583	1.2399	112.833	224.91	337.409	449.849	562.222	674.849	787.414
8.4525	1.24739	0.319916	-0.133233	-0.168422	-0.249853	-0.401829	-0.303757	-0.261826			8.4525	1.24739	112.846	224.919	337.41	449.855	562.229	674.853	787.421
8.45917	1.24663	0.325065	-0.127506	-0.169273	-0.247138	-0.395543	-0.300707	-0.262875			8.45917	1.24663	112.851	224.925	337.409	449.857	562.235	674.856	787.42
8.46583	1.24382	0.326625	-0.127701	-0.177327	-0.246823	-0.392631	-0.300182	-0.267514			8.46583	1.24382	112.853	224.925	337.401	449.858	562.238	674.857	787.416
8.4725	1.24474	0.328436	-0.128568	-0.181717	-0.24627	-0.387818	-0.298781	-0.26618			8.4725	1.24474	112.855	224.924	337.397	449.858	562.243	674.858	787.417
8.47917	1.24324	0.325464	-0.13259	-0.180649	-0.246353	-0.380192	-0.300281	-0.262953			8.47917	1.24324	112.852	224.92	337.398	449.858	562.251	674.857	787.42
8.48583	1.24265	0.322348	-0.136272	-0.177338	-0.245858	-0.375048	-0.300393	-0.259393			8.48583	1.24265	112.848	224.916	337.401	449.859	562.256	674.857	787.424
8.4925	1.24146	0.317587	-0.140622	-0.174379	-0.242211	-0.372551	-0.303973	-0.258909			8.4925	1.24146	112.844	224.912	337.404	449.862	562.258	674.853	787.424
8.49917	1.24082	0.312971	-0.143665	-0.17296	-0.237147	-0.373633	-0.309856	-0.260188			8.49917	1.24082	112.839	224.909	337.405	449.867	562.257	674.847	787.423
8.50583	1.23453	0.308029	-0.146389	-0.168868	-0.2356	-0.376364	-0.316624	-0.265606			8.50583	1.23453	112.834	224.906	337.41	449.869	562.254	674.84	787.417
8.5125	1.22558	0.303973	-0.148172	-0.165451	-0.236959	-0.38243	-0.31842	-0.275861			8.5125	1.22558	112.83	224.904	337.413	449.868	562.248	674.838	787.407
8.51917	1.21674	0.302023	-0.145897	-0.166336	-0.236706	-0.387951	-0.316773	-0.288778			8.51917	1.21674	112.828	224.906	337.412	449.868	562.243	674.84	787.394
8.52583	1.21273	0.304507	-0.141491	-0.16908	-0.234451	-0.394486	-0.315057	-0.297262			8.52583	1.21273	112.831	224.911	337.409	449.87	562.236	674.842	787.386
8.5325	1.21395	0.311225	-0.136255	-0.167935	-0.232042	-0.403972	-0.312409	-0.297696			8.5325	1.21395	112.837	224.916	337.411	449.873	562.227	674.844	787.385
8.53917	1.21745	0.319651	-0.13379	-0.162926	-0.230163	-0.411321	-0.307956	-0.292131			8.53917	1.21745	112.846	224.919	337.416	449.874	562.219	674.849	787.391
8.54583	1.22418	0.326904	-0.128952	-0.159506	-0.225663	-0.41294	-0.300748	-0.282017			8.54583	1.22418	112.853	224.923	337.419	449.879	562.218	674.856	787.401
8.5525	1.23453	0.331373	-0.121784	-0.155045	-0.217885	-0.413243	-0.294214	-0.269442			8.5525	1.23453	112.858	224.931	337.423	449.887	562.218	674.863	787.414
8.55917	1.24507	0.332886	-0.119471	-0.144926	-0.211835	-0.417445	-0.292257	-0.256485			8.55917	1.24507	112.859	224.933	337.434	449.893	562.213	674.865	787.427
8.56583	1.24464	0.327766	-0.127616	-0.134378	-0.214664	-0.42498	-0.293634	-0.25016			8.56583	1.24464	112.854	224.925	337.444	449.89	562.206	674.863	787.433
8.5725	1.23227	0.322599	-0.142941	-0.131651	-0.223644	-0.429277	-0.293613	-0.248175			8.5725	1.23227	112.849	224.909	337.447	449.881	562.201	674.863	787.435
8.57917	1.21972	0.323263	-0.152116	-0.135141	-0.231684	-0.428846	-0.288037	-0.244651			8.57917	1.21972	112.849	224.9	337.443	449.873	562.202	674.869	787.438
8.58583	1.21572	0.333365	-0.152719	-0.134693	-0.231375	-0.425261	-0.282027	-0.237409			8.58583	1.21572	112.86	224.9	337.444	449.873	562.205	674.875	787.446
8.5925	1.21372	0.344602	-0.150887	-0.129618	-0.227075	-0.419174	-0.278776	-0.227602			8.5925	1.21372	112.871	224.901	337.449	449.878	562.212	674.878	787.455
8.59917	1.20486	0.346911	-0.150832	-0.127492	-0.223304	-0.412285	-0.279533	-0.222432			8.59917	1.20486	112.873	224.901	337.451	449.881	562.218	674.877	787.461
8.60583	1.19234	0.34238	-0.150533	-0.133072	-0.223376	-0.406441	-0.28252	-0.221242			8.60583	1.19234	112.869	224.902	337.445	449.881	562.224	674.874	787.462
8.6125	1.18147	0.334012	-0.147919	-0.141343	-0.224536	-0.40219	-0.286234	-0.224841			8.6125	1.18147	112.86	224.904	337.437	449.88	562.229	674.871	787.458
8.61917	1.17052	0.329257	-0.141183	-0.146139	-0.226321	-0.39775	-0.291938	-0.230073			8.61917	1.17052	112.855	224.911	337.432	449.878	562.233	674.865	787.453
8.62583	1.15266	0.323093	-0.13209	-0.150765	-0.230595	-0.396456	-0.298832	-0.240052			8.62583	1.15266	112.849	224.92	337.428	449.874	562.234	674.858	787.443
8.6325	1.13058	0.316148	-0.128334	-0.158543	-0.237643	-0.399488	-0.306127	-0.254149			8.6325	1.13058	112.842	224.924	337.42	449.867	562.231	674.851	787.429
8.63917	1.11276	0.309149	-0.132122	-0.165834	-0.245888	-0.40432	-0.312506	-0.266394			8.63917	1.11276	112.835	224.92	337.413	449.859	562.226	674.844	787.417
8.64583	1.10988	0.31053	-0.137453	-0.168364	-0.250325	-0.40537	-0.311568	-0.272642			8.64583	1.10988	112.837	224.915	337.41	449.854	562.225	674.845	787.41
8.6525	1.12073	0.319763	-0.140461	-0.161311	-0.249665	-0.398502	-0.304541	-0.274852			8.6525	1.12073	112.846	224.912	337.417	449.855	562.232	674.852	787.408
8.65917	1.13651	0.321313	-0.147758	-0.156438	-0.250431	-0.391493	-0.296859	-0.277594			8.65917	1.13651	112.847	224.905	337.422	449.854	562.239	674.86	787.405
8.66583	1.15498	0.315348	-0.159653	-0.156703	-0.259114	-0.391081	-0.291269	-0.27736			8.66583	1.15498	112.841	224.893	337.422	449.845	562.24	674.866	787.406
8.6725	1.17168	0.305368	-0.168799	-0.161537	-0.268258	-0.393456	-0.28696	-0.27542			8.6725	1.17168	112.832	224.883	337.417	449.836	562.237	674.87	787.408
8.67917	1.17977	0.300076	-0.171113	-0.169088	-0.2739	-0.39482	-0.285552	-0.277851			8.67917	1.17977	112.826	224.881	337.409	449.831	562.236	674.871	787.405
8.68583	1.17746	0.298329	-0.168432	-0.174972	-0.275029	-0.396848	-0.288816	-0.283412			8.68583	1.17746	112.824	224.884	337.403	449.83	562.234	674.868	787.4
8.6925	1.17013	0.295603	-0.162563	-0.177503	-0.275482	-0.402541	-0.296146	-0.286615			8.6925	1.17013	112.822	224.89	337.401	449.829	562.228	674.861	787.396
8.69917	1.16096	0.292525	-0.154921	-0.172786	-0.273259	-0.404738	-0.305789	-0.285879			8.69917	1.16096	112.819	224.897	337.406	449.831	562.226	674.851	787.397
8.70583	1.15637	0.293328	-0.150811	-0.165089	-0.26477	-0.398178	-0.310385	-0.283168			8.70583	1.15637	112.819	224.901	337.413	449.84	562.233	674.847	787.4
8.7125	1.15548	0.298228	-0.148707	-0.155626	-0.2538	-0.3827	-0.310322	-0.280175			8.7125	1.15548	112.824	224.904	337.423	449.851	562.248	674.847	787.403
8.71917	1.16417	0.307985	-0.147325	-0.151759	-0.240783	-0.368989	-0.30592	-0.269942			8.71917	1.16417	112.834	224.905	337.427	449.864	562.262	674.851	787.413
8.72583	1.17555	0.317376	-0.144922	-0.151516	-0.22854	-0.35844	-0.295969	-0.251968			8.72583	1.17555	112.844	224.907	337.427	449.876	562.272	674.861	787.431
8.7325	1.17863	0.324001	-0.142747	-0.151871	-0.216204	-0.354179	-0.283356	-0.234376			8.7325	1.17863	112.85	224.91	337.427	449.888	562.277	674.874	787.449
8.73917	1.17113	0.32617	-0.139207	-0.152845	-0.205551	-0.356009	-0.269871	-0.220762			8.73917	1.17113	112.852	224.913	337.426	449.899	562.275	674.887	787.462
8.74583	1.15467	0.324263	-0.132031	-0.15577	-0.200238	-0.362048	-0.26535	-0.215994			8.74583	1.15467	112.85	224.92	337.423	449.904	562.269	674.892	787.467
8.7525	1.1361	0.324813	-0.126666	-0.160961	-0.200312	-0.370268	-0.266275	-0.215444			8.7525	1.1361	112.851	224.926	337.417	449.904	562.26	674.891	787.468
8.75917	1.11463	0.322379	-0.121132	-0.158612	-0.205507	-0.373332	-0.266767	-0.216924			8.75917	1.11463	112.849	224.931	337.42	449.899	562.257	674.89	787.466
8.76583	1.09299	0.315343	-0.118361	-0.150982	-0.212309	-0.372638	-0.267424	-0.223483			8.76583	1.09299	112.841	224.934	337.427	449.892	562.258	674.889	787.46
8.7725	1.07823	0.307782	-0.122429	-0.144546	-0.221274	-0.374472	-0.267401	-0.233428			8.7725	1.07823	112.834	224.93	337.434	449.883	562.256	674.889	787.45
8.77917	1.07417	0.30967	-0.132091	-0.140129	-0.229575	-0.380336	-0.265742	-0.242985			8.77917	1.07417	112.836	224.92	337.438	449.875	562.25	674.891	787.44
8.78583	1.07708	0.318337	-0.142675	-0.134281	-0.235924	-0.387311	-0.261398	-0.246715			8.78583	1.07708	112.844	224.91	337.444	449.869	562.243	674.895	787.436
8.7925	1.08125	0.319516	-0.150195	-0.129066	-0.23793	-0.394399	-0.260093	-0.246967			8.7925	1.08125	112.846	224.902	337.449	449.867	562.236	674.897	787.436
8.79917	1.08687	0.312174	-0.154898	-0.128995	-0.236074	-0.404568	-0.262098	-0.246679			8.79917	1.08687	112.838	224.897	337.449	449.869	562.226	674.895	787.436
8.80583	1.0922	0.302344	-0.156502	-0.13383	-0.23237	-0.415007	-0.267259	-0.246973			8.80583	1.0922	112.828	224.896	337.445	449.872	562.216	674.89	787.436
8.8125	1.09665	0.295967	-0.153053	-0.142977	-0.22991	-0.42112	-0.272828	-0.24572			8.8125	1.09665	112.822	224.899	337.435	449.875	562.21	674.884	787.437
8.81917	1.10343	0.2895	-0.142604	-0.152046	-0.22742	-0.420419	-0.277016	-0.240266			8.81917	1.10343	112.816	224.91	337.426	449.877	562.21	674.88	787.443
8.82583	1.10834	0.281692	-0.13088	-0.157966	-0.222734	-0.415119	-0.280207	-0.233292			8.82583	1.10834	112.808	224.921	337.42	449.882	562.216	674.877	787.45
8.8325	1.10856	0.277831	-0.120921	-0.158754	-0.221438	-0.408619	-0.279993	-0.225232			8.8325	1.10856	112.804	224.931	337.42	449.883	562.222	674.877	787.458
8.83917	1.10729	0.286736	-0.112334	-0.155314	-0.227315	-0.399421	-0.27649	-0.216327			8.83917	1.10729	112.813	224.94	337.423	449.877	562.231	674.88	787.467
8.84583	1.10776	0.304833	-0.105808	-0.151494	-0.231982	-0.387243	-0.270296	-0.207767			8.84583	1.10776	112.831	224.946	337.427	449.873	562.244	674.887	787.475
8.8525	1.10759	0.32116	-0.100777	-0.147486	-0.22806	-0.374991	-0.263798	-0.201931			8.8525	1.10759	112.847	224.952	337.431	449.877	562.256	674.893	787.481
8.85917	1.09928	0.3303	-0.100658	-0.144105	-0.222989	-0.364032	-0.259708	-0.201851			8.85917	1.09928	112.856	224.952	337.434	449.882	562.267	674.897	787.481
8.86583	1.08737	0.337981	-0.103791	-0.142009	-0.223413	-0.354952	-0.255876	-0.202752			8.86583	1.08737	112.864	224.949	337.436	449.881	562.276	674.901	787.48
8.8725	1.08059	0.345358	-0.102243	-0.137347	-0.221066	-0.348048	-0.251694	-0.203481			8.8725	1.08059	112.872	224.95	337.441	449.884	562.283	674.905	787.48
8.87917	1.07194	0.342833	-0.100352	-0.129715	-0.21328	-0.342717	-0.249849	-0.210298			8.87917	1.07194	112.869	224.952	337.449	449.891	562.288	674.907	787.473
8.88583	1.05928	0.327084	-0.104069	-0.126526	-0.212559	-0.348394	-0.253455	-0.223186			8.88583	1.05928	112.853	224.948	337.452	449.892	562.282	674.903	787.46
8.8925	1.05222	0.311532	-0.114509	-0.129916	-0.223586	-0.365511	-0.259085	-0.233493			8.8925	1.05222	112.838	224.938	337.449	449.881	562.265	674.898	787.45
8.89917	1.05556	0.298656	-0.125138	-0.136962	-0.237242	-0.381289	-0.266711	-0.242078			8.89917	1.05556	112.825	224.927	337.441	449.867	562.249	674.89	787.441
8.90583	1.06506	0.287149	-0.138765	-0.145663	-0.247886	-0.394219	-0.274373	-0.251677			8.90583	1.06506	112.813	224.914	337.433	449.857	562.237	674.883	787.431
8.9125	1.07464	0.279142	-0.152253	-0.155826	-0.258053	-0.403406	-0.278142	-0.265883			8.9125	1.07464	112.805	224.9	337.423	449.847	562.227	674.879	787.417
8.91917	1.0827	0.27239	-0.160977	-0.167184	-0.270219	-0.409275	-0.279151	-0.277404			8.91917	1.0827	112.799	224.891	337.411	449.834	562.221	674.878	787.406
8.92583	1.08823	0.271963	-0.159237	-0.173263	-0.281958	-0.405458	-0.277433	-0.280214			8.92583	1.08823	112.798	224.893	337.405	449.823	562.225	674.879	787.403
8.9325	1.08285	0.269306	-0.152024	-0.168335	-0.286076	-0.387301	-0.281859	-0.280964			8.9325	1.08285	112.795	224.9	337.41	449.819	562.243	674.875	787.402
8.93917	1.06755	0.267801	-0.147311	-0.161209	-0.284808	-0.372266	-0.289533	-0.283422			8.93917	1.06755	112.794	224.905	337.417	449.82	562.258	674.867	787.4
8.94583	1.04845	0.268693	-0.143026	-0.156042	-0.278194	-0.362351	-0.29385	-0.289683			8.94583	1.04845	112.795	224.909	337.422	449.826	562.268	674.863	787.393
8.9525	1.03028	0.266708	-0.145578	-0.154488	-0.272419	-0.359233	-0.296277	-0.291669			8.9525	1.03028	112.793	224.907	337.424	449.832	562.272	674.861	787.391
8.95917	1.01925	0.266567	-0.155385	-0.156109	-0.272627	-0.356526	-0.302542	-0.289425			8.95917	1.01925	112.793	224.897	337.422	449.832	562.274	674.854	787.394
8.96583	1.01557	0.266856	-0.171348	-0.160452	-0.27608	-0.357859	-0.310518	-0.289136			8.96583	1.01557	112.793	224.881	337.418	449.829	562.273	674.846	787.394
8.9725	1.01712	0.271845	-0.182817	-0.166232	-0.278274	-0.362685	-0.312778	-0.293207			8.9725	1.01712	112.798	224.869	337.412	449.826	562.268	674.844	787.39
8.97917	1.01689	0.272322	-0.190502	-0.17165	-0.278026	-0.364722	-0.313962	-0.297975			8.97917	1.01689	112.798	224.862	337.407	449.827	562.266	674.843	787.385
8.98583	1.00894	0.267403	-0.201757	-0.181641	-0.284034	-0.367444	-0.323816	-0.300987			8.98583	1.00894	112.794	224.851	337.397	449.821	562.263	674.833	787.382
8.9925	0.997018	0.260747	-0.21415	-0.194635	-0.294404	-0.372763	-0.33908	-0.305259			8.9925	0.997018	112.787	224.838	337.384	449.81	562.258	674.818	787.378
8.99917	0.984273	0.257656	-0.221612	-0.205585	-0.299487	-0.380147	-0.34801	-0.312165			8.99917	0.984273	112.784	224.831	337.373	449.805	562.251	674.809	787.371
9.00583	0.973318	0.257203	-0.222196	-0.209687	-0.293997	-0.38391	-0.350859	-0.319293			9.00583	0.973318	112.783	224.83	337.369	449.811	562.247	674.806	787.364
9.0125	0.96911	0.258335	-0.220092	-0.210551	-0.288642	-0.386712	-0.349822	-0.320069			9.0125	0.96911	112.784	224.832	337.368	449.816	562.244	674.807	787.363
9.01917	0.974377	0.2608	-0.214875	-0.210607	-0.29183	-0.389497	-0.3436	-0.311405			9.01917	0.974377	112.787	224.837	337.368	449.813	562.241	674.813	787.372
9.02583	0.995941	0.268616	-0.200923	-0.203637	-0.293731	-0.386204	-0.324898	-0.295006			9.02583	0.995941	112.795	224.851	337.375	449.811	562.245	674.832	787.388
9.0325	1.02519	0.279884	-0.180205	-0.187703	-0.290271	-0.372581	-0.300892	-0.278492			9.0325	1.02519	112.806	224.872	337.391	449.814	562.258	674.856	787.405
9.03917	1.0507	0.288913	-0.161239	-0.167557	-0.283971	-0.356289	-0.283015	-0.264218			9.03917	1.0507	112.815	224.891	337.411	449.821	562.274	674.874	787.419
9.04583	1.06325	0.293055	-0.149963	-0.154858	-0.281635	-0.342443	-0.276659	-0.252924			9.04583	1.06325	112.819	224.902	337.424	449.823	562.288	674.88	787.43
9.0525	1.06605	0.295803	-0.146027	-0.148705	-0.27904	-0.333418	-0.276724	-0.246361			9.0525	1.06605	112.822	224.906	337.43	449.826	562.297	674.88	787.437
9.05917	1.06595	0.300818	-0.14339	-0.143179	-0.269226	-0.323112	-0.278736	-0.245637			9.05917	1.06595	112.827	224.909	337.435	449.835	562.308	674.878	787.437
9.06583	1.05986	0.304855	-0.142241	-0.138603	-0.25678	-0.314776	-0.284819	-0.252568			9.06583	1.05986	112.831	224.91	337.44	449.848	562.316	674.872	787.43
9.0725	1.04673	0.301972	-0.143041	-0.139821	-0.247414	-0.313792	-0.295092	-0.260695			9.0725	1.04673	112.828	224.909	337.439	449.857	562.317	674.862	787.422
9.07917	1.03387	0.294861	-0.146724	-0.149318	-0.244158	-0.318222	-0.302707	-0.266376			9.07917	1.03387	112.821	224.906	337.429	449.86	562.313	674.854	787.417
9.08583	1.02677	0.284473	-0.151841	-0.159978	-0.247594	-0.320903	-0.30456	-0.271519			9.08583	1.02677	112.811	224.9	337.418	449.857	562.31	674.852	787.412
9.0925	1.0248	0.271937	-0.156402	-0.170235	-0.256892	-0.320224	-0.304625	-0.276902			9.0925	1.0248	112.798	224.896	337.408	449.848	562.311	674.852	787.406
9.09917	1.02186	0.257484	-0.159284	-0.177489	-0.272828	-0.324429	-0.304703	-0.28325			9.09917	1.02186	112.784	224.893	337.401	449.832	562.306	674.852	787.4
9.10583	1.01388	0.243924	-0.160597	-0.180727	-0.289432	-0.334757	-0.305532	-0.286795			9.10583	1.01388	112.77	224.892	337.398	449.815	562.296	674.851	787.396
9.1125	1.00439	0.238808	-0.161362	-0.180847	-0.301196	-0.347758	-0.301189	-0.285236			9.1125	1.00439	112.765	224.891	337.398	449.803	562.283	674.856	787.398
9.11917	1.00384	0.246727	-0.152946	-0.177233	-0.301255	-0.355866	-0.291249	-0.275886			9.11917	1.00384	112.773	224.899	337.401	449.803	562.275	674.866	787.407
9.12583	1.01292	0.2563	-0.135096	-0.166591	-0.290922	-0.359473	-0.28169	-0.26393			9.12583	1.01292	112.782	224.917	337.412	449.814	562.271	674.875	787.419
9.1325	1.02419	0.263558	-0.117756	-0.14851	-0.280041	-0.36565	-0.272331	-0.252857			9.1325	1.02419	112.79	224.935	337.43	449.825	562.265	674.885	787.43
9.13917	1.03206	0.26643	-0.110286	-0.13381	-0.271315	-0.371446	-0.265416	-0.247124			9.13917	1.03206	112.793	224.942	337.445	449.833	562.259	674.891	787.436
9.14583	1.03957	0.268589	-0.112462	-0.130058	-0.265361	-0.376366	-0.261239	-0.244488			9.14583	1.03957	112.795	224.94	337.448	449.839	562.254	674.896	787.439
9.1525	1.05026	0.271342	-0.113309	-0.135596	-0.261962	-0.375957	-0.263428	-0.243166			9.1525	1.05026	112.797	224.939	337.443	449.843	562.255	674.893	787.44
9.15917	1.05471	0.270247	-0.11388	-0.139861	-0.265182	-0.375659	-0.271375	-0.246168			9.15917	1.05471	112.796	224.938	337.439	449.839	562.255	674.886	787.437
9.16583	1.04992	0.271178	-0.119219	-0.144559	-0.275313	-0.383263	-0.279979	-0.252866			9.16583	1.04992	112.797	224.933	337.434	449.829	562.247	674.877	787.43
9.1725	1.04553	0.277676	-0.1259	-0.153336	-0.283485	-0.392706	-0.286281	-0.258289			9.1725	1.04553	112.804	224.926	337.425	449.821	562.238	674.871	787.425
9.17917	1.04827	0.291252	-0.126636	-0.160772	-0.284713	-0.392987	-0.285916	-0.256634			9.17917	1.04827	112.817	224.926	337.418	449.82	562.238	674.871	787.426
9.18583	1.05304	0.301236	-0.119273	-0.159731	-0.283011	-0.381419	-0.282107	-0.250941			9.18583	1.05304	112.827	224.933	337.419	449.822	562.249	674.875	787.432
9.1925	1.05282	0.302698	-0.119748	-0.151067	-0.282572	-0.371608	-0.277081	-0.249002			9.1925	1.05282	112.829	224.933	337.427	449.822	562.259	674.88	787.434
9.19917	1.0465	0.296284	-0.131781	-0.14267	-0.282512	-0.370371	-0.275767	-0.251125			9.19917	1.0465	112.822	224.921	337.436	449.822	562.26	674.881	787.432
9.20583	1.03792	0.288658	-0.149463	-0.138385	-0.28063	-0.372693	-0.277194	-0.252075			9.20583	1.03792	112.815	224.903	337.44	449.824	562.258	674.88	787.431
9.2125	1.0244	0.28019	-0.164584	-0.137525	-0.282675	-0.369864	-0.281181	-0.251006			9.2125	1.0244	112.806	224.888	337.441	449.822	562.261	674.876	787.432
9.21917	1.00842	0.270659	-0.179034	-0.139019	-0.291098	-0.367536	-0.288574	-0.250047			9.21917	1.00842	112.797	224.873	337.439	449.813	562.263	674.868	787.433
9.22583	0.996014	0.263025	-0.194427	-0.14526	-0.304178	-0.372934	-0.296692	-0.252436			9.22583	0.996014	112.789	224.858	337.433	449.8	562.258	674.86	787.431
9.2325	0.991017	0.259242	-0.203094	-0.153533	-0.312812	-0.380433	-0.301689	-0.257649			9.2325	0.991017	112.785	224.849	337.425	449.792	562.25	674.855	787.425
9.23917	0.990843	0.259364	-0.201324	-0.163504	-0.317708	-0.382421	-0.299956	-0.262296			9.23917	0.990843	112.786	224.851	337.415	449.787	562.248	674.857	787.421
9.24583	0.99184	0.258951	-0.195227	-0.17158	-0.317924	-0.376217	-0.296097	-0.26414			9.24583	0.99184	112.785	224.857	337.407	449.787	562.255	674.861	787.419
9.2525	0.993191	0.254509	-0.192365	-0.1779	-0.313354	-0.371448	-0.296176	-0.268105			9.2525	0.993191	112.781	224.86	337.401	449.791	562.259	674.861	787.415
9.25917	0.99406	0.247178	-0.193948	-0.18453	-0.305728	-0.371778	-0.301507	-0.272575			9.25917	0.99406	112.773	224.858	337.394	449.799	562.259	674.855	787.41
9.26583	0.990119	0.237868	-0.198537	-0.189558	-0.299437	-0.37466	-0.310693	-0.2795			9.26583	0.990119	112.764	224.854	337.389	449.805	562.256	674.846	787.404
9.2725	0.981506	0.23019	-0.208276	-0.191318	-0.300817	-0.380025	-0.32312	-0.287655			9.2725	0.981506	112.756	224.844	337.387	449.804	562.251	674.834	787.395
9.27917	0.977873	0.227229	-0.21848	-0.187012	-0.305046	-0.385792	-0.333906	-0.293954			9.27917	0.977873	112.753	224.834	337.391	449.8	562.245	674.823	787.389
9.28583	0.979438	0.233201	-0.223702	-0.176937	-0.309996	-0.390009	-0.336155	-0.295134			9.28583	0.979438	112.759	224.829	337.402	449.795	562.241	674.821	787.388
9.2925	0.980735	0.242459	-0.22706	-0.167814	-0.31565	-0.388099	-0.329613	-0.296367			9.2925	0.980735	112.769	224.825	337.411	449.789	562.243	674.827	787.387
9.29917	0.978754	0.251389	-0.232646	-0.165584	-0.323606	-0.385049	-0.322058	-0.300311			9.29917	0.978754	112.778	224.82	337.413	449.781	562.246	674.835	787.383
9.30583	0.980766	0.259231	-0.232136	-0.167659	-0.328032	-0.382862	-0.320522	-0.30296			9.30583	0.980766	112.785	224.82	337.411	449.777	562.248	674.836	787.38
9.3125	0.984603	0.266414	-0.222411	-0.170237	-0.325737	-0.378979	-0.325269	-0.300545			9.3125	0.984603	112.793	224.83	337.408	449.779	562.252	674.832	787.382
9.31917	0.98533	0.269284	-0.213426	-0.169902	-0.323574	-0.373763	-0.333602	-0.296722			9.31917	0.98533	112.795	224.839	337.409	449.781	562.257	674.823	787.386
9.32583	0.982726	0.264094	-0.212602	-0.170784	-0.326176	-0.373122	-0.344789	-0.300005			9.32583	0.982726	112.79	224.84	337.408	449.778	562.258	674.812	787.383
9.3325	0.98451	0.256742	-0.215053	-0.171378	-0.333965	-0.38212	-0.35588	-0.303542			9.3325	0.98451	112.783	224.837	337.407	449.771	562.249	674.801	787.38
9.33917	0.992557	0.256111	-0.209032	-0.162863	-0.33633	-0.393287	-0.358799	-0.299881			9.33917	0.992557	112.782	224.843	337.416	449.768	562.237	674.798	787.383
9.34583	0.999488	0.260447	-0.201082	-0.1477	-0.334758	-0.398676	-0.352823	-0.289823			9.34583	0.999488	112.787	224.851	337.431	449.77	562.232	674.804	787.393
9.3525	1.0051	0.266366	-0.195078	-0.135827	-0.329799	-0.399243	-0.340539	-0.278182			9.3525	1.0051	112.793	224.857	337.443	449.775	562.232	674.816	787.405
9.35917	1.00628	0.262097	-0.191063	-0.136553	-0.328019	-0.397887	-0.330292	-0.273391			9.35917	1.00628	112.788	224.861	337.442	449.777	562.233	674.827	787.41
9.36583	1.00911	0.255821	-0.18426	-0.148148	-0.327761	-0.399755	-0.322698	-0.269177			9.36583	1.00911	112.782	224.868	337.43	449.777	562.231	674.834	787.414
9.3725	1.01191	0.249035	-0.171539	-0.157091	-0.323896	-0.400467	-0.316078	-0.265949			9.3725	1.01191	112.775	224.881	337.421	449.781	562.23	674.841	787.417
9.37917	1.01449	0.243661	-0.15716	-0.160861	-0.315834	-0.403136	-0.312552	-0.267985			9.37917	1.01449	112.77	224.895	337.418	449.789	562.228	674.844	787.415
9.38583	1.01079	0.233906	-0.149426	-0.164309	-0.309686	-0.408164	-0.315294	-0.278694			9.38583	1.01079	112.76	224.903	337.414	449.795	562.223	674.842	787.404
9.3925	1.00561	0.222135	-0.148786	-0.170178	-0.311464	-0.416419	-0.316188	-0.290942			9.3925	1.00561	112.748	224.904	337.408	449.793	562.214	674.841	787.392
9.39917	1.00293	0.219625	-0.150325	-0.172579	-0.31509	-0.420621	-0.311237	-0.293928			9.39917	1.00293	112.746	224.902	337.406	449.79	562.21	674.846	787.389
9.40583	0.996441	0.226693	-0.153971	-0.171985	-0.317226	-0.420774	-0.304371	-0.286861			9.40583	0.996441	112.753	224.898	337.406	449.787	562.21	674.853	787.396
9.4125	0.986472	0.240586	-0.159344	-0.172422	-0.316499	-0.420215	-0.300035	-0.276306			9.4125	0.986472	112.767	224.893	337.406	449.788	562.211	674.857	787.407
9.41917	0.974209	0.251377	-0.168618	-0.172971	-0.315185	-0.416864	-0.297516	-0.265991			9.41917	0.974209	112.778	224.884	337.405	449.789	562.214	674.859	787.417
9.42583	0.969997	0.262945	-0.178558	-0.171523	-0.314909	-0.410674	-0.28933	-0.257284			9.42583	0.969997	112.789	224.874	337.407	449.79	562.22	674.868	787.426
9.4325	0.971373	0.273821	-0.186664	-0.167292	-0.315539	-0.402011	-0.284139	-0.25213			9.4325	0.971373	112.8	224.866	337.411	449.789	562.229	674.873	787.431
9.43917	0.975729	0.283009	-0.189861	-0.163061	-0.313653	-0.39783	-0.28169	-0.250095			9.43917	0.975729	112.809	224.862	337.415	449.791	562.233	674.875	787.433
9.44583	0.986764	0.288866	-0.189692	-0.155489	-0.306978	-0.39371	-0.283053	-0.251867			9.44583	0.986764	112.815	224.863	337.423	449.798	562.237	674.874	787.431
9.4525	1.00414	0.28973	-0.185117	-0.144624	-0.296104	-0.383386	-0.286178	-0.254341			9.4525	1.00414	112.816	224.867	337.434	449.808	562.247	674.871	787.429
9.45917	1.01564	0.28509	-0.182814	-0.137602	-0.290963	-0.375513	-0.292799	-0.262319			9.45917	1.01564	112.811	224.869	337.441	449.814	562.255	674.864	787.421
9.46583	1.01928	0.279036	-0.183178	-0.13971	-0.289559	-0.37649	-0.300124	-0.268373			9.46583	1.01928	112.805	224.869	337.439	449.815	562.254	674.857	787.415
9.4725	1.01498	0.275678	-0.184432	-0.145906	-0.284879	-0.38295	-0.301567	-0.273638			9.4725	1.01498	112.802	224.868	337.433	449.82	562.248	674.855	787.409
9.47917	1.00866	0.27398	-0.188834	-0.150228	-0.280626	-0.387266	-0.301215	-0.282012			9.47917	1.00866	112.8	224.863	337.428	449.824	562.243	674.856	787.401
9.48583	0.998884	0.267316	-0.197634	-0.154768	-0.283003	-0.388533	-0.307173	-0.293921			9.48583	0.998884	112.793	224.855	337.424	449.822	562.242	674.85	787.389
9.4925	0.986112	0.258018	-0.213384	-0.163847	-0.296524	-0.396782	-0.318514	-0.304173			9.4925	0.986112	112.784	224.839	337.415	449.808	562.234	674.838	787.379
9.49917	0.978922	0.25175	-0.225442	-0.171054	-0.312008	-0.406435	-0.329042	-0.305196			9.49917	0.978922	112.778	224.827	337.407	449.793	562.224	674.828	787.378
9.50583	0.979229	0.247098	-0.229659	-0.170306	-0.324171	-0.409444	-0.337318	-0.302695			9.50583	0.979229	112.773	224.823	337.408	449.78	562.221	674.82	787.38
9.5125	0.982643	0.242951	-0.230645	-0.163329	-0.331799	-0.40859	-0.345349	-0.300644			9.5125	0.982643	112.769	224.822	337.415	449.773	562.222	674.812	787.382
9.51917	0.989784	0.241971	-0.23017	-0.157697	-0.336627	-0.412573	-0.348698	-0.295901			9.51917	0.989784	112.768	224.822	337.421	449.768	562.218	674.808	787.387
9.52583	0.997945	0.244475	-0.225529	-0.157804	-0.340084	-0.422186	-0.342921	-0.289582			9.52583	0.997945	112.771	224.827	337.421	449.765	562.209	674.814	787.393
9.5325	1.00899	0.24891	-0.211214	-0.161064	-0.339906	-0.426591	-0.329494	-0.286102			9.5325	1.00899	112.775	224.841	337.417	449.765	562.204	674.827	787.397
9.53917	1.01975	0.254204	-0.195789	-0.16314	-0.333408	-0.422496	-0.317298	-0.285099			9.53917	1.01975	112.78	224.857	337.415	449.771	562.208	674.84	787.398
9.54583	1.0247	0.259335	-0.187963	-0.16354	-0.322683	-0.418951	-0.3114	-0.282352			9.54583	1.0247	112.785	224.864	337.415	449.782	562.212	674.845	787.401
9.5525	1.02594	0.263245	-0.185995	-0.166867	-0.315278	-0.417014	-0.311116	-0.275104			9.5525	1.02594	112.789	224.866	337.412	449.789	562.214	674.846	787.408
9.55917	1.02214	0.261879	-0.184355	-0.173812	-0.307581	-0.411727	-0.316816	-0.26884			9.55917	1.02214	112.788	224.868	337.405	449.797	562.219	674.84	787.414
9.56583	1.02038	0.260743	-0.181809	-0.175184	-0.296898	-0.400934	-0.326203	-0.264732			9.56583	1.02038	112.787	224.87	337.403	449.808	562.23	674.831	787.418
9.5725	1.02038	0.264064	-0.182942	-0.166643	-0.282059	-0.389756	-0.336218	-0.26141			9.5725	1.02038	112.79	224.869	337.412	449.823	562.241	674.821	787.422
9.57917	1.01925	0.269427	-0.186013	-0.153566	-0.27193	-0.383693	-0.341163	-0.262724			9.57917	1.01925	112.796	224.866	337.425	449.833	562.247	674.816	787.42
9.58583	1.01819	0.272073	-0.190969	-0.146795	-0.266786	-0.377956	-0.343185	-0.271521			9.58583	1.01819	112.798	224.861	337.432	449.838	562.253	674.814	787.412
9.5925	1.01669	0.272899	-0.194082	-0.144017	-0.263577	-0.37602	-0.343245	-0.285954			9.5925	1.01669	112.799	224.858	337.434	449.841	562.255	674.814	787.397
9.59917	1.01364	0.276322	-0.196595	-0.13935	-0.264269	-0.371626	-0.343437	-0.302081			9.59917	1.01364	112.802	224.856	337.439	449.84	562.259	674.813	787.381
9.60583	1.00832	0.279528	-0.201174	-0.135535	-0.272578	-0.372164	-0.340652	-0.312703			9.60583	1.00832	112.806	224.851	337.443	449.832	562.259	674.816	787.37
9.6125	1.00879	0.2795	-0.206505	-0.135244	-0.282758	-0.373318	-0.329693	-0.315116			9.6125	1.00879	112.806	224.846	337.443	449.822	562.257	674.827	787.368
9.61917	1.013	0.276958	-0.212297	-0.137409	-0.289757	-0.36917	-0.316898	-0.311936			9.61917	1.013	112.803	224.84	337.441	449.815	562.262	674.84	787.371
9.62583	1.01564	0.275065	-0.21668	-0.13847	-0.295688	-0.365279	-0.306153	-0.304292			9.62583	1.01564	112.801	224.836	337.44	449.809	562.265	674.851	787.379
9.6325	1.01542	0.272261	-0.219194	-0.13553	-0.304484	-0.362722	-0.303511	-0.295652			9.6325	1.01542	112.798	224.833	337.443	449.8	562.268	674.853	787.387
9.63917	1.01729	0.269328	-0.221758	-0.129584	-0.308192	-0.366517	-0.304026	-0.284757			9.63917	1.01729	112.795	224.831	337.449	449.796	562.264	674.853	787.398
9.64583	1.02343	0.269204	-0.227285	-0.121194	-0.301729	-0.367144	-0.302654	-0.276774			9.64583	1.02343	112.795	224.825	337.457	449.803	562.264	674.854	787.406
9.6525	1.02467	0.271671	-0.234085	-0.113658	-0.291447	-0.364174	-0.303324	-0.272877			9.6525	1.02467	112.798	224.818	337.465	449.813	562.267	674.854	787.41
9.65917	1.01973	0.270866	-0.24073	-0.111318	-0.281223	-0.369498	-0.3054	-0.271298			9.65917	1.01973	112.797	224.812	337.467	449.823	562.261	674.851	787.412
9.66583	1.01344	0.268289	-0.246449	-0.112794	-0.271845	-0.381218	-0.308357	-0.27006			9.66583	1.01344	112.794	224.806	337.466	449.833	562.25	674.849	787.413
9.6725	1.01003	0.268633	-0.257022	-0.115851	-0.264505	-0.392191	-0.306518	-0.269239			9.6725	1.01003	112.795	224.795	337.463	449.84	562.239	674.85	787.414
9.67917	1.01177	0.272568	-0.271163	-0.118215	-0.263128	-0.400619	-0.298105	-0.270073			9.67917	1.01177	112.799	224.781	337.46	449.841	562.23	674.859	787.413
9.68583	1.01313	0.273829	-0.286982	-0.117405	-0.265963	-0.41023	-0.290546	-0.273103			9.68583	1.01313	112.8	224.765	337.461	449.839	562.221	674.866	787.41
9.6925	1.01105	0.268255	-0.30455	-0.118383	-0.273345	-0.426568	-0.288334	-0.280108			9.6925	1.01105	112.794	224.748	337.46	449.831	562.204	674.869	787.403
9.69917	1.0093	0.260976	-0.325491	-0.121618	-0.28664	-0.442524	-0.291509	-0.288817			9.69917	1.0093	112.787	224.727	337.457	449.818	562.188	674.865	787.394
9.70583	1.01121	0.254321	-0.343403	-0.123308	-0.300879	-0.453384	-0.295797	-0.294041			9.70583	1.01121	112.78	224.709	337.455	449.804	562.177	674.861	787.389
9.7125	1.01777	0.249754	-0.351727	-0.118831	-0.309723	-0.456608	-0.30355	-0.296225			9.7125	1.01777	112.776	224.701	337.46	449.795	562.174	674.853	787.387
9.71917	1.02112	0.242629	-0.358261	-0.108797	-0.310952	-0.453678	-0.314974	-0.298581			9.71917	1.02112	112.769	224.694	337.47	449.794	562.177	674.842	787.384
9.72583	1.01824	0.230669	-0.364253	-0.102206	-0.312987	-0.450356	-0.324058	-0.304342			9.72583	1.01824	112.757	224.688	337.476	449.792	562.18	674.833	787.379
9.7325	1.01432	0.220007	-0.374622	-0.0982882	-0.320904	-0.451314	-0.3275	-0.310235			9.7325	1.01432	112.746	224.678	337.48	449.784	562.179	674.829	787.373
9.73917	1.01709	0.215971	-0.381726	-0.0912753	-0.326242	-0.457244	-0.325686	-0.311411			9.73917	1.01709	112.742	224.671	337.487	449.778	562.174	674.831	787.372
9.74583	1.02463	0.214338	-0.388819	-0.0792733	-0.32648	-0.459954	-0.326729	-0.312091			9.74583	1.02463	112.74	224.663	337.499	449.778	562.171	674.83	787.371
9.7525	1.02808	0.209306	-0.398609	-0.0741752	-0.330681	-0.462064	-0.330909	-0.315692			9.7525	1.02808	112.735	224.654	337.504	449.774	562.169	674.826	787.367
9.75917	1.02248	0.195736	-0.411017	-0.077355	-0.346183	-0.468738	-0.342706	-0.321632			9.75917	1.02248	112.722	224.641	337.501	449.758	562.162	674.814	787.361
9.76583	1.00753	0.176817	-0.430501	-0.0853169	-0.366817	-0.482314	-0.360994	-0.332445			9.76583	1.00753	112.703	224.622	337.493	449.738	562.148	674.796	787.351
9.7725	0.986054	0.153901	-0.453672	-0.0967385	-0.385482	-0.495432	-0.382468	-0.344394			9.7725	0.986054	112.68	224.599	337.482	449.719	562.135	674.774	787.339
9.77917	0.965057	0.131451	-0.477028	-0.107251	-0.401709	-0.503572	-0.400604	-0.357307			9.77917	0.965057	112.658	224.575	337.471	449.703	562.127	674.756	787.326
9.78583	0.946352	0.109295	-0.496122	-0.115116	-0.417736	-0.515155	-0.414541	-0.371834			9.78583	0.946352	112.635	224.556	337.463	449.687	562.116	674.742	787.311
9.7925	0.93195	0.0852662	-0.514629	-0.11786	-0.429668	-0.535766	-0.42942	-0.391571			9.7925	0.93195	112.611	224.538	337.461	449.675	562.095	674.727	787.291
9.79917	0.922099	0.0622478	-0.532734	-0.120248	-0.435891	-0.561438	-0.442132	-0.412205			9.79917	0.922099	112.588	224.52	337.458	449.669	562.069	674.715	787.271
9.80583	0.923736	0.0430929	-0.54255	-0.119212	-0.436498	-0.584748	-0.447648	-0.423731			9.80583	0.923736	112.569	224.51	337.459	449.668	562.046	674.709	787.259
9.8125	0.932572	0.0287827	-0.542417	-0.111986	-0.434939	-0.599165	-0.448349	-0.432319			9.8125	0.932572	112.555	224.51	337.466	449.67	562.032	674.709	787.251
9.81917	0.939265	0.0135634	-0.548218	-0.105588	-0.437529	-0.606795	-0.454053	-0.445631			9.81917	0.939265	112.54	224.504	337.473	449.667	562.024	674.703	787.237
9.82583	0.938907	-0.00621723	-0.562522	-0.102026	-0.445834	-0.611429	-0.456318	-0.46255			9.82583	0.938907	112.52	224.49	337.476	449.659	562.019	674.701	787.22
9.8325	0.932475	-0.0295675	-0.579365	-0.0995901	-0.457528	-0.614089	-0.452261	-0.475887			9.8325	0.932475	112.497	224.473	337.479	449.647	562.017	674.705	787.207
9.83917	0.92492	-0.0523319	-0.590102	-0.0945142	-0.46986	-0.620472	-0.443126	-0.488638			9.83917	0.92492	112.474	224.462	337.484	449.635	562.01	674.714	787.194
9.84583	0.913236	-0.0747566	-0.601046	-0.0883017	-0.48567	-0.63036	-0.441935	-0.510586			9.84583	0.913236	112.451	224.451	337.49	449.619	562	674.715	787.172
9.8525	0.895466	-0.10026	-0.618679	-0.088222	-0.50493	-0.647858	-0.450645	-0.539903			9.8525	0.895466	112.426	224.434	337.49	449.6	561.983	674.706	787.143
9.85917	0.876374	-0.125577	-0.638234	-0.0939444	-0.523538	-0.670693	-0.464969	-0.569989			9.85917	0.876374	112.401	224.414	337.485	449.581	561.96	674.692	787.113
9.86583	0.857516	-0.14228	-0.656471	-0.10366	-0.539937	-0.692764	-0.484304	-0.600997			9.86583	0.857516	112.384	224.396	337.475	449.565	561.938	674.673	787.082
9.8725	0.844449	-0.149362	-0.67105	-0.111613	-0.553724	-0.706657	-0.500232	-0.630491			9.8725	0.844449	112.377	224.381	337.467	449.551	561.924	674.657	787.053
9.87917	0.83505	-0.156713	-0.681254	-0.114796	-0.564371	-0.709255	-0.514399	-0.655485			9.87917	0.83505	112.369	224.371	337.464	449.54	561.921	674.642	787.028
9.88583	0.827847	-0.168761	-0.688503	-0.115278	-0.570937	-0.706653	-0.52637	-0.671824			9.88583	0.827847	112.357	224.364	337.463	449.534	561.924	674.631	787.011
9.8925	0.820727	-0.187314	-0.694741	-0.114259	-0.576822	-0.700962	-0.539689	-0.689423			9.8925	0.820727	112.339	224.358	337.464	449.528	561.93	674.617	786.994
9.89917	0.811212	-0.216817	-0.703673	-0.114378	-0.588919	-0.70289	-0.554926	-0.714635			9.89917	0.811212	112.309	224.349	337.464	449.516	561.928	674.602	786.968
9.90583	0.801185	-0.258825	-0.715794	-0.113957	-0.605576	-0.715987	-0.568292	-0.743769			9.90583	0.801185	112.267	224.337	337.464	449.499	561.915	674.589	786.939
9.9125	0.790706	-0.311232	-0.732745	-0.114831	-0.623706	-0.739583	-0.584492	-0.774241			9.9125	0.790706	112.215	224.32	337.464	449.481	561.891	674.572	786.909
9.91917	0.778486	-0.362377	-0.757447	-0.119603	-0.645515	-0.766507	-0.601958	-0.805835			9.91917	0.778486	112.164	224.295	337.459	449.459	561.864	674.555	786.877
9.92583	0.76675	-0.410164	-0.786967	-0.123611	-0.666988	-0.788036	-0.616554	-0.843609			9.92583	0.76675	112.116	224.265	337.455	449.438	561.843	674.54	786.839
9.9325	0.756126	-0.4581	-0.81944	-0.122227	-0.685886	-0.807101	-0.629562	-0.886777			9.9325	0.756126	112.068	224.233	337.456	449.419	561.824	674.527	786.796
9.93917	0.748175	-0.503602	-0.846931	-0.116788	-0.69915	-0.825305	-0.64419	-0.930371			9.93917	0.748175	112.023	224.205	337.462	449.405	561.805	674.513	786.753
9.94583	0.740126	-0.549242	-0.867947	-0.113431	-0.712965	-0.841049	-0.663682	-0.978396			9.94583	0.740126	111.977	224.184	337.465	449.392	561.79	674.493	786.705
9.9525	0.730286	-0.586095	-0.884125	-0.114568	-0.733012	-0.853449	-0.678768	-1.02812			9.9525	0.730286	111.94	224.168	337.464	449.372	561.777	674.478	786.655
9.95917	0.720893	-0.614893	-0.896748	-0.113932	-0.750828	-0.864078	-0.687684	-1.07599			9.95917	0.720893	111.911	224.156	337.465	449.354	561.767	674.469	786.607
9.96583	0.711882	-0.641033	-0.905752	-0.110551	-0.764958	-0.875278	-0.69288	-1.11978			9.96583	0.711882	111.885	224.147	337.468	449.34	561.755	674.464	786.563
9.9725	0.700337	-0.671282	-0.911071	-0.107114	-0.779671	-0.888503	-0.69918	-1.16004			9.9725	0.700337	111.855	224.141	337.471	449.325	561.742	674.458	786.523
9.97917	0.685448	-0.703918	-0.918104	-0.10315	-0.798245	-0.905272	-0.699764	-1.19983			9.97917	0.685448	111.822	224.134	337.475	449.306	561.725	674.457	786.483
9.98583	0.667619	-0.735773	-0.929278	-0.0981387	-0.818133	-0.927239	-0.693751	-1.23788			9.98583	0.667619	111.79	224.123	337.48	449.286	561.704	674.463	786.445
9.9925	0.647728	-0.770316	-0.945797	-0.0925463	-0.836174	-0.957381	-0.690277	-1.28005			9.9925	0.647728	111.756	224.107	337.486	449.268	561.673	674.467	786.403
9.99917	0.623445	-0.809826	-0.967528	-0.090769	-0.858146	-0.993955	-0.693102	-1.33149			9.99917	0.623445	111.716	224.085	337.488	449.246	561.637	674.464	786.352
10.0058	0.596905	-0.849058	-0.992864	-0.0881739	-0.885553	-1.03005	-0.70343	-1.38979			10.0058	0.596905	111.677	224.059	337.49	449.219	561.601	674.453	786.293
10.0125	0.573494	-0.880134	-1.01531	-0.0847193	-0.91709	-1.05669	-0.710629	-1.44662			10.0125	0.573494	111.646	224.037	337.494	449.188	561.574	674.446	786.236
10.0192	0.554417	-0.906375	-1.02777	-0.0805447	-0.947713	-1.06683	-0.712063	-1.49479			10.0192	0.554417	111.62	224.025	337.498	449.157	561.564	674.445	786.188
10.0258	0.537503	-0.938791	-1.03503	-0.0774199	-0.972319	-1.06312	-0.711334	-1.53913			10.0258	0.537503	111.587	224.017	337.501	449.132	561.568	674.446	786.144
10.0325	0.51937	-0.979836	-1.04185	-0.0741443	-0.992762	-1.05108	-0.712777	-1.58447			10.0325	0.51937	111.546	224.01	337.504	449.112	561.58	674.444	786.099
10.0392	0.503293	-1.02579	-1.05025	-0.0734136	-1.0078	-1.04121	-0.715979	-1.63042			10.0392	0.503293	111.5	224.002	337.505	449.097	561.59	674.441	786.053
10.0458	0.488836	-1.06854	-1.05475	-0.074347	-1.0218	-1.04171	-0.715178	-1.67317			10.0458	0.488836	111.458	223.998	337.504	449.083	561.589	674.442	786.01
10.0525	0.472703	-1.11132	-1.05503	-0.0755673	-1.03611	-1.0516	-0.714622	-1.715			10.0525	0.472703	111.415	223.997	337.503	449.068	561.579	674.442	785.968
10.0592	0.452993	-1.15456	-1.05863	-0.0769126	-1.0523	-1.07289	-0.72098	-1.76729			10.0592	0.452993	111.372	223.994	337.502	449.052	561.558	674.436	785.916
10.0658	0.431452	-1.18952	-1.06947	-0.0761671	-1.07032	-1.09851	-0.732031	-1.828			10.0658	0.431452	111.337	223.983	337.502	449.034	561.532	674.425	785.855
10.0725	0.411116	-1.21539	-1.08866	-0.0735868	-1.08965	-1.12311	-0.739969	-1.88773			10.0725	0.411116	111.311	223.964	337.505	449.015	561.508	674.417	785.795
10.0792	0.392201	-1.23894	-1.10729	-0.0688246	-1.10993	-1.13835	-0.745532	-1.94513			10.0792	0.392201	111.287	223.945	337.51	448.995	561.492	674.411	785.738
10.0858	0.372626	-1.26808	-1.12111	-0.0656468	-1.12768	-1.14152	-0.751279	-2.00145			10.0858	0.372626	111.258	223.931	337.513	448.977	561.489	674.406	785.682
10.0925	0.35061	-1.29828	-1.13217	-0.0640346	-1.14234	-1.14123	-0.755652	-2.06074			10.0925	0.35061	111.228	223.92	337.514	448.962	561.49	674.401	785.622
10.0992	0.327238	-1.33071	-1.14202	-0.0607684	-1.1544	-1.13877	-0.753752	-2.11511			10.0992	0.327238	111.195	223.91	337.518	448.95	561.492	674.403	785.568
10.1058	0.30677	-1.36831	-1.14605	-0.0558947	-1.16999	-1.13682	-0.747517	-2.16034			10.1058	0.30677	111.158	223.906	337.523	448.935	561.494	674.409	785.523
10.1125	0.288694	-1.40923	-1.13954	-0.0499696	-1.18741	-1.13428	-0.745089	-2.20078			10.1125	0.288694	111.117	223.913	337.528	448.917	561.496	674.412	785.482
10.1192	0.269205	-1.44678	-1.12794	-0.0410125	-1.20509	-1.13164	-0.745981	-2.23833			10.1192	0.269205	111.079	223.924	337.537	448.9	561.499	674.411	785.445
10.1258	0.250294	-1.47887	-1.11666	-0.0262553	-1.22078	-1.12466	-0.742958	-2.27375			10.1258	0.250294	111.047	223.936	337.552	448.884	561.506	674.414	785.409
10.1325	0.235242	-1.50469	-1.10584	-0.00727174	-1.23209	-1.1061	-0.734645	-2.30482			10.1325	0.235242	111.021	223.946	337.571	448.873	561.525	674.422	785.378
10.1392	0.22101	-1.52505	-1.09014	0.0154856	-1.24065	-1.07938	-0.724081	-2.33043			10.1392	0.22101	111.001	223.962	337.594	448.864	561.551	674.433	785.353
10.1458	0.203477	-1.54103	-1.0724	0.0397107	-1.24642	-1.04666	-0.711097	-2.35356			10.1458	0.203477	110.985	223.98	337.618	448.858	561.584	674.446	785.329
10.1525	0.186917	-1.55175	-1.05075	0.0692874	-1.24958	-1.01025	-0.691417	-2.37			10.1525	0.186917	110.974	224.002	337.648	448.855	561.62	674.465	785.313
10.1592	0.17488	-1.55677	-1.02424	0.0995252	-1.24648	-0.969652	-0.662923	-2.37979			10.1592	0.17488	110.969	224.028	337.678	448.858	561.661	674.494	785.303
10.1658	0.165288	-1.56549	-0.997227	0.12447	-1.24089	-0.927059	-0.636275	-2.38851			10.1658	0.165288	110.961	224.055	337.703	448.864	561.704	674.521	785.295
10.1725	0.150492	-1.58123	-0.971962	0.139391	-1.23995	-0.891325	-0.616739	-2.40091			10.1725	0.150492	110.945	224.08	337.718	448.865	561.739	674.54	785.282
10.1792	0.137964	-1.59912	-0.947711	0.152778	-1.24069	-0.85915	-0.603041	-2.41641			10.1792	0.137964	110.927	224.105	337.731	448.864	561.772	674.554	785.267
10.1858	0.131748	-1.61203	-0.924707	0.169283	-1.23616	-0.82439	-0.592568	-2.43409			10.1858	0.131748	110.914	224.128	337.748	448.868	561.806	674.564	785.249
10.1925	0.127203	-1.62448	-0.900941	0.190054	-1.22642	-0.783022	-0.582807	-2.45274			10.1925	0.127203	110.902	224.151	337.769	448.878	561.848	674.574	785.23
10.1992	0.11597	-1.64597	-0.873575	0.21505	-1.21848	-0.737298	-0.576874	-2.47328			10.1992	0.11597	110.88	224.179	337.793	448.886	561.893	674.58	785.21
10.2058	0.103778	-1.66984	-0.83786	0.244238	-1.21512	-0.69451	-0.568562	-2.49239			10.2058	0.103778	110.856	224.214	337.823	448.889	561.936	674.588	785.191
10.2125	0.09885	-1.68735	-0.796252	0.282945	-1.20705	-0.649328	-0.556801	-2.5056			10.2125	0.09885	110.839	224.256	337.861	448.898	561.981	674.6	785.177
10.2192	0.0959109	-1.70136	-0.753391	0.323846	-1.19602	-0.594054	-0.540667	-2.51103			10.2192	0.0959109	110.825	224.299	337.902	448.909	562.037	674.616	785.172
10.2258	0.0863163	-1.71867	-0.710111	0.36129	-1.18795	-0.534666	-0.51879	-2.50974			10.2258	0.0863163	110.807	224.342	337.94	448.917	562.096	674.638	785.173
10.2325	0.07111	-1.73999	-0.666041	0.387729	-1.18644	-0.481736	-0.494896	-2.51008			10.2325	0.07111	110.786	224.386	337.966	448.918	562.149	674.662	785.173
10.2392	0.0622152	-1.75875	-0.625594	0.404404	-1.18958	-0.433495	-0.465644	-2.51167			10.2392	0.0622152	110.767	224.427	337.983	448.915	562.197	674.691	785.171
10.2458	0.0517051	-1.77596	-0.594116	0.418083	-1.19683	-0.386112	-0.439437	-2.51505			10.2458	0.0517051	110.75	224.458	337.997	448.908	562.245	674.717	785.168
10.2525	0.0365287	-1.79485	-0.569991	0.431745	-1.2137	-0.337596	-0.415513	-2.5163			10.2525	0.0365287	110.731	224.482	338.01	448.891	562.293	674.741	785.167
10.2592	0.0222924	-1.81327	-0.543539	0.451345	-1.23105	-0.293598	-0.387788	-2.51327			10.2592	0.0222924	110.713	224.509	338.03	448.874	562.337	674.769	785.17
10.2658	0.0187684	-1.82796	-0.503585	0.4792	-1.23918	-0.245231	-0.357933	-2.50554			10.2658	0.0187684	110.698	224.549	338.058	448.865	562.386	674.799	785.178
10.2725	0.0169646	-1.84159	-0.45185	0.513924	-1.23475	-0.180458	-0.327789	-2.49343			10.2725	0.0169646	110.685	224.6	338.092	448.87	562.45	674.829	785.19
10.2792	0.0108379	-1.85288	-0.390602	0.554969	-1.2237	-0.102325	-0.299106	-2.4742			10.2792	0.0108379	110.673	224.662	338.133	448.881	562.528	674.858	785.209
10.2858	0.00317299	-1.86203	-0.321072	0.600375	-1.21112	-0.0151307	-0.260041	-2.44521			10.2858	0.00317299	110.664	224.731	338.179	448.893	562.616	674.897	785.238
10.2925	-0.00297705	-1.87436	-0.24639	0.645927	-1.19484	0.0760327	-0.216123	-2.41128			10.2925	-0.00297705	110.652	224.806	338.224	448.91	562.707	674.941	785.272
10.2992	-0.0156361	-1.89444	-0.176611	0.682925	-1.18419	0.166613	-0.178238	-2.377			10.2992	-0.0156361	110.632	224.876	338.261	448.92	562.797	674.979	785.306
10.3058	-0.037668	-1.92227	-0.114225	0.706748	-1.18543	0.249644	-0.144956	-2.34188			10.3058	-0.037668	110.604	224.938	338.285	448.919	562.88	675.012	785.341
10.3125	-0.0556181	-1.95149	-0.052018	0.728535	-1.19886	0.317132	-0.113315	-2.30053			10.3125	-0.0556181	110.575	225	338.307	448.906	562.948	675.044	785.383
10.3192	-0.0657623	-1.9832	0.00798888	0.755146	-1.21351	0.373361	-0.0824516	-2.25309			10.3192	-0.0657623	110.543	225.06	338.334	448.891	563.004	675.074	785.43
10.3258	-0.0653166	-2.01188	0.0648761	0.786452	-1.22517	0.427204	-0.055303	-2.20356			10.3258	-0.0653166	110.514	225.117	338.365	448.879	563.058	675.102	785.479
10.3325	-0.0637033	-2.03438	0.121553	0.817758	-1.23153	0.48762	-0.0317552	-2.15931			10.3325	-0.0637033	110.492	225.174	338.396	448.873	563.118	675.125	785.524
10.3392	-0.0583162	-2.04938	0.19153	0.852318	-1.22578	0.561694	-0.00157255	-2.11614			10.3392	-0.0583162	110.477	225.244	338.431	448.879	563.192	675.155	785.567
10.3458	-0.0532457	-2.06595	0.271839	0.899014	-1.21297	0.648441	0.0321082	-2.07406			10.3458	-0.0532457	110.46	225.324	338.477	448.892	563.279	675.189	785.609
10.3525	-0.0531507	-2.0858	0.352217	0.951899	-1.20183	0.741386	0.0693965	-2.03764			10.3525	-0.0531507	110.44	225.405	338.53	448.903	563.372	675.226	785.645
10.3592	-0.0562018	-2.10957	0.427249	0.998018	-1.20055	0.834694	0.104969	-2.01229			10.3592	-0.0562018	110.417	225.48	338.576	448.904	563.465	675.262	785.671
10.3658	-0.0710654	-2.13926	0.497201	1.02838	-1.20668	0.921336	0.13159	-1.99144			10.3658	-0.0710654	110.387	225.549	338.607	448.898	563.552	675.288	785.692
10.3725	-0.0923085	-2.1765	0.567792	1.04984	-1.21898	0.997506	0.156124	-1.96097			10.3725	-0.0923085	110.35	225.62	338.628	448.886	563.628	675.313	785.722
10.3792	-0.114677	-2.21739	0.640471	1.07207	-1.23745	1.0683	0.176671	-1.92175			10.3792	-0.114677	110.309	225.693	338.651	448.867	563.699	675.334	785.761
10.3858	-0.131222	-2.25669	0.718269	1.09478	-1.25891	1.13885	0.199227	-1.88094			10.3858	-0.131222	110.269	225.771	338.673	448.846	563.77	675.356	785.802
10.3925	-0.146778	-2.29351	0.797217	1.11753	-1.27183	1.21338	0.222294	-1.83479			10.3925	-0.146778	110.233	225.85	338.696	448.833	563.844	675.379	785.848
10.3992	-0.16314	-2.32528	0.880033	1.14722	-1.27762	1.29787	0.252662	-1.77596			10.3992	-0.16314	110.201	225.932	338.726	448.827	563.929	675.41	785.907
10.4058	-0.175515	-2.35579	0.973338	1.18805	-1.27753	1.3958	0.2956	-1.71015			10.4058	-0.175515	110.17	226.026	338.766	448.827	564.027	675.452	785.973
10.4125	-0.184033	-2.39096	1.07143	1.2323	-1.27688	1.49808	0.340488	-1.65282			10.4125	-0.184033	110.135	226.124	338.811	448.828	564.129	675.497	786.03
10.4192	-0.193097	-2.43293	1.16547	1.26634	-1.27958	1.5922	0.382922	-1.59989			10.4192	-0.193097	110.093	226.218	338.845	448.825	564.223	675.54	786.083
10.4258	-0.210787	-2.47881	1.249	1.28928	-1.28952	1.6752	0.420545	-1.54278			10.4258	-0.210787	110.047	226.301	338.868	448.815	564.306	675.577	786.14
10.4325	-0.244448	-2.53232	1.32073	1.30728	-1.31219	1.75304	0.448396	-1.489			10.4325	-0.244448	109.994	226.373	338.886	448.792	564.384	675.605	786.194
10.4392	-0.293085	-2.60337	1.37926	1.32166	-1.34397	1.81917	0.459364	-1.45085			10.4392	-0.293085	109.923	226.432	338.9	448.761	564.45	675.616	786.232
10.4458	-0.351682	-2.6876	1.42331	1.33037	-1.38764	1.86593	0.455127	-1.4235			10.4458	-0.351682	109.839	226.476	338.909	448.717	564.497	675.612	786.26
10.4525	-0.414434	-2.77018	1.46933	1.3358	-1.44232	1.90496	0.453409	-1.39498			10.4525	-0.414434	109.756	226.522	338.914	448.662	564.536	675.61	786.288
10.4592	-0.483512	-2.84923	1.52591	1.34678	-1.50267	1.95224	0.458718	-1.36865			10.4592	-0.483512	109.677	226.578	338.925	448.602	564.583	675.616	786.314
10.4658	-0.558984	-2.92912	1.58994	1.35966	-1.56329	2.01242	0.466693	-1.35174			10.4658	-0.558984	109.597	226.642	338.938	448.541	564.643	675.624	786.331
10.4725	-0.632406	-3.01396	1.66022	1.36355	-1.61863	2.07376	0.475763	-1.33597			10.4725	-0.632406	109.512	226.713	338.942	448.486	564.705	675.633	786.347
10.4792	-0.701234	-3.09772	1.73859	1.3621	-1.66906	2.13503	0.490382	-1.31339			10.4792	-0.701234	109.428	226.791	338.941	448.436	564.766	675.647	786.37
10.4858	-0.770177	-3.18032	1.82922	1.35929	-1.71156	2.19729	0.51013	-1.28203			10.4858	-0.770177	109.346	226.882	338.938	448.393	564.828	675.667	786.401
10.4925	-0.841506	-3.26865	1.91793	1.36098	-1.74946	2.25615	0.522725	-1.2459			10.4925	-0.841506	109.258	226.97	338.939	448.355	564.887	675.68	786.437
10.4992	-0.913523	-3.36595	1.99379	1.36329	-1.7924	2.30123	0.529386	-1.2116			10.4992	-0.913523	109.16	227.046	338.942	448.312	564.932	675.686	786.471
10.5058	-0.983779	-3.47161	2.05854	1.36333	-1.84524	2.32981	0.53304	-1.18375			10.5058	-0.983779	109.055	227.111	338.942	448.259	564.961	675.69	786.499
10.5125	-1.05145	-3.57597	2.11832	1.36476	-1.90721	2.35318	0.541666	-1.16269			10.5125	-1.05145	108.95	227.171	338.943	448.197	564.984	675.699	786.52
10.5192	-1.11821	-3.67851	2.17752	1.3644	-1.97289	2.37858	0.549762	-1.14984			10.5192	-1.11821	108.848	227.23	338.943	448.132	565.009	675.707	786.533
10.5258	-1.19012	-3.77802	2.23793	1.3647	-2.04229	2.40663	0.557484	-1.15065			10.5258	-1.19012	108.748	227.29	338.943	448.062	565.037	675.714	786.532
10.5325	-1.28275	-3.88552	2.30067	1.3665	-2.11262	2.43245	0.566906	-1.16898			10.5325	-1.28275	108.641	227.353	338.945	447.992	565.063	675.724	786.514
10.5392	-1.39507	-4.00953	2.35908	1.36655	-2.1855	2.45352	0.569978	-1.19572			10.5392	-1.39507	108.517	227.411	338.945	447.919	565.084	675.727	786.487
10.5458	-1.52208	-4.14149	2.41086	1.36744	-2.25725	2.46287	0.567423	-1.21991			10.5458	-1.52208	108.385	227.463	338.946	447.847	565.094	675.724	786.463
10.5525	-1.65944	-4.28219	2.45711	1.3719	-2.33451	2.45529	0.553566	-1.24569			10.5525	-1.65944	108.244	227.509	338.95	447.77	565.086	675.71	786.437
10.5592	-1.80358	-4.42602	2.49979	1.37916	-2.42353	2.43148	0.53245	-1.27318			10.5592	-1.80358	108.1	227.552	338.958	447.681	565.062	675.689	786.41
10.5658	-1.95387	-4.57733	2.53025	1.38584	-2.52821	2.40098	0.497072	-1.30861			10.5658	-1.95387	107.949	227.583	338.964	447.576	565.032	675.654	786.374
10.5725	-2.10063	-4.73067	2.54682	1.38389	-2.64929	2.36172	0.44997	-1.35848			10.5725	-2.10063	107.795	227.599	338.962	447.455	564.992	675.607	786.325
10.5792	-2.24413	-4.87939	2.5538	1.37636	-2.77406	2.31067	0.404222	-1.42279			10.5792	-2.24413	107.647	227.606	338.955	447.331	564.941	675.561	786.26
10.5858	-2.38905	-5.02903	2.55363	1.36415	-2.90402	2.25263	0.361826	-1.49662			10.5858	-2.38905	107.497	227.606	338.943	447.201	564.883	675.519	786.186
10.5925	-2.5407	-5.18261	2.54311	1.34348	-3.03575	2.19993	0.324137	-1.57868			10.5925	-2.5407	107.344	227.595	338.922	447.069	564.831	675.481	786.104
10.5992	-2.69765	-5.33719	2.52517	1.3162	-3.16648	2.15642	0.282105	-1.66602			10.5992	-2.69765	107.189	227.577	338.895	446.938	564.787	675.439	786.017
10.6058	-2.84913	-5.48377	2.51028	1.29043	-3.2836	2.11651	0.249839	-1.74107			10.6058	-2.84913	107.042	227.563	338.869	446.821	564.747	675.407	785.942
10.6125	-2.99452	-5.61814	2.50157	1.28064	-3.38253	2.07751	0.229856	-1.79533			10.6125	-2.99452	106.908	227.554	338.859	446.722	564.708	675.387	785.888
10.6192	-3.13392	-5.74392	2.49768	1.28481	-3.47941	2.0339	0.212043	-1.84148			10.6192	-3.13392	106.782	227.55	338.863	446.625	564.665	675.369	785.842
10.6258	-3.27147	-5.86925	2.49523	1.28692	-3.58012	1.98081	0.180357	-1.89672			10.6258	-3.27147	106.657	227.548	338.865	446.524	564.612	675.337	785.786
10.6325	-3.40289	-5.9938	2.4928	1.28546	-3.68367	1.90846	0.131899	-1.95499			10.6325	-3.40289	106.532	227.545	338.864	446.421	564.539	675.289	785.728
10.6392	-3.52737	-6.12121	2.49088	1.2808	-3.7849	1.81987	0.0880084	-2.00801			10.6392	-3.52737	106.405	227.543	338.859	446.32	564.451	675.245	785.675
10.6458	-3.65837	-6.25112	2.48735	1.27174	-3.8953	1.72304	0.0437915	-2.06926			10.6458	-3.65837	106.275	227.54	338.85	446.209	564.354	675.201	785.614
10.6525	-3.79581	-6.38006	2.47634	1.24798	-4.02187	1.62551	-0.0130627	-2.14909			10.6525	-3.79581	106.146	227.529	338.826	446.083	564.256	675.144	785.534
10.6592	-3.93673	-6.49929	2.45258	1.21529	-4.1513	1.53747	-0.0824556	-2.23731			10.6592	-3.93673	106.027	227.505	338.794	445.953	564.168	675.074	785.446
10.6658	-4.0744	-6.60156	2.41773	1.18846	-4.27133	1.46146	-0.150985	-2.32862			10.6658	-4.0744	105.925	227.47	338.767	445.833	564.092	675.006	785.354
10.6725	-4.21201	-6.68703	2.38585	1.16789	-4.38397	1.38702	-0.207536	-2.4222			10.6725	-4.21201	105.839	227.438	338.746	445.721	564.018	674.949	785.261
10.6792	-4.34784	-6.755	2.35963	1.15278	-4.50096	1.30247	-0.25848	-2.51735			10.6792	-4.34784	105.771	227.412	338.731	445.604	563.933	674.898	785.166
10.6858	-4.4708	-6.80591	2.32884	1.14494	-4.61662	1.2095	-0.299906	-2.60211			10.6858	-4.4708	105.72	227.381	338.723	445.488	563.84	674.857	785.081
10.6925	-4.58152	-6.8514	2.29238	1.1414	-4.72124	1.12009	-0.333851	-2.67812			10.6925	-4.58152	105.675	227.345	338.72	445.383	563.751	674.823	785.005
10.6992	-4.68364	-6.89542	2.25813	1.13201	-4.8185	1.02466	-0.365403	-2.74932			10.6992	-4.68364	105.631	227.31	338.71	445.286	563.655	674.791	784.934
10.7058	-4.78274	-6.93292	2.23926	1.11214	-4.91562	0.916605	-0.394889	-2.81448			10.7058	-4.78274	105.593	227.292	338.691	445.189	563.547	674.762	784.869
10.7125	-4.87806	-6.95905	2.22123	1.08942	-5.01644	0.805948	-0.428215	-2.87733			10.7125	-4.87806	105.567	227.274	338.668	445.088	563.437	674.729	784.806
10.7192	-4.97747	-6.98528	2.18435	1.06664	-5.11937	0.699282	-0.47231	-2.94933			10.7192	-4.97747	105.541	227.237	338.645	444.985	563.33	674.685	784.734
10.7258	-5.0792	-7.01038	2.12976	1.03899	-5.22363	0.589254	-0.533513	-3.03117			10.7258	-5.0792	105.516	227.182	338.617	444.881	563.22	674.623	784.652
10.7325	-5.18396	-7.02677	2.06678	1.0064	-5.32821	0.463273	-0.604897	-3.11194			10.7325	-5.18396	105.499	227.119	338.585	444.776	563.094	674.552	784.571
10.7392	-5.28641	-7.02277	2.00924	0.971005	-5.42485	0.335854	-0.675392	-3.18089			10.7392	-5.28641	105.503	227.062	338.549	444.68	562.967	674.482	784.502
10.7458	-5.37834	-7.00163	1.95641	0.941115	-5.51222	0.222573	-0.742533	-3.23653			10.7458	-5.37834	105.525	227.009	338.52	444.592	562.853	674.414	784.447
10.7525	-5.4624	-6.97377	1.9008	0.910688	-5.58706	0.126437	-0.813242	-3.28639			10.7525	-5.4624	105.552	226.953	338.489	444.518	562.757	674.344	784.397
10.7592	-5.53555	-6.93601	1.84013	0.870154	-5.64729	0.0289592	-0.884002	-3.33112			10.7592	-5.53555	105.59	226.892	338.449	444.457	562.66	674.273	784.352
10.7658	-5.6024	-6.88707	1.77505	0.816316	-5.69513	-0.0726371	-0.944659	-3.37278			10.7658	-5.6024	105.639	226.827	338.395	444.409	562.558	674.212	784.31
10.7725	-5.66107	-6.82602	1.71099	0.755064	-5.73627	-0.180685	-0.989497	-3.40328			10.7725	-5.66107	105.7	226.763	338.334	444.368	562.45	674.167	784.28
10.7792	-5.70427	-6.75173	1.64447	0.691888	-5.77014	-0.294777	-1.0222	-3.42246			10.7792	-5.70427	105.774	226.697	338.27	444.334	562.336	674.135	784.261
10.7858	-5.73429	-6.66153	1.57595	0.633967	-5.79403	-0.407392	-1.04889	-3.42428			10.7858	-5.73429	105.865	226.628	338.212	444.311	562.223	674.108	784.259
10.7925	-5.74857	-6.55085	1.51787	0.587823	-5.80171	-0.512701	-1.06699	-3.40277			10.7925	-5.74857	105.975	226.57	338.166	444.303	562.118	674.09	784.28
10.7992	-5.75109	-6.42521	1.48128	0.559655	-5.79876	-0.599722	-1.07094	-3.36105			10.7992	-5.75109	106.101	226.534	338.138	444.306	562.031	674.086	784.322
10.8058	-5.73929	-6.28624	1.46634	0.542441	-5.78453	-0.671222	-1.06343	-3.30457			10.8058	-5.73929	106.24	226.519	338.121	444.32	561.96	674.093	784.378
10.8125	-5.71509	-6.13385	1.46146	0.52694	-5.75589	-0.724943	-1.04638	-3.2404			10.8125	-5.71509	106.392	226.514	338.105	444.349	561.906	674.111	784.443
10.8192	-5.67668	-5.96164	1.46481	0.518041	-5.71039	-0.760569	-1.0156	-3.16642			10.8192	-5.67668	106.565	226.517	338.096	444.394	561.87	674.141	784.517
10.8258	-5.62757	-5.7733	1.47636	0.510295	-5.65002	-0.780502	-0.965535	-3.08394			10.8258	-5.62757	106.753	226.529	338.089	444.455	561.85	674.191	784.599
10.8325	-5.57198	-5.5638	1.4919	0.496772	-5.57946	-0.792325	-0.897546	-2.99412			10.8325	-5.57198	106.962	226.544	338.075	444.525	561.838	674.259	784.689
10.8392	-5.50816	-5.31206	1.51147	0.469151	-5.49124	-0.797664	-0.8218	-2.88115			10.8392	-5.50816	107.214	226.564	338.048	444.613	561.833	674.335	784.802
10.8458	-5.42587	-5.00758	1.54983	0.441062	-5.37169	-0.785436	-0.726643	-2.72353			10.8458	-5.42587	107.519	226.602	338.02	444.733	561.845	674.43	784.96
10.8525	-5.29343	-4.60796	1.62823	0.417163	-5.2121	-0.749386	-0.597541	-2.47602			10.8525	-5.29343	107.918	226.681	337.996	444.892	561.881	674.559	785.207
10.8592	-5.00182	-3.91441	1.78414	0.349185	-4.95791	-0.676511	-0.386986	-1.93219			10.8592	-5.00182	108.612	226.836	337.928	445.147	561.954	674.77	785.751
10.8658	-4.29496	-2.40172	2.10741	0.12608	-4.40803	-0.546946	-0.0134436	-0.581637			10.8658	-4.29496	110.124	227.16	337.705	445.697	562.084	675.143	787.101
10.8725	-2.88729	0.614078	2.67585	-0.411058	-3.22831	-0.358801	0.578843	2.23485			10.8725	-2.88729	113.14	227.728	337.167	446.876	562.272	675.736	789.918
10.8792	-0.695899	5.46867	3.41732	-1.381	-1.17781	-0.199233	1.31158	6.79284			10.8792	-0.695899	117.995	228.47	336.197	448.927	562.432	676.468	794.476
10.8858	2.02943	11.7302	4.05793	-2.77077	1.62223	-0.254468	1.96887	12.5614			10.8858	2.02943	124.256	229.11	334.808	451.727	562.376	677.126	800.244
10.8925	4.83249	18.3004	4.25123	-4.39878	4.69149	-0.712989	2.32766	18.3562			10.8925	4.83249	130.827	229.304	333.18	454.796	561.918	677.485	806.039
10.8992	7.2519	23.9257	3.75985	-5.9874	7.42304	-1.67116	2.26085	22.8819			10.8992	7.2519	136.452	228.812	331.591	457.528	560.96	677.418	810.565
10.9058	8.89444	27.5447	2.50876	-7.25943	9.29378	-3.09222	1.73807	25.1281			10.9058	8.89444	140.071	227.561	330.319	459.398	559.539	676.895	812.811
10.9125	9.52372	28.4911	0.581994	-8.00231	9.94031	-4.83556	0.807615	24.5376			10.9125	9.52372	141.017	225.634	329.576	460.045	557.795	675.965	812.221
10.9192	9.18492	26.7309	-1.75585	-8.10685	9.27223	-6.65855	-0.34992	21.2239			10.9192	9.18492	139.257	223.296	329.472	459.377	555.972	674.807	808.907
10.9258	8.24579	23.0382	-4.08541	-7.63779	7.58983	-8.25817	-1.45832	16.1227			10.9258	8.24579	135.564	220.967	329.941	457.694	554.373	673.699	803.806
10.9325	7.21272	18.723	-5.98821	-6.81276	5.51352	-9.37809	-2.26824	10.6697			10.9325	7.21272	131.249	219.064	330.766	455.618	553.253	672.889	798.353
10.9392	6.46797	14.9646	-7.23175	-5.90147	3.67351	-9.91457	-2.68492	6.1169			10.9392	6.46797	127.491	217.821	331.677	453.778	552.716	672.472	793.8
10.9458	6.16803	12.369	-7.81768	-5.09822	2.42985	-9.92643	-2.75121	3.04491			10.9458	6.16803	124.895	217.235	332.48	452.534	552.704	672.406	790.728
10.9525	6.26211	10.9324	-7.90121	-4.46899	1.82349	-9.55981	-2.57702	1.37563			10.9525	6.26211	123.459	217.151	333.109	451.928	553.071	672.58	789.059
10.9592	6.61038	10.3379	-7.68126	-4.01135	1.69405	-8.98065	-2.27214	0.71337			10.9592	6.61038	122.864	217.371	333.567	451.799	553.65	672.885	788.396
10.9658	7.07458	10.2248	-7.31755	-3.67937	1.84196	-8.32274	-1.91332	0.63508			10.9658	7.07458	122.751	217.735	333.899	451.947	554.308	673.244	788.318
10.9725	7.569	10.3305	-6.90443	-3.43438	2.11702	-7.6675	-1.54383	0.838063			10.9725	7.569	122.857	218.148	334.144	452.222	554.963	673.613	788.521
10.9792	8.05075	10.5121	-6.48585	-3.23819	2.43081	-7.04077	-1.18368	1.15418			10.9792	8.05075	123.038	218.566	334.34	452.535	555.59	673.973	788.837
10.9858	8.49976	10.6879	-6.0827	-3.07011	2.73896	-6.44948	-0.851496	1.49874			10.9858	8.49976	123.214	218.97	334.508	452.844	556.181	674.305	789.182
10.9925	8.91829	10.826	-5.7033	-2.92247	3.01708	-5.8996	-0.540734	1.8395			10.9925	8.91829	123.352	219.349	334.656	453.122	556.731	674.616	789.523
10.9992	9.31481	10.9267	-5.34352	-2.78458	3.2704	-5.38386	-0.240534	2.16293			10.9992	9.31481	123.453	219.709	334.794	453.375	557.247	674.916	789.846
11.0058	9.68948	10.9975	-5.00136	-2.65171	3.51025	-4.89693	0.055458	2.46643			11.0058	9.68948	123.524	220.051	334.927	453.615	557.734	675.212	790.149
11.0125	10.0333	11.0315	-4.6805	-2.52326	3.73638	-4.43736	0.336861	2.74363			11.0125	10.0333	123.558	220.372	335.055	453.841	558.193	675.494	790.427
11.0192	10.3507	11.0245	-4.37908	-2.40632	3.94467	-4.01332	0.6008	2.99691			11.0192	10.3507	123.551	220.673	335.172	454.049	558.617	675.758	790.68
11.0258	10.6406	10.9874	-4.09021	-2.29376	4.1289	-3.62147	0.855945	3.22971			11.0258	10.6406	123.514	220.962	335.285	454.233	559.009	676.013	790.913
11.0325	10.9036	10.9272	-3.8105	-2.17896	4.29969	-3.24954	1.10077	3.44754			11.0325	10.9036	123.453	221.242	335.399	454.404	559.381	676.258	791.131
11.0392	11.1307	10.8335	-3.54723	-2.06539	4.45289	-2.89249	1.32309	3.64276			11.0392	11.1307	123.36	221.505	335.513	454.557	559.738	676.48	791.326
11.0458	11.3236	10.6944	-3.30647	-1.96706	4.56881	-2.55993	1.51267	3.80837			11.0458	11.3236	123.221	221.746	335.611	454.673	560.071	676.67	791.491
11.0525	11.4884	10.5209	-3.0882	-1.89414	4.64055	-2.26035	1.67937	3.95251			11.0525	11.4884	123.047	221.964	335.684	454.745	560.37	676.836	791.636
11.0592	11.6302	10.3278	-2.88952	-1.83717	4.67576	-1.98852	1.83502	4.07646			11.0592	11.6302	122.854	222.163	335.741	454.78	560.642	676.992	791.76
11.0658	11.7544	10.1245	-2.70475	-1.79188	4.69389	-1.73002	1.98348	4.18456			11.0658	11.7544	122.651	222.348	335.787	454.798	560.901	677.14	791.868
11.0725	11.8601	9.91167	-2.52701	-1.75195	4.704	-1.48165	2.12309	4.27021			11.0725	11.8601	122.438	222.525	335.826	454.809	561.149	677.28	791.953
11.0792	11.9499	9.69366	-2.34946	-1.71585	4.70827	-1.25351	2.25772	4.34402			11.0792	11.9499	122.22	222.703	335.863	454.813	561.377	677.415	792.027
11.0858	12.0275	9.47304	-2.17422	-1.67837	4.70806	-1.03996	2.39109	4.41046			11.0858	12.0275	121.999	222.878	335.9	454.813	561.591	677.548	792.093
11.0925	12.0889	9.24102	-2.00557	-1.63532	4.70352	-0.829335	2.5097	4.46121			11.0925	12.0889	121.767	223.047	335.943	454.808	561.801	677.667	792.144
11.0992	12.128	8.99552	-1.84729	-1.59653	4.68435	-0.624152	2.6051	4.48845			11.0992	12.128	121.522	223.205	335.982	454.789	562.007	677.762	792.171
11.1058	12.1392	8.74079	-1.70132	-1.56788	4.64432	-0.437646	2.67394	4.49121			11.1058	12.1392	121.267	223.351	336.011	454.749	562.193	677.831	792.174
11.1125	12.1289	8.47707	-1.57507	-1.54882	4.57701	-0.281006	2.72184	4.48403			11.1125	12.1289	121.003	223.477	336.03	454.682	562.35	677.879	792.167
11.1192	12.1076	8.20178	-1.46914	-1.53767	4.49034	-0.145663	2.74964	4.46719			11.1192	12.1076	120.728	223.583	336.041	454.595	562.485	677.907	792.15
11.1258	12.0745	7.92341	-1.37008	-1.52654	4.39882	-0.0268952	2.76087	4.44011			11.1258	12.0745	120.45	223.682	336.052	454.503	562.604	677.918	792.123
11.1325	12.037	7.65354	-1.27289	-1.5104	4.3087	0.0793237	2.76779	4.40437			11.1325	12.037	120.18	223.779	336.068	454.413	562.71	677.925	792.087
11.1392	11.9992	7.38769	-1.1835	-1.48517	4.22074	0.176939	2.77005	4.36312			11.1392	11.9992	119.914	223.869	336.093	454.325	562.808	677.927	792.046
11.1458	11.963	7.11545	-1.11081	-1.45699	4.12859	0.269305	2.7658	4.30974			11.1458	11.963	119.642	223.941	336.121	454.233	562.9	677.923	791.993
11.1525	11.9148	6.83201	-1.05328	-1.43646	4.03071	0.352568	2.74852	4.23086			11.1525	11.9148	119.358	223.999	336.142	454.135	562.983	677.905	791.914
11.1592	11.846	6.55	-1.00544	-1.42243	3.92512	0.418525	2.72265	4.13339			11.1592	11.846	119.076	224.047	336.156	454.03	563.049	677.88	791.816
11.1658	11.7694	6.27898	-0.967063	-1.40925	3.81582	0.475485	2.68657	4.03165			11.1658	11.7694	118.805	224.085	336.169	453.92	563.106	677.843	791.715
11.1725	11.688	6.01893	-0.937287	-1.39771	3.70306	0.52726	2.63808	3.928			11.1725	11.688	118.545	224.115	336.181	453.808	563.158	677.795	791.611
11.1792	11.5979	5.76439	-0.918626	-1.39288	3.58451	0.570912	2.57661	3.81651			11.1792	11.5979	118.291	224.134	336.186	453.689	563.202	677.734	791.5
11.1858	11.494	5.51142	-0.908073	-1.39536	3.4615	0.601182	2.50422	3.69896			11.1858	11.494	118.038	224.144	336.183	453.566	563.232	677.661	791.382
11.1925	11.3887	5.27158	-0.903004	-1.39979	3.34354	0.623657	2.4246	3.58548			11.1925	11.3887	117.798	224.149	336.179	453.448	563.254	677.581	791.269
11.1992	11.2854	5.04448	-0.902837	-1.40195	3.23399	0.646927	2.33276	3.46806			11.1992	11.2854	117.571	224.149	336.176	453.339	563.278	677.49	791.151
11.2058	11.1762	4.82286	-0.913562	-1.40769	3.1239	0.664365	2.22838	3.33513			11.2058	11.1762	117.349	224.139	336.171	453.228	563.295	677.385	791.018
11.2125	11.0586	4.59714	-0.935632	-1.41916	3.01237	0.668952	2.11075	3.1857			11.2125	11.0586	117.123	224.117	336.159	453.117	563.3	677.268	790.869
11.2192	10.9375	4.374	-0.964263	-1.42743	2.90707	0.663589	1.97818	3.03123			11.2192	10.9375	116.9	224.088	336.151	453.012	563.294	677.135	790.714
11.2258	10.8203	4.1654	-0.99557	-1.42789	2.80424	0.649059	1.83288	2.87079			11.2258	10.8203	116.692	224.057	336.151	452.909	563.28	676.99	790.554
11.2325	10.7066	3.97145	-1.02951	-1.41706	2.70218	0.627239	1.68773	2.70735			11.2325	10.7066	116.498	224.023	336.161	452.807	563.258	676.845	790.39
11.2392	10.5972	3.7878	-1.0688	-1.40306	2.60173	0.603182	1.55346	2.54993			11.2392	10.5972	116.314	223.983	336.175	452.706	563.234	676.71	790.233
11.2458	10.4913	3.61509	-1.11313	-1.38574	2.50912	0.585693	1.42803	2.39916			11.2458	10.4913	116.141	223.939	336.193	452.614	563.216	676.585	790.082
11.2525	10.3836	3.4494	-1.16386	-1.36809	2.424	0.572309	1.29416	2.243			11.2525	10.3836	115.976	223.888	336.21	452.529	563.203	676.451	789.926
11.2592	10.273	3.28873	-1.22276	-1.35822	2.3386	0.547632	1.14921	2.07136			11.2592	10.273	115.815	223.83	336.22	452.443	563.178	676.306	789.754
11.2658	10.155	3.13144	-1.28885	-1.35485	2.25568	0.50855	0.997359	1.89071			11.2658	10.155	115.658	223.763	336.224	452.36	563.139	676.154	789.574
11.2725	10.0358	2.97594	-1.35751	-1.35956	2.17751	0.460097	0.841888	1.70612			11.2725	10.0358	115.502	223.695	336.219	452.282	563.091	675.999	789.389
11.2792	9.91643	2.82211	-1.42791	-1.36661	2.10409	0.4079	0.676761	1.51224			11.2792	9.91643	115.348	223.624	336.212	452.209	563.039	675.834	789.195
11.2858	9.79699	2.66577	-1.49809	-1.37846	2.0316	0.352388	0.501051	1.31203			11.2858	9.79699	115.192	223.554	336.2	452.136	562.983	675.658	788.995
11.2925	9.67724	2.51881	-1.56353	-1.3901	1.96091	0.294939	0.334095	1.12072			11.2925	9.67724	115.045	223.489	336.188	452.066	562.926	675.491	788.804
11.2992	9.55809	2.38731	-1.61836	-1.39239	1.89767	0.24483	0.18586	0.949641			11.2992	9.55809	114.913	223.434	336.186	452.002	562.876	675.343	788.633
11.3058	9.43944	2.26345	-1.66988	-1.38473	1.84611	0.202518	0.0490874	0.791451			11.3058	9.43944	114.79	223.382	336.194	451.951	562.833	675.206	788.474
11.3125	9.31838	2.13956	-1.72727	-1.37305	1.79611	0.159138	-0.0877077	0.628468			11.3125	9.31838	114.666	223.325	336.205	451.901	562.79	675.069	788.312
11.3192	9.19084	2.0123	-1.79042	-1.36766	1.74048	0.105395	-0.230036	0.45543			11.3192	9.19084	114.538	223.262	336.211	451.845	562.736	674.927	788.138
11.3258	9.06359	1.89229	-1.8537	-1.36234	1.6776	0.0411888	-0.367291	0.281534			11.3258	9.06359	114.418	223.199	336.216	451.782	562.672	674.79	787.965
11.3325	8.94461	1.78071	-1.9137	-1.35414	1.6139	-0.0256592	-0.500577	0.116544			11.3325	8.94461	114.307	223.139	336.224	451.718	562.605	674.656	787.8
11.3392	8.83801	1.67905	-1.96742	-1.34465	1.55597	-0.0892269	-0.629596	-0.0389909			11.3392	8.83801	114.205	223.085	336.234	451.661	562.542	674.527	787.644
11.3458	8.73911	1.58332	-2.01331	-1.33394	1.50531	-0.145091	-0.75806	-0.187651			11.3458	8.73911	114.109	223.039	336.245	451.61	562.486	674.399	787.495
11.3525	8.6491	1.49631	-2.04707	-1.32048	1.46534	-0.195881	-0.88049	-0.324735			11.3525	8.6491	114.022	223.005	336.258	451.57	562.435	674.276	787.358
11.3592	8.56796	1.41935	-2.06717	-1.2938	1.43683	-0.241475	-0.995483	-0.449373			11.3592	8.56796	113.946	222.985	336.285	451.541	562.389	674.161	787.234
11.3658	8.48658	1.34718	-2.07941	-1.25965	1.41399	-0.286023	-1.10882	-0.574946			11.3658	8.48658	113.873	222.973	336.319	451.519	562.345	674.048	787.108
11.3725	8.40173	1.27427	-2.08931	-1.22187	1.39182	-0.332936	-1.21703	-0.706033			11.3725	8.40173	113.8	222.963	336.357	451.496	562.298	673.94	786.977
11.3792	8.31587	1.1956	-2.10215	-1.18264	1.36816	-0.383883	-1.31528	-0.837633			11.3792	8.31587	113.722	222.95	336.396	451.473	562.247	673.842	786.845
11.3858	8.24255	1.1214	-2.10605	-1.13653	1.34775	-0.434996	-1.39576	-0.958561			11.3858	8.24255	113.648	222.946	336.442	451.452	562.196	673.761	786.724
11.3925	8.17292	1.05176	-2.09858	-1.07964	1.33305	-0.478154	-1.46492	-1.07445			11.3925	8.17292	113.578	222.954	336.499	451.438	562.153	673.692	786.609
11.3992	8.10441	0.983852	-2.08292	-1.0176	1.32166	-0.516754	-1.52436	-1.18433			11.3992	8.10441	113.51	222.969	336.561	451.426	562.114	673.633	786.499
11.4058	8.03534	0.911549	-2.07045	-0.958151	1.31477	-0.553562	-1.57817	-1.28715			11.4058	8.03534	113.438	222.982	336.62	451.419	562.077	673.579	786.396
11.4125	7.97176	0.841604	-2.05676	-0.90648	1.30805	-0.592468	-1.62411	-1.37712			11.4125	7.97176	113.368	222.996	336.672	451.413	562.038	673.533	786.306
11.4192	7.91378	0.783389	-2.02756	-0.856029	1.30213	-0.629498	-1.6592	-1.45345			11.4192	7.91378	113.31	223.025	336.722	451.407	562.001	673.498	786.23
11.4258	7.85872	0.743322	-1.9782	-0.795314	1.3041	-0.659624	-1.68088	-1.51593			11.4258	7.85872	113.269	223.074	336.783	451.409	561.971	673.476	786.167
11.4325	7.80285	0.713117	-1.9193	-0.72602	1.31527	-0.682059	-1.69956	-1.56616			11.4325	7.80285	113.239	223.133	336.852	451.42	561.949	673.457	786.117
11.4392	7.75006	0.694361	-1.85949	-0.659841	1.33036	-0.701081	-1.71277	-1.60209			11.4392	7.75006	113.221	223.193	336.919	451.435	561.93	673.444	786.081
11.4458	7.70762	0.685294	-1.79253	-0.592903	1.349	-0.714847	-1.71278	-1.62021			11.4458	7.70762	113.211	223.26	336.986	451.454	561.916	673.444	786.063
11.4525	7.67571	0.682978	-1.70644	-0.512219	1.38012	-0.717192	-1.69605	-1.62634			11.4525	7.67571	113.209	223.346	337.066	451.485	561.914	673.461	786.057
11.4592	7.65295	0.677426	-1.60831	-0.419839	1.42658	-0.706658	-1.67541	-1.63142			11.4592	7.65295	113.204	223.444	337.159	451.531	561.924	673.481	786.052
11.4658	7.62704	0.654747	-1.51631	-0.335604	1.47046	-0.694413	-1.66747	-1.64265			11.4658	7.62704	113.181	223.536	337.243	451.575	561.936	673.489	786.04
11.4725	7.60741	0.628382	-1.42833	-0.265621	1.50579	-0.689473	-1.65706	-1.65138			11.4725	7.60741	113.155	223.624	337.313	451.61	561.941	673.5	786.032
11.4792	7.59399	0.608735	-1.33061	-0.193235	1.53773	-0.682507	-1.63567	-1.65529			11.4792	7.59399	113.135	223.722	337.385	451.642	561.948	673.521	786.028
11.4858	7.58999	0.606402	-1.21731	-0.10779	1.57651	-0.661553	-1.60438	-1.65667			11.4858	7.58999	113.133	223.835	337.471	451.681	561.969	673.553	786.026
11.4925	7.58805	0.613028	-1.1041	-0.017958	1.61821	-0.632422	-1.57676	-1.66292			11.4925	7.58805	113.139	223.948	337.56	451.723	561.998	673.58	786.02
11.4992	7.58738	0.620299	-0.997343	0.0674372	1.65075	-0.608142	-1.54977	-1.67281			11.4992	7.58738	113.146	224.055	337.646	451.755	562.023	673.607	786.01
11.5058	7.59577	0.628467	-0.888928	0.152824	1.67597	-0.583129	-1.51563	-1.68372			11.5058	7.59577	113.155	224.163	337.731	451.781	562.048	673.641	785.999
11.5125	7.60776	0.634799	-0.778702	0.23539	1.69287	-0.555727	-1.48266	-1.70123			11.5125	7.60776	113.161	224.274	337.814	451.797	562.075	673.674	785.982
11.5192	7.62899	0.636691	-0.672628	0.305815	1.69892	-0.531124	-1.45857	-1.72365			11.5192	7.62899	113.163	224.38	337.884	451.804	562.1	673.698	785.959
11.5258	7.65494	0.628067	-0.579422	0.359959	1.68785	-0.513471	-1.4474	-1.75183			11.5258	7.65494	113.154	224.473	337.938	451.792	562.117	673.709	785.931
11.5325	7.68957	0.617204	-0.492818	0.401386	1.66284	-0.499833	-1.44615	-1.7789			11.5325	7.68957	113.143	224.559	337.98	451.767	562.131	673.711	785.904
11.5392	7.72793	0.613329	-0.407561	0.438535	1.63537	-0.48606	-1.45357	-1.8028			11.5392	7.72793	113.139	224.645	338.017	451.74	562.145	673.703	785.88
11.5458	7.7722	0.622732	-0.321989	0.475358	1.6095	-0.477838	-1.46748	-1.82249			11.5458	7.7722	113.149	224.73	338.054	451.714	562.153	673.689	785.861
11.5525	7.83294	0.641703	-0.226404	0.521974	1.5899	-0.469911	-1.47302	-1.83117			11.5525	7.83294	113.168	224.826	338.1	451.694	562.161	673.684	785.852
11.5592	7.91265	0.664263	-0.114568	0.583924	1.58148	-0.447473	-1.46387	-1.82673			11.5592	7.91265	113.19	224.938	338.162	451.686	562.183	673.693	785.856
11.5658	8.01268	0.690735	0.0146529	0.658519	1.58642	-0.410046	-1.44396	-1.81266			11.5658	8.01268	113.217	225.067	338.237	451.691	562.221	673.713	785.87
11.5725	8.1336	0.724684	0.153336	0.742981	1.59969	-0.364883	-1.41411	-1.79254			11.5725	8.1336	113.251	225.206	338.321	451.704	562.266	673.743	785.891
11.5792	8.28321	0.768809	0.298567	0.83364	1.61481	-0.309593	-1.37369	-1.77035			11.5792	8.28321	113.295	225.351	338.412	451.719	562.321	673.783	785.913
11.5858	8.4637	0.823633	0.447218	0.923096	1.62693	-0.236654	-1.32338	-1.74461			11.5858	8.4637	113.35	225.5	338.502	451.732	562.394	673.834	785.938
11.5925	8.67394	0.887424	0.592698	1.00824	1.63158	-0.142686	-1.27431	-1.71658			11.5925	8.67394	113.414	225.645	338.587	451.736	562.488	673.883	785.966
11.5992	8.9158	0.964432	0.73083	1.08934	1.62917	-0.0433357	-1.22748	-1.68583			11.5992	8.9158	113.491	225.783	338.668	451.734	562.587	673.929	785.997
11.6058	9.19839	1.05611	0.868086	1.17306	1.62684	0.0551901	-1.17663	-1.64326			11.6058	9.19839	113.582	225.92	338.752	451.731	562.686	673.98	786.04
11.6125	9.52581	1.15876	1.01298	1.26003	1.62731	0.156346	-1.11911	-1.58877			11.6125	9.52581	113.685	226.065	338.838	451.732	562.787	674.038	786.094
11.6192	9.89495	1.26904	1.1648	1.35127	1.6287	0.264188	-1.05895	-1.52571			11.6192	9.89495	113.795	226.217	338.93	451.733	562.895	674.098	786.157
11.6258	10.3045	1.38153	1.31719	1.45147	1.63109	0.377336	-1.00128	-1.46424			11.6258	10.3045	113.908	226.369	339.03	451.736	563.008	674.156	786.219
11.6325	10.7597	1.50171	1.47221	1.55839	1.64082	0.486059	-0.943345	-1.40557			11.6325	10.7597	114.028	226.525	339.137	451.745	563.117	674.214	786.277
11.6392	11.275	1.63024	1.63487	1.67101	1.6608	0.595182	-0.887661	-1.34666			11.6392	11.275	114.156	226.687	339.249	451.765	563.226	674.269	786.336
11.6458	11.8588	1.76451	1.80878	1.78889	1.68505	0.708569	-0.835057	-1.28629			11.6458	11.8588	114.291	226.861	339.367	451.79	563.339	674.322	786.397
11.6525	12.5173	1.90318	1.98871	1.91159	1.71193	0.826417	-0.783604	-1.22535			11.6525	12.5173	114.429	227.041	339.49	451.817	563.457	674.373	786.458
11.6592	13.2638	2.04778	2.17106	2.0347	1.74102	0.944414	-0.729893	-1.16419			11.6592	13.2638	114.574	227.223	339.613	451.846	563.575	674.427	786.519
11.6658	14.1063	2.20069	2.3525	2.15255	1.76855	1.06267	-0.675622	-1.10427			11.6658	14.1063	114.727	227.405	339.731	451.873	563.693	674.481	786.579
11.6725	15.0405	2.35665	2.52734	2.2653	1.78881	1.1821	-0.620764	-1.04177			11.6725	15.0405	114.883	227.58	339.844	451.893	563.813	674.536	786.641
11.6792	16.0361	2.50734	2.6995	2.37216	1.79982	1.30041	-0.564495	-0.982151			11.6792	16.0361	115.033	227.752	339.951	451.904	563.931	674.592	786.701
11.6858	17.0461	2.64194	2.86567	2.47191	1.80375	1.41872	-0.507689	-0.928142			11.6858	17.0461	115.168	227.918	340.05	451.908	564.049	674.649	786.755
11.6925	17.9964	2.74906	3.0217	2.56009	1.80138	1.5392	-0.454833	-0.882528			11.6925	17.9964	115.275	228.074	340.139	451.906	564.17	674.702	786.801
11.6992	18.7756	2.81448	3.15687	2.63372	1.78811	1.6541	-0.413795	-0.847156			11.6992	18.7756	115.341	228.209	340.212	451.893	564.285	674.743	786.836
11.7058	19.2563	2.82797	3.27401	2.69064	1.76316	1.75318	-0.383196	-0.81411			11.7058	19.2563	115.354	228.326	340.269	451.868	564.384	674.774	786.869
11.7125	19.3145	2.78884	3.37525	2.73094	1.72476	1.8383	-0.363189	-0.787443			11.7125	19.3145	115.315	228.428	340.309	451.829	564.469	674.794	786.896
11.7192	18.8632	2.70355	3.45073	2.75466	1.67072	1.91213	-0.354323	-0.764966			11.7192	18.8632	115.23	228.503	340.333	451.775	564.543	674.803	786.918
11.7258	17.8715	2.58466	3.49151	2.76336	1.59758	1.97007	-0.357028	-0.752727			11.7258	17.8715	115.111	228.544	340.342	451.702	564.601	674.8	786.93
11.7325	16.3787	2.44241	3.49967	2.75885	1.51314	2.00525	-0.371643	-0.748583			11.7325	16.3787	114.969	228.552	340.337	451.618	564.636	674.785	786.934
11.7392	14.4891	2.28775	3.48845	2.74277	1.42043	2.02225	-0.390563	-0.747795			11.7392	14.4891	114.814	228.541	340.321	451.525	564.653	674.766	786.935
11.7458	12.3665	2.13272	3.46458	2.71626	1.3221	2.02782	-0.407522	-0.747855			11.7458	12.3665	114.659	228.517	340.295	451.427	564.659	674.749	786.935
11.7525	10.1923	1.99194	3.43545	2.68628	1.22462	2.02697	-0.419257	-0.744149			11.7525	10.1923	114.518	228.488	340.265	451.329	564.658	674.738	786.939
11.7592	8.13178	1.87451	3.40811	2.65897	1.12934	2.0236	-0.423628	-0.733789			11.7592	8.13178	114.401	228.46	340.237	451.234	564.654	674.733	786.949
11.7658	6.30572	1.78389	3.39333	2.64324	1.04169	2.02204	-0.415299	-0.708539			11.7658	6.30572	114.31	228.446	340.222	451.146	564.653	674.742	786.975
11.7725	4.785	1.72078	3.39489	2.63832	0.957911	2.03136	-0.391067	-0.669124			11.7725	4.785	114.247	228.447	340.217	451.063	564.662	674.766	787.014
11.7792	3.59615	1.68292	3.41191	2.64074	0.882087	2.05581	-0.356828	-0.61687			11.7792	3.59615	114.209	228.464	340.219	450.987	564.687	674.8	787.066
11.7858	2.72145	1.66586	3.44188	2.65038	0.821474	2.09339	-0.319339	-0.556197			11.7858	2.72145	114.192	228.494	340.229	450.926	564.724	674.838	787.127
11.7925	2.1198	1.66035	3.47965	2.66668	0.774136	2.13585	-0.279171	-0.492094			11.7925	2.1198	114.186	228.532	340.245	450.879	564.767	674.878	787.191
11.7992	1.73214	1.65848	3.5216	2.6862	0.732157	2.17867	-0.24053	-0.428157			11.7992	1.73214	114.185	228.574	340.265	450.837	564.809	674.916	787.255
11.8058	1.50469	1.65704	3.56442	2.70501	0.689503	2.22125	-0.200478	-0.365224			11.8058	1.50469	114.183	228.617	340.283	450.794	564.852	674.956	787.318
11.8125	1.39357	1.65658	3.60731	2.72508	0.651936	2.26416	-0.156152	-0.303216			11.8125	1.39357	114.183	228.66	340.304	450.757	564.895	675.001	787.38
11.8192	1.37433	1.66577	3.65808	2.75221	0.626409	2.30845	-0.0991002	-0.238243			11.8192	1.37433	114.192	228.71	340.331	450.731	564.939	675.058	787.445
11.8258	1.41984	1.68051	3.71853	2.78699	0.610395	2.36135	-0.0349857	-0.169139			11.8258	1.41984	114.207	228.771	340.365	450.715	564.992	675.122	787.514
11.8325	1.50144	1.69968	3.78422	2.82332	0.599245	2.4211	0.0303998	-0.0917946			11.8325	1.50144	114.226	228.837	340.402	450.704	565.052	675.187	787.591
11.8392	1.5982	1.71677	3.84365	2.85531	0.592091	2.48081	0.0937743	-0.00747671			11.8392	1.5982	114.243	228.896	340.434	450.697	565.112	675.251	787.676
11.8458	1.70504	1.7321	3.89453	2.87899	0.586677	2.53216	0.152938	0.0798572			11.8458	1.70504	114.258	228.947	340.457	450.691	565.163	675.31	787.763
11.8525	1.81585	1.7453	3.93453	2.89202	0.580139	2.57666	0.206529	0.164588			11.8525	1.81585	114.271	228.987	340.47	450.685	565.207	675.363	787.848
11.8592	1.91439	1.74829	3.96292	2.89114	0.564916	2.6125	0.249748	0.237193			11.8592	1.91439	114.274	229.015	340.47	450.67	565.243	675.407	787.92
11.8658	1.99521	1.73875	3.97457	2.88076	0.537636	2.63209	0.286701	0.296791			11.8658	1.99521	114.265	229.027	340.459	450.642	565.263	675.444	787.98
11.8725	2.06376	1.71898	3.97013	2.86144	0.497111	2.63374	0.318057	0.345215			11.8725	2.06376	114.245	229.022	340.44	450.602	565.264	675.475	788.028
11.8792	2.12863	1.70042	3.95767	2.83472	0.44986	2.62235	0.348592	0.393408			11.8792	2.12863	114.227	229.01	340.413	450.554	565.253	675.505	788.076
11.8858	2.19172	1.68686	3.9411	2.80609	0.40497	2.60808	0.377354	0.446126			11.8858	2.19172	114.213	228.993	340.385	450.51	565.239	675.534	788.129
11.8925	2.25284	1.67848	3.92336	2.78222	0.36344	2.59231	0.400807	0.506889			11.8925	2.25284	114.205	228.976	340.361	450.468	565.223	675.558	788.19
11.8992	2.32003	1.68222	3.90665	2.76527	0.327686	2.5749	0.428422	0.587405			11.8992	2.32003	114.208	228.959	340.344	450.432	565.206	675.585	788.27
11.9058	2.39592	1.70619	3.90204	2.7538	0.310054	2.56386	0.464248	0.687667			11.9058	2.39592	114.232	228.954	340.332	450.415	565.195	675.621	788.371
11.9125	2.47752	1.7478	3.91272	2.74707	0.314353	2.56416	0.508655	0.796032			11.9125	2.47752	114.274	228.965	340.326	450.419	565.195	675.666	788.479
11.9192	2.56054	1.79129	3.93247	2.74179	0.331062	2.56876	0.554004	0.898651			11.9192	2.56054	114.317	228.985	340.32	450.436	565.2	675.711	788.582
11.9258	2.63607	1.81935	3.94606	2.73454	0.34248	2.57045	0.591866	0.983927			11.9258	2.63607	114.345	228.998	340.313	450.447	565.201	675.749	788.667
11.9325	2.69052	1.81761	3.94141	2.70941	0.33714	2.55914	0.611037	1.03989			11.9325	2.69052	114.344	228.994	340.288	450.442	565.19	675.768	788.723
11.9392	2.71332	1.77261	3.9037	2.65335	0.303926	2.52744	0.595689	1.05449			11.9392	2.71332	114.299	228.956	340.232	450.409	565.158	675.753	788.738
11.9458	2.70577	1.67837	3.82201	2.56175	0.23279	2.46457	0.545703	1.03512			11.9458	2.70577	114.205	228.874	340.14	450.337	565.095	675.703	788.718
11.9525	2.67045	1.5419	3.69401	2.44332	0.123065	2.37021	0.463175	0.994494			11.9525	2.67045	114.068	228.746	340.022	450.228	565.001	675.62	788.678
11.9592	2.60277	1.37462	3.52359	2.30201	-0.0179016	2.24441	0.355913	0.94165			11.9592	2.60277	113.901	228.576	339.88	450.087	564.875	675.513	788.625
11.9658	2.51204	1.20079	3.33272	2.14068	-0.171383	2.09178	0.237522	0.886551			11.9658	2.51204	113.727	228.385	339.719	449.933	564.723	675.394	788.57
11.9725	2.41433	1.03924	3.14626	1.97398	-0.317652	1.93002	0.127419	0.843739			11.9725	2.41433	113.565	228.199	339.552	449.787	564.561	675.284	788.527
11.9792	2.31827	0.904295	2.9751	1.81371	-0.444973	1.77487	0.0375551	0.822279			11.9792	2.31827	113.43	228.027	339.392	449.66	564.406	675.194	788.505
11.9858	2.21992	0.793429	2.81535	1.66977	-0.553613	1.6351	-0.0374274	0.812979			11.9858	2.21992	113.32	227.868	339.248	449.551	564.266	675.119	788.496
11.9925	2.11761	0.707578	2.66803	1.53691	-0.643151	1.5072	-0.0968235	0.812005			11.9925	2.11761	113.234	227.72	339.115	449.461	564.138	675.06	788.495
11.9992	2.02363	0.643108	2.54177	1.4194	-0.706361	1.39893	-0.137397	0.821445			11.9992	2.02363	113.169	227.594	338.998	449.398	564.03	675.019	788.504
12.0058	1.93942	0.593398	2.43471	1.3187	-0.746644	1.31372	-0.161528	0.8404			12.0058	1.93942	113.12	227.487	338.897	449.358	563.944	674.995	788.523
12.0125	1.86219	0.548142	2.33297	1.23003	-0.773238	1.24249	-0.181056	0.867146			12.0125	1.86219	113.074	227.385	338.808	449.331	563.873	674.976	788.55
12.0192	1.7895	0.506733	2.23385	1.15204	-0.792041	1.17347	-0.197961	0.899646			12.0192	1.7895	113.033	227.286	338.73	449.313	563.804	674.959	788.583
12.0258	1.72297	0.476695	2.13963	1.08535	-0.80438	1.10641	-0.205362	0.944472			12.0258	1.72297	113.003	227.192	338.664	449.3	563.737	674.952	788.628
12.0325	1.66933	0.460009	2.05851	1.03439	-0.808281	1.05196	-0.201298	0.998835			12.0325	1.66933	112.986	227.111	338.613	449.296	563.683	674.956	788.682
12.0392	1.62746	0.455887	1.98603	0.992871	-0.804836	1.00821	-0.191675	1.05766			12.0392	1.62746	112.982	227.038	338.571	449.3	563.639	674.965	788.741
12.0458	1.59591	0.459527	1.92037	0.957616	-0.792363	0.973315	-0.17888	1.12185			12.0458	1.59591	112.986	226.973	338.536	449.312	563.604	674.978	788.805
12.0525	1.56428	0.469226	1.85877	0.930545	-0.77525	0.944637	-0.164258	1.18734			12.0525	1.56428	112.995	226.911	338.509	449.329	563.575	674.993	788.87
12.0592	1.53311	0.480312	1.79757	0.906622	-0.757828	0.920995	-0.152035	1.25326			12.0592	1.53311	113.006	226.85	338.485	449.347	563.552	675.005	788.936
12.0658	1.50275	0.482053	1.73511	0.879479	-0.739903	0.899537	-0.148538	1.30937			12.0658	1.50275	113.008	226.787	338.458	449.365	563.53	675.008	788.992
12.0725	1.47349	0.465517	1.6667	0.837115	-0.724419	0.870713	-0.156818	1.35005			12.0725	1.47349	112.992	226.719	338.416	449.38	563.501	675	789.033
12.0792	1.44353	0.42849	1.59205	0.781063	-0.711832	0.834316	-0.174858	1.37453			12.0792	1.44353	112.955	226.644	338.36	449.393	563.465	674.982	789.058
12.0858	1.41268	0.375391	1.50645	0.715468	-0.706258	0.793769	-0.204271	1.38342			12.0858	1.41268	112.902	226.559	338.294	449.398	563.425	674.953	789.066
12.0925	1.3863	0.307848	1.40784	0.640337	-0.713007	0.747363	-0.244487	1.37644			12.0925	1.3863	112.834	226.46	338.219	449.392	563.378	674.912	789.059
12.0992	1.36573	0.227605	1.29656	0.555087	-0.732056	0.690429	-0.289375	1.35628			12.0992	1.36573	112.754	226.349	338.134	449.373	563.321	674.868	789.039
12.1058	1.34711	0.141745	1.1747	0.461613	-0.760749	0.621894	-0.333739	1.32955			12.1058	1.34711	112.668	226.227	338.04	449.344	563.253	674.823	789.013
12.1125	1.32925	0.0592555	1.04663	0.368547	-0.79853	0.546501	-0.375922	1.29951			12.1125	1.32925	112.585	226.099	337.947	449.306	563.177	674.781	788.983
12.1192	1.31816	-0.0182406	0.915832	0.277218	-0.846882	0.467372	-0.41657	1.27017			12.1192	1.31816	112.508	225.968	337.856	449.258	563.098	674.74	788.953
12.1258	1.32036	-0.093477	0.782362	0.184112	-0.906323	0.383209	-0.453953	1.23976			12.1258	1.32036	112.433	225.835	337.763	449.198	563.014	674.703	788.923
12.1325	1.34305	-0.167315	0.651203	0.0898814	-0.964962	0.295521	-0.484671	1.20979			12.1325	1.34305	112.359	225.704	337.668	449.14	562.926	674.672	788.893
12.1392	1.39408	-0.230201	0.526139	0.00073832	-1.01375	0.212486	-0.508022	1.18124			12.1392	1.39408	112.296	225.578	337.579	449.091	562.843	674.649	788.864
12.1458	1.49013	-0.271766	0.416385	-0.07637	-1.04921	0.136523	-0.52451	1.16161			12.1458	1.49013	112.254	225.469	337.502	449.055	562.767	674.632	788.845
12.1525	1.64098	-0.292403	0.321122	-0.140377	-1.07251	0.072634	-0.533875	1.14812			12.1525	1.64098	112.234	225.373	337.438	449.032	562.703	674.623	788.831
12.1592	1.84849	-0.295096	0.237082	-0.195459	-1.08356	0.0210375	-0.538077	1.13542			12.1592	1.84849	112.231	225.289	337.383	449.021	562.652	674.619	788.818
12.1658	2.11875	-0.282453	0.163521	-0.243229	-1.08173	-0.0215411	-0.541049	1.11706			12.1658	2.11875	112.244	225.216	337.335	449.023	562.609	674.616	788.8
12.1725	2.46891	-0.252993	0.0989172	-0.282719	-1.07365	-0.0626944	-0.545652	1.09741			12.1725	2.46891	112.273	225.151	337.296	449.031	562.568	674.611	788.78
12.1792	2.93711	-0.202097	0.0490584	-0.309415	-1.06086	-0.102015	-0.542849	1.08775			12.1792	2.93711	112.324	225.101	337.269	449.044	562.529	674.614	788.771
12.1858	3.56302	-0.130449	0.0140853	-0.316689	-1.04202	-0.131962	-0.529671	1.08406			12.1858	3.56302	112.396	225.066	337.262	449.063	562.499	674.627	788.767
12.1925	4.40697	-0.0390423	-0.00380202	-0.306675	-1.01654	-0.156283	-0.504455	1.08248			12.1925	4.40697	112.487	225.048	337.272	449.088	562.474	674.652	788.766
12.1992	5.57718	0.0774483	-0.00441651	-0.283262	-0.988059	-0.182117	-0.471504	1.07833			12.1992	5.57718	112.604	225.048	337.295	449.117	562.449	674.685	788.761
12.2058	7.26136	0.247204	0.0258204	-0.24202	-0.950799	-0.206726	-0.423347	1.0831			12.2058	7.26136	112.773	225.078	337.336	449.154	562.424	674.734	788.766
12.2125	9.72988	0.49835	0.0965211	-0.174702	-0.891093	-0.21288	-0.357609	1.1025			12.2125	9.72988	113.024	225.149	337.404	449.214	562.418	674.799	788.786
12.2192	13.3229	0.858967	0.212591	-0.0753834	-0.801026	-0.193823	-0.27647	1.13267			12.2192	13.3229	113.385	225.265	337.503	449.304	562.437	674.88	788.816
12.2258	18.3906	1.35315	0.384444	0.0562894	-0.676572	-0.150282	-0.179823	1.17385			12.2258	18.3906	113.879	225.437	337.635	449.428	562.48	674.977	788.857
12.2325	25.1409	1.99296	0.622571	0.226976	-0.514568	-0.0804438	-0.0623512	1.22954			12.2325	25.1409	114.519	225.675	337.805	449.59	562.55	675.095	788.913
12.2392	33.4048	2.7604	0.933955	0.445311	-0.31161	0.0189718	0.0824789	1.30557			12.2392	33.4048	115.287	225.986	338.024	449.793	562.65	675.239	788.989
12.2458	42.4548	3.57649	1.29174	0.696821	-0.0865579	0.148833	0.239477	1.39162			12.2458	42.4548	116.103	226.344	338.275	450.018	562.78	675.396	789.075
12.2525	51.0441	4.32139	1.64681	0.9449	0.125334	0.286162	0.385428	1.46657			12.2525	51.0441	116.848	226.699	338.523	450.23	562.917	675.542	789.15
12.2592	57.6952	4.86583	1.93746	1.14602	0.290764	0.403698	0.503863	1.51319			12.2592	57.6952	117.392	226.99	338.724	450.395	563.034	675.661	789.196
12.2658	61.1056	5.10817	2.10989	1.26807	0.389661	0.481458	0.578313	1.51615			12.2658	61.1056	117.634	227.162	338.847	450.494	563.112	675.735	789.199
12.2725	60.5223	5.00016	2.12288	1.28475	0.407702	0.503484	0.596312	1.46871			12.2725	60.5223	117.526	227.175	338.863	450.512	563.134	675.753	789.152
12.2792	55.991	4.56591	1.96358	1.18577	0.338207	0.459524	0.553938	1.3773			12.2792	55.991	117.092	227.016	338.764	450.443	563.09	675.711	789.06
12.2858	48.3636	3.89657	1.65925	0.990542	0.192236	0.351762	0.468659	1.24964			12.2858	48.3636	116.423	226.712	338.569	450.297	562.983	675.626	788.933
12.2925	39.0371	3.11211	1.26602	0.735676	0.00268733	0.1975	0.362293	1.09795			12.2925	39.0371	115.638	226.318	338.314	450.107	562.828	675.519	788.781
12.2992	29.5328	2.34097	0.854217	0.465119	-0.192078	0.0195	0.252575	0.940976			12.2992	29.5328	114.867	225.907	338.044	449.913	562.65	675.409	788.624
12.3058	21.0747	1.68063	0.482755	0.213962	-0.366508	-0.160513	0.152952	0.795145			12.3058	21.0747	114.207	225.535	337.792	449.738	562.47	675.31	788.478
12.3125	14.3484	1.18044	0.181164	0.00743781	-0.50858	-0.326181	0.0728526	0.668313			12.3125	14.3484	113.707	225.233	337.586	449.596	562.305	675.23	788.351
12.3192	9.48743	0.836923	-0.0439128	-0.146765	-0.610874	-0.471217	0.0174437	0.560358			12.3192	9.48743	113.363	225.008	337.432	449.494	562.16	675.174	788.243
12.3258	6.24934	0.620685	-0.1953	-0.251772	-0.666819	-0.593733	-0.0139157	0.471912			12.3258	6.24934	113.147	224.857	337.327	449.438	562.037	675.143	788.155
12.3325	4.22921	0.506217	-0.281392	-0.313059	-0.685918	-0.692154	-0.0213166	0.407035			12.3325	4.22921	113.032	224.771	337.265	449.419	561.939	675.136	788.09
12.3392	3.02533	0.462604	-0.321698	-0.345465	-0.683335	-0.76118	-0.00926501	0.361515			12.3392	3.02533	112.989	224.731	337.233	449.421	561.87	675.148	788.045
12.3458	2.32537	0.461718	-0.340101	-0.36087	-0.67099	-0.803492	0.0179514	0.328681			12.3458	2.32537	112.988	224.712	337.218	449.434	561.827	675.175	788.012
12.3525	1.91965	0.480939	-0.346044	-0.366421	-0.651727	-0.824337	0.0513993	0.302602			12.3525	1.91965	113.007	224.706	337.212	449.453	561.806	675.208	787.986
12.3592	1.6851	0.51203	-0.339294	-0.359123	-0.623822	-0.827254	0.0896004	0.280287			12.3592	1.6851	113.038	224.713	337.219	449.481	561.803	675.246	787.963
12.3658	1.54373	0.552567	-0.324201	-0.340415	-0.587991	-0.813278	0.132768	0.261697			12.3658	1.54373	113.079	224.728	337.238	449.517	561.817	675.29	787.945
12.3725	1.45515	0.593798	-0.311372	-0.318542	-0.547385	-0.792189	0.177223	0.239985			12.3725	1.45515	113.12	224.741	337.26	449.557	561.839	675.334	787.923
12.3792	1.40252	0.632568	-0.30641	-0.300477	-0.507699	-0.778234	0.218532	0.214382			12.3792	1.40252	113.159	224.746	337.278	449.597	561.853	675.375	787.897
12.3858	1.37891	0.671209	-0.303307	-0.284572	-0.470357	-0.771753	0.258819	0.189126			12.3858	1.37891	113.197	224.749	337.294	449.634	561.859	675.416	787.872
12.3925	1.38177	0.717947	-0.297062	-0.2638	-0.426775	-0.763642	0.305076	0.169107			12.3925	1.38177	113.244	224.755	337.315	449.678	561.867	675.462	787.852
12.3992	1.41036	0.776548	-0.283662	-0.239441	-0.373801	-0.750263	0.356552	0.156183			12.3992	1.41036	113.303	224.769	337.339	449.731	561.88	675.513	787.839
12.4058	1.47158	0.845069	-0.263976	-0.219746	-0.317485	-0.730897	0.405847	0.14841			12.4058	1.47158	113.371	224.788	337.359	449.787	561.9	675.563	787.831
12.4125	1.56401	0.920732	-0.24082	-0.207554	-0.264263	-0.706886	0.445827	0.141103			12.4125	1.56401	113.447	224.811	337.371	449.84	561.924	675.603	787.824
12.4192	1.68533	0.99932	-0.2154	-0.196783	-0.213093	-0.676329	0.481315	0.135291			12.4192	1.68533	113.525	224.837	337.382	449.892	561.954	675.638	787.818
12.4258	1.82981	1.07655	-0.189751	-0.187145	-0.158068	-0.6445	0.517549	0.128598			12.4258	1.82981	113.603	224.863	337.391	449.947	561.986	675.674	787.812
12.4325	1.98332	1.14899	-0.162875	-0.180144	-0.106758	-0.61979	0.554241	0.120447			12.4325	1.98332	113.675	224.889	337.398	449.998	562.011	675.711	787.803
12.4392	2.12744	1.21694	-0.137524	-0.177814	-0.061492	-0.596018	0.589643	0.11354			12.4392	2.12744	113.743	224.915	337.401	450.043	562.035	675.747	787.797
12.4458	2.23752	1.28167	-0.114906	-0.172409	-0.0201014	-0.569074	0.626765	0.109603			12.4458	2.23752	113.808	224.937	337.406	450.084	562.062	675.784	787.793
12.4525	2.2951	1.34578	-0.0903074	-0.159246	0.0269204	-0.535406	0.671943	0.110767			12.4525	2.2951	113.872	224.962	337.419	450.132	562.095	675.829	787.794
12.4592	2.28737	1.40855	-0.064708	-0.139005	0.0784189	-0.498063	0.724776	0.113459			12.4592	2.28737	113.935	224.988	337.439	450.183	562.133	675.882	787.797
12.4658	2.21623	1.46938	-0.0340031	-0.112119	0.132486	-0.455904	0.78095	0.127081			12.4658	2.21623	113.996	225.018	337.466	450.237	562.175	675.938	787.81
12.4725	2.10017	1.52957	0.00182901	-0.0788058	0.188968	-0.403629	0.837032	0.152946			12.4725	2.10017	114.056	225.054	337.5	450.294	562.227	675.994	787.836
12.4792	1.96413	1.59747	0.0459117	-0.0379847	0.246337	-0.345346	0.897921	0.192705			12.4792	1.96413	114.124	225.098	337.54	450.351	562.285	676.055	787.876
12.4858	1.8405	1.68449	0.106216	0.0148286	0.313299	-0.280776	0.968845	0.245391			12.4858	1.8405	114.211	225.159	337.593	450.418	562.35	676.126	787.928
12.4925	1.75232	1.79615	0.189201	0.0856332	0.39214	-0.205037	1.0509	0.314139			12.4925	1.75232	114.322	225.241	337.664	450.497	562.426	676.208	787.997
12.4992	1.71323	1.93681	0.303426	0.185249	0.493743	-0.110822	1.14484	0.404253			12.4992	1.71323	114.463	225.356	337.764	450.598	562.52	676.302	788.087
12.5058	1.72794	2.11072	0.448314	0.318049	0.619797	0.00493353	1.2573	0.512834			12.5058	1.72794	114.637	225.501	337.896	450.724	562.636	676.414	788.196
12.5125	1.795	2.32207	0.622048	0.484482	0.77662	0.144319	1.39732	0.644555			12.5125	1.795	114.848	225.674	338.063	450.881	562.775	676.554	788.328
12.5192	1.91568	2.57247	0.824742	0.687959	0.96741	0.309225	1.56663	0.803404			12.5192	1.91568	115.099	225.877	338.266	451.072	562.94	676.724	788.486
12.5258	2.08824	2.8642	1.05867	0.93162	1.1891	0.500014	1.76161	0.99738			12.5258	2.08824	115.39	226.111	338.51	451.294	563.131	676.919	788.68
12.5325	2.30881	3.20374	1.33456	1.22405	1.44569	0.720074	1.98599	1.23345			12.5325	2.30881	115.73	226.387	338.802	451.55	563.351	677.143	788.916
12.5392	2.57896	3.60292	1.66012	1.56414	1.744	0.973481	2.24899	1.51723			12.5392	2.57896	116.129	226.712	339.143	451.849	563.604	677.406	789.2
12.5458	2.90725	4.07732	2.05307	1.96296	2.09928	1.26771	2.56202	1.86098			12.5458	2.90725	116.603	227.105	339.541	452.204	563.898	677.719	789.544
12.5525	3.30127	4.64175	2.52925	2.43149	2.52073	1.61531	2.93029	2.26901			12.5525	3.30127	117.168	227.582	340.01	452.625	564.246	678.087	789.952
12.5592	3.76269	5.30568	3.09808	2.98406	3.01298	2.03107	3.36167	2.74649			12.5592	3.76269	117.832	228.15	340.563	453.118	564.662	678.519	790.43
12.5658	4.28873	6.06929	3.76027	3.625	3.58089	2.52391	3.86578	3.29457			12.5658	4.28873	118.595	228.813	341.203	453.685	565.155	679.023	790.978
12.5725	4.88795	6.92011	4.50607	4.35032	4.22202	3.0934	4.44544	3.90793			12.5725	4.88795	119.446	229.558	341.929	454.327	565.724	679.602	791.591
12.5792	5.5587	7.8272	5.31362	5.14652	4.92366	3.73014	5.08234	4.5704			12.5792	5.5587	120.353	230.366	342.725	455.028	566.361	680.239	792.253
12.5858	6.28808	8.75336	6.15042	5.99073	5.6585	4.41355	5.75546	5.26243			12.5858	6.28808	121.28	231.203	343.569	455.763	567.044	680.912	792.945
12.5925	7.06205	9.66331	6.98396	6.85848	6.39786	5.12277	6.45027	5.97354			12.5925	7.06205	122.189	232.036	344.437	456.502	567.754	681.607	793.657
12.5992	7.88436	10.544	7.80437	7.73433	7.13467	5.8395	7.16625	6.70836			12.5992	7.88436	123.07	232.857	345.313	457.239	568.47	682.323	794.391
12.6058	8.7677	11.4052	8.62287	8.62389	7.88285	6.56311	7.91177	7.47844			12.6058	8.7677	123.931	233.675	346.202	457.987	569.194	683.069	795.161
12.6125	9.72926	12.2864	9.46801	9.55439	8.66624	7.30861	8.70549	8.31343			12.6125	9.72926	124.813	234.52	347.133	458.771	569.939	683.862	795.996
12.6192	10.7939	13.2451	10.3871	10.5724	9.51961	8.10771	9.58656	9.25254			12.6192	10.7939	125.771	235.439	348.151	459.624	570.738	684.743	796.936
12.6258	11.9937	14.3452	11.4354	11.7264	10.4893	8.99779	10.5965	10.3312			12.6258	11.9937	126.871	236.488	349.305	460.594	571.629	685.753	798.014
12.6325	13.3606	15.6405	12.6632	13.0588	11.618	10.0162	11.7689	11.5702			12.6325	13.3606	128.167	237.716	350.637	461.723	572.647	686.926	799.253
12.6392	14.9241	17.1758	14.1102	14.6062	12.9412	11.1919	13.1288	12.9816			12.6392	14.9241	129.702	239.162	352.185	463.046	573.823	688.286	800.665
12.6458	16.7079	18.972	15.8007	16.3922	14.4782	12.5526	14.6876	14.5684			12.6458	16.7079	131.498	240.853	353.971	464.583	575.183	689.844	802.251
12.6525	18.7195	21.0314	17.7447	18.4171	16.2389	14.1127	16.444	16.315			12.6525	18.7195	133.558	242.797	355.996	466.344	576.743	691.601	803.998
12.6592	20.9517	23.3453	19.9329	20.6613	18.2176	15.8698	18.3801	18.1845			12.6592	20.9517	135.871	244.985	358.24	468.322	578.501	693.537	805.867
12.6658	23.3984	25.9056	22.3555	23.1033	20.4009	17.8116	20.4696	20.1306			12.6658	23.3984	138.432	247.408	360.682	470.505	580.442	695.627	807.814
12.6725	26.0533	28.6993	24.9994	25.7215	22.7815	19.9181	22.6769	22.1017			12.6725	26.0533	141.225	250.052	363.3	472.886	582.549	697.834	809.785
12.6792	28.8864	31.7003	27.8469	28.479	25.3386	22.1637	24.9425	24.0284			12.6792	28.8864	144.226	252.899	366.057	475.443	584.794	700.099	811.711
12.6858	31.8449	34.8607	30.8515	31.3066	28.025	24.4963	27.1843	25.8203			12.6858	31.8449	147.387	255.904	368.885	478.13	587.127	702.341	813.503
12.6925	34.8577	38.1193	33.9531	34.1177	30.7718	26.848	29.3131	27.3766			12.6925	34.8577	150.645	259.005	371.696	480.876	589.479	704.47	815.06
12.6992	37.8436	41.4011	37.0765	36.8116	33.4947	29.138	31.2394	28.6043			12.6992	37.8436	153.927	262.129	374.39	483.599	591.769	706.396	816.287
12.7058	40.6914	44.6039	40.1267	39.2779	36.0962	31.2779	32.8579	29.4233			12.7058	40.6914	157.13	265.179	376.856	486.201	593.909	708.015	817.106
12.7125	43.266	47.6054	42.9896	41.3948	38.4521	33.1706	34.063	29.7745			12.7125	43.266	160.132	268.042	378.973	488.557	595.801	709.22	817.458
12.7192	45.4316	50.2696	45.5383	43.0465	40.4369	34.7174	34.7848	29.6326			12.7192	45.4316	162.796	270.591	380.625	490.541	597.348	709.942	817.316
12.7258	47.0605	52.4635	47.6453	44.1402	41.9396	35.8366	34.9917	29.005			12.7258	47.0605	164.99	272.698	381.719	492.044	598.467	710.149	816.688
12.7325	48.0489	54.0684	49.1903	44.6171	42.8695	36.4632	34.6798	27.9434			12.7325	48.0489	166.595	274.243	382.196	492.974	599.094	709.837	815.626
12.7392	48.3262	54.9893	50.0786	44.4613	43.1698	36.5619	33.8681	26.5321			12.7392	48.3262	167.515	275.131	382.04	493.274	599.193	709.025	814.215
12.7458	47.8736	55.1845	50.2591	43.6896	42.8229	36.1338	32.6219	24.8777			12.7458	47.8736	167.711	275.311	381.268	492.927	598.765	707.779	812.561
12.7525	46.7218	54.6533	49.729	42.3629	41.8608	35.2209	31.0362	23.0833			12.7525	46.7218	167.179	274.781	379.941	491.965	597.852	706.193	810.766
12.7592	44.9453	53.4474	48.5268	40.5725	40.3557	33.8916	29.2116	21.2451			12.7592	44.9453	165.974	273.579	378.151	490.46	596.522	704.368	808.928
12.7658	42.6587	51.6526	46.7381	38.4366	38.4113	32.231	27.2463	19.4533			12.7658	42.6587	164.179	271.79	376.015	488.516	594.862	702.403	807.136
12.7725	40.0064	49.3852	44.4765	36.0754	36.1535	30.3414	25.2364	17.779			12.7725	40.0064	161.911	269.529	373.654	486.258	592.972	700.393	805.462
12.7792	37.147	46.7804	41.8769	33.6038	33.7143	28.3299	23.2715	16.2691			12.7792	37.147	159.307	266.929	371.182	483.819	590.961	698.428	803.952
12.7858	34.2332	43.9679	39.0837	31.1271	31.222	26.2968	21.421	14.9457			12.7858	34.2332	156.494	264.136	368.706	481.327	588.928	696.578	802.629
12.7925	31.3952	41.068	36.2301	28.7398	28.7886	24.3245	19.7303	13.8153			12.7925	31.3952	153.594	261.282	366.318	478.893	586.955	694.887	801.498
12.7992	28.7411	38.188	33.4321	26.5108	26.4963	22.473	18.2274	12.877			12.7992	28.7411	150.714	258.484	364.089	476.601	585.104	693.384	800.56
12.8058	26.3497	35.4222	30.7788	24.4893	24.4057	20.7914	16.9236	12.1115			12.8058	26.3497	147.948	255.831	362.068	474.51	583.422	692.08	799.795
12.8125	24.26	32.8468	28.3442	22.7054	22.5524	19.3064	15.8143	11.4936			12.8125	24.26	145.373	253.396	360.284	472.657	581.937	690.971	799.177
12.8192	22.4799	30.5159	26.1784	21.1654	20.9512	18.0232	14.8867	10.9966			12.8192	22.4799	143.042	251.231	358.744	471.056	580.654	690.044	798.68
12.8258	20.994	28.4602	24.3041	19.8661	19.5952	16.9367	14.1162	10.595			12.8258	20.994	140.986	249.356	357.445	469.7	579.567	689.273	798.278
12.8325	19.7689	26.6862	22.7119	18.783	18.4595	16.031	13.4756	10.2572			12.8325	19.7689	139.212	247.764	356.361	468.564	578.662	688.633	797.94
12.8392	18.753	25.1793	21.376	17.8808	17.511	15.2803	12.9318	9.95243			12.8392	18.753	137.705	246.428	355.459	467.616	577.911	688.089	797.635
12.8458	17.8932	23.9094	20.26	17.1125	16.7104	14.6471	12.4535	9.65533			12.8458	17.8932	136.436	245.312	354.691	466.815	577.278	687.61	797.338
12.8525	17.141	22.8346	19.3219	16.4402	16.0187	14.097	12.0141	9.35059			12.8525	17.141	135.361	244.374	354.019	466.123	576.728	687.171	797.034
12.8592	16.4507	21.9041	18.51	15.8317	15.3985	13.6059	11.5879	9.02279			12.8592	16.4507	134.43	243.562	353.41	465.503	576.237	686.745	796.706
12.8658	15.7788	21.0649	17.7755	15.2518	14.8096	13.144	11.1569	8.65804			12.8658	15.7788	133.591	242.828	352.83	464.914	575.775	686.314	796.341
12.8725	15.0951	20.2658	17.0763	14.6695	14.2201	12.6829	10.7044	8.25285			12.8725	15.0951	132.792	242.129	352.248	464.325	575.314	685.861	795.936
12.8792	14.3852	19.4746	16.3821	14.06	13.6099	12.2027	10.2244	7.81547			12.8792	14.3852	132.001	241.434	351.638	463.714	574.833	685.381	795.499
12.8858	13.6502	18.6721	15.6698	13.421	12.977	11.698	9.72776	7.36153			12.8858	13.6502	131.198	240.722	350.999	463.082	574.329	684.885	795.045
12.8925	12.8908	17.8428	14.9291	12.7547	12.3213	11.1716	9.22251	6.90371			12.8925	12.8908	130.369	239.981	350.333	462.426	573.802	684.379	794.587
12.8992	12.1216	16.9867	14.1629	12.0735	11.6485	10.6254	8.72129	6.45674			12.8992	12.1216	129.513	239.215	349.652	461.753	573.256	683.878	794.14
12.9058	11.3652	16.1116	13.3796	11.3914	10.9761	10.0677	8.231	6.03217			12.9058	11.3652	128.638	238.432	348.97	461.081	572.698	683.388	793.715
12.9125	10.653	15.253	12.6027	10.7299	10.329	9.51295	7.77429	5.65232			12.9125	10.653	127.779	237.655	348.308	460.434	572.144	682.931	793.335
12.9192	10.0084	14.4402	11.8622	10.1233	9.73427	8.98878	7.37295	5.32932			12.9192	10.0084	126.966	236.915	347.702	459.839	571.62	682.53	793.012
12.9258	9.44371	13.6961	11.1858	9.59112	9.20492	8.51289	7.03282	5.06866			12.9258	9.44371	126.222	236.238	347.17	459.31	571.144	682.19	792.752
12.9325	8.97418	13.0436	10.6015	9.14699	8.75011	8.09773	6.75784	4.86917			12.9325	8.97418	125.57	235.654	346.725	458.855	570.728	681.915	792.552
12.9392	8.60738	12.5031	10.1258	8.79698	8.37925	7.75462	6.54887	4.7307			12.9392	8.60738	125.029	235.178	346.375	458.484	570.385	681.706	792.414
12.9458	8.34934	12.0905	9.7715	8.54883	8.10205	7.49211	6.41386	4.65805			12.9458	8.34934	124.617	234.824	346.127	458.207	570.123	681.571	792.341
12.9525	8.19296	11.8016	9.5365	8.40277	7.92283	7.31217	6.3476	4.64567			12.9525	8.19296	124.328	234.589	345.981	458.027	569.943	681.504	792.329
12.9592	8.12802	11.6278	9.40965	8.34586	7.8339	7.2034	6.33797	4.68364			12.9592	8.12802	124.154	234.462	345.924	457.938	569.834	681.495	792.367
12.9658	8.15146	11.5655	9.38709	8.3668	7.82428	7.1577	6.37906	4.75963			12.9658	8.15146	124.092	234.439	345.945	457.929	569.788	681.536	792.443
12.9725	8.26245	11.6111	9.46186	8.46403	7.88976	7.1678	6.47097	4.87386			12.9725	8.26245	124.137	234.514	346.042	457.994	569.799	681.628	792.557
12.9792	8.45844	11.7618	9.63298	8.63853	8.028	7.23604	6.61261	5.03124			12.9792	8.45844	124.288	234.685	346.217	458.133	569.867	681.77	792.714
12.9858	8.73221	12.0118	9.89738	8.88994	8.23843	7.36295	6.79959	5.23642			12.9858	8.73221	124.538	234.95	346.468	458.343	569.994	681.956	792.919
12.9925	9.08011	12.3695	10.2563	9.21913	8.51721	7.55029	7.0359	5.49258			12.9925	9.08011	124.896	235.309	346.798	458.622	570.181	682.193	793.176
12.9992	9.51298	12.8462	10.7178	9.63814	8.86935	7.8036	7.33193	5.80615			12.9992	9.51298	125.372	235.77	347.217	458.974	570.434	682.489	793.489
13.0058	10.0392	13.4489	11.2867	10.1605	9.30761	8.12877	7.69552	6.18999			13.0058	10.0392	125.975	236.339	347.739	459.412	570.76	682.852	793.873
13.0125	10.6686	14.1855	11.9771	10.7936	9.84364	8.53322	8.13274	6.65148			13.0125	10.6686	126.712	237.029	348.372	459.948	571.164	683.29	794.335
13.0192	11.4189	15.0743	12.8031	11.5483	10.4952	9.02114	8.65941	7.20031			13.0192	11.4189	127.6	237.855	349.127	460.6	571.652	683.816	794.883
13.0258	12.3204	16.1507	13.7955	12.4459	11.2785	9.60689	9.30247	7.85465			13.0258	12.3204	128.677	238.848	350.024	461.383	572.238	684.459	795.538
13.0325	13.4219	17.4616	14.9972	13.5277	12.2315	10.3199	10.0955	8.65104			13.0325	13.4219	129.988	240.05	351.106	462.336	572.951	685.252	796.334
13.0392	14.7805	19.0739	16.4691	14.8562	13.4075	11.2004	11.0826	9.64209			13.0392	14.7805	131.6	241.521	352.435	463.512	573.831	686.24	797.325
13.0458	16.4747	21.081	18.2967	16.508	14.8734	12.2999	12.3191	10.8934			13.0458	16.4747	133.607	243.349	354.086	464.978	574.931	687.476	798.576
13.0525	18.6074	23.6073	20.5857	18.584	16.7173	13.6839	13.8886	12.4869			13.0525	18.6074	136.133	245.638	356.162	466.822	576.315	689.045	800.17
13.0592	21.3142	26.8084	23.476	21.2132	19.0568	15.4461	15.895	14.5256			13.0592	21.3142	139.335	248.528	358.792	469.161	578.077	691.052	802.209
13.0658	24.7531	30.8629	27.1275	24.5529	22.0388	17.6989	18.457	17.1253			13.0658	24.7531	143.389	252.18	362.131	472.143	580.33	693.614	804.808
13.0725	29.091	35.9591	31.7177	28.769	25.8186	20.5723	21.7048	20.3937			13.0725	29.091	148.485	256.77	366.347	475.923	583.203	696.862	808.077
13.0792	34.4666	42.2609	37.4096	34.0002	30.537	24.2044	25.7481	24.3943			13.0792	34.4666	154.787	262.462	371.579	480.642	586.835	700.905	812.077
13.0858	40.941	49.8629	44.2992	40.3199	36.278	28.7035	30.638	29.1048			13.0858	40.941	162.389	269.352	377.898	486.383	591.334	705.795	816.788
13.0925	48.4133	58.6844	52.3328	47.6585	42.9953	34.1081	36.2792	34.3418			13.0925	48.4133	171.211	277.385	385.237	493.1	596.739	711.436	822.025
13.0992	56.4978	68.3293	61.1834	55.6902	50.406	40.292	42.3524	39.6924			13.0992	56.4978	180.855	286.236	393.269	500.511	602.923	717.509	827.375
13.1058	64.4431	77.968	70.1444	63.7284	57.8978	46.8765	48.2659	44.5064			13.1058	64.4431	190.494	295.197	401.307	508.002	609.507	723.423	832.189
13.1125	71.1815	86.3593	78.1112	70.7375	64.5322	53.1778	53.1999	48.0045			13.1125	71.1815	198.885	303.164	408.316	514.637	615.809	728.357	835.688
13.1192	75.5395	92.0557	83.7619	75.5212	69.2029	58.2813	56.2729	49.479			13.1192	75.5395	204.582	308.814	413.1	519.307	620.912	731.43	837.162
13.1258	76.5437	93.7718	85.8872	77.0239	70.9139	61.2355	56.7683	48.4899			13.1258	76.5437	206.298	310.94	414.602	521.018	623.866	731.925	836.173
13.1325	73.7084	90.7824	83.7471	74.6529	69.0767	61.312	54.3641	45.0104			13.1325	73.7084	203.309	308.799	412.231	519.181	623.943	729.521	832.693
13.1392	67.2298	83.1925	77.3323	68.4847	63.7037	58.2264	49.255	39.4622			13.1392	67.2298	195.719	302.385	406.063	513.808	620.857	724.412	827.145
13.1458	57.9776	71.9593	67.4209	59.2958	55.46	52.2648	42.1232	32.6265			13.1458	57.9776	184.485	292.473	396.874	505.565	614.896	717.28	820.31
13.1525	47.2785	58.6707	55.4017	48.3751	45.506	44.2334	33.9723	25.4447			13.1525	47.2785	171.197	280.454	385.954	495.611	606.864	709.129	813.128
13.1592	36.5669	45.1316	42.9177	37.2012	35.2029	35.2592	25.8705	18.7763			13.1592	36.5669	157.658	267.97	374.78	485.308	597.89	701.027	806.459
13.1658	27.0331	32.9127	31.4502	27.0672	25.7656	26.497	18.6941	13.2131			13.1658	27.0331	145.439	256.502	364.646	475.87	589.128	693.851	800.896
13.1725	19.386	23.0055	21.9954	18.7998	17.9937	18.8504	12.9526	8.99646			13.1725	19.386	135.532	247.048	356.378	468.098	581.481	688.109	796.68
13.1792	13.8058	15.7179	14.931	12.6735	12.182	12.8128	8.7585	6.06381			13.1792	13.8058	128.244	239.983	350.252	462.287	575.444	683.915	793.747
13.1858	10.0637	10.812	10.0973	8.50533	8.19562	8.45521	5.92861	4.1768			13.1858	10.0637	123.338	235.15	346.084	458.3	571.086	681.086	791.86
13.1925	7.74131	7.76547	7.04474	5.88128	5.66386	5.55172	4.15263	3.04335			13.1925	7.74131	120.292	232.097	343.46	455.768	568.182	679.31	790.726
13.1992	6.39925	6.01405	5.25935	4.34593	4.16304	3.7499	3.10717	2.4063			13.1992	6.39925	118.54	230.312	341.924	454.268	566.381	678.264	790.089
13.2058	5.69092	5.0952	4.30147	3.51759	3.33116	2.70022	2.53187	2.0792			13.2058	5.69092	117.621	229.354	341.096	453.436	565.331	677.689	789.762
13.2125	5.38174	4.69047	3.85484	3.13012	2.9134	2.13206	2.24319	1.9415			13.2125	5.38174	117.217	228.907	340.709	453.018	564.763	677.4	789.625
13.2192	5.31798	4.60304	3.71435	3.00843	2.75348	1.86134	2.13128	1.92369			13.2192	5.31798	117.129	228.767	340.587	452.858	564.492	677.288	789.607
13.2258	5.39411	4.7014	3.75758	3.04759	2.75383	1.77362	2.13016	1.97771			13.2258	5.39411	117.228	228.81	340.626	452.858	564.404	677.287	789.661
13.2325	5.527	4.88327	3.89432	3.16983	2.84059	1.79418	2.18675	2.06564			13.2325	5.527	117.409	228.947	340.748	452.945	564.425	677.344	789.749
13.2392	5.65133	5.06422	4.05033	3.30958	2.9521	1.86789	2.25816	2.15408			13.2392	5.65133	117.59	229.103	340.888	453.057	564.499	677.415	789.837
13.2458	5.70866	5.1736	4.16341	3.40872	3.03674	1.95115	2.30881	2.21006			13.2458	5.70866	117.7	229.216	340.987	453.141	564.582	677.466	789.893
13.2525	5.64741	5.15266	4.17758	3.41705	3.05264	2.0034	2.30431	2.20867			13.2525	5.64741	117.679	229.23	340.995	453.157	564.634	677.461	789.892
13.2592	5.44571	4.96668	4.05905	3.30703	2.96472	1.98885	2.2242	2.13713			13.2592	5.44571	117.493	229.111	340.885	453.069	564.62	677.381	789.82
13.2658	5.11255	4.62131	3.79743	3.07459	2.76419	1.88382	2.06318	1.99823			13.2658	5.11255	117.147	228.85	340.653	452.869	564.515	677.22	789.681
13.2725	4.68115	4.15854	3.42487	2.74049	2.46947	1.69175	1.84063	1.81489			13.2725	4.68115	116.685	228.477	340.319	452.574	564.322	676.998	789.498
13.2792	4.19332	3.63255	2.98309	2.34654	2.11651	1.43322	1.5793	1.60885			13.2792	4.19332	116.159	228.035	339.925	452.221	564.064	676.736	789.292
13.2858	3.69605	3.10293	2.51881	1.93789	1.74604	1.13421	1.30662	1.40587			13.2858	3.69605	115.629	227.571	339.516	451.851	563.765	676.464	789.089
13.2925	3.23306	2.62331	2.08022	1.55808	1.39738	0.825171	1.05344	1.22665			13.2925	3.23306	115.149	227.133	339.137	451.502	563.456	676.21	788.91
[truncated: 4,756 more rows]
