# Supplementary material for: Hydroxy acid conjugation to lipids increases structural and hydrolytic stability
Source: Nat Commun. 2026 Jul 27;17:6973. doi: 10.1038/s41467-026-75192-5 (PMC13408983; doi:10.1038/s41467-026-75192-5)
Supplement: Supplementary file 38 — Source data for Figure S223 [file 41467_2026_75192_MOESM38_ESM.xlsx]

## Sheet: Figures S223
Figures S223: HPLC chromatograms obtained for DA:LA reaction product at a 1:4 molar ratio following incubation at room temperature and rehydration in citrate buffer at pH 5.5
min	-4.45071	-2.88398	-2.90523	-1.63111	-6.24997	-2.86921	-2.00264	-3.03027
max	53.8158	61.5768	67.9566	71.8587	74.408	74.668	75.7684	79.0361
delta	58.2665	64.4607	70.8618	73.4899	80.658	77.5372	77.7711	82.0664
F		1.2	2.4	3.6	4.8	6	7.2	8.4
RT [min]	t0	1 week	2 weeks	3 weeks	4weeks	5 weeks	6 weeks	7weeks			RT [min]	t0	1 week	2 weeks	3 weeks	4weeks	5 weeks	6 weeks	7weeks
0.00625	0.0420861	-0.0110445	0.0433396	0.0471755	0.0199652	0.0255078	0.0013847	0.00945948			0.00625	0.0420861	94.8323	189.73	284.577	379.393	474.242	569.061	663.913
0.0129167	0.0505341	-0.0224599	0.0433923	0.0355103	0.014245	0.0269561	-0.0111532	0.000905102			0.0129167	0.0505341	94.8208	189.73	284.565	379.387	474.243	569.049	663.904
0.0195833	0.0636864	-0.0321053	0.0471166	0.0286134	0.0108619	0.0267062	-0.0167864	-0.00683293			0.0195833	0.0636864	94.8112	189.734	284.559	379.384	474.243	569.043	663.896
0.02625	0.0737537	-0.0369193	0.0503069	0.0228689	0.0085049	0.0241119	-0.0147517	-0.0126006			0.02625	0.0737537	94.8064	189.737	284.553	379.382	474.241	569.045	663.891
0.0329167	0.0749258	-0.0367234	0.0526582	0.0201586	0.0102429	0.0230565	-0.00788444	-0.0171731			0.0329167	0.0749258	94.8066	189.739	284.55	379.383	474.24	569.052	663.886
0.0395833	0.0714508	-0.0317647	0.0550719	0.0213248	0.0160783	0.0221235	0.000997346	-0.0169828			0.0395833	0.0714508	94.8115	189.742	284.551	379.389	474.239	569.061	663.886
0.04625	0.0704133	-0.0261979	0.0583602	0.0225121	0.0216454	0.0204736	0.00519891	-0.0118928			0.04625	0.0704133	94.8171	189.745	284.552	379.395	474.237	569.065	663.891
0.0529167	0.0692715	-0.0205662	0.0593728	0.0248757	0.0270909	0.0182314	0.0080168	-0.00292322			0.0529167	0.0692715	94.8227	189.746	284.555	379.4	474.235	569.068	663.9
0.0595833	0.0625337	-0.012792	0.0550357	0.0313555	0.0298582	0.017108	0.0123696	0.00675827			0.0595833	0.0625337	94.8305	189.742	284.561	379.403	474.234	569.072	663.91
0.06625	0.0513408	-0.0073491	0.0509345	0.0365752	0.0306502	0.0188369	0.0153862	0.0150622			0.06625	0.0513408	94.836	189.738	284.566	379.404	474.235	569.075	663.918
0.0729167	0.0409375	-0.00538783	0.0492493	0.0357288	0.0280598	0.01525	0.0147103	0.0179772			0.0729167	0.0409375	94.8379	189.736	284.566	379.401	474.232	569.075	663.921
0.0795833	0.0351717	-0.00634258	0.0497739	0.0322657	0.0257208	0.0095103	0.00845173	0.0141614			0.0795833	0.0351717	94.837	189.736	284.562	379.399	474.226	569.068	663.917
0.08625	0.0258137	-0.00310777	0.0470724	0.0313761	0.0229406	0.00237949	0.00546969	0.00881315			0.08625	0.0258137	94.8402	189.734	284.561	379.396	474.219	569.065	663.912
0.0929167	0.0168705	0.000151881	0.0432183	0.0300444	0.0189546	-0.00448474	0.00185604	0.00539709			0.0929167	0.0168705	94.8435	189.73	284.56	379.392	474.212	569.062	663.909
0.0995833	0.0124498	0.000817585	0.0418212	0.0245622	0.0152523	-0.0150773	-0.000421555	0.00606279			0.0995833	0.0124498	94.8441	189.728	284.554	379.388	474.201	569.059	663.909
0.10625	0.0162173	-0.00152861	0.0450797	0.0157357	0.0149368	-0.0275932	0.00151401	0.011346			0.10625	0.0162173	94.8418	189.732	284.546	379.388	474.189	569.061	663.914
0.112917	0.0269198	-0.00145838	0.050744	0.0109038	0.0181955	-0.0325618	0.0141617	0.0242908			0.112917	0.0269198	94.8418	189.737	284.541	379.391	474.184	569.074	663.927
0.119583	0.0355469	0.000641599	0.0529076	0.0120471	0.0199776	-0.0299737	0.037676	0.0397422			0.119583	0.0355469	94.8439	189.74	284.542	379.393	474.187	569.097	663.943
0.12625	0.0454242	0.000214001	0.0505238	0.0130822	0.0221657	-0.0244498	0.0578469	0.0517124			0.12625	0.0454242	94.8435	189.737	284.543	379.395	474.192	569.118	663.955
0.132917	0.0559019	-0.0022224	0.0455183	0.0113802	0.0280538	-0.0218347	0.072933	0.0588128			0.132917	0.0559019	94.8411	189.732	284.541	379.401	474.195	569.133	663.962
0.139583	0.0645621	-0.00554242	0.046863	0.0100347	0.0341462	-0.0205338	0.0808561	0.0593074			0.139583	0.0645621	94.8378	189.733	284.54	379.407	474.196	569.141	663.962
0.14625	0.0687281	-0.00278448	0.0517472	0.0145346	0.0348496	-0.0181601	0.0878036	0.0558665			0.14625	0.0687281	94.8405	189.738	284.544	379.408	474.198	569.148	663.959
0.152917	0.0669301	0.00075241	0.05439	0.0196198	0.0288528	-0.016856	0.089947	0.0465288			0.152917	0.0669301	94.8441	189.741	284.55	379.402	474.2	569.15	663.95
0.159583	0.0606328	0.00371585	0.0535554	0.0171396	0.0229973	-0.0174723	0.0834037	0.0337566			0.159583	0.0606328	94.847	189.74	284.547	379.396	474.199	569.143	663.937
0.16625	0.0492002	0.00607737	0.0586672	0.0107747	0.0170432	-0.0203644	0.0747554	0.0184751			0.16625	0.0492002	94.8494	189.745	284.541	379.39	474.196	569.135	663.922
0.172917	0.0338393	0.00682639	0.0681539	0.00570995	0.0101075	-0.0219482	0.0671874	0.00253486			0.172917	0.0338393	94.8501	189.755	284.536	379.383	474.195	569.127	663.906
0.179583	0.0186955	0.00422958	0.0731896	0.00712453	0.00648967	-0.0206483	0.0641983	-0.0095987			0.179583	0.0186955	94.8475	189.76	284.537	379.38	474.196	569.124	663.894
0.18625	0.00418216	-0.00622116	0.0682505	0.00798958	0.00437201	-0.0207476	0.056163	-0.0167116			0.18625	0.00418216	94.8371	189.755	284.538	379.378	474.196	569.116	663.886
0.192917	-0.00592517	-0.0209227	0.0608839	0.00359524	0.00785092	-0.0230809	0.0435796	-0.0175848			0.192917	-0.00592517	94.8224	189.747	284.533	379.381	474.193	569.103	663.886
0.199583	-0.0109307	-0.0308357	0.0604086	0.00277774	0.0142826	-0.0216949	0.0343346	-0.0103317			0.199583	-0.0109307	94.8125	189.747	284.533	379.387	474.195	569.094	663.893
0.20625	-0.00950883	-0.034423	0.0634338	0.00921586	0.0243897	-0.0198392	0.0286072	0.00229342			0.20625	-0.00950883	94.8089	189.75	284.539	379.398	474.197	569.088	663.905
0.212917	-0.00213541	-0.0338632	0.0659829	0.0228936	0.0346852	-0.0214953	0.0243137	0.0162047			0.212917	-0.00213541	94.8094	189.753	284.553	379.408	474.195	569.084	663.919
0.219583	0.00370401	-0.0302685	0.0630367	0.0353827	0.040458	-0.0308531	0.0166306	0.0302898			0.219583	0.00370401	94.813	189.75	284.565	379.414	474.186	569.076	663.933
0.22625	0.00621033	-0.0244764	0.0577222	0.0446358	0.0371293	-0.0441584	0.00733293	0.0370356			0.22625	0.00621033	94.8188	189.744	284.575	379.41	474.172	569.067	663.94
0.232917	0.00713678	-0.0208558	0.0575269	0.0515197	0.0260389	-0.0550719	0.00117753	0.0320731			0.232917	0.00713678	94.8224	189.744	284.581	379.399	474.161	569.061	663.935
0.239583	0.00980482	-0.023123	0.0607318	0.053558	0.016208	-0.0654659	0.00276126	0.0188386			0.239583	0.00980482	94.8202	189.747	284.583	379.389	474.151	569.063	663.922
0.24625	0.015429	-0.0275283	0.0625812	0.0487214	0.0102899	-0.0710908	0.0102037	0.0058503			0.24625	0.015429	94.8158	189.749	284.579	379.383	474.145	569.07	663.909
0.252917	0.0172962	-0.0289361	0.0592094	0.0396364	0.00643841	-0.071099	0.016431	-0.00271008			0.252917	0.0172962	94.8144	189.746	284.57	379.38	474.145	569.076	663.9
0.259583	0.0199673	-0.0268098	0.0552715	0.0338935	0.00563197	-0.0649644	0.0194546	-0.00773627			0.259583	0.0199673	94.8165	189.742	284.564	379.379	474.152	569.079	663.895
0.26625	0.0242134	-0.025625	0.0557191	0.0319266	0.00936474	-0.0579635	0.0220318	-0.00512103			0.26625	0.0242134	94.8177	189.742	284.562	379.383	474.159	569.082	663.898
0.272917	0.0299885	-0.0255669	0.053374	0.0285745	0.016111	-0.0545508	0.0244649	0.00542756			0.272917	0.0299885	94.8177	189.74	284.558	379.389	474.162	569.084	663.909
0.279583	0.0307377	-0.0243073	0.046885	0.0209666	0.0208314	-0.0524934	0.0248137	0.0167007			0.279583	0.0307377	94.819	189.733	284.551	379.394	474.164	569.085	663.92
0.28625	0.0251607	-0.0200722	0.0407709	0.0124795	0.0235107	-0.0514398	0.0262978	0.0199822			0.28625	0.0251607	94.8232	189.727	284.542	379.397	474.165	569.086	663.923
0.292917	0.0178776	-0.0176863	0.0425948	0.00679348	0.0266193	-0.0503802	0.0300934	0.0185534			0.292917	0.0178776	94.8256	189.729	284.537	379.4	474.166	569.09	663.922
0.299583	0.0105782	-0.0208912	0.0505961	0.00293926	0.0316507	-0.0468509	0.0368813	0.0158253			0.299583	0.0105782	94.8224	189.737	284.533	379.405	474.17	569.097	663.919
0.30625	0.00701423	-0.0261944	0.0606026	-0.00283909	0.0372291	-0.0427157	0.0429185	0.00813789			0.30625	0.00701423	94.8171	189.747	284.527	379.41	474.174	569.103	663.911
0.312917	0.00858209	-0.0290387	0.0696088	-0.00499626	0.0463009	-0.0331623	0.0464407	-0.00233585			0.312917	0.00858209	94.8143	189.756	284.525	379.42	474.183	569.106	663.901
0.319583	0.0159017	-0.0222949	0.0759439	0.00189858	0.0569484	-0.0231781	0.0506335	-0.00989714			0.319583	0.0159017	94.821	189.763	284.532	379.43	474.193	569.11	663.893
0.32625	0.0254679	-0.0139648	0.0738825	0.0129465	0.0650042	-0.0197394	0.053422	-0.0111038			0.32625	0.0254679	94.8293	189.76	284.543	379.438	474.197	569.113	663.892
0.332917	0.0387121	-0.00969355	0.0704675	0.015007	0.0686728	-0.0213057	0.0558523	-0.0116009			0.332917	0.0387121	94.8336	189.757	284.545	379.442	474.195	569.116	663.892
0.339583	0.0552133	-0.00323634	0.0693897	0.0125818	0.0721698	-0.0208634	0.0636826	-0.0127731			0.339583	0.0552133	94.8401	189.756	284.542	379.445	474.196	569.123	663.89
0.34625	0.0678146	0.00652844	0.0694037	0.0129973	0.0774214	-0.0168343	0.0743739	-0.0111145			0.34625	0.0678146	94.8498	189.756	284.543	379.451	474.2	569.134	663.892
0.352917	0.0708671	0.0194356	0.0657112	0.0189842	0.0787049	-0.0187302	0.079613	-0.00631362			0.352917	0.0708671	94.8627	189.752	284.549	379.452	474.198	569.139	663.897
0.359583	0.0637242	0.0203042	0.060751	0.0219025	0.0673048	-0.0305536	0.0718819	-0.00401451			0.359583	0.0637242	94.8636	189.747	284.552	379.441	474.186	569.132	663.899
0.36625	0.0554394	0.0107357	0.0588815	0.0172563	0.0490707	-0.0416839	0.0541452	-0.00309254			0.36625	0.0554394	94.854	189.745	284.547	379.422	474.175	569.114	663.9
0.372917	0.0481055	0.000328316	0.057349	0.0108378	0.0324671	-0.0482224	0.0349595	-0.00157903			0.372917	0.0481055	94.8436	189.744	284.541	379.406	474.168	569.095	663.902
0.379583	0.0390737	-0.00783174	0.0511541	0.00364414	0.021131	-0.0546282	0.0177771	0.001705			0.379583	0.0390737	94.8355	189.738	284.534	379.394	474.162	569.078	663.905
0.38625	0.0311814	-0.0122969	0.0477868	-0.00685246	0.0147206	-0.0601365	0.00701709	0.00582291			0.38625	0.0311814	94.831	189.734	284.523	379.388	474.156	569.067	663.909
0.392917	0.0279941	-0.0160603	0.0531227	-0.019033	0.0121601	-0.0590562	0.00770189	0.0106426			0.392917	0.0279941	94.8272	189.74	284.511	379.385	474.157	569.068	663.914
0.399583	0.0324277	-0.0128761	0.0653511	-0.0251913	0.0213686	-0.0489285	0.0237991	0.0200256			0.399583	0.0324277	94.8304	189.752	284.505	379.395	474.168	569.084	663.923
0.40625	0.0335293	-0.00629075	0.072618	-0.0214329	0.035349	-0.0375308	0.0487211	0.0323331			0.40625	0.0335293	94.837	189.759	284.508	379.409	474.179	569.109	663.935
0.412917	0.0253929	-0.00481602	0.0678086	-0.0146932	0.0458828	-0.0348963	0.0688867	0.0385762			0.412917	0.0253929	94.8385	189.754	284.515	379.419	474.182	569.129	663.942
0.419583	0.0134597	-0.00955171	0.0566602	-0.0123407	0.0486381	-0.0405005	0.0773558	0.0343173			0.419583	0.0134597	94.8337	189.743	284.518	379.422	474.176	569.137	663.937
0.42625	0.00613633	-0.0176928	0.0431813	-0.0126765	0.0436528	-0.0511764	0.072629	0.0233152			0.42625	0.00613633	94.8256	189.73	284.517	379.417	474.165	569.132	663.926
0.432917	0.00269429	-0.023858	0.0273953	-0.0170386	0.0395805	-0.0603275	0.0591955	0.0104743			0.432917	0.00269429	94.8194	189.714	284.513	379.413	474.156	569.119	663.914
0.439583	0.00117348	-0.0292683	0.00885	-0.0256365	0.0316951	-0.0696714	0.0376221	-0.00208856			0.439583	0.00117348	94.814	189.695	284.504	379.405	474.147	569.097	663.901
0.44625	0.00900306	-0.0340235	-0.00276595	-0.039226	0.0264265	-0.0766695	0.0195256	-0.0106585			0.44625	0.00900306	94.8093	189.684	284.491	379.4	474.14	569.079	663.892
0.452917	0.0275432	-0.0343962	-0.00581514	-0.0450261	0.0280342	-0.0733674	0.0153534	-0.00912379			0.452917	0.0275432	94.8089	189.681	284.485	379.401	474.143	569.075	663.894
0.459583	0.048521	-0.0338575	-0.00387268	-0.0391558	0.0330991	-0.0606831	0.0213424	-0.00190939			0.459583	0.048521	94.8094	189.683	284.491	379.406	474.156	569.081	663.901
0.46625	0.0605829	-0.0336403	-0.0040941	-0.0257675	0.0353749	-0.0459982	0.0360772	0.00689083			0.46625	0.0605829	94.8097	189.683	284.504	379.409	474.171	569.096	663.91
0.472917	0.0647679	-0.035434	-0.00353878	-0.013957	0.0334933	-0.0373731	0.0484635	0.0122497			0.472917	0.0647679	94.8079	189.683	284.516	379.407	474.179	569.108	663.915
0.479583	0.064853	-0.038057	0.00221742	-0.00510113	0.0332668	-0.0300534	0.0589279	0.0148719			0.479583	0.064853	94.8052	189.689	284.525	379.406	474.186	569.119	663.918
0.48625	0.0626907	-0.0382553	0.0115968	0.00253377	0.0366065	-0.0213463	0.0619791	0.0146736			0.48625	0.0626907	94.805	189.698	284.532	379.41	474.195	569.122	663.918
0.492917	0.0536444	-0.0333452	0.0211355	0.00627695	0.0366562	-0.0164665	0.0573477	0.012908			0.492917	0.0536444	94.81	189.708	284.536	379.41	474.2	569.117	663.916
0.499583	0.0416936	-0.0274884	0.032569	0.00245912	0.035613	-0.0200165	0.0502913	0.0135196			0.499583	0.0416936	94.8158	189.719	284.532	379.409	474.196	569.11	663.917
0.50625	0.0302643	-0.0228578	0.0435349	-0.00612416	0.0375932	-0.0264915	0.0454262	0.0181502			0.50625	0.0302643	94.8204	189.73	284.524	379.411	474.19	569.105	663.921
0.512917	0.020821	-0.0259716	0.0542445	-0.0161446	0.041737	-0.0345924	0.044629	0.0226658			0.512917	0.020821	94.8173	189.741	284.514	379.415	474.182	569.104	663.926
0.519583	0.0130789	-0.0320402	0.0607209	-0.022473	0.0455201	-0.0413711	0.0494197	0.0275644			0.519583	0.0130789	94.8113	189.747	284.507	379.419	474.175	569.109	663.931
0.52625	0.00553271	-0.0409588	0.0613975	-0.0270844	0.0406275	-0.0518125	0.0555963	0.0296131			0.52625	0.00553271	94.8023	189.748	284.503	379.414	474.165	569.115	663.933
0.532917	-0.000420076	-0.0508916	0.0620264	-0.0300926	0.0325175	-0.0637667	0.0573394	0.0277866			0.532917	-0.000420076	94.7924	189.749	284.5	379.406	474.153	569.117	663.931
0.539583	-2.1877e-05	-0.0586903	0.0640169	-0.028115	0.0269358	-0.0714909	0.0543159	0.0185573			0.539583	-2.1877e-05	94.7846	189.751	284.502	379.4	474.145	569.114	663.922
0.54625	0.00508073	-0.0635473	0.0679215	-0.0202176	0.025314	-0.0754295	0.0510695	0.00845513			0.54625	0.00508073	94.7798	189.755	284.51	379.399	474.141	569.111	663.912
0.552917	0.00860082	-0.0645427	0.0693357	-0.00656851	0.0220117	-0.0746008	0.0476623	0.00126084			0.552917	0.00860082	94.7788	189.756	284.523	379.395	474.142	569.107	663.904
0.559583	0.00627409	-0.0621886	0.0671413	0.000824556	0.0132343	-0.0751692	0.0379389	-0.00592184			0.559583	0.00627409	94.7811	189.754	284.531	379.386	474.141	569.098	663.897
0.56625	0.000138813	-0.0574473	0.0647687	-0.000277003	0.00395066	-0.0768237	0.025299	-0.0140551			0.56625	0.000138813	94.7859	189.751	284.53	379.377	474.14	569.085	663.889
0.572917	-0.00223152	-0.0502945	0.0625675	-0.00696281	0.000737557	-0.0772668	0.0165746	-0.0235916			0.572917	-0.00223152	94.793	189.749	284.523	379.374	474.139	569.076	663.88
0.579583	-0.00554439	-0.0417678	0.0611525	-0.0147306	-0.00303729	-0.078191	0.0126512	-0.0312774			0.579583	-0.00554439	94.8015	189.748	284.515	379.37	474.138	569.072	663.872
0.58625	-0.0136156	-0.0350839	0.0597498	-0.0271217	-0.00681286	-0.079594	0.00597807	-0.0374681			0.58625	-0.0136156	94.8082	189.746	284.503	379.366	474.137	569.066	663.866
0.592917	-0.0254491	-0.0309091	0.05565	-0.0433179	-0.00877617	-0.0802104	-0.000793186	-0.0404458			0.592917	-0.0254491	94.8124	189.742	284.487	379.364	474.136	569.059	663.863
0.599583	-0.0326482	-0.0330851	0.0521281	-0.0563484	-0.00569226	-0.0809913	-0.00229124	-0.0430987			0.599583	-0.0326482	94.8102	189.739	284.474	379.368	474.136	569.058	663.86
0.60625	-0.0329308	-0.0392451	0.0524379	-0.0600129	-6.68045e-05	-0.0830926	0.00463096	-0.0473514			0.60625	-0.0329308	94.8041	189.739	284.47	379.373	474.133	569.064	663.856
0.612917	-0.0313657	-0.046806	0.0549043	-0.0562709	0.00542955	-0.0850524	0.0104405	-0.049667			0.612917	-0.0313657	94.7965	189.742	284.474	379.379	474.131	569.07	663.853
0.619583	-0.0285048	-0.0535588	0.0581111	-0.0548037	0.01182	-0.0837546	0.0122805	-0.0464062			0.619583	-0.0285048	94.7897	189.745	284.475	379.385	474.133	569.072	663.857
0.62625	-0.0276733	-0.0558264	0.0573507	-0.0541391	0.0149844	-0.0854957	0.010309	-0.0439054			0.62625	-0.0276733	94.7875	189.744	284.476	379.388	474.131	569.07	663.859
0.632917	-0.0219711	-0.0569561	0.0570409	-0.0559731	0.0178905	-0.0908561	0.00523126	-0.0507572			0.632917	-0.0219711	94.7863	189.744	284.474	379.391	474.126	569.065	663.852
0.639583	-0.0123383	-0.0513869	0.056621	-0.0513473	0.0199804	-0.0943761	-0.000187466	-0.0585395			0.639583	-0.0123383	94.7919	189.743	284.479	379.393	474.122	569.06	663.845
0.64625	-0.00340258	-0.0442071	0.0546337	-0.0436938	0.0188105	-0.0923403	-0.00924231	-0.0608964			0.64625	-0.00340258	94.7991	189.741	284.486	379.392	474.124	569.051	663.842
0.652917	0.00145428	-0.0397911	0.0513594	-0.0370563	0.0155973	-0.0826586	-0.0167631	-0.0569572			0.652917	0.00145428	94.8035	189.738	284.493	379.389	474.134	569.043	663.846
0.659583	0.00265187	-0.0399943	0.0478463	-0.0313002	0.0110086	-0.0691214	-0.0207415	-0.0519152			0.659583	0.00265187	94.8033	189.734	284.499	379.384	474.147	569.039	663.851
0.66625	0.0112285	-0.0435101	0.0504002	-0.0275836	0.00823389	-0.053916	-0.0158591	-0.0454175			0.66625	0.0112285	94.7998	189.737	284.502	379.381	474.163	569.044	663.858
0.672917	0.0220115	-0.0444945	0.0606217	-0.0205762	0.00722429	-0.0400601	-0.00497569	-0.0349578			0.672917	0.0220115	94.7988	189.747	284.509	379.38	474.176	569.055	663.868
0.679583	0.0259701	-0.0461643	0.0739107	-0.0190355	0.00396052	-0.0346336	0.00686852	-0.0251835			0.679583	0.0259701	94.7971	189.761	284.511	379.377	474.182	569.067	663.878
0.68625	0.0197185	-0.0509936	0.0841989	-0.0212125	0.000890958	-0.0395587	0.0112974	-0.0204761			0.68625	0.0197185	94.7923	189.771	284.509	379.374	474.177	569.071	663.883
0.692917	0.0113736	-0.0539241	0.0891281	-0.0239405	-0.00348696	-0.0532392	0.007986	-0.0181613			0.692917	0.0113736	94.7894	189.776	284.506	379.37	474.163	569.068	663.885
0.699583	0.00662611	-0.0505431	0.0886515	-0.0224282	-0.0067278	-0.0672634	0.00382389	-0.0166877			0.699583	0.00662611	94.7928	189.775	284.507	379.366	474.149	569.064	663.886
0.70625	0.00480994	-0.0407914	0.0839652	-0.0176669	-0.00714614	-0.0802173	-0.00174195	-0.012658			0.70625	0.00480994	94.8025	189.771	284.512	379.366	474.136	569.058	663.89
0.712917	0.00166483	-0.0303947	0.0721479	-0.0118924	-0.00719494	-0.0879296	-0.00836725	-0.00798334			0.712917	0.00166483	94.8129	189.759	284.518	379.366	474.129	569.051	663.895
0.719583	0.000466204	-0.0234877	0.0592629	-0.00756263	-0.00406752	-0.0901413	-0.0192006	-0.00584472			0.719583	0.000466204	94.8198	189.746	284.522	379.369	474.126	569.041	663.897
0.72625	0.00553084	-0.0165323	0.0520186	-0.00447085	0.000267997	-0.0844303	-0.0239291	-0.00461137			0.72625	0.00553084	94.8268	189.739	284.525	379.373	474.132	569.036	663.898
0.732917	0.0109943	-0.0115402	0.04833	-0.00307119	0.00547902	-0.0769291	-0.0226581	-0.006295			0.732917	0.0109943	94.8318	189.735	284.527	379.379	474.14	569.037	663.897
0.739583	0.0155113	-0.0143637	0.044695	-0.00826425	0.00858786	-0.0743789	-0.0231328	-0.0124563			0.739583	0.0155113	94.8289	189.731	284.522	379.382	474.142	569.037	663.891
0.74625	0.011622	-0.0253709	0.0338253	-0.0172183	0.00818724	-0.0733651	-0.0262602	-0.0263246			0.74625	0.011622	94.8179	189.72	284.513	379.381	474.143	569.034	663.877
0.752917	9.56125e-05	-0.0441828	0.0178734	-0.0274284	0.00409415	-0.0769901	-0.0334222	-0.0475206			0.752917	9.56125e-05	94.7991	189.704	284.502	379.377	474.14	569.026	663.856
0.759583	-0.0143577	-0.0629345	0.00140139	-0.036359	-0.00154829	-0.0832329	-0.0382214	-0.0648418			0.759583	-0.0143577	94.7804	189.688	284.494	379.372	474.133	569.022	663.838
0.76625	-0.0307558	-0.075783	-0.0148186	-0.0462648	-0.00769862	-0.0928433	-0.0428944	-0.0772135			0.76625	-0.0307558	94.7675	189.672	284.484	379.366	474.124	569.017	663.826
0.772917	-0.0425406	-0.0819659	-0.0237613	-0.0579734	-0.0128234	-0.098525	-0.0471417	-0.0843501			0.772917	-0.0425406	94.7613	189.663	284.472	379.36	474.118	569.013	663.819
0.779583	-0.0503082	-0.079929	-0.0241806	-0.0655292	-0.0162017	-0.0967652	-0.0477495	-0.0851742			0.779583	-0.0503082	94.7634	189.662	284.464	379.357	474.12	569.012	663.818
0.78625	-0.0508671	-0.0720111	-0.0140439	-0.0676519	-0.0153085	-0.0918641	-0.0467706	-0.0786868			0.78625	-0.0508671	94.7713	189.673	284.462	379.358	474.125	569.013	663.824
0.792917	-0.0438637	-0.0562451	0.00192414	-0.0630502	-0.0100667	-0.0831874	-0.0425084	-0.0648282			0.792917	-0.0438637	94.7871	189.689	284.467	379.363	474.133	569.017	663.838
0.799583	-0.0356851	-0.0441535	0.0156364	-0.057682	-0.0077009	-0.0730852	-0.0397787	-0.0536903			0.799583	-0.0356851	94.7991	189.702	284.472	379.366	474.143	569.02	663.849
0.80625	-0.0302413	-0.0435312	0.0270681	-0.0522595	-0.0114067	-0.064831	-0.0390006	-0.0478228			0.80625	-0.0302413	94.7998	189.714	284.478	379.362	474.152	569.021	663.855
0.812917	-0.030564	-0.0501687	0.0341432	-0.0477281	-0.0207526	-0.0613988	-0.0381896	-0.0482613			0.812917	-0.030564	94.7931	189.721	284.482	379.352	474.155	569.022	663.855
0.819583	-0.0304575	-0.0569403	0.0381721	-0.0442021	-0.0279631	-0.0644274	-0.0353571	-0.0526488			0.819583	-0.0304575	94.7864	189.725	284.486	379.345	474.152	569.024	663.85
0.82625	-0.0265792	-0.0598524	0.0423409	-0.0414801	-0.0317966	-0.0676065	-0.0289387	-0.0555608			0.82625	-0.0265792	94.7834	189.729	284.488	379.341	474.149	569.031	663.848
0.832917	-0.0199836	-0.0587751	0.0472361	-0.0398754	-0.0323457	-0.0661071	-0.0186348	-0.0525762			0.832917	-0.0199836	94.7845	189.734	284.49	379.341	474.15	569.041	663.851
0.839583	-0.0177933	-0.051148	0.0507723	-0.0362244	-0.0319278	-0.065111	-0.00772202	-0.0444722			0.839583	-0.0177933	94.7922	189.737	284.494	379.341	474.151	569.052	663.859
0.84625	-0.0191984	-0.0398551	0.0520612	-0.0332597	-0.0277572	-0.066184	-0.00201277	-0.0389014			0.84625	-0.0191984	94.8034	189.739	284.497	379.345	474.15	569.058	663.864
0.852917	-0.0197777	-0.0320954	0.0523055	-0.0307079	-0.0190023	-0.0693851	-0.00267453	-0.0378174			0.852917	-0.0197777	94.8112	189.739	284.499	379.354	474.147	569.057	663.865
0.859583	-0.0181417	-0.0350284	0.0513506	-0.0301117	-0.00937628	-0.0707665	-0.00549832	-0.0378894			0.859583	-0.0181417	94.8083	189.738	284.5	379.364	474.146	569.054	663.865
0.86625	-0.0215629	-0.04661	0.0465292	-0.0308166	-0.00667446	-0.0744374	-0.00909822	-0.0432721			0.86625	-0.0215629	94.7967	189.733	284.499	379.367	474.142	569.051	663.86
0.872917	-0.0337462	-0.0626216	0.0342227	-0.037518	-0.0151364	-0.0844197	-0.0170652	-0.0545153			0.872917	-0.0337462	94.7807	189.721	284.492	379.358	474.132	569.043	663.849
0.879583	-0.0438028	-0.076703	0.0217869	-0.0494204	-0.0222969	-0.0918412	-0.0270905	-0.0685968			0.879583	-0.0438028	94.7666	189.708	284.48	379.351	474.125	569.033	663.835
0.88625	-0.046715	-0.0798813	0.0126975	-0.058026	-0.0204955	-0.0925252	-0.0288742	-0.0703445			0.88625	-0.046715	94.7634	189.699	284.472	379.353	474.124	569.031	663.833
0.892917	-0.043751	-0.0713775	0.00629303	-0.0608992	-0.0132171	-0.086659	-0.0227114	-0.0599334			0.892917	-0.043751	94.7719	189.693	284.469	379.36	474.13	569.037	663.843
0.899583	-0.0422029	-0.0553953	-0.000475197	-0.0595488	-0.0140948	-0.0830945	-0.0175795	-0.0439512			0.899583	-0.0422029	94.7879	189.686	284.47	379.359	474.133	569.042	663.859
0.90625	-0.0434476	-0.0422419	-0.007501	-0.0612714	-0.0233286	-0.0821188	-0.0229166	-0.0293673			0.90625	-0.0434476	94.8011	189.679	284.469	379.35	474.134	569.037	663.874
0.912917	-0.0419949	-0.0369304	-0.0100212	-0.0650208	-0.0306429	-0.0833275	-0.0332466	-0.0188106			0.912917	-0.0419949	94.8064	189.677	284.465	379.343	474.133	569.027	663.884
0.919583	-0.0377772	-0.0407577	-0.00881312	-0.0681841	-0.0337227	-0.0872768	-0.04641	-0.0121475			0.919583	-0.0377772	94.8025	189.678	284.462	379.339	474.129	569.013	663.891
0.92625	-0.0311055	-0.0478057	-0.00452318	-0.0699719	-0.0322978	-0.0910729	-0.055794	-0.0101356			0.92625	-0.0311055	94.7955	189.682	284.46	379.341	474.125	569.004	663.893
0.932917	-0.0278237	-0.0526077	-0.00122847	-0.0675876	-0.0314118	-0.0944697	-0.0577256	-0.0115997			0.932917	-0.0278237	94.7907	189.685	284.462	379.342	474.122	569.002	663.892
0.939583	-0.0301976	-0.0571768	0.000696608	-0.062367	-0.0290586	-0.0950871	-0.0528041	-0.0190299			0.939583	-0.0301976	94.7861	189.687	284.468	379.344	474.121	569.007	663.884
0.94625	-0.0331349	-0.0578739	0.00396478	-0.0566303	-0.0262416	-0.0973866	-0.0415236	-0.0287868			0.94625	-0.0331349	94.7854	189.691	284.473	379.347	474.119	569.018	663.874
0.952917	-0.0324616	-0.0564162	0.00665561	-0.0495227	-0.0253485	-0.097406	-0.0254134	-0.033528			0.952917	-0.0324616	94.7869	189.693	284.48	379.348	474.119	569.034	663.87
0.959583	-0.0301599	-0.0534714	0.00501724	-0.0448301	-0.0290186	-0.0989031	-0.00432932	-0.0296296			0.959583	-0.0301599	94.7898	189.692	284.485	379.344	474.118	569.055	663.873
0.96625	-0.0321237	-0.056595	-0.00138234	-0.0451698	-0.0373603	-0.104876	0.0098662	-0.0265543			0.96625	-0.0321237	94.7867	189.685	284.485	379.336	474.112	569.07	663.877
0.972917	-0.0381679	-0.0638723	-0.00748422	-0.0493255	-0.0466086	-0.112926	0.0108048	-0.0262022			0.972917	-0.0381679	94.7794	189.679	284.481	379.327	474.104	569.071	663.877
0.979583	-0.044198	-0.0692396	-0.0105642	-0.0530948	-0.0527787	-0.119218	-0.000275718	-0.0287084			0.979583	-0.044198	94.7741	189.676	284.477	379.32	474.097	569.06	663.874
0.98625	-0.0487854	-0.0722707	-0.0077457	-0.0532113	-0.051181	-0.123073	-0.0173164	-0.0312627			0.98625	-0.0487854	94.771	189.679	284.477	379.322	474.093	569.042	663.872
0.992917	-0.0522048	-0.0709412	0.00286267	-0.0510886	-0.0402519	-0.126692	-0.0362792	-0.0327943			0.992917	-0.0522048	94.7724	189.689	284.479	379.333	474.09	569.024	663.87
0.999583	-0.057371	-0.0640714	0.0159385	-0.0431548	-0.0265666	-0.129523	-0.0524119	-0.0354612			0.999583	-0.057371	94.7792	189.703	284.487	379.347	474.087	569.007	663.868
1.00625	-0.059066	-0.052745	0.0294745	-0.035669	-0.0168714	-0.125845	-0.0665283	-0.0365326			1.00625	-0.059066	94.7906	189.716	284.494	379.356	474.091	568.993	663.867
1.01292	-0.0642338	-0.0415616	0.0363404	-0.0326929	-0.0160294	-0.119546	-0.0736288	-0.0358396			1.01292	-0.0642338	94.8017	189.723	284.497	379.357	474.097	568.986	663.867
1.01958	-0.0709716	-0.0408883	0.0351909	-0.0423847	-0.021071	-0.117484	-0.0756128	-0.0323053			1.01958	-0.0709716	94.8024	189.722	284.488	379.352	474.099	568.984	663.871
1.02625	-0.0773243	-0.0455117	0.0258561	-0.0555926	-0.026672	-0.120706	-0.0738681	-0.0250077			1.02625	-0.0773243	94.7978	189.712	284.474	379.347	474.096	568.986	663.878
1.03292	-0.0798353	-0.0524381	0.0105109	-0.0659893	-0.0325908	-0.122874	-0.0702799	-0.0185827			1.03292	-0.0798353	94.7909	189.697	284.464	379.341	474.094	568.99	663.885
1.03958	-0.0769955	-0.0574669	-0.00284941	-0.0746162	-0.0388497	-0.117299	-0.0701051	-0.0155052			1.03958	-0.0769955	94.7858	189.684	284.455	379.334	474.099	568.99	663.888
1.04625	-0.0727698	-0.0622635	-0.00991749	-0.0798631	-0.040091	-0.110131	-0.0696541	-0.0188713			1.04625	-0.0727698	94.781	189.677	284.45	379.333	474.106	568.99	663.884
1.05292	-0.0626699	-0.0674455	-0.00808591	-0.0791217	-0.0311533	-0.103728	-0.0675498	-0.0240534			1.05292	-0.0626699	94.7759	189.679	284.451	379.342	474.113	568.992	663.879
1.05958	-0.050585	-0.0713244	-0.00401535	-0.0650787	-0.0178004	-0.0991957	-0.0610697	-0.0279323			1.05958	-0.050585	94.772	189.683	284.465	379.355	474.117	568.999	663.875
1.06625	-0.0368055	-0.0715002	0.00313668	-0.0485071	-0.0094412	-0.0898134	-0.0514019	-0.0347837			1.06625	-0.0368055	94.7718	189.69	284.481	379.364	474.127	569.008	663.868
1.07292	-0.0281264	-0.0673022	0.0111326	-0.0351388	-0.00795078	-0.0771578	-0.0441757	-0.0410762			1.07292	-0.0281264	94.776	189.698	284.495	379.365	474.139	569.016	663.862
1.07958	-0.0256822	-0.0650248	0.0221412	-0.0263814	-0.0092804	-0.0698093	-0.0422919	-0.0478586			1.07958	-0.0256822	94.7783	189.709	284.504	379.364	474.147	569.018	663.855
1.08625	-0.0278283	-0.0647481	0.0336103	-0.0177764	-0.0134526	-0.0669173	-0.0419582	-0.0499661			1.08625	-0.0278283	94.7786	189.72	284.512	379.36	474.15	569.018	663.853
1.09292	-0.0342137	-0.0663983	0.0402908	-0.0108367	-0.0249196	-0.0682505	-0.0422934	-0.0506627			1.09292	-0.0342137	94.7769	189.727	284.519	379.348	474.148	569.018	663.852
1.09958	-0.0369345	-0.066542	0.0472109	-0.0153805	-0.0344908	-0.0708164	-0.0447583	-0.0517601			1.09958	-0.0369345	94.7768	189.734	284.515	379.339	474.146	569.015	663.851
1.10625	-0.0338668	-0.0644616	0.0537155	-0.0240831	-0.0330735	-0.0707234	-0.047103	-0.0449113			1.10625	-0.0338668	94.7788	189.74	284.506	379.34	474.146	569.013	663.858
1.11292	-0.0288954	-0.0646578	0.0573354	-0.0308396	-0.0282311	-0.0731787	-0.0478208	-0.0365244			1.11292	-0.0288954	94.7786	189.744	284.499	379.345	474.143	569.012	663.867
1.11958	-0.0206894	-0.0658619	0.0542355	-0.0347584	-0.0227137	-0.0762654	-0.0425082	-0.0296223			1.11958	-0.0206894	94.7774	189.741	284.495	379.35	474.14	569.017	663.873
1.12625	-0.00991513	-0.0626044	0.0475587	-0.0343941	-0.0136763	-0.0813711	-0.0307351	-0.0225501			1.12625	-0.00991513	94.7807	189.734	284.496	379.36	474.135	569.029	663.881
1.13292	0.00352897	-0.0580181	0.0465418	-0.0308351	2.72238e-06	-0.0817632	-0.0165243	-0.00795021			1.13292	0.00352897	94.7853	189.733	284.499	379.373	474.135	569.043	663.895
1.13958	0.0105246	-0.0487826	0.0480533	-0.0201193	0.0145434	-0.0759233	-0.00161953	0.0117757			1.13958	0.0105246	94.7945	189.735	284.51	379.388	474.141	569.058	663.915
1.14625	0.00762344	-0.0405313	0.0453003	-0.00838332	0.0180768	-0.0740952	0.0108282	0.0219344			1.14625	0.00762344	94.8028	189.732	284.522	379.391	474.142	569.071	663.925
1.15292	0.00208789	-0.0348526	0.0420882	-0.000474693	0.0183916	-0.0725848	0.0171365	0.0247521			1.15292	0.00208789	94.8084	189.729	284.529	379.392	474.144	569.077	663.928
1.15958	-0.000959625	-0.0347622	0.0427578	0.00340428	0.0160162	-0.0679972	0.0173119	0.0281804			1.15958	-0.000959625	94.8085	189.729	284.533	379.389	474.149	569.077	663.931
1.16625	-0.00238132	-0.0400065	0.0454762	0.00111601	0.00962509	-0.059248	0.0102575	0.0291349			1.16625	-0.00238132	94.8033	189.732	284.531	379.383	474.157	569.07	663.932
1.17292	-0.00397156	-0.0429361	0.0421911	-0.0049103	-0.000978068	-0.0514467	0.000875353	0.02096			1.17292	-0.00397156	94.8004	189.729	284.525	379.372	474.165	569.061	663.924
1.17958	-0.0059246	-0.0460997	0.0325869	-0.0117982	-0.0166176	-0.0537905	-0.0120676	0.00635243			1.17958	-0.0059246	94.7972	189.719	284.518	379.357	474.163	569.048	663.909
1.18625	-0.0112654	-0.0496056	0.0312756	-0.0180501	-0.0238674	-0.0594286	-0.0300909	-0.00335243			1.18625	-0.0112654	94.7937	189.718	284.512	379.349	474.157	569.03	663.9
1.19292	-0.0211135	-0.0506282	0.0347211	-0.0234607	-0.0283587	-0.0671363	-0.0473588	-0.00437504			1.19292	-0.0211135	94.7927	189.721	284.506	379.345	474.149	569.012	663.899
1.19958	-0.0333671	-0.0464861	0.0387755	-0.0310383	-0.0312239	-0.0782319	-0.0598929	-0.0054781			1.19958	-0.0333671	94.7968	189.725	284.499	379.342	474.138	569	663.898
1.20625	-0.0373993	-0.0403918	0.0411763	-0.03641	-0.0342953	-0.0877134	-0.063053	-0.00272162			1.20625	-0.0373993	94.8029	189.728	284.493	379.339	474.129	568.997	663.9
1.21292	-0.0344317	-0.0359593	0.0491823	-0.0333004	-0.0323133	-0.092157	-0.0593138	0.00504866			1.21292	-0.0344317	94.8073	189.736	284.497	379.341	474.124	569	663.908
1.21958	-0.0209955	-0.0343124	0.062447	-0.0269199	-0.0195242	-0.0846898	-0.0470452	0.011464			1.21958	-0.0209955	94.809	189.749	284.503	379.354	474.132	569.013	663.915
1.22625	-0.000512778	-0.026075	0.0734164	-0.0167027	-9.19433e-05	-0.0664844	-0.0246825	0.0144562			1.22625	-0.000512778	94.8172	189.76	284.513	379.373	474.15	569.035	663.918
1.23292	0.0183829	-0.0115809	0.0787193	-0.00381894	0.0182814	-0.0437766	0.00229944	0.0155988			1.23292	0.0183829	94.8317	189.765	284.526	379.391	474.173	569.062	663.919
1.23958	0.0270968	0.00156338	0.0769143	0.0093316	0.0260524	-0.0232327	0.0224809	0.0192064			1.23958	0.0270968	94.8449	189.764	284.539	379.399	474.193	569.082	663.922
1.24625	0.0196028	0.00729234	0.0655432	0.0170197	0.0258763	-0.0135559	0.0235517	0.0187364			1.24625	0.0196028	94.8506	189.752	284.547	379.399	474.203	569.083	663.922
1.25292	0.00514831	0.00459362	0.0450883	0.0127553	0.0191657	-0.0126062	0.00838523	0.0117462			1.25292	0.00514831	94.8479	189.732	284.543	379.392	474.204	569.068	663.915
1.25958	-0.0114122	-0.00274384	0.0265576	0.00252291	0.00755483	-0.0195255	-0.0163901	0.0029782			1.25958	-0.0114122	94.8406	189.713	284.532	379.381	474.197	569.043	663.906
1.26625	-0.0255895	-0.0168508	0.0193127	-0.0108057	-0.00564851	-0.0323157	-0.0439293	-0.000638329			1.26625	-0.0255895	94.8265	189.706	284.519	379.368	474.184	569.016	663.902
1.27292	-0.0289628	-0.0346728	0.0230964	-0.02159	-0.0113886	-0.0470129	-0.0640364	0.0020437			1.27292	-0.0289628	94.8086	189.71	284.508	379.362	474.169	568.996	663.905
1.27958	-0.022789	-0.0492869	0.0369158	-0.0249468	-0.00288175	-0.0567347	-0.0705843	0.00888728			1.27958	-0.022789	94.794	189.724	284.505	379.37	474.16	568.989	663.912
1.28625	-0.00967717	-0.054692	0.0598257	-0.0192249	0.013459	-0.0576288	-0.0597205	0.0163567			1.28625	-0.00967717	94.7886	189.746	284.511	379.387	474.159	569	663.919
1.29292	0.00283457	-0.0524886	0.0838905	-0.00513583	0.0281605	-0.055596	-0.0409494	0.0228517			1.29292	0.00283457	94.7908	189.77	284.525	379.401	474.161	569.019	663.926
1.29958	0.0147525	-0.0430701	0.10395	0.013327	0.0423045	-0.051389	-0.0212186	0.0322702			1.29958	0.0147525	94.8002	189.791	284.543	379.416	474.165	569.039	663.935
1.30625	0.0220197	-0.0276144	0.110726	0.0376807	0.048573	-0.0444412	-0.00219965	0.0400965			1.30625	0.0220197	94.8157	189.797	284.568	379.422	474.172	569.058	663.943
1.31292	0.0198361	-0.0177146	0.104502	0.0572919	0.0415858	-0.0379348	0.00880536	0.039029			1.31292	0.0198361	94.8256	189.791	284.587	379.415	474.179	569.069	663.942
1.31958	0.0130431	-0.0202335	0.0889936	0.0641935	0.0203097	-0.038185	0.0079266	0.0279271			1.31958	0.0130431	94.8231	189.776	284.594	379.394	474.178	569.068	663.931
1.32625	0.00548079	-0.0300597	0.0678582	0.0547638	-0.00481738	-0.0507837	-0.00760256	0.0138093			1.32625	0.00548079	94.8132	189.754	284.585	379.368	474.166	569.052	663.917
1.33292	0.00189792	-0.0425628	0.0502041	0.0353538	-0.0250475	-0.0691609	-0.0273086	0.00416728			1.33292	0.00189792	94.8007	189.737	284.565	379.348	474.147	569.032	663.907
1.33958	-0.00159623	-0.0537033	0.0373917	0.015557	-0.0428257	-0.0862291	-0.0458539	-0.000297522			1.33958	-0.00159623	94.7896	189.724	284.545	379.33	474.13	569.014	663.903
1.34625	-0.0126344	-0.0675439	0.0257137	0.000571673	-0.0568055	-0.101861	-0.0613113	-0.00269407			1.34625	-0.0126344	94.7758	189.712	284.53	379.316	474.115	568.998	663.9
1.35292	-0.0220345	-0.0805271	0.0202448	-0.0117193	-0.05976	-0.115607	-0.0728914	-0.00327952			1.35292	-0.0220345	94.7628	189.707	284.518	379.313	474.101	568.987	663.9
1.35958	-0.0271107	-0.0838807	0.0252783	-0.0146898	-0.0464171	-0.120151	-0.0763285	0.00385735			1.35958	-0.0271107	94.7594	189.712	284.515	379.327	474.096	568.983	663.907
1.36625	-0.0267378	-0.073301	0.0392579	-0.00669297	-0.0238275	-0.108911	-0.06871	0.0144371			1.36625	-0.0267378	94.77	189.726	284.523	379.349	474.108	568.991	663.918
1.37292	-0.0292791	-0.0545538	0.0480787	0.0122503	-0.00245253	-0.0876958	-0.0535916	0.0269853			1.37292	-0.0292791	94.7887	189.735	284.542	379.371	474.129	569.006	663.93
1.37958	-0.0381599	-0.040167	0.0457843	0.0271623	0.00894475	-0.0734094	-0.0428269	0.0308817			1.37958	-0.0381599	94.8031	189.732	284.557	379.382	474.143	569.017	663.934
1.38625	-0.0377332	-0.0364469	0.0428555	0.0295754	0.012371	-0.0685623	-0.0378231	0.0236345			1.38625	-0.0377332	94.8069	189.729	284.559	379.386	474.148	569.022	663.927
1.39292	-0.0286457	-0.0314379	0.0446228	0.0266634	0.0141751	-0.0633152	-0.0349188	0.0148153			1.39292	-0.0286457	94.8119	189.731	284.557	379.387	474.153	569.025	663.918
1.39958	-0.0167725	-0.0209508	0.0479638	0.0254023	0.0153617	-0.0526131	-0.0323247	0.00861315			1.39958	-0.0167725	94.8224	189.735	284.555	379.389	474.164	569.027	663.912
1.40625	-0.0117149	-0.0120216	0.0470361	0.0268526	0.0128473	-0.0429118	-0.0327532	0.00562139			1.40625	-0.0117149	94.8313	189.734	284.557	379.386	474.174	569.027	663.909
1.41292	-0.0109478	-0.011127	0.045453	0.0270989	0.00647296	-0.0428878	-0.0378878	0.00174764			1.41292	-0.0109478	94.8322	189.732	284.557	379.38	474.174	569.022	663.905
1.41958	-0.00275219	-0.0131683	0.0504657	0.0260545	0.00142635	-0.0438039	-0.0410832	0.00256732			1.41958	-0.00275219	94.8301	189.737	284.556	379.375	474.173	569.019	663.906
1.42625	0.00394768	-0.00549755	0.0530497	0.0269061	-0.000885276	-0.0412364	-0.0405119	0.0121454			1.42625	0.00394768	94.8378	189.74	284.557	379.372	474.175	569.019	663.915
1.43292	0.00454961	0.00339494	0.0440712	0.0267799	-0.00401347	-0.0385502	-0.0411811	0.0215148			1.43292	0.00454961	94.8467	189.731	284.557	379.369	474.178	569.019	663.925
1.43958	-0.00144107	0.00665398	0.0278047	0.02062	-0.0127262	-0.0461405	-0.0431737	0.0228664			1.43958	-0.00144107	94.85	189.714	284.551	379.36	474.17	569.017	663.926
1.44625	-0.00493076	0.00287264	0.0125874	0.00793924	-0.0260831	-0.060308	-0.0450246	0.0152704			1.44625	-0.00493076	94.8462	189.699	284.538	379.347	474.156	569.015	663.918
1.45292	-0.00380173	-0.00205675	0.00431152	-0.00706803	-0.0372169	-0.0725799	-0.0435409	0.0036653			1.45292	-0.00380173	94.8412	189.691	284.523	379.336	474.144	569.016	663.907
1.45958	-0.0130326	-0.0112476	-0.000744545	-0.0176266	-0.0442804	-0.079241	-0.0440708	-0.0107708			1.45958	-0.0130326	94.8321	189.686	284.512	379.329	474.137	569.016	663.892
1.46625	-0.0330325	-0.025212	0.000375636	-0.028031	-0.0478345	-0.084015	-0.0518464	-0.0299804			1.46625	-0.0330325	94.8181	189.687	284.502	379.325	474.132	569.008	663.873
1.47292	-0.0515664	-0.0357146	0.00978643	-0.0377279	-0.052136	-0.0871663	-0.0630326	-0.0476355			1.47292	-0.0515664	94.8076	189.696	284.492	379.321	474.129	568.997	663.855
1.47958	-0.0620257	-0.0431396	0.0249159	-0.0418484	-0.0541886	-0.085463	-0.0736558	-0.0574448			1.47958	-0.0620257	94.8002	189.712	284.488	379.319	474.131	568.986	663.846
1.48625	-0.0686854	-0.0466072	0.041169	-0.0369015	-0.048106	-0.0788134	-0.0816453	-0.0566208			1.48625	-0.0686854	94.7967	189.728	284.493	379.325	474.138	568.978	663.846
1.49292	-0.0759468	-0.0495733	0.0485454	-0.0254216	-0.037867	-0.0713523	-0.090652	-0.0495733			1.49292	-0.0759468	94.7937	189.735	284.504	379.335	474.145	568.969	663.854
1.49958	-0.0768083	-0.047312	0.0463793	-0.015785	-0.0265672	-0.0689242	-0.0998551	-0.0411132			1.49958	-0.0768083	94.796	189.733	284.514	379.347	474.148	568.96	663.862
1.50625	-0.0668958	-0.0385826	0.0425096	-0.00351714	-0.016303	-0.0703622	-0.100304	-0.0319069			1.50625	-0.0668958	94.8047	189.729	284.526	379.357	474.146	568.96	663.871
1.51292	-0.0568498	-0.0300964	0.039523	0.0112438	-0.00454611	-0.0711512	-0.0951096	-0.022467			1.51292	-0.0568498	94.8132	189.726	284.541	379.369	474.145	568.965	663.881
1.51958	-0.0556133	-0.0273413	0.034782	0.0247766	0.00721651	-0.0700738	-0.0897412	-0.0139899			1.51958	-0.0556133	94.816	189.721	284.555	379.38	474.146	568.97	663.889
1.52625	-0.0572003	-0.0323055	0.0227195	0.0293189	0.017144	-0.0703159	-0.088775	-0.00846368			1.52625	-0.0572003	94.811	189.709	284.559	379.39	474.146	568.971	663.895
1.53292	-0.0530254	-0.0375067	0.014383	0.0220761	0.0263116	-0.0736436	-0.0851782	-0.00365129			1.53292	-0.0530254	94.8058	189.701	284.552	379.4	474.143	568.975	663.899
1.53958	-0.0448828	-0.0388038	0.018396	0.0164817	0.0340862	-0.0741577	-0.0753187	0.00363469			1.53958	-0.0448828	94.8045	189.705	284.546	379.407	474.142	568.984	663.907
1.54625	-0.041021	-0.0412529	0.0278308	0.0163501	0.0396034	-0.0718134	-0.0654173	0.0178749			1.54625	-0.041021	94.802	189.714	284.546	379.413	474.145	568.994	663.921
1.55292	-0.0413879	-0.0478524	0.0323477	0.0241799	0.0342459	-0.0756101	-0.0602624	0.0322562			1.55292	-0.0413879	94.7954	189.719	284.554	379.407	474.141	569	663.935
1.55958	-0.0440421	-0.0570342	0.0310284	0.0278647	0.0199365	-0.0917355	-0.0624861	0.0369027			1.55958	-0.0440421	94.7863	189.718	284.558	379.393	474.125	568.997	663.94
1.56625	-0.0436436	-0.0611479	0.036856	0.0274298	0.00424505	-0.10742	-0.0662041	0.0375574			1.56625	-0.0436436	94.7822	189.723	284.557	379.377	474.109	568.994	663.941
1.57292	-0.0420547	-0.0559653	0.0461893	0.030582	-0.00586425	-0.111765	-0.0673919	0.0389253			1.57292	-0.0420547	94.7873	189.733	284.56	379.367	474.105	568.992	663.942
1.57958	-0.0403689	-0.045141	0.0511425	0.0347764	-0.00932553	-0.107073	-0.0671034	0.045458			1.57958	-0.0403689	94.7982	189.738	284.565	379.364	474.109	568.993	663.949
1.58625	-0.0363881	-0.031988	0.0478934	0.03583	-0.011336	-0.10248	-0.066198	0.047167			1.58625	-0.0363881	94.8113	189.734	284.566	379.362	474.114	568.994	663.95
1.59292	-0.028837	-0.0213028	0.0422758	0.0253721	-0.0089034	-0.0995558	-0.0617932	0.0454544			1.59292	-0.028837	94.822	189.729	284.555	379.364	474.117	568.998	663.949
1.59958	-0.0174592	-0.00943836	0.0365316	0.0166022	-0.0014866	-0.0924818	-0.053913	0.0496894			1.59958	-0.0174592	94.8339	189.723	284.547	379.372	474.124	569.006	663.953
1.60625	-0.0118057	0.00165301	0.0280764	0.0151721	0.007541	-0.0842441	-0.0479515	0.0593503			1.60625	-0.0118057	94.845	189.715	284.545	379.381	474.132	569.012	663.962
1.61292	-0.0155346	0.00470223	0.0187467	0.0183426	0.00931103	-0.079923	-0.0507396	0.0676447			1.61292	-0.0155346	94.848	189.705	284.548	379.383	474.137	569.009	663.971
1.61958	-0.0267085	-0.00537626	0.00841503	0.0191563	0.00175856	-0.081663	-0.0581624	0.0685335			1.61958	-0.0267085	94.8379	189.695	284.549	379.375	474.135	569.002	663.972
1.62625	-0.0387473	-0.0268846	-0.000714711	0.0130259	-0.00943766	-0.0868324	-0.0634801	0.0646681			1.62625	-0.0387473	94.8164	189.686	284.543	379.364	474.13	568.996	663.968
1.63292	-0.0498037	-0.0483398	-0.00889311	0.00632031	-0.0224059	-0.091177	-0.0701396	0.0575181			1.63292	-0.0498037	94.795	189.678	284.536	379.351	474.125	568.99	663.961
1.63958	-0.0552408	-0.064146	-0.0156834	-0.00135212	-0.0323192	-0.091875	-0.0774632	0.0431424			1.63958	-0.0552408	94.7792	189.671	284.529	379.341	474.125	568.982	663.946
1.64625	-0.0591353	-0.0736373	-0.0233802	-0.00855462	-0.0395448	-0.0928447	-0.081221	0.0222069			1.64625	-0.0591353	94.7697	189.663	284.521	379.334	474.124	568.979	663.925
1.65292	-0.0616811	-0.0779843	-0.0244249	-0.0171791	-0.0437002	-0.0944667	-0.0804281	-0.000259813			1.65292	-0.0616811	94.7653	189.662	284.513	379.33	474.122	568.979	663.903
1.65958	-0.0652295	-0.0751815	-0.0207766	-0.0243681	-0.048229	-0.0941618	-0.079976	-0.0189147			1.65958	-0.0652295	94.7681	189.666	284.506	379.325	474.122	568.98	663.884
1.66625	-0.0660037	-0.0666585	-0.0107916	-0.0273264	-0.0481275	-0.0877394	-0.083121	-0.0313725			1.66625	-0.0660037	94.7766	189.676	284.503	379.325	474.129	568.977	663.872
1.67292	-0.0644269	-0.0537491	-0.00161019	-0.0213739	-0.0432324	-0.0758849	-0.0822956	-0.0380135			1.67292	-0.0644269	94.7896	189.685	284.509	379.33	474.141	568.978	663.865
1.67958	-0.0667341	-0.0468065	0.00351673	-0.00938003	-0.0389302	-0.0690477	-0.0775648	-0.0344087			1.67958	-0.0667341	94.7965	189.69	284.521	379.334	474.147	568.982	663.869
1.68625	-0.0708603	-0.0503325	0.00553364	0.000806623	-0.0386465	-0.0666469	-0.0728754	-0.025537			1.68625	-0.0708603	94.793	189.692	284.531	379.335	474.15	568.987	663.878
1.69292	-0.0720736	-0.0596499	0.00152563	0.00896765	-0.040416	-0.0660403	-0.0716577	-0.0157808			1.69292	-0.0720736	94.7837	189.688	284.539	379.333	474.15	568.988	663.887
1.69958	-0.067528	-0.0669542	-0.0028864	0.0141056	-0.0413865	-0.064192	-0.0710404	-0.00973375			1.69958	-0.067528	94.7763	189.684	284.544	379.332	474.152	568.989	663.893
1.70625	-0.0656236	-0.0719427	-0.00973061	0.0188289	-0.0420041	-0.0643239	-0.0730734	-0.00137083			1.70625	-0.0656236	94.7714	189.677	284.549	379.331	474.152	568.987	663.902
1.71292	-0.0682261	-0.0810827	-0.0132314	0.0185015	-0.043713	-0.0707704	-0.0802215	0.0090395			1.71292	-0.0682261	94.7622	189.673	284.548	379.329	474.146	568.98	663.912
1.71958	-0.0697822	-0.0880221	-0.011722	0.0145965	-0.0437742	-0.0776352	-0.08971	0.0116368			1.71958	-0.0697822	94.7553	189.675	284.544	379.329	474.139	568.97	663.915
1.72625	-0.0682225	-0.0918969	-0.00336612	0.011062	-0.0434233	-0.0791349	-0.0932749	0.00633159			1.72625	-0.0682225	94.7514	189.683	284.541	379.33	474.137	568.967	663.909
1.73292	-0.0654253	-0.0909651	0.00695209	0.00952016	-0.0452569	-0.0756888	-0.0905076	0.00201813			1.73292	-0.0654253	94.7523	189.694	284.539	379.328	474.141	568.969	663.905
1.73958	-0.0644999	-0.0936159	0.00912264	0.0111182	-0.0486455	-0.0734893	-0.0876332	0.00318206			1.73958	-0.0644999	94.7497	189.696	284.541	379.325	474.143	568.972	663.906
1.74625	-0.0586736	-0.0983755	0.0107948	0.0136145	-0.047882	-0.0726802	-0.0833984	0.00605181			1.74625	-0.0586736	94.7449	189.697	284.544	379.325	474.144	568.976	663.909
1.75292	-0.0495182	-0.0985983	0.0121504	0.021611	-0.043215	-0.0696523	-0.0736186	0.0129816			1.75292	-0.0495182	94.7447	189.699	284.552	379.33	474.147	568.986	663.916
1.75958	-0.0481324	-0.0989646	0.0103634	0.0294516	-0.0426203	-0.0704731	-0.0612944	0.0216752			1.75958	-0.0481324	94.7443	189.697	284.559	379.331	474.146	568.999	663.925
1.76625	-0.0538285	-0.104046	0.00415567	0.0326062	-0.045789	-0.0775492	-0.0561393	0.0289912			1.76625	-0.0538285	94.7393	189.691	284.563	379.327	474.139	569.004	663.932
1.77292	-0.0581688	-0.110268	0.000951716	0.0330652	-0.0471667	-0.0875843	-0.0562938	0.0318294			1.77292	-0.0581688	94.733	189.688	284.563	379.326	474.129	569.004	663.935
1.77958	-0.0597316	-0.111025	0.00372929	0.0362361	-0.0455061	-0.0966344	-0.0576422	0.0353638			1.77958	-0.0597316	94.7323	189.69	284.566	379.328	474.12	569.002	663.938
1.78625	-0.0627459	-0.108998	0.00491453	0.0366735	-0.0421811	-0.103685	-0.0642088	0.0364377			1.78625	-0.0627459	94.7343	189.692	284.567	379.331	474.113	568.996	663.94
1.79292	-0.0703501	-0.108848	0.000606238	0.0329828	-0.0376971	-0.111194	-0.0743759	0.0322954			1.79292	-0.0703501	94.7345	189.687	284.563	379.336	474.105	568.985	663.935
1.79958	-0.0689417	-0.110123	-0.00208869	0.0286649	-0.0305108	-0.115653	-0.086321	0.0229142			1.79958	-0.0689417	94.7332	189.685	284.559	379.343	474.101	568.973	663.926
1.80625	-0.0636212	-0.108866	-0.00552096	0.0304292	-0.0244223	-0.116893	-0.0946091	0.0155886			1.80625	-0.0636212	94.7344	189.681	284.56	379.349	474.1	568.965	663.919
1.81292	-0.064387	-0.110491	-0.0155782	0.0272894	-0.0247031	-0.117845	-0.10171	0.0111029			1.81292	-0.064387	94.7328	189.671	284.557	379.349	474.099	568.958	663.914
1.81958	-0.0733042	-0.11664	-0.028981	0.0108112	-0.0289689	-0.117802	-0.107694	0.00543004			1.81958	-0.0733042	94.7267	189.658	284.541	379.344	474.099	568.952	663.909
1.82625	-0.0830149	-0.12505	-0.0426393	-0.00995011	-0.0378576	-0.11601	-0.111073	-0.00440993			1.82625	-0.0830149	94.7183	189.644	284.52	379.335	474.1	568.949	663.899
1.83292	-0.0859099	-0.130616	-0.0510797	-0.0313399	-0.0506467	-0.114994	-0.112912	-0.0161753			1.83292	-0.0859099	94.7127	189.636	284.499	379.323	474.102	568.947	663.887
1.83958	-0.0891417	-0.128992	-0.0575323	-0.048192	-0.0622055	-0.115902	-0.113314	-0.0226578			1.83958	-0.0891417	94.7143	189.629	284.482	379.311	474.101	568.946	663.88
1.84625	-0.0918988	-0.119178	-0.0563405	-0.0626277	-0.0657306	-0.118949	-0.109859	-0.0214259			1.84625	-0.0918988	94.7241	189.63	284.467	379.307	474.098	568.95	663.882
1.85292	-0.089005	-0.105932	-0.0464379	-0.0689406	-0.0607157	-0.123319	-0.0995187	-0.0158098			1.85292	-0.089005	94.7374	189.64	284.461	379.312	474.093	568.96	663.887
1.85958	-0.0805684	-0.0958494	-0.0322279	-0.0668369	-0.0552597	-0.130031	-0.0862577	-0.0128798			1.85958	-0.0805684	94.7475	189.654	284.463	379.318	474.086	568.974	663.89
1.86625	-0.0758797	-0.0904348	-0.0220622	-0.0640227	-0.0535409	-0.141846	-0.0770434	-0.013664			1.86625	-0.0758797	94.7529	189.665	284.466	379.32	474.075	568.983	663.889
1.87292	-0.0846995	-0.0943147	-0.0275833	-0.0646377	-0.0647932	-0.15779	-0.0784273	-0.0199281			1.87292	-0.0846995	94.749	189.659	284.465	379.308	474.059	568.981	663.883
1.87958	-0.113337	-0.114062	-0.0538218	-0.0769148	-0.0968289	-0.180488	-0.100263	-0.0396749			1.87958	-0.113337	94.7292	189.633	284.453	379.276	474.036	568.96	663.863
1.88625	-0.161995	-0.153167	-0.102952	-0.107913	-0.153595	-0.218651	-0.149379	-0.0821187			1.88625	-0.161995	94.6901	189.584	284.422	379.22	473.998	568.91	663.821
1.89292	-0.230716	-0.208333	-0.176146	-0.159898	-0.232333	-0.276415	-0.220809	-0.149206			1.89292	-0.230716	94.635	189.51	284.37	379.141	473.94	568.839	663.754
1.89958	-0.317888	-0.279183	-0.267528	-0.23371	-0.330491	-0.358031	-0.312296	-0.234837			1.89958	-0.317888	94.5641	189.419	284.296	379.043	473.858	568.748	663.668
1.90625	-0.412459	-0.366272	-0.367015	-0.323056	-0.440856	-0.451712	-0.417442	-0.330986			1.90625	-0.412459	94.477	189.32	284.207	378.932	473.765	568.642	663.572
1.91292	-0.508876	-0.461344	-0.463776	-0.422172	-0.553104	-0.554644	-0.526965	-0.433211			1.91292	-0.508876	94.382	189.223	284.108	378.82	473.662	568.533	663.47
1.91958	-0.60046	-0.556027	-0.552047	-0.520173	-0.656926	-0.656487	-0.62838	-0.53743			1.91958	-0.60046	94.2873	189.135	284.01	378.716	473.56	568.431	663.366
1.92625	-0.679155	-0.643078	-0.627902	-0.609386	-0.742649	-0.749441	-0.713722	-0.634018			1.92625	-0.679155	94.2002	189.059	283.921	378.631	473.467	568.346	663.269
1.93292	-0.739907	-0.718822	-0.686384	-0.683328	-0.810739	-0.82313	-0.785334	-0.713576			1.93292	-0.739907	94.1245	189	283.847	378.562	473.393	568.274	663.19
1.93958	-0.772788	-0.773307	-0.719738	-0.737136	-0.851279	-0.864216	-0.837436	-0.769492			1.93958	-0.772788	94.07	188.967	283.793	378.522	473.352	568.222	663.134
1.94625	-0.776026	-0.792648	-0.722545	-0.761913	-0.859163	-0.872826	-0.862905	-0.799801			1.94625	-0.776026	94.0507	188.964	283.768	378.514	473.344	568.197	663.103
1.95292	-0.745121	-0.777827	-0.689491	-0.753787	-0.832691	-0.847071	-0.852864	-0.802146			1.95292	-0.745121	94.0655	188.997	283.776	378.541	473.369	568.207	663.101
1.95958	-0.681836	-0.732193	-0.630302	-0.716728	-0.780766	-0.794376	-0.811399	-0.770816			1.95958	-0.681836	94.1111	189.056	283.813	378.592	473.422	568.248	663.132
1.96625	-0.588472	-0.663737	-0.547355	-0.658291	-0.706249	-0.719956	-0.747487	-0.710943			1.96625	-0.588472	94.1796	189.139	283.872	378.667	473.497	568.312	663.192
1.97292	-0.47658	-0.571017	-0.448414	-0.578648	-0.609553	-0.625799	-0.657393	-0.622992			1.97292	-0.47658	94.2723	189.238	283.951	378.764	473.591	568.402	663.28
1.97958	-0.360119	-0.463877	-0.337008	-0.482672	-0.50177	-0.522643	-0.550917	-0.519667			1.97958	-0.360119	94.3794	189.35	284.047	378.871	473.694	568.509	663.383
1.98625	-0.251096	-0.355944	-0.227738	-0.37782	-0.392394	-0.421156	-0.435068	-0.408873			1.98625	-0.251096	94.4874	189.459	284.152	378.981	473.795	568.625	663.494
1.99292	-0.147665	-0.255184	-0.129403	-0.275487	-0.284913	-0.323961	-0.326774	-0.300007			1.99292	-0.147665	94.5881	189.557	284.254	379.088	473.893	568.733	663.603
1.99958	-0.0385558	-0.155599	-0.0248419	-0.174596	-0.166785	-0.219136	-0.219388	-0.187547			1.99958	-0.0385558	94.6877	189.662	284.355	379.206	473.997	568.84	663.716
2.00625	0.0898507	-0.0390383	0.104797	-0.0584013	-0.0294321	-0.0918429	-0.0989883	-0.057635			2.00625	0.0898507	94.8043	189.791	284.472	379.344	474.125	568.961	663.845
2.01292	0.267285	0.110051	0.287633	0.0867679	0.152899	0.0774839	0.0469962	0.105282			2.01292	0.267285	94.9534	189.974	284.617	379.526	474.294	569.107	664.008
2.01958	0.540176	0.329881	0.555991	0.29168	0.426836	0.32574	0.258156	0.33608			2.01958	0.540176	95.1732	190.243	284.822	379.8	474.542	569.318	664.239
2.02625	0.965028	0.670022	0.967991	0.597979	0.8497	0.708877	0.58829	0.684804			2.02625	0.965028	95.5133	190.655	285.128	380.223	474.925	569.648	664.588
2.03292	1.59451	1.19075	1.59047	1.06291	1.47452	1.28579	1.10439	1.21316			2.03292	1.59451	96.034	191.277	285.593	380.848	475.502	570.164	665.116
2.03958	2.47506	1.94363	2.48443	1.7399	2.3526	2.10797	1.85339	1.97176			2.03958	2.47506	96.7869	192.171	286.27	381.726	476.324	570.913	665.875
2.04625	3.65598	2.9788	3.69322	2.67634	3.54267	3.22554	2.88321	3.0117			2.04625	3.65598	97.8221	193.38	287.206	382.916	477.442	571.943	666.915
2.05292	5.17841	4.34209	5.25047	3.92303	5.08707	4.67764	4.23998	4.37928			2.05292	5.17841	99.1854	194.937	288.453	384.46	478.894	573.3	668.282
2.05958	7.0746	6.06597	7.18646	5.5199	7.00809	6.49646	5.95798	6.11127			2.05958	7.0746	100.909	196.873	290.05	386.381	480.713	575.018	670.014
2.06625	9.36268	8.17333	9.52288	7.4976	9.31746	8.69965	8.05888	8.22912			2.06625	9.36268	103.017	199.209	292.028	388.691	482.916	577.119	672.132
2.07292	12.068	10.6861	12.2795	9.87193	12.0435	11.3098	10.5581	10.7553			2.07292	12.068	105.529	201.966	294.402	391.417	485.526	579.618	674.658
2.07958	15.2248	13.6381	15.4768	12.6712	15.2234	14.3618	13.4939	13.7239			2.07958	15.2248	108.481	205.163	297.201	394.597	488.578	582.554	677.627
2.08625	18.8773	17.0609	19.1603	15.9288	18.8961	17.8908	16.9012	17.1643			2.08625	18.8773	111.904	208.847	300.459	398.269	492.107	585.961	681.067
2.09292	23.0801	21.0016	23.3945	19.6876	23.1107	21.9529	20.8294	21.1247			2.09292	23.0801	115.845	213.081	304.218	402.484	496.169	589.889	685.028
2.09958	27.9017	25.5295	28.262	24.006	27.9465	26.6214	25.3464	25.672			2.09958	27.9017	120.373	217.949	308.536	407.32	500.838	594.406	689.575
2.10625	33.4465	30.7378	33.8644	28.9611	33.5106	31.9954	30.5408	30.8985			2.10625	33.4465	125.581	223.551	313.491	412.884	506.212	599.601	694.802
2.11292	39.8584	36.7454	40.3423	34.6653	39.9492	38.2036	36.5337	36.919			2.11292	39.8584	131.589	230.029	319.195	419.322	512.42	605.593	700.822
2.11958	47.3293	43.7089	47.891	41.2688	47.4567	45.4234	43.4836	43.9025			2.11958	47.3293	138.552	237.578	325.799	426.83	519.64	612.543	707.806
2.12625	56.1132	51.8507	56.7745	48.9787	56.2933	53.9053	51.6173	52.093			2.12625	56.1132	146.694	246.461	333.509	435.667	528.122	620.677	715.996
2.13292	66.5518	61.4738	67.3452	58.0694	66.8182	63.9797	61.2389	61.8085			2.13292	66.5518	156.317	257.032	342.599	446.191	538.196	630.299	725.712
2.13958	79.1062	72.9866	80.0749	68.9111	79.5119	76.0892	72.7604	73.4777			2.13958	79.1062	167.83	269.762	353.441	458.885	550.306	641.82	737.381
2.14625	94.3572	86.9244	95.5683	81.9963	94.9989	90.8157	86.7295	87.6669			2.14625	94.3572	181.768	285.255	366.526	474.372	565.032	655.789	751.57
2.15292	112.956	103.927	114.501	97.9424	114	108.85	103.817	105.084			2.15292	112.956	198.77	304.188	382.472	493.373	583.066	672.877	768.987
2.15958	135.465	124.646	137.456	117.431	137.172	130.856	124.72	126.461			2.15958	135.465	219.489	327.143	401.961	516.545	605.072	693.78	790.365
2.16625	162.002	149.479	164.551	141.021	164.777	157.185	149.917	152.312			2.16625	162.002	244.322	354.238	425.551	544.15	631.401	718.976	816.215
2.17292	191.668	178.103	194.874	168.765	196.105	187.359	179.203	182.473			2.17292	191.668	272.947	384.561	453.295	575.478	661.575	748.263	846.376
2.17958	222.004	208.859	225.933	199.608	228.86	219.444	211.061	215.456			2.17958	222.004	303.703	415.62	484.138	608.233	693.661	780.121	879.359
2.18625	249.003	238.419	253.661	230.884	258.992	249.778	242.243	248.013			2.18625	249.003	333.263	443.347	515.414	638.366	723.994	811.302	911.916
2.19292	267.956	262.214	273.255	258.386	281.463	273.536	268.096	275.424			2.19292	267.956	357.057	462.942	542.915	660.836	747.752	837.156	939.327
2.19958	274.81	275.627	280.561	277.271	291.669	286.043	283.745	292.652			2.19958	274.81	370.47	470.248	561.8	671.042	760.26	852.805	956.555
2.20625	267.423	275.41	273.357	283.468	286.87	284.187	285.56	295.842			2.20625	267.423	370.253	463.044	567.998	666.243	758.404	854.619	959.745
2.21292	246.248	260.68	252.064	274.938	267.022	267.374	272.28	283.483			2.21292	246.248	355.523	441.751	559.468	646.395	741.59	841.34	947.387
2.21958	214.322	233.27	219.735	252.336	234.893	237.803	245.452	256.936			2.21958	214.322	328.113	409.422	536.866	614.266	712.02	814.512	920.839
2.22625	176.521	197.324	181.301	218.938	195.432	199.992	209.119	220.181			2.22625	176.521	292.168	370.988	503.468	574.805	674.208	778.179	884.084
2.23292	138.227	158.226	142.237	179.825	154.421	159.551	168.786	178.797			2.23292	138.227	253.069	331.923	464.355	533.794	633.768	737.846	842.7
2.23958	103.864	121.094	107.077	140.494	116.879	121.635	129.881	138.397			2.23958	103.864	215.938	296.763	425.024	496.252	595.852	698.941	802.3
2.24625	75.9506	89.4976	78.4386	105.384	85.8972	89.6923	96.3504	103.175			2.24625	75.9506	184.341	268.125	389.914	465.27	563.909	665.41	767.078
2.25292	55.0351	64.9311	56.9235	76.9712	62.4075	65.0441	70.0134	75.1955			2.25292	55.0351	159.774	246.61	361.501	441.781	539.261	639.073	739.099
2.25958	40.2892	47.1315	41.7201	55.7302	45.7276	47.2913	50.7979	54.573			2.25958	40.2892	141.975	231.407	340.26	425.101	521.508	619.858	718.476
2.26625	30.3105	34.8701	31.4138	40.7735	34.4101	35.1095	37.5071	40.1854			2.26625	30.3105	129.713	221.1	325.303	413.783	509.326	606.567	704.088
2.27292	23.6956	26.6781	24.5754	30.6502	26.9255	26.9837	28.6094	30.489			2.27292	23.6956	121.521	214.262	315.18	406.299	501.2	597.669	694.392
2.27958	19.3117	21.2653	20.0483	23.9294	22.0002	21.6062	22.7327	24.0533			2.27958	19.3117	116.109	209.735	308.459	401.373	495.823	591.792	687.956
2.28625	16.349	17.6531	16.995	19.4693	18.7046	18.0062	18.8291	19.7693			2.28625	16.349	112.496	206.682	303.999	398.078	492.223	587.889	683.672
2.29292	14.2798	15.1738	14.8634	16.4519	16.4122	15.5267	16.1671	16.8532			2.29292	14.2798	110.017	204.55	300.982	395.785	489.743	585.227	680.756
2.29958	12.7653	13.4026	13.2969	14.337	14.7271	13.7421	14.2718	14.7845			2.29958	12.7653	108.246	202.983	298.867	394.1	487.959	583.332	678.688
2.30625	11.5906	12.0648	12.0735	12.7799	13.4003	12.3822	12.8466	13.2387			2.30625	11.5906	106.908	201.76	297.31	392.774	486.599	581.906	677.142
2.31292	10.6164	10.9801	11.0545	11.5669	12.2839	11.2782	11.7073	12.0158			2.31292	10.6164	105.823	200.741	296.097	391.657	485.495	580.767	675.919
2.31958	9.75595	10.0455	10.1561	10.5641	11.2904	10.3288	10.7342	10.9844			2.31958	9.75595	104.889	199.843	295.094	390.664	484.545	579.794	674.888
2.32625	8.96504	9.21074	9.33497	9.68888	10.3765	9.47325	9.86298	10.0652			2.32625	8.96504	104.054	199.022	294.219	389.75	483.69	578.923	673.968
2.33292	8.22435	8.4502	8.56937	8.89468	9.52491	8.68077	9.05875	9.22268			2.33292	8.22435	103.294	198.256	293.425	388.898	482.897	578.119	673.126
2.33958	7.52861	7.74081	7.85136	8.15711	8.72453	7.93986	8.30362	8.4451			2.33958	7.52861	102.584	197.538	292.687	388.098	482.156	577.363	672.348
2.34625	6.87662	7.07521	7.17775	7.46693	7.97433	7.25036	7.59474	7.72228			2.34625	6.87662	101.919	196.864	291.997	387.348	481.467	576.655	671.625
2.35292	6.27448	6.45926	6.55773	6.81943	7.27985	6.61398	6.93325	7.05435			2.35292	6.27448	101.303	196.244	291.349	386.653	480.83	575.993	670.957
2.35958	5.7365	5.90086	6.00162	6.22687	6.65711	6.04229	6.33185	6.45018			2.35958	5.7365	100.744	195.688	290.757	386.03	480.259	575.392	670.353
2.36625	5.26802	5.40825	5.51494	5.69894	6.10682	5.54292	5.79465	5.92085			2.36625	5.26802	100.252	195.202	290.229	385.48	479.759	574.854	669.824
2.37292	4.86059	4.97866	5.09311	5.2403	5.62232	5.1102	5.32462	5.4636			2.37292	4.86059	99.822	194.78	289.77	384.996	479.327	574.384	669.367
2.37958	4.50448	4.6087	4.73124	4.84843	5.20145	4.73431	4.91945	5.06933			2.37958	4.50448	99.452	194.418	289.378	384.575	478.951	573.979	668.972
2.38625	4.1967	4.29205	4.42673	4.518	4.84465	4.40858	4.57324	4.73122			2.38625	4.1967	99.1354	194.113	289.048	384.218	478.625	573.633	668.634
2.39292	3.93564	4.02995	4.17149	4.2444	4.54519	4.13242	4.28606	4.44432			2.39292	3.93564	98.8733	193.858	288.774	383.918	478.349	573.346	668.347
2.39958	3.70915	3.81484	3.95567	4.01594	4.28295	3.89648	4.04287	4.19821			2.39958	3.70915	98.6581	193.642	288.546	383.656	478.113	573.103	668.101
2.40625	3.50987	3.63152	3.7702	3.82126	4.04656	3.69167	3.83189	3.97866			2.40625	3.50987	98.4748	193.457	288.351	383.42	477.908	572.892	667.882
2.41292	3.34129	3.4719	3.60859	3.64817	3.84008	3.51538	3.64553	3.78041			2.41292	3.34129	98.3152	193.295	288.178	383.213	477.732	572.705	667.684
2.41958	3.19805	3.33146	3.45924	3.49634	3.66223	3.36308	3.48321	3.60325			2.41958	3.19805	98.1748	193.146	288.026	383.035	477.58	572.543	667.506
2.42625	3.0701	3.20919	3.31516	3.35802	3.49918	3.22081	3.33767	3.44046			2.42625	3.0701	98.0525	193.002	287.888	382.872	477.437	572.397	667.344
2.43292	2.94585	3.0943	3.17066	3.22545	3.33727	3.07961	3.20052	3.28695			2.43292	2.94585	97.9376	192.857	287.755	382.71	477.296	572.26	667.19
2.43958	2.82773	2.97799	3.03007	3.0912	3.17733	2.93714	3.06911	3.14107			2.43958	2.82773	97.8213	192.717	287.621	382.551	477.154	572.129	667.044
2.44625	2.71685	2.85774	2.89468	2.95724	3.03194	2.79867	2.94745	3.0089			2.44625	2.71685	97.701	192.581	287.487	382.405	477.015	572.007	666.912
2.45292	2.60565	2.73566	2.76489	2.83258	2.89977	2.66323	2.83391	2.88777			2.45292	2.60565	97.579	192.451	287.362	382.273	476.88	571.894	666.791
2.45958	2.49664	2.61332	2.64899	2.7157	2.77308	2.53199	2.71902	2.7702			2.45958	2.49664	97.4566	192.336	287.246	382.146	476.748	571.779	666.673
2.46625	2.39358	2.49481	2.54719	2.60769	2.65226	2.41515	2.60314	2.65836			2.46625	2.39358	97.3381	192.234	287.138	382.025	476.632	571.663	666.561
2.47292	2.30168	2.38009	2.4567	2.50528	2.54228	2.31471	2.48558	2.55127			2.47292	2.30168	97.2234	192.143	287.035	381.915	476.531	571.545	666.454
2.47958	2.21755	2.2756	2.36865	2.41045	2.44695	2.22839	2.37407	2.44917			2.47958	2.21755	97.1189	192.055	286.94	381.82	476.445	571.434	666.352
2.48625	2.14111	2.18158	2.28381	2.32231	2.3592	2.15411	2.27002	2.34848			2.48625	2.14111	97.0249	191.97	286.852	381.732	476.371	571.33	666.252
2.49292	2.07395	2.10046	2.20408	2.23959	2.27855	2.09014	2.18335	2.25925			2.49292	2.07395	96.9438	191.891	286.769	381.652	476.307	571.243	666.162
2.49958	2.01311	2.03067	2.12632	2.16206	2.20342	2.03056	2.11237	2.18373			2.49958	2.01311	96.874	191.813	286.692	381.577	476.247	571.172	666.087
2.50625	1.95644	1.97105	2.05074	2.08741	2.13442	1.9713	2.04913	2.11744			2.50625	1.95644	96.8143	191.737	286.617	381.508	476.188	571.109	666.021
2.51292	1.89787	1.91726	1.97543	2.01769	2.0693	1.90973	1.99012	2.05412			2.51292	1.89787	96.7606	191.662	286.548	381.442	476.126	571.05	665.957
2.51958	1.84013	1.86222	1.90738	1.95523	2.01076	1.84645	1.92974	1.98858			2.51958	1.84013	96.7055	191.594	286.485	381.384	476.063	570.99	665.892
2.52625	1.77967	1.80916	1.84991	1.90118	1.95955	1.7848	1.86841	1.92932			2.52625	1.77967	96.6525	191.537	286.431	381.333	476.001	570.928	665.832
2.53292	1.71441	1.75728	1.79956	1.85051	1.90692	1.7261	1.80117	1.8722			2.53292	1.71441	96.6006	191.486	286.38	381.28	475.943	570.861	665.775
2.53958	1.64712	1.70423	1.75596	1.8003	1.85049	1.67273	1.73077	1.81629			2.53958	1.64712	96.5475	191.443	286.33	381.224	475.889	570.791	665.719
2.54625	1.58525	1.65102	1.71626	1.74797	1.7949	1.62392	1.66517	1.76212			2.54625	1.58525	96.4943	191.403	286.278	381.168	475.84	570.725	665.665
2.55292	1.53887	1.60438	1.68553	1.7014	1.7472	1.58296	1.61331	1.71596			2.55292	1.53887	96.4477	191.372	286.231	381.12	475.799	570.673	665.619
2.55958	1.50293	1.56587	1.6508	1.66292	1.69774	1.54893	1.57611	1.67793			2.55958	1.50293	96.4092	191.337	286.193	381.071	475.765	570.636	665.581
2.56625	1.47198	1.52618	1.60456	1.6246	1.63685	1.51298	1.54164	1.6349			2.56625	1.47198	96.3695	191.291	286.155	381.01	475.729	570.601	665.538
2.57292	1.44291	1.48024	1.55276	1.57739	1.57027	1.47027	1.50371	1.58419			2.57292	1.44291	96.3235	191.239	286.107	380.943	475.687	570.564	665.487
2.57958	1.41183	1.43419	1.49802	1.52527	1.50359	1.42224	1.46325	1.53051			2.57958	1.41183	96.2775	191.185	286.055	380.877	475.639	570.523	665.434
2.58625	1.37681	1.38715	1.44355	1.47309	1.44015	1.3711	1.42075	1.47441			2.58625	1.37681	96.2305	191.13	286.003	380.813	475.588	570.481	665.378
2.59292	1.33126	1.33877	1.38421	1.41965	1.37649	1.31624	1.37197	1.41601			2.59292	1.33126	96.1821	191.071	285.95	380.75	475.533	570.432	665.319
2.59958	1.28321	1.29007	1.33151	1.36325	1.32016	1.2593	1.31576	1.36208			2.59958	1.28321	96.1334	191.018	285.893	380.693	475.476	570.376	665.265
2.60625	1.23836	1.24878	1.28812	1.31305	1.2752	1.20549	1.26432	1.32269			2.60625	1.23836	96.0921	190.975	285.843	380.648	475.422	570.324	665.226
2.61292	1.19967	1.21599	1.24738	1.27111	1.23443	1.15658	1.22306	1.29228			2.61292	1.19967	96.0593	190.934	285.801	380.608	475.373	570.283	665.195
2.61958	1.17207	1.18592	1.21165	1.23213	1.20117	1.11726	1.1883	1.26031			2.61958	1.17207	96.0292	190.898	285.762	380.574	475.334	570.248	665.163
2.62625	1.15325	1.15873	1.19051	1.20068	1.17843	1.08916	1.15634	1.23121			2.62625	1.15325	96.002	190.877	285.731	380.552	475.306	570.216	665.134
2.63292	1.14215	1.13588	1.18614	1.17866	1.1686	1.0695	1.13147	1.21122			2.63292	1.14215	95.9792	190.873	285.709	380.542	475.286	570.191	665.114
2.63958	1.13192	1.11815	1.18536	1.1629	1.1657	1.05397	1.1176	1.19588			2.63958	1.13192	95.9615	190.872	285.693	380.539	475.27	570.177	665.099
2.64625	1.12187	1.10353	1.1807	1.14295	1.16594	1.03454	1.10827	1.17124			2.64625	1.12187	95.9468	190.867	285.673	380.539	475.251	570.168	665.074
2.65292	1.11118	1.08829	1.17421	1.1232	1.17304	1.01469	1.0965	1.14026			2.65292	1.11118	95.9316	190.861	285.653	380.546	475.231	570.156	665.043
2.65958	1.09958	1.07848	1.1689	1.11043	1.18027	0.999915	1.08354	1.11997			2.65958	1.09958	95.9218	190.855	285.64	380.553	475.216	570.143	665.023
2.66625	1.08894	1.07524	1.15676	1.1023	1.18295	0.992192	1.06948	1.11053			2.66625	1.08894	95.9185	190.843	285.632	380.556	475.209	570.129	665.014
2.67292	1.07813	1.07415	1.13609	1.09388	1.17459	0.988148	1.05545	1.0999			2.67292	1.07813	95.9175	190.823	285.624	380.548	475.205	570.115	665.003
2.67958	1.06328	1.06389	1.10876	1.08427	1.15594	0.98296	1.03722	1.08011			2.67958	1.06328	95.9072	190.795	285.614	380.529	475.199	570.097	664.983
2.68625	1.04296	1.04259	1.07665	1.07826	1.12667	0.976701	1.01303	1.0588			2.68625	1.04296	95.8859	190.763	285.608	380.5	475.193	570.073	664.962
2.69292	1.01946	1.01432	1.03749	1.06914	1.08335	0.964187	0.977219	1.03196			2.69292	1.01946	95.8576	190.724	285.599	380.457	475.181	570.037	664.935
2.69958	0.989062	0.980208	0.980853	1.04815	1.02721	0.934375	0.92956	0.984022			2.69958	0.989062	95.8235	190.667	285.578	380.4	475.151	569.989	664.887
2.70625	0.890452	0.915265	0.839496	1.00085	0.913322	0.855493	0.857368	0.891423			2.70625	0.890452	95.7586	190.526	285.531	380.287	475.072	569.917	664.795
2.71292	0.364815	0.667287	0.175643	0.853451	0.4364	0.515857	0.614649	0.597669			2.71292	0.364815	95.5106	189.862	285.383	379.81	474.732	569.674	664.501
2.71958	-2.06152	-0.563021	-2.78093	0.126695	-1.74247	-1.12428	-0.584796	-0.788088			2.71958	-2.06152	94.2803	186.906	284.657	377.631	473.092	568.475	663.115
2.72625	-10.046	-5.32736	-12.3604	-3.03798	-9.17719	-7.11895	-5.35246	-6.20808			2.72625	-10.046	89.5159	177.326	281.492	370.196	467.098	563.707	657.695
2.73292	-29.0167	-18.5542	-34.93	-13.0323	-27.6011	-22.8808	-18.9829	-21.5549			2.73292	-29.0167	76.2891	154.757	271.498	351.772	451.336	550.077	642.348
2.73958	-62.8675	-45.6477	-74.9638	-36.064	-61.8503	-53.7059	-47.7176	-53.6796			2.73958	-62.8675	49.1956	114.723	248.466	317.523	420.511	521.342	610.224
2.74625	-109.807	-88.1187	-130.139	-76.1655	-111.257	-100.199	-93.9951	-105.159			2.74625	-109.807	6.72464	59.548	208.364	268.116	374.017	475.065	558.744
2.75292	-161.701	-140.595	-190.575	-130.602	-168.063	-155.883	-152.613	-170.131			2.75292	-161.701	-45.7522	-0.888375	153.927	211.311	318.333	416.447	493.772
2.75958	-207.93	-192.712	-243.427	-189.519	-220.925	-209.829	-212.156	-235.908			2.75958	-207.93	-97.8683	-53.7405	95.0108	158.448	264.387	356.904	427.995
2.76625	-239.444	-233.837	-277.849	-240.565	-259.578	-251.413	-260.3	-288.738			2.76625	-239.444	-138.993	-88.1628	43.965	119.796	222.803	308.76	375.165
2.77292	-250.399	-256.123	-286.994	-273.485	-276.982	-272.95	-287.643	-318.061			2.77292	-250.399	-161.28	-97.3075	11.0453	102.391	201.266	281.417	345.843
2.77958	-239.068	-255.478	-269.058	-281.893	-270.285	-270.725	-288.956	-318.055			2.77958	-239.068	-160.634	-79.3717	2.63644	109.089	203.491	280.104	345.848
2.78625	-209.405	-232.891	-229.166	-264.357	-242.462	-246.515	-264.615	-289.292			2.78625	-209.405	-138.047	-39.4789	20.173	136.911	227.702	304.445	374.611
2.79292	-170.593	-195.502	-178.765	-226.158	-202.489	-208.26	-222.055	-240.253			2.79292	-170.593	-100.659	10.9217	58.3723	176.884	265.956	347.005	423.65
2.79958	-132.525	-153.947	-130.239	-178.418	-161.132	-166.7	-173.421	-184.579			2.79958	-132.525	-59.1039	59.448	106.112	218.242	307.517	395.639	479.324
2.80625	-101.089	-116.901	-90.9338	-132.728	-125.524	-129.852	-129.342	-134.279			2.80625	-101.089	-22.058	98.7528	151.802	253.849	344.364	439.718	529.624
2.81292	-77.0946	-87.6747	-61.8437	-95.6453	-97.2853	-100.33	-94.5073	-94.8273			2.81292	-77.0946	7.16857	127.843	188.885	282.088	373.886	474.552	569.076
2.81958	-58.669	-65.2255	-40.555	-67.8001	-74.6763	-76.8125	-68.2705	-65.6652			2.81958	-58.669	29.6178	149.132	216.73	304.697	397.404	500.789	598.238
2.82625	-43.7704	-47.1763	-24.2461	-46.8152	-55.4456	-57.0394	-47.966	-43.8242			2.82625	-43.7704	47.667	165.44	237.715	323.928	417.177	521.094	620.079
2.83292	-31.0476	-31.5971	-10.7748	-30.0976	-38.0242	-39.3328	-31.1972	-26.503			2.83292	-31.0476	63.2462	178.912	254.432	341.349	434.884	537.863	637.4
2.83958	-19.6973	-17.258	1.43576	-15.7709	-21.4643	-22.7022	-16.263	-11.6647			2.83958	-19.6973	77.5853	191.122	268.759	357.909	451.514	552.797	652.238
2.84625	-9.08544	-3.28583	13.5796	-2.47378	-5.06973	-6.44673	-1.96038	2.18445			2.84625	-9.08544	91.5575	203.266	282.056	374.303	467.77	567.099	666.088
2.85292	1.37962	11.0505	26.5722	10.8425	11.7907	10.089	12.6319	16.2008			2.85292	1.37962	105.894	216.259	295.372	391.164	484.306	581.692	680.104
2.85958	12.2219	26.3834	41.0759	25.0241	29.6712	27.4818	28.2333	31.228			2.85958	12.2219	121.227	230.763	309.554	409.044	501.698	597.293	695.131
2.86625	23.8526	43.1906	57.466	40.667	48.9134	46.1377	45.3009	47.7796			2.86625	23.8526	138.034	247.153	325.197	428.287	520.354	614.361	711.683
2.87292	36.6201	61.7311	75.8833	58.0894	69.6124	66.2038	63.9905	66.0269			2.87292	36.6201	156.574	265.57	342.619	448.986	540.42	633.05	729.93
2.87958	51.1305	82.1641	96.5317	77.3777	91.8252	87.7289	84.2365	85.8806			2.87958	51.1305	177.007	286.218	361.908	471.198	561.945	653.296	749.784
2.88625	68.803	105.017	120.333	98.7156	116.261	111.254	106.272	107.491			2.88625	68.803	199.86	310.019	383.245	495.634	585.47	675.332	771.394
2.89292	92.1325	131.762	149.394	123.085	145.003	138.63	131.519	132.17			2.89292	92.1325	226.605	339.081	407.615	524.376	612.847	700.579	796.073
2.89958	123.985	164.757	186.445	152.767	181.279	173.069	162.993	162.989			2.89958	123.985	259.601	376.131	437.297	560.652	647.286	732.053	826.892
2.90625	165.985	206.081	233.116	190.727	227.785	217.682	204.246	203.854			2.90625	165.985	300.924	422.802	475.257	607.158	691.899	773.306	867.757
2.91292	217.006	255.831	288.218	238.767	284.562	273.221	257.089	257.181			2.91292	217.006	350.674	477.905	523.297	663.935	747.438	826.149	921.084
2.91958	272.726	311.087	347.177	295.703	347.894	336.636	319.708	321.74			2.91958	272.726	405.93	536.864	580.233	727.267	810.852	888.768	985.643
2.92625	326.341	366.074	402.805	356.786	410.72	401.228	386.312	391.999			2.92625	326.341	460.918	592.491	641.316	790.093	875.444	955.372	1055.9
2.93292	370.055	413.326	446.842	414.522	464.076	458.003	448.186	459.042			2.93292	370.055	508.169	636.529	699.051	843.449	932.219	1017.25	1122.95
2.93958	397.062	445.444	472.019	460.278	499.232	497.747	495.594	512.44			2.93958	397.062	540.288	661.706	744.808	878.605	971.964	1064.65	1176.34
2.94625	403.553	457.164	474.267	486.448	510.255	513.622	520.361	542.957			2.94625	403.553	552.007	663.954	770.978	889.628	987.839	1089.42	1206.86
2.95292	389.906	447.073	454.132	488.791	496.039	503.477	518.52	545.484			2.95292	389.906	541.916	643.819	773.32	875.412	977.694	1087.58	1209.39
2.95958	360.286	418.054	416.469	467.905	460.61	470.57	491.702	520.83			2.95958	360.286	512.897	606.155	752.435	839.983	944.787	1060.76	1184.73
2.96625	320.891	376.066	368.454	428.859	411.356	422.095	446.283	475.225			2.96625	320.891	470.91	558.141	713.389	790.73	896.311	1015.34	1139.13
2.97292	277.892	328.001	317.197	379.109	356.367	366.448	390.804	417.728			2.97292	277.892	422.844	506.884	663.639	735.74	840.664	959.864	1081.63
2.97958	236.026	279.738	268.083	326.003	302.248	310.805	333.229	357.198			2.97958	236.026	374.582	457.769	610.533	681.621	785.021	902.289	1021.1
2.98625	198.148	235.199	224.264	275.101	253.188	259.912	279.278	300.233			2.98625	198.148	330.042	413.95	559.63	632.561	734.129	848.338	964.136
2.99292	165.473	196.327	186.961	229.647	211.062	216.049	232.058	250.532			2.99292	165.473	291.17	376.647	514.177	590.435	690.265	801.118	914.435
2.99958	138.113	163.586	156.104	190.913	176.088	179.65	192.548	209.297			2.99958	138.113	258.429	345.791	475.443	555.462	653.867	761.608	873.2
3.00625	115.59	136.572	130.958	158.862	147.561	150.076	160.366	176.035			3.00625	115.59	231.416	320.645	443.392	526.934	624.293	729.426	839.938
3.01292	97.1918	114.495	110.575	132.782	124.427	126.25	134.489	149.426			3.01292	97.1918	209.338	300.262	417.312	503.8	600.466	703.549	813.329
3.01958	82.1677	96.4916	94.0245	111.721	105.629	107.052	113.747	127.996			3.01958	82.1677	191.335	283.711	396.251	485.002	581.268	682.807	791.899
3.02625	69.8187	81.7566	80.4885	94.7226	90.246	91.4866	97.0589	110.472			3.02625	69.8187	176.6	270.175	379.252	469.619	565.703	666.119	774.375
3.03292	59.5565	69.5978	69.2913	80.9309	77.5283	78.7293	83.5123	95.8963			3.03292	59.5565	164.441	258.978	365.461	456.902	552.946	652.572	759.799
3.03958	50.93	59.4608	59.8987	69.6214	66.8879	68.1205	72.3628	83.5826			3.03958	50.93	154.304	249.585	354.151	446.261	542.337	641.423	747.486
3.04625	43.6133	50.9276	51.9021	60.2096	57.8763	59.156	63.027	73.0424			3.04625	43.6133	145.771	241.589	344.739	437.25	533.372	632.087	736.945
3.05292	37.3832	43.7022	45.0125	52.2438	50.1688	51.4752	55.0654	63.9225			3.05292	37.3832	138.545	234.699	336.774	429.542	525.692	624.125	727.826
3.05958	32.0922	37.58	39.0442	45.408	43.5462	44.8399	48.1755	55.9621			3.05958	32.0922	132.423	228.731	329.938	422.919	519.056	617.235	719.865
3.06625	27.6414	32.4184	33.883	39.5002	37.8655	39.1016	42.1619	48.9756			3.06625	27.6414	127.262	223.57	324.03	417.239	513.318	611.222	712.879
3.07292	23.9513	28.1083	29.4584	34.3964	33.032	34.1661	36.9081	42.8368			3.07292	23.9513	122.952	219.145	318.926	412.405	508.383	605.968	706.74
3.07958	20.9291	24.551	25.7104	30.0164	28.9637	29.9641	32.3492	37.4642			3.07958	20.9291	119.394	215.397	314.546	408.337	504.181	601.409	701.367
3.08625	18.4739	21.643	22.5771	26.2922	25.5759	26.4303	28.4339	32.8015			3.08625	18.4739	116.486	212.264	310.822	404.949	500.647	597.494	696.705
3.09292	16.4876	19.2769	19.987	23.1618	22.7826	23.4955	25.1116	28.8037			3.09292	16.4876	114.12	209.674	307.692	402.156	497.712	594.171	692.707
3.09958	14.8824	17.3518	17.8606	20.5597	20.4947	21.0788	22.3233	25.4194			3.09958	14.8824	112.195	207.547	305.09	399.868	495.295	591.383	689.322
3.10625	13.5788	15.7846	16.1217	18.4119	18.6275	19.0964	20.0067	22.5886			3.10625	13.5788	110.628	205.808	302.942	398.001	493.313	589.066	686.492
3.11292	12.5023	14.5012	14.691	16.6453	17.0947	17.4649	18.093	20.2409			3.11292	12.5023	109.345	204.378	301.175	396.468	491.681	587.153	684.144
3.11958	11.5997	13.4349	13.5013	15.1875	15.8247	16.1118	16.5096	18.3034			3.11958	11.5997	108.278	203.188	299.717	395.198	490.328	585.569	682.207
3.12625	10.8335	12.5326	12.5033	13.9787	14.7572	14.9807	15.1942	16.703			3.12625	10.8335	107.376	202.19	298.509	394.13	489.197	584.254	680.606
3.13292	10.1783	11.7619	11.6638	12.9697	13.852	14.0248	14.0966	15.3763			3.13292	10.1783	106.605	201.35	297.5	393.225	488.241	583.156	679.279
3.13958	9.60923	11.0985	10.9466	12.1173	13.0729	13.2057	13.1746	14.2705			3.13958	9.60923	105.942	200.633	296.647	392.446	487.422	582.234	678.174
3.14625	9.10475	10.5129	10.3176	11.3848	12.3882	12.4902	12.3854	13.3377			3.14625	9.10475	105.356	200.004	295.915	391.761	486.707	581.445	677.241
3.15292	8.65515	9.98304	9.75911	10.7434	11.7808	11.8564	11.6971	12.537			3.15292	8.65515	104.826	199.446	295.273	391.154	486.073	580.757	676.44
3.15958	8.25394	9.50278	9.2645	10.1752	11.2393	11.2925	11.0905	11.8407			3.15958	8.25394	104.346	198.951	294.705	390.613	485.509	580.15	675.744
3.16625	7.89719	9.06845	8.82591	9.66635	10.7559	10.7871	10.5521	11.229			3.16625	7.89719	103.912	198.513	294.196	390.129	485.004	579.612	675.132
3.17292	7.58103	8.67504	8.4322	9.2084	10.3211	10.3313	10.0713	10.6878			3.17292	7.58103	103.518	198.119	293.738	389.694	484.548	579.131	674.591
3.17958	7.29568	8.31676	8.07601	8.79863	9.92568	9.9201	9.63558	10.2031			3.17958	7.29568	103.16	197.763	293.329	389.299	484.137	578.695	674.106
3.18625	7.03708	7.99248	7.75579	8.43075	9.56717	9.54863	9.23757	9.76536			3.18625	7.03708	102.836	197.442	292.961	388.94	483.765	578.297	673.668
3.19292	6.8027	7.70778	7.47031	8.09945	9.24188	9.2155	8.87524	9.37433			3.19292	6.8027	102.551	197.157	292.629	388.615	483.432	577.935	673.277
3.19958	6.5897	7.45661	7.21087	7.79817	8.94479	8.91495	8.54786	9.02684			3.19958	6.5897	102.3	196.897	292.328	388.318	483.131	577.608	672.93
3.20625	6.39371	7.22911	6.96912	7.52612	8.6696	8.64055	8.2506	8.71494			3.20625	6.39371	102.072	196.656	292.056	388.043	482.857	577.31	672.618
3.21292	6.21045	7.01586	6.74489	7.27913	8.41335	8.38527	7.97443	8.4273			3.21292	6.21045	101.859	196.431	291.809	387.787	482.602	577.034	672.33
3.21958	6.04049	6.81714	6.54	7.05018	8.17646	8.14472	7.72024	8.15896			3.21958	6.04049	101.66	196.227	291.58	387.55	482.361	576.78	672.062
3.22625	5.88785	6.63689	6.35674	6.83852	7.95908	7.92353	7.49419	7.91481			3.22625	5.88785	101.48	196.043	291.368	387.332	482.14	576.554	671.818
3.23292	5.74843	6.4704	6.18923	6.64892	7.75569	7.721	7.29611	7.69253			3.23292	5.74843	101.314	195.876	291.179	387.129	481.938	576.356	671.596
3.23958	5.62298	6.31234	6.04026	6.47861	7.56765	7.53548	7.11498	7.48488			3.23958	5.62298	101.156	195.727	291.009	386.941	481.752	576.175	671.388
3.24625	5.51283	6.17017	5.91102	6.32521	7.40223	7.36877	6.9505	7.29599			3.24625	5.51283	101.013	195.598	290.855	386.775	481.585	576.01	671.199
3.25292	5.41739	6.04869	5.79722	6.18548	7.25946	7.22149	6.80467	7.13015			3.25292	5.41739	100.892	195.484	290.715	386.633	481.438	575.864	671.033
3.25958	5.32907	5.93984	5.68907	6.05947	7.13118	7.0873	6.67639	6.98411			3.25958	5.32907	100.783	195.376	290.589	386.504	481.304	575.736	670.887
3.26625	5.24639	5.83275	5.58721	5.94197	7.01205	6.96102	6.55379	6.84556			3.26625	5.24639	100.676	195.274	290.472	386.385	481.178	575.614	670.749
3.27292	5.17114	5.72998	5.49524	5.83477	6.90297	6.8458	6.43675	6.71608			3.27292	5.17114	100.573	195.182	290.365	386.276	481.062	575.497	670.619
3.27958	5.10014	5.6376	5.41011	5.7361	6.79721	6.73681	6.32444	6.59939			3.27958	5.10014	100.481	195.097	290.266	386.17	480.953	575.384	670.502
3.28625	5.02608	5.55092	5.32544	5.64491	6.68713	6.62894	6.21919	6.48839			3.28625	5.02608	100.394	195.012	290.175	386.06	480.845	575.279	670.391
3.29292	4.95077	5.46288	5.24229	5.55584	6.57565	6.52237	6.11258	6.37698			3.29292	4.95077	100.306	194.929	290.086	385.949	480.739	575.172	670.28
3.29958	4.88487	5.37802	5.1693	5.47347	6.47238	6.42733	6.00619	6.27018			3.29958	4.88487	100.221	194.856	290.003	385.846	480.644	575.066	670.173
3.30625	4.82514	5.30071	5.10309	5.40147	6.37696	6.34175	5.90855	6.17523			3.30625	4.82514	100.144	194.79	289.931	385.75	480.558	574.968	670.078
3.31292	4.77075	5.22934	5.04064	5.32974	6.28759	6.26002	5.81788	6.08717			3.31292	4.77075	100.073	194.727	289.86	385.661	480.477	574.878	669.99
3.31958	4.71994	5.15906	4.97542	5.25824	6.20465	6.17863	5.73872	6.00306			3.31958	4.71994	100.002	194.662	289.788	385.578	480.395	574.799	669.906
3.32625	4.67617	5.08941	4.91273	5.18246	6.13143	6.09906	5.66654	5.9234			3.32625	4.67617	99.9327	194.599	289.712	385.505	480.316	574.726	669.827
3.33292	4.63248	5.02884	4.85261	5.11131	6.06525	6.02147	5.60317	5.84995			3.33292	4.63248	99.8721	194.539	289.641	385.438	480.238	574.663	669.753
3.33958	4.5834	4.97381	4.79463	5.03905	5.99816	5.94281	5.53932	5.77966			3.33958	4.5834	99.8171	194.481	289.569	385.371	480.159	574.599	669.683
3.34625	4.53179	4.92088	4.73495	4.96882	5.92789	5.86334	5.47249	5.70957			3.34625	4.53179	99.7642	194.422	289.499	385.301	480.08	574.532	669.613
3.35292	4.47775	4.8649	4.67109	4.90536	5.85969	5.78665	5.40499	5.6369			3.35292	4.47775	99.7082	194.358	289.435	385.233	480.003	574.465	669.54
3.35958	4.42282	4.80528	4.61079	4.84887	5.79642	5.71708	5.33695	5.5625			3.35958	4.42282	99.6486	194.297	289.379	385.17	479.934	574.397	669.466
3.36625	4.37073	4.74491	4.55619	4.7975	5.73651	5.65526	5.26721	5.48925			3.36625	4.37073	99.5882	194.243	289.327	385.11	479.872	574.327	669.392
3.37292	4.32748	4.68631	4.50417	4.74802	5.67448	5.6007	5.19867	5.42398			3.37292	4.32748	99.5296	194.191	289.278	385.048	479.817	574.258	669.327
3.37958	4.29142	4.63044	4.4526	4.70343	5.60943	5.54762	5.14075	5.36239			3.37958	4.29142	99.4737	194.139	289.233	384.983	479.764	574.201	669.265
3.38625	4.25984	4.58235	4.40724	4.65832	5.54818	5.49098	5.09173	5.30333			3.38625	4.25984	99.4256	194.094	289.188	384.921	479.707	574.152	669.206
3.39292	4.2317	4.54361	4.37514	4.61395	5.48933	5.43152	5.04828	5.25172			3.39292	4.2317	99.3869	194.062	289.144	384.863	479.648	574.108	669.155
3.39958	4.20444	4.51451	4.35128	4.57167	5.43039	5.37257	5.00938	5.20926			3.39958	4.20444	99.3578	194.038	289.102	384.804	479.589	574.069	669.112
3.40625	4.17175	4.48828	4.32693	4.53735	5.3729	5.31669	4.97376	5.17397			3.40625	4.17175	99.3316	194.014	289.067	384.746	479.533	574.034	669.077
3.41292	4.13464	4.45919	4.30265	4.50324	5.32161	5.26142	4.93864	5.13868			3.41292	4.13464	99.3025	193.989	289.033	384.695	479.478	573.998	669.042
3.41958	4.09701	4.42883	4.27981	4.46796	5.28107	5.21073	4.90107	5.1088			3.41958	4.09701	99.2721	193.966	288.998	384.654	479.427	573.961	669.012
3.42625	4.06129	4.39591	4.25379	4.43462	5.2464	5.1682	4.86686	5.08255			3.42625	4.06129	99.2392	193.94	288.965	384.62	479.385	573.927	668.986
3.43292	4.02748	4.3577	4.22092	4.40492	5.21261	5.13438	4.83337	5.05388			3.43292	4.02748	99.201	193.908	288.935	384.586	479.351	573.893	668.957
3.43958	3.99521	4.31136	4.18397	4.37442	5.1783	5.1057	4.79706	5.01851			3.43958	3.99521	99.1547	193.871	288.904	384.552	479.322	573.857	668.922
3.44625	3.9667	4.26315	4.15003	4.33806	5.14161	5.07584	4.75769	4.97936			3.44625	3.9667	99.1064	193.837	288.868	384.515	479.292	573.817	668.882
3.45292	3.93898	4.2178	4.11916	4.3044	5.10012	5.04366	4.71923	4.94259			3.45292	3.93898	99.0611	193.806	288.834	384.473	479.26	573.779	668.846
3.45958	3.91086	4.17501	4.08566	4.27467	5.05358	5.01055	4.6835	4.90648			3.45958	3.91086	99.0183	193.772	288.805	384.427	479.227	573.743	668.81
3.46625	3.87944	4.13263	4.0453	4.24291	4.99855	4.97188	4.64335	4.86696			3.46625	3.87944	98.9759	193.732	288.773	384.372	479.188	573.703	668.77
3.47292	3.84395	4.0884	3.99589	4.19698	4.93947	4.92231	4.59363	4.82082			3.47292	3.84395	98.9317	193.682	288.727	384.313	479.139	573.653	668.724
3.47958	3.80487	4.04377	3.94297	4.14031	4.87704	4.86041	4.53711	4.76951			3.47958	3.80487	98.8871	193.63	288.67	384.25	479.077	573.597	668.673
3.48625	3.76142	3.99842	3.88796	4.08405	4.81472	4.79113	4.47795	4.71701			3.48625	3.76142	98.8417	193.575	288.614	384.188	479.008	573.538	668.62
3.49292	3.71419	3.95015	3.83006	4.03272	4.75168	4.72544	4.41991	4.66064			3.49292	3.71419	98.7935	193.517	288.563	384.125	478.942	573.48	668.564
3.49958	3.66841	3.90033	3.7768	3.9823	4.69227	4.66383	4.36436	4.60128			3.49958	3.66841	98.7436	193.463	288.512	384.065	478.88	573.424	668.504
3.50625	3.62435	3.84883	3.73201	3.93397	4.63967	4.60819	4.31552	4.54596			3.50625	3.62435	98.6921	193.419	288.464	384.013	478.825	573.375	668.449
3.51292	3.58297	3.80031	3.69792	3.89226	4.59178	4.55692	4.27299	4.50078			3.51292	3.58297	98.6436	193.385	288.422	383.965	478.773	573.333	668.404
3.51958	3.54483	3.75632	3.67109	3.86258	4.5467	4.51247	4.23993	4.4668			3.51958	3.54483	98.5996	193.358	288.392	383.92	478.729	573.3	668.37
3.52625	3.5064	3.71689	3.6461	3.83607	4.50187	4.47254	4.20986	4.43596			3.52625	3.5064	98.5602	193.333	288.366	383.875	478.689	573.27	668.339
3.53292	3.46756	3.67731	3.62151	3.80545	4.45544	4.42745	4.17734	4.40306			3.53292	3.46756	98.5206	193.308	288.335	383.829	478.644	573.237	668.306
3.53958	3.42274	3.63202	3.58843	3.77028	4.4039	4.37379	4.13514	4.36635			3.53958	3.42274	98.4753	193.275	288.3	383.777	478.59	573.195	668.269
3.54625	3.37746	3.58363	3.54902	3.72845	4.34978	4.31315	4.08435	4.32606			3.54625	3.37746	98.4269	193.236	288.258	383.723	478.53	573.144	668.229
3.55292	3.33128	3.53815	3.50522	3.68538	4.29827	4.25566	4.03015	4.28106			3.55292	3.33128	98.3814	193.192	288.215	383.671	478.472	573.09	668.184
3.55958	3.28178	3.49459	3.44979	3.6387	4.24728	4.19626	3.97484	4.22749			3.55958	3.28178	98.3379	193.136	288.169	383.62	478.413	573.035	668.131
3.56625	3.23217	3.44866	3.38207	3.58452	4.19245	4.12962	3.92042	4.16535			3.56625	3.23217	98.292	193.069	288.114	383.566	478.346	572.98	668.068
3.57292	3.18495	3.39878	3.30843	3.52538	4.13285	4.05904	3.87286	4.10307			3.57292	3.18495	98.2421	192.995	288.055	383.506	478.276	572.933	668.006
3.57958	3.14415	3.35481	3.24566	3.46732	4.07296	3.99328	3.83172	4.04718			3.57958	3.14415	98.1981	192.932	287.997	383.446	478.21	572.892	667.95
3.58625	3.10096	3.31649	3.19574	3.41784	4.01504	3.93671	3.79371	3.99646			3.58625	3.10096	98.1598	192.882	287.948	383.388	478.153	572.854	667.9
3.59292	3.05432	3.27113	3.14858	3.37023	3.9571	3.88002	3.75037	3.94299			3.59292	3.05432	98.1144	192.835	287.9	383.33	478.097	572.81	667.846
3.59958	3.00728	3.217	3.10165	3.32161	3.90077	3.82286	3.70093	3.88791			3.59958	3.00728	98.0603	192.788	287.852	383.274	478.039	572.761	667.791
3.60625	2.95937	3.15821	3.05333	3.27621	3.84798	3.7685	3.64877	3.83484			3.60625	2.95937	98.0015	192.74	287.806	383.221	477.985	572.709	667.738
3.61292	2.91112	3.10344	3.01037	3.23226	3.79863	3.7179	3.59579	3.78437			3.61292	2.91112	97.9467	192.697	287.762	383.172	477.934	572.656	667.687
3.61958	2.86183	3.05027	2.96574	3.18838	3.75481	3.66919	3.54651	3.73644			3.61958	2.86183	97.8936	192.652	287.718	383.128	477.886	572.606	667.64
3.62625	2.81467	2.99801	2.9138	3.14222	3.71149	3.61828	3.49858	3.69037			3.62625	2.81467	97.8413	192.6	287.672	383.085	477.835	572.558	667.593
3.63292	2.76822	2.94921	2.85534	3.09455	3.66377	3.56361	3.45077	3.6473			3.63292	2.76822	97.7925	192.542	287.624	383.037	477.78	572.511	667.55
3.63958	2.71827	2.90097	2.79771	3.04649	3.60681	3.5055	3.39883	3.60144			3.63958	2.71827	97.7443	192.484	287.576	382.98	477.722	572.459	667.505
3.64625	2.6687	2.85245	2.74828	2.99692	3.54504	3.44769	3.34025	3.55436			3.64625	2.6687	97.6958	192.435	287.527	382.918	477.664	572.4	667.457
3.65292	2.62261	2.80371	2.70183	2.94813	3.48581	3.39563	3.2775	3.508			3.65292	2.62261	97.647	192.388	287.478	382.859	477.612	572.337	667.411
3.65958	2.57576	2.75435	2.65869	2.90178	3.42579	3.34815	3.21526	3.46055			3.65958	2.57576	97.5977	192.345	287.432	382.799	477.565	572.275	667.364
3.66625	2.52476	2.7025	2.61991	2.85376	3.36371	3.29954	3.15596	3.40965			3.66625	2.52476	97.5458	192.307	287.384	382.737	477.516	572.216	667.313
3.67292	2.47514	2.64849	2.58651	2.80337	3.30363	3.24769	3.10252	3.35898			3.67292	2.47514	97.4918	192.273	287.333	382.677	477.464	572.162	667.262
3.67958	2.43178	2.5972	2.55317	2.7528	3.25166	3.19655	3.055	3.31532			3.67958	2.43178	97.4405	192.24	287.283	382.625	477.413	572.115	667.218
3.68625	2.39005	2.54726	2.51755	2.70372	3.20298	3.14486	3.0142	3.27443			3.68625	2.39005	97.3906	192.204	287.234	382.576	477.361	572.074	667.178
3.69292	2.34803	2.49845	2.48065	2.65419	3.15539	3.09407	2.97448	3.22992			3.69292	2.34803	97.3417	192.167	287.184	382.529	477.311	572.034	667.133
3.69958	2.30608	2.45148	2.44028	2.60572	3.10935	3.03997	2.93447	3.18295			3.69958	2.30608	97.2948	192.127	287.136	382.483	477.256	571.994	667.086
3.70625	2.26257	2.40334	2.3946	2.55835	3.06303	2.98344	2.88993	3.13576			3.70625	2.26257	97.2466	192.081	287.088	382.436	477.2	571.95	667.039
3.71292	2.21515	2.35361	2.34738	2.51238	3.01283	2.93227	2.84577	3.09224			3.71292	2.21515	97.1969	192.034	287.042	382.386	477.149	571.906	666.995
3.71958	2.16677	2.30651	2.30321	2.46588	2.96033	2.89053	2.80214	3.05132			3.71958	2.16677	97.1498	191.99	286.996	382.334	477.107	571.862	666.954
3.72625	2.11801	2.26829	2.26326	2.42114	2.91347	2.85569	2.76119	3.01359			3.72625	2.11801	97.1116	191.95	286.951	382.287	477.072	571.821	666.917
3.73292	2.06982	2.23123	2.2238	2.38044	2.86932	2.8208	2.71974	2.97319			3.73292	2.06982	97.0745	191.91	286.91	382.243	477.037	571.78	666.876
3.73958	2.02534	2.19107	2.18589	2.34067	2.82792	2.78641	2.6788	2.93351			3.73958	2.02534	97.0344	191.872	286.871	382.201	477.003	571.739	666.837
3.74625	1.98853	2.15219	2.1469	2.30359	2.78971	2.75602	2.64342	2.8951			3.74625	1.98853	96.9955	191.833	286.833	382.163	476.973	571.703	666.798
3.75292	1.95761	2.11709	2.105	2.26622	2.75592	2.72116	2.61156	2.85524			3.75292	1.95761	96.9604	191.792	286.796	382.129	476.938	571.671	666.758
3.75958	1.92426	2.08097	2.06242	2.22621	2.72287	2.6785	2.5803	2.81244			3.75958	1.92426	96.9243	191.749	286.756	382.096	476.895	571.64	666.716
3.76625	1.89019	2.04336	2.02062	2.18537	2.68524	2.62893	2.54811	2.7691			3.76625	1.89019	96.8867	191.707	286.715	382.058	476.845	571.608	666.672
3.77292	1.85946	2.00796	1.97852	2.14348	2.64579	2.57645	2.51556	2.72989			3.77292	1.85946	96.8513	191.665	286.673	382.019	476.793	571.575	666.633
3.77958	1.83048	1.97636	1.93916	2.10574	2.60802	2.52696	2.48437	2.69352			3.77958	1.83048	96.8197	191.626	286.636	381.981	476.743	571.544	666.597
3.78625	1.79848	1.94571	1.90986	2.07175	2.57066	2.48121	2.45353	2.65953			3.78625	1.79848	96.789	191.596	286.602	381.944	476.698	571.513	666.563
3.79292	1.7682	1.9172	1.88905	2.04565	2.53667	2.44591	2.4246	2.63102			3.79292	1.7682	96.7605	191.576	286.576	381.91	476.662	571.484	666.534
3.79958	1.74803	1.89645	1.87386	2.03049	2.51271	2.42121	2.40021	2.61456			3.79958	1.74803	96.7397	191.56	286.56	381.886	476.638	571.46	666.518
3.80625	1.73653	1.87593	1.85907	2.02027	2.50013	2.40401	2.37808	2.60453			3.80625	1.73653	96.7192	191.546	286.55	381.873	476.621	571.438	666.508
3.81292	1.72193	1.85125	1.8452	2.01312	2.49118	2.38797	2.35734	2.59703			3.81292	1.72193	96.6946	191.532	286.543	381.864	476.604	571.417	666.5
3.81958	1.6981	1.82292	1.82679	2.00238	2.47557	2.36842	2.33782	2.58538			3.81958	1.6981	96.6662	191.513	286.532	381.849	476.585	571.398	666.488
3.82625	1.66897	1.79579	1.80054	1.98364	2.45259	2.34674	2.32015	2.57256			3.82625	1.66897	96.6391	191.487	286.514	381.826	476.563	571.38	666.476
3.83292	1.63682	1.76676	1.77049	1.95454	2.42347	2.32164	2.30111	2.54973			3.83292	1.63682	96.6101	191.457	286.484	381.797	476.538	571.361	666.453
3.83958	1.60074	1.73421	1.74199	1.91852	2.39172	2.29327	2.27721	2.51574			3.83958	1.60074	96.5775	191.429	286.448	381.765	476.51	571.337	666.419
3.84625	1.56013	1.70211	1.71316	1.88759	2.35764	2.26257	2.25528	2.47411			3.84625	1.56013	96.5454	191.4	286.417	381.731	476.479	571.315	666.377
3.85292	1.51941	1.67317	1.68394	1.85815	2.32302	2.23313	2.234	2.43229			3.85292	1.51941	96.5165	191.371	286.388	381.696	476.45	571.294	666.335
3.85958	1.48526	1.64781	1.65848	1.82804	2.29012	2.21234	2.21286	2.39645			3.85958	1.48526	96.4911	191.345	286.358	381.663	476.429	571.273	666.3
3.86625	1.4583	1.62443	1.63828	1.80172	2.26489	2.19495	2.19082	2.36592			3.86625	1.4583	96.4677	191.325	286.332	381.638	476.411	571.251	666.269
3.87292	1.43631	1.60388	1.62299	1.78303	2.24901	2.17747	2.16779	2.34679			3.87292	1.43631	96.4472	191.31	286.313	381.622	476.394	571.228	666.25
3.87958	1.41972	1.58665	1.60746	1.77301	2.23564	2.15974	2.15202	2.3391			3.87958	1.41972	96.43	191.294	286.303	381.609	476.376	571.212	666.242
3.88625	1.41013	1.57158	1.59711	1.76666	2.2227	2.14789	2.14574	2.34405			3.88625	1.41013	96.4149	191.284	286.297	381.596	476.364	571.206	666.247
3.89292	1.4034	1.55798	1.58725	1.76508	2.21073	2.14167	2.1498	2.35382			3.89292	1.4034	96.4013	191.274	286.295	381.584	476.358	571.21	666.257
3.89958	1.39391	1.54413	1.5744	1.76207	2.19983	2.12886	2.1502	2.35809			3.89958	1.39391	96.3874	191.261	286.292	381.573	476.345	571.21	666.261
3.90625	1.37843	1.53268	1.55899	1.75302	2.18616	2.10841	2.14447	2.35046			3.90625	1.37843	96.376	191.246	286.283	381.559	476.325	571.204	666.254
3.91292	1.35827	1.52032	1.5457	1.73911	2.16563	2.08501	2.1358	2.33285			3.91292	1.35827	96.3636	191.232	286.269	381.539	476.302	571.196	666.236
3.91958	1.33614	1.50528	1.53668	1.72221	2.14207	2.06452	2.12529	2.31113			3.91958	1.33614	96.3486	191.223	286.252	381.515	476.281	571.185	666.214
3.92625	1.31179	1.49148	1.52788	1.70244	2.12003	2.04513	2.10891	2.28589			3.92625	1.31179	96.3348	191.214	286.232	381.493	476.262	571.169	666.189
3.93292	1.29063	1.48034	1.52267	1.67872	2.10567	2.02561	2.08822	2.26426			3.93292	1.29063	96.3236	191.209	286.209	381.479	476.242	571.148	666.167
3.93958	1.2775	1.47355	1.52267	1.6618	2.09676	2.01538	2.07447	2.25318			3.93958	1.2775	96.3169	191.209	286.192	381.47	476.232	571.134	666.156
3.94625	1.27119	1.46402	1.52642	1.65775	2.09128	2.01436	2.07145	2.25461			3.94625	1.27119	96.3073	191.213	286.188	381.464	476.231	571.131	666.158
3.95292	1.26793	1.45203	1.52394	1.66011	2.08831	2.01744	2.07524	2.26504			3.95292	1.26793	96.2953	191.211	286.19	381.462	476.234	571.135	666.168
3.95958	1.25898	1.43844	1.51335	1.66079	2.08364	2.01593	2.07573	2.27767			3.95958	1.25898	96.2817	191.2	286.191	381.457	476.232	571.136	666.181
3.96625	1.24636	1.42446	1.50161	1.65811	2.07592	2.01269	2.07568	2.28992			3.96625	1.24636	96.2678	191.188	286.188	381.449	476.229	571.135	666.193
3.97292	1.22963	1.41522	1.49079	1.65916	2.06735	2.00957	2.07804	2.2988			3.97292	1.22963	96.2585	191.177	286.189	381.441	476.226	571.138	666.202
3.97958	1.20939	1.41059	1.476	1.66186	2.05964	2.00527	2.07998	2.29799			3.97958	1.20939	96.2539	191.163	286.192	381.433	476.222	571.14	666.201
3.98625	1.19084	1.40993	1.4633	1.65922	2.05807	1.99976	2.07748	2.2916			3.98625	1.19084	96.2532	191.15	286.189	381.431	476.216	571.137	666.195
3.99292	1.17697	1.41476	1.46119	1.65954	2.06455	1.99821	2.07636	2.2869			3.99292	1.17697	96.2581	191.148	286.189	381.438	476.215	571.136	666.19
3.99958	1.17352	1.42414	1.47418	1.66444	2.0787	2.00384	2.08539	2.2896			3.99958	1.17352	96.2674	191.161	286.194	381.452	476.22	571.145	666.193
4.00625	1.17967	1.43697	1.49498	1.67428	2.09605	2.01615	2.10439	2.301			4.00625	1.17967	96.2803	191.182	286.204	381.469	476.233	571.164	666.204
4.01292	1.19396	1.44751	1.51864	1.68398	2.11164	2.03326	2.12323	2.31774			4.01292	1.19396	96.2908	191.205	286.214	381.485	476.25	571.183	666.221
4.01958	1.21595	1.45414	1.54204	1.69175	2.12511	2.05305	2.13852	2.34154			4.01958	1.21595	96.2974	191.229	286.222	381.498	476.27	571.198	666.245
4.02625	1.23968	1.46119	1.56315	1.70512	2.13636	2.07278	2.15466	2.37004			4.02625	1.23968	96.3045	191.25	286.235	381.51	476.289	571.214	666.273
4.03292	1.25483	1.46378	1.57435	1.72117	2.14127	2.089	2.17492	2.39743			4.03292	1.25483	96.3071	191.261	286.251	381.514	476.306	571.235	666.301
4.03958	1.25785	1.45956	1.57542	1.73511	2.13866	2.10131	2.18888	2.41228			4.03958	1.25785	96.3029	191.262	286.265	381.512	476.318	571.249	666.315
4.04625	1.2498	1.45061	1.56686	1.74566	2.12975	2.10929	2.19479	2.41668			4.04625	1.2498	96.2939	191.253	286.276	381.503	476.326	571.255	666.32
4.05292	1.23317	1.43695	1.5556	1.75139	2.1162	2.10828	2.19586	2.41352			4.05292	1.23317	96.2803	191.242	286.281	381.489	476.325	571.256	666.317
4.05958	1.20871	1.42153	1.54613	1.75315	2.09898	2.09957	2.19696	2.40954			4.05958	1.20871	96.2648	191.233	286.283	381.472	476.316	571.257	666.313
4.06625	1.18343	1.40312	1.54037	1.74818	2.08052	2.09058	2.19547	2.40495			4.06625	1.18343	96.2464	191.227	286.278	381.454	476.307	571.255	666.308
4.07292	1.16818	1.39093	1.53974	1.74242	2.06751	2.08482	2.18928	2.40182			4.07292	1.16818	96.2342	191.226	286.272	381.441	476.301	571.249	666.305
4.07958	1.16893	1.39052	1.5474	1.74163	2.06635	2.08001	2.18906	2.40714			4.07958	1.16893	96.2338	191.234	286.272	381.44	476.297	571.249	666.31
4.08625	1.18082	1.39961	1.56375	1.74665	2.0717	2.0758	2.19463	2.41337			4.08625	1.18082	96.2429	191.25	286.277	381.445	476.292	571.254	666.316
4.09292	1.20056	1.41194	1.58503	1.75602	2.08071	2.07911	2.20106	2.41712			4.09292	1.20056	96.2552	191.272	286.286	381.454	476.296	571.261	666.32
4.09958	1.22013	1.42497	1.60493	1.77024	2.08955	2.08916	2.20884	2.42108			4.09958	1.22013	96.2683	191.292	286.3	381.463	476.306	571.269	666.324
4.10625	1.23292	1.43574	1.62015	1.7895	2.09838	2.09857	2.22083	2.42709			4.10625	1.23292	96.279	191.307	286.319	381.472	476.315	571.281	666.33
4.11292	1.2375	1.44263	1.62926	1.80904	2.10148	2.10173	2.23735	2.43063			4.11292	1.2375	96.2859	191.316	286.339	381.475	476.318	571.297	666.334
4.11958	1.23257	1.44113	1.62834	1.82504	2.08951	2.10405	2.24379	2.42818			4.11958	1.23257	96.2844	191.315	286.355	381.463	476.321	571.304	666.331
4.12625	1.21884	1.43108	1.61981	1.83292	2.07019	2.09979	2.23773	2.42576			4.12625	1.21884	96.2744	191.306	286.363	381.443	476.316	571.298	666.329
4.13292	1.19963	1.41632	1.6078	1.83247	2.05136	2.08703	2.22342	2.42722			4.13292	1.19963	96.2596	191.294	286.362	381.425	476.304	571.283	666.33
4.13958	1.18049	1.39744	1.59631	1.82479	2.03455	2.06347	2.20164	2.42311			4.13958	1.18049	96.2407	191.283	286.355	381.408	476.28	571.261	666.326
4.14625	1.16297	1.37801	1.58319	1.8119	2.01543	2.0351	2.17027	2.40893			4.14625	1.16297	96.2213	191.27	286.342	381.389	476.252	571.23	666.312
4.15292	1.14679	1.36028	1.56874	1.79746	1.99296	2.0066	2.13231	2.38929			4.15292	1.14679	96.2036	191.255	286.327	381.366	476.223	571.192	666.292
4.15958	1.12992	1.34717	1.55211	1.78284	1.97459	1.97922	2.09835	2.37284			4.15958	1.12992	96.1905	191.239	286.313	381.348	476.196	571.158	666.276
4.16625	1.11218	1.33583	1.52888	1.77263	1.95533	1.95406	2.07027	2.3596			4.16625	1.11218	96.1791	191.215	286.303	381.329	476.171	571.13	666.263
4.17292	1.08709	1.31844	1.4924	1.75865	1.9259	1.92372	2.04382	2.33935			4.17292	1.08709	96.1617	191.179	286.289	381.299	476.14	571.104	666.242
4.17958	1.05773	1.29685	1.44978	1.73229	1.88881	1.88854	2.0176	2.30727			4.17958	1.05773	96.1401	191.136	286.262	381.262	476.105	571.077	666.21
4.18625	1.02744	1.27745	1.4097	1.69642	1.8495	1.85008	1.99615	2.26832			4.18625	1.02744	96.1208	191.096	286.226	381.223	476.067	571.056	666.171
4.19292	1.00173	1.25547	1.37844	1.65421	1.8105	1.80843	1.97389	2.22679			4.19292	1.00173	96.0988	191.065	286.184	381.184	476.025	571.034	666.13
4.19958	0.979253	1.22847	1.35249	1.61499	1.77064	1.76363	1.94499	2.18262			4.19958	0.979253	96.0718	191.039	286.145	381.144	475.98	571.005	666.086
4.20625	0.958345	1.19682	1.33025	1.57555	1.73056	1.71694	1.90726	2.12666			4.20625	0.958345	96.0401	191.017	286.105	381.104	475.933	570.967	666.03
4.21292	0.946466	1.17008	1.31775	1.53866	1.69508	1.67413	1.86445	2.06797			4.21292	0.946466	96.0134	191.004	286.069	381.068	475.891	570.924	665.971
4.21958	0.942831	1.14764	1.31168	1.51168	1.66384	1.63761	1.82519	2.01691			4.21958	0.942831	95.9909	190.998	286.042	381.037	475.854	570.885	665.92
4.22625	0.944611	1.1247	1.30496	1.49173	1.63626	1.60508	1.78665	1.97347			4.22625	0.944611	95.968	190.992	286.022	381.009	475.822	570.846	665.877
4.23292	0.943933	1.0979	1.28685	1.4717	1.6099	1.57045	1.74715	1.92807			4.23292	0.943933	95.9412	190.973	286.002	380.983	475.787	570.807	665.831
4.23958	0.938882	1.06742	1.25946	1.43808	1.58047	1.53253	1.70157	1.87423			4.23958	0.938882	95.9107	190.946	285.968	380.954	475.749	570.761	665.777
4.24625	0.929774	1.03499	1.22909	1.39409	1.54708	1.49317	1.65603	1.81891			4.24625	0.929774	95.8783	190.916	285.924	380.92	475.71	570.716	665.722
4.25292	0.910683	1.00012	1.19665	1.35341	1.50607	1.44978	1.6092	1.76068			4.25292	0.910683	95.8434	190.883	285.883	380.879	475.666	570.669	665.664
4.25958	0.882114	0.96265	1.16093	1.31763	1.45648	1.40198	1.55356	1.69603			4.25958	0.882114	95.806	190.848	285.848	380.83	475.618	570.613	665.599
4.26625	0.846553	0.925081	1.11956	1.28094	1.39727	1.3493	1.48986	1.62508			4.26625	0.846553	95.7684	190.806	285.811	380.77	475.566	570.55	665.528
4.27292	0.807863	0.886483	1.07736	1.23617	1.3285	1.29287	1.42308	1.55215			4.27292	0.807863	95.7298	190.764	285.766	380.702	475.509	570.483	665.455
4.27958	0.774261	0.852123	1.03956	1.18573	1.25941	1.23634	1.36054	1.48489			4.27958	0.774261	95.6954	190.726	285.716	380.633	475.453	570.42	665.388
4.28625	0.752626	0.827791	1.00576	1.13894	1.19575	1.18219	1.3043	1.42765			4.28625	0.752626	95.6711	190.692	285.669	380.569	475.399	570.364	665.331
4.29292	0.741206	0.806053	0.966208	1.09201	1.13854	1.12632	1.25243	1.37349			4.29292	0.741206	95.6494	190.653	285.622	380.512	475.343	570.312	665.277
4.29958	0.736367	0.780723	0.920038	1.04244	1.08769	1.06813	1.20135	1.3186			4.29958	0.736367	95.624	190.607	285.572	380.461	475.285	570.261	665.222
4.30625	0.731947	0.75411	0.877506	0.994062	1.04699	1.01508	1.15197	1.26623			4.30625	0.731947	95.5974	190.564	285.524	380.42	475.232	570.212	665.169
4.31292	0.72506	0.735758	0.843714	0.958249	1.01846	0.970047	1.10402	1.21689			4.31292	0.72506	95.5791	190.53	285.488	380.392	475.187	570.164	665.12
4.31958	0.710325	0.719751	0.810543	0.935178	0.995708	0.929355	1.06135	1.16512			4.31958	0.710325	95.5631	190.497	285.465	380.369	475.146	570.121	665.068
4.32625	0.682094	0.694004	0.771036	0.915024	0.970058	0.886699	1.01692	1.10599			4.32625	0.682094	95.5373	190.458	285.445	380.343	475.103	570.077	665.009
4.33292	0.64754	0.659234	0.731294	0.888106	0.93783	0.845473	0.968459	1.0469			4.33292	0.64754	95.5025	190.418	285.418	380.311	475.062	570.028	664.95
4.33958	0.613749	0.624606	0.700035	0.852729	0.899906	0.809429	0.91842	0.992247			4.33958	0.613749	95.4679	190.387	285.383	380.273	475.026	569.978	664.895
4.34625	0.586666	0.590715	0.673404	0.813979	0.859973	0.771848	0.873497	0.944528			4.34625	0.586666	95.434	190.36	285.344	380.233	474.988	569.933	664.848
4.35292	0.564429	0.55422	0.643612	0.772057	0.819535	0.731898	0.831808	0.896589			4.35292	0.564429	95.3975	190.33	285.302	380.193	474.948	569.892	664.8
4.35958	0.545429	0.517106	0.611086	0.727583	0.78132	0.693243	0.791106	0.848985			4.35958	0.545429	95.3604	190.298	285.257	380.155	474.91	569.851	664.752
4.36625	0.524428	0.486905	0.578469	0.684861	0.744973	0.657085	0.753511	0.803048			4.36625	0.524428	95.3302	190.265	285.215	380.118	474.874	569.813	664.706
4.37292	0.500127	0.459811	0.554508	0.645416	0.714679	0.619357	0.720749	0.757834			4.37292	0.500127	95.3031	190.241	285.175	380.088	474.836	569.781	664.661
4.37958	0.472692	0.436931	0.53478	0.617	0.690442	0.58297	0.694866	0.718742			4.37958	0.472692	95.2802	190.221	285.147	380.064	474.799	569.755	664.622
4.38625	0.44434	0.413245	0.514147	0.589249	0.665682	0.554471	0.666747	0.683612			4.38625	0.44434	95.2565	190.201	285.119	380.039	474.771	569.727	664.587
4.39292	0.418682	0.392752	0.49417	0.562967	0.63774	0.530032	0.636744	0.655012			4.39292	0.418682	95.2361	190.181	285.093	380.011	474.747	569.697	664.558
4.39958	0.397889	0.376146	0.478717	0.538669	0.608662	0.503105	0.601026	0.625532			4.39958	0.397889	95.2194	190.165	285.069	379.982	474.72	569.661	664.529
4.40625	0.386702	0.362333	0.472376	0.51759	0.583959	0.475273	0.565658	0.595506			4.40625	0.386702	95.2056	190.159	285.047	379.957	474.692	569.625	664.499
4.41292	0.383845	0.352121	0.465231	0.501308	0.562483	0.452774	0.532034	0.567174			4.41292	0.383845	95.1954	190.152	285.031	379.936	474.669	569.592	664.47
4.41958	0.384391	0.341505	0.44797	0.486056	0.539939	0.431483	0.505247	0.539392			4.41958	0.384391	95.1848	190.135	285.016	379.913	474.648	569.565	664.442
4.42625	0.382997	0.32691	0.419677	0.475289	0.514202	0.402234	0.481862	0.510015			4.42625	0.382997	95.1702	190.106	285.005	379.887	474.619	569.542	664.413
4.43292	0.378426	0.305646	0.391017	0.460176	0.488261	0.371601	0.45726	0.4754			4.43292	0.378426	95.1489	190.078	284.99	379.861	474.588	569.517	664.379
4.43958	0.373082	0.282974	0.372685	0.442735	0.466909	0.35053	0.435183	0.443668			4.43958	0.373082	95.1263	190.059	284.973	379.84	474.567	569.495	664.347
4.44625	0.361776	0.263449	0.361029	0.425231	0.447676	0.338847	0.417305	0.416991			4.44625	0.361776	95.1068	190.048	284.955	379.821	474.555	569.477	664.32
4.45292	0.344574	0.251361	0.350989	0.409873	0.431411	0.32493	0.401361	0.395366			4.45292	0.344574	95.0947	190.038	284.94	379.805	474.541	569.461	664.298
4.45958	0.327115	0.248646	0.343634	0.392692	0.422371	0.308537	0.38001	0.375962			4.45958	0.327115	95.0919	190.03	284.923	379.796	474.525	569.44	664.279
4.46625	0.31346	0.251631	0.342962	0.373514	0.419926	0.292361	0.357119	0.35892			4.46625	0.31346	95.0949	190.03	284.903	379.793	474.509	569.417	664.262
4.47292	0.304652	0.257678	0.344099	0.358162	0.416459	0.279401	0.335941	0.344463			4.47292	0.304652	95.101	190.031	284.888	379.79	474.496	569.396	664.248
4.47958	0.295249	0.257454	0.337828	0.345863	0.405559	0.26719	0.318715	0.329457			4.47958	0.295249	95.1008	190.024	284.876	379.779	474.484	569.379	664.233
4.48625	0.287903	0.249361	0.317503	0.334144	0.390823	0.250496	0.300786	0.313734			4.48625	0.287903	95.0927	190.004	284.864	379.764	474.467	569.361	664.217
4.49292	0.283447	0.233847	0.289253	0.314677	0.373419	0.230182	0.279103	0.299174			4.49292	0.283447	95.0771	189.976	284.845	379.747	474.447	569.339	664.202
4.49958	0.27822	0.21235	0.261422	0.292204	0.351485	0.211485	0.258451	0.28769			4.49958	0.27822	95.0557	189.948	284.822	379.725	474.428	569.318	664.191
4.50625	0.271912	0.192471	0.242146	0.269453	0.330518	0.202995	0.242417	0.281639			4.50625	0.271912	95.0358	189.929	284.799	379.704	474.42	569.302	664.185
4.51292	0.261553	0.174521	0.227465	0.254824	0.311112	0.197296	0.234318	0.277995			4.51292	0.261553	95.0178	189.914	284.785	379.684	474.414	569.294	664.181
4.51958	0.251248	0.162633	0.211705	0.243913	0.297378	0.184057	0.224447	0.273736			4.51958	0.251248	95.0059	189.898	284.774	379.671	474.401	569.284	664.177
4.52625	0.242763	0.152794	0.19838	0.235085	0.281983	0.165405	0.212	0.267712			4.52625	0.242763	94.9961	189.885	284.765	379.655	474.382	569.272	664.171
4.53292	0.240618	0.144825	0.192197	0.228879	0.26691	0.150495	0.200506	0.255928			4.53292	0.240618	94.9881	189.879	284.759	379.64	474.367	569.26	664.159
4.53958	0.240072	0.140394	0.193109	0.227703	0.251507	0.138248	0.189273	0.237192			4.53958	0.240072	94.9837	189.88	284.758	379.625	474.355	569.249	664.14
4.54625	0.237244	0.137588	0.193609	0.228161	0.23582	0.118758	0.174063	0.211974			4.54625	0.237244	94.9809	189.88	284.758	379.609	474.335	569.234	664.115
4.55292	0.230751	0.138012	0.186721	0.230081	0.222052	0.0929748	0.153989	0.189511			4.55292	0.230751	94.9813	189.873	284.76	379.595	474.309	569.214	664.093
4.55958	0.21958	0.136471	0.175917	0.228536	0.209246	0.0716529	0.136984	0.175095			4.55958	0.21958	94.9798	189.863	284.758	379.582	474.288	569.197	664.078
4.56625	0.207595	0.135328	0.16607	0.220979	0.201924	0.0636935	0.126334	0.169184			4.56625	0.207595	94.9786	189.853	284.751	379.575	474.28	569.186	664.072
4.57292	0.193019	0.13382	0.154254	0.211313	0.199537	0.0622551	0.11872	0.166722			4.57292	0.193019	94.9771	189.841	284.741	379.573	474.279	569.179	664.07
4.57958	0.181562	0.129906	0.142024	0.201334	0.203899	0.0626762	0.112285	0.162331			4.57958	0.181562	94.9732	189.829	284.731	379.577	474.279	569.172	664.065
4.58625	0.172263	0.126989	0.133265	0.197375	0.208336	0.0665429	0.111223	0.157983			4.58625	0.172263	94.9703	189.82	284.727	379.582	474.283	569.171	664.061
4.59292	0.166754	0.121556	0.13611	0.191079	0.212825	0.0774769	0.114664	0.152551			4.59292	0.166754	94.9649	189.823	284.721	379.586	474.294	569.174	664.056
4.59958	0.168599	0.116997	0.146246	0.187496	0.215242	0.0926379	0.116557	0.147992			4.59958	0.168599	94.9603	189.833	284.717	379.588	474.309	569.176	664.051
4.60625	0.171043	0.114471	0.156935	0.191613	0.217883	0.102003	0.115306	0.146419			4.60625	0.171043	94.9578	189.844	284.722	379.591	474.319	569.175	664.05
4.61292	0.168108	0.114641	0.164871	0.201487	0.216949	0.10386	0.111547	0.150881			4.61292	0.168108	94.9579	189.851	284.731	379.59	474.32	569.171	664.054
4.61958	0.157795	0.110848	0.160841	0.208813	0.208879	0.0998803	0.103804	0.157578			4.61958	0.157795	94.9541	189.847	284.739	379.582	474.316	569.164	664.061
4.62625	0.145029	0.0983839	0.14788	0.204404	0.195553	0.0938567	0.0906505	0.161803			4.62625	0.145029	94.9417	189.834	284.734	379.569	474.31	569.15	664.065
4.63292	0.134196	0.0830496	0.128258	0.19411	0.177033	0.0859899	0.0740963	0.15982			4.63292	0.134196	94.9264	189.815	284.724	379.55	474.302	569.134	664.063
4.63958	0.122783	0.0639776	0.109045	0.179052	0.156901	0.0725783	0.0604538	0.150762			4.63958	0.122783	94.9073	189.796	284.709	379.53	474.289	569.12	664.054
4.64625	0.110745	0.0435935	0.0925896	0.159194	0.134644	0.05744	0.0531083	0.135146			4.64625	0.110745	94.8869	189.779	284.689	379.508	474.274	569.113	664.038
4.65292	0.101061	0.0245502	0.0776949	0.136419	0.118256	0.043488	0.0522565	0.113242			4.65292	0.101061	94.8679	189.764	284.666	379.491	474.26	569.112	664.016
4.65958	0.094535	0.0107565	0.067473	0.115851	0.109565	0.0329548	0.0550296	0.0889578			4.65958	0.094535	94.8541	189.754	284.646	379.483	474.249	569.115	663.992
4.66625	0.0909646	0.00108173	0.0592016	0.0981094	0.105405	0.0219842	0.0577006	0.0664084			4.66625	0.0909646	94.8444	189.746	284.628	379.479	474.238	569.118	663.97
4.67292	0.0900026	-0.00450834	0.0550668	0.0803782	0.10554	0.010656	0.0624603	0.0512816			4.67292	0.0900026	94.8388	189.742	284.61	379.479	474.227	569.122	663.954
4.67958	0.090422	-0.000945846	0.0540883	0.0663919	0.111101	0.00644073	0.06685	0.0453074			4.67958	0.090422	94.8424	189.741	284.596	379.484	474.223	569.127	663.948
4.68625	0.0923131	0.00892083	0.0550161	0.0606644	0.117338	0.00804618	0.0686564	0.0442068			4.68625	0.0923131	94.8522	189.742	284.591	379.491	474.225	569.128	663.947
4.69292	0.0951919	0.01881	0.0599565	0.064458	0.11705	0.0178202	0.067956	0.0459897			4.69292	0.0951919	94.8621	189.747	284.594	379.49	474.234	569.128	663.949
4.69958	0.100159	0.0295277	0.0721735	0.0795654	0.112751	0.0346372	0.0713877	0.0557537			4.69958	0.100159	94.8728	189.759	284.609	379.486	474.251	569.131	663.959
4.70625	0.103294	0.0446296	0.0894045	0.103319	0.113332	0.0573731	0.0812048	0.0703788			4.70625	0.103294	94.8879	189.776	284.633	379.487	474.274	569.141	663.973
4.71292	0.102079	0.0621208	0.105748	0.130314	0.11707	0.0775838	0.092499	0.0859626			4.71292	0.102079	94.9054	189.792	284.66	379.49	474.294	569.152	663.989
4.71958	0.101027	0.0759373	0.118225	0.148969	0.116184	0.0887441	0.101036	0.0931035			4.71958	0.101027	94.9192	189.805	284.679	379.489	474.305	569.161	663.996
4.72625	0.102095	0.0842938	0.127206	0.15687	0.107619	0.0950602	0.105795	0.098122			4.72625	0.102095	94.9276	189.814	284.687	379.481	474.312	569.166	664.001
4.73292	0.104265	0.0850848	0.132807	0.15564	0.0990536	0.0960075	0.105874	0.102728			4.73292	0.104265	94.9284	189.819	284.686	379.472	474.313	569.166	664.006
4.73958	0.102372	0.0759777	0.128031	0.14367	0.0929496	0.0886442	0.100621	0.105542			4.73958	0.102372	94.9193	189.815	284.674	379.466	474.305	569.16	664.009
4.74625	0.093867	0.0553789	0.12028	0.122676	0.0868003	0.0713737	0.0894413	0.101632			4.74625	0.093867	94.8987	189.807	284.653	379.46	474.288	569.149	664.005
4.75292	0.0816446	0.033746	0.109429	0.100911	0.0780378	0.0513787	0.0726842	0.0904897			4.75292	0.0816446	94.877	189.796	284.631	379.451	474.268	569.132	663.994
4.75958	0.0665749	0.017252	0.0963402	0.0828502	0.0709874	0.0333538	0.0486102	0.0773335			4.75958	0.0665749	94.8606	189.783	284.613	379.444	474.25	569.108	663.98
4.76625	0.0557778	0.0115053	0.0843809	0.0708102	0.073472	0.0211996	0.0240438	0.0677721			4.76625	0.0557778	94.8548	189.771	284.601	379.447	474.238	569.084	663.971
4.77292	0.0484785	0.016925	0.0772844	0.0648348	0.0819894	0.0138719	0.00874892	0.0679466			4.77292	0.0484785	94.8602	189.764	284.595	379.455	474.23	569.069	663.971
4.77958	0.0470442	0.0323689	0.0798394	0.0655752	0.0920911	0.0114083	-0.00131232	0.0709927			4.77958	0.0470442	94.8757	189.766	284.595	379.465	474.228	569.058	663.974
4.78625	0.0531394	0.0548061	0.085013	0.0730593	0.0985994	0.012557	-0.0104212	0.0743564			4.78625	0.0531394	94.8981	189.772	284.603	379.472	474.229	569.049	663.977
4.79292	0.0610527	0.0755581	0.0896539	0.0825585	0.103042	0.015373	-0.0183359	0.0779423			4.79292	0.0610527	94.9189	189.776	284.612	379.476	474.232	569.041	663.981
4.79958	0.0701363	0.090142	0.0915848	0.0939396	0.104953	0.0176827	-0.0185836	0.0825126			4.79958	0.0701363	94.9334	189.778	284.624	379.478	474.234	569.041	663.986
4.80625	0.0784642	0.0971038	0.0912549	0.103492	0.103892	0.0182639	-0.0110939	0.0851829			4.80625	0.0784642	94.9404	189.778	284.633	379.477	474.235	569.049	663.988
4.81292	0.0891077	0.098196	0.0913559	0.111194	0.103199	0.0153578	-0.000877497	0.083414			4.81292	0.0891077	94.9415	189.778	284.641	379.476	474.232	569.059	663.987
4.81958	0.0950686	0.0979519	0.0910434	0.116966	0.103098	0.0116193	0.00846458	0.0807858			4.81958	0.0950686	94.9413	189.778	284.647	379.476	474.228	569.068	663.984
4.82625	0.0937888	0.0926663	0.0886116	0.119912	0.105044	0.00879658	0.0156938	0.0807454			4.82625	0.0937888	94.936	189.775	284.65	379.478	474.225	569.075	663.984
4.83292	0.0867118	0.0809115	0.0802426	0.115841	0.10435	0.00284504	0.0175636	0.0799578			4.83292	0.0867118	94.9242	189.767	284.646	379.478	474.219	569.077	663.983
4.83958	0.075872	0.061512	0.0682238	0.10093	0.101175	-0.00992477	0.0128167	0.0743867			4.83958	0.075872	94.9048	189.755	284.631	379.474	474.207	569.073	663.977
4.84625	0.0627047	0.0390727	0.0560985	0.0810795	0.0969245	-0.0257309	0.00282929	0.0638682			4.84625	0.0627047	94.8824	189.743	284.611	379.47	474.191	569.063	663.967
4.85292	0.0481479	0.0220741	0.048926	0.0623766	0.0943344	-0.0379515	-0.00859195	0.0525917			4.85292	0.0481479	94.8654	189.736	284.592	379.468	474.179	569.051	663.956
4.85958	0.0410716	0.0120485	0.0464406	0.0478173	0.092844	-0.0422849	-0.0151021	0.0430429			4.85958	0.0410716	94.8553	189.733	284.578	379.466	474.174	569.045	663.946
4.86625	0.0435169	0.00860024	0.047265	0.0389491	0.0885436	-0.0440232	-0.0126058	0.0343494			4.86625	0.0435169	94.8519	189.734	284.569	379.462	474.172	569.047	663.937
4.87292	0.0543912	0.00888305	0.0508672	0.0367327	0.0848572	-0.0412004	0.00114495	0.0312944			4.87292	0.0543912	94.8522	189.737	284.567	379.458	474.175	569.061	663.934
4.87958	0.069918	0.0151976	0.0551822	0.0440222	0.0846469	-0.0316797	0.0209975	0.0357016			4.87958	0.069918	94.8585	189.742	284.574	379.458	474.185	569.081	663.939
4.88625	0.0895255	0.0276832	0.0619262	0.0595329	0.0884157	-0.0153649	0.0371067	0.045803			4.88625	0.0895255	94.871	189.749	284.589	379.462	474.201	569.097	663.949
4.89292	0.107675	0.0394089	0.0646296	0.0800867	0.0879028	0.00289782	0.0447202	0.0575287			4.89292	0.107675	94.8827	189.751	284.61	379.461	474.219	569.105	663.961
4.89958	0.1237	0.0461792	0.0627314	0.0959715	0.0845376	0.0149793	0.0419812	0.0633454			4.89958	0.1237	94.8895	189.749	284.626	379.458	474.231	569.102	663.966
4.90625	0.137594	0.0553536	0.0616816	0.109077	0.0877437	0.0266517	0.0398476	0.0729965			4.90625	0.137594	94.8987	189.748	284.639	379.461	474.243	569.1	663.976
4.91292	0.148198	0.0721129	0.0665432	0.12406	0.0964283	0.0375584	0.0402358	0.0883254			4.91292	0.148198	94.9154	189.753	284.654	379.47	474.254	569.1	663.991
4.91958	0.153533	0.0906874	0.0750282	0.139373	0.104037	0.0437712	0.0393861	0.103085			4.91958	0.153533	94.934	189.762	284.669	379.477	474.26	569.099	664.006
4.92625	0.153334	0.102162	0.0823532	0.149577	0.104558	0.0442529	0.0391186	0.110746			4.92625	0.153334	94.9455	189.769	284.679	379.478	474.261	569.099	664.014
4.93292	0.152978	0.106232	0.0857813	0.151564	0.103769	0.0396894	0.0446444	0.111477			4.93292	0.152978	94.9495	189.772	284.681	379.477	474.256	569.104	664.015
4.93958	0.149577	0.104359	0.0873499	0.152568	0.10372	0.0354678	0.0567162	0.113419			4.93958	0.149577	94.9477	189.774	284.682	379.477	474.252	569.117	664.017
4.94625	0.142793	0.0967852	0.0840706	0.148117	0.102391	0.0286056	0.0638413	0.111567			4.94625	0.142793	94.9401	189.771	284.678	379.476	474.245	569.124	664.015
4.95292	0.138694	0.0859834	0.0767163	0.13788	0.102461	0.0205196	0.0569532	0.107441			4.95292	0.138694	94.9293	189.763	284.668	379.476	474.237	569.117	664.011
4.95958	0.137278	0.0771037	0.0697356	0.126329	0.104062	0.0154393	0.0474516	0.102853			4.95958	0.137278	94.9204	189.756	284.656	379.477	474.232	569.107	664.006
4.96625	0.13554	0.0739735	0.0676246	0.118072	0.105925	0.0121965	0.0394245	0.098769			4.96625	0.13554	94.9173	189.754	284.648	379.479	474.229	569.099	664.002
4.97292	0.129548	0.0753869	0.0720764	0.114156	0.106644	0.00664459	0.0321737	0.0987519			4.97292	0.129548	94.9187	189.759	284.644	379.48	474.223	569.092	664.002
4.97958	0.118398	0.0789565	0.0781071	0.112818	0.102731	-0.00360812	0.0216021	0.0994605			4.97958	0.118398	94.9223	189.765	284.643	379.476	474.213	569.081	664.003
4.98625	0.111702	0.0797165	0.0917902	0.116523	0.0976636	-0.0136698	0.00916549	0.100697			4.98625	0.111702	94.923	189.778	284.646	379.471	474.203	569.069	664.004
4.99292	0.108865	0.0783478	0.111974	0.125765	0.0922115	-0.0175299	0.00669009	0.100282			4.99292	0.108865	94.9216	189.799	284.656	379.465	474.199	569.066	664.003
4.99958	0.108507	0.076142	0.134179	0.1337	0.0924281	-0.0151543	0.00900114	0.0999839			4.99958	0.108507	94.9194	189.821	284.664	379.466	474.201	569.069	664.003
5.00625	0.105736	0.0774835	0.147905	0.141721	0.101478	-0.0075046	0.0128047	0.10371			5.00625	0.105736	94.9208	189.835	284.672	379.475	474.209	569.073	664.007
5.01292	0.100217	0.0790561	0.153278	0.146198	0.112824	0.000826876	0.0145241	0.104328			5.01292	0.100217	94.9224	189.84	284.676	379.486	474.217	569.074	664.007
5.01958	0.0967257	0.0812286	0.151124	0.146257	0.122356	0.0100383	0.0162556	0.0998252			5.01958	0.0967257	94.9245	189.838	284.676	379.496	474.227	569.076	664.003
5.02625	0.0945879	0.0870872	0.141728	0.143996	0.125732	0.021545	0.0208649	0.0918556			5.02625	0.0945879	94.9304	189.828	284.674	379.499	474.238	569.081	663.995
5.03292	0.0924972	0.0924096	0.130652	0.142623	0.124897	0.034733	0.0232714	0.0862107			5.03292	0.0924972	94.9357	189.817	284.673	379.498	474.251	569.083	663.989
5.03958	0.0923754	0.0948081	0.12197	0.147345	0.123342	0.0465894	0.0261653	0.0857482			5.03958	0.0923754	94.9381	189.809	284.677	379.497	474.263	569.086	663.989
5.04625	0.0995985	0.0920812	0.120895	0.149669	0.120011	0.0516005	0.0323371	0.086836			5.04625	0.0995985	94.9354	189.807	284.68	379.493	474.268	569.092	663.99
5.05292	0.116499	0.0927183	0.130429	0.152228	0.120614	0.0555819	0.0426645	0.0931951			5.05292	0.116499	94.936	189.817	284.682	379.494	474.272	569.102	663.996
5.05958	0.137082	0.0993688	0.144464	0.157241	0.124735	0.0617056	0.0539235	0.104614			5.05958	0.137082	94.9427	189.831	284.687	379.498	474.278	569.114	664.008
5.06625	0.156968	0.107282	0.158695	0.163302	0.130131	0.0691113	0.062635	0.116342			5.06625	0.156968	94.9506	189.845	284.693	379.503	474.286	569.122	664.019
5.07292	0.173798	0.116658	0.166881	0.169474	0.136145	0.0758632	0.0754118	0.124287			5.07292	0.173798	94.96	189.853	284.699	379.509	474.292	569.135	664.027
5.07958	0.184002	0.125773	0.174184	0.17046	0.141129	0.0807888	0.0892645	0.12625			5.07958	0.184002	94.9691	189.861	284.7	379.514	474.297	569.149	664.029
5.08625	0.185094	0.134	0.177304	0.172932	0.143855	0.0892031	0.0986599	0.12494			5.08625	0.185094	94.9773	189.864	284.703	379.517	474.306	569.158	664.028
5.09292	0.175031	0.132083	0.172169	0.171873	0.140187	0.0937742	0.09856	0.115871			5.09292	0.175031	94.9754	189.859	284.702	379.513	474.31	569.158	664.019
5.09958	0.161852	0.119476	0.161305	0.164052	0.132431	0.0906791	0.0928276	0.103264			5.09958	0.161852	94.9628	189.848	284.694	379.506	474.307	569.153	664.006
5.10625	0.151144	0.106056	0.150665	0.153608	0.125416	0.0797127	0.0889382	0.0922281			5.10625	0.151144	94.9494	189.837	284.684	379.499	474.296	569.149	663.995
5.11292	0.144872	0.0969051	0.146198	0.143994	0.120694	0.064029	0.0821021	0.0859379			5.11292	0.144872	94.9402	189.833	284.674	379.494	474.281	569.142	663.989
5.11958	0.139263	0.0889469	0.13416	0.141301	0.110379	0.0484426	0.0696756	0.0794101			5.11958	0.139263	94.9322	189.821	284.671	379.484	474.265	569.129	663.983
5.12625	0.134864	0.0763477	0.118645	0.137647	0.100165	0.0280646	0.0508402	0.0720562			5.12625	0.134864	94.9196	189.805	284.668	379.473	474.245	569.111	663.975
5.13292	0.138216	0.0714072	0.110083	0.136314	0.100136	0.0136425	0.0387482	0.0733145			5.13292	0.138216	94.9147	189.797	284.666	379.473	474.23	569.099	663.976
5.13958	0.147515	0.0767899	0.112481	0.140147	0.113189	0.0100504	0.038509	0.0801278			5.13958	0.147515	94.9201	189.799	284.67	379.486	474.227	569.098	663.983
5.14625	0.159561	0.0863093	0.118787	0.147073	0.129969	0.0170852	0.0426244	0.0882166			5.14625	0.159561	94.9296	189.805	284.677	379.503	474.234	569.102	663.991
5.15292	0.162039	0.0942287	0.119635	0.156199	0.140971	0.0272877	0.0492826	0.0970897			5.15292	0.162039	94.9375	189.806	284.686	379.514	474.244	569.109	664
5.15958	0.155005	0.0997221	0.123524	0.160194	0.150254	0.0339217	0.0587079	0.107351			5.15958	0.155005	94.943	189.81	284.69	379.523	474.25	569.119	664.01
5.16625	0.14824	0.106279	0.133472	0.161659	0.15776	0.0404562	0.0757713	0.11677			5.16625	0.14824	94.9496	189.82	284.692	379.531	474.257	569.136	664.02
5.17292	0.14636	0.113184	0.14733	0.161148	0.162999	0.0460696	0.0921632	0.119859			5.17292	0.14636	94.9565	189.834	284.691	379.536	474.263	569.152	664.023
5.17958	0.143353	0.121008	0.155655	0.162122	0.159739	0.0488506	0.101495	0.122438			5.17958	0.143353	94.9643	189.842	284.692	379.533	474.265	569.161	664.026
5.18625	0.135272	0.127203	0.160908	0.161754	0.156015	0.0495773	0.102054	0.125772			5.18625	0.135272	94.9705	189.848	284.692	379.529	474.266	569.162	664.029
5.19292	0.130739	0.128786	0.165515	0.159368	0.160859	0.0499097	0.0983448	0.13117			5.19292	0.130739	94.9721	189.852	284.689	379.534	474.266	569.158	664.034
5.19958	0.137551	0.127264	0.165759	0.158334	0.168426	0.0486284	0.0934083	0.134417			5.19958	0.137551	94.9706	189.852	284.688	379.542	474.265	569.153	664.038
5.20625	0.151122	0.126484	0.16737	0.161075	0.175313	0.0467453	0.0872551	0.13602			5.20625	0.151122	94.9698	189.854	284.691	379.549	474.263	569.147	664.039
5.21292	0.16243	0.123064	0.166466	0.17072	0.177222	0.0438764	0.0821891	0.136416			5.21292	0.16243	94.9664	189.853	284.701	379.55	474.26	569.142	664.04
5.21958	0.168571	0.10971	0.167232	0.174788	0.180745	0.0410824	0.0756671	0.135936			5.21958	0.168571	94.953	189.854	284.705	379.554	474.258	569.135	664.039
5.22625	0.169249	0.092126	0.164957	0.173985	0.185007	0.0391534	0.073532	0.134565			5.22625	0.169249	94.9354	189.852	284.704	379.558	474.256	569.133	664.038
5.23292	0.164393	0.0837085	0.162059	0.170688	0.184295	0.0386363	0.0712421	0.129962			5.23292	0.164393	94.927	189.849	284.701	379.557	474.255	569.131	664.033
5.23958	0.150955	0.0871738	0.158834	0.167343	0.181861	0.0382825	0.0676728	0.123413			5.23958	0.150955	94.9305	189.845	284.697	379.555	474.255	569.127	664.027
5.24625	0.129972	0.0903414	0.147199	0.156677	0.177543	0.034314	0.0554286	0.111799			5.24625	0.129972	94.9336	189.834	284.687	379.551	474.251	569.115	664.015
5.25292	0.106485	0.0882802	0.132487	0.1363	0.173259	0.0267598	0.0409419	0.101155			5.25292	0.106485	94.9316	189.819	284.666	379.546	474.243	569.101	664.004
5.25958	0.0873861	0.0846348	0.118472	0.11988	0.165002	0.0195794	0.0361055	0.0927411			5.25958	0.0873861	94.9279	189.805	284.65	379.538	474.236	569.096	663.996
5.26625	0.0804176	0.0830741	0.108308	0.114297	0.155252	0.0132974	0.0394351	0.0840277			5.26625	0.0804176	94.9264	189.795	284.644	379.528	474.23	569.099	663.987
5.27292	0.0824869	0.0779026	0.100134	0.116153	0.143025	0.00131969	0.045385	0.0745648			5.27292	0.0824869	94.9212	189.787	284.646	379.516	474.218	569.105	663.978
5.27958	0.0880473	0.0649058	0.0934791	0.112533	0.124942	-0.013629	0.0439006	0.0658595			5.27958	0.0880473	94.9082	189.78	284.642	379.498	474.203	569.104	663.969
5.28625	0.0970299	0.0531545	0.0966244	0.108952	0.105509	-0.0227998	0.0437095	0.0645986			5.28625	0.0970299	94.8965	189.783	284.639	379.479	474.194	569.104	663.968
5.29292	0.105997	0.0491941	0.1023	0.113396	0.0923982	-0.0224278	0.044781	0.0682676			5.29292	0.105997	94.8925	189.789	284.643	379.466	474.194	569.105	663.971
5.29958	0.113617	0.0523997	0.103574	0.123394	0.0883665	-0.0194536	0.0418408	0.0752879			5.29958	0.113617	94.8957	189.79	284.653	379.462	474.197	569.102	663.978
5.30625	0.117971	0.0582271	0.104202	0.131664	0.0883762	-0.0187884	0.0344776	0.08493			5.30625	0.117971	94.9015	189.791	284.662	379.462	474.198	569.094	663.988
5.31292	0.122678	0.0646583	0.111806	0.139105	0.0929913	-0.0138137	0.0285745	0.0994675			5.31292	0.122678	94.908	189.798	284.669	379.466	474.203	569.088	664.003
5.31958	0.129068	0.0771973	0.126426	0.15436	0.108112	0.00204062	0.0321694	0.120113			5.31958	0.129068	94.9205	189.813	284.684	379.481	474.219	569.092	664.023
5.32625	0.13259	0.0914343	0.139273	0.172413	0.130618	0.0193007	0.0369326	0.137211			5.32625	0.13259	94.9347	189.826	284.702	379.504	474.236	569.097	664.04
5.33292	0.134651	0.103083	0.149221	0.186947	0.149355	0.0301909	0.0388195	0.149336			5.33292	0.134651	94.9464	189.836	284.717	379.523	474.247	569.099	664.052
5.33958	0.138201	0.107971	0.160324	0.194777	0.160705	0.0356503	0.036701	0.153747			5.33958	0.138201	94.9513	189.847	284.725	379.534	474.252	569.097	664.057
5.34625	0.143905	0.10816	0.16923	0.197226	0.166639	0.0375527	0.0350402	0.151552			5.34625	0.143905	94.9515	189.856	284.727	379.54	474.254	569.095	664.055
5.35292	0.145749	0.10753	0.172205	0.194059	0.167652	0.0394443	0.0375213	0.146153			5.35292	0.145749	94.9508	189.859	284.724	379.541	474.256	569.097	664.049
5.35958	0.145619	0.101392	0.168126	0.185292	0.16212	0.0368899	0.0426089	0.139063			5.35958	0.145619	94.9447	189.855	284.715	379.535	474.253	569.102	664.042
5.36625	0.150359	0.0897596	0.162528	0.175852	0.154679	0.0339507	0.0510028	0.133629			5.36625	0.150359	94.9331	189.849	284.706	379.528	474.25	569.111	664.037
5.37292	0.162538	0.080848	0.157781	0.168516	0.153485	0.034374	0.0609249	0.130439			5.37292	0.162538	94.9241	189.844	284.698	379.527	474.251	569.121	664.034
5.37958	0.174103	0.0789162	0.155025	0.164002	0.158815	0.0366331	0.0688486	0.130415			5.37958	0.174103	94.9222	189.842	284.694	379.532	474.253	569.129	664.034
5.38625	0.175412	0.0835178	0.151905	0.16502	0.16235	0.0421341	0.0688431	0.130248			5.38625	0.175412	94.9268	189.839	284.695	379.536	474.259	569.129	664.033
5.39292	0.175933	0.0895685	0.152563	0.168456	0.167394	0.045468	0.0591458	0.127239			5.39292	0.175933	94.9329	189.839	284.698	379.541	474.262	569.119	664.03
5.39958	0.178676	0.0994287	0.157751	0.177842	0.174255	0.049579	0.0454811	0.127562			5.39958	0.178676	94.9427	189.844	284.708	379.547	474.266	569.105	664.031
5.40625	0.180162	0.112067	0.160968	0.187361	0.177033	0.051378	0.034363	0.130663			5.40625	0.180162	94.9554	189.848	284.717	379.55	474.268	569.094	664.034
5.41292	0.177633	0.120257	0.161658	0.1904	0.169519	0.0471642	0.0265103	0.133609			5.41292	0.177633	94.9636	189.848	284.72	379.543	474.264	569.086	664.037
5.41958	0.175659	0.127986	0.160652	0.190026	0.157525	0.042849	0.0252371	0.136569			5.41958	0.175659	94.9713	189.847	284.72	379.531	474.259	569.085	664.04
5.42625	0.174967	0.135827	0.159419	0.187612	0.152132	0.0369649	0.0296964	0.140119			5.42625	0.174967	94.9791	189.846	284.718	379.525	474.253	569.09	664.043
5.43292	0.170073	0.138763	0.157242	0.183908	0.150927	0.0268485	0.0347465	0.137333			5.43292	0.170073	94.9821	189.844	284.714	379.524	474.243	569.095	664.04
5.43958	0.165104	0.136395	0.157736	0.173984	0.154139	0.0104941	0.0394717	0.12209			5.43958	0.165104	94.9797	189.844	284.704	379.527	474.227	569.099	664.025
5.44625	0.164465	0.136671	0.16304	0.166121	0.16162	-0.00707462	0.0480798	0.107107			5.44625	0.164465	94.98	189.85	284.696	379.535	474.209	569.108	664.01
5.45292	0.163571	0.144205	0.168823	0.169254	0.17259	-0.0187333	0.0588039	0.100812			5.45292	0.163571	94.9875	189.855	284.699	379.546	474.198	569.119	664.004
5.45958	0.158648	0.150886	0.170455	0.177878	0.178902	-0.0248633	0.06227	0.104156			5.45958	0.158648	94.9942	189.857	284.708	379.552	474.192	569.122	664.007
5.46625	0.159017	0.14731	0.17086	0.185124	0.175867	-0.0241494	0.059668	0.107255			5.46625	0.159017	94.9906	189.857	284.715	379.549	474.192	569.119	664.01
5.47292	0.166767	0.138865	0.168087	0.18938	0.167446	-0.019683	0.060739	0.114069			5.47292	0.166767	94.9822	189.855	284.719	379.541	474.197	569.121	664.017
5.47958	0.175417	0.131368	0.160967	0.191812	0.157125	-0.0121556	0.0642871	0.124216			5.47958	0.175417	94.9747	189.848	284.722	379.53	474.204	569.124	664.027
5.48625	0.180931	0.13009	0.152727	0.194206	0.151037	-0.00322001	0.0620026	0.134381			5.48625	0.180931	94.9734	189.839	284.724	379.524	474.213	569.122	664.037
5.49292	0.184928	0.133187	0.14775	0.196526	0.147263	0.00381643	0.0526617	0.139863			5.49292	0.184928	94.9765	189.834	284.726	379.52	474.22	569.112	664.043
5.49958	0.190302	0.136782	0.148009	0.197369	0.150434	0.0107829	0.0446483	0.141074			5.49958	0.190302	94.9801	189.835	284.727	379.524	474.227	569.104	664.044
5.50625	0.191854	0.144672	0.150475	0.196314	0.160641	0.0182	0.0439321	0.142288			5.50625	0.191854	94.988	189.837	284.726	379.534	474.235	569.104	664.045
5.51292	0.191445	0.15355	0.155287	0.193494	0.17411	0.0284144	0.0437834	0.144967			5.51292	0.191445	94.9969	189.842	284.723	379.547	474.245	569.104	664.048
5.51958	0.190376	0.162969	0.160788	0.192085	0.184184	0.0410557	0.0384486	0.148664			5.51958	0.190376	95.0063	189.847	284.722	379.557	474.258	569.098	664.052
5.52625	0.184838	0.167329	0.1617	0.192697	0.184826	0.0519209	0.0353795	0.151593			5.52625	0.184838	95.0106	189.848	284.723	379.558	474.268	569.095	664.055
5.53292	0.176767	0.167784	0.15966	0.194342	0.183768	0.0570923	0.0393563	0.149187			5.53292	0.176767	95.0111	189.846	284.724	379.557	474.274	569.099	664.052
5.53958	0.169427	0.165469	0.15507	0.195946	0.182403	0.0509329	0.0477075	0.138289			5.53958	0.169427	95.0088	189.842	284.726	379.556	474.267	569.108	664.041
5.54625	0.169118	0.160509	0.150564	0.195551	0.1786	0.0379146	0.051818	0.126177			5.54625	0.169118	95.0038	189.837	284.725	379.552	474.254	569.112	664.029
5.55292	0.170789	0.154966	0.146605	0.194486	0.171948	0.0237274	0.0542418	0.117296			5.55292	0.170789	94.9983	189.833	284.724	379.545	474.24	569.114	664.02
5.55958	0.170535	0.150781	0.146756	0.192514	0.167056	0.0108825	0.0600758	0.114542			5.55958	0.170535	94.9941	189.833	284.722	379.54	474.227	569.12	664.018
5.56625	0.172241	0.14654	0.147757	0.187345	0.164866	0.00104943	0.0649903	0.114115			5.56625	0.172241	94.9898	189.834	284.717	379.538	474.218	569.125	664.017
5.57292	0.173041	0.140131	0.143632	0.175698	0.154656	-0.00971582	0.0641747	0.112951			5.57292	0.173041	94.9834	189.83	284.706	379.528	474.207	569.124	664.016
5.57958	0.172783	0.133946	0.141868	0.16145	0.140751	-0.0141614	0.057799	0.113442			5.57958	0.172783	94.9772	189.828	284.691	379.514	474.202	569.118	664.017
5.58625	0.17279	0.137799	0.147784	0.156276	0.133625	-0.0097537	0.0593739	0.119203			5.58625	0.17279	94.9811	189.834	284.686	379.507	474.207	569.119	664.022
5.59292	0.170568	0.148472	0.153126	0.160919	0.137271	-0.00064681	0.0671985	0.124154			5.59292	0.170568	94.9918	189.84	284.691	379.51	474.216	569.127	664.027
5.59958	0.174011	0.157517	0.154642	0.171928	0.147392	0.00894347	0.076704	0.125569			5.59958	0.174011	95.0008	189.841	284.702	379.521	474.225	569.137	664.029
5.60625	0.176479	0.162752	0.156106	0.184854	0.160032	0.0171462	0.0825347	0.125559			5.60625	0.176479	95.0061	189.843	284.715	379.533	474.234	569.142	664.029
5.61292	0.179613	0.165917	0.164912	0.198686	0.175564	0.0248725	0.0832267	0.123478			5.61292	0.179613	95.0092	189.852	284.729	379.549	474.241	569.143	664.027
5.61958	0.180753	0.17173	0.1741	0.20788	0.188713	0.0270707	0.0817581	0.122616			5.61958	0.180753	95.015	189.861	284.738	379.562	474.244	569.142	664.026
5.62625	0.17836	0.174326	0.175177	0.209375	0.192333	0.0172274	0.0781934	0.119489			5.62625	0.17836	95.0176	189.862	284.739	379.566	474.234	569.138	664.023
5.63292	0.17619	0.173811	0.173417	0.20823	0.186002	0.00111584	0.0754435	0.119929			5.63292	0.17619	95.0171	189.86	284.738	379.559	474.218	569.135	664.023
5.63958	0.175395	0.169985	0.173034	0.206399	0.173449	-0.0116175	0.071724	0.121825			5.63958	0.175395	95.0133	189.86	284.736	379.547	474.205	569.132	664.025
5.64625	0.179785	0.164725	0.175499	0.200717	0.157337	-0.0172901	0.0669255	0.122763			5.64625	0.179785	95.008	189.862	284.731	379.531	474.199	569.127	664.026
5.65292	0.188965	0.158066	0.175558	0.189321	0.141411	-0.0128608	0.0627637	0.126595			5.65292	0.188965	95.0014	189.862	284.719	379.515	474.204	569.123	664.03
5.65958	0.201315	0.148292	0.175208	0.179327	0.130536	-0.000825207	0.0643461	0.131602			5.65958	0.201315	94.9916	189.862	284.709	379.504	474.216	569.124	664.035
5.66625	0.211182	0.137197	0.177986	0.175337	0.12879	0.0171153	0.0688317	0.138151			5.66625	0.211182	94.9805	189.865	284.705	379.502	474.234	569.129	664.041
5.67292	0.216463	0.127589	0.181677	0.177211	0.133882	0.033513	0.072143	0.140941			5.67292	0.216463	94.9709	189.868	284.707	379.507	474.25	569.132	664.044
5.67958	0.212262	0.12227	0.183476	0.183114	0.140588	0.0389715	0.0732398	0.138005			5.67958	0.212262	94.9656	189.87	284.713	379.514	474.255	569.133	664.041
5.68625	0.203535	0.120601	0.182884	0.1914	0.149977	0.0341781	0.075026	0.132999			5.68625	0.203535	94.9639	189.869	284.721	379.523	474.251	569.135	664.036
5.69292	0.192595	0.121193	0.181163	0.20373	0.162066	0.023813	0.0811938	0.128822			5.69292	0.192595	94.9645	189.868	284.734	379.535	474.24	569.141	664.032
5.69958	0.183445	0.120732	0.181445	0.218373	0.169751	0.0134424	0.0887706	0.128361			5.69958	0.183445	94.964	189.868	284.748	379.543	474.23	569.149	664.031
5.70625	0.176469	0.116801	0.18091	0.229016	0.167094	0.00347975	0.0917613	0.125384			5.70625	0.176469	94.9601	189.868	284.759	379.54	474.22	569.152	664.028
5.71292	0.176664	0.111343	0.18738	0.226355	0.160993	-0.00453281	0.089738	0.119449			5.71292	0.176664	94.9546	189.874	284.756	379.534	474.212	569.15	664.023
5.71958	0.186895	0.107372	0.199764	0.211461	0.159772	-0.0069254	0.0884406	0.116432			5.71958	0.186895	94.9507	189.886	284.741	379.533	474.21	569.148	664.02
5.72625	0.199232	0.10662	0.214533	0.198342	0.161445	-0.00519732	0.089857	0.118541			5.72625	0.199232	94.9499	189.901	284.728	379.535	474.211	569.15	664.022
5.73292	0.205678	0.108062	0.224075	0.193105	0.162644	-1.49097e-06	0.0900112	0.121891			5.73292	0.205678	94.9514	189.911	284.723	379.536	474.217	569.15	664.025
5.73958	0.204155	0.11031	0.224935	0.191914	0.167409	0.00365356	0.0872106	0.1208			5.73958	0.204155	94.9536	189.912	284.722	379.541	474.22	569.147	664.024
5.74625	0.204032	0.114444	0.221352	0.187559	0.179472	0.00761978	0.0834991	0.119689			5.74625	0.204032	94.9577	189.908	284.717	379.553	474.224	569.143	664.023
5.75292	0.207239	0.120994	0.217154	0.187197	0.192663	0.0142067	0.0811186	0.121948			5.75292	0.207239	94.9643	189.904	284.717	379.566	474.231	569.141	664.025
5.75958	0.208993	0.128668	0.20771	0.191785	0.201929	0.0232915	0.0811124	0.128668			5.75958	0.208993	94.972	189.894	284.722	379.575	474.24	569.141	664.032
5.76625	0.203411	0.132422	0.193151	0.193042	0.204355	0.0270953	0.0800607	0.128131			5.76625	0.203411	94.9757	189.88	284.723	379.578	474.244	569.14	664.031
5.77292	0.199495	0.129876	0.180335	0.183838	0.202126	0.0219283	0.0757575	0.115571			5.77292	0.199495	94.9732	189.867	284.714	379.575	474.238	569.136	664.019
5.77958	0.202012	0.126663	0.180905	0.169308	0.197089	0.0170369	0.0721844	0.106636			5.77958	0.202012	94.97	189.868	284.699	379.57	474.234	569.132	664.01
5.78625	0.207237	0.131016	0.192044	0.164113	0.194708	0.0171527	0.0752156	0.110512			5.78625	0.207237	94.9743	189.879	284.694	379.568	474.234	569.135	664.014
5.79292	0.206625	0.136101	0.19943	0.169695	0.19524	0.0197927	0.0831447	0.121796			5.79292	0.206625	94.9794	189.886	284.7	379.568	474.236	569.143	664.025
5.79958	0.200279	0.139311	0.204074	0.178398	0.197025	0.0231838	0.0907613	0.128344			5.79958	0.200279	94.9826	189.891	284.708	379.57	474.24	569.151	664.031
5.80625	0.20107	0.141538	0.208089	0.187381	0.199509	0.0314173	0.0975461	0.134385			5.80625	0.20107	94.9848	189.895	284.717	379.573	474.248	569.157	664.037
5.81292	0.21046	0.148737	0.212949	0.198922	0.205482	0.0464117	0.108172	0.149214			5.81292	0.21046	94.992	189.9	284.729	379.579	474.263	569.168	664.052
5.81958	0.220843	0.154862	0.212246	0.214481	0.214648	0.0596206	0.119518	0.163445			5.81958	0.220843	94.9982	189.899	284.744	379.588	474.276	569.179	664.067
5.82625	0.227387	0.152345	0.210227	0.227482	0.222169	0.0673096	0.126174	0.169511			5.82625	0.227387	94.9956	189.897	284.757	379.595	474.284	569.186	664.073
5.83292	0.240964	0.150213	0.21322	0.231228	0.226927	0.0721014	0.131476	0.17024			5.83292	0.240964	94.9935	189.9	284.761	379.6	474.289	569.191	664.073
5.83958	0.264405	0.155882	0.221528	0.232717	0.232506	0.0817233	0.13951	0.1802			5.83958	0.264405	94.9992	189.908	284.763	379.606	474.298	569.199	664.083
5.84625	0.293092	0.170931	0.236731	0.236389	0.247013	0.0980484	0.152989	0.200018			5.84625	0.293092	95.0142	189.923	284.766	379.62	474.315	569.213	664.103
5.85292	0.316108	0.189408	0.254638	0.247118	0.269687	0.116169	0.16959	0.220402			5.85292	0.316108	95.0327	189.941	284.777	379.643	474.333	569.229	664.124
5.85958	0.329622	0.205421	0.268103	0.253219	0.288048	0.129345	0.18462	0.230217			5.85958	0.329622	95.0487	189.955	284.783	379.661	474.346	569.244	664.133
5.86625	0.334497	0.217478	0.268166	0.249941	0.294934	0.135469	0.192457	0.224154			5.86625	0.334497	95.0608	189.955	284.78	379.668	474.352	569.252	664.127
5.87292	0.326974	0.222275	0.258032	0.242816	0.289863	0.137139	0.187683	0.20654			5.87292	0.326974	95.0656	189.945	284.773	379.663	474.354	569.247	664.11
5.87958	0.313557	0.218599	0.247986	0.239162	0.28351	0.134468	0.17401	0.184267			5.87958	0.313557	95.0619	189.935	284.769	379.657	474.351	569.234	664.087
5.88625	0.297062	0.207002	0.242046	0.243922	0.276021	0.124646	0.161028	0.164563			5.88625	0.297062	95.0503	189.929	284.774	379.649	474.341	569.221	664.068
5.89292	0.286323	0.195266	0.240428	0.248565	0.267616	0.113973	0.148999	0.150444			5.89292	0.286323	95.0386	189.927	284.778	379.641	474.33	569.209	664.054
5.89958	0.289167	0.193187	0.246788	0.257997	0.264831	0.112964	0.146737	0.147411			5.89958	0.289167	95.0365	189.933	284.788	379.638	474.329	569.207	664.051
5.90625	0.301925	0.205128	0.260875	0.275489	0.270581	0.125467	0.156706	0.157921			5.90625	0.301925	95.0484	189.947	284.805	379.644	474.342	569.217	664.061
5.91292	0.317185	0.225082	0.274593	0.29804	0.285934	0.137795	0.176439	0.175491			5.91292	0.317185	95.0684	189.961	284.828	379.659	474.354	569.236	664.079
5.91958	0.325822	0.243882	0.277953	0.31446	0.299421	0.140415	0.195178	0.191907			5.91958	0.325822	95.0872	189.965	284.844	379.673	474.357	569.255	664.095
5.92625	0.328895	0.255133	0.273155	0.313509	0.306832	0.139183	0.204426	0.201728			5.92625	0.328895	95.0984	189.96	284.843	379.68	474.356	569.264	664.105
5.93292	0.331372	0.259433	0.265913	0.301806	0.312516	0.139643	0.206993	0.205074			5.93292	0.331372	95.1027	189.953	284.832	379.686	474.356	569.267	664.108
5.93958	0.330907	0.25785	0.258594	0.286745	0.31912	0.138797	0.202303	0.203491			5.93958	0.330907	95.1012	189.945	284.817	379.692	474.355	569.262	664.107
5.94625	0.330589	0.249757	0.251691	0.271156	0.322006	0.135403	0.191406	0.198735			5.94625	0.330589	95.0931	189.938	284.801	379.695	474.352	569.251	664.102
5.95292	0.334173	0.24249	0.249926	0.253869	0.321092	0.13409	0.181078	0.197191			5.95292	0.334173	95.0858	189.937	284.784	379.694	474.351	569.241	664.1
5.95958	0.34572	0.244339	0.262275	0.238194	0.321397	0.143094	0.177676	0.19904			5.95958	0.34572	95.0876	189.949	284.768	379.695	474.36	569.237	664.102
5.96625	0.355409	0.252977	0.281302	0.232708	0.321901	0.153988	0.183904	0.199571			5.96625	0.355409	95.0963	189.968	284.763	379.695	474.37	569.244	664.103
5.97292	0.357779	0.25563	0.298284	0.237695	0.318451	0.162146	0.189654	0.196025			5.97292	0.357779	95.0989	189.985	284.768	379.692	474.379	569.249	664.099
5.97958	0.353419	0.252323	0.306818	0.242602	0.313114	0.171608	0.194036	0.195579			5.97958	0.353419	95.0956	189.993	284.773	379.686	474.388	569.254	664.099
5.98625	0.345714	0.248658	0.308677	0.2421	0.312979	0.179962	0.199876	0.202405			5.98625	0.345714	95.092	189.995	284.772	379.686	474.396	569.26	664.106
5.99292	0.337415	0.247294	0.309357	0.240169	0.31911	0.186675	0.20423	0.211531			5.99292	0.337415	95.0906	189.996	284.77	379.692	474.403	569.264	664.115
5.99958	0.331129	0.244691	0.305927	0.241708	0.32198	0.187945	0.207498	0.221803			5.99958	0.331129	95.088	189.993	284.772	379.695	474.404	569.267	664.125
6.00625	0.332561	0.242711	0.298761	0.245935	0.324449	0.189742	0.20718	0.233651			6.00625	0.332561	95.086	189.985	284.776	379.698	474.406	569.267	664.137
6.01292	0.343323	0.252437	0.291338	0.25069	0.332889	0.195768	0.212568	0.25196			6.01292	0.343323	95.0957	189.978	284.781	379.706	474.412	569.272	664.155
6.01958	0.359688	0.270475	0.287649	0.262252	0.347326	0.202828	0.224196	0.270475			6.01958	0.359688	95.1138	189.974	284.792	379.721	474.419	569.284	664.174
6.02625	0.37956	0.28409	0.28723	0.279016	0.356269	0.210582	0.236079	0.280275			6.02625	0.37956	95.1274	189.974	284.809	379.729	474.427	569.296	664.183
6.03292	0.404473	0.283247	0.284279	0.296926	0.355871	0.220906	0.243602	0.28134			6.03292	0.404473	95.1265	189.971	284.827	379.729	474.437	569.303	664.184
6.03958	0.424727	0.273382	0.278703	0.313328	0.355323	0.234501	0.247232	0.278151			6.03958	0.424727	95.1167	189.965	284.843	379.729	474.451	569.307	664.181
6.04625	0.434991	0.264056	0.273292	0.322935	0.359309	0.24609	0.247959	0.274547			6.04625	0.434991	95.1074	189.96	284.853	379.733	474.463	569.308	664.178
6.05292	0.438867	0.260897	0.273979	0.331427	0.369065	0.254865	0.247985	0.271387			6.05292	0.438867	95.1042	189.961	284.861	379.742	474.471	569.308	664.174
6.05958	0.441136	0.264697	0.28296	0.343221	0.376981	0.262653	0.249806	0.269943			6.05958	0.441136	95.108	189.97	284.873	379.75	474.479	569.31	664.173
6.06625	0.441885	0.274958	0.294745	0.356532	0.384273	0.2688	0.253336	0.273051			6.06625	0.441885	95.1183	189.981	284.886	379.757	474.485	569.313	664.176
6.07292	0.437232	0.293429	0.308325	0.366	0.395147	0.270818	0.259814	0.280555			6.07292	0.437232	95.1367	189.995	284.896	379.768	474.487	569.32	664.184
6.07958	0.433939	0.31607	0.326502	0.372548	0.411309	0.272392	0.272776	0.290321			6.07958	0.433939	95.1594	190.013	284.902	379.785	474.489	569.333	664.193
6.08625	0.43278	0.337335	0.344502	0.382605	0.426614	0.273377	0.288509	0.297281			6.08625	0.43278	95.1806	190.031	284.913	379.8	474.49	569.348	664.2
6.09292	0.434206	0.34888	0.357025	0.39209	0.435006	0.274955	0.299569	0.300243			6.09292	0.434206	95.1922	190.044	284.922	379.808	474.491	569.359	664.203
6.09958	0.441436	0.351301	0.363892	0.395712	0.441123	0.278149	0.303539	0.303618			6.09958	0.441436	95.1946	190.05	284.926	379.814	474.495	569.363	664.207
6.10625	0.455708	0.354703	0.37515	0.397944	0.451906	0.285193	0.308137	0.311788			6.10625	0.455708	95.198	190.062	284.928	379.825	474.502	569.368	664.215
6.11292	0.476459	0.361608	0.391724	0.40667	0.46994	0.297276	0.317105	0.326799			6.11292	0.476459	95.2049	190.078	284.937	379.843	474.514	569.377	664.23
6.11958	0.494369	0.370786	0.403795	0.420938	0.489573	0.312174	0.328319	0.34456			6.11958	0.494369	95.2141	190.09	284.951	379.863	474.529	569.388	664.248
6.12625	0.512468	0.376687	0.409669	0.431488	0.50303	0.331812	0.338421	0.362859			6.12625	0.512468	95.22	190.096	284.961	379.876	474.548	569.398	664.266
6.13292	0.527992	0.386348	0.413682	0.439913	0.509568	0.355962	0.352758	0.383964			6.13292	0.527992	95.2296	190.1	284.97	379.883	474.572	569.413	664.287
6.13958	0.535292	0.397877	0.415382	0.446699	0.50705	0.377708	0.369746	0.398354			6.13958	0.535292	95.2412	190.102	284.977	379.88	474.594	569.43	664.301
6.14625	0.532232	0.405863	0.41095	0.451369	0.503883	0.393474	0.380059	0.397757			6.14625	0.532232	95.2492	190.098	284.981	379.877	474.61	569.44	664.301
6.15292	0.522105	0.410682	0.401627	0.452249	0.496523	0.402602	0.379978	0.384456			6.15292	0.522105	95.254	190.088	284.982	379.87	474.619	569.44	664.288
6.15958	0.514677	0.415886	0.391438	0.445188	0.486978	0.408019	0.376084	0.364388			6.15958	0.514677	95.2592	190.078	284.975	379.86	474.625	569.436	664.267
6.16625	0.51005	0.423278	0.388198	0.436045	0.480988	0.406372	0.374866	0.34603			6.16625	0.51005	95.2666	190.075	284.966	379.854	474.623	569.435	664.249
6.17292	0.511664	0.424914	0.391794	0.425129	0.481564	0.393596	0.372261	0.331454			6.17292	0.511664	95.2682	190.078	284.955	379.855	474.61	569.432	664.235
6.17958	0.522883	0.423522	0.405304	0.41404	0.492523	0.378277	0.369193	0.322909			6.17958	0.522883	95.2668	190.092	284.944	379.866	474.595	569.429	664.226
6.18625	0.541445	0.425113	0.427073	0.40887	0.505108	0.371088	0.373705	0.329269			6.18625	0.541445	95.2684	190.114	284.939	379.878	474.588	569.434	664.232
6.19292	0.56357	0.433081	0.44978	0.413803	0.521267	0.377731	0.386218	0.345343			6.19292	0.56357	95.2764	190.136	284.944	379.894	474.594	569.446	664.248
6.19958	0.582642	0.446739	0.474101	0.433267	0.540324	0.390535	0.394107	0.36663			6.19958	0.582642	95.29	190.161	284.963	379.914	474.607	569.454	664.27
6.20625	0.600978	0.462461	0.498708	0.461403	0.55998	0.409147	0.396	0.391412			6.20625	0.600978	95.3058	190.185	284.991	379.933	474.626	569.456	664.295
6.21292	0.618502	0.481295	0.519295	0.496587	0.577098	0.433775	0.399886	0.414538			6.21292	0.618502	95.3246	190.206	285.026	379.95	474.65	569.46	664.318
6.21958	0.63291	0.503143	0.533695	0.534539	0.594315	0.462204	0.414904	0.436862			6.21958	0.63291	95.3464	190.22	285.064	379.968	474.679	569.475	664.34
6.22625	0.644618	0.526754	0.540723	0.568455	0.611509	0.487475	0.432509	0.454275			6.22625	0.644618	95.3701	190.227	285.098	379.985	474.704	569.492	664.357
6.23292	0.650311	0.543534	0.543214	0.590336	0.625596	0.499522	0.445469	0.464856			6.23292	0.650311	95.3868	190.23	285.12	379.999	474.716	569.505	664.368
6.23958	0.66076	0.552249	0.54857	0.594425	0.636286	0.504803	0.460477	0.47357			6.23958	0.66076	95.3955	190.235	285.124	380.009	474.721	569.52	664.377
6.24625	0.679036	0.561561	0.561876	0.592325	0.652086	0.514009	0.486212	0.485267			6.24625	0.679036	95.4049	190.248	285.122	380.025	474.731	569.546	664.388
6.25292	0.698565	0.577387	0.580818	0.591593	0.67601	0.532107	0.514742	0.503477			6.25292	0.698565	95.4207	190.267	285.121	380.049	474.749	569.575	664.407
6.25958	0.711427	0.595842	0.597013	0.599416	0.697951	0.549273	0.532149	0.52384			6.25958	0.711427	95.4391	190.284	285.129	380.071	474.766	569.592	664.427
6.26625	0.716423	0.607144	0.609526	0.610369	0.712332	0.561515	0.54096	0.539433			6.26625	0.716423	95.4504	190.296	285.14	380.086	474.778	569.601	664.443
6.27292	0.724683	0.615104	0.625681	0.623759	0.722939	0.570957	0.551176	0.553116			6.27292	0.724683	95.4584	190.312	285.154	380.096	474.787	569.611	664.456
6.27958	0.737359	0.622566	0.643216	0.643519	0.733463	0.584308	0.565552	0.569637			6.27958	0.737359	95.4659	190.33	285.173	380.107	474.801	569.625	664.473
6.28625	0.748179	0.629066	0.657119	0.667797	0.740928	0.595194	0.577381	0.589488			6.28625	0.748179	95.4724	190.344	285.198	380.114	474.812	569.637	664.493
6.29292	0.755106	0.630842	0.665692	0.691444	0.742225	0.598855	0.586635	0.604139			6.29292	0.755106	95.4741	190.352	285.221	380.115	474.815	569.646	664.507
6.29958	0.759515	0.630064	0.674012	0.705496	0.745557	0.596929	0.599318	0.613374			6.29958	0.759515	95.4734	190.361	285.235	380.119	474.813	569.659	664.516
6.30625	0.770242	0.635846	0.683559	0.71632	0.75624	0.596322	0.617263	0.625356			6.30625	0.770242	95.4791	190.37	285.246	380.129	474.813	569.677	664.528
6.31292	0.785348	0.647733	0.692525	0.731352	0.772153	0.605266	0.6371	0.644872			6.31292	0.785348	95.491	190.379	285.261	380.145	474.822	569.697	664.548
6.31958	0.800406	0.663567	0.701303	0.750859	0.789728	0.620582	0.656268	0.664521			6.31958	0.800406	95.5069	190.388	285.281	380.163	474.837	569.716	664.568
6.32625	0.813512	0.685336	0.711933	0.771943	0.807345	0.639544	0.673886	0.676753			6.32625	0.813512	95.5286	190.399	285.302	380.181	474.856	569.734	664.58
6.33292	0.824531	0.710526	0.724854	0.789647	0.827406	0.660496	0.690962	0.683823			6.33292	0.824531	95.5538	190.411	285.32	380.201	474.877	569.751	664.587
6.33958	0.835258	0.73115	0.734062	0.803506	0.845486	0.682239	0.70405	0.689188			6.33958	0.835258	95.5745	190.421	285.333	380.219	474.899	569.764	664.592
6.34625	0.845686	0.742907	0.742605	0.809296	0.85873	0.703539	0.712481	0.693316			6.34625	0.845686	95.5862	190.429	285.339	380.232	474.92	569.772	664.596
6.35292	0.855501	0.751076	0.752953	0.809278	0.871795	0.722244	0.717778	0.699577			6.35292	0.855501	95.5944	190.44	285.339	380.245	474.939	569.778	664.603
6.35958	0.867817	0.760203	0.767837	0.809201	0.887571	0.735142	0.725823	0.711565			6.35958	0.867817	95.6035	190.454	285.339	380.261	474.952	569.786	664.615
6.36625	0.886466	0.768343	0.78868	0.81235	0.906636	0.749661	0.737095	0.730196			6.36625	0.886466	95.6116	190.475	285.342	380.28	474.966	569.797	664.633
6.37292	0.916492	0.781088	0.814889	0.819666	0.926202	0.769345	0.750889	0.755339			6.37292	0.916492	95.6244	190.501	285.35	380.299	474.986	569.811	664.658
6.37958	0.954819	0.805062	0.852696	0.839203	0.950267	0.797685	0.769587	0.789803			6.37958	0.954819	95.6484	190.539	285.369	380.323	475.014	569.829	664.693
6.38625	0.998071	0.837269	0.895545	0.876474	0.980417	0.831593	0.797684	0.830593			6.38625	0.998071	95.6806	190.582	285.406	380.354	475.048	569.857	664.734
6.39292	1.03995	0.867928	0.936053	0.923185	1.01634	0.867413	0.832284	0.871266			6.39292	1.03995	95.7112	190.623	285.453	380.39	475.084	569.892	664.774
6.39958	1.07117	0.891307	0.963359	0.965629	1.05165	0.901763	0.863429	0.903704			6.39958	1.07117	95.7346	190.65	285.496	380.425	475.118	569.923	664.807
6.40625	1.09405	0.913446	0.980205	0.992857	1.0861	0.930962	0.884046	0.927275			6.40625	1.09405	95.7567	190.667	285.523	380.459	475.147	569.944	664.83
6.41292	1.10796	0.936978	0.989472	1.01321	1.11933	0.954339	0.899357	0.948422			6.41292	1.10796	95.7803	190.676	285.543	380.493	475.171	569.959	664.852
6.41958	1.11986	0.956907	0.995964	1.02689	1.14592	0.973966	0.91194	0.969305			6.41958	1.11986	95.8002	190.683	285.557	380.519	475.19	569.972	664.872
6.42625	1.13767	0.976495	1.00541	1.03705	1.17102	0.998802	0.924424	0.993184			6.42625	1.13767	95.8198	190.692	285.567	380.544	475.215	569.984	664.896
6.43292	1.16796	1.00098	1.02577	1.04771	1.2016	1.02866	0.943186	1.01958			6.43292	1.16796	95.8443	190.712	285.578	380.575	475.245	570.003	664.923
6.43958	1.20746	1.03775	1.0531	1.06767	1.23677	1.06284	0.97522	1.05063			6.43958	1.20746	95.8811	190.74	285.598	380.61	475.279	570.035	664.954
6.44625	1.24274	1.07759	1.08141	1.09899	1.26872	1.09434	1.01889	1.07902			6.44625	1.24274	95.9209	190.768	285.629	380.642	475.311	570.079	664.982
6.45292	1.26912	1.1118	1.10563	1.13319	1.29382	1.12107	1.0602	1.10036			6.45292	1.26912	95.9551	190.792	285.663	380.667	475.338	570.12	665.003
6.45958	1.2931	1.14084	1.13131	1.16006	1.32396	1.14721	1.09393	1.1189			6.45958	1.2931	95.9841	190.818	285.69	380.697	475.364	570.154	665.022
6.46625	1.31573	1.17687	1.15915	1.18506	1.36037	1.17758	1.12593	1.14397			6.46625	1.31573	96.0202	190.846	285.715	380.734	475.394	570.186	665.047
6.47292	1.33112	1.21955	1.18309	1.20949	1.39153	1.20865	1.15366	1.17187			6.47292	1.33112	96.0629	190.87	285.739	380.765	475.425	570.213	665.075
6.47958	1.34394	1.25362	1.20463	1.231	1.40845	1.23407	1.17108	1.19401			6.47958	1.34394	96.0969	190.891	285.761	380.782	475.451	570.231	665.097
6.48625	1.36738	1.27769	1.22881	1.24748	1.4205	1.26388	1.1833	1.21713			6.48625	1.36738	96.121	190.915	285.777	380.794	475.48	570.243	665.12
6.49292	1.4076	1.30025	1.2566	1.26479	1.44167	1.30743	1.20255	1.25018			6.49292	1.4076	96.1436	190.943	285.795	380.815	475.524	570.262	665.153
6.49958	1.45521	1.3314	1.28756	1.29396	1.47148	1.35971	1.23629	1.29229			6.49958	1.45521	96.1747	190.974	285.824	380.845	475.576	570.296	665.195
6.50625	1.50202	1.36883	1.32193	1.33115	1.50316	1.40643	1.27761	1.33306			6.50625	1.50202	96.2121	191.009	285.861	380.876	475.623	570.337	665.236
6.51292	1.54843	1.40911	1.36369	1.37264	1.53884	1.44892	1.32211	1.37669			6.51292	1.54843	96.2524	191.05	285.903	380.912	475.665	570.382	665.28
6.51958	1.59308	1.45097	1.40744	1.41593	1.58387	1.49428	1.36963	1.42808			6.51958	1.59308	96.2943	191.094	285.946	380.957	475.711	570.429	665.331
6.52625	1.63549	1.49238	1.45096	1.45879	1.63886	1.54173	1.41905	1.47951			6.52625	1.63549	96.3357	191.138	285.989	381.012	475.758	570.479	665.383
6.53292	1.67776	1.54103	1.50141	1.50343	1.70092	1.58759	1.47227	1.52815			6.53292	1.67776	96.3843	191.188	286.033	381.074	475.804	570.532	665.431
6.53958	1.72475	1.59182	1.55007	1.55442	1.76457	1.6332	1.5284	1.57083			6.53958	1.72475	96.4351	191.237	286.084	381.138	475.85	570.588	665.474
6.54625	1.77198	1.63767	1.59127	1.6076	1.82723	1.68343	1.58169	1.61001			6.54625	1.77198	96.481	191.278	286.138	381.2	475.9	570.641	665.513
6.55292	1.81583	1.67557	1.62492	1.65896	1.88438	1.73709	1.63136	1.64601			6.55292	1.81583	96.5189	191.312	286.189	381.258	475.954	570.691	665.549
6.55958	1.85931	1.71642	1.6628	1.70724	1.93857	1.79337	1.67696	1.68351			6.55958	1.85931	96.5597	191.349	286.237	381.312	476.01	570.737	665.587
6.56625	1.90538	1.76896	1.70404	1.75479	1.99234	1.84898	1.7213	1.72795			6.56625	1.90538	96.6123	191.391	286.285	381.366	476.065	570.781	665.631
6.57292	1.95588	1.82375	1.74388	1.80165	2.04422	1.90206	1.76201	1.77702			6.57292	1.95588	96.667	191.43	286.332	381.417	476.119	570.822	665.68
6.57958	2.0114	1.87612	1.79438	1.84468	2.0974	1.95426	1.80004	1.83177			6.57958	2.0114	96.7194	191.481	286.375	381.471	476.171	570.86	665.735
6.58625	2.07252	1.93001	1.85866	1.89115	2.15695	2.01479	1.84218	1.88948			6.58625	2.07252	96.7733	191.545	286.421	381.53	476.231	570.902	665.793
6.59292	2.13498	1.98992	1.92926	1.94475	2.2207	2.08435	1.89233	1.94939			6.59292	2.13498	96.8332	191.616	286.475	381.594	476.301	570.952	665.852
6.59958	2.19546	2.0485	1.99054	2.00152	2.28582	2.15955	1.95106	2.00749			6.59958	2.19546	96.8918	191.677	286.531	381.659	476.376	571.011	665.911
6.60625	2.2577	2.10172	2.05252	2.05742	2.35056	2.23727	2.01571	2.07073			6.60625	2.2577	96.945	191.739	286.587	381.724	476.454	571.076	665.974
6.61292	2.32775	2.15852	2.12182	2.11582	2.41965	2.32314	2.08793	2.14469			6.61292	2.32775	97.0018	191.808	286.646	381.793	476.54	571.148	666.048
6.61958	2.40207	2.22262	2.19028	2.1791	2.48898	2.41234	2.1635	2.22501			6.61958	2.40207	97.0659	191.877	286.709	381.862	476.629	571.223	666.128
6.62625	2.47996	2.29452	2.25333	2.24217	2.55795	2.4973	2.2417	2.30548			6.62625	2.47996	97.1378	191.94	286.772	381.931	476.714	571.302	666.209
6.63292	2.56208	2.3735	2.3141	2.30612	2.6342	2.57867	2.3226	2.38494			6.63292	2.56208	97.2168	192.001	286.836	382.007	476.795	571.382	666.288
6.63958	2.65021	2.45789	2.38751	2.3756	2.7178	2.66367	2.40488	2.46743			6.63958	2.65021	97.3012	192.074	286.905	382.091	476.88	571.465	666.371
6.64625	2.73934	2.54355	2.46665	2.45237	2.80443	2.7528	2.48646	2.54784			6.64625	2.73934	97.3868	192.153	286.982	382.178	476.969	571.546	666.451
6.65292	2.8201	2.62155	2.53877	2.5301	2.88772	2.83823	2.56261	2.61965			6.65292	2.8201	97.4649	192.225	287.06	382.261	477.055	571.622	666.523
6.65958	2.89302	2.6944	2.60087	2.60073	2.97137	2.9207	2.63451	2.6882			6.65958	2.89302	97.5377	192.287	287.131	382.345	477.137	571.694	666.591
6.66625	2.9624	2.76432	2.6654	2.66348	3.05715	3.00255	2.70414	2.76194			6.66625	2.9624	97.6076	192.352	287.193	382.43	477.219	571.764	666.665
6.67292	3.037	2.83746	2.7434	2.72316	3.14358	3.08705	2.77398	2.84414			6.67292	3.037	97.6808	192.43	287.253	382.517	477.304	571.834	666.747
6.67958	3.12241	2.91699	2.83115	2.78409	3.23822	3.17593	2.84757	2.92986			6.67958	3.12241	97.7603	192.518	287.314	382.611	477.392	571.907	666.833
6.68625	3.22029	3.01323	2.92535	2.85703	3.34726	3.27831	2.93273	3.01943			6.68625	3.22029	97.8565	192.612	287.387	382.72	477.495	571.993	666.923
6.69292	3.32357	3.12644	3.02793	2.94563	3.46664	3.39662	3.03498	3.11547			6.69292	3.32357	97.9697	192.715	287.476	382.84	477.613	572.095	667.019
6.69958	3.42284	3.24668	3.13705	3.04747	3.58525	3.52546	3.14944	3.21473			6.69958	3.42284	98.09	192.824	287.577	382.958	477.742	572.209	667.118
6.70625	3.51935	3.36648	3.24237	3.15736	3.70232	3.65819	3.26428	3.3145			6.70625	3.51935	98.2098	192.929	287.687	383.076	477.875	572.324	667.218
6.71292	3.62167	3.48123	3.3438	3.26723	3.82602	3.79094	3.37721	3.41782			6.71292	3.62167	98.3245	193.03	287.797	383.199	478.007	572.437	667.321
6.71958	3.73735	3.59471	3.44715	3.38064	3.96251	3.92379	3.49393	3.52938			6.71958	3.73735	98.438	193.134	287.911	383.336	478.14	572.554	667.432
6.72625	3.86064	3.71022	3.55701	3.49646	4.10644	4.05784	3.61897	3.65204			6.72625	3.86064	98.5535	193.244	288.026	383.48	478.274	572.679	667.555
6.73292	3.98975	3.83318	3.6723	3.61528	4.24989	4.19434	3.74824	3.78359			6.73292	3.98975	98.6765	193.359	288.145	383.623	478.411	572.808	667.687
6.73958	4.13401	3.96505	3.79929	3.73777	4.39773	4.33935	3.88134	3.92165			6.73958	4.13401	98.8083	193.486	288.268	383.771	478.556	572.941	667.825
6.74625	4.29312	4.10357	3.9453	3.86754	4.55481	4.49819	4.02562	4.06447			6.74625	4.29312	98.9469	193.632	288.397	383.928	478.715	573.085	667.968
6.75292	4.45653	4.24969	4.09749	4.01233	4.7163	4.6669	4.1775	4.20868			6.75292	4.45653	99.093	193.784	288.542	384.09	478.883	573.237	668.112
6.75958	4.61467	4.4017	4.24521	4.1652	4.87715	4.84077	4.32793	4.35354			6.75958	4.61467	99.245	193.932	288.695	384.25	479.057	573.388	668.257
6.76625	4.77231	4.55489	4.38968	4.31869	5.04023	5.01887	4.4749	4.4991			6.76625	4.77231	99.3982	194.076	288.849	384.413	479.235	573.535	668.402
6.77292	4.93231	4.7079	4.54213	4.47102	5.21534	5.20527	4.62366	4.64925			6.77292	4.93231	99.5512	194.229	289.001	384.589	479.422	573.683	668.552
6.77958	5.09601	4.86689	4.7015	4.62783	5.40628	5.39719	4.78024	4.81301			6.77958	5.09601	99.7102	194.388	289.158	384.779	479.614	573.84	668.716
6.78625	5.26395	5.04204	4.85891	4.78906	5.60961	5.59262	4.94068	4.99197			6.78625	5.26395	99.8853	194.546	289.319	384.983	479.809	574	668.895
6.79292	5.44076	5.22996	5.0192	4.95216	5.81903	5.79695	5.10997	5.1818			6.79292	5.44076	100.073	194.706	289.482	385.192	480.013	574.17	669.085
6.79958	5.63173	5.42866	5.19517	5.11884	6.03377	6.01559	5.29456	5.37954			6.79958	5.63173	100.272	194.882	289.649	385.407	480.232	574.354	669.283
6.80625	5.83459	5.63405	5.3851	5.29934	6.25288	6.24557	5.49601	5.58494			6.80625	5.83459	100.477	195.072	289.829	385.626	480.462	574.556	669.488
6.81292	6.0521	5.84361	5.57797	5.48921	6.48197	6.48023	5.70432	5.79784			6.81292	6.0521	100.687	195.265	290.019	385.855	480.697	574.764	669.701
6.81958	6.27848	6.05388	5.77162	5.6803	6.71664	6.72126	5.91308	6.01144			6.81958	6.27848	100.897	195.458	290.21	386.09	480.938	574.973	669.915
6.82625	6.51488	6.26525	5.97289	5.87272	6.95518	6.9735	6.12646	6.22328			6.82625	6.51488	101.109	195.659	290.403	386.328	481.19	575.186	670.126
6.83292	6.76435	6.48802	6.18787	6.07753	7.20064	7.24314	6.3508	6.44272			6.83292	6.76435	101.331	195.874	290.607	386.574	481.46	575.411	670.346
6.83958	7.02418	6.73021	6.41005	6.30186	7.4609	7.52947	6.58808	6.67776			6.83958	7.02418	101.574	196.097	290.832	386.834	481.746	575.648	670.581
6.84625	7.29506	6.98869	6.64025	6.5374	7.74392	7.8289	6.83369	6.9267			6.84625	7.29506	101.832	196.327	291.067	387.117	482.045	575.894	670.83
6.85292	7.56866	7.25678	6.87554	6.78269	8.04131	8.13567	7.08873	7.1843			6.85292	7.56866	102.1	196.562	291.313	387.415	482.352	576.149	671.087
6.85958	7.84631	7.53025	7.12295	7.04074	8.35419	8.45021	7.35444	7.45109			6.85958	7.84631	102.374	196.81	291.571	387.727	482.667	576.414	671.354
6.86625	8.13314	7.8157	7.38903	7.31465	8.68729	8.77976	7.63536	7.73464			6.86625	8.13314	102.659	197.076	291.845	388.06	482.996	576.695	671.638
6.87292	8.43547	8.11873	7.67661	7.59766	9.04191	9.12202	7.93196	8.03671			6.87292	8.43547	102.962	197.363	292.128	388.415	483.339	576.992	671.94
6.87958	8.75005	8.43363	7.97946	7.88857	9.40381	9.47144	8.24612	8.35256			6.87958	8.75005	103.277	197.666	292.418	388.777	483.688	577.306	672.256
6.88625	9.07151	8.75303	8.2923	8.18686	9.75828	9.82571	8.57285	8.67673			6.88625	9.07151	103.596	197.979	292.717	389.131	484.042	577.633	672.58
6.89292	9.39979	9.07883	8.6159	8.49681	10.1136	10.1879	8.90814	9.01017			6.89292	9.39979	103.922	198.303	293.027	389.487	484.404	577.968	672.913
6.89958	9.73964	9.41536	8.95137	8.81573	10.4779	10.5584	9.24986	9.35671			6.89958	9.73964	104.259	198.638	293.346	389.851	484.775	578.31	673.26
6.90625	10.0862	9.75948	9.29018	9.14012	10.8464	10.9287	9.59807	9.71466			6.90625	10.0862	104.603	198.977	293.67	390.22	485.145	578.658	673.618
6.91292	10.426	10.095	9.61985	9.4688	11.2071	11.2883	9.94484	10.0731			6.91292	10.426	104.938	199.306	293.999	390.58	485.505	579.005	673.976
6.91958	10.7574	10.422	9.94756	9.79646	11.5623	11.6356	10.2845	10.4296			6.91958	10.7574	105.265	199.634	294.326	390.935	485.852	579.344	674.333
6.92625	11.0884	10.7531	10.2868	10.1267	11.9231	11.9772	10.6262	10.797			6.92625	11.0884	105.596	199.973	294.657	391.296	486.194	579.686	674.7
6.93292	11.4239	11.0957	10.6438	10.4646	12.2837	12.3144	10.9825	11.1821			6.93292	11.4239	105.939	200.33	294.995	391.657	486.531	580.042	675.085
6.93958	11.7586	11.4415	11.0064	10.8127	12.6345	12.6433	11.355	11.575			6.93958	11.7586	106.285	200.693	295.343	392.008	486.86	580.415	675.478
6.94625	12.0835	11.7808	11.3628	11.1725	12.967	12.9563	11.7339	11.9653			6.94625	12.0835	106.624	201.049	295.702	392.34	487.173	580.794	675.868
6.95292	12.3966	12.1115	11.7169	11.5358	13.2865	13.2494	12.1067	12.348			6.95292	12.3966	106.955	201.403	296.066	392.66	487.466	581.167	676.251
6.95958	12.6927	12.4315	12.0684	11.9021	13.5898	13.5211	12.4703	12.7257			6.95958	12.6927	107.275	201.755	296.432	392.963	487.738	581.53	676.629
6.96625	12.9644	12.7309	12.4093	12.2643	13.8676	13.7642	12.8196	13.0905			6.96625	12.9644	107.574	202.096	296.794	393.241	487.981	581.879	676.994
6.97292	13.2046	13.0023	12.7267	12.6148	14.1091	13.9699	13.1469	13.4339			6.97292	13.2046	107.846	202.413	297.145	393.482	488.186	582.207	677.337
6.97958	13.4081	13.2433	13.0212	12.9458	14.3086	14.1293	13.4433	13.7516			6.97958	13.4081	108.087	202.708	297.476	393.682	488.346	582.503	677.655
6.98625	13.5698	13.4515	13.2955	13.2557	14.4651	14.2356	13.7044	14.0414			6.98625	13.5698	108.295	202.982	297.786	393.838	488.452	582.764	677.944
6.99292	13.6838	13.6179	13.5417	13.5381	14.5682	14.285	13.93	14.2964			6.99292	13.6838	108.461	203.228	298.068	393.941	488.502	582.99	678.199
6.99958	13.7465	13.7338	13.745	13.782	14.6138	14.2729	14.1126	14.5049			6.99958	13.7465	108.577	203.432	298.312	393.987	488.489	583.172	678.408
7.00625	13.7547	13.798	13.8938	13.9786	14.5965	14.194	14.2413	14.6529			7.00625	13.7547	108.641	203.58	298.508	393.97	488.411	583.301	678.556
7.01292	13.7074	13.8093	13.9898	14.124	14.5196	14.048	14.3111	14.7377			7.01292	13.7074	108.653	203.676	298.654	393.893	488.264	583.371	678.641
7.01958	13.6038	13.7668	14.0353	14.2202	14.3793	13.8401	14.3247	14.7629			7.01958	13.6038	108.61	203.722	298.75	393.752	488.057	583.385	678.666
7.02625	13.4479	13.6686	14.0323	14.2584	14.1737	13.5792	14.2841	14.7305			7.02625	13.4479	108.512	203.719	298.788	393.547	487.796	583.344	678.634
7.03292	13.2461	13.5203	13.9797	14.2438	13.9137	13.2714	14.1941	14.6465			7.03292	13.2461	108.364	203.666	298.774	393.287	487.488	583.254	678.55
7.03958	12.9998	13.3251	13.8775	14.1798	13.6071	12.9212	14.0551	14.5153			7.03958	12.9998	108.168	203.564	298.71	392.98	487.138	583.115	678.418
7.04625	12.7084	13.0846	13.728	14.0677	13.2617	12.5342	13.868	14.342			7.04625	12.7084	107.928	203.415	298.598	392.635	486.751	582.928	678.245
7.05292	12.3725	12.7951	13.5253	13.8992	12.8691	12.1136	13.6253	14.1198			7.05292	12.3725	107.638	203.212	298.429	392.242	486.33	582.685	678.023
7.05958	11.9945	12.4545	13.2708	13.6658	12.436	11.6613	13.3211	13.8387			7.05958	11.9945	107.298	202.957	298.196	391.809	485.878	582.381	677.742
7.06625	11.5819	12.0746	12.9674	13.3779	11.9785	11.1859	12.9646	13.5023			7.06625	11.5819	106.918	202.654	297.908	391.352	485.402	582.024	677.405
7.07292	11.1378	11.6652	12.6175	13.0417	11.5023	10.6946	12.5648	13.1167			7.07292	11.1378	106.509	202.304	297.572	390.876	484.911	581.625	677.02
7.07958	10.6675	11.227	12.2256	12.659	11.005	10.1906	12.1269	12.6838			7.07958	10.6675	106.07	201.912	297.189	390.378	484.407	581.187	676.587
7.08625	10.1845	10.7633	11.7989	12.2344	10.4869	9.67761	11.6576	12.2076			7.08625	10.1845	105.607	201.485	296.764	389.86	483.894	580.717	676.111
7.09292	9.69896	10.2811	11.3434	11.7795	9.96347	9.16048	11.1715	11.704			7.09292	9.69896	105.124	201.03	296.309	389.337	483.377	580.231	675.607
7.09958	9.21217	9.78876	10.8569	11.3046	9.44174	8.64446	10.674	11.183			7.09958	9.21217	104.632	200.544	295.834	388.815	482.861	579.734	675.086
7.10625	8.7264	9.28533	10.3482	10.805	8.92466	8.13249	10.1612	10.6515			7.10625	8.7264	104.129	200.035	295.335	388.298	482.349	579.221	674.555
7.11292	8.24746	8.77716	9.8294	10.2877	8.41387	7.63367	9.63821	10.1142			7.11292	8.24746	103.62	199.516	294.818	387.787	481.85	578.698	674.017
7.11958	7.77925	8.27689	9.3132	9.76865	7.92236	7.15284	9.11811	9.58009			7.11958	7.77925	103.12	199	294.299	387.296	481.369	578.178	673.483
7.12625	7.31778	7.79351	8.80399	9.25785	7.45196	6.69409	8.60708	9.05426			7.12625	7.31778	102.637	198.491	293.788	386.825	480.911	577.667	672.957
7.13292	6.86828	7.32882	8.31135	8.75528	7.00487	6.26125	8.10511	8.53617			7.13292	6.86828	102.172	197.998	293.285	386.378	480.478	577.165	672.439
7.13958	6.44082	6.88646	7.84314	8.26528	6.58114	5.86138	7.62095	8.03469			7.13958	6.44082	101.73	197.53	292.795	385.954	480.078	576.681	671.938
7.14625	6.04091	6.46937	7.39536	7.79396	6.17865	5.48866	7.16277	7.55131			7.14625	6.04091	101.313	197.082	292.324	385.552	479.705	576.223	671.454
7.15292	5.66223	6.07301	6.962	7.34025	5.79302	5.13176	6.72385	7.08391			7.15292	5.66223	100.916	196.649	291.87	385.166	479.348	575.784	670.987
7.15958	5.31052	5.69296	6.5417	6.8985	5.42025	4.79244	6.2972	6.63328			7.15958	5.31052	100.536	196.228	291.428	384.793	479.009	575.357	670.536
7.16625	4.98892	5.32948	6.13771	6.4759	5.0674	4.47674	5.8892	6.20591			7.16625	4.98892	100.173	195.824	291.006	384.441	478.693	574.949	670.109
7.17292	4.69037	4.98542	5.74841	6.0758	4.73198	4.18044	5.50375	5.80129			7.17292	4.69037	99.8287	195.435	290.606	384.105	478.397	574.564	669.704
7.17958	4.40998	4.65983	5.37756	5.69636	4.41943	3.89727	5.13958	5.41514			7.17958	4.40998	99.5031	195.064	290.226	383.793	478.114	574.199	669.318
7.18625	4.14556	4.3578	5.03057	5.34046	4.12992	3.62863	4.79769	5.05494			7.18625	4.14556	99.2011	194.717	289.87	383.503	477.845	573.857	668.958
7.19292	3.89917	4.07993	4.70661	5.00913	3.86594	3.38093	4.48318	4.72509			7.19292	3.89917	98.9232	194.393	289.539	383.239	477.597	573.543	668.628
7.19958	3.66337	3.824	4.40319	4.69721	3.62226	3.1477	4.19259	4.41909			7.19958	3.66337	98.6673	194.09	289.227	382.995	477.364	573.252	668.322
7.20625	3.42998	3.57874	4.11707	4.39434	3.39045	2.9227	3.91675	4.12471			7.20625	3.42998	98.422	193.804	288.924	382.764	477.139	572.977	668.028
7.21292	3.20264	3.34304	3.84836	4.10178	3.16866	2.71222	3.65584	3.8461			7.21292	3.20264	98.1863	193.535	288.632	382.542	476.929	572.716	667.749
7.21958	2.98624	3.12157	3.59667	3.82794	2.96028	2.52453	3.41563	3.59125			7.21958	2.98624	97.9649	193.283	288.358	382.333	476.741	572.475	667.494
7.22625	2.78184	2.91243	3.35819	3.57099	2.76495	2.36047	3.19096	3.35255			7.22625	2.78184	97.7557	193.045	288.101	382.138	476.577	572.251	667.256
7.23292	2.5949	2.71483	3.1374	3.32943	2.58375	2.21132	2.97581	3.12348			7.23292	2.5949	97.5581	192.824	287.859	381.957	476.428	572.036	667.027
7.23958	2.42767	2.53231	2.93178	3.10721	2.41708	2.07621	2.77418	2.90901			7.23958	2.42767	97.3756	192.618	287.637	381.79	476.293	571.834	666.812
7.24625	2.28501	2.37316	2.74277	2.90711	2.26644	1.95231	2.58883	2.71743			7.24625	2.28501	97.2165	192.429	287.437	381.64	476.169	571.649	666.621
7.25292	2.15541	2.23627	2.56627	2.7299	2.12852	1.83079	2.42037	2.54526			7.25292	2.15541	97.0796	192.253	287.26	381.502	476.047	571.48	666.448
7.25958	2.03254	2.10617	2.40155	2.56417	1.99303	1.704	2.25814	2.37797			7.25958	2.03254	96.9495	192.088	287.094	381.366	475.921	571.318	666.281
7.26625	1.91276	1.97802	2.25	2.40528	1.85956	1.57483	2.09982	2.21644			7.26625	1.91276	96.8213	191.937	286.935	381.233	475.791	571.16	666.12
7.27292	1.79501	1.8509	2.10742	2.25011	1.73337	1.45	1.95051	2.06404			7.27292	1.79501	96.6942	191.794	286.78	381.107	475.667	571.01	665.967
7.27958	1.68243	1.72832	1.97152	2.09941	1.61443	1.33355	1.81303	1.92382			7.27958	1.68243	96.5716	191.658	286.629	380.988	475.55	570.873	665.827
7.28625	1.57215	1.60998	1.83678	1.95542	1.50162	1.22657	1.68675	1.79118			7.28625	1.57215	96.4533	191.523	286.485	380.875	475.443	570.747	665.694
7.29292	1.47275	1.49507	1.70695	1.81913	1.39631	1.13382	1.56416	1.66196			7.29292	1.47275	96.3384	191.394	286.349	380.77	475.35	570.624	665.565
7.29958	1.38444	1.38783	1.58051	1.69223	1.30228	1.05321	1.45168	1.54184			7.29958	1.38444	96.2311	191.267	286.222	380.675	475.27	570.511	665.445
7.30625	1.3064	1.28722	1.45429	1.57059	1.21322	0.978217	1.34762	1.43075			7.30625	1.3064	96.1305	191.141	286.1	380.586	475.195	570.407	665.334
7.31292	1.23067	1.1937	1.33147	1.45624	1.12534	0.908077	1.25389	1.32721			7.31292	1.23067	96.037	191.018	285.986	380.499	475.125	570.314	665.23
7.31958	1.15428	1.10359	1.22027	1.34976	1.04476	0.840739	1.15974	1.22852			7.31958	1.15428	95.9469	190.907	285.88	380.418	475.057	570.22	665.132
7.32625	1.08433	1.0181	1.13023	1.25529	0.983555	0.778496	1.07021	1.13779			7.32625	1.08433	95.8614	190.817	285.785	380.357	474.995	570.13	665.041
7.33292	1.0238	0.945099	1.06016	1.17378	0.936847	0.721262	0.991002	1.06192			7.33292	1.0238	95.7884	190.747	285.704	380.31	474.938	570.051	664.965
7.33958	0.973159	0.888099	1.00354	1.10466	0.895231	0.669655	0.923112	1.00159			7.33958	0.973159	95.7314	190.69	285.635	380.268	474.886	569.983	664.905
7.34625	0.928584	0.842309	0.955687	1.04966	0.856774	0.623014	0.86487	0.949121			7.34625	0.928584	95.6856	190.642	285.58	380.23	474.84	569.925	664.852
7.35292	0.890454	0.800663	0.918341	1.00283	0.823777	0.580626	0.811582	0.895554			7.35292	0.890454	95.644	190.605	285.533	380.197	474.797	569.871	664.799
7.35958	0.861324	0.76412	0.892269	0.960554	0.799438	0.547852	0.769477	0.841845			7.35958	0.861324	95.6074	190.579	285.49	380.173	474.764	569.829	664.745
7.36625	0.83451	0.737282	0.869019	0.921781	0.77351	0.524222	0.736427	0.795933			7.36625	0.83451	95.5806	190.556	285.452	380.147	474.741	569.796	664.699
7.37292	0.80368	0.711938	0.832887	0.882992	0.743744	0.499345	0.707235	0.753423			7.37292	0.80368	95.5552	190.519	285.413	380.117	474.716	569.767	664.657
7.37958	0.771657	0.680811	0.784333	0.840605	0.711473	0.467331	0.676114	0.703222			7.37958	0.771657	95.5241	190.471	285.371	380.085	474.684	569.736	664.606
7.38625	0.739905	0.642172	0.736781	0.795096	0.677949	0.433105	0.641917	0.645033			7.38625	0.739905	95.4855	190.423	285.325	380.051	474.65	569.702	664.548
7.39292	0.71038	0.603622	0.693742	0.752724	0.642044	0.401871	0.60775	0.590747			7.39292	0.71038	95.4469	190.38	285.283	380.015	474.618	569.668	664.494
7.39958	0.67946	0.567298	0.649753	0.712375	0.600571	0.369643	0.570692	0.543933			7.39958	0.67946	95.4106	190.336	285.242	379.974	474.586	569.63	664.447
7.40625	0.651024	0.530408	0.602798	0.669155	0.560126	0.334943	0.531041	0.500844			7.40625	0.651024	95.3737	190.289	285.199	379.933	474.551	569.591	664.404
7.41292	0.628569	0.49751	0.567321	0.626116	0.527967	0.307605	0.49219	0.461271			7.41292	0.628569	95.3408	190.254	285.156	379.901	474.524	569.552	664.364
7.41958	0.607817	0.470561	0.549685	0.587634	0.501904	0.293051	0.457761	0.43146			7.41958	0.607817	95.3139	190.236	285.118	379.875	474.51	569.518	664.335
7.42625	0.584569	0.452432	0.53514	0.557842	0.478413	0.283475	0.426591	0.414762			7.42625	0.584569	95.2957	190.222	285.088	379.852	474.5	569.486	664.318
7.43292	0.558285	0.441151	0.514751	0.529111	0.456568	0.272616	0.398964	0.404911			7.43292	0.558285	95.2845	190.201	285.059	379.83	474.489	569.459	664.308
7.43958	0.536387	0.430183	0.491443	0.505562	0.436927	0.26215	0.381133	0.396327			7.43958	0.536387	95.2735	190.178	285.035	379.81	474.479	569.441	664.299
7.44625	0.512962	0.416105	0.469146	0.485581	0.412675	0.250201	0.369165	0.385587			7.44625	0.512962	95.2594	190.156	285.015	379.786	474.467	569.429	664.289
7.45292	0.48503	0.395724	0.446847	0.465846	0.386409	0.232051	0.353791	0.370929			7.45292	0.48503	95.239	190.133	284.996	379.76	474.449	569.414	664.274
7.45958	0.461934	0.376743	0.423966	0.443003	0.370082	0.207642	0.335704	0.352902			7.45958	0.461934	95.22	190.111	284.973	379.743	474.424	569.396	664.256
7.46625	0.448121	0.364267	0.406041	0.418443	0.370629	0.183118	0.321993	0.333272			7.46625	0.448121	95.2076	190.093	284.948	379.744	474.4	569.382	664.236
7.47292	0.438791	0.354459	0.394592	0.400672	0.378354	0.163107	0.310292	0.313451			7.47292	0.438791	95.1978	190.081	284.931	379.752	474.38	569.37	664.217
7.47958	0.426102	0.345932	0.382754	0.386612	0.382187	0.148528	0.290126	0.29348			7.47958	0.426102	95.1892	190.069	284.917	379.755	474.365	569.35	664.197
7.48625	0.417694	0.338828	0.373663	0.375187	0.380376	0.142574	0.265204	0.277793			7.48625	0.417694	95.1821	190.06	284.905	379.754	474.359	569.325	664.181
7.49292	0.417576	0.334085	0.364058	0.367788	0.37393	0.144908	0.246946	0.266851			7.49292	0.417576	95.1774	190.051	284.898	379.747	474.361	569.307	664.17
7.49958	0.418694	0.325024	0.353542	0.36442	0.361055	0.151421	0.236955	0.256359			7.49958	0.418694	95.1683	190.04	284.894	379.734	474.368	569.297	664.159
7.50625	0.411055	0.310184	0.34094	0.362751	0.341498	0.157067	0.227683	0.248195			7.50625	0.411055	95.1535	190.028	284.893	379.715	474.374	569.287	664.151
7.51292	0.400724	0.298307	0.32944	0.352376	0.323045	0.155151	0.217154	0.246331			7.51292	0.400724	95.1416	190.016	284.882	379.696	474.372	569.277	664.149
7.51958	0.39078	0.292908	0.320465	0.335419	0.309627	0.146081	0.211994	0.249039			7.51958	0.39078	95.1362	190.007	284.865	379.683	474.363	569.272	664.152
7.52625	0.377148	0.286287	0.305495	0.316409	0.301522	0.128072	0.208958	0.246232			7.52625	0.377148	95.1296	189.992	284.846	379.675	474.345	569.269	664.149
7.53292	0.356117	0.273541	0.28811	0.296286	0.292817	0.105347	0.199408	0.23301			7.53292	0.356117	95.1168	189.975	284.826	379.666	474.322	569.259	664.136
7.53958	0.338275	0.263347	0.275244	0.276375	0.287967	0.0858056	0.187769	0.216617			7.53958	0.338275	95.1066	189.962	284.806	379.661	474.302	569.248	664.12
7.54625	0.331234	0.259998	0.270403	0.26135	0.284607	0.0724344	0.179346	0.201347			7.54625	0.331234	95.1033	189.957	284.791	379.658	474.289	569.239	664.104
7.55292	0.332436	0.257273	0.265833	0.254883	0.282006	0.0648754	0.176917	0.187655			7.55292	0.332436	95.1006	189.952	284.785	379.655	474.281	569.237	664.091
7.55958	0.334294	0.249132	0.253211	0.255475	0.277131	0.0602627	0.178074	0.175222			7.55958	0.334294	95.0924	189.94	284.785	379.65	474.277	569.238	664.078
7.56625	0.337664	0.239566	0.241954	0.254154	0.272087	0.0571855	0.179899	0.162318			7.56625	0.337664	95.0829	189.929	284.784	379.645	474.274	569.24	664.065
7.57292	0.342425	0.237259	0.235281	0.254012	0.271558	0.0574772	0.1837	0.154766			7.57292	0.342425	95.0806	189.922	284.784	379.645	474.274	569.244	664.058
7.57958	0.347255	0.2338	0.232454	0.254018	0.27216	0.0562879	0.182659	0.147493			7.57958	0.347255	95.0771	189.919	284.784	379.645	474.273	569.242	664.051
7.58625	0.350151	0.225204	0.228057	0.24974	0.272882	0.0590845	0.178834	0.140804			7.58625	0.350151	95.0685	189.915	284.78	379.646	474.276	569.239	664.044
7.59292	0.34589	0.21332	0.217389	0.239927	0.265789	0.0638696	0.17108	0.133211			7.59292	0.34589	95.0566	189.904	284.77	379.639	474.28	569.231	664.036
7.59958	0.340002	0.199923	0.209196	0.22432	0.255406	0.0669664	0.160489	0.122676			7.59958	0.340002	95.0432	189.896	284.754	379.629	474.283	569.22	664.026
7.60625	0.331896	0.185857	0.205829	0.212846	0.244086	0.0678542	0.150324	0.115762			7.60625	0.331896	95.0292	189.892	284.743	379.617	474.284	569.21	664.019
7.61292	0.323722	0.166442	0.204529	0.202803	0.23453	0.0643057	0.139796	0.113036			7.61292	0.323722	95.0097	189.891	284.733	379.608	474.281	569.2	664.016
7.61958	0.308997	0.150708	0.196801	0.197394	0.226722	0.061459	0.132595	0.11876			7.61958	0.308997	94.994	189.883	284.727	379.6	474.278	569.192	664.022
7.62625	0.286581	0.139427	0.178967	0.194733	0.217625	0.0502877	0.123975	0.125122			7.62625	0.286581	94.9827	189.866	284.725	379.591	474.267	569.184	664.028
7.63292	0.266665	0.129728	0.162514	0.192953	0.210815	0.0312411	0.113777	0.125913			7.63292	0.266665	94.973	189.849	284.723	379.584	474.248	569.174	664.029
7.63958	0.252822	0.121182	0.150728	0.192358	0.204335	0.00868796	0.103704	0.121182			7.63958	0.252822	94.9645	189.837	284.722	379.578	474.225	569.164	664.024
7.64625	0.245421	0.117003	0.142963	0.190272	0.196636	-0.0115142	0.0954832	0.112711			7.64625	0.245421	94.9603	189.83	284.72	379.57	474.205	569.155	664.016
7.65292	0.241136	0.120139	0.133741	0.186882	0.183636	-0.0249774	0.0929905	0.102496			7.65292	0.241136	94.9634	189.82	284.717	379.557	474.192	569.153	664.006
7.65958	0.243028	0.124318	0.125139	0.179883	0.165059	-0.0357995	0.0924959	0.0895092			7.65958	0.243028	94.9676	189.812	284.71	379.538	474.181	569.152	663.993
7.66625	0.248524	0.126888	0.120697	0.169855	0.144178	-0.0444939	0.0907233	0.0744355			7.66625	0.248524	94.9702	189.807	284.7	379.517	474.172	569.151	663.978
7.67292	0.252455	0.127729	0.118541	0.15929	0.12597	-0.0496178	0.0824309	0.0590642			7.67292	0.252455	94.971	189.805	284.689	379.499	474.167	569.142	663.962
7.67958	0.25589	0.132767	0.118775	0.150102	0.11433	-0.0436139	0.0720514	0.0478905			7.67958	0.25589	94.9761	189.805	284.68	379.488	474.173	569.132	663.951
7.68625	0.261953	0.139873	0.117251	0.140926	0.107434	-0.0306171	0.0662136	0.0425982			7.68625	0.261953	94.9832	189.804	284.671	379.481	474.186	569.126	663.946
7.69292	0.269167	0.143961	0.117306	0.12848	0.105092	-0.0192283	0.0630936	0.0409639			7.69292	0.269167	94.9873	189.804	284.658	379.478	474.197	569.123	663.944
7.69958	0.271752	0.142613	0.11729	0.114209	0.105214	-0.012394	0.0628073	0.0405703			7.69958	0.271752	94.9859	189.804	284.644	379.478	474.204	569.123	663.944
7.70625	0.265855	0.133211	0.116372	0.098709	0.107493	-0.00880081	0.0622595	0.0378438			7.70625	0.265855	94.9765	189.803	284.629	379.481	474.208	569.122	663.941
7.71292	0.257853	0.116323	0.113899	0.0860872	0.109415	-0.00676216	0.0594173	0.0343073			7.71292	0.257853	94.9596	189.801	284.616	379.483	474.21	569.119	663.937
7.71958	0.249707	0.0938833	0.107507	0.0781754	0.106845	-0.0121323	0.0533854	0.0256956			7.71958	0.249707	94.9372	189.794	284.608	379.48	474.204	569.113	663.929
7.72625	0.238525	0.0718936	0.101623	0.0711602	0.0975157	-0.0280955	0.0429234	0.0146732			7.72625	0.238525	94.9152	189.788	284.601	379.471	474.188	569.103	663.918
7.73292	0.227753	0.057864	0.0979153	0.0639171	0.0860353	-0.0481006	0.0291794	0.00541193			7.73292	0.227753	94.9012	189.785	284.594	379.459	474.168	569.089	663.909
7.73958	0.223262	0.0593917	0.10113	0.0615747	0.0775588	-0.0630414	0.0187334	0.00455545			7.73958	0.223262	94.9027	189.788	284.591	379.451	474.153	569.079	663.908
7.74625	0.228217	0.0732814	0.107318	0.075347	0.0737833	-0.069819	0.0154763	0.0141536			7.74625	0.228217	94.9166	189.794	284.605	379.447	474.147	569.075	663.917
7.75292	0.235287	0.0917473	0.112987	0.0956192	0.071242	-0.072531	0.0190355	0.0278512			7.75292	0.235287	94.935	189.8	284.626	379.444	474.144	569.079	663.931
7.75958	0.238489	0.105681	0.116095	0.111806	0.0736287	-0.0724291	0.0267568	0.0427387			7.75958	0.238489	94.949	189.803	284.642	379.447	474.144	569.087	663.946
7.76625	0.232823	0.110912	0.113435	0.124814	0.0829087	-0.0694094	0.0341249	0.0579831			7.76625	0.232823	94.9542	189.8	284.655	379.456	474.147	569.094	663.961
7.77292	0.21935	0.108195	0.103827	0.138507	0.093151	-0.0656161	0.0365382	0.0671872			7.77292	0.21935	94.9515	189.79	284.668	379.466	474.151	569.096	663.97
7.77958	0.205504	0.0968059	0.0915477	0.145628	0.0962731	-0.0602652	0.0308642	0.0643809			7.77958	0.205504	94.9401	189.778	284.676	379.469	474.156	569.091	663.967
7.78625	0.195547	0.0806222	0.0821847	0.138758	0.0923507	-0.055183	0.0219555	0.0539193			7.78625	0.195547	94.9239	189.769	284.669	379.466	474.161	569.082	663.957
7.79292	0.190624	0.0683813	0.0785793	0.126198	0.0910167	-0.0484379	0.0170857	0.0426321			7.79292	0.190624	94.9117	189.765	284.656	379.464	474.168	569.077	663.946
7.79958	0.193739	0.0636028	0.0781364	0.118194	0.0921264	-0.0435456	0.0181299	0.0326084			7.79958	0.193739	94.9069	189.765	284.648	379.465	474.173	569.078	663.936
7.80625	0.200635	0.0657012	0.0763859	0.117031	0.0929106	-0.0451239	0.0201416	0.0199248			7.80625	0.200635	94.909	189.763	284.647	379.466	474.171	569.08	663.923
7.81292	0.20646	0.0680191	0.0748716	0.114253	0.0909864	-0.05467	0.0202001	0.00173874			7.81292	0.20646	94.9113	189.761	284.644	379.464	474.162	569.08	663.905
7.81958	0.204861	0.0674177	0.0663373	0.108254	0.0889424	-0.0712338	0.0203012	-0.0174593			7.81958	0.204861	94.9107	189.753	284.638	379.462	474.145	569.08	663.886
7.82625	0.196364	0.0598879	0.0504878	0.0956431	0.0851707	-0.0919323	0.021142	-0.0373868			7.82625	0.196364	94.9032	189.737	284.626	379.458	474.125	569.081	663.866
7.83292	0.189325	0.046783	0.0318257	0.0772213	0.0774939	-0.111128	0.0177001	-0.0543065			7.83292	0.189325	94.8901	189.718	284.607	379.451	474.105	569.078	663.849
7.83958	0.177834	0.0359261	0.012053	0.0578863	0.0683385	-0.124749	0.00522054	-0.0637328			7.83958	0.177834	94.8792	189.699	284.588	379.442	474.092	569.065	663.839
7.84625	0.165965	0.0263794	-0.000961894	0.0370154	0.0588176	-0.133922	-0.0144052	-0.066127			7.84625	0.165965	94.8697	189.686	284.567	379.432	474.083	569.045	663.837
7.85292	0.158312	0.0219575	-0.00766246	0.02001	0.0516714	-0.137133	-0.0316052	-0.0595817			7.85292	0.158312	94.8653	189.679	284.55	379.425	474.079	569.028	663.844
7.85958	0.15663	0.0226012	-0.00176872	0.011887	0.0481372	-0.134011	-0.0448275	-0.047017			7.85958	0.15663	94.8659	189.685	284.542	379.421	474.082	569.015	663.856
7.86625	0.157747	0.0303491	0.0123392	0.0186599	0.0485045	-0.126537	-0.0559421	-0.030686			7.86625	0.157747	94.8737	189.699	284.549	379.422	474.09	569.004	663.872
7.87292	0.156575	0.044513	0.0322123	0.0323952	0.0510345	-0.118428	-0.0637669	-0.0203369			7.87292	0.156575	94.8878	189.719	284.562	379.424	474.098	568.996	663.883
7.87958	0.155722	0.0578939	0.0547171	0.0451883	0.0558527	-0.108568	-0.0619365	-0.0188769			7.87958	0.155722	94.9012	189.741	284.575	379.429	474.108	568.998	663.884
7.88625	0.156198	0.0648052	0.0701381	0.053832	0.057892	-0.0975863	-0.0548321	-0.0219792			7.88625	0.156198	94.9081	189.757	284.584	379.431	474.119	569.005	663.881
7.89292	0.157207	0.0622402	0.0755806	0.0574905	0.0571805	-0.0868217	-0.0532588	-0.0269283			7.89292	0.157207	94.9055	189.762	284.587	379.43	474.13	569.007	663.876
7.89958	0.157413	0.0524426	0.0674356	0.0554443	0.0536282	-0.0804225	-0.0603381	-0.0352954			7.89958	0.157413	94.8957	189.754	284.585	379.427	474.136	568.999	663.868
7.90625	0.15775	0.0392755	0.0506381	0.0437334	0.0482261	-0.0814383	-0.0667122	-0.0484625			7.90625	0.15775	94.8826	189.737	284.574	379.421	474.135	568.993	663.855
7.91292	0.160736	0.0264168	0.0299073	0.0312742	0.0437962	-0.0891389	-0.0672914	-0.0608444			7.91292	0.160736	94.8697	189.717	284.561	379.417	474.127	568.993	663.842
7.91958	0.167784	0.0163696	0.010901	0.0244893	0.0410177	-0.097971	-0.0664534	-0.0651695			7.91958	0.167784	94.8597	189.698	284.554	379.414	474.119	568.993	663.838
7.92625	0.181295	0.00966134	0.000377779	0.0242728	0.0443783	-0.102268	-0.0625061	-0.0604337			7.92625	0.181295	94.853	189.687	284.554	379.418	474.114	568.997	663.843
7.93292	0.194607	0.00767291	-0.00298066	0.0292742	0.0523866	-0.0996718	-0.0503218	-0.0519317			7.93292	0.194607	94.851	189.684	284.559	379.426	474.117	569.009	663.851
7.93958	0.203172	0.00863006	0.00129566	0.0345113	0.0638119	-0.0939586	-0.0331494	-0.0471599			7.93958	0.203172	94.8519	189.688	284.564	379.437	474.123	569.027	663.856
7.94625	0.207311	0.0148935	0.012499	0.0383169	0.0790451	-0.087698	-0.0259425	-0.0456648			7.94625	0.207311	94.8582	189.699	284.568	379.452	474.129	569.034	663.857
7.95292	0.210496	0.018726	0.0259031	0.0384452	0.0904051	-0.079353	-0.0338104	-0.0418323			7.95292	0.210496	94.862	189.713	284.568	379.464	474.137	569.026	663.861
7.95958	0.214099	0.0155985	0.039755	0.0315547	0.0925725	-0.0750652	-0.0481473	-0.0373305			7.95958	0.214099	94.8589	189.726	284.561	379.466	474.141	569.012	663.866
7.96625	0.207945	0.00567948	0.0486676	0.0175029	0.0825566	-0.0776731	-0.0597028	-0.0377127			7.96625	0.207945	94.849	189.735	284.547	379.456	474.139	569	663.865
7.97292	0.194544	-0.00574558	0.0511543	-0.000938638	0.0655806	-0.0891125	-0.0710793	-0.0438926			7.97292	0.194544	94.8376	189.738	284.529	379.439	474.127	568.989	663.859
7.97958	0.184537	-0.0183078	0.0465796	-0.0154425	0.0522691	-0.104166	-0.0834422	-0.0478717			7.97958	0.184537	94.825	189.733	284.514	379.425	474.112	568.976	663.855
7.98625	0.178464	-0.0319741	0.0342509	-0.0150911	0.0410899	-0.119892	-0.0885069	-0.0453256			7.98625	0.178464	94.8113	189.721	284.515	379.414	474.097	568.971	663.858
7.99292	0.17138	-0.0408867	0.0225336	-0.00695885	0.0304058	-0.135217	-0.0898524	-0.0423172			7.99292	0.17138	94.8024	189.709	284.523	379.404	474.081	568.97	663.861
7.99958	0.163476	-0.042107	0.0129561	0.00387191	0.0230344	-0.147897	-0.0854927	-0.0406765			7.99958	0.163476	94.8012	189.7	284.534	379.396	474.069	568.974	663.862
8.00625	0.163527	-0.0371933	0.0118929	0.0145714	0.0252796	-0.154808	-0.0790108	-0.0424385			8.00625	0.163527	94.8061	189.698	284.544	379.398	474.062	568.981	663.861
8.01292	0.170669	-0.0270293	0.0189189	0.028115	0.0349251	-0.156685	-0.0709276	-0.0432417			8.01292	0.170669	94.8163	189.706	284.558	379.408	474.06	568.989	663.86
8.01958	0.173353	-0.0132961	0.0235559	0.0407082	0.0389688	-0.155615	-0.0682726	-0.0471515			8.01958	0.173353	94.83	189.71	284.571	379.412	474.061	568.992	663.856
8.02625	0.167496	-0.00405238	0.0223344	0.0430187	0.0334341	-0.154324	-0.0735053	-0.0565045			8.02625	0.167496	94.8392	189.709	284.573	379.407	474.062	568.986	663.847
8.03292	0.158354	-0.000940267	0.0165606	0.0383455	0.0275691	-0.153585	-0.0780059	-0.0700817			8.03292	0.158354	94.8424	189.703	284.568	379.401	474.063	568.982	663.833
8.03958	0.145711	0.000527131	0.0105245	0.03403	0.0264847	-0.154077	-0.0803486	-0.0819657			8.03958	0.145711	94.8438	189.697	284.564	379.4	474.062	568.979	663.821
8.04625	0.131978	0.00378964	0.00137445	0.0317314	0.0269333	-0.155052	-0.0855429	-0.0887168			8.04625	0.131978	94.8471	189.688	284.562	379.4	474.061	568.974	663.814
8.05292	0.1183	0.00611658	-0.0147632	0.0262053	0.0225291	-0.155667	-0.090169	-0.091635			8.05292	0.1183	94.8494	189.672	284.556	379.396	474.061	568.97	663.811
8.05958	0.110227	0.00306432	-0.0287438	0.0152623	0.0177387	-0.155869	-0.0890383	-0.095641			8.05958	0.110227	94.8464	189.658	284.545	379.391	474.061	568.971	663.807
8.06625	0.108772	-0.000401417	-0.0336733	0.0054035	0.01891	-0.156293	-0.0814321	-0.0957688			8.06625	0.108772	94.8429	189.653	284.535	379.392	474.06	568.978	663.807
8.07292	0.110419	-0.00052523	-0.0319267	-0.00110671	0.0231797	-0.1563	-0.072248	-0.0911243			8.07292	0.110419	94.8428	189.655	284.529	379.396	474.06	568.988	663.812
8.07958	0.113167	0.001122	-0.0305796	-0.00451871	0.0244526	-0.157935	-0.0682439	-0.0856624			8.07958	0.113167	94.8444	189.656	284.525	379.398	474.059	568.992	663.817
8.08625	0.115271	5.05289e-05	-0.0298086	-0.00551841	0.0249248	-0.161105	-0.0679708	-0.0824423			8.08625	0.115271	94.8434	189.657	284.524	379.398	474.055	568.992	663.821
8.09292	0.114424	-0.00433229	-0.0248203	0.000591447	0.0291233	-0.163358	-0.0690885	-0.0806262			8.09292	0.114424	94.839	189.662	284.53	379.402	474.053	568.991	663.822
8.09958	0.114574	-0.00831971	-0.0151459	0.0123783	0.0368315	-0.164527	-0.0684673	-0.0765074			8.09958	0.114574	94.835	189.671	284.542	379.41	474.052	568.991	663.827
8.10625	0.114876	-0.00792007	-0.0076334	0.0258186	0.0412947	-0.165109	-0.0635013	-0.0722931			8.10625	0.114876	94.8354	189.679	284.556	379.414	474.051	568.996	663.831
8.11292	0.116514	-0.00990585	-0.00767413	0.0338652	0.0420539	-0.170075	-0.0641532	-0.0747557			8.11292	0.116514	94.8334	189.679	284.564	379.415	474.046	568.996	663.828
8.11958	0.118782	-0.0135258	-0.0131452	0.036457	0.043089	-0.177345	-0.0700356	-0.0840977			8.11958	0.118782	94.8298	189.673	284.566	379.416	474.039	568.99	663.819
8.12625	0.121429	-0.0176863	-0.0230044	0.0361118	0.0402822	-0.183952	-0.0773552	-0.0958876			8.12625	0.121429	94.8256	189.664	284.566	379.413	474.033	568.982	663.807
8.13292	0.12423	-0.0186517	-0.0311363	0.0309325	0.031541	-0.188581	-0.0864582	-0.10639			8.13292	0.12423	94.8246	189.655	284.561	379.405	474.028	568.973	663.797
8.13958	0.120538	-0.0222008	-0.0382203	0.0223447	0.018927	-0.19332	-0.0961396	-0.111369			8.13958	0.120538	94.8211	189.648	284.552	379.392	474.023	568.964	663.792
8.14625	0.111958	-0.0340147	-0.0428349	0.0109274	0.00673362	-0.203946	-0.107051	-0.11317			8.14625	0.111958	94.8093	189.644	284.541	379.38	474.013	568.953	663.79
8.15292	0.103588	-0.047435	-0.0415637	-0.0011585	-0.00475036	-0.2116	-0.112545	-0.109424			8.15292	0.103588	94.7959	189.645	284.529	379.368	474.005	568.947	663.794
8.15958	0.0949647	-0.0582947	-0.0392187	-0.0145806	-0.0166869	-0.211546	-0.113864	-0.103594			8.15958	0.0949647	94.785	189.647	284.515	379.357	474.005	568.946	663.8
8.16625	0.0880349	-0.0636785	-0.0336572	-0.029866	-0.0281134	-0.204225	-0.115046	-0.102302			8.16625	0.0880349	94.7796	189.653	284.5	379.345	474.012	568.945	663.801
8.17292	0.0803043	-0.0682201	-0.0294397	-0.0442463	-0.0363617	-0.196785	-0.114848	-0.104937			8.17292	0.0803043	94.7751	189.657	284.486	379.337	474.02	568.945	663.798
8.17958	0.0802342	-0.0683607	-0.0274304	-0.0571617	-0.0410377	-0.190415	-0.117935	-0.109846			8.17958	0.0802342	94.7749	189.659	284.473	379.332	474.026	568.942	663.793
8.18625	0.0883067	-0.062033	-0.0225118	-0.0664141	-0.0395648	-0.180063	-0.11708	-0.10924			8.18625	0.0883067	94.7813	189.664	284.463	379.334	474.036	568.943	663.794
8.19292	0.0966177	-0.0504971	-0.0165026	-0.06657	-0.0347403	-0.167818	-0.10945	-0.107241			8.19292	0.0966177	94.7928	189.67	284.463	379.338	474.049	568.95	663.796
8.19958	0.0996768	-0.0394085	-0.00679971	-0.059517	-0.0288426	-0.158308	-0.0932391	-0.104735			8.19958	0.0996768	94.8039	189.68	284.47	379.344	474.058	568.967	663.798
8.20625	0.0938018	-0.0328197	-0.00403724	-0.0460644	-0.0243585	-0.157453	-0.0801797	-0.0991			8.20625	0.0938018	94.8105	189.683	284.484	379.349	474.059	568.98	663.804
8.21292	0.081444	-0.0325509	-0.0119703	-0.0346688	-0.0212138	-0.163647	-0.0761564	-0.0969239			8.21292	0.081444	94.8108	189.675	284.495	379.352	474.053	568.984	663.806
8.21958	0.064411	-0.0396772	-0.0244396	-0.0267209	-0.0211398	-0.171019	-0.0782559	-0.102143			8.21958	0.064411	94.8036	189.662	284.503	379.352	474.045	568.982	663.801
8.22625	0.0443733	-0.0468473	-0.0421177	-0.0227039	-0.0262722	-0.178194	-0.0866738	-0.115989			8.22625	0.0443733	94.7965	189.644	284.507	379.347	474.038	568.973	663.787
8.23292	0.0304363	-0.0562609	-0.0595265	-0.0298887	-0.0356089	-0.182653	-0.100076	-0.127786			8.23292	0.0304363	94.787	189.627	284.5	379.338	474.034	568.96	663.775
8.23958	0.0269532	-0.0610027	-0.0697868	-0.040744	-0.0441555	-0.179517	-0.114275	-0.130621			8.23958	0.0269532	94.7823	189.617	284.489	379.329	474.037	568.946	663.772
8.24625	0.0349553	-0.0622151	-0.0685956	-0.0501607	-0.0501624	-0.170734	-0.118665	-0.126588			8.24625	0.0349553	94.7811	189.618	284.48	379.323	474.046	568.941	663.777
8.25292	0.0503695	-0.0597735	-0.0538416	-0.0543396	-0.0501854	-0.159469	-0.115196	-0.116517			8.25292	0.0503695	94.7835	189.633	284.476	379.323	474.057	568.945	663.787
8.25958	0.0702031	-0.0537602	-0.0339533	-0.0536236	-0.0423669	-0.152276	-0.104044	-0.101921			8.25958	0.0702031	94.7895	189.653	284.476	379.331	474.064	568.956	663.801
8.26625	0.0906072	-0.048002	-0.0131555	-0.0503611	-0.026673	-0.149578	-0.0902881	-0.0871027			8.26625	0.0906072	94.7953	189.673	284.48	379.347	474.067	568.97	663.816
8.27292	0.103511	-0.0433035	-0.00122335	-0.0397011	-0.00753148	-0.153316	-0.0752013	-0.0800199			8.27292	0.103511	94.8	189.685	284.49	379.366	474.063	568.985	663.823
8.27958	0.108644	-0.0444918	-0.000536615	-0.0311178	0.0104018	-0.16699	-0.0693226	-0.0807314			8.27958	0.108644	94.7988	189.686	284.499	379.384	474.05	568.99	663.822
8.28625	0.111822	-0.0458784	-0.00239508	-0.0262615	0.0289238	-0.182822	-0.0722061	-0.0825949			8.28625	0.111822	94.7974	189.684	284.504	379.402	474.034	568.988	663.821
8.29292	0.118389	-0.0452754	-0.00230597	-0.0217084	0.0470051	-0.193023	-0.07611	-0.0800845			8.29292	0.118389	94.798	189.684	284.508	379.42	474.023	568.984	663.823
8.29958	0.121626	-0.0415285	0.00145917	-0.014748	0.0596276	-0.195992	-0.0782491	-0.0739535			8.29958	0.121626	94.8018	189.688	284.515	379.433	474.021	568.982	663.829
8.30625	0.120833	-0.0364519	0.00918556	-0.00522682	0.0642312	-0.193048	-0.080742	-0.0669695			8.30625	0.120833	94.8068	189.696	284.525	379.437	474.023	568.979	663.836
8.31292	0.117562	-0.0274313	0.0206861	0.00530605	0.0628615	-0.186836	-0.0836519	-0.0608099			8.31292	0.117562	94.8159	189.707	284.535	379.436	474.03	568.976	663.842
8.31958	0.112267	-0.0192535	0.0303694	0.019646	0.0580677	-0.176718	-0.08299	-0.0602615			8.31958	0.112267	94.824	189.717	284.55	379.431	474.04	568.977	663.843
8.32625	0.0985499	-0.018744	0.0334455	0.0318891	0.0489497	-0.169818	-0.0844634	-0.0664277			8.32625	0.0985499	94.8246	189.72	284.562	379.422	474.047	568.975	663.837
8.33292	0.07994	-0.0215527	0.0285077	0.0341326	0.0363859	-0.169447	-0.091324	-0.0787732			8.33292	0.07994	94.8217	189.715	284.564	379.41	474.047	568.968	663.824
8.33958	0.0608375	-0.02182	0.0194055	0.028564	0.0235697	-0.171991	-0.101464	-0.0923919			8.33958	0.0608375	94.8215	189.706	284.558	379.397	474.045	568.958	663.811
8.34625	0.0453055	-0.0184723	0.00875182	0.0180403	0.0130221	-0.17345	-0.10826	-0.105733			8.34625	0.0453055	94.8248	189.695	284.548	379.386	474.043	568.952	663.797
8.35292	0.0337089	-0.0170087	-0.00199979	0.00127987	0.00402003	-0.173596	-0.11058	-0.111899			8.35292	0.0337089	94.8263	189.685	284.531	379.377	474.043	568.949	663.791
8.35958	0.0289705	-0.0146236	-0.0110494	-0.0219782	-0.0073279	-0.177155	-0.114785	-0.111898			8.35958	0.0289705	94.8287	189.676	284.508	379.366	474.039	568.945	663.791
8.36625	0.0320527	-0.00971455	-0.0188501	-0.0434357	-0.0172834	-0.177794	-0.119458	-0.108897			8.36625	0.0320527	94.8336	189.668	284.486	379.356	474.039	568.94	663.794
8.37292	0.037521	-0.00496536	-0.0198356	-0.0554425	-0.024599	-0.173647	-0.122915	-0.102717			8.37292	0.037521	94.8383	189.667	284.474	379.349	474.043	568.937	663.8
8.37958	0.0469343	-0.00431285	-0.0130492	-0.0576155	-0.0257494	-0.163368	-0.122608	-0.0972961			8.37958	0.0469343	94.839	189.674	284.472	379.347	474.053	568.937	663.806
8.38625	0.0571628	-0.00736193	-0.00480991	-0.052535	-0.0253582	-0.152721	-0.118979	-0.0908084			8.38625	0.0571628	94.8359	189.682	284.477	379.348	474.064	568.941	663.812
8.39292	0.0629063	-0.0136609	0.00141275	-0.0405538	-0.0224994	-0.14372	-0.118603	-0.0942464			8.39292	0.0629063	94.8296	189.688	284.489	379.351	474.073	568.941	663.809
8.39958	0.06162	-0.0234371	0.00722232	-0.024801	-0.014594	-0.137023	-0.115918	-0.106407			8.39958	0.06162	94.8199	189.694	284.505	379.359	474.079	568.944	663.797
8.40625	0.0542378	-0.0339992	0.0107423	-0.0137948	-0.00472204	-0.139493	-0.111217	-0.122691			8.40625	0.0542378	94.8093	189.697	284.516	379.368	474.077	568.949	663.78
8.41292	0.0454342	-0.0438362	0.00789137	-0.0113102	-0.00111483	-0.150439	-0.103701	-0.137296			8.41292	0.0454342	94.7995	189.694	284.519	379.372	474.066	568.956	663.766
8.41958	0.035314	-0.0535228	-0.000795915	-0.0186975	-0.00781236	-0.166829	-0.0979287	-0.146983			8.41958	0.035314	94.7898	189.686	284.511	379.365	474.05	568.962	663.756
8.42625	0.0314274	-0.0579295	-0.0100619	-0.030211	-0.0138043	-0.179967	-0.0944543	-0.148529			8.42625	0.0314274	94.7854	189.677	284.5	379.359	474.037	568.965	663.755
8.43292	0.0372692	-0.0534715	-0.0202888	-0.0391342	-0.0159469	-0.189942	-0.0893434	-0.138348			8.43292	0.0372692	94.7898	189.666	284.491	379.357	474.027	568.97	663.765
8.43958	0.0438382	-0.0486008	-0.0324383	-0.0430428	-0.0182074	-0.19907	-0.0887414	-0.122987			8.43958	0.0438382	94.7947	189.654	284.487	379.355	474.017	568.971	663.78
8.44625	0.049955	-0.05013	-0.0430026	-0.0429185	-0.0249304	-0.203247	-0.0968415	-0.111642			8.44625	0.049955	94.7932	189.644	284.487	379.348	474.013	568.963	663.791
8.45292	0.0563354	-0.0553532	-0.0484297	-0.0405812	-0.0254849	-0.200895	-0.10696	-0.108282			8.45292	0.0563354	94.7879	189.638	284.489	379.348	474.016	568.953	663.795
8.45958	0.06109	-0.0585533	-0.0504928	-0.0349418	-0.0190552	-0.194681	-0.115874	-0.109098			8.45958	0.06109	94.7847	189.636	284.495	379.354	474.022	568.944	663.794
8.46625	0.056226	-0.0614255	-0.0488256	-0.0304837	-0.00737582	-0.19006	-0.125695	-0.11197			8.46625	0.056226	94.7819	189.638	284.499	379.366	474.026	568.934	663.791
8.47292	0.0449642	-0.0702328	-0.0441228	-0.0318052	0.00435177	-0.182513	-0.135456	-0.115056			8.47292	0.0449642	94.7731	189.642	284.498	379.378	474.034	568.924	663.788
8.47958	0.0395851	-0.0755927	-0.0371987	-0.0335212	0.015809	-0.167552	-0.136444	-0.112786			8.47958	0.0395851	94.7677	189.649	284.496	379.389	474.049	568.923	663.79
8.48625	0.0381025	-0.0723442	-0.03054	-0.0314787	0.0265979	-0.149471	-0.123879	-0.102385			8.48625	0.0381025	94.771	189.656	284.498	379.4	474.067	568.936	663.801
8.49292	0.0360756	-0.064466	-0.0217201	-0.0290943	0.0319623	-0.135667	-0.103531	-0.0873542			8.49292	0.0360756	94.7788	189.665	284.501	379.405	474.081	568.956	663.816
8.49958	0.0336426	-0.0578641	-0.0142752	-0.0275465	0.0340746	-0.126531	-0.0844242	-0.0755071			8.49958	0.0336426	94.7854	189.672	284.502	379.407	474.09	568.975	663.828
8.50625	0.0305645	-0.0544399	-0.0137796	-0.0283502	0.0281263	-0.122759	-0.0722285	-0.0701755			8.50625	0.0305645	94.7889	189.673	284.502	379.401	474.094	568.988	663.833
8.51292	0.0242252	-0.0552651	-0.0180071	-0.0285772	0.0175653	-0.128208	-0.0737412	-0.0686165			8.51292	0.0242252	94.788	189.669	284.501	379.391	474.088	568.986	663.834
8.51958	0.0126942	-0.0584708	-0.0201484	-0.0316453	0.00494353	-0.142606	-0.0867109	-0.0708686			8.51958	0.0126942	94.7848	189.666	284.498	379.378	474.074	568.973	663.832
8.52625	0.00395218	-0.0573452	-0.0173964	-0.0391622	-0.00483753	-0.158184	-0.105106	-0.0745113			8.52625	0.00395218	94.786	189.669	284.491	379.368	474.058	568.955	663.829
8.53292	0.00307999	-0.0517917	-0.0171922	-0.050185	-0.00974526	-0.169092	-0.123461	-0.0813556			8.53292	0.00307999	94.7915	189.669	284.48	379.363	474.047	568.936	663.822
8.53958	0.00827927	-0.0476218	-0.0208727	-0.0608165	-0.0125477	-0.176758	-0.136161	-0.0886298			8.53958	0.00827927	94.7957	189.666	284.469	379.361	474.04	568.924	663.814
8.54625	0.0177564	-0.04738	-0.0294833	-0.0662297	-0.0127062	-0.18287	-0.14129	-0.0950637			8.54625	0.0177564	94.7959	189.657	284.464	379.36	474.034	568.919	663.808
8.55292	0.024203	-0.0479885	-0.0369485	-0.0705289	-0.014201	-0.189859	-0.140899	-0.100441			8.55292	0.024203	94.7953	189.65	284.459	379.359	474.027	568.919	663.803
8.55958	0.0283994	-0.0507287	-0.0441773	-0.0761696	-0.0152527	-0.192269	-0.14024	-0.107949			8.55958	0.0283994	94.7926	189.642	284.454	379.358	474.024	568.92	663.795
8.56625	0.0274898	-0.0569919	-0.0487563	-0.0795522	-0.0140668	-0.188157	-0.140408	-0.11612			8.56625	0.0274898	94.7863	189.638	284.45	379.359	474.028	568.919	663.787
8.57292	0.0197777	-0.0639632	-0.0511828	-0.0720657	-0.0142647	-0.179068	-0.139872	-0.124521			8.57292	0.0197777	94.7793	189.635	284.458	379.359	474.037	568.92	663.779
8.57958	0.00884559	-0.0669232	-0.0506934	-0.061113	-0.0136838	-0.167859	-0.139934	-0.132727			8.57958	0.00884559	94.7764	189.636	284.469	379.36	474.049	568.92	663.77
8.58625	0.000576893	-0.0638578	-0.0458892	-0.0549138	-0.0094305	-0.154489	-0.139321	-0.140152			8.58625	0.000576893	94.7794	189.641	284.475	379.364	474.062	568.92	663.763
8.59292	0.00202669	-0.0544159	-0.0384018	-0.048466	0.00282641	-0.136506	-0.132552	-0.143584			8.59292	0.00202669	94.7889	189.648	284.481	379.376	474.08	568.927	663.76
8.59958	0.0102696	-0.0420593	-0.0315936	-0.0330373	0.0185954	-0.120181	-0.111386	-0.13838			8.59958	0.0102696	94.8012	189.655	284.497	379.392	474.096	568.948	663.765
8.60625	0.0176607	-0.0321674	-0.0318948	-0.0124456	0.0279598	-0.111852	-0.0897567	-0.130396			8.60625	0.0176607	94.8111	189.655	284.517	379.401	474.105	568.97	663.773
8.61292	0.0203008	-0.0313423	-0.040662	-0.000906023	0.0277581	-0.11852	-0.0783146	-0.126233			8.61292	0.0203008	94.812	189.646	284.529	379.401	474.098	568.981	663.777
8.61958	0.0188734	-0.0373859	-0.0512929	0.00232022	0.0218215	-0.134568	-0.0822563	-0.126554			8.61958	0.0188734	94.8059	189.635	284.532	379.395	474.082	568.978	663.777
8.62625	0.00917309	-0.0433347	-0.0617458	0.00345155	0.0122201	-0.158063	-0.0931828	-0.127258			8.62625	0.00917309	94.8	189.625	284.533	379.385	474.058	568.967	663.776
8.63292	-0.00626858	-0.0553277	-0.0701366	-0.00774229	-0.00157207	-0.188164	-0.111197	-0.13639			8.63292	-0.00626858	94.788	189.616	284.522	379.372	474.028	568.949	663.767
8.63958	-0.0219038	-0.070988	-0.0756603	-0.0310128	-0.0168526	-0.222066	-0.135375	-0.155865			8.63958	-0.0219038	94.7723	189.611	284.499	379.356	473.994	568.924	663.747
8.64625	-0.029749	-0.0864657	-0.0777336	-0.0583461	-0.0304503	-0.252694	-0.154014	-0.178972			8.64625	-0.029749	94.7568	189.609	284.472	379.343	473.964	568.906	663.724
8.65292	-0.0317447	-0.0943378	-0.0739471	-0.0765597	-0.0374085	-0.270088	-0.158711	-0.192089			8.65292	-0.0317447	94.749	189.613	284.453	379.336	473.946	568.901	663.711
8.65958	-0.0316002	-0.0919996	-0.0670047	-0.0789415	-0.036121	-0.274611	-0.150483	-0.192135			8.65958	-0.0316002	94.7513	189.62	284.451	379.337	473.942	568.909	663.711
8.66625	-0.0305799	-0.0882891	-0.0597999	-0.0718889	-0.0327111	-0.270299	-0.137771	-0.18318			8.66625	-0.0305799	94.755	189.627	284.458	379.34	473.946	568.922	663.72
8.67292	-0.0323168	-0.0818615	-0.0525381	-0.0570769	-0.030979	-0.257393	-0.124607	-0.168646			8.67292	-0.0323168	94.7614	189.634	284.473	379.342	473.959	568.935	663.734
8.67958	-0.0346069	-0.0739433	-0.0477039	-0.0408123	-0.0294043	-0.23763	-0.112845	-0.150714			8.67958	-0.0346069	94.7694	189.639	284.489	379.344	473.979	568.947	663.752
8.68625	-0.0386845	-0.0651139	-0.0485143	-0.030764	-0.0285754	-0.217055	-0.104916	-0.132825			8.68625	-0.0386845	94.7782	189.638	284.499	379.345	473.999	568.955	663.77
8.69292	-0.039995	-0.0554565	-0.0508231	-0.0273543	-0.0245394	-0.204259	-0.100434	-0.11983			8.69292	-0.039995	94.7878	189.636	284.503	379.349	474.012	568.959	663.783
8.69958	-0.038372	-0.0483931	-0.0543628	-0.0297032	-0.0230467	-0.200022	-0.096227	-0.110859			8.69958	-0.038372	94.7949	189.632	284.5	379.35	474.016	568.964	663.792
8.70625	-0.0346957	-0.0419573	-0.0523884	-0.0336251	-0.0212082	-0.199248	-0.094723	-0.107761			8.70625	-0.0346957	94.8013	189.634	284.496	379.352	474.017	568.965	663.795
8.71292	-0.0232671	-0.0367057	-0.0466517	-0.0366906	-0.0184904	-0.197819	-0.0953719	-0.104893			8.71292	-0.0232671	94.8066	189.64	284.493	379.355	474.019	568.964	663.798
8.71958	-0.00921431	-0.0295849	-0.0401223	-0.0338091	-0.0147304	-0.195607	-0.0971563	-0.102541			8.71958	-0.00921431	94.8137	189.646	284.496	379.358	474.021	568.963	663.801
8.72625	-0.00073664	-0.0271483	-0.0378266	-0.0281495	-0.0129215	-0.198971	-0.102811	-0.104396			8.72625	-0.00073664	94.8162	189.649	284.502	379.36	474.018	568.957	663.799
8.73292	-0.00185647	-0.0351252	-0.0400235	-0.0291574	-0.0132574	-0.204415	-0.115245	-0.11285			8.73292	-0.00185647	94.8082	189.647	284.501	379.36	474.012	568.945	663.79
8.73958	-0.00470255	-0.0462308	-0.0432046	-0.0338419	-0.0149177	-0.206814	-0.130173	-0.124909			8.73958	-0.00470255	94.7971	189.643	284.496	379.358	474.01	568.93	663.778
8.74625	-0.00556821	-0.0543317	-0.046785	-0.0368689	-0.016593	-0.200954	-0.139907	-0.13444			8.74625	-0.00556821	94.789	189.64	284.493	379.357	474.016	568.92	663.769
8.75292	-0.00829171	-0.0583315	-0.0533682	-0.0303055	-0.0192356	-0.191597	-0.142026	-0.140824			8.75292	-0.00829171	94.785	189.633	284.5	379.354	474.025	568.918	663.762
8.75958	-0.0129498	-0.0665886	-0.0616028	-0.0259677	-0.0213941	-0.185948	-0.14169	-0.143836			8.75958	-0.0129498	94.7767	189.625	284.504	379.352	474.031	568.918	663.759
8.76625	-0.0115478	-0.0758007	-0.0606404	-0.0215245	-0.0167857	-0.1816	-0.141399	-0.141604			8.76625	-0.0115478	94.7675	189.626	284.508	379.356	474.035	568.918	663.762
8.77292	-0.00149842	-0.0754755	-0.0534382	-0.0105372	-0.00922974	-0.176807	-0.138495	-0.127928			8.77292	-0.00149842	94.7678	189.633	284.519	379.364	474.04	568.921	663.775
8.77958	0.00681192	-0.0712606	-0.0440615	0.00237493	-0.00168787	-0.174162	-0.13889	-0.114653			8.77958	0.00681192	94.772	189.643	284.532	379.372	474.042	568.921	663.788
8.78625	0.00794005	-0.0692591	-0.0390444	0.010412	0.00221567	-0.175526	-0.144514	-0.112174			8.78625	0.00794005	94.774	189.648	284.54	379.375	474.041	568.915	663.791
8.79292	0.00404788	-0.0705431	-0.0362526	0.00599197	0.00599421	-0.181539	-0.151798	-0.116796			8.79292	0.00404788	94.7728	189.65	284.536	379.379	474.035	568.908	663.786
8.79958	0.00192045	-0.0668233	-0.0341401	0.000226854	0.00960743	-0.186163	-0.155795	-0.124521			8.79958	0.00192045	94.7765	189.652	284.53	379.383	474.03	568.904	663.779
8.80625	-0.00449165	-0.0602987	-0.0346242	-0.00442078	0.00760185	-0.189607	-0.156626	-0.132301			8.80625	-0.00449165	94.783	189.652	284.525	379.381	474.027	568.903	663.771
8.81292	-0.012277	-0.0604669	-0.0336417	-0.0103984	0.00238807	-0.193142	-0.160064	-0.145821			8.81292	-0.012277	94.7828	189.653	284.52	379.376	474.023	568.9	663.757
8.81958	-0.0117369	-0.0679921	-0.0307417	-0.0182647	-0.00225064	-0.193799	-0.158401	-0.1543			8.81958	-0.0117369	94.7753	189.656	284.512	379.371	474.023	568.901	663.749
8.82625	-0.0013829	-0.0738462	-0.0287311	-0.0230148	-0.0048672	-0.190794	-0.150864	-0.151571			8.82625	-0.0013829	94.7695	189.658	284.507	379.368	474.026	568.909	663.752
8.83292	0.00862882	-0.074496	-0.0293647	-0.0246136	-0.0155495	-0.189221	-0.140543	-0.145545			8.83292	0.00862882	94.7688	189.657	284.505	379.358	474.027	568.919	663.758
8.83958	0.0107206	-0.0728903	-0.0283009	-0.0287442	-0.0328253	-0.191844	-0.135927	-0.138694			8.83958	0.0107206	94.7704	189.658	284.501	379.34	474.025	568.924	663.764
8.84625	0.0100653	-0.070556	-0.0288966	-0.0353715	-0.0498075	-0.194666	-0.135513	-0.129684			8.84625	0.0100653	94.7727	189.658	284.495	379.323	474.022	568.924	663.773
8.85292	0.010772	-0.06697	-0.0330183	-0.0425831	-0.0614233	-0.194821	-0.13149	-0.114654			8.85292	0.010772	94.7763	189.654	284.487	379.312	474.022	568.928	663.788
8.85958	0.0087143	-0.0629242	-0.0420148	-0.0463042	-0.0706027	-0.19424	-0.124884	-0.100594			8.85958	0.0087143	94.7804	189.645	284.484	379.303	474.022	568.935	663.803
8.86625	-0.000788437	-0.064302	-0.0502743	-0.0488932	-0.0749185	-0.195455	-0.11836	-0.0952964			8.86625	-0.000788437	94.779	189.636	284.481	379.298	474.021	568.941	663.808
8.87292	-0.0132574	-0.0743048	-0.0568641	-0.049694	-0.0718916	-0.195469	-0.117343	-0.0948088			8.87292	-0.0132574	94.769	189.63	284.48	379.301	474.021	568.942	663.808
8.87958	-0.0183309	-0.0872108	-0.0591353	-0.047995	-0.0606223	-0.187283	-0.117696	-0.0957939			8.87958	-0.0183309	94.7561	189.627	284.482	379.313	474.029	568.942	663.807
8.88625	-0.0158124	-0.0927824	-0.0548946	-0.0417398	-0.038233	-0.170719	-0.112226	-0.0932593			8.88625	-0.0158124	94.7505	189.632	284.488	379.335	474.046	568.948	663.81
8.89292	-0.0142931	-0.0851389	-0.046712	-0.0310267	-0.0133767	-0.156054	-0.104736	-0.0894305			8.89292	-0.0142931	94.7582	189.64	284.499	379.36	474.06	568.955	663.814
8.89958	-0.0179894	-0.0717768	-0.0329605	-0.0200127	0.00428416	-0.147892	-0.0984051	-0.0860819			8.89958	-0.0179894	94.7715	189.654	284.51	379.377	474.069	568.961	663.817
8.90625	-0.0199654	-0.0613458	-0.0226853	-0.0112284	0.00882751	-0.143289	-0.0973102	-0.0832803			8.90625	-0.0199654	94.782	189.664	284.519	379.382	474.073	568.962	663.82
8.91292	-0.0170359	-0.0565954	-0.0146723	-0.00776525	0.0096474	-0.141193	-0.0986701	-0.0832982			8.91292	-0.0170359	94.7867	189.672	284.522	379.383	474.075	568.961	663.82
8.91958	-0.0142395	-0.0517117	-0.0112305	-0.00803954	0.00926856	-0.143929	-0.098736	-0.0884281			8.91958	-0.0142395	94.7916	189.675	284.522	379.382	474.073	568.961	663.815
8.92625	-0.0138797	-0.0471853	-0.00718159	-0.0110937	0.00322474	-0.151887	-0.0992434	-0.09773			8.92625	-0.0138797	94.7961	189.679	284.519	379.376	474.065	568.961	663.805
8.93292	-0.0103022	-0.0476958	-0.0074987	-0.0133634	-0.00877217	-0.159342	-0.0982285	-0.1073			8.93292	-0.0103022	94.7956	189.679	284.517	379.364	474.057	568.962	663.796
8.93958	-0.00424489	-0.0542756	-0.0204855	-0.0113761	-0.0203695	-0.164182	-0.0990166	-0.115788			8.93958	-0.00424489	94.789	189.666	284.519	379.353	474.052	568.961	663.787
8.94625	-0.00209666	-0.0618129	-0.0392206	-0.0119184	-0.0275194	-0.169849	-0.104307	-0.125709			8.94625	-0.00209666	94.7815	189.647	284.518	379.346	474.047	568.955	663.777
8.95292	-0.00702541	-0.0641833	-0.0589013	-0.0176993	-0.0362686	-0.177567	-0.112852	-0.132848			8.95292	-0.00702541	94.7791	189.628	284.512	379.337	474.039	568.947	663.77
8.95958	-0.0165469	-0.0705849	-0.0744481	-0.0277909	-0.0428413	-0.189069	-0.121826	-0.133051			8.95958	-0.0165469	94.7727	189.612	284.502	379.33	474.027	568.938	663.77
8.96625	-0.0273809	-0.0821777	-0.0886665	-0.0355534	-0.0473867	-0.20067	-0.125815	-0.126524			8.96625	-0.0273809	94.7611	189.598	284.494	379.326	474.016	568.934	663.777
8.97292	-0.0377058	-0.0985078	-0.0993788	-0.0440948	-0.0506981	-0.209822	-0.128308	-0.121396			8.97292	-0.0377058	94.7448	189.587	284.486	379.323	474.007	568.931	663.782
8.97958	-0.0443967	-0.110089	-0.100513	-0.058995	-0.0527293	-0.215973	-0.132453	-0.118672			8.97958	-0.0443967	94.7332	189.586	284.471	379.32	474.001	568.927	663.784
8.98625	-0.0410373	-0.110635	-0.0895382	-0.0683897	-0.0416922	-0.216727	-0.131479	-0.110158			8.98625	-0.0410373	94.7327	189.597	284.462	379.332	474	568.928	663.793
8.99292	-0.0251998	-0.0996077	-0.0684789	-0.0621899	-0.0162971	-0.210422	-0.122376	-0.0924552			8.99292	-0.0251998	94.7437	189.618	284.468	379.357	474.006	568.937	663.811
8.99958	0.00189515	-0.0800341	-0.043698	-0.03878	0.0138799	-0.196145	-0.106966	-0.071451			8.99958	0.00189515	94.7633	189.643	284.491	379.387	474.02	568.953	663.832
9.00625	0.0261483	-0.0625859	-0.0211801	-0.00872489	0.0349352	-0.178017	-0.0959915	-0.0568639			9.00625	0.0261483	94.7807	189.665	284.521	379.408	474.038	568.964	663.846
9.01292	0.0426575	-0.0519116	-0.00253289	0.0168335	0.0504805	-0.158947	-0.0965308	-0.0542957			9.01292	0.0426575	94.7914	189.684	284.547	379.424	474.058	568.963	663.849
9.01958	0.0543412	-0.0420203	0.0125698	0.0352235	0.0653295	-0.139152	-0.0996562	-0.0563254			9.01958	0.0543412	94.8013	189.699	284.565	379.439	474.077	568.96	663.847
9.02625	0.0642443	-0.0325887	0.0201304	0.038484	0.0737052	-0.125228	-0.106985	-0.0626294			9.02625	0.0642443	94.8107	189.707	284.568	379.447	474.091	568.953	663.84
9.03292	0.0676244	-0.0286894	0.017775	0.0298691	0.0637574	-0.122756	-0.116446	-0.0749426			9.03292	0.0676244	94.8146	189.704	284.56	379.437	474.094	568.943	663.828
9.03958	0.056406	-0.0330034	0.00581062	0.0136712	0.0388649	-0.130772	-0.127445	-0.0921312			9.03958	0.056406	94.8103	189.692	284.544	379.412	474.086	568.932	663.811
9.04625	0.0410082	-0.0396466	-0.0098731	-0.00425019	0.014554	-0.143978	-0.140266	-0.111649			9.04625	0.0410082	94.8037	189.677	284.526	379.388	474.073	568.92	663.791
9.05292	0.030659	-0.0398314	-0.0223308	-0.0197281	0.00316716	-0.158596	-0.145962	-0.127093			9.05292	0.030659	94.8035	189.664	284.51	379.376	474.058	568.914	663.776
9.05958	0.0223106	-0.0366836	-0.0333041	-0.0300071	-0.00326194	-0.172868	-0.14639	-0.136819			9.05958	0.0223106	94.8066	189.653	284.5	379.37	474.044	568.913	663.766
9.06625	0.0124233	-0.036356	-0.037193	-0.0307275	-0.00893364	-0.180317	-0.141081	-0.136969			9.06625	0.0124233	94.8069	189.649	284.499	379.364	474.036	568.919	663.766
9.07292	0.00304413	-0.037381	-0.0320016	-0.026711	-0.0083538	-0.176245	-0.132839	-0.128457			9.07292	0.00304413	94.8059	189.655	284.503	379.365	474.04	568.927	663.775
9.07958	-0.00066781	-0.0360814	-0.0217414	-0.0236385	0.000947137	-0.165175	-0.128931	-0.120005			9.07958	-0.00066781	94.8072	189.665	284.506	379.374	474.051	568.931	663.783
9.08625	-0.00157767	-0.03253	-0.0142261	-0.0266046	0.0131787	-0.152671	-0.124905	-0.111685			9.08625	-0.00157767	94.8108	189.672	284.503	379.386	474.064	568.935	663.791
9.09292	-0.00495095	-0.032694	-0.011092	-0.030707	0.0159154	-0.144495	-0.124354	-0.102789			9.09292	-0.00495095	94.8106	189.676	284.499	379.389	474.072	568.935	663.8
9.09958	-0.00622016	-0.0367839	-0.00367787	-0.0339199	0.013037	-0.138982	-0.123186	-0.0973422			9.09958	-0.00622016	94.8065	189.683	284.496	379.386	474.078	568.937	663.806
9.10625	6.7083e-05	-0.0352784	0.00403195	-0.0364136	0.0121313	-0.134341	-0.121309	-0.0982209			9.10625	6.7083e-05	94.808	189.691	284.493	379.385	474.082	568.938	663.805
9.11292	0.00788059	-0.0301387	0.00447032	-0.0392231	0.0127582	-0.132131	-0.119353	-0.10691			9.11292	0.00788059	94.8132	189.691	284.491	379.386	474.084	568.94	663.796
9.11958	0.0119009	-0.0273501	-0.00222041	-0.0413899	0.00718962	-0.131845	-0.120656	-0.116995			9.11958	0.0119009	94.816	189.684	284.489	379.38	474.085	568.939	663.786
9.12625	0.00940119	-0.0309843	-0.0124941	-0.0430626	-0.00640392	-0.136688	-0.124514	-0.126829			9.12625	0.00940119	94.8123	189.674	284.487	379.367	474.08	568.935	663.776
9.13292	0.00782937	-0.0396831	-0.020685	-0.0505964	-0.0190718	-0.145257	-0.131799	-0.135527			9.13292	0.00782937	94.8036	189.666	284.479	379.354	474.071	568.928	663.768
9.13958	0.0043705	-0.0482781	-0.0323619	-0.0601699	-0.0280518	-0.155908	-0.134168	-0.141261			9.13958	0.0043705	94.795	189.654	284.47	379.345	474.061	568.926	663.762
9.14625	-0.00421003	-0.0637334	-0.0500263	-0.0691046	-0.0384327	-0.169349	-0.13423	-0.144796			9.14625	-0.00421003	94.7796	189.637	284.461	379.335	474.047	568.926	663.758
9.15292	-0.0121121	-0.0828078	-0.0648345	-0.0738958	-0.047286	-0.183612	-0.132939	-0.147181			9.15292	-0.0121121	94.7605	189.622	284.456	379.326	474.033	568.927	663.756
9.15958	-0.0124935	-0.0972628	-0.0720861	-0.0731949	-0.0486989	-0.194418	-0.125242	-0.150192			9.15958	-0.0124935	94.746	189.615	284.457	379.325	474.022	568.935	663.753
9.16625	-0.00502328	-0.102456	-0.0696343	-0.0677627	-0.0436275	-0.19588	-0.113089	-0.149186			9.16625	-0.00502328	94.7408	189.617	284.462	379.33	474.021	568.947	663.754
9.17292	0.000820709	-0.0983842	-0.0642931	-0.0565154	-0.0368227	-0.191087	-0.099594	-0.145591			9.17292	0.000820709	94.7449	189.622	284.473	379.336	474.025	568.96	663.758
9.17958	0.0035847	-0.0945567	-0.0583231	-0.0435855	-0.0314018	-0.183348	-0.0946995	-0.140333			9.17958	0.0035847	94.7487	189.628	284.486	379.342	474.033	568.965	663.763
9.18625	0.00337254	-0.0907732	-0.0509907	-0.0353584	-0.0276359	-0.177434	-0.0955933	-0.13798			9.18625	0.00337254	94.7525	189.636	284.495	379.346	474.039	568.964	663.765
9.19292	-0.00268709	-0.0851114	-0.0491389	-0.0366971	-0.0276137	-0.173125	-0.0979185	-0.13804			9.19292	-0.00268709	94.7582	189.637	284.493	379.346	474.043	568.962	663.765
9.19958	-0.0144748	-0.0767885	-0.0549445	-0.0474482	-0.0351213	-0.174636	-0.102692	-0.1383			9.19958	-0.0144748	94.7665	189.632	284.482	379.338	474.042	568.957	663.765
9.20625	-0.0291364	-0.0689274	-0.0639276	-0.0601335	-0.0444363	-0.179457	-0.109973	-0.140453			9.20625	-0.0291364	94.7744	189.623	284.47	379.329	474.037	568.95	663.763
9.21292	-0.0430595	-0.0661835	-0.0733975	-0.0705869	-0.0509756	-0.184292	-0.118188	-0.142001			9.21292	-0.0430595	94.7771	189.613	284.459	379.322	474.032	568.942	663.761
9.21958	-0.0520464	-0.0670674	-0.0811139	-0.0741449	-0.0515871	-0.186476	-0.125611	-0.143838			9.21958	-0.0520464	94.7762	189.605	284.456	379.322	474.03	568.934	663.759
9.22625	-0.0539632	-0.0670839	-0.0844527	-0.0691686	-0.0492536	-0.188106	-0.127197	-0.140994			9.22625	-0.0539632	94.7762	189.602	284.461	379.324	474.028	568.933	663.762
9.23292	-0.0504573	-0.0647497	-0.078137	-0.0572461	-0.0466125	-0.190608	-0.126754	-0.136275			9.23292	-0.0504573	94.7786	189.608	284.473	379.327	474.026	568.933	663.767
9.23958	-0.0465604	-0.0627238	-0.0661711	-0.0400191	-0.0454781	-0.191188	-0.124652	-0.134726			9.23958	-0.0465604	94.7806	189.62	284.49	379.328	474.025	568.935	663.768
9.24625	-0.0411496	-0.0607411	-0.0558927	-0.0252199	-0.0459719	-0.191909	-0.122228	-0.137035			9.24625	-0.0411496	94.7826	189.631	284.505	379.327	474.025	568.938	663.766
9.25292	-0.0326849	-0.0563544	-0.048329	-0.0138839	-0.0457523	-0.19101	-0.117002	-0.144569			9.25292	-0.0326849	94.7869	189.638	284.516	379.327	474.025	568.943	663.759
9.25958	-0.0264233	-0.0492632	-0.0435282	-0.0100951	-0.0441791	-0.192155	-0.110356	-0.151306			9.25958	-0.0264233	94.794	189.643	284.52	379.329	474.024	568.949	663.752
9.26625	-0.0262185	-0.0410465	-0.0408497	-0.0143756	-0.0408079	-0.191872	-0.106472	-0.156918			9.26625	-0.0262185	94.8023	189.646	284.516	379.332	474.025	568.953	663.746
9.27292	-0.0276871	-0.0358359	-0.042295	-0.0235271	-0.0342453	-0.185482	-0.105637	-0.16029			9.27292	-0.0276871	94.8075	189.644	284.506	379.339	474.031	568.954	663.743
9.27958	-0.0267533	-0.0364768	-0.0467501	-0.0344962	-0.0254217	-0.176338	-0.107653	-0.160931			9.27958	-0.0267533	94.8068	189.64	284.495	379.348	474.04	568.952	663.742
9.28625	-0.0255536	-0.0440404	-0.0513737	-0.0453026	-0.018726	-0.171082	-0.115511	-0.162773			9.28625	-0.0255536	94.7993	189.635	284.485	379.354	474.045	568.944	663.74
9.29292	-0.0253895	-0.0535863	-0.050151	-0.0538235	-0.0163815	-0.169004	-0.125091	-0.161351			9.29292	-0.0253895	94.7897	189.636	284.476	379.357	474.048	568.935	663.742
9.29958	-0.0216206	-0.0626638	-0.0425436	-0.0524961	-0.0198364	-0.16499	-0.130436	-0.156601			9.29958	-0.0216206	94.7806	189.644	284.477	379.353	474.052	568.929	663.747
9.30625	-0.0156259	-0.0689895	-0.0343892	-0.0391513	-0.0282453	-0.1625	-0.130036	-0.151006			9.30625	-0.0156259	94.7743	189.652	284.491	379.345	474.054	568.93	663.752
9.31292	-0.0139498	-0.0730724	-0.0320333	-0.0231401	-0.0412023	-0.171049	-0.129935	-0.151274			9.31292	-0.0139498	94.7702	189.655	284.507	379.332	474.045	568.93	663.752
9.31958	-0.0116884	-0.0754215	-0.0299252	-0.016258	-0.0514012	-0.187505	-0.130843	-0.156007			9.31958	-0.0116884	94.7679	189.657	284.514	379.322	474.029	568.929	663.747
9.32625	0.000273919	-0.0682502	-0.0231952	-0.0147447	-0.0476297	-0.198248	-0.124673	-0.15265			9.32625	0.000273919	94.7751	189.663	284.515	379.326	474.018	568.935	663.75
9.33292	0.0183797	-0.0551214	-0.017936	-0.0123185	-0.0339453	-0.198782	-0.113249	-0.143813			9.33292	0.0183797	94.7882	189.669	284.518	379.339	474.018	568.947	663.759
9.33958	0.0292382	-0.0397969	-0.0197441	-0.0127769	-0.0178222	-0.198718	-0.104954	-0.135641			9.33958	0.0292382	94.8035	189.667	284.517	379.355	474.018	568.955	663.767
9.34625	0.0323218	-0.0309067	-0.0245434	-0.0210658	-0.00607508	-0.199871	-0.104317	-0.133904			9.34625	0.0323218	94.8124	189.662	284.509	379.367	474.017	568.955	663.769
9.35292	0.0368097	-0.0335243	-0.0276079	-0.0346821	0.000694889	-0.197407	-0.107791	-0.134137			9.35292	0.0368097	94.8098	189.659	284.495	379.374	474.019	568.952	663.769
9.35958	0.0438443	-0.0447224	-0.0281376	-0.0443286	0.00467563	-0.190969	-0.110565	-0.133414			9.35958	0.0438443	94.7986	189.658	284.486	379.378	474.026	568.949	663.77
9.36625	0.0442003	-0.0565262	-0.0299588	-0.0457717	0.00458624	-0.183245	-0.113185	-0.131866			9.36625	0.0442003	94.7868	189.657	284.484	379.378	474.033	568.947	663.771
9.37292	0.0340912	-0.0646897	-0.0336834	-0.0426258	-0.00302092	-0.178497	-0.120091	-0.133831			9.37292	0.0340912	94.7786	189.653	284.487	379.37	474.038	568.94	663.769
9.37958	0.0236165	-0.0735596	-0.0402421	-0.0390074	-0.020233	-0.17547	-0.129222	-0.140794			9.37958	0.0236165	94.7697	189.646	284.491	379.353	474.041	568.931	663.762
9.38625	0.0199055	-0.0798602	-0.0428688	-0.0330157	-0.0327849	-0.174028	-0.133112	-0.14471			9.38625	0.0199055	94.7634	189.644	284.497	379.34	474.042	568.927	663.758
9.39292	0.0199204	-0.0756795	-0.0401328	-0.0216882	-0.0301743	-0.169353	-0.128496	-0.136715			9.39292	0.0199204	94.7676	189.646	284.508	379.343	474.047	568.931	663.766
9.39958	0.0198234	-0.060315	-0.0341272	-0.00862546	-0.018247	-0.160349	-0.121873	-0.11992			9.39958	0.0198234	94.783	189.652	284.521	379.355	474.056	568.938	663.783
9.40625	0.0167459	-0.0457546	-0.0317484	0.00154522	-0.00930633	-0.150972	-0.11276	-0.107267			9.40625	0.0167459	94.7975	189.655	284.531	379.364	474.066	568.947	663.796
9.41292	0.0145	-0.0369949	-0.0287926	0.0055844	-0.00574145	-0.147239	-0.0986392	-0.100414			9.41292	0.0145	94.8063	189.658	284.535	379.367	474.069	568.961	663.803
9.41958	0.012675	-0.027326	-0.0231622	0.00706432	-0.000577836	-0.15027	-0.0831646	-0.0926527			9.41958	0.012675	94.816	189.663	284.537	379.373	474.066	568.977	663.81
9.42625	0.010687	-0.0199143	-0.0221045	0.00535595	0.00040116	-0.156064	-0.0764519	-0.085241			9.42625	0.010687	94.8234	189.664	284.535	379.374	474.06	568.983	663.818
9.43292	0.00741223	-0.02083	-0.028909	0.000400241	-0.00627167	-0.163948	-0.0785292	-0.0852031			9.43292	0.00741223	94.8225	189.658	284.53	379.367	474.053	568.981	663.818
9.43958	0.000892945	-0.0300731	-0.0421584	-0.00467715	-0.0203012	-0.1749	-0.0819397	-0.0911082			9.43958	0.000892945	94.8132	189.644	284.525	379.353	474.042	568.978	663.812
9.44625	-0.00624242	-0.0427009	-0.0531192	-0.010349	-0.0359845	-0.190024	-0.0892799	-0.0956298			9.44625	-0.00624242	94.8006	189.633	284.52	379.337	474.026	568.971	663.807
9.45292	-0.0137407	-0.0559665	-0.0590817	-0.023223	-0.0470025	-0.202202	-0.101622	-0.0960208			9.45292	-0.0137407	94.7873	189.628	284.507	379.326	474.014	568.958	663.807
9.45958	-0.0190912	-0.0695043	-0.0599451	-0.0376535	-0.0489302	-0.20566	-0.113422	-0.0942998			9.45958	-0.0190912	94.7738	189.627	284.492	379.324	474.011	568.946	663.809
9.46625	-0.022263	-0.0814716	-0.0501298	-0.0469055	-0.0418612	-0.200451	-0.119363	-0.094823			9.46625	-0.022263	94.7618	189.636	284.483	379.331	474.016	568.94	663.808
9.47292	-0.0231925	-0.0882866	-0.0300825	-0.0470001	-0.0332599	-0.192376	-0.12003	-0.098777			9.47292	-0.0231925	94.755	189.657	284.483	379.34	474.024	568.94	663.804
9.47958	-0.0218758	-0.0921919	-0.00680359	-0.0455577	-0.0252967	-0.18679	-0.120101	-0.106974			9.47958	-0.0218758	94.7511	189.68	284.484	379.348	474.03	568.94	663.796
9.48625	-0.0180407	-0.0908331	0.0110101	-0.0456062	-0.0188924	-0.181268	-0.117413	-0.117536			9.48625	-0.0180407	94.7525	189.698	284.484	379.354	474.035	568.942	663.786
9.49292	-0.0113375	-0.0848436	0.0210648	-0.0390842	-0.0117998	-0.17777	-0.114424	-0.127282			9.49292	-0.0113375	94.7585	189.708	284.491	379.361	474.039	568.945	663.776
9.49958	-0.00342655	-0.0762639	0.0260028	-0.0280844	-0.00982478	-0.177733	-0.116683	-0.135392			9.49958	-0.00342655	94.767	189.713	284.502	379.363	474.039	568.943	663.768
9.50625	0.00480021	-0.0686935	0.0267166	-0.0184729	-0.0113535	-0.178579	-0.123444	-0.14165			9.50625	0.00480021	94.7746	189.713	284.511	379.362	474.038	568.936	663.761
9.51292	0.0120772	-0.0595083	0.0240978	-0.0123947	-0.0124193	-0.17571	-0.123915	-0.140571			9.51292	0.0120772	94.7838	189.711	284.518	379.361	474.041	568.936	663.763
9.51958	0.0176122	-0.0494325	0.0209818	-0.00297505	-0.00825503	-0.167802	-0.115842	-0.135263			9.51958	0.0176122	94.7939	189.708	284.527	379.365	474.049	568.944	663.768
9.52625	0.0177376	-0.0428619	0.0145473	0.0109792	-0.00455404	-0.159268	-0.107579	-0.128216			9.52625	0.0177376	94.8004	189.701	284.541	379.369	474.057	568.952	663.775
9.53292	0.0162981	-0.0450571	0.00707045	0.0213503	-0.00440622	-0.15625	-0.105148	-0.125166			9.53292	0.0162981	94.7982	189.694	284.551	379.369	474.06	568.955	663.778
9.53958	0.0137789	-0.0547294	-0.000495806	0.0216649	-0.00921374	-0.162074	-0.10688	-0.127685			9.53958	0.0137789	94.7886	189.686	284.552	379.364	474.054	568.953	663.775
9.54625	0.00733242	-0.0698084	-0.0052679	0.0166866	-0.0194902	-0.172136	-0.110274	-0.134658			9.54625	0.00733242	94.7735	189.681	284.547	379.354	474.044	568.95	663.768
9.55292	-0.00463138	-0.0886641	-0.0131011	0.00834155	-0.0301365	-0.185013	-0.121736	-0.141593			9.55292	-0.00463138	94.7546	189.674	284.538	379.343	474.031	568.938	663.762
9.55958	-0.0141435	-0.109054	-0.0272495	-0.00249777	-0.0451023	-0.196814	-0.141613	-0.14577			9.55958	-0.0141435	94.7342	189.659	284.527	379.328	474.02	568.918	663.757
9.56625	-0.0169557	-0.12703	-0.0378649	-0.0169723	-0.056147	-0.205875	-0.157453	-0.14801			9.56625	-0.0169557	94.7163	189.649	284.513	379.317	474.011	568.902	663.755
9.57292	-0.0164776	-0.134154	-0.0432744	-0.0306235	-0.0639055	-0.207841	-0.159621	-0.150366			9.57292	-0.0164776	94.7091	189.643	284.499	379.309	474.009	568.9	663.753
9.57958	-0.0133098	-0.128176	-0.0451139	-0.0395305	-0.0627009	-0.20087	-0.149691	-0.151064			9.57958	-0.0133098	94.7151	189.641	284.49	379.311	474.016	568.91	663.752
9.58625	-0.0107603	-0.109928	-0.0511956	-0.0444914	-0.0548372	-0.192037	-0.134858	-0.145691			9.58625	-0.0107603	94.7334	189.635	284.485	379.318	474.024	568.925	663.757
9.59292	-0.00711717	-0.088367	-0.0581441	-0.046814	-0.0462263	-0.18457	-0.121321	-0.140342			9.59292	-0.00711717	94.7549	189.628	284.483	379.327	474.032	568.938	663.763
9.59958	-0.00430161	-0.0669527	-0.0573741	-0.0495728	-0.0402881	-0.182085	-0.110767	-0.134664			9.59958	-0.00430161	94.7763	189.629	284.48	379.333	474.034	568.949	663.768
9.60625	0.00149759	-0.0510924	-0.0531918	-0.0518075	-0.039836	-0.182027	-0.104269	-0.127386			9.60625	0.00149759	94.7922	189.633	284.478	379.333	474.034	568.956	663.776
9.61292	0.00631947	-0.0458071	-0.0496358	-0.0530552	-0.0392192	-0.184029	-0.10404	-0.11781			9.61292	0.00631947	94.7975	189.637	284.477	379.334	474.032	568.956	663.785
9.61958	0.00518532	-0.0517492	-0.0526369	-0.0531723	-0.0408681	-0.191874	-0.10857	-0.112307			9.61958	0.00518532	94.7916	189.634	284.477	379.332	474.025	568.951	663.791
9.62625	0.000409892	-0.0648262	-0.059006	-0.0575448	-0.0448142	-0.204744	-0.117071	-0.112987			9.62625	0.000409892	94.7785	189.628	284.472	379.328	474.012	568.943	663.79
9.63292	-0.00523314	-0.0778977	-0.0637339	-0.0650237	-0.0532071	-0.220999	-0.125252	-0.115568			9.63292	-0.00523314	94.7654	189.623	284.465	379.32	473.996	568.935	663.788
9.63958	-0.012175	-0.0878024	-0.0662958	-0.0716855	-0.0593668	-0.235496	-0.131861	-0.124042			9.63958	-0.012175	94.7555	189.62	284.458	379.314	473.981	568.928	663.779
9.64625	-0.0215622	-0.0912148	-0.0680859	-0.0717742	-0.0611071	-0.245893	-0.137729	-0.136514			9.64625	-0.0215622	94.7521	189.619	284.458	379.312	473.971	568.922	663.767
9.65292	-0.0318188	-0.0870212	-0.0703331	-0.066938	-0.0620672	-0.251199	-0.142457	-0.14901			9.65292	-0.0318188	94.7563	189.616	284.463	379.311	473.965	568.917	663.754
9.65958	-0.0347399	-0.0808199	-0.0708365	-0.0644956	-0.064606	-0.249619	-0.148209	-0.155683			9.65958	-0.0347399	94.7625	189.616	284.465	379.309	473.967	568.912	663.747
9.66625	-0.0348121	-0.0748004	-0.0656602	-0.0544878	-0.068927	-0.242826	-0.153101	-0.159201			9.66625	-0.0348121	94.7685	189.621	284.475	379.304	473.974	568.907	663.744
9.67292	-0.0312587	-0.068093	-0.0568912	-0.0440431	-0.0663711	-0.23194	-0.157008	-0.161553			9.67292	-0.0312587	94.7752	189.63	284.486	379.307	473.985	568.903	663.742
9.67958	-0.0274118	-0.0602836	-0.0501954	-0.0324834	-0.0591762	-0.221004	-0.157453	-0.158035			9.67958	-0.0274118	94.783	189.636	284.497	379.314	473.996	568.902	663.745
9.68625	-0.0265862	-0.0549843	-0.0426508	-0.0296142	-0.0484226	-0.218951	-0.155037	-0.150829			9.68625	-0.0265862	94.7883	189.644	284.5	379.325	473.998	568.905	663.752
9.69292	-0.0313826	-0.0552443	-0.0358535	-0.0315634	-0.0382102	-0.229039	-0.151531	-0.143459			9.69292	-0.0313826	94.7881	189.651	284.498	379.335	473.987	568.908	663.76
9.69958	-0.0412245	-0.0564241	-0.0330251	-0.0307972	-0.0271638	-0.245575	-0.148689	-0.139871			9.69958	-0.0412245	94.7869	189.654	284.499	379.346	473.971	568.911	663.763
9.70625	-0.050832	-0.0597073	-0.0406874	-0.0315221	-0.0163861	-0.262265	-0.142129	-0.136001			9.70625	-0.050832	94.7836	189.646	284.498	379.357	473.954	568.918	663.767
9.71292	-0.0589294	-0.0688919	-0.0578606	-0.0305778	-0.0134552	-0.278271	-0.13649	-0.134219			9.71292	-0.0589294	94.7744	189.629	284.499	379.36	473.938	568.923	663.769
9.71958	-0.0666312	-0.0838721	-0.0792145	-0.0334494	-0.0157638	-0.291971	-0.133911	-0.135371			9.71958	-0.0666312	94.7594	189.607	284.496	379.357	473.925	568.926	663.768
9.72625	-0.0712719	-0.100957	-0.102659	-0.0360233	-0.0266489	-0.300736	-0.135002	-0.136719			9.72625	-0.0712719	94.7423	189.584	284.494	379.347	473.916	568.925	663.766
9.73292	-0.071442	-0.114279	-0.121195	-0.0382116	-0.0430525	-0.302699	-0.137175	-0.136214			9.73292	-0.071442	94.729	189.565	284.492	379.33	473.914	568.923	663.767
9.73958	-0.0693633	-0.124468	-0.135708	-0.0422268	-0.0621443	-0.302534	-0.137957	-0.13162			9.73958	-0.0693633	94.7188	189.551	284.488	379.311	473.914	568.922	663.771
9.74625	-0.0713423	-0.129116	-0.146228	-0.0451944	-0.0795121	-0.308742	-0.141297	-0.128162			9.74625	-0.0713423	94.7142	189.54	284.485	379.294	473.908	568.919	663.775
9.75292	-0.0812711	-0.12792	-0.157633	-0.0490142	-0.089788	-0.326396	-0.147657	-0.12792			9.75292	-0.0812711	94.7154	189.529	284.481	379.283	473.89	568.912	663.775
9.75958	-0.0937287	-0.122903	-0.168485	-0.0532957	-0.0939983	-0.352509	-0.16037	-0.132917			9.75958	-0.0937287	94.7204	189.518	284.477	379.279	473.864	568.899	663.77
9.76625	-0.102086	-0.113389	-0.178991	-0.057292	-0.0904092	-0.379117	-0.175364	-0.137707			9.76625	-0.102086	94.7299	189.508	284.473	379.283	473.837	568.884	663.765
9.77292	-0.104732	-0.103458	-0.184719	-0.0561117	-0.0797574	-0.402675	-0.187647	-0.141128			9.77292	-0.104732	94.7398	189.502	284.474	379.293	473.814	568.872	663.762
9.77958	-0.104988	-0.0943291	-0.182974	-0.0444275	-0.0678336	-0.422144	-0.19539	-0.145351			9.77958	-0.104988	94.749	189.504	284.485	379.305	473.794	568.864	663.758
9.78625	-0.103383	-0.0888376	-0.177127	-0.0259071	-0.0599584	-0.433779	-0.197083	-0.15178			9.78625	-0.103383	94.7545	189.509	284.504	379.313	473.783	568.863	663.751
9.79292	-0.103909	-0.0840491	-0.171595	-0.0062898	-0.0573457	-0.436972	-0.189804	-0.156528			9.79292	-0.103909	94.7593	189.515	284.524	379.316	473.78	568.87	663.747
9.79958	-0.105383	-0.0795554	-0.169536	0.00768202	-0.0573595	-0.436347	-0.174184	-0.15871			9.79958	-0.105383	94.7637	189.517	284.538	379.316	473.78	568.886	663.744
9.80625	-0.110614	-0.0733956	-0.16953	0.0170674	-0.0616176	-0.439172	-0.157108	-0.159703			9.80625	-0.110614	94.7699	189.517	284.547	379.312	473.777	568.903	663.743
9.81292	-0.124577	-0.0695247	-0.173094	0.0180217	-0.0692567	-0.45055	-0.152296	-0.165846			9.81292	-0.124577	94.7738	189.514	284.548	379.304	473.766	568.908	663.737
9.81958	-0.147467	-0.0714786	-0.184246	0.0119599	-0.0774223	-0.468493	-0.158787	-0.176383			9.81958	-0.147467	94.7718	189.502	284.542	379.296	473.748	568.901	663.727
9.82625	-0.171804	-0.0793593	-0.198891	-0.00602673	-0.0815303	-0.494837	-0.173821	-0.18474			9.82625	-0.171804	94.7639	189.488	284.524	379.292	473.722	568.886	663.718
9.83292	-0.188183	-0.0903111	-0.213146	-0.0300429	-0.0864255	-0.527565	-0.191653	-0.18997			9.83292	-0.188183	94.753	189.473	284.5	379.287	473.689	568.868	663.713
9.83958	-0.202204	-0.103592	-0.224564	-0.0493286	-0.0965789	-0.56313	-0.209905	-0.197052			9.83958	-0.202204	94.7397	189.462	284.481	379.277	473.653	568.85	663.706
9.84625	-0.218852	-0.120042	-0.235804	-0.0590934	-0.107873	-0.598427	-0.227548	-0.211118			9.84625	-0.218852	94.7233	189.451	284.471	379.265	473.618	568.832	663.692
9.85292	-0.234094	-0.134898	-0.249964	-0.0616048	-0.118549	-0.632672	-0.237696	-0.229312			9.85292	-0.234094	94.7084	189.437	284.468	379.255	473.584	568.822	663.674
9.85958	-0.247162	-0.144134	-0.265645	-0.0632142	-0.123107	-0.663408	-0.245311	-0.243793			9.85958	-0.247162	94.6992	189.421	284.467	379.25	473.553	568.814	663.659
9.86625	-0.266833	-0.148788	-0.282902	-0.0615046	-0.129469	-0.69463	-0.25147	-0.256553			9.86625	-0.266833	94.6945	189.404	284.468	379.244	473.522	568.808	663.647
9.87292	-0.294433	-0.157901	-0.300959	-0.0591718	-0.137593	-0.72968	-0.26688	-0.269481			9.87292	-0.294433	94.6854	189.386	284.471	379.236	473.487	568.793	663.634
9.87958	-0.324105	-0.172328	-0.3179	-0.0596036	-0.147862	-0.768008	-0.287824	-0.285816			9.87958	-0.324105	94.671	189.369	284.47	379.225	473.448	568.772	663.617
9.88625	-0.35005	-0.19013	-0.333284	-0.0657014	-0.157737	-0.807636	-0.313263	-0.302187			9.88625	-0.35005	94.6532	189.353	284.464	379.215	473.409	568.747	663.601
9.89292	-0.375205	-0.208068	-0.351798	-0.0738674	-0.165196	-0.848439	-0.336467	-0.315833			9.89292	-0.375205	94.6352	189.335	284.456	379.208	473.368	568.723	663.587
9.89958	-0.39723	-0.22791	-0.371561	-0.0828833	-0.172692	-0.895699	-0.359579	-0.330907			9.89958	-0.39723	94.6154	189.315	284.447	379.201	473.321	568.7	663.572
9.90625	-0.415958	-0.246819	-0.388167	-0.0922846	-0.179007	-0.948084	-0.382129	-0.350293			9.90625	-0.415958	94.5965	189.298	284.438	379.194	473.268	568.678	663.553
9.91292	-0.433382	-0.26558	-0.399305	-0.0939062	-0.188509	-0.999857	-0.402935	-0.376206			9.91292	-0.433382	94.5777	189.287	284.436	379.185	473.217	568.657	663.527
9.91958	-0.456792	-0.281359	-0.412062	-0.090176	-0.197425	-1.05062	-0.427389	-0.40343			9.91958	-0.456792	94.5619	189.275	284.44	379.176	473.166	568.632	663.5
9.92625	-0.479891	-0.291214	-0.427294	-0.0870248	-0.199085	-1.10216	-0.455128	-0.426159			9.92625	-0.479891	94.5521	189.259	284.443	379.174	473.114	568.605	663.477
9.93292	-0.50481	-0.294582	-0.44453	-0.0867676	-0.200782	-1.1528	-0.485837	-0.444786			9.93292	-0.50481	94.5487	189.242	284.443	379.172	473.064	568.574	663.458
9.93958	-0.534499	-0.301287	-0.464792	-0.0910884	-0.212155	-1.20733	-0.519693	-0.463888			9.93958	-0.534499	94.542	189.222	284.439	379.161	473.009	568.54	663.439
9.94625	-0.567223	-0.318222	-0.4901	-0.0990701	-0.232074	-1.26674	-0.558405	-0.486545			9.94625	-0.567223	94.5251	189.197	284.431	379.141	472.95	568.501	663.417
9.95292	-0.607774	-0.337991	-0.522235	-0.116966	-0.25413	-1.33107	-0.600349	-0.516328			9.95292	-0.607774	94.5053	189.164	284.413	379.119	472.885	568.459	663.387
9.95958	-0.652945	-0.356113	-0.554706	-0.144963	-0.275177	-1.39998	-0.643665	-0.549709			9.95958	-0.652945	94.4872	189.132	284.385	379.098	472.817	568.416	663.353
9.96625	-0.710331	-0.379631	-0.58868	-0.181449	-0.304037	-1.47714	-0.687798	-0.589916			9.96625	-0.710331	94.4637	189.098	284.348	379.069	472.739	568.372	663.313
9.97292	-0.774087	-0.417264	-0.622139	-0.220614	-0.336314	-1.56771	-0.736528	-0.638994			9.97292	-0.774087	94.426	189.064	284.309	379.037	472.649	568.323	663.264
9.97958	-0.843134	-0.460919	-0.653076	-0.258093	-0.362826	-1.65887	-0.78626	-0.696477			9.97958	-0.843134	94.3824	189.034	284.272	379.01	472.558	568.274	663.207
9.98625	-0.918466	-0.500531	-0.685357	-0.291446	-0.385926	-1.74369	-0.837802	-0.751824			9.98625	-0.918466	94.3428	189.001	284.238	378.987	472.473	568.222	663.151
9.99292	-0.990594	-0.53658	-0.71435	-0.32071	-0.403223	-1.82424	-0.896517	-0.798364			9.99292	-0.990594	94.3067	188.972	284.209	378.97	472.392	568.163	663.105
9.99958	-1.05672	-0.574627	-0.739035	-0.33901	-0.418266	-1.90365	-0.959911	-0.838318			9.99958	-1.05672	94.2687	188.948	284.191	378.955	472.313	568.1	663.065
10.0062	-1.11986	-0.614597	-0.759016	-0.347058	-0.433322	-1.98308	-1.0284	-0.875904			10.0062	-1.11986	94.2287	188.928	284.183	378.94	472.233	568.031	663.027
10.0129	-1.1837	-0.653943	-0.78043	-0.352031	-0.450912	-2.06131	-1.09979	-0.91382			10.0129	-1.1837	94.1894	188.906	284.178	378.922	472.155	567.96	662.989
10.0196	-1.24685	-0.690828	-0.802518	-0.364404	-0.475011	-2.14548	-1.17336	-0.952612			10.0196	-1.24685	94.1525	188.884	284.165	378.898	472.071	567.886	662.95
10.0262	-1.30156	-0.725431	-0.815135	-0.384041	-0.499039	-2.23726	-1.24675	-0.995321			10.0262	-1.30156	94.1179	188.871	284.146	378.874	471.979	567.813	662.908
10.0329	-1.35659	-0.761461	-0.823048	-0.404645	-0.525298	-2.33296	-1.31712	-1.04279			10.0329	-1.35659	94.0818	188.864	284.125	378.848	471.884	567.743	662.86
10.0396	-1.42222	-0.804416	-0.83724	-0.427912	-0.552141	-2.4363	-1.39096	-1.09719			10.0396	-1.42222	94.0389	188.849	284.102	378.821	471.78	567.669	662.806
10.0463	-1.49737	-0.853654	-0.858901	-0.455516	-0.577841	-2.54606	-1.46785	-1.15263			10.0463	-1.49737	93.9896	188.828	284.074	378.795	471.67	567.592	662.75
10.0529	-1.57718	-0.905416	-0.876985	-0.487094	-0.607522	-2.65548	-1.54647	-1.20582			10.0529	-1.57718	93.9379	188.81	284.043	378.766	471.561	567.513	662.697
10.0596	-1.65997	-0.959133	-0.888606	-0.519264	-0.636714	-2.76054	-1.62854	-1.2562			10.0596	-1.65997	93.8842	188.798	284.011	378.736	471.456	567.431	662.647
10.0663	-1.74967	-1.01243	-0.900581	-0.551767	-0.665358	-2.86254	-1.71569	-1.3095			10.0663	-1.74967	93.8309	188.786	283.978	378.708	471.354	567.344	662.594
10.0729	-1.83991	-1.0611	-0.915285	-0.584705	-0.692085	-2.96609	-1.80835	-1.36484			10.0729	-1.83991	93.7822	188.771	283.945	378.681	471.25	567.251	662.538
10.0796	-1.9281	-1.10303	-0.922251	-0.614945	-0.717179	-3.06801	-1.89911	-1.41345			10.0796	-1.9281	93.7403	188.764	283.915	378.656	471.148	567.161	662.49
10.0862	-2.0182	-1.14634	-0.923798	-0.638929	-0.741316	-3.16696	-1.98971	-1.45866			10.0862	-2.0182	93.697	188.763	283.891	378.632	471.05	567.07	662.444
10.0929	-2.11579	-1.19596	-0.931173	-0.656374	-0.764195	-3.27255	-2.08286	-1.50972			10.0929	-2.11579	93.6473	188.755	283.874	378.609	470.944	566.977	662.393
10.0996	-2.21181	-1.25137	-0.944953	-0.680813	-0.79297	-3.39215	-2.18234	-1.57037			10.0996	-2.21181	93.5919	188.742	283.849	378.58	470.824	566.877	662.333
10.1062	-2.30158	-1.30815	-0.962526	-0.71297	-0.827776	-3.52044	-2.28602	-1.62811			10.1062	-2.30158	93.5352	188.724	283.817	378.545	470.696	566.774	662.275
10.1129	-2.39281	-1.36656	-0.980099	-0.751326	-0.866072	-3.65009	-2.38855	-1.67889			10.1129	-2.39281	93.4767	188.707	283.779	378.507	470.566	566.671	662.224
10.1196	-2.49011	-1.42537	-1	-0.793485	-0.904063	-3.77717	-2.49185	-1.73341			10.1196	-2.49011	93.4179	188.687	283.736	378.469	470.439	566.568	662.17
10.1263	-2.59186	-1.48385	-1.02079	-0.843735	-0.941657	-3.90632	-2.6035	-1.79999			10.1263	-2.59186	93.3595	188.666	283.686	378.432	470.31	566.456	662.103
10.1329	-2.69176	-1.54138	-1.04018	-0.898005	-0.978022	-4.03457	-2.72584	-1.86659			10.1329	-2.69176	93.3019	188.646	283.632	378.395	470.182	566.334	662.037
10.1396	-2.7978	-1.59823	-1.06288	-0.948463	-1.01277	-4.16096	-2.85599	-1.92915			10.1396	-2.7978	93.2451	188.624	283.581	378.36	470.056	566.204	661.974
10.1463	-2.90979	-1.66049	-1.08715	-0.994152	-1.05083	-4.2848	-2.98354	-1.99141			10.1463	-2.90979	93.1828	188.599	283.536	378.322	469.932	566.076	661.912
10.1529	-3.02164	-1.72555	-1.10942	-1.03656	-1.08767	-4.41109	-3.11054	-2.06077			10.1529	-3.02164	93.1177	188.577	283.493	378.286	469.805	565.949	661.842
10.1596	-3.12901	-1.79169	-1.12775	-1.0756	-1.12378	-4.53943	-3.23812	-2.13072			10.1596	-3.12901	93.0516	188.559	283.454	378.249	469.677	565.822	661.772
10.1662	-3.23705	-1.85362	-1.14413	-1.1074	-1.16011	-4.66931	-3.36327	-2.19218			10.1662	-3.23705	92.9897	188.542	283.423	378.213	469.547	565.697	661.711
10.1729	-3.35374	-1.91268	-1.16264	-1.14085	-1.20038	-4.80192	-3.48859	-2.25267			10.1729	-3.35374	92.9306	188.524	283.389	378.173	469.415	565.571	661.65
10.1796	-3.48101	-1.97423	-1.18058	-1.18421	-1.24442	-4.93869	-3.61977	-2.31898			10.1796	-3.48101	92.8691	188.506	283.346	378.129	469.278	565.44	661.584
10.1862	-3.61721	-2.03902	-1.19288	-1.23681	-1.28265	-5.07659	-3.763	-2.38997			10.1862	-3.61721	92.8043	188.494	283.293	378.091	469.14	565.297	661.513
10.1929	-3.7519	-2.10521	-1.19779	-1.29352	-1.31738	-5.2079	-3.9103	-2.45902			10.1929	-3.7519	92.7381	188.489	283.236	378.056	469.009	565.15	661.444
10.1996	-3.88054	-2.16844	-1.20105	-1.35272	-1.3506	-5.33358	-4.05795	-2.5275			10.1996	-3.88054	92.6749	188.486	283.177	378.023	468.883	565.002	661.376
10.2063	-3.99754	-2.22917	-1.20821	-1.41896	-1.38728	-5.45343	-4.20783	-2.59729			10.2063	-3.99754	92.6141	188.478	283.111	377.986	468.763	564.852	661.306
10.2129	-4.101	-2.28265	-1.2139	-1.48645	-1.42069	-5.56224	-4.35423	-2.66364			10.2129	-4.101	92.5607	188.473	283.043	377.953	468.654	564.706	661.239
10.2196	-4.19317	-2.32458	-1.21444	-1.54174	-1.44541	-5.6591	-4.49139	-2.72035			10.2196	-4.19317	92.5187	188.472	282.988	377.928	468.557	564.568	661.183
10.2263	-4.2833	-2.36269	-1.21441	-1.58467	-1.46655	-5.7489	-4.61947	-2.77324			10.2263	-4.2833	92.4806	188.472	282.945	377.907	468.468	564.44	661.13
10.2329	-4.38231	-2.40616	-1.22162	-1.62374	-1.49264	-5.84348	-4.74719	-2.82721			10.2329	-4.38231	92.4371	188.465	282.906	377.881	468.373	564.313	661.076
10.2396	-4.49203	-2.45851	-1.23693	-1.67265	-1.53173	-5.94339	-4.87616	-2.88528			10.2396	-4.49203	92.3848	188.45	282.857	377.841	468.273	564.184	661.018
10.2462	-4.60953	-2.51297	-1.25482	-1.73038	-1.58006	-6.05195	-5.007	-2.94832			10.2462	-4.60953	92.3303	188.432	282.8	377.793	468.165	564.053	660.955
10.2529	-4.73558	-2.57097	-1.27544	-1.79319	-1.63993	-6.16874	-5.14146	-3.01776			10.2529	-4.73558	92.2723	188.411	282.737	377.733	468.048	563.918	660.885
10.2596	-4.87248	-2.63955	-1.30032	-1.86812	-1.71608	-6.29299	-5.28887	-3.09254			10.2596	-4.87248	92.2038	188.386	282.662	377.657	467.924	563.771	660.811
10.2662	-5.00798	-2.7101	-1.32613	-1.95258	-1.8058	-6.41926	-5.44648	-3.16643			10.2662	-5.00798	92.1332	188.36	282.577	377.567	467.797	563.613	660.737
10.2729	-5.13669	-2.77376	-1.34993	-2.03987	-1.8983	-6.54334	-5.60651	-3.24011			10.2729	-5.13669	92.0695	188.337	282.49	377.475	467.673	563.453	660.663
10.2796	-5.25963	-2.83127	-1.36992	-2.1233	-1.98822	-6.66832	-5.77124	-3.31812			10.2796	-5.25963	92.012	188.317	282.407	377.385	467.548	563.289	660.585
10.2863	-5.37971	-2.88878	-1.38006	-2.20959	-2.07443	-6.78557	-5.93611	-3.39757			10.2863	-5.37971	91.9545	188.307	282.32	377.299	467.431	563.124	660.506
10.2929	-5.49178	-2.94454	-1.37945	-2.29478	-2.15478	-6.89283	-6.09435	-3.47336			10.2929	-5.49178	91.8988	188.307	282.235	377.218	467.324	562.965	660.43
10.2996	-5.58455	-2.99309	-1.36795	-2.37364	-2.22598	-6.98521	-6.23704	-3.54288			10.2996	-5.58455	91.8502	188.319	282.156	377.147	467.231	562.823	660.36
10.3063	-5.66873	-3.03631	-1.35921	-2.44581	-2.29626	-7.07037	-6.36971	-3.60852			10.3063	-5.66873	91.807	188.327	282.084	377.077	467.146	562.69	660.295
10.3129	-5.75495	-3.07961	-1.3595	-2.52679	-2.37544	-7.15386	-6.50926	-3.67852			10.3129	-5.75495	91.7637	188.327	282.003	376.998	467.063	562.551	660.225
10.3196	-5.84645	-3.11988	-1.36581	-2.61898	-2.46189	-7.23561	-6.65424	-3.7493			10.3196	-5.84645	91.7234	188.321	281.911	376.911	466.981	562.406	660.154
10.3262	-5.94177	-3.15972	-1.37849	-2.70892	-2.55558	-7.31879	-6.8011	-3.81919			10.3262	-5.94177	91.6836	188.308	281.821	376.818	466.898	562.259	660.084
10.3329	-6.04135	-3.20092	-1.39544	-2.79727	-2.65498	-7.39957	-6.94831	-3.89281			10.3329	-6.04135	91.6424	188.291	281.733	376.718	466.817	562.111	660.01
10.3396	-6.14157	-3.24222	-1.40972	-2.88848	-2.75902	-7.47934	-7.09801	-3.97131			10.3396	-6.14157	91.6011	188.277	281.641	376.614	466.737	561.962	659.932
10.3462	-6.23177	-3.27256	-1.41121	-2.98745	-2.85732	-7.55219	-7.24249	-4.05266			10.3462	-6.23177	91.5707	188.275	281.542	376.516	466.664	561.817	659.85
10.3529	-6.30961	-3.28929	-1.39979	-3.07712	-2.9417	-7.61213	-7.36981	-4.12089			10.3529	-6.30961	91.554	188.287	281.453	376.431	466.604	561.69	659.782
10.3596	-6.37868	-3.30258	-1.3872	-3.15626	-3.01717	-7.6612	-7.48392	-4.17566			10.3596	-6.37868	91.5407	188.299	281.374	376.356	466.555	561.576	659.727
10.3663	-6.43405	-3.3143	-1.37213	-3.23843	-3.08181	-7.69824	-7.59939	-4.22697			10.3663	-6.43405	91.529	188.314	281.291	376.291	466.518	561.46	659.676
10.3729	-6.47976	-3.3199	-1.35318	-3.32507	-3.14337	-7.72823	-7.71305	-4.27786			10.3729	-6.47976	91.5234	188.333	281.205	376.23	466.488	561.347	659.625
10.3796	-6.52951	-3.3184	-1.33335	-3.41168	-3.20653	-7.75606	-7.82294	-4.33359			10.3796	-6.52951	91.5249	188.353	281.118	376.167	466.46	561.237	659.57
10.3863	-6.59498	-3.32398	-1.3198	-3.49114	-3.28366	-7.78993	-7.93821	-4.39258			10.3863	-6.59498	91.5193	188.367	281.039	376.09	466.427	561.122	659.511
10.3929	-6.66592	-3.34124	-1.3099	-3.57688	-3.38078	-7.83459	-8.06708	-4.46276			10.3929	-6.66592	91.5021	188.377	280.953	375.992	466.382	560.993	659.44
10.3996	-6.73563	-3.36417	-1.29708	-3.67065	-3.49345	-7.88099	-8.20248	-4.54482			10.3996	-6.73563	91.4791	188.39	280.859	375.88	466.336	560.857	659.358
10.4062	-6.80675	-3.38737	-1.2865	-3.7689	-3.61681	-7.92785	-8.32967	-4.63716			10.4062	-6.80675	91.4559	188.4	280.761	375.756	466.289	560.73	659.266
10.4129	-6.86909	-3.40889	-1.2745	-3.87258	-3.74197	-7.96693	-8.45307	-4.73068			10.4129	-6.86909	91.4344	188.412	280.657	375.631	466.25	560.607	659.172
10.4196	-6.91639	-3.42475	-1.25788	-3.97983	-3.86608	-7.99616	-8.57048	-4.81664			10.4196	-6.91639	91.4186	188.429	280.55	375.507	466.22	560.489	659.086
10.4262	-6.94635	-3.43306	-1.23336	-4.08621	-3.98449	-8.01377	-8.67995	-4.89695			10.4262	-6.94635	91.4102	188.453	280.444	375.389	466.203	560.38	659.006
10.4329	-6.96695	-3.43035	-1.19941	-4.18553	-4.08701	-8.02102	-8.7766	-4.96911			10.4329	-6.96695	91.4129	188.487	280.344	375.286	466.195	560.283	658.934
10.4396	-6.97722	-3.41367	-1.1589	-4.27918	-4.18117	-8.02044	-8.85547	-5.0311			10.4396	-6.97722	91.4296	188.528	280.251	375.192	466.196	560.204	658.872
10.4462	-6.97916	-3.38611	-1.10976	-4.36765	-4.27012	-8.0098	-8.92736	-5.08413			10.4462	-6.97916	91.4572	188.577	280.162	375.103	466.207	560.132	658.819
10.4529	-6.98872	-3.35214	-1.06447	-4.44582	-4.36368	-7.99203	-8.9947	-5.13503			10.4529	-6.98872	91.4912	188.622	280.084	375.01	466.224	560.065	658.768
10.4596	-7.00354	-3.32163	-1.01954	-4.51448	-4.45691	-7.97004	-9.0672	-5.19274			10.4596	-7.00354	91.5217	188.667	280.015	374.916	466.246	559.993	658.71
10.4663	-7.01475	-3.29493	-0.969647	-4.58382	-4.54829	-7.94503	-9.13954	-5.2471			10.4663	-7.01475	91.5484	188.717	279.946	374.825	466.271	559.92	658.656
10.4729	-7.01537	-3.27136	-0.911887	-4.65115	-4.63611	-7.91281	-9.20101	-5.2941			10.4729	-7.01537	91.5719	188.775	279.879	374.737	466.304	559.859	658.609
10.4796	-7.01348	-3.24417	-0.847504	-4.70762	-4.71733	-7.87323	-9.24981	-5.33415			10.4796	-7.01348	91.5991	188.839	279.822	374.656	466.343	559.81	658.569
10.4863	-7.0143	-3.20784	-0.777682	-4.75004	-4.79494	-7.8329	-9.28729	-5.36886			10.4863	-7.0143	91.6355	188.909	279.78	374.578	466.384	559.773	658.534
10.4929	-7.00379	-3.16341	-0.695639	-4.79121	-4.86552	-7.79575	-9.31763	-5.39978			10.4929	-7.00379	91.6799	188.991	279.739	374.508	466.421	559.742	658.503
10.4996	-6.98366	-3.11664	-0.610511	-4.83268	-4.93349	-7.75665	-9.33701	-5.42405			10.4996	-6.98366	91.7267	189.076	279.697	374.44	466.46	559.723	658.479
10.5062	-6.96267	-3.07163	-0.531017	-4.87426	-5.00331	-7.71415	-9.34874	-5.45104			10.5062	-6.96267	91.7717	189.156	279.656	374.37	466.502	559.711	658.452
10.5129	-6.94494	-3.02592	-0.458175	-4.91843	-5.07624	-7.67245	-9.35908	-5.48211			10.5129	-6.94494	91.8174	189.228	279.611	374.297	466.544	559.701	658.421
10.5196	-6.92405	-2.97939	-0.384343	-4.96499	-5.14881	-7.62902	-9.37348	-5.51473			10.5196	-6.92405	91.8639	189.302	279.565	374.224	466.587	559.686	658.388
10.5262	-6.89711	-2.93753	-0.30404	-5.00795	-5.21912	-7.57692	-9.39035	-5.54535			10.5262	-6.89711	91.9058	189.383	279.522	374.154	466.64	559.669	658.358
10.5329	-6.87433	-2.90136	-0.223251	-5.04312	-5.2894	-7.51579	-9.40114	-5.57212			10.5329	-6.87433	91.9419	189.463	279.487	374.084	466.701	559.659	658.331
10.5396	-6.84796	-2.86009	-0.139725	-5.07594	-5.35818	-7.45531	-9.40769	-5.59523			10.5396	-6.84796	91.9832	189.547	279.454	374.015	466.761	559.652	658.308
10.5463	-6.81268	-2.80135	-0.049934	-5.10261	-5.41426	-7.39681	-9.40574	-5.6061			10.5463	-6.81268	92.042	189.637	279.427	373.959	466.82	559.654	658.297
10.5529	-6.77098	-2.7337	0.0446637	-5.12233	-5.45462	-7.33301	-9.39549	-5.59997			10.5529	-6.77098	92.1096	189.731	279.408	373.919	466.883	559.664	658.303
10.5596	-6.73411	-2.66906	0.135989	-5.137	-5.48467	-7.2613	-9.38109	-5.58397			10.5596	-6.73411	92.1742	189.823	279.393	373.889	466.955	559.679	658.319
10.5663	-6.6989	-2.60947	0.227115	-5.15381	-5.50824	-7.186	-9.36227	-5.56729			10.5663	-6.6989	92.2338	189.914	279.376	373.865	467.031	559.698	658.336
10.5729	-6.64767	-2.54507	0.319803	-5.16741	-5.51662	-7.10055	-9.33029	-5.5439			10.5729	-6.64767	92.2982	190.006	279.362	373.857	467.116	559.73	658.359
10.5796	-6.58684	-2.47767	0.412839	-5.16634	-5.51173	-6.99914	-9.27541	-5.50749			10.5796	-6.58684	92.3656	190.099	279.364	373.861	467.217	559.784	658.396
10.5862	-6.52786	-2.41511	0.506187	-5.15175	-5.50859	-6.89211	-9.21388	-5.46258			10.5862	-6.52786	92.4282	190.193	279.378	373.865	467.324	559.846	658.441
10.5929	-6.46516	-2.35493	0.612514	-5.1275	-5.50452	-6.78851	-9.15528	-5.41671			10.5929	-6.46516	92.4884	190.299	279.402	373.869	467.428	559.905	658.486
10.5996	-6.39588	-2.28783	0.729412	-5.0977	-5.49369	-6.68904	-9.09608	-5.36629			10.5996	-6.39588	92.5555	190.416	279.432	373.88	467.527	559.964	658.537
10.6062	-6.31791	-2.21336	0.844728	-5.06478	-5.46867	-6.59171	-9.03403	-5.29945			10.6062	-6.31791	92.6299	190.531	279.465	373.905	467.625	560.026	658.604
10.6129	-6.24908	-2.13863	0.947139	-5.0252	-5.43587	-6.50622	-8.97232	-5.21757			10.6129	-6.24908	92.7047	190.634	279.505	373.937	467.71	560.087	658.686
10.6196	-6.185	-2.07015	1.04549	-4.98738	-5.39359	-6.43167	-8.92023	-5.13478			10.6196	-6.185	92.7732	190.732	279.543	373.98	467.785	560.14	658.768
10.6263	-6.11933	-2.00294	1.14347	-4.94582	-5.34054	-6.34865	-8.86149	-5.05089			10.6263	-6.11933	92.8404	190.83	279.584	374.033	467.868	560.198	658.852
10.6329	-6.05193	-1.93467	1.22893	-4.90423	-5.28545	-6.2462	-8.79744	-4.9664			10.6329	-6.05193	92.9086	190.916	279.626	374.088	467.97	560.262	658.937
10.6396	-5.97838	-1.86824	1.30543	-4.85888	-5.2306	-6.13366	-8.72666	-4.87184			10.6396	-5.97838	92.9751	190.992	279.671	374.143	468.083	560.333	659.031
10.6463	-5.89579	-1.79784	1.38956	-4.80562	-5.16433	-6.01395	-8.64799	-4.76615			10.6463	-5.89579	93.0455	191.076	279.724	374.209	468.203	560.412	659.137
10.6529	-5.80164	-1.71578	1.49323	-4.73711	-5.07601	-5.88695	-8.55232	-4.64261			10.6529	-5.80164	93.1275	191.18	279.793	374.297	468.33	560.507	659.26
10.6596	-5.70709	-1.6224	1.60332	-4.64876	-4.97348	-5.75595	-8.44471	-4.50536			10.6596	-5.70709	93.2209	191.29	279.881	374.4	468.461	560.615	659.398
10.6662	-5.61167	-1.52959	1.71081	-4.55414	-4.8646	-5.63622	-8.34212	-4.36343			10.6662	-5.61167	93.3137	191.397	279.976	374.509	468.58	560.718	659.54
10.6729	-5.51255	-1.43943	1.81595	-4.46176	-4.75308	-5.53141	-8.23966	-4.21748			10.6729	-5.51255	93.4039	191.503	280.068	374.62	468.685	560.82	659.686
10.6796	-5.40734	-1.35343	1.92649	-4.37536	-4.63476	-5.42927	-8.13469	-4.07044			10.6796	-5.40734	93.4899	191.613	280.155	374.738	468.787	560.925	659.833
10.6862	-5.30441	-1.27902	2.0339	-4.28669	-4.51694	-5.32402	-8.02007	-3.91927			10.6862	-5.30441	93.5643	191.721	280.243	374.856	468.892	561.04	659.984
10.6929	-5.20801	-1.21938	2.13487	-4.19913	-4.40296	-5.2165	-7.90676	-3.76808			10.6929	-5.20801	93.6239	191.821	280.331	374.97	469	561.153	660.135
10.6996	-5.113	-1.16857	2.22997	-4.1179	-4.28326	-5.10774	-7.79481	-3.60616			10.6996	-5.113	93.6747	191.917	280.412	375.09	469.109	561.265	660.297
10.7063	-5.01696	-1.1121	2.31961	-4.03889	-4.14488	-4.99316	-7.67376	-3.4281			10.7063	-5.01696	93.7312	192.006	280.491	375.228	469.223	561.386	660.475
10.7129	-4.92745	-1.0541	2.40187	-3.94757	-3.98801	-4.87489	-7.54625	-3.23992			10.7129	-4.92745	93.7892	192.088	280.582	375.385	469.342	561.514	660.663
10.7196	-4.8498	-1.00254	2.47378	-3.85111	-3.82106	-4.75759	-7.42106	-3.04865			10.7196	-4.8498	93.8408	192.16	280.679	375.552	469.459	561.639	660.854
10.7263	-4.77135	-0.955236	2.54371	-3.752	-3.64827	-4.63814	-7.30682	-2.85829			10.7263	-4.77135	93.8881	192.23	280.778	375.725	469.578	561.753	661.045
10.7329	-4.68346	-0.898883	2.61407	-3.64337	-3.46811	-4.5094	-7.19528	-2.65317			10.7329	-4.68346	93.9444	192.301	280.887	375.905	469.707	561.865	661.25
10.7396	-4.58642	-0.836573	2.68611	-3.51902	-3.28398	-4.37463	-7.07483	-2.44304			10.7396	-4.58642	94.0067	192.373	281.011	376.089	469.842	561.985	661.46
10.7462	-4.49129	-0.783586	2.75521	-3.38618	-3.10234	-4.24138	-6.94895	-2.23746			10.7462	-4.49129	94.0597	192.442	281.144	376.271	469.975	562.111	661.666
10.7529	-4.38517	-0.736554	2.82355	-3.25438	-2.91534	-4.10807	-6.81853	-2.03784			10.7529	-4.38517	94.1067	192.51	281.276	376.458	470.108	562.241	661.865
10.7596	-4.25931	-0.678528	2.89732	-3.10983	-2.71874	-3.97095	-6.67561	-1.82961			10.7596	-4.25931	94.1648	192.584	281.42	376.654	470.246	562.384	662.073
10.7662	-4.12201	-0.607476	2.9757	-2.94801	-2.51192	-3.83492	-6.51646	-1.60883			10.7662	-4.12201	94.2358	192.662	281.582	376.861	470.382	562.543	662.294
10.7729	-3.99531	-0.547403	3.04743	-2.78982	-2.30338	-3.70701	-6.35142	-1.3914			10.7729	-3.99531	94.2959	192.734	281.74	377.07	470.509	562.708	662.512
10.7796	-3.88337	-0.511721	3.11249	-2.65383	-2.09852	-3.58425	-6.19656	-1.18215			10.7796	-3.88337	94.3316	192.799	281.876	377.275	470.632	562.863	662.721
10.7863	-3.7771	-0.48442	3.1701	-2.52929	-1.89529	-3.45438	-6.0492	-0.975562			10.7863	-3.7771	94.3589	192.857	282.001	377.478	470.762	563.011	662.928
10.7929	-3.67405	-0.4611	3.23021	-2.40346	-1.68677	-3.31186	-5.90025	-0.763891			10.7929	-3.67405	94.3822	192.917	282.126	377.686	470.905	563.16	663.139
10.7996	-3.57146	-0.445807	3.29464	-2.27471	-1.46209	-3.15587	-5.74621	-0.541651			10.7996	-3.57146	94.3975	192.981	282.255	377.911	471.061	563.314	663.361
10.8063	-3.47078	-0.439459	3.35176	-2.1507	-1.22663	-2.99725	-5.59195	-0.31262			10.8063	-3.47078	94.4038	193.038	282.379	378.147	471.219	563.468	663.59
10.8129	-3.36764	-0.435212	3.39439	-2.02415	-0.995693	-2.84663	-5.43922	-0.0914129			10.8129	-3.36764	94.4081	193.081	282.506	378.378	471.37	563.621	663.812
10.8196	-3.25484	-0.427778	3.42485	-1.88221	-0.768996	-2.69053	-5.28634	0.114385			10.8196	-3.25484	94.4155	193.111	282.648	378.604	471.526	563.773	664.017
10.8262	-3.12077	-0.42311	3.47457	-1.72707	-0.535586	-2.50774	-5.12694	0.317894			10.8262	-3.12077	94.4202	193.161	282.803	378.838	471.709	563.933	664.221
10.8329	-2.94513	-0.410556	3.55731	-1.5728	-0.277616	-2.28058	-4.94582	0.542165			10.8329	-2.94513	94.4327	193.244	282.957	379.096	471.936	564.114	664.445
10.8396	-2.6848	-0.362447	3.69665	-1.41111	0.0281257	-1.98328	-4.71893	0.80342			10.8396	-2.6848	94.4809	193.383	283.119	379.401	472.233	564.341	664.707
10.8462	-2.10401	-0.175688	4.03221	-1.17579	0.526047	-1.4591	-4.33873	1.20476			10.8462	-2.10401	94.6676	193.719	283.354	379.899	472.757	564.721	665.108
10.8529	-0.618068	0.460811	4.83714	-0.668444	1.55017	-0.208758	-3.42347	2.09875			10.8529	-0.618068	95.3041	194.524	283.861	380.923	474.008	565.636	666.002
10.8596	2.65568	2.0399	6.36537	0.47846	3.51749	2.66398	-1.19426	4.09363			10.8596	2.65568	96.8832	196.052	285.008	382.891	476.88	567.866	667.997
10.8663	8.45025	4.99009	8.61435	2.68672	6.65141	8.20456	3.33046	7.7505			10.8663	8.45025	99.8334	198.301	287.217	386.025	482.421	572.39	671.654
10.8729	16.7574	9.30165	11.2526	6.14022	10.7528	16.9581	10.7554	13.1607			10.8729	16.7574	104.145	200.939	290.67	390.126	491.175	579.815	677.064
10.8796	26.6329	14.4076	13.7832	10.5606	15.2897	28.4464	20.7839	19.7529			10.8796	26.6329	109.251	203.47	295.09	394.663	502.663	589.844	683.656
10.8863	36.4627	19.4148	15.6793	15.3067	19.5741	41.0877	32.1655	26.502			10.8863	36.4627	114.258	205.366	299.837	398.947	515.304	601.225	690.405
10.8929	44.4777	23.3696	16.5083	19.6119	22.9381	52.6662	43.0546	32.2331			10.8929	44.4777	118.213	206.195	304.142	402.311	526.883	612.114	696.136
10.8996	49.1808	25.4927	16.0386	22.7803	24.8574	60.9754	51.5332	35.9116			10.8996	49.1808	120.336	205.725	307.31	404.231	535.192	620.593	699.815
10.9062	49.774	25.3732	14.3585	24.3096	25.1372	64.4181	56.0999	36.9108			10.9062	49.774	120.217	204.045	308.839	404.51	538.635	625.16	700.814
10.9129	46.5068	23.1802	11.9036	24.0837	24.0477	62.5371	56.1538	35.2766			10.9129	46.5068	118.024	201.59	308.614	403.421	536.754	625.214	699.18
10.9196	40.6237	19.6467	9.243	22.483	22.1809	56.2168	52.2624	31.7727			10.9196	40.6237	114.49	198.93	307.013	401.554	530.433	621.322	695.676
10.9262	33.8019	15.7199	6.83855	20.1865	20.1546	47.3536	45.9077	27.4987			10.9262	33.8019	110.563	196.525	304.716	399.528	521.57	614.967	691.402
10.9329	27.4429	12.1558	4.91423	17.8408	18.3669	38.0535	38.8335	23.4273			10.9329	27.4429	106.999	194.601	302.371	397.74	512.27	607.893	687.33
10.9396	22.2978	9.31526	3.48271	15.8182	16.9554	29.88	32.3829	20.0813			10.9396	22.2978	104.159	193.169	300.348	396.329	504.097	601.443	683.984
10.9462	18.5051	7.23487	2.463	14.2315	15.9008	23.5361	27.2056	17.5722			10.9462	18.5051	102.078	192.15	298.761	395.274	497.753	596.265	681.475
10.9529	15.8441	5.77485	1.73755	13.0443	15.1149	19.0118	23.3637	15.767			10.9529	15.8441	100.618	191.424	297.574	394.488	493.228	592.423	679.67
10.9596	13.9895	4.7545	1.20585	12.154	14.5087	15.9253	20.6027	14.4562			10.9596	13.9895	99.5978	190.892	296.684	393.882	490.142	589.662	678.359
10.9663	12.6646	4.01629	0.793404	11.4594	14.0039	13.8342	18.6163	13.4605			10.9663	12.6646	98.8596	190.48	295.989	393.377	488.051	587.676	677.364
10.9729	11.6748	3.45198	0.453457	10.8787	13.5494	12.3729	17.1362	12.6392			10.9729	11.6748	98.2953	190.14	295.409	392.923	486.589	586.196	676.542
10.9796	10.8862	2.99506	0.154613	10.3582	13.115	11.2919	15.9762	11.911			10.9796	10.8862	97.8384	189.841	294.888	392.488	485.508	585.036	675.814
10.9863	10.217	2.60092	-0.116418	9.87683	12.6806	10.4322	15.0163	11.2279			10.9863	10.217	97.4442	189.57	294.407	392.054	484.649	584.076	675.131
10.9929	9.62543	2.24723	-0.367662	9.41942	12.2343	9.69955	14.1835	10.5666			10.9929	9.62543	97.0905	189.319	293.949	391.607	483.916	583.243	674.47
10.9996	9.0892	1.92264	-0.603156	8.97453	11.773	9.04597	13.4366	9.91347			10.9996	9.0892	96.7659	189.083	293.504	391.146	483.262	582.496	673.817
11.0062	8.59453	1.62923	-0.821248	8.53917	11.3075	8.45238	12.7466	9.26577			11.0062	8.59453	96.4725	188.865	293.069	390.681	482.669	581.806	673.169
11.0129	8.13254	1.37242	-1.021	8.1204	10.8422	7.91388	12.1099	8.63035			11.0129	8.13254	96.2157	188.666	292.65	390.215	482.13	581.17	672.533
11.0196	7.70149	1.14716	-1.20376	7.72512	10.3814	7.41996	11.5218	8.01648			11.0196	7.70149	95.9905	188.483	292.255	389.755	481.636	580.582	671.92
11.0262	7.29639	0.945788	-1.38356	7.34049	9.9253	6.95223	10.9721	7.41933			11.0262	7.29639	95.7891	188.303	291.87	389.299	481.169	580.032	671.322
11.0329	6.90705	0.752793	-1.56194	6.95352	9.47182	6.49724	10.4498	6.83151			11.0329	6.90705	95.5961	188.125	291.483	388.845	480.714	579.51	670.735
11.0396	6.53601	0.566118	-1.72334	6.56652	9.01961	6.05534	9.94738	6.25574			11.0396	6.53601	95.4094	187.963	291.096	388.393	480.272	579.007	670.159
11.0463	6.18318	0.390313	-1.8637	6.1885	8.56529	5.62737	9.46499	5.69751			11.0463	6.18318	95.2336	187.823	290.718	387.938	479.844	578.525	669.601
11.0529	5.85283	0.23294	-1.98731	5.8248	8.11713	5.21577	9.00046	5.15914			11.0529	5.85283	95.0762	187.699	290.355	387.49	479.432	578.06	669.062
11.0596	5.54067	0.0971678	-2.10117	5.47594	7.67353	4.82018	8.5549	4.63332			11.0596	5.54067	94.9405	187.585	290.006	387.047	479.037	577.615	668.536
11.0663	5.24276	-0.0172754	-2.20047	5.14697	7.23357	4.44465	8.12571	4.12072			11.0663	5.24276	94.826	187.486	289.677	386.607	478.661	577.186	668.024
11.0729	4.95921	-0.105818	-2.2816	4.83719	6.80038	4.0964	7.71435	3.62829			11.0729	4.95921	94.7375	187.405	289.367	386.174	478.313	576.774	667.531
11.0796	4.68974	-0.167078	-2.3495	4.54317	6.37615	3.77449	7.32991	3.15838			11.0796	4.68974	94.6762	187.337	289.073	385.749	477.991	576.39	667.061
11.0862	4.43531	-0.208205	-2.41704	4.26247	5.95432	3.4678	6.97385	2.7067			11.0862	4.43531	94.6351	187.27	288.792	385.328	477.684	576.034	666.61
11.0929	4.19285	-0.243937	-2.48987	3.98744	5.51907	3.16242	6.63269	2.26327			11.0929	4.19285	94.5994	187.197	288.517	384.892	477.379	575.692	666.166
11.0996	3.96249	-0.277743	-2.55927	3.71568	5.07762	2.85682	6.29922	1.83131			11.0996	3.96249	94.5656	187.127	288.246	384.451	477.073	575.359	665.734
11.1062	3.74946	-0.295804	-2.61546	3.45111	4.64819	2.56404	5.98102	1.41747			11.1062	3.74946	94.5475	187.071	287.981	384.021	476.781	575.041	665.321
11.1129	3.55708	-0.291883	-2.66181	3.20463	4.22994	2.2838	5.68654	1.02371			11.1129	3.55708	94.5514	187.025	287.735	383.603	476.5	574.746	664.927
11.1196	3.37844	-0.27897	-2.71146	2.97095	3.81145	2.01336	5.4054	0.644664			11.1196	3.37844	94.5643	186.975	287.501	383.185	476.23	574.465	664.548
11.1263	3.20626	-0.26487	-2.75938	2.7437	3.39424	1.7537	5.12871	0.278247			11.1263	3.20626	94.5784	186.927	287.274	382.767	475.97	574.189	664.181
11.1329	3.03943	-0.243081	-2.79321	2.52111	2.99437	1.513	4.86948	-0.0671279			11.1329	3.03943	94.6002	186.893	287.051	382.368	475.73	573.929	663.836
11.1396	2.88438	-0.207709	-2.81104	2.3094	2.61487	1.29616	4.63732	-0.386523			11.1396	2.88438	94.6356	186.876	286.839	381.988	475.513	573.697	663.517
11.1463	2.741	-0.167486	-2.82414	2.11263	2.24289	1.09219	4.42703	-0.680562			11.1463	2.741	94.6758	186.862	286.643	381.616	475.309	573.487	663.223
11.1529	2.60953	-0.125244	-2.84233	1.92845	1.87679	0.898029	4.22496	-0.953033			11.1529	2.60953	94.7181	186.844	286.458	381.25	475.115	573.285	662.95
11.1596	2.49008	-0.0745358	-2.85812	1.75937	1.5225	0.709619	4.02688	-1.20369			11.1596	2.49008	94.7688	186.828	286.289	380.896	474.926	573.087	662.699
11.1662	2.38581	-0.00803723	-2.86179	1.59934	1.18691	0.530712	3.83921	-1.42997			11.1662	2.38581	94.8353	186.825	286.129	380.56	474.747	572.899	662.473
11.1729	2.2913	0.0752184	-2.85866	1.45829	0.867953	0.3658	3.66624	-1.63186			11.1729	2.2913	94.9185	186.828	285.988	380.241	474.582	572.726	662.271
11.1796	2.20155	0.161545	-2.85522	1.32635	0.557504	0.20824	3.50006	-1.81828			11.1796	2.20155	95.0048	186.831	285.856	379.931	474.425	572.56	662.085
11.1862	2.11329	0.251158	-2.8551	1.19599	0.258132	0.0571107	3.33533	-1.99284			11.1862	2.11329	95.0945	186.832	285.726	379.631	474.274	572.395	661.91
11.1929	2.02052	0.344104	-2.86023	1.06611	-0.0289042	-0.0910353	3.17441	-2.15452			11.1929	2.02052	95.1874	186.826	285.596	379.344	474.125	572.234	661.749
11.1996	1.92757	0.436851	-2.86638	0.938833	-0.297934	-0.234001	3.02292	-2.30115			11.1996	1.92757	95.2802	186.82	285.469	379.075	473.983	572.083	661.602
11.2063	1.83165	0.524822	-2.87615	0.81776	-0.553676	-0.374624	2.88221	-2.43157			11.2063	1.83165	95.3681	186.81	285.348	378.82	473.842	571.942	661.472
11.2129	1.73877	0.599729	-2.88279	0.690548	-0.800324	-0.513824	2.73816	-2.55073			11.2129	1.73877	95.443	186.804	285.22	378.573	473.703	571.798	661.352
11.2196	1.65271	0.675524	-2.88994	0.562757	-1.03087	-0.642997	2.59971	-2.65137			11.2196	1.65271	95.5188	186.797	285.093	378.342	473.574	571.66	661.252
11.2263	1.57741	0.760027	-2.90119	0.446176	-1.24429	-0.75821	2.47707	-2.7371			11.2263	1.57741	95.6033	186.785	284.976	378.129	473.458	571.537	661.166
11.2329	1.51175	0.852233	-2.90523	0.342084	-1.44702	-0.858286	2.36841	-2.81321			11.2329	1.51175	95.6955	186.781	284.872	377.926	473.358	571.428	661.09
11.2396	1.45868	0.946257	-2.89517	0.245654	-1.64016	-0.943167	2.27348	-2.88465			11.2396	1.45868	95.7896	186.791	284.776	377.733	473.273	571.333	661.018
11.2462	1.41624	1.04771	-2.87196	0.153879	-1.82009	-1.00675	2.19488	-2.9439			11.2462	1.41624	95.891	186.815	284.684	377.553	473.21	571.255	660.959
11.2529	1.38427	1.1636	-2.85	0.0720252	-1.98481	-1.05085	2.13742	-2.9844			11.2529	1.38427	96.0069	186.837	284.602	377.388	473.166	571.197	660.919
11.2596	1.35514	1.29357	-2.82985	0.00195982	-2.14398	-1.08136	2.09544	-3.01227			11.2596	1.35514	96.1369	186.857	284.532	377.229	473.135	571.155	660.891
11.2662	1.32169	1.4205	-2.80241	-0.0659302	-2.30394	-1.10769	2.05334	-3.02792			11.2662	1.32169	96.2638	186.884	284.464	377.069	473.109	571.113	660.875
11.2729	1.28438	1.53688	-2.77245	-0.132563	-2.45428	-1.13593	2.01338	-3.03027			11.2729	1.28438	96.3802	186.914	284.397	376.919	473.081	571.073	660.873
11.2796	1.2443	1.6455	-2.74323	-0.195076	-2.58622	-1.15954	1.976	-3.01606			11.2796	1.2443	96.4888	186.943	284.335	376.787	473.057	571.036	660.887
11.2863	1.21333	1.75133	-2.71587	-0.247225	-2.69907	-1.17472	1.94002	-2.99129			11.2863	1.21333	96.5946	186.971	284.283	376.674	473.042	571	660.912
11.2929	1.19355	1.8549	-2.68503	-0.288852	-2.79672	-1.17914	1.90664	-2.96116			11.2929	1.19355	96.6982	187.002	284.241	376.576	473.037	570.966	660.942
11.2996	1.186	1.94601	-2.65117	-0.323263	-2.8803	-1.17621	1.87603	-2.9244			11.2996	1.186	96.7893	187.035	284.207	376.493	473.04	570.936	660.979
11.3063	1.20099	2.0288	-2.60872	-0.349988	-2.93693	-1.15889	1.85941	-2.87547			11.3063	1.20099	96.8721	187.078	284.18	376.436	473.058	570.919	661.028
11.3129	1.23618	2.11908	-2.56043	-0.362608	-2.97479	-1.12013	1.85712	-2.80856			11.3129	1.23618	96.9624	187.126	284.167	376.398	473.096	570.917	661.095
11.3196	1.27883	2.21709	-2.51228	-0.364194	-3.0071	-1.07477	1.86311	-2.73248			11.3196	1.27883	97.0604	187.174	284.166	376.366	473.142	570.923	661.171
11.3262	1.31002	2.31442	-2.46477	-0.362044	-3.03812	-1.03419	1.86918	-2.65137			11.3262	1.31002	97.1577	187.222	284.168	376.335	473.182	570.929	661.252
11.3329	1.32443	2.40254	-2.42055	-0.360222	-3.06609	-0.997266	1.87235	-2.56944			11.3329	1.32443	97.2458	187.266	284.17	376.307	473.219	570.932	661.334
11.3396	1.33254	2.48855	-2.37714	-0.365309	-3.08618	-0.95456	1.87302	-2.48724			11.3396	1.33254	97.3319	187.309	284.165	376.287	473.262	570.933	661.416
11.3462	1.33668	2.58253	-2.33497	-0.376732	-3.09988	-0.901533	1.88129	-2.40757			11.3462	1.33668	97.4258	187.352	284.153	376.273	473.315	570.941	661.496
11.3529	1.33596	2.67726	-2.29018	-0.398574	-3.10334	-0.845746	1.90353	-2.33096			11.3529	1.33596	97.5206	187.396	284.131	376.27	473.371	570.963	661.572
11.3596	1.33519	2.76475	-2.23713	-0.421249	-3.09686	-0.782352	1.94534	-2.24967			11.3596	1.33519	97.608	187.449	284.109	376.276	473.434	571.005	661.653
11.3663	1.34374	2.84441	-2.17818	-0.435966	-3.08136	-0.708279	2.00175	-2.15999			11.3663	1.34374	97.6877	187.508	284.094	376.292	473.508	571.062	661.743
11.3729	1.36605	2.91753	-2.11369	-0.439154	-3.05712	-0.630947	2.06263	-2.06113			11.3729	1.36605	97.7608	187.573	284.091	376.316	473.586	571.122	661.842
11.3796	1.39535	2.98679	-2.0463	-0.431699	-3.02251	-0.557717	2.12513	-1.95658			11.3796	1.39535	97.8301	187.64	284.098	376.351	473.659	571.185	661.947
11.3863	1.41946	3.04581	-1.98081	-0.413018	-2.97908	-0.491958	2.18047	-1.84988			11.3863	1.41946	97.8891	187.706	284.117	376.394	473.725	571.24	662.053
11.3929	1.44325	3.08998	-1.91456	-0.388146	-2.93006	-0.426786	2.2237	-1.74705			11.3929	1.44325	97.9333	187.772	284.142	376.443	473.79	571.284	662.156
11.3996	1.4663	3.12428	-1.84865	-0.364315	-2.87164	-0.35871	2.25945	-1.65029			11.3996	1.4663	97.9676	187.838	284.166	376.502	473.858	571.319	662.253
11.4062	1.48437	3.15357	-1.78479	-0.349003	-2.80586	-0.289028	2.29118	-1.55901			11.4062	1.48437	97.9969	187.902	284.181	376.567	473.927	571.351	662.344
11.4129	1.49502	3.18391	-1.7192	-0.344261	-2.73202	-0.215023	2.32573	-1.46859			11.4129	1.49502	98.0272	187.967	284.186	376.641	474.001	571.386	662.435
11.4196	1.50055	3.21163	-1.64467	-0.33769	-2.65792	-0.138698	2.36811	-1.37602			11.4196	1.50055	98.0549	188.042	284.192	376.715	474.078	571.428	662.527
11.4262	1.51171	3.2334	-1.55423	-0.320948	-2.58841	-0.0582729	2.41742	-1.277			11.4262	1.51171	98.0767	188.132	284.209	376.785	474.158	571.477	662.626
11.4329	1.52368	3.25185	-1.45756	-0.292404	-2.52601	0.0289434	2.47267	-1.17033			11.4329	1.52368	98.0952	188.229	284.237	376.847	474.245	571.532	662.733
11.4396	1.53513	3.26539	-1.36963	-0.260285	-2.47162	0.119704	2.52402	-1.06191			11.4396	1.53513	98.1087	188.317	284.27	376.902	474.336	571.584	662.841
11.4462	1.54098	3.27174	-1.29435	-0.227033	-2.42393	0.197841	2.56951	-0.958278			11.4462	1.54098	98.115	188.392	284.303	376.949	474.414	571.629	662.945
11.4529	1.5355	3.26011	-1.22855	-0.19392	-2.39316	0.250331	2.60389	-0.866913			11.4529	1.5355	98.1034	188.458	284.336	376.98	474.467	571.664	663.036
11.4596	1.51411	3.22129	-1.17254	-0.168889	-2.37867	0.27945	2.62538	-0.792724			11.4596	1.51411	98.0646	188.514	284.361	376.995	474.496	571.685	663.11
11.4663	1.4728	3.15725	-1.1327	-0.161854	-2.37718	0.289892	2.63616	-0.742322			11.4663	1.4728	98.0006	188.554	284.368	376.996	474.506	571.696	663.161
11.4729	1.41671	3.07618	-1.10447	-0.179617	-2.37871	0.286416	2.63211	-0.717536			11.4729	1.41671	97.9195	188.582	284.35	376.994	474.503	571.692	663.186
11.4796	1.35368	2.98656	-1.07563	-0.217242	-2.38074	0.270986	2.61254	-0.709401			11.4796	1.35368	97.8299	188.611	284.313	376.992	474.487	571.672	663.194
11.4863	1.29019	2.88747	-1.0369	-0.260543	-2.38119	0.260485	2.58299	-0.704543			11.4863	1.29019	97.7308	188.65	284.269	376.992	474.477	571.643	663.199
11.4929	1.22362	2.7795	-0.994649	-0.300298	-2.37213	0.265406	2.54927	-0.695213			11.4929	1.22362	97.6228	188.692	284.23	377.001	474.482	571.609	663.208
11.4996	1.1576	2.67174	-0.947588	-0.330911	-2.34868	0.283342	2.51389	-0.685192			11.4996	1.1576	97.515	188.739	284.199	377.025	474.5	571.574	663.218
11.5062	1.09489	2.5714	-0.891625	-0.351963	-2.31356	0.305144	2.47455	-0.673474			11.5062	1.09489	97.4147	188.795	284.178	377.06	474.522	571.534	663.23
11.5129	1.03515	2.47389	-0.825746	-0.361405	-2.2798	0.323382	2.43538	-0.6575			11.5129	1.03515	97.3172	188.861	284.168	377.093	474.54	571.495	663.246
11.5196	0.976653	2.37228	-0.754429	-0.358265	-2.24938	0.339553	2.40083	-0.634179			11.5196	0.976653	97.2156	188.932	284.172	377.124	474.556	571.461	663.269
11.5262	0.91835	2.26635	-0.681558	-0.346922	-2.21813	0.351105	2.36922	-0.608025			11.5262	0.91835	97.1097	189.005	284.183	377.155	474.568	571.429	663.295
11.5329	0.862024	2.15972	-0.606391	-0.333136	-2.18846	0.360847	2.336	-0.582093			11.5329	0.862024	97.003	189.08	284.197	377.185	474.577	571.396	663.321
11.5396	0.801265	2.05173	-0.531997	-0.322957	-2.16282	0.365938	2.29599	-0.558955			11.5396	0.801265	96.895	189.155	284.207	377.21	474.582	571.356	663.344
11.5463	0.737488	1.9365	-0.455828	-0.31605	-2.14062	0.367422	2.25335	-0.536376			11.5463	0.737488	96.7798	189.231	284.214	377.233	474.584	571.313	663.367
11.5529	0.678147	1.82291	-0.372843	-0.307791	-2.11123	0.374811	2.21313	-0.510259			11.5529	0.678147	96.6662	189.314	284.222	377.262	474.591	571.273	663.393
11.5596	0.621004	1.71764	-0.280254	-0.29324	-2.07119	0.389249	2.17919	-0.479629			11.5596	0.621004	96.5609	189.406	284.237	377.302	474.606	571.239	663.423
11.5663	0.559903	1.62009	-0.184775	-0.273155	-2.02775	0.404934	2.1486	-0.451294			11.5663	0.559903	96.4634	189.502	284.257	377.345	474.621	571.208	663.452
11.5729	0.497619	1.5234	-0.0907398	-0.25379	-1.98728	0.418713	2.11796	-0.428293			11.5729	0.497619	96.3667	189.596	284.276	377.386	474.635	571.178	663.475
11.5796	0.439728	1.42575	0.00246515	-0.233248	-1.95024	0.43708	2.08654	-0.401967			11.5796	0.439728	96.2691	189.689	284.297	377.423	474.654	571.146	663.501
11.5862	0.382623	1.32772	0.0896774	-0.206417	-1.91699	0.457063	2.04701	-0.369821			11.5862	0.382623	96.171	189.776	284.323	377.456	474.674	571.107	663.533
11.5929	0.31763	1.21838	0.170638	-0.179961	-1.88956	0.465752	1.99001	-0.337536			11.5929	0.31763	96.0617	189.857	284.35	377.484	474.682	571.05	663.566
11.5996	0.249525	1.09774	0.242652	-0.157127	-1.86919	0.461022	1.92312	-0.312271			11.5996	0.249525	95.941	189.929	284.373	377.504	474.678	570.983	663.591
11.6062	0.186981	0.974504	0.315539	-0.132825	-1.8511	0.455042	1.85258	-0.290068			11.6062	0.186981	95.8178	190.002	284.397	377.522	474.672	570.912	663.613
11.6129	0.129243	0.861358	0.393117	-0.100919	-1.82624	0.457943	1.78562	-0.264454			11.6129	0.129243	95.7047	190.08	284.429	377.547	474.674	570.845	663.639
11.6196	0.0715942	0.757804	0.469098	-0.0664005	-1.7968	0.464299	1.71962	-0.238786			11.6196	0.0715942	95.6011	190.156	284.464	377.576	474.681	570.779	663.664
11.6263	0.0176413	0.655177	0.547585	-0.0403464	-1.76279	0.470483	1.65578	-0.217435			11.6263	0.0176413	95.4985	190.234	284.49	377.61	474.687	570.716	663.686
11.6329	-0.0352465	0.557856	0.627067	-0.0115851	-1.72752	0.4807	1.59731	-0.1965			11.6329	-0.0352465	95.4012	190.314	284.518	377.646	474.697	570.657	663.707
11.6396	-0.0875334	0.465345	0.71111	0.0200399	-1.68961	0.494386	1.53347	-0.173617			11.6396	-0.0875334	95.3086	190.398	284.55	377.684	474.711	570.593	663.729
11.6463	-0.141866	0.376558	0.793664	0.0572988	-1.64829	0.509413	1.46773	-0.142241			11.6463	-0.141866	95.2199	190.48	284.587	377.725	474.726	570.528	663.761
11.6529	-0.202391	0.283714	0.868973	0.0935912	-1.61128	0.518884	1.40084	-0.107769			11.6529	-0.202391	95.127	190.556	284.623	377.762	474.735	570.461	663.795
11.6596	-0.262828	0.188448	0.945702	0.125971	-1.57133	0.524804	1.33532	-0.0728587			11.6596	-0.262828	95.0317	190.632	284.656	377.802	474.741	570.395	663.83
11.6662	-0.323638	0.100822	1.02132	0.163402	-1.53015	0.530216	1.27244	-0.0355531			11.6662	-0.323638	94.9441	190.708	284.693	377.843	474.747	570.332	663.868
11.6729	-0.375244	0.0155537	1.09535	0.198097	-1.4888	0.537815	1.20885	0.00220227			11.6729	-0.375244	94.8589	190.782	284.728	377.884	474.754	570.269	663.905
11.6796	-0.419062	-0.0689924	1.16533	0.230833	-1.45079	0.551839	1.14718	0.0444948			11.6796	-0.419062	94.7743	190.852	284.761	377.922	474.768	570.207	663.948
11.6862	-0.459417	-0.155798	1.22836	0.254383	-1.41891	0.563663	1.0868	0.0826202			11.6862	-0.459417	94.6875	190.915	284.784	377.954	474.78	570.147	663.986
11.6929	-0.495797	-0.237676	1.29062	0.268246	-1.39087	0.57017	1.02346	0.113753			11.6929	-0.495797	94.6056	190.977	284.798	377.982	474.787	570.083	664.017
11.6996	-0.535148	-0.31578	1.34636	0.278889	-1.36904	0.567783	0.95665	0.138646			11.6996	-0.535148	94.5275	191.033	284.809	378.004	474.784	570.016	664.042
11.7063	-0.574753	-0.399608	1.39738	0.284806	-1.3539	0.559382	0.8838	0.160199			11.7063	-0.574753	94.4437	191.084	284.815	378.019	474.776	569.944	664.063
11.7129	-0.618521	-0.487273	1.44129	0.291018	-1.34361	0.547628	0.809601	0.183637			11.7129	-0.618521	94.356	191.128	284.821	378.03	474.764	569.869	664.087
11.7196	-0.664366	-0.573661	1.47813	0.296269	-1.32833	0.53134	0.733099	0.206445			11.7196	-0.664366	94.2696	191.165	284.826	378.045	474.748	569.793	664.11
11.7263	-0.710973	-0.649733	1.51079	0.306587	-1.30648	0.517112	0.659767	0.231939			11.7263	-0.710973	94.1936	191.197	284.836	378.067	474.734	569.72	664.135
11.7329	-0.753566	-0.723384	1.5447	0.315046	-1.27652	0.509309	0.589292	0.260808			11.7329	-0.753566	94.1199	191.231	284.845	378.097	474.726	569.649	664.164
11.7396	-0.785814	-0.796185	1.58137	0.319124	-1.23918	0.508256	0.517217	0.293388			11.7396	-0.785814	94.0471	191.268	284.849	378.134	474.725	569.577	664.196
11.7462	-0.80756	-0.863495	1.61663	0.319815	-1.19136	0.510913	0.445341	0.329075			11.7462	-0.80756	93.9798	191.303	284.85	378.182	474.727	569.505	664.232
11.7529	-0.823655	-0.920067	1.6444	0.32338	-1.13505	0.516359	0.382368	0.369777			11.7529	-0.823655	93.9232	191.331	284.853	378.238	474.733	569.442	664.273
11.7596	-0.841246	-0.971947	1.66175	0.329175	-1.08141	0.516595	0.329763	0.41088			11.7596	-0.841246	93.8714	191.348	284.859	378.292	474.733	569.39	664.314
11.7662	-0.857032	-1.02737	1.67203	0.326646	-1.03626	0.509966	0.277968	0.443196			11.7662	-0.857032	93.8159	191.359	284.857	378.337	474.726	569.338	664.346
11.7729	-0.864626	-1.08256	1.67683	0.322478	-0.995688	0.4981	0.225202	0.464775			11.7729	-0.864626	93.7607	191.363	284.852	378.378	474.715	569.285	664.368
11.7796	-0.866136	-1.1324	1.6722	0.318681	-0.956696	0.48323	0.178779	0.483604			11.7796	-0.866136	93.7109	191.359	284.849	378.417	474.7	569.239	664.387
11.7863	-0.875534	-1.18114	1.65417	0.308988	-0.923077	0.461653	0.135733	0.499715			11.7863	-0.875534	93.6622	191.341	284.839	378.45	474.678	569.196	664.403
11.7929	-0.894315	-1.23552	1.62713	0.287094	-0.897089	0.431343	0.0870425	0.510181			11.7929	-0.894315	93.6078	191.314	284.817	378.476	474.648	569.147	664.413
11.7996	-0.907222	-1.28842	1.60373	0.256624	-0.872248	0.397851	0.0282274	0.516408			11.7996	-0.907222	93.5549	191.29	284.787	378.501	474.614	569.088	664.42
11.8063	-0.902565	-1.33106	1.58541	0.231801	-0.841276	0.367756	-0.0268753	0.530031			11.8063	-0.902565	93.5122	191.272	284.762	378.532	474.584	569.033	664.433
11.8129	-0.890391	-1.36674	1.56413	0.214316	-0.808982	0.337092	-0.0712727	0.551577			11.8129	-0.890391	93.4766	191.251	284.744	378.564	474.554	568.989	664.455
11.8196	-0.876524	-1.40692	1.536	0.197724	-0.778299	0.302745	-0.108463	0.573864			11.8196	-0.876524	93.4364	191.223	284.728	378.595	474.519	568.951	664.477
11.8262	-0.855393	-1.44941	1.5078	0.178163	-0.744785	0.271241	-0.142504	0.594788			11.8262	-0.855393	93.3939	191.194	284.708	378.628	474.488	568.917	664.498
11.8329	-0.825366	-1.48379	1.48304	0.156907	-0.705903	0.246172	-0.173333	0.613818			11.8329	-0.825366	93.3595	191.17	284.687	378.667	474.463	568.886	664.517
11.8396	-0.799427	-1.51422	1.44742	0.133581	-0.668019	0.22	-0.201122	0.626781			11.8396	-0.799427	93.3291	191.134	284.663	378.705	474.437	568.859	664.53
11.8462	-0.790594	-1.55105	1.39751	0.101714	-0.638448	0.177023	-0.236386	0.627144			11.8462	-0.790594	93.2923	191.084	284.632	378.735	474.394	568.823	664.53
11.8529	-0.792352	-1.59731	1.33509	0.0560049	-0.619852	0.119163	-0.286513	0.617119			11.8529	-0.792352	93.246	191.022	284.586	378.753	474.336	568.773	664.52
11.8596	-0.793435	-1.6448	1.27191	0.00164724	-0.608303	0.0543701	-0.351857	0.600148			11.8596	-0.793435	93.1985	190.959	284.532	378.765	474.271	568.708	664.503
11.8663	-0.788298	-1.68799	1.20477	-0.0540223	-0.600755	-0.0141819	-0.419668	0.581282			11.8663	-0.788298	93.1553	190.891	284.476	378.772	474.202	568.64	664.484
11.8729	-0.778327	-1.73347	1.13432	-0.110472	-0.596803	-0.090268	-0.485799	0.553913			11.8729	-0.778327	93.1098	190.821	284.419	378.776	474.126	568.574	664.457
11.8796	-0.763507	-1.78242	1.06362	-0.172169	-0.595456	-0.166075	-0.553591	0.526423			11.8796	-0.763507	93.0609	190.75	284.358	378.778	474.05	568.506	664.43
11.8863	-0.744301	-1.82903	0.990253	-0.235895	-0.593249	-0.232186	-0.619109	0.504139			11.8863	-0.744301	93.0143	190.677	284.294	378.78	473.984	568.441	664.407
11.8929	-0.724558	-1.87141	0.913499	-0.29595	-0.584712	-0.287414	-0.674386	0.486077			11.8929	-0.724558	92.9719	190.6	284.234	378.788	473.929	568.385	664.389
11.8996	-0.709623	-1.91161	0.829179	-0.348607	-0.574841	-0.33972	-0.714579	0.4659			11.8996	-0.709623	92.9317	190.516	284.181	378.798	473.877	568.345	664.369
11.9062	-0.696992	-1.95762	0.747494	-0.402939	-0.569114	-0.398742	-0.750188	0.438963			11.9062	-0.696992	92.8857	190.434	284.127	378.804	473.818	568.31	664.342
11.9129	-0.685218	-2.00099	0.664745	-0.456409	-0.570483	-0.462312	-0.784467	0.413714			11.9129	-0.685218	92.8423	190.351	284.073	378.803	473.754	568.275	664.317
11.9196	-0.672876	-2.04492	0.577293	-0.505412	-0.577436	-0.534237	-0.823049	0.385515			11.9196	-0.672876	92.7984	190.264	284.024	378.796	473.682	568.237	664.289
11.9262	-0.661561	-2.09674	0.488823	-0.55295	-0.586823	-0.61516	-0.867074	0.352768			11.9262	-0.661561	92.7466	190.175	283.977	378.786	473.601	568.193	664.256
11.9329	-0.649147	-2.1562	0.405047	-0.604343	-0.597973	-0.702756	-0.917431	0.317158			11.9329	-0.649147	92.6871	190.092	283.926	378.775	473.514	568.142	664.22
11.9396	-0.635891	-2.21559	0.325533	-0.659356	-0.611896	-0.793766	-0.974703	0.28351			11.9396	-0.635891	92.6277	190.012	283.871	378.761	473.423	568.085	664.187
11.9462	-0.628198	-2.2642	0.240356	-0.713406	-0.627741	-0.882743	-1.04102	0.249683			11.9462	-0.628198	92.5791	189.927	283.816	378.745	473.334	568.019	664.153
11.9529	-0.624561	-2.30825	0.155341	-0.770313	-0.640335	-0.9672	-1.11351	0.209928			11.9529	-0.624561	92.5351	189.842	283.76	378.733	473.249	567.946	664.113
11.9596	-0.61975	-2.3453	0.0778135	-0.829042	-0.644435	-1.04429	-1.17979	0.169541			11.9596	-0.61975	92.498	189.764	283.701	378.729	473.172	567.88	664.073
11.9663	-0.611247	-2.37293	0.00719007	-0.886874	-0.647439	-1.11895	-1.23373	0.134276			11.9663	-0.611247	92.4704	189.694	283.643	378.726	473.098	567.826	664.037
11.9729	-0.601156	-2.39574	-0.0620305	-0.939351	-0.652371	-1.19759	-1.278	0.102889			11.9729	-0.601156	92.4476	189.625	283.591	378.721	473.019	567.782	664.006
11.9796	-0.591624	-2.42102	-0.131851	-0.98253	-0.656174	-1.27822	-1.31536	0.0709327			11.9796	-0.591624	92.4223	189.555	283.547	378.717	472.938	567.744	663.974
11.9863	-0.578342	-2.45007	-0.194808	-1.01675	-0.654037	-1.3532	-1.34591	0.0390224			11.9863	-0.578342	92.3932	189.492	283.513	378.719	472.863	567.714	663.942
11.9929	-0.562804	-2.47164	-0.254872	-1.03533	-0.653222	-1.42599	-1.36921	0.0117236			11.9929	-0.562804	92.3717	189.432	283.495	378.72	472.791	567.691	663.915
11.9996	-0.549634	-2.4903	-0.31442	-1.04415	-0.66203	-1.50098	-1.39007	-0.018856			11.9996	-0.549634	92.353	189.372	283.486	378.711	472.716	567.67	663.884
12.0062	-0.542198	-2.51059	-0.379405	-1.04483	-0.677595	-1.57681	-1.41523	-0.0548753			12.0062	-0.542198	92.3327	189.307	283.485	378.696	472.64	567.645	663.848
12.0129	-0.543277	-2.53391	-0.441189	-1.0449	-0.697369	-1.65019	-1.45204	-0.0991833			12.0129	-0.543277	92.3094	189.245	283.485	378.676	472.566	567.608	663.804
12.0196	-0.546886	-2.55064	-0.492519	-1.04767	-0.716711	-1.72019	-1.49836	-0.144998			12.0196	-0.546886	92.2927	189.194	283.482	378.656	472.496	567.561	663.758
12.0262	-0.557927	-2.56402	-0.53854	-1.04948	-0.742591	-1.79681	-1.54821	-0.191751			12.0262	-0.557927	92.2793	189.148	283.48	378.631	472.42	567.512	663.711
12.0329	-0.573922	-2.58488	-0.578131	-1.0532	-0.770502	-1.87398	-1.59921	-0.240752			12.0329	-0.573922	92.2584	189.108	283.477	378.603	472.343	567.461	663.662
12.0396	-0.590901	-2.60374	-0.612981	-1.05201	-0.787965	-1.94364	-1.64309	-0.287738			12.0396	-0.590901	92.2396	189.074	283.478	378.585	472.273	567.417	663.615
12.0463	-0.607118	-2.61571	-0.640937	-1.04798	-0.79697	-2.00488	-1.67728	-0.330231			12.0463	-0.607118	92.2276	189.046	283.482	378.576	472.212	567.383	663.573
12.0529	-0.618428	-2.61872	-0.668642	-1.04144	-0.806072	-2.0671	-1.7051	-0.370909			12.0529	-0.618428	92.2246	189.018	283.488	378.567	472.149	567.355	663.532
12.0596	-0.631408	-2.62201	-0.698608	-1.03264	-0.827014	-2.13046	-1.73097	-0.413298			12.0596	-0.631408	92.2213	188.988	283.497	378.546	472.086	567.329	663.49
12.0663	-0.645261	-2.62598	-0.729299	-1.02236	-0.852013	-2.19362	-1.75334	-0.455418			12.0663	-0.645261	92.2173	188.957	283.508	378.521	472.023	567.306	663.448
12.0729	-0.661155	-2.6292	-0.761659	-1.0098	-0.877442	-2.25988	-1.77403	-0.494403			12.0729	-0.661155	92.2141	188.925	283.52	378.496	471.957	567.286	663.409
12.0796	-0.67967	-2.63786	-0.795166	-0.997607	-0.90978	-2.33382	-1.80193	-0.535484			12.0796	-0.67967	92.2054	188.891	283.532	378.463	471.883	567.258	663.368
12.0862	-0.700813	-2.65112	-0.824224	-0.985525	-0.950315	-2.41328	-1.83996	-0.580696			12.0862	-0.700813	92.1922	188.862	283.544	378.423	471.803	567.22	663.322
12.0929	-0.724696	-2.66301	-0.844292	-0.96907	-0.985598	-2.48606	-1.87602	-0.626913			12.0929	-0.724696	92.1803	188.842	283.561	378.388	471.73	567.184	663.276
12.0996	-0.748627	-2.66462	-0.857214	-0.947639	-1.0044	-2.55086	-1.90394	-0.671444			12.0996	-0.748627	92.1787	188.829	283.582	378.369	471.666	567.156	663.232
12.1062	-0.773673	-2.65521	-0.865649	-0.920953	-1.01402	-2.60697	-1.92738	-0.71401			12.1062	-0.773673	92.1881	188.821	283.609	378.359	471.61	567.132	663.189
12.1129	-0.798226	-2.63642	-0.864049	-0.887503	-1.02319	-2.65317	-1.94812	-0.75673			12.1129	-0.798226	92.2069	188.823	283.642	378.35	471.563	567.112	663.146
12.1196	-0.823947	-2.6108	-0.851451	-0.843068	-1.03501	-2.68959	-1.96336	-0.79453			12.1196	-0.823947	92.2325	188.835	283.687	378.338	471.527	567.096	663.109
12.1263	-0.845975	-2.58234	-0.834836	-0.79122	-1.04847	-2.72165	-1.97308	-0.830443			12.1263	-0.845975	92.261	188.852	283.739	378.325	471.495	567.087	663.073
12.1329	-0.863542	-2.54997	-0.816503	-0.738335	-1.06346	-2.75422	-1.98134	-0.861485			12.1329	-0.863542	92.2933	188.87	283.792	378.31	471.462	567.078	663.042
12.1396	-0.876855	-2.51364	-0.797731	-0.68172	-1.07893	-2.78434	-1.98803	-0.888099			12.1396	-0.876855	92.3297	188.889	283.848	378.294	471.432	567.072	663.015
12.1463	-0.890454	-2.47462	-0.777031	-0.620364	-1.09162	-2.80923	-1.98925	-0.911072			12.1463	-0.890454	92.3687	188.91	283.91	378.282	471.407	567.071	662.992
12.1529	-0.907313	-2.43484	-0.764143	-0.559208	-1.1002	-2.832	-1.98682	-0.935663			12.1529	-0.907313	92.4085	188.922	283.971	378.273	471.385	567.073	662.967
12.1596	-0.924255	-2.39631	-0.750959	-0.510343	-1.10252	-2.85117	-1.98878	-0.96914			12.1596	-0.924255	92.447	188.936	284.02	378.271	471.365	567.071	662.934
12.1662	-0.943442	-2.35729	-0.730733	-0.469894	-1.0998	-2.86473	-1.99467	-1.00737			12.1662	-0.943442	92.486	188.956	284.06	378.273	471.352	567.065	662.896
12.1729	-0.961173	-2.31651	-0.698669	-0.431671	-1.09078	-2.86921	-2.00169	-1.04478			12.1729	-0.961173	92.5268	188.988	284.098	378.282	471.347	567.058	662.858
12.1796	-0.971996	-2.26875	-0.660419	-0.389881	-1.07866	-2.86425	-2.00264	-1.07284			12.1796	-0.971996	92.5746	189.026	284.14	378.295	471.352	567.057	662.83
12.1862	-0.97094	-2.21901	-0.619828	-0.345003	-1.06558	-2.85478	-2.00195	-1.0932			12.1862	-0.97094	92.6243	189.067	284.185	378.308	471.362	567.058	662.81
12.1929	-0.959427	-2.16895	-0.574473	-0.299679	-1.0512	-2.84187	-1.99672	-1.10703			12.1929	-0.959427	92.6743	189.112	284.23	378.322	471.375	567.063	662.796
12.1996	-0.947693	-2.11492	-0.528984	-0.24767	-1.03115	-2.82675	-1.98457	-1.11166			12.1996	-0.947693	92.7284	189.158	284.282	378.342	471.39	567.075	662.791
12.2063	-0.93661	-2.05334	-0.482792	-0.188927	-1.00594	-2.80358	-1.96296	-1.10586			12.2063	-0.93661	92.79	189.204	284.341	378.367	471.413	567.097	662.797
12.2129	-0.927983	-1.98563	-0.437451	-0.124335	-0.978277	-2.77179	-1.93498	-1.09585			12.2129	-0.927983	92.8577	189.249	284.406	378.395	471.445	567.125	662.807
12.2196	-0.926457	-1.91631	-0.393189	-0.0575513	-0.951152	-2.73758	-1.90611	-1.08852			12.2196	-0.926457	92.927	189.293	284.472	378.422	471.479	567.154	662.815
12.2263	-0.93389	-1.84784	-0.352694	0.00511638	-0.926152	-2.70706	-1.88126	-1.08776			12.2263	-0.93389	92.9955	189.334	284.535	378.447	471.509	567.179	662.815
12.2329	-0.948289	-1.78008	-0.313202	0.0563535	-0.906174	-2.68115	-1.86293	-1.09248			12.2329	-0.948289	93.0632	189.373	284.586	378.467	471.535	567.197	662.811
12.2396	-0.96014	-1.71272	-0.270407	0.0954003	-0.88662	-2.65516	-1.8501	-1.10094			12.2396	-0.96014	93.1306	189.416	284.625	378.487	471.561	567.21	662.802
12.2462	-0.966363	-1.6477	-0.22814	0.127523	-0.863467	-2.62873	-1.83691	-1.11221			12.2462	-0.966363	93.1956	189.458	284.657	378.51	471.588	567.223	662.791
12.2529	-0.968411	-1.58511	-0.190734	0.156288	-0.835203	-2.6	-1.8223	-1.1221			12.2529	-0.968411	93.2582	189.496	284.686	378.538	471.617	567.238	662.781
12.2596	-0.960523	-1.52296	-0.156557	0.183091	-0.804519	-2.56794	-1.80542	-1.12671			12.2596	-0.960523	93.3203	189.53	284.713	378.569	471.649	567.254	662.776
12.2662	-0.940352	-1.45661	-0.117195	0.212095	-0.769339	-2.52839	-1.7864	-1.12187			12.2662	-0.940352	93.3867	189.569	284.742	378.604	471.688	567.273	662.781
12.2729	-0.913126	-1.38186	-0.0729487	0.250138	-0.72712	-2.48078	-1.7651	-1.10768			12.2729	-0.913126	93.4614	189.614	284.78	378.646	471.736	567.295	662.795
12.2796	-0.888602	-1.30274	-0.0317895	0.294211	-0.681078	-2.42478	-1.73951	-1.08911			12.2796	-0.888602	93.5406	189.655	284.824	378.692	471.792	567.32	662.814
12.2863	-0.870219	-1.22417	0.00399976	0.333871	-0.63507	-2.36006	-1.71326	-1.07159			12.2863	-0.870219	93.6191	189.691	284.864	378.738	471.856	567.347	662.832
12.2929	-0.856434	-1.14928	0.0384588	0.366552	-0.59301	-2.2918	-1.68624	-1.06012			12.2929	-0.856434	93.694	189.725	284.896	378.78	471.925	567.374	662.843
12.2996	-0.850405	-1.08345	0.0758348	0.392601	-0.552817	-2.22431	-1.6602	-1.05723			12.2996	-0.850405	93.7598	189.762	284.923	378.82	471.992	567.4	662.846
12.3063	-0.846698	-1.02629	0.117871	0.412231	-0.509378	-2.15597	-1.63358	-1.05919			12.3063	-0.846698	93.817	189.804	284.942	378.864	472.061	567.426	662.844
12.3129	-0.835685	-0.973636	0.159565	0.427283	-0.462981	-2.07876	-1.60215	-1.05756			12.3129	-0.835685	93.8697	189.846	284.957	378.91	472.138	567.458	662.846
12.3196	-0.818879	-0.919931	0.198741	0.44671	-0.41796	-2.0017	-1.57088	-1.04868			12.3196	-0.818879	93.9234	189.885	284.977	378.955	472.215	567.489	662.854
12.3262	-0.797444	-0.86469	0.238441	0.472019	-0.373866	-1.93111	-1.54187	-1.03397			12.3262	-0.797444	93.9786	189.925	285.002	378.999	472.285	567.518	662.869
12.3329	-0.76715	-0.803822	0.284859	0.503302	-0.32383	-1.85927	-1.51372	-1.01125			12.3329	-0.76715	94.0395	189.971	285.033	379.049	472.357	567.546	662.892
12.3396	-0.723908	-0.73317	0.337057	0.533423	-0.264181	-1.77503	-1.48113	-0.978741			12.3396	-0.723908	94.1101	190.024	285.063	379.109	472.441	567.579	662.924
12.3462	-0.670737	-0.655155	0.396199	0.563578	-0.197232	-1.67891	-1.44255	-0.936966			12.3462	-0.670737	94.1881	190.083	285.093	379.176	472.538	567.617	662.966
12.3529	-0.611453	-0.571699	0.461792	0.600546	-0.122926	-1.57877	-1.39884	-0.887842			12.3529	-0.611453	94.2716	190.148	285.13	379.25	472.638	567.661	663.015
12.3596	-0.542828	-0.486359	0.529963	0.641927	-0.0429259	-1.47271	-1.35269	-0.833973			12.3596	-0.542828	94.3569	190.217	285.172	379.33	472.744	567.707	663.069
12.3663	-0.462696	-0.39971	0.596113	0.684839	0.0427214	-1.361	-1.307	-0.781656			12.3663	-0.462696	94.4436	190.283	285.215	379.416	472.856	567.753	663.121
12.3729	-0.379244	-0.311148	0.659223	0.726503	0.130121	-1.25128	-1.26302	-0.734102			12.3729	-0.379244	94.5322	190.346	285.256	379.503	472.965	567.797	663.169
12.3796	-0.301336	-0.226529	0.721973	0.77022	0.21354	-1.14817	-1.22097	-0.691446			12.3796	-0.301336	94.6168	190.409	285.3	379.587	473.068	567.839	663.212
12.3863	-0.226249	-0.140224	0.782499	0.816378	0.293014	-1.05151	-1.18102	-0.650439			12.3863	-0.226249	94.7031	190.469	285.346	379.666	473.165	567.879	663.253
12.3929	-0.143048	-0.051264	0.845264	0.861411	0.37326	-0.953637	-1.13822	-0.608687			12.3929	-0.143048	94.792	190.532	285.391	379.746	473.263	567.922	663.294
12.3996	-0.0488207	0.0481117	0.918388	0.906139	0.459703	-0.849374	-1.08383	-0.561286			12.3996	-0.0488207	94.8914	190.605	285.436	379.833	473.367	567.976	663.342
12.4062	0.063695	0.161605	1.00852	0.956277	0.556392	-0.729986	-1.01091	-0.503582			12.4062	0.063695	95.0049	190.695	285.486	379.93	473.487	568.049	663.4
12.4129	0.196088	0.290859	1.11477	1.0178	0.659439	-0.594161	-0.923949	-0.426304			12.4129	0.196088	95.1342	190.801	285.548	380.033	473.622	568.136	663.477
12.4196	0.347664	0.432183	1.22601	1.0893	0.769105	-0.445686	-0.831627	-0.336956			12.4196	0.347664	95.2755	190.913	285.619	380.142	473.771	568.228	663.566
12.4262	0.510396	0.576876	1.33878	1.16543	0.886799	-0.28921	-0.736171	-0.242807			12.4262	0.510396	95.4202	191.025	285.695	380.26	473.927	568.324	663.66
12.4329	0.686361	0.729668	1.45911	1.24923	1.01095	-0.123566	-0.636929	-0.145805			12.4329	0.686361	95.573	191.146	285.779	380.384	474.093	568.423	663.757
12.4396	0.879703	0.892037	1.59342	1.34636	1.1421	0.0544486	-0.529535	-0.0444714			12.4396	0.879703	95.7353	191.28	285.876	380.515	474.271	568.53	663.859
12.4462	1.09145	1.06688	1.74665	1.45929	1.2759	0.243312	-0.415311	0.0669511			12.4462	1.09145	95.9102	191.433	285.989	380.649	474.46	568.644	663.97
12.4529	1.32614	1.25778	1.92168	1.58405	1.42539	0.447516	-0.287613	0.186329			12.4529	1.32614	96.1011	191.608	286.114	380.799	474.664	568.772	664.089
12.4596	1.58991	1.47731	2.12217	1.72807	1.59927	0.667785	-0.138721	0.319074			12.4596	1.58991	96.3206	191.809	286.258	380.972	474.884	568.921	664.222
12.4663	1.88997	1.73256	2.3502	1.89769	1.80012	0.911392	0.0363058	0.470848			12.4663	1.88997	96.5759	192.037	286.428	381.173	475.128	569.096	664.374
12.4729	2.22481	2.02182	2.60712	2.09707	2.02857	1.18005	0.239426	0.642806			12.4729	2.22481	96.8651	192.294	286.627	381.402	475.397	569.299	664.546
12.4796	2.59015	2.34438	2.89708	2.3228	2.29053	1.47751	0.469603	0.837574			12.4796	2.59015	97.1877	192.584	286.853	381.664	475.694	569.529	664.741
12.4863	2.99405	2.70579	3.22217	2.57411	2.59545	1.81073	0.73136	1.05975			12.4863	2.99405	97.5491	192.909	287.104	381.969	476.027	569.791	664.963
12.4929	3.43848	3.10827	3.58458	2.86279	2.93638	2.18251	1.02545	1.31918			12.4929	3.43848	97.9516	193.271	287.393	382.31	476.399	570.085	665.222
12.4996	3.93284	3.55019	3.9917	3.19087	3.30911	2.5953	1.35296	1.61566			12.4996	3.93284	98.3935	193.678	287.721	382.682	476.812	570.413	665.519
12.5062	4.48278	4.03756	4.45478	3.56132	3.72247	3.05317	1.7205	1.95473			12.5062	4.48278	98.8809	194.141	288.091	383.096	477.27	570.78	665.858
12.5129	5.09693	4.58347	4.98219	3.97523	4.19149	3.56615	2.1404	2.34376			12.5129	5.09693	99.4268	194.669	288.505	383.565	477.783	571.2	666.247
12.5196	5.77927	5.19966	5.57251	4.44447	4.71974	4.13276	2.62094	2.78972			12.5196	5.77927	100.043	195.259	288.974	384.093	478.349	571.681	666.693
12.5262	6.53138	5.88719	6.22934	4.97806	5.30721	4.75305	3.16114	3.29034			12.5262	6.53138	100.73	195.916	289.508	384.68	478.97	572.221	667.193
12.5329	7.36444	6.66117	6.96353	5.58302	5.9718	5.4401	3.76845	3.84687			12.5329	7.36444	101.504	196.65	290.113	385.345	479.657	572.828	667.75
12.5396	8.28733	7.53284	7.78463	6.26936	6.72443	6.21198	4.45913	4.46583			12.5396	8.28733	102.376	197.471	290.799	386.098	480.428	573.519	668.369
12.5463	9.30797	8.50773	8.70048	7.04732	7.57171	7.07973	5.23733	5.15318			12.5463	9.30797	103.351	198.387	291.577	386.945	481.296	574.297	669.056
12.5529	10.4292	9.59071	9.71924	7.92558	8.52068	8.04632	6.10717	5.91763			12.5529	10.4292	104.434	199.406	292.455	387.894	482.263	575.167	669.821
12.5596	11.6506	10.7858	10.8519	8.91012	9.58536	9.1218	7.07648	6.76802			12.5596	11.6506	105.629	200.538	293.44	388.959	483.338	576.136	670.671
12.5663	12.9729	12.1058	12.1073	10.0126	10.7854	10.3222	8.16575	7.72463			12.5663	12.9729	106.949	201.794	294.543	390.159	484.539	577.226	671.628
12.5729	14.3886	13.5547	13.4945	11.2464	12.1302	11.6593	9.39129	8.80354			12.5729	14.3886	108.398	203.181	295.776	391.503	485.876	578.451	672.707
12.5796	15.8819	15.1363	15.0195	12.6214	13.6355	13.1431	10.7624	10.0189			12.5796	15.8819	109.98	204.706	297.151	393.009	487.36	579.822	673.922
12.5862	17.4326	16.8526	16.6893	14.1476	15.3211	14.7878	12.2987	11.3843			12.5862	17.4326	111.696	206.376	298.677	394.694	489.004	581.359	675.287
12.5929	19.0238	18.6972	18.5025	15.8348	17.202	16.6071	14.0214	12.9194			12.5929	19.0238	113.541	208.189	300.365	396.575	490.824	583.081	676.823
12.5996	20.6353	20.6518	20.4523	17.6899	19.2903	18.6136	15.9461	14.6427			12.5996	20.6353	115.495	210.139	302.22	398.664	492.83	585.006	678.546
12.6062	22.2389	22.6858	22.523	19.7104	21.5866	20.8128	18.079	16.567			12.6062	22.2389	117.529	212.21	304.24	400.96	495.029	587.139	680.47
12.6129	23.8147	24.7624	24.6883	21.8826	24.088	23.1959	20.4213	18.7042			12.6129	23.8147	119.606	214.375	306.412	403.461	497.412	589.481	682.607
12.6196	25.3441	26.843	26.9095	24.1819	26.7762	25.7448	22.9678	21.0633			12.6196	25.3441	121.686	216.596	308.712	406.149	499.961	592.028	684.966
12.6263	26.8118	28.889	29.1341	26.5709	29.6124	28.4254	25.6901	23.6381			12.6263	26.8118	123.732	218.821	311.101	408.986	502.642	594.75	687.541
12.6329	28.1967	30.8565	31.312	28.9983	32.5395	31.1913	28.542	26.4062			12.6329	28.1967	125.7	220.999	313.528	411.913	505.408	597.602	690.309
12.6396	29.4775	32.707	33.3967	31.4045	35.4855	33.9817	31.4608	29.3258			12.6396	29.4775	127.55	223.083	315.934	414.859	508.198	600.521	693.229
12.6463	30.6416	34.4056	35.355	33.7219	38.3838	36.7257	34.3784	32.3418			12.6463	30.6416	129.249	225.042	318.252	417.757	510.942	603.438	696.245
12.6529	31.6639	35.9286	37.1511	35.8908	41.1617	39.3525	37.2211	35.3927			12.6529	31.6639	130.772	226.838	320.421	420.535	513.569	606.281	699.296
12.6596	32.5181	37.251	38.7454	37.8607	43.7417	41.7873	39.9122	38.395			12.6596	32.5181	132.094	228.432	322.391	423.115	516.004	608.972	702.298
12.6662	33.1686	38.3482	40.1092	39.5935	46.047	43.9666	42.3769	41.2635			12.6662	33.1686	133.191	229.796	324.123	425.42	518.183	611.437	705.167
12.6729	33.5969	39.2005	41.2292	41.0545	48.0244	45.8413	44.5496	43.9079			12.6729	33.5969	134.044	230.916	325.584	427.398	520.058	613.609	707.811
12.6796	33.8022	39.8023	42.0896	42.2201	49.6385	47.3783	46.3854	46.2567			12.6796	33.8022	134.646	231.776	326.75	429.012	521.595	615.445	710.16
12.6862	33.7908	40.151	42.6698	43.0842	50.8473	48.5586	47.8554	48.2453			12.6862	33.7908	134.994	232.356	327.614	430.22	522.775	616.915	712.148
12.6929	33.5808	40.2485	42.9672	43.6485	51.6267	49.3763	48.942	49.8243			12.6929	33.5808	135.092	232.654	328.178	431	523.593	618.002	713.727
12.6996	33.1973	40.1087	43.006	43.9269	51.9793	49.8443	49.6436	50.9792			12.6996	33.1973	134.952	232.693	328.457	431.352	524.061	618.703	714.882
12.7063	32.6672	39.7552	42.8137	43.9365	51.927	49.9834	49.9764	51.7152			12.7063	32.6672	134.599	232.5	328.466	431.3	524.2	619.036	715.618
12.7129	32.0197	39.2163	42.4105	43.7047	51.498	49.8183	49.9664	52.0523			12.7129	32.0197	134.06	232.097	328.235	430.871	524.035	619.026	715.955
12.7196	31.2909	38.5238	41.8256	43.2711	50.733	49.3886	49.6472	52.0216			12.7196	31.2909	133.367	231.512	327.801	430.106	523.605	618.707	715.925
12.7263	30.5141	37.7226	41.1059	42.6785	49.6929	48.7457	49.0702	51.671			12.7263	30.5141	132.566	230.792	327.208	429.066	522.962	618.13	715.574
12.7329	29.7163	36.8541	40.2955	41.9715	48.4494	47.9436	48.2958	51.0562			12.7329	29.7163	131.697	229.982	326.501	427.823	522.16	617.356	714.959
12.7396	28.9291	35.9608	39.4364	41.1944	47.0713	47.0391	47.3841	50.2311			12.7396	28.9291	130.804	229.123	325.724	426.445	521.256	616.444	714.134
12.7462	28.1885	35.0792	38.5709	40.396	45.6354	46.082	46.3914	49.2589			12.7462	28.1885	129.922	228.257	324.926	425.009	520.298	615.451	713.162
12.7529	27.5192	34.2438	37.7348	39.624	44.205	45.1145	45.3744	48.198			12.7529	27.5192	129.087	227.421	324.154	423.578	519.331	614.434	712.101
12.7596	26.9242	33.4736	36.9603	38.9038	42.8317	44.1657	44.3784	47.0916			12.7596	26.9242	128.317	226.647	323.434	422.205	518.382	613.438	710.995
12.7662	26.3968	32.7755	36.2638	38.2579	41.5539	43.2591	43.435	45.9834			12.7662	26.3968	127.619	225.95	322.788	420.927	517.476	612.495	709.887
12.7729	25.9225	32.1412	35.6447	37.697	40.3916	42.4091	42.5513	44.91			12.7729	25.9225	126.985	225.331	322.227	419.765	516.626	611.611	708.813
12.7796	25.4699	31.5481	35.0895	37.2215	39.349	41.6176	41.7261	43.8953			12.7796	25.4699	126.391	224.776	321.751	418.722	515.834	610.786	707.798
12.7863	25.0129	30.9673	34.5884	36.8192	38.4169	40.8865	40.9511	42.9483			12.7863	25.0129	125.811	224.275	321.349	417.79	515.103	610.011	706.851
12.7929	24.5167	30.3733	34.122	36.4817	37.5779	40.2109	40.2107	42.0782			12.7929	24.5167	125.217	223.809	321.012	416.951	514.427	609.27	705.981
12.7996	23.9434	29.7335	33.6577	36.1939	36.8015	39.5753	39.4723	41.2872			12.7996	23.9434	124.577	223.344	320.724	416.175	513.792	608.532	705.19
12.8063	23.251	29.0039	33.1449	35.9262	36.044	38.9405	38.6878	40.5548			12.8063	23.251	123.847	222.832	320.456	415.417	513.157	607.748	704.458
12.8129	22.3984	28.138	32.5379	35.6331	35.2549	38.2444	37.8011	39.8377			12.8129	22.3984	122.981	222.224	320.163	414.628	512.461	606.861	703.741
12.8196	21.3656	27.0977	31.789	35.2611	34.3843	37.4246	36.7564	39.0835			12.8196	21.3656	121.941	221.476	319.791	413.758	511.641	605.816	702.987
12.8262	20.1362	25.8562	30.8346	34.7479	33.3774	36.4151	35.4963	38.2373			12.8262	20.1362	120.7	220.521	319.278	412.751	510.632	604.556	702.14
12.8329	18.7178	24.396	29.6181	34.0175	32.1829	35.1529	33.9723	37.2363			12.8329	18.7178	119.239	219.305	318.547	411.556	509.369	603.032	701.139
12.8396	17.1446	22.7187	28.1093	32.9968	30.761	33.5798	32.1508	36.0172			12.8396	17.1446	117.562	217.796	317.527	410.134	507.796	601.211	699.92
12.8462	15.4754	20.856	26.3177	31.6339	29.0932	31.6664	30.0284	34.5288			12.8462	15.4754	115.699	216.004	316.164	408.466	505.883	599.088	698.432
12.8529	13.783	18.8769	24.2728	29.912	27.1797	29.4331	27.6434	32.7414			12.8529	13.783	113.72	213.959	314.442	406.553	503.65	596.703	696.644
12.8596	12.1351	16.8612	22.0331	27.8432	25.042	26.934	25.0625	30.6456			12.8596	12.1351	111.705	211.72	312.373	404.415	501.151	594.122	694.549
12.8663	10.5961	14.8885	19.6928	25.4814	22.74	24.2603	22.3842	28.2671			12.8663	10.5961	109.732	209.379	310.011	402.113	498.477	591.444	692.17
12.8729	9.21837	13.0334	17.3711	22.9229	20.3676	21.5295	19.7211	25.6753			12.8729	9.21837	107.877	207.058	307.453	399.741	495.746	588.781	689.578
12.8796	8.03089	11.3658	15.1771	20.2997	18.0246	18.8791	17.1903	22.9801			12.8796	8.03089	106.209	204.864	304.83	397.398	493.096	586.25	686.883
12.8863	7.04667	9.93156	13.1939	17.7476	15.8068	16.4339	14.8939	20.308			12.8863	7.04667	104.775	202.881	302.277	395.18	490.65	583.954	684.211
12.8929	6.25737	8.7445	11.4875	15.3887	13.8053	14.2826	12.9056	17.7839			12.8929	6.25737	103.588	201.174	299.919	393.179	488.499	581.965	681.687
12.8996	5.65537	7.79958	10.0923	13.3212	12.0923	12.4784	11.2635	15.5191			12.8996	5.65537	102.643	199.779	297.851	391.466	486.695	580.323	679.422
12.9062	5.21253	7.07686	9.00218	11.6024	10.6915	11.0344	9.96883	13.5909			12.9062	5.21253	101.92	198.689	296.132	390.065	485.251	579.029	677.494
12.9129	4.90399	6.54627	8.18089	10.2422	9.59024	9.92545	8.98968	12.0256			12.9129	4.90399	101.39	197.867	294.772	388.963	484.142	578.049	675.929
12.9196	4.70323	6.17248	7.58596	9.21715	8.75823	9.10277	8.28516	10.8121			12.9196	4.70323	101.016	197.273	293.747	388.131	483.319	577.345	674.715
12.9262	4.5816	5.92078	7.18016	8.48077	8.15925	8.51082	7.80688	9.91382			12.9262	4.5816	100.764	196.867	293.011	387.532	482.727	576.867	673.817
12.9329	4.52124	5.76293	6.92185	7.97626	7.74851	8.10209	7.50456	9.28056			12.9329	4.52124	100.606	196.608	292.506	387.122	482.319	576.564	673.184
12.9396	4.50433	5.67478	6.77767	7.65018	7.48028	7.83969	7.33591	8.86149			12.9396	4.50433	100.518	196.464	292.18	386.853	482.056	576.396	672.765
12.9462	4.53264	5.64564	6.72614	7.46268	7.33208	7.69066	7.26649	8.61395			12.9462	4.53264	100.489	196.413	291.993	386.705	481.907	576.326	672.517
12.9529	4.60009	5.67052	6.75315	7.39282	7.28345	7.63258	7.28165	8.50627			12.9529	4.60009	100.514	196.44	291.923	386.657	481.849	576.341	672.409
12.9596	4.69859	5.74285	6.84075	7.41562	7.31746	7.64879	7.36298	8.50707			12.9596	4.69859	100.586	196.527	291.946	386.691	481.865	576.423	672.41
12.9663	4.82879	5.85107	6.97587	7.50901	7.41639	7.7297	7.49971	8.59479			12.9663	4.82879	100.694	196.662	292.039	386.79	481.946	576.56	672.498
12.9729	4.99029	5.99252	7.14935	7.66431	7.57152	7.86872	7.68201	8.75341			12.9729	4.99029	100.836	196.836	292.194	386.945	482.085	576.742	672.657
12.9796	5.18741	6.16643	7.35676	7.87456	7.77855	8.05379	7.90749	8.97548			12.9796	5.18741	101.01	197.043	292.404	387.152	482.27	576.967	672.879
12.9863	5.41749	6.37014	7.59946	8.12752	8.03348	8.28	8.17538	9.25453			12.9863	5.41749	101.213	197.286	292.657	387.407	482.497	577.235	673.158
12.9929	5.69184	6.60622	7.88376	8.41242	8.34421	8.55336	8.49076	9.5917			12.9929	5.69184	101.45	197.57	292.942	387.717	482.77	577.551	673.495
12.9996	6.02457	6.88406	8.22462	8.73481	8.72267	8.88601	8.86828	9.99256			12.9996	6.02457	101.727	197.911	293.265	388.096	483.103	577.928	673.896
13.0062	6.43066	7.22718	8.64031	9.11433	9.19111	9.29226	9.32292	10.4678			13.0062	6.43066	102.07	198.327	293.644	388.564	483.509	578.383	674.371
13.0129	6.92893	7.66277	9.15589	9.57299	9.77591	9.79813	9.88243	11.0402			13.0129	6.92893	102.506	198.842	294.103	389.149	484.015	578.942	674.943
13.0196	7.54331	8.22571	9.80725	10.1402	10.5161	10.4473	10.5824	11.7405			13.0196	7.54331	103.069	199.494	294.67	389.889	484.664	579.642	675.644
13.0262	8.30576	8.95518	10.636	10.8586	11.4616	11.293	11.472	12.6111			13.0262	8.30576	103.798	200.323	295.389	390.835	485.509	580.532	676.514
13.0329	9.25493	9.89679	11.6981	11.778	12.6746	12.3937	12.6096	13.7053			13.0329	9.25493	104.74	201.385	296.308	392.048	486.61	581.669	677.608
13.0396	10.454	11.1156	13.0679	12.9668	14.2422	13.8283	14.0746	15.0991			13.0396	10.454	105.959	202.754	297.497	393.615	488.045	583.134	679.002
13.0463	11.9856	12.7015	14.8492	14.5102	16.2845	15.71	15.9725	16.8948			13.0463	11.9856	107.545	204.536	299.04	395.658	489.927	585.032	680.798
13.0529	13.9506	14.768	17.1692	16.5217	18.95	18.1741	18.4351	19.2188			13.0529	13.9506	109.611	206.856	301.052	398.323	492.391	587.495	683.122
13.0596	16.4655	17.4466	20.1704	19.136	22.4023	21.3674	21.6137	22.2207			13.0596	16.4655	112.29	209.857	303.666	401.776	495.584	590.674	686.124
13.0663	19.6531	20.8791	24.0065	22.5021	26.8039	25.4472	25.6767	26.0647			13.0663	19.6531	115.722	213.693	307.032	406.177	499.664	594.736	689.968
13.0729	23.6214	25.1922	28.8162	26.784	32.2876	30.5692	30.7721	30.9161			13.0729	23.6214	120.035	218.503	311.314	411.661	504.786	599.832	694.819
13.0796	28.3959	30.4514	34.6588	32.109	38.8911	36.8217	36.9899	36.8963			13.0796	28.3959	125.295	224.345	316.639	418.264	511.038	606.05	700.799
13.0862	33.8574	36.5735	41.4221	38.5093	46.4598	44.1209	44.2672	44.0051			13.0862	33.8574	131.417	231.109	323.039	425.833	518.337	613.327	707.908
13.0929	39.6771	43.2549	48.7418	45.8163	54.552	52.12	52.2909	52.0187			13.0929	39.6771	138.098	238.428	330.346	433.925	526.337	621.351	715.922
13.0996	45.2971	49.917	55.9667	53.5803	62.403	60.1579	60.4295	60.4151			13.0996	45.2971	144.76	245.653	338.11	441.776	534.374	629.489	724.318
13.1062	49.9943	55.7608	62.2039	61.0472	69.0011	67.2948	67.7559	68.355			13.1062	49.9943	150.604	251.891	345.577	448.374	541.511	636.816	732.258
13.1129	53.0241	59.9008	66.4748	67.2248	73.2856	72.4512	73.1967	74.7753			13.1129	53.0241	154.744	256.161	351.755	452.659	546.668	642.257	738.678
13.1196	53.8158	61.5768	67.9566	71.0926	74.408	74.668	75.7684	78.6037			13.1196	53.8158	156.42	257.643	355.622	453.781	548.884	644.828	742.507
13.1263	52.1301	60.3608	66.2339	71.8587	71.982	73.3774	74.8513	79.0361			13.1263	52.1301	155.204	255.92	356.389	451.355	547.594	643.911	742.939
13.1329	48.1443	56.3023	61.4274	69.2078	66.2235	68.5986	70.3945	75.7935			13.1329	48.1443	151.146	251.114	353.738	445.597	542.815	639.454	739.697
13.1396	42.4239	49.9417	54.1784	63.4033	57.9123	60.9467	62.9567	69.2207			13.1396	42.4239	144.785	243.865	347.933	437.285	535.163	632.016	733.124
13.1463	35.7723	42.1652	45.4907	55.2345	48.1963	51.4807	53.5702	60.2063			13.1463	35.7723	137.008	235.177	339.764	427.569	525.697	622.63	724.109
13.1529	29.0285	33.9817	36.4833	45.8264	38.304	41.4421	43.477	49.9667			13.1529	29.0285	128.825	226.17	330.356	417.677	515.659	612.537	713.87
13.1596	22.8748	26.292	28.1302	36.3565	29.2665	31.9599	33.8355	39.7483			13.1596	22.8748	121.135	217.817	320.886	408.64	506.176	602.895	703.651
13.1662	17.7341	19.7174	21.0648	27.7865	21.7235	23.8268	25.4831	30.5617			13.1662	17.7341	114.561	210.751	312.316	401.097	498.043	594.543	694.465
13.1729	13.7533	14.5285	15.535	20.6914	15.8916	17.3975	18.8266	22.9976			13.1729	13.7533	109.372	205.222	305.221	395.265	491.614	587.886	686.901
13.1796	10.8491	10.696	11.4782	15.2438	11.6599	12.6545	13.8782	17.211			13.1796	10.8491	105.539	201.165	299.774	391.033	486.871	582.938	681.114
13.1862	8.82231	8.01207	8.65055	11.3129	8.7419	9.34575	10.3981	13.0394			13.1862	8.82231	102.855	198.337	295.843	388.115	483.562	579.458	676.942
13.1929	7.4497	6.21382	6.75892	8.61037	6.81134	7.14398	8.05412	10.1678			13.1929	7.4497	101.057	196.446	293.14	386.185	481.36	577.114	674.071
13.1996	6.54447	5.05427	5.53633	6.8239	5.58239	5.73802	6.53483	8.26625			13.1996	6.54447	99.8976	195.223	291.354	384.956	479.955	575.595	672.169
13.2063	5.96007	4.33556	4.781	5.68498	4.84295	4.88043	5.5903	7.04781			13.2063	5.96007	99.1789	194.468	290.215	384.216	479.097	574.65	670.951
13.2129	5.5841	3.91319	4.34232	4.98999	4.43606	4.39332	5.03613	6.29642			13.2129	5.5841	98.7565	194.029	289.52	383.809	478.61	574.096	670.2
13.2196	5.33865	3.68718	4.11125	4.59111	4.24346	4.14981	4.73922	5.85774			13.2196	5.33865	98.5305	193.798	289.121	383.617	478.366	573.799	669.761
13.2263	5.1707	3.58928	4.0077	4.38449	4.17803	4.05922	4.60667	5.62347			13.2263	5.1707	98.4326	193.694	288.914	383.551	478.276	573.666	669.527
13.2329	5.04159	3.56239	3.96011	4.29289	4.16668	4.04538	4.56207	5.50693			13.2329	5.04159	98.4057	193.647	288.823	383.54	478.262	573.622	669.41
13.2396	4.90493	3.55322	3.90701	4.24764	4.13844	4.03798	4.53113	5.42671			13.2396	4.90493	98.3965	193.594	288.778	383.512	478.254	573.591	669.33
13.2462	4.72672	3.50607	3.80028	4.18272	4.04235	3.97878	4.45062	5.31519			13.2462	4.72672	98.3494	193.487	288.713	383.416	478.195	573.51	669.218
13.2529	4.49409	3.38636	3.61389	4.04972	3.85407	3.83242	4.28513	5.12539			13.2529	4.49409	98.2297	193.3	288.58	383.227	478.049	573.345	669.028
13.2596	4.20683	3.18385	3.33989	3.82659	3.57131	3.59004	4.03025	4.84134			13.2596	4.20683	98.0272	193.026	288.356	382.945	477.807	573.09	668.744
13.2662	3.87585	2.90788	2.99161	3.51387	3.2105	3.26427	3.69331	4.46476			13.2662	3.87585	97.7512	192.678	288.044	382.584	477.481	572.753	668.368
13.2729	3.51613	2.58406	2.59921	3.13447	2.80077	2.88203	3.29963	4.0203			13.2729	3.51613	97.4274	192.286	287.664	382.174	477.099	572.359	667.923
13.2796	3.15332	2.23813	2.19616	2.72225	2.38541	2.47681	2.88382	3.54085			13.2796	3.15332	97.0814	191.883	287.252	381.759	476.693	571.944	667.444
13.2863	2.81445	1.90304	1.81526	2.31283	1.99615	2.08646	2.48595	3.06653			13.2863	2.81445	96.7463	191.502	286.843	381.369	476.303	571.546	666.97
13.2929	2.51731	1.60698	1.48205	1.93759	1.65962	1.74387	2.135	2.63027			13.2929	2.51731	96.4503	191.169	286.467	381.033	475.96	571.195	666.533
[truncated: 4,756 more rows]
