# Supplementary material for: Hydroxy acid conjugation to lipids increases structural and hydrolytic stability
Source: Nat Commun. 2026 Jul 27;17:6973. doi: 10.1038/s41467-026-75192-5 (PMC13408983; doi:10.1038/s41467-026-75192-5)
Supplement: Supplementary file 39 — Source data for Figure S224 [file 41467_2026_75192_MOESM39_ESM.xlsx]

## Sheet: Figures S224
Figures S224: HPLC chromatograms obtained for DA:LA reaction product at a 1:4 molar ratio following incubation at room temperature and rehydration in citrate buffer at pH 6.8
min	-1.65833	-2.82256	-5.01654	-2.42349	-5.3017	-3.71165	-3.43187	-2.76001
max	63.2139	87.9777	88.9028	90.03	89.9332	89.6747	89.9547	88.6863
delta	64.8722	90.8003	93.9193	92.4535	95.2349	93.3863	93.3865	91.4463
F		1.2	2.4	3.6	4.8	6	7.2	8.4
RT [min]	t0	1 week	2 weeks	3 weeks	4weeks	5 weeks	6 weeks	7weeks			RT [min]	t0	1 week	2 weeks	3 weeks	4weeks	5 weeks	6 weeks	7weeks
0.000416667	0.0350014	0.0328427	0.0433331	0.0212567	-0.00706302	-0.0472744	-0.0184044	-0.00696029			0.000416667	0.0350014	108.069	216.115	324.129	432.137	540.133	648.197	756.245
0.00708333	0.0371932	0.0251136	0.0365577	0.0142289	-0.00583698	-0.0605716	-0.026703	-0.0162126			0.00708333	0.0371932	108.061	216.108	324.122	432.138	540.119	648.189	756.236
0.01375	0.0465376	0.0164308	0.0335969	0.0162611	0.00969418	-0.0581332	-0.0240343	-0.0140208			0.01375	0.0465376	108.052	216.106	324.124	432.154	540.122	648.192	756.238
0.0204167	0.0565874	0.0126415	0.0336224	0.0244757	0.0317313	-0.0504046	-0.0201834	-0.00873933			0.0204167	0.0565874	108.049	216.106	324.132	432.176	540.129	648.196	756.243
0.0270833	0.0704061	0.0177227	0.034412	0.0373614	0.0503604	-0.0413637	-0.0144709	0.00126469			0.0270833	0.0704061	108.054	216.106	324.145	432.194	540.138	648.201	756.253
0.03375	0.0857626	0.0245243	0.0326305	0.0464539	0.0587112	-0.03565	-0.0048365	0.0132833			0.03375	0.0857626	108.06	216.105	324.154	432.203	540.144	648.211	756.265
0.0404167	0.0929016	0.0321588	0.0283441	0.0483794	0.0565083	-0.0307545	0.00182565	0.0194686			0.0404167	0.0929016	108.068	216.1	324.156	432.2	540.149	648.218	756.271
0.0470833	0.0917076	0.0423195	0.0237228	0.0499937	0.0468958	-0.0298167	0.00110853	0.0158905			0.0470833	0.0917076	108.078	216.096	324.158	432.191	540.15	648.217	756.268
0.05375	0.0851828	0.0533676	0.017128	0.0542774	0.0331893	-0.034023	-0.0087541	0.00698153			0.05375	0.0851828	108.089	216.089	324.162	432.177	540.146	648.207	756.259
0.0604167	0.0796825	0.0604862	0.0118488	0.0602537	0.0193669	-0.0407035	-0.018546	-0.00185667			0.0604167	0.0796825	108.096	216.084	324.168	432.163	540.139	648.197	756.25
0.0670833	0.0724791	0.0591649	0.00385176	0.0647303	0.00920798	-0.043556	-0.0205041	-0.00906003			0.0670833	0.0724791	108.095	216.076	324.173	432.153	540.136	648.195	756.243
0.07375	0.0604749	0.0515322	-0.00330408	0.0651313	0.00221372	-0.0435332	-0.0229716	-0.0186801			0.07375	0.0604749	108.087	216.069	324.173	432.146	540.136	648.193	756.233
0.0804167	0.0470709	0.0436419	-0.00499551	0.0643555	0.00107023	-0.04446	-0.0273157	-0.0282694			0.0804167	0.0470709	108.08	216.067	324.172	432.145	540.135	648.188	756.223
0.0870833	0.0356527	0.0340513	-0.00266519	0.0570043	0.00143276	-0.0485689	-0.0334887	-0.0344424			0.0870833	0.0356527	108.07	216.069	324.165	432.145	540.131	648.182	756.217
0.09375	0.0244331	0.0254538	0.00161192	0.0404633	-0.000721619	-0.0563969	-0.0380326	-0.0394631			0.09375	0.0244331	108.061	216.074	324.148	432.143	540.123	648.178	756.212
0.100417	0.016806	0.0155797	0.000797772	0.0153662	-0.00665252	-0.0611345	-0.0432755	-0.044706			0.100417	0.016806	108.052	216.073	324.123	432.137	540.119	648.172	756.207
0.107083	0.0149177	0.00534748	-0.00275875	-0.0107989	-0.0146896	-0.0668778	-0.0518395	-0.0494553			0.107083	0.0149177	108.041	216.069	324.097	432.129	540.113	648.164	756.202
0.11375	0.0175358	-0.00391981	-0.00153562	-0.0294116	-0.0220292	-0.0706978	-0.0606655	-0.0496982			0.11375	0.0175358	108.032	216.07	324.078	432.122	540.109	648.155	756.202
0.120417	0.0213099	-0.0156093	-0.00130419	-0.0416374	-0.0299928	-0.0742838	-0.0635671	-0.0435399			0.120417	0.0213099	108.02	216.071	324.066	432.114	540.106	648.152	756.208
0.127083	0.0206168	-0.0277093	-0.00291381	-0.0513743	-0.0417606	-0.0765272	-0.0623529	-0.0394647			0.127083	0.0206168	108.008	216.069	324.057	432.102	540.103	648.153	756.212
0.13375	0.017678	-0.0379522	-0.00838833	-0.0563099	-0.0579535	-0.0789655	-0.0619538	-0.0428803			0.13375	0.017678	107.998	216.064	324.052	432.086	540.101	648.154	756.209
0.140417	0.0132816	-0.0421486	-0.0135384	-0.0541076	-0.074457	-0.0850665	-0.066827	-0.0534756			0.140417	0.0132816	107.994	216.058	324.054	432.069	540.095	648.149	756.198
0.147083	0.00912516	-0.0402157	-0.0178043	-0.0482819	-0.0878558	-0.0962073	-0.072414	-0.0643078			0.147083	0.00912516	107.996	216.054	324.06	432.056	540.084	648.143	756.187
0.15375	0.00713375	-0.0356168	-0.0275106	-0.0464651	-0.0969121	-0.109693	-0.0739286	-0.0763128			0.15375	0.00713375	108	216.044	324.061	432.047	540.07	648.142	756.175
0.160417	0.00693925	-0.0262258	-0.0386236	-0.0483002	-0.100038	-0.119675	-0.0741231	-0.0903355			0.160417	0.00693925	108.01	216.033	324.06	432.044	540.06	648.142	756.161
0.167083	0.00986964	-0.0123445	-0.0442925	-0.0460919	-0.0935569	-0.119434	-0.0745305	-0.103141			0.167083	0.00986964	108.024	216.028	324.062	432.05	540.06	648.141	756.149
0.17375	0.0166901	-0.00203609	-0.0454283	-0.0412105	-0.0783288	-0.110536	-0.0710479	-0.104427			0.17375	0.0166901	108.034	216.026	324.067	432.066	540.069	648.145	756.147
0.180417	0.0200787	-0.00406272	-0.0465012	-0.0394263	-0.0666271	-0.0995109	-0.0638446	-0.101038			0.180417	0.0200787	108.032	216.025	324.068	432.077	540.08	648.152	756.151
0.187083	0.0151242	-0.0150609	-0.0451016	-0.0435529	-0.062322	-0.0892918	-0.0587855	-0.104562			0.187083	0.0151242	108.021	216.027	324.064	432.082	540.091	648.157	756.147
0.19375	0.00517438	-0.0237028	-0.03467	-0.0463579	-0.0606073	-0.0850461	-0.0620597	-0.116896			0.19375	0.00517438	108.012	216.037	324.062	432.083	540.095	648.154	756.135
0.200417	-0.00124208	-0.0316565	-0.0187819	-0.0419398	-0.0565126	-0.0888383	-0.0713371	-0.127127			0.200417	-0.00124208	108.004	216.053	324.066	432.087	540.091	648.144	756.125
0.207083	-0.00137718	-0.0451036	-0.00838713	-0.038706	-0.0573805	-0.101973	-0.0829163	-0.131554			0.207083	-0.00137718	107.991	216.064	324.069	432.086	540.078	648.133	756.12
0.21375	-0.00151828	-0.0572685	-0.00243224	-0.0424132	-0.0653349	-0.119514	-0.0954552	-0.13551			0.21375	-0.00151828	107.979	216.069	324.065	432.079	540.06	648.12	756.116
0.220417	-0.00187176	-0.0590831	0.00242888	-0.0462859	-0.0700213	-0.130459	-0.102961	-0.135863			0.220417	-0.00187176	107.977	216.074	324.062	432.074	540.049	648.113	756.116
0.227083	-0.00261932	-0.0516152	0.00751263	-0.0452456	-0.0673419	-0.132937	-0.104662	-0.129935			0.227083	-0.00261932	107.984	216.079	324.063	432.077	540.047	648.111	756.122
0.23375	-0.0035329	-0.0389158	0.00638377	-0.0430668	-0.0633595	-0.124344	-0.0974698	-0.117497			0.23375	-0.0035329	107.997	216.078	324.065	432.08	540.055	648.118	756.134
0.240417	-0.00415725	-0.0274523	-0.0017031	-0.0435128	-0.0653391	-0.111079	-0.0852196	-0.1062			0.240417	-0.00415725	108.009	216.07	324.064	432.079	540.069	648.131	756.146
0.247083	-0.00366643	-0.0178513	-0.00783777	-0.0417809	-0.0649794	-0.0975988	-0.0699468	-0.101895			0.247083	-0.00366643	108.018	216.064	324.066	432.079	540.082	648.146	756.15
0.25375	-0.00182526	-0.010704	-0.0126114	-0.0340764	-0.0627099	-0.0884549	-0.0609531	-0.104822			0.25375	-0.00182526	108.025	216.059	324.074	432.081	540.091	648.155	756.147
0.260417	-0.000152647	-0.00606653	-0.0175106	-0.0294709	-0.0630875	-0.0846135	-0.0630952	-0.112209			0.260417	-0.000152647	108.03	216.054	324.078	432.081	540.095	648.153	756.14
0.267083	0.00206937	-0.00795638	-0.0241688	-0.0294752	-0.068913	-0.0885519	-0.0723172	-0.115709			0.267083	0.00206937	108.028	216.048	324.078	432.075	540.091	648.143	756.136
0.27375	0.00589576	-0.0184157	-0.0298598	-0.0296901	-0.0724133	-0.0989318	-0.0818423	-0.115221			0.27375	0.00589576	108.018	216.042	324.078	432.071	540.081	648.134	756.137
0.280417	0.0049002	-0.0360823	-0.0341749	-0.0302156	-0.073031	-0.112058	-0.0904672	-0.114309			0.280417	0.0049002	108	216.038	324.078	432.071	540.068	648.125	756.137
0.287083	-0.00506266	-0.0486486	-0.0310057	-0.0332782	-0.0721263	-0.12555	-0.0999533	-0.118073			0.287083	-0.00506266	107.987	216.041	324.075	432.072	540.054	648.116	756.134
0.29375	-0.0150262	-0.0624169	-0.0280846	-0.0375972	-0.0669616	-0.135963	-0.105625	-0.120407			0.29375	-0.0150262	107.974	216.044	324.07	432.077	540.044	648.11	756.131
0.300417	-0.0198046	-0.0799359	-0.0293912	-0.0389218	-0.063491	-0.14786	-0.11088	-0.121848			0.300417	-0.0198046	107.956	216.043	324.069	432.08	540.032	648.105	756.13
0.307083	-0.0170381	-0.0967126	-0.0342469	-0.0356582	-0.0642395	-0.159799	-0.119558	-0.12528			0.307083	-0.0170381	107.939	216.038	324.072	432.08	540.02	648.096	756.126
0.31375	-0.013881	-0.10674	-0.0390291	-0.0371677	-0.0734781	-0.172379	-0.134044	-0.132614			0.31375	-0.013881	107.929	216.033	324.071	432.07	540.007	648.082	756.119
0.320417	-0.0105128	-0.1071	-0.037482	-0.0433363	-0.0842934	-0.182659	-0.149749	-0.136875			0.320417	-0.0105128	107.929	216.034	324.065	432.06	539.997	648.066	756.115
0.327083	-0.00651078	-0.100546	-0.0352195	-0.0523998	-0.0907427	-0.186648	-0.161006	-0.133826			0.327083	-0.00651078	107.935	216.037	324.055	432.053	539.993	648.055	756.118
0.33375	-0.00238049	-0.0853858	-0.0300727	-0.0605395	-0.0928135	-0.18295	-0.162598	-0.126358			0.33375	-0.00238049	107.951	216.042	324.047	432.051	539.997	648.053	756.125
0.340417	0.000268487	-0.0663998	-0.022054	-0.0652149	-0.0911344	-0.171973	-0.15518	-0.119418			0.340417	0.000268487	107.97	216.05	324.043	432.053	540.008	648.061	756.132
0.347083	-0.000662972	-0.0515419	-0.0148254	-0.0705341	-0.088866	-0.158606	-0.144668	-0.117965			0.347083	-0.000662972	107.984	216.057	324.037	432.055	540.021	648.071	756.134
0.35375	-0.00307601	-0.0418695	-0.00896769	-0.0716152	-0.0875784	-0.145341	-0.137544	-0.124193			0.35375	-0.00307601	107.994	216.063	324.036	432.056	540.034	648.078	756.128
0.360417	-0.00125497	-0.035941	-0.00971496	-0.0701385	-0.0901096	-0.135756	-0.129524	-0.1362			0.360417	-0.00125497	108	216.062	324.038	432.054	540.044	648.086	756.116
0.367083	0.00409204	-0.0377564	-0.0148682	-0.0674286	-0.100286	-0.135469	-0.124177	-0.151357			0.367083	0.00409204	107.998	216.057	324.04	432.044	540.044	648.092	756.1
0.37375	0.00786477	-0.0483481	-0.0206915	-0.0698987	-0.117487	-0.14799	-0.131849	-0.169042			0.37375	0.00786477	107.988	216.051	324.038	432.026	540.032	648.084	756.083
0.380417	0.00869428	-0.0584564	-0.02174	-0.0780669	-0.134112	-0.167795	-0.152	-0.185378			0.380417	0.00869428	107.978	216.05	324.03	432.01	540.012	648.064	756.066
0.387083	0.01186	-0.0635108	-0.0172576	-0.0847924	-0.142858	-0.186063	-0.169338	-0.195087			0.387083	0.01186	107.972	216.055	324.023	432.001	539.994	648.046	756.057
0.39375	0.0165308	-0.0662412	-0.0123586	-0.0860778	-0.143344	-0.197447	-0.176111	-0.198046			0.39375	0.0165308	107.97	216.06	324.022	432	539.982	648.04	756.054
0.400417	0.0195251	-0.069593	-0.00951152	-0.0832036	-0.141892	-0.202301	-0.178362	-0.196482			0.400417	0.0195251	107.966	216.062	324.025	432.002	539.978	648.037	756.055
0.407083	0.0181166	-0.0714645	-0.0109061	-0.0810061	-0.143936	-0.203593	-0.181678	-0.195506			0.407083	0.0181166	107.964	216.061	324.027	432	539.976	648.034	756.056
0.41375	0.0128283	-0.0702111	-0.0120369	-0.0844658	-0.150863	-0.204812	-0.181721	-0.19555			0.41375	0.0128283	107.966	216.06	324.023	431.993	539.975	648.034	756.056
0.420417	0.00362308	-0.0681127	-0.0108922	-0.0882695	-0.156695	-0.206326	-0.179006	-0.199033			0.420417	0.00362308	107.968	216.061	324.02	431.987	539.973	648.037	756.053
0.427083	-0.00552768	-0.0625009	-0.00909511	-0.0889068	-0.159819	-0.203821	-0.176712	-0.203892			0.427083	-0.00552768	107.973	216.063	324.019	431.984	539.976	648.039	756.048
0.43375	-0.0128872	-0.0563761	-0.0129839	-0.089151	-0.165571	-0.200912	-0.176919	-0.211251			0.43375	-0.0128872	107.98	216.059	324.019	431.978	539.979	648.039	756.04
0.440417	-0.0187847	-0.0515149	-0.0229047	-0.0910144	-0.174667	-0.204376	-0.178048	-0.223825			0.440417	-0.0187847	107.984	216.049	324.017	431.969	539.975	648.038	756.028
0.447083	-0.0236002	-0.0507298	-0.0340405	-0.0936803	-0.181167	-0.212665	-0.180003	-0.239131			0.447083	-0.0236002	107.985	216.038	324.014	431.963	539.967	648.036	756.013
0.45375	-0.0249178	-0.0537935	-0.0461641	-0.0950039	-0.181359	-0.220703	-0.182751	-0.254276			0.45375	-0.0249178	107.982	216.026	324.013	431.962	539.959	648.033	755.997
0.460417	-0.0224644	-0.0566719	-0.0590561	-0.0986803	-0.181244	-0.225308	-0.184589	-0.264221			0.460417	-0.0224644	107.979	216.013	324.009	431.963	539.954	648.031	755.988
0.467083	-0.019573	-0.0559229	-0.067367	-0.106798	-0.182107	-0.230351	-0.185035	-0.269912			0.467083	-0.019573	107.98	216.005	324.001	431.962	539.949	648.031	755.982
0.47375	-0.0166184	-0.0550458	-0.0674436	-0.114842	-0.181988	-0.232873	-0.183035	-0.267435			0.47375	-0.0166184	107.981	216.004	323.993	431.962	539.947	648.033	755.984
0.480417	-0.0137207	-0.0584314	-0.0612924	-0.120805	-0.179814	-0.231302	-0.181567	-0.257861			0.480417	-0.0137207	107.978	216.011	323.987	431.964	539.949	648.034	755.994
0.487083	-0.0132211	-0.0632908	-0.0547077	-0.123983	-0.179151	-0.230259	-0.182021	-0.247348			0.487083	-0.0132211	107.973	216.017	323.984	431.965	539.95	648.034	756.004
0.49375	-0.0188918	-0.0630746	-0.047339	-0.119713	-0.178135	-0.227166	-0.186262	-0.240144			0.49375	-0.0188918	107.973	216.025	323.988	431.966	539.953	648.03	756.012
0.500417	-0.0273347	-0.0587205	-0.0415544	-0.109662	-0.179406	-0.222774	-0.189459	-0.236189			0.500417	-0.0273347	107.977	216.03	323.998	431.964	539.957	648.026	756.016
0.507083	-0.0379019	-0.0634542	-0.0386587	-0.10262	-0.184038	-0.217524	-0.193351	-0.234836			0.507083	-0.0379019	107.973	216.033	324.005	431.96	539.962	648.022	756.017
0.51375	-0.0529289	-0.072763	-0.0408149	-0.105587	-0.19148	-0.218454	-0.201225	-0.238895			0.51375	-0.0529289	107.963	216.031	324.002	431.952	539.961	648.015	756.013
0.520417	-0.0711479	-0.0763219	-0.0429433	-0.112239	-0.197193	-0.225938	-0.213245	-0.249485			0.520417	-0.0711479	107.96	216.029	323.996	431.947	539.954	648.003	756.002
0.527083	-0.0829299	-0.0724702	-0.0419526	-0.113344	-0.200457	-0.231483	-0.22312	-0.258883			0.527083	-0.0829299	107.963	216.03	323.995	431.943	539.948	647.993	755.993
0.53375	-0.0846298	-0.0658388	-0.0386591	-0.109725	-0.201475	-0.231666	-0.222913	-0.261536			0.53375	-0.0846298	107.97	216.033	323.998	431.942	539.948	647.993	755.99
0.540417	-0.0803406	-0.0628494	-0.0380539	-0.10285	-0.199444	-0.227945	-0.215762	-0.260585			0.540417	-0.0803406	107.973	216.034	324.005	431.944	539.952	648	755.991
0.547083	-0.0770545	-0.0592664	-0.0421003	-0.0958522	-0.198147	-0.225233	-0.210092	-0.262544			0.547083	-0.0770545	107.977	216.03	324.012	431.946	539.955	648.006	755.989
0.55375	-0.0707188	-0.0543646	-0.0429205	-0.0865746	-0.196782	-0.222709	-0.207094	-0.265745			0.55375	-0.0707188	107.982	216.029	324.021	431.947	539.957	648.009	755.986
0.560417	-0.060071	-0.0499792	-0.0433035	-0.0780856	-0.194897	-0.217854	-0.20503	-0.264157			0.560417	-0.060071	107.986	216.029	324.03	431.949	539.962	648.011	755.988
0.567083	-0.0510849	-0.0472443	-0.0529664	-0.075089	-0.192538	-0.216813	-0.206057	-0.258509			0.567083	-0.0510849	107.989	216.019	324.033	431.951	539.963	648.01	755.993
0.57375	-0.0474392	-0.0474364	-0.0731856	-0.0809595	-0.190925	-0.223186	-0.212902	-0.254863			0.57375	-0.0474392	107.989	215.999	324.027	431.953	539.957	648.003	755.997
0.580417	-0.0442456	-0.0519064	-0.0952986	-0.094866	-0.192107	-0.236168	-0.222106	-0.255008			0.580417	-0.0442456	107.984	215.977	324.013	431.952	539.944	647.994	755.997
0.587083	-0.038195	-0.0612953	-0.109933	-0.111233	-0.192448	-0.25203	-0.231791	-0.260878			0.587083	-0.038195	107.975	215.962	323.997	431.951	539.928	647.984	755.991
0.59375	-0.0352042	-0.0778126	-0.119774	-0.125429	-0.193716	-0.272604	-0.244059	-0.270285			0.59375	-0.0352042	107.958	215.952	323.982	431.95	539.907	647.972	755.981
0.600417	-0.0402557	-0.0938559	-0.122943	-0.137286	-0.198496	-0.293589	-0.258647	-0.282966			0.600417	-0.0402557	107.942	215.949	323.971	431.945	539.886	647.957	755.969
0.607083	-0.0491153	-0.104928	-0.111127	-0.143988	-0.203916	-0.302645	-0.265599	-0.293733			0.607083	-0.0491153	107.931	215.961	323.964	431.94	539.877	647.95	755.958
0.61375	-0.054575	-0.112382	-0.0933089	-0.14392	-0.212266	-0.298841	-0.265337	-0.299192			0.61375	-0.054575	107.924	215.979	323.964	431.932	539.881	647.95	755.953
0.620417	-0.0596616	-0.114492	-0.0772989	-0.137034	-0.223335	-0.290077	-0.264702	-0.303325			0.620417	-0.0596616	107.921	215.995	323.971	431.921	539.89	647.951	755.948
0.627083	-0.0643492	-0.110882	-0.0679669	-0.127598	-0.237227	-0.282668	-0.264621	-0.303245			0.627083	-0.0643492	107.925	216.004	323.98	431.907	539.897	647.951	755.948
0.63375	-0.0689891	-0.10469	-0.0646358	-0.124958	-0.247242	-0.273474	-0.263539	-0.300255			0.63375	-0.0689891	107.931	216.007	323.983	431.897	539.906	647.952	755.951
0.640417	-0.0658909	-0.103305	-0.0680186	-0.12536	-0.246995	-0.262071	-0.258533	-0.293819			0.640417	-0.0658909	107.933	216.004	323.983	431.897	539.918	647.957	755.958
0.647083	-0.0554169	-0.109213	-0.0777422	-0.125431	-0.241961	-0.253214	-0.260934	-0.289067			0.647083	-0.0554169	107.927	215.994	323.982	431.902	539.927	647.955	755.963
0.65375	-0.047442	-0.112402	-0.082361	-0.124752	-0.234688	-0.251302	-0.269171	-0.287768			0.65375	-0.047442	107.924	215.99	323.983	431.909	539.929	647.947	755.964
0.660417	-0.04609	-0.113489	-0.0829715	-0.125862	-0.22685	-0.24973	-0.278786	-0.284032			0.660417	-0.04609	107.922	215.989	323.982	431.917	539.93	647.937	755.968
0.667083	-0.0539056	-0.113901	-0.0891056	-0.132477	-0.222203	-0.248126	-0.286125	-0.277065			0.667083	-0.0539056	107.922	215.983	323.975	431.922	539.932	647.93	755.975
0.67375	-0.0672427	-0.109207	-0.0958557	-0.136204	-0.22103	-0.249342	-0.290402	-0.270852			0.67375	-0.0672427	107.927	215.976	323.972	431.923	539.93	647.925	755.981
0.680417	-0.0791705	-0.0978089	-0.1021	-0.136673	-0.228759	-0.252377	-0.292794	-0.265614			0.680417	-0.0791705	107.938	215.97	323.971	431.915	539.927	647.923	755.986
0.687083	-0.0876775	-0.0809334	-0.104775	-0.135584	-0.236985	-0.259994	-0.290333	-0.260769			0.687083	-0.0876775	107.955	215.967	323.972	431.907	539.92	647.925	755.991
0.69375	-0.0861441	-0.0691601	-0.109214	-0.134939	-0.240698	-0.266426	-0.284985	-0.256375			0.69375	-0.0861441	107.967	215.963	323.973	431.903	539.913	647.931	755.995
0.700417	-0.0791656	-0.0670991	-0.11526	-0.136665	-0.242117	-0.277154	-0.283252	-0.258933			0.700417	-0.0791656	107.969	215.957	323.971	431.902	539.903	647.933	755.993
0.707083	-0.0687235	-0.0713361	-0.115682	-0.138626	-0.244053	-0.291557	-0.285684	-0.270426			0.707083	-0.0687235	107.965	215.956	323.969	431.9	539.888	647.93	755.981
0.71375	-0.0592392	-0.0833093	-0.112873	-0.143973	-0.248065	-0.303289	-0.290982	-0.282876			0.71375	-0.0592392	107.953	215.959	323.964	431.896	539.877	647.925	755.969
0.720417	-0.0544016	-0.0945104	-0.107862	-0.153057	-0.250765	-0.30954	-0.298065	-0.294727			0.720417	-0.0544016	107.941	215.964	323.955	431.893	539.87	647.918	755.957
0.727083	-0.0514594	-0.101989	-0.104374	-0.16055	-0.254965	-0.308396	-0.303706	-0.305614			0.727083	-0.0514594	107.934	215.968	323.947	431.889	539.871	647.912	755.946
0.73375	-0.0529587	-0.103116	-0.100255	-0.165654	-0.264373	-0.306727	-0.305682	-0.315219			0.73375	-0.0529587	107.933	215.972	323.942	431.879	539.873	647.91	755.937
0.740417	-0.0557089	-0.10018	-0.095412	-0.168417	-0.27696	-0.304766	-0.29985	-0.318923			0.740417	-0.0557089	107.936	215.977	323.939	431.867	539.875	647.916	755.933
0.747083	-0.0578985	-0.0956129	-0.0903677	-0.170508	-0.282234	-0.299251	-0.290595	-0.314914			0.747083	-0.0578985	107.94	215.982	323.937	431.862	539.881	647.925	755.937
0.75375	-0.0549495	-0.0865114	-0.0893725	-0.173037	-0.279068	-0.2942	-0.281447	-0.305766			0.75375	-0.0549495	107.949	215.983	323.935	431.865	539.886	647.934	755.946
0.760417	-0.0490691	-0.0819765	-0.095328	-0.180736	-0.272034	-0.295214	-0.276997	-0.296071			0.760417	-0.0490691	107.954	215.977	323.927	431.872	539.885	647.939	755.956
0.767083	-0.0534788	-0.0910736	-0.106809	-0.198614	-0.268527	-0.30138	-0.279023	-0.290467			0.767083	-0.0534788	107.945	215.965	323.909	431.875	539.878	647.937	755.961
0.77375	-0.0691728	-0.117305	-0.12255	-0.223754	-0.270634	-0.308751	-0.288041	-0.293286			0.77375	-0.0691728	107.919	215.949	323.884	431.873	539.871	647.928	755.958
0.780417	-0.0918019	-0.148577	-0.138087	-0.246876	-0.277633	-0.319072	-0.303041	-0.303518			0.780417	-0.0918019	107.887	215.934	323.861	431.866	539.861	647.913	755.948
0.787083	-0.111634	-0.171671	-0.149736	-0.259692	-0.285795	-0.333834	-0.321443	-0.318105			0.787083	-0.111634	107.864	215.922	323.848	431.858	539.846	647.894	755.934
0.79375	-0.122288	-0.185781	-0.157171	-0.259646	-0.290733	-0.346496	-0.336387	-0.328281			0.79375	-0.122288	107.85	215.915	323.848	431.853	539.833	647.879	755.923
0.800417	-0.125203	-0.192942	-0.154795	-0.249561	-0.292028	-0.352286	-0.347886	-0.337395			0.800417	-0.125203	107.843	215.917	323.858	431.852	539.828	647.868	755.914
0.807083	-0.118556	-0.195212	-0.144667	-0.233542	-0.288107	-0.350633	-0.35316	-0.342193			0.807083	-0.118556	107.841	215.927	323.874	431.856	539.829	647.863	755.91
0.81375	-0.107427	-0.192264	-0.137905	-0.217899	-0.281931	-0.349585	-0.352045	-0.343462			0.81375	-0.107427	107.844	215.934	323.89	431.862	539.83	647.864	755.908
0.820417	-0.0970038	-0.188849	-0.138781	-0.208203	-0.27527	-0.352808	-0.349728	-0.345913			0.820417	-0.0970038	107.847	215.933	323.9	431.869	539.827	647.866	755.906
0.827083	-0.0925315	-0.190291	-0.144515	-0.205175	-0.275904	-0.357384	-0.349547	-0.352408			0.827083	-0.0925315	107.846	215.927	323.903	431.868	539.822	647.866	755.899
0.83375	-0.0975003	-0.193732	-0.147002	-0.205188	-0.285038	-0.362349	-0.355469	-0.366437			0.83375	-0.0975003	107.842	215.925	323.903	431.859	539.817	647.86	755.885
0.840417	-0.106491	-0.191781	-0.146958	-0.204941	-0.298473	-0.367247	-0.360645	-0.382102			0.840417	-0.106491	107.844	215.925	323.903	431.845	539.813	647.855	755.87
0.847083	-0.114368	-0.179645	-0.146267	-0.201844	-0.307064	-0.37107	-0.364231	-0.393795			0.847083	-0.114368	107.856	215.926	323.906	431.837	539.809	647.852	755.858
0.85375	-0.11713	-0.163507	-0.143003	-0.200541	-0.309569	-0.374601	-0.367947	-0.397034			0.85375	-0.11713	107.872	215.929	323.907	431.834	539.805	647.848	755.855
0.860417	-0.119933	-0.147255	-0.134858	-0.202346	-0.3089	-0.375258	-0.373134	-0.392207			0.860417	-0.119933	107.889	215.937	323.906	431.835	539.805	647.843	755.86
0.867083	-0.121899	-0.139641	-0.128674	-0.208464	-0.308536	-0.372298	-0.37653	-0.382729			0.867083	-0.121899	107.896	215.943	323.899	431.835	539.808	647.839	755.869
0.87375	-0.123078	-0.142888	-0.13192	-0.222405	-0.308874	-0.368892	-0.376279	-0.376756			0.87375	-0.123078	107.893	215.94	323.885	431.835	539.811	647.839	755.875
0.880417	-0.12052	-0.155643	-0.143722	-0.239488	-0.314382	-0.368258	-0.374198	-0.375151			0.880417	-0.12052	107.88	215.928	323.868	431.829	539.812	647.842	755.877
0.887083	-0.117936	-0.169913	-0.158469	-0.257306	-0.32521	-0.374995	-0.371613	-0.377335			0.887083	-0.117936	107.866	215.913	323.851	431.819	539.805	647.844	755.874
0.89375	-0.116015	-0.179174	-0.169161	-0.266411	-0.338499	-0.384369	-0.372553	-0.38066			0.89375	-0.116015	107.857	215.903	323.841	431.805	539.795	647.843	755.871
0.900417	-0.11116	-0.186624	-0.177564	-0.267821	-0.348902	-0.392648	-0.376758	-0.383911			0.900417	-0.11116	107.849	215.894	323.84	431.795	539.787	647.839	755.868
0.907083	-0.1024	-0.191229	-0.180738	-0.265373	-0.352891	-0.396144	-0.386119	-0.389933			0.907083	-0.1024	107.845	215.891	323.843	431.791	539.784	647.83	755.862
0.91375	-0.0927403	-0.191552	-0.181538	-0.260643	-0.353413	-0.39721	-0.39124	-0.394101			0.91375	-0.0927403	107.844	215.89	323.847	431.79	539.783	647.825	755.858
0.920417	-0.0885315	-0.189003	-0.185665	-0.258407	-0.35604	-0.400418	-0.396568	-0.398953			0.920417	-0.0885315	107.847	215.886	323.849	431.788	539.779	647.819	755.853
0.927083	-0.0886085	-0.187629	-0.19049	-0.255982	-0.362713	-0.401176	-0.404275	-0.406659			0.927083	-0.0886085	107.848	215.881	323.852	431.781	539.779	647.811	755.845
0.93375	-0.0880872	-0.192764	-0.195625	-0.254496	-0.369216	-0.397119	-0.412813	-0.415197			0.93375	-0.0880872	107.843	215.876	323.853	431.775	539.783	647.803	755.837
0.940417	-0.0826471	-0.199659	-0.196798	-0.249726	-0.373783	-0.39011	-0.415956	-0.425016			0.940417	-0.0826471	107.836	215.875	323.858	431.77	539.79	647.8	755.827
0.947083	-0.0758908	-0.202156	-0.195957	-0.241828	-0.37494	-0.387026	-0.413491	-0.431611			0.947083	-0.0758908	107.834	215.876	323.866	431.769	539.793	647.802	755.82
0.95375	-0.0724713	-0.198188	-0.191989	-0.229043	-0.370574	-0.388513	-0.412933	-0.436775			0.95375	-0.0724713	107.838	215.88	323.879	431.773	539.791	647.803	755.815
0.960417	-0.0713669	-0.194755	-0.187126	-0.213893	-0.359641	-0.387966	-0.410398	-0.437578			0.960417	-0.0713669	107.841	215.885	323.894	431.784	539.792	647.805	755.814
0.967083	-0.0714427	-0.200625	-0.185843	-0.205678	-0.349683	-0.388369	-0.404752	-0.432408			0.967083	-0.0714427	107.835	215.886	323.902	431.794	539.791	647.811	755.819
0.97375	-0.0744575	-0.207089	-0.187061	-0.204711	-0.342631	-0.391326	-0.39966	-0.428748			0.97375	-0.0744575	107.829	215.885	323.903	431.801	539.788	647.816	755.823
0.980417	-0.0783804	-0.206514	-0.190302	-0.209278	-0.339669	-0.397484	-0.397384	-0.428856			0.980417	-0.0783804	107.829	215.882	323.899	431.804	539.782	647.818	755.823
0.987083	-0.0812752	-0.201111	-0.195389	-0.216069	-0.343609	-0.401866	-0.396465	-0.432227			0.987083	-0.0812752	107.835	215.877	323.892	431.8	539.778	647.819	755.819
0.99375	-0.081379	-0.199421	-0.199421	-0.227541	-0.354773	-0.403319	-0.394661	-0.432808			0.99375	-0.081379	107.837	215.873	323.88	431.789	539.776	647.821	755.819
1.00042	-0.0800574	-0.202324	-0.200416	-0.241861	-0.367689	-0.401766	-0.395247	-0.433871			1.00042	-0.0800574	107.834	215.872	323.866	431.776	539.778	647.821	755.818
1.00708	-0.081463	-0.20444	-0.199672	-0.25222	-0.3771	-0.397853	-0.39999	-0.440521			1.00708	-0.081463	107.832	215.872	323.856	431.767	539.782	647.816	755.811
1.01375	-0.0873557	-0.212121	-0.207353	-0.262487	-0.387694	-0.39725	-0.404452	-0.455474			1.01375	-0.0873557	107.824	215.865	323.845	431.756	539.783	647.811	755.796
1.02042	-0.103562	-0.228131	-0.221932	-0.278766	-0.405884	-0.403471	-0.413029	-0.475971			1.02042	-0.103562	107.808	215.85	323.829	431.738	539.776	647.803	755.776
1.02708	-0.12722	-0.248941	-0.236544	-0.300182	-0.423558	-0.416375	-0.427151	-0.49963			1.02708	-0.12722	107.787	215.835	323.808	431.72	539.763	647.789	755.752
1.03375	-0.148958	-0.264019	-0.24733	-0.318331	-0.436119	-0.426876	-0.443643	-0.522798			1.03375	-0.148958	107.772	215.825	323.79	431.708	539.753	647.772	755.729
1.04042	-0.160497	-0.272174	-0.255485	-0.329609	-0.442768	-0.436349	-0.45709	-0.541013			1.04042	-0.160497	107.764	215.816	323.778	431.701	539.743	647.759	755.711
1.04708	-0.160252	-0.274669	-0.259887	-0.341868	-0.446229	-0.448298	-0.463998	-0.553166			1.04708	-0.160252	107.761	215.812	323.766	431.698	539.732	647.752	755.699
1.05375	-0.151824	-0.269403	-0.255575	-0.347371	-0.446061	-0.457869	-0.46749	-0.555228			1.05375	-0.151824	107.767	215.816	323.761	431.698	539.722	647.748	755.696
1.06042	-0.134668	-0.25864	-0.246719	-0.339889	-0.438146	-0.457926	-0.465593	-0.548086			1.06042	-0.134668	107.777	215.825	323.768	431.706	539.722	647.75	755.704
1.06708	-0.112896	-0.245222	-0.235208	-0.319018	-0.429026	-0.447717	-0.459556	-0.535373			1.06708	-0.112896	107.791	215.837	323.789	431.715	539.732	647.756	755.716
1.07375	-0.092471	-0.238043	-0.225645	-0.298753	-0.422877	-0.437252	-0.453437	-0.523532			1.07375	-0.092471	107.798	215.846	323.809	431.721	539.743	647.762	755.728
1.08042	-0.0863229	-0.24039	-0.219409	-0.284657	-0.426551	-0.429464	-0.453487	-0.516907			1.08042	-0.0863229	107.796	215.853	323.823	431.717	539.75	647.762	755.735
1.08708	-0.0944033	-0.247908	-0.21453	-0.272881	-0.436957	-0.426318	-0.465859	-0.516404			1.08708	-0.0944033	107.788	215.857	323.835	431.707	539.753	647.75	755.735
1.09375	-0.104915	-0.254244	-0.207037	-0.264081	-0.444767	-0.422946	-0.481616	-0.515948			1.09375	-0.104915	107.782	215.865	323.844	431.699	539.757	647.734	755.736
1.10042	-0.109154	-0.259444	-0.199363	-0.262963	-0.450807	-0.420416	-0.493008	-0.513512			1.10042	-0.109154	107.777	215.873	323.845	431.693	539.759	647.723	755.738
1.10708	-0.107744	-0.261401	-0.197982	-0.270327	-0.454896	-0.425273	-0.49875	-0.508287			1.10708	-0.107744	107.775	215.874	323.838	431.689	539.755	647.717	755.743
1.11375	-0.107523	-0.258914	-0.206462	-0.279576	-0.458728	-0.438816	-0.497575	-0.504251			1.11375	-0.107523	107.777	215.865	323.828	431.685	539.741	647.718	755.747
1.12042	-0.112256	-0.248128	-0.21475	-0.290274	-0.457192	-0.4603	-0.496587	-0.507078			1.12042	-0.112256	107.788	215.857	323.818	431.687	539.72	647.719	755.745
1.12708	-0.11148	-0.234185	-0.21988	-0.30154	-0.451634	-0.47593	-0.489612	-0.511547			1.12708	-0.11148	107.802	215.852	323.806	431.692	539.704	647.726	755.74
1.13375	-0.108717	-0.223358	-0.226696	-0.315028	-0.450547	-0.485514	-0.483034	-0.518797			1.13375	-0.108717	107.813	215.845	323.793	431.693	539.694	647.733	755.733
1.14042	-0.113151	-0.212663	-0.234598	-0.325761	-0.452765	-0.49219	-0.48413	-0.528953			1.14042	-0.113151	107.823	215.837	323.782	431.691	539.688	647.732	755.723
1.14708	-0.122809	-0.205747	-0.241986	-0.333362	-0.460477	-0.495582	-0.493788	-0.540041			1.14708	-0.122809	107.83	215.83	323.775	431.683	539.684	647.722	755.712
1.15375	-0.130727	-0.201731	-0.244646	-0.337594	-0.467228	-0.496034	-0.513151	-0.553205			1.15375	-0.130727	107.834	215.827	323.77	431.677	539.684	647.703	755.699
1.16042	-0.128766	-0.207601	-0.25147	-0.340645	-0.474831	-0.492801	-0.531217	-0.561734			1.16042	-0.128766	107.828	215.82	323.767	431.669	539.687	647.685	755.69
1.16708	-0.132035	-0.219946	-0.270014	-0.346792	-0.486602	-0.497289	-0.550698	-0.573586			1.16708	-0.132035	107.816	215.802	323.761	431.657	539.683	647.665	755.678
1.17375	-0.142758	-0.235258	-0.292955	-0.355612	-0.501236	-0.509534	-0.572865	-0.590031			1.17375	-0.142758	107.801	215.779	323.752	431.643	539.67	647.643	755.662
1.18042	-0.152248	-0.252443	-0.309663	-0.362635	-0.511933	-0.527389	-0.590461	-0.608581			1.18042	-0.152248	107.784	215.762	323.745	431.632	539.652	647.625	755.643
1.18708	-0.156747	-0.272367	-0.31719	-0.365832	-0.515784	-0.542461	-0.599252	-0.62357			1.18708	-0.156747	107.764	215.755	323.742	431.628	539.637	647.617	755.628
1.19375	-0.158506	-0.294737	-0.319533	-0.36752	-0.521691	-0.553434	-0.598626	-0.631528			1.19375	-0.158506	107.741	215.752	323.74	431.622	539.626	647.617	755.62
1.20042	-0.15871	-0.307552	-0.318519	-0.367371	-0.529201	-0.559297	-0.59883	-0.633163			1.20042	-0.15871	107.728	215.753	323.741	431.615	539.621	647.617	755.619
1.20708	-0.15304	-0.311724	-0.316016	-0.360938	-0.532474	-0.559607	-0.602221	-0.623202			1.20708	-0.15304	107.724	215.756	323.747	431.611	539.62	647.614	755.629
1.21375	-0.149072	-0.312993	-0.312039	-0.354498	-0.526951	-0.559096	-0.611128	-0.60779			1.21375	-0.149072	107.723	215.76	323.753	431.617	539.621	647.605	755.644
1.22042	-0.15156	-0.313025	-0.30921	-0.353582	-0.52002	-0.556254	-0.622198	-0.591204			1.22042	-0.15156	107.723	215.763	323.754	431.624	539.624	647.594	755.661
1.22708	-0.161321	-0.31203	-0.308215	-0.359829	-0.513093	-0.553322	-0.634343	-0.5776			1.22708	-0.161321	107.724	215.764	323.748	431.631	539.626	647.581	755.674
1.23375	-0.16559	-0.307341	-0.304004	-0.364974	-0.503805	-0.545938	-0.640997	-0.567564			1.23375	-0.16559	107.729	215.768	323.743	431.64	539.634	647.575	755.684
1.24042	-0.161777	-0.305916	-0.29781	-0.362642	-0.494002	-0.536088	-0.638137	-0.562797			1.24042	-0.161777	107.73	215.774	323.745	431.65	539.644	647.578	755.689
1.24708	-0.155341	-0.307058	-0.291799	-0.356678	-0.491122	-0.526083	-0.630271	-0.569713			1.24708	-0.155341	107.729	215.78	323.751	431.653	539.654	647.585	755.682
1.25375	-0.14974	-0.304901	-0.287258	-0.349082	-0.497363	-0.517888	-0.618948	-0.581755			1.25375	-0.14974	107.731	215.785	323.759	431.646	539.662	647.597	755.67
1.26042	-0.142926	-0.297269	-0.285348	-0.341641	-0.503533	-0.50819	-0.604505	-0.592107			1.26042	-0.142926	107.739	215.787	323.766	431.64	539.672	647.611	755.66
1.26708	-0.129342	-0.284451	-0.286836	-0.333959	-0.503786	-0.494418	-0.588536	-0.595689			1.26708	-0.129342	107.752	215.785	323.774	431.64	539.685	647.627	755.656
1.27375	-0.114092	-0.274272	-0.295729	-0.325947	-0.500716	-0.484112	-0.574717	-0.593314			1.27375	-0.114092	107.762	215.776	323.782	431.643	539.696	647.641	755.658
1.28042	-0.107287	-0.27641	-0.307405	-0.324332	-0.498556	-0.479861	-0.568389	-0.592707			1.28042	-0.107287	107.76	215.765	323.784	431.645	539.7	647.647	755.659
1.28708	-0.11287	-0.293096	-0.318368	-0.335486	-0.498524	-0.483036	-0.56968	-0.598768			1.28708	-0.11287	107.743	215.754	323.772	431.645	539.697	647.646	755.653
1.29375	-0.123128	-0.314768	-0.328119	-0.354354	-0.498547	-0.489265	-0.57517	-0.615224			1.29375	-0.123128	107.721	215.744	323.754	431.645	539.691	647.641	755.637
1.30042	-0.131338	-0.332381	-0.335719	-0.370494	-0.499442	-0.500066	-0.581949	-0.636308			1.30042	-0.131338	107.704	215.736	323.737	431.644	539.68	647.634	755.615
1.30708	-0.13804	-0.347025	-0.34321	-0.380831	-0.502215	-0.515475	-0.58722	-0.656362			1.30708	-0.13804	107.689	215.729	323.727	431.642	539.664	647.629	755.595
1.31375	-0.146688	-0.35722	-0.350544	-0.394993	-0.511149	-0.532872	-0.597299	-0.6755			1.31375	-0.146688	107.679	215.721	323.713	431.633	539.647	647.618	755.576
1.32042	-0.155629	-0.357413	-0.355029	-0.410486	-0.521637	-0.551841	-0.611486	-0.693502			1.32042	-0.155629	107.679	215.717	323.697	431.622	539.628	647.604	755.558
1.32708	-0.160046	-0.344998	-0.353581	-0.414496	-0.527614	-0.563726	-0.624486	-0.70221			1.32708	-0.160046	107.691	215.718	323.693	431.616	539.616	647.591	755.55
1.33375	-0.154325	-0.330487	-0.34813	-0.404112	-0.525881	-0.565643	-0.631639	-0.696489			1.33375	-0.154325	107.705	215.724	323.704	431.618	539.614	647.584	755.555
1.34042	-0.144254	-0.325479	-0.344075	-0.3894	-0.524273	-0.56189	-0.632535	-0.684988			1.34042	-0.144254	107.71	215.728	323.718	431.62	539.618	647.583	755.567
1.34708	-0.137942	-0.332751	-0.343718	-0.382936	-0.534404	-0.561449	-0.635283	-0.682967			1.34708	-0.137942	107.703	215.728	323.725	431.609	539.618	647.58	755.569
1.35375	-0.138367	-0.347735	-0.342966	-0.382508	-0.552946	-0.567442	-0.643814	-0.68816			1.35375	-0.138367	107.688	215.729	323.725	431.591	539.612	647.572	755.564
1.36042	-0.144635	-0.360014	-0.342848	-0.387948	-0.572539	-0.57463	-0.654374	-0.694906			1.36042	-0.144635	107.676	215.729	323.72	431.571	539.605	647.561	755.557
1.36708	-0.14686	-0.367587	-0.344698	-0.397611	-0.587384	-0.578843	-0.65946	-0.698083			1.36708	-0.14686	107.668	215.727	323.71	431.556	539.601	647.556	755.554
1.37375	-0.147382	-0.369927	-0.348469	-0.413333	-0.604137	-0.582891	-0.660459	-0.70242			1.37375	-0.147382	107.666	215.723	323.695	431.54	539.597	647.555	755.549
1.38042	-0.148336	-0.369124	-0.34862	-0.434541	-0.620506	-0.590441	-0.666658	-0.708142			1.38042	-0.148336	107.667	215.723	323.673	431.523	539.589	647.549	755.544
1.38708	-0.150175	-0.365777	-0.346704	-0.454088	-0.629473	-0.599718	-0.67708	-0.712366			1.38708	-0.150175	107.67	215.725	323.654	431.514	539.58	647.539	755.539
1.39375	-0.15276	-0.358178	-0.342919	-0.46463	-0.627722	-0.608488	-0.68491	-0.717812			1.39375	-0.15276	107.678	215.729	323.643	431.516	539.571	647.531	755.534
1.40042	-0.153032	-0.350564	-0.33912	-0.463777	-0.622541	-0.613098	-0.681844	-0.719991			1.40042	-0.153032	107.685	215.733	323.644	431.521	539.567	647.534	755.532
1.40708	-0.157304	-0.343886	-0.339118	-0.457807	-0.622725	-0.616795	-0.676103	-0.719972			1.40708	-0.157304	107.692	215.733	323.65	431.521	539.563	647.54	755.532
1.41375	-0.160661	-0.343129	-0.34456	-0.44863	-0.624606	-0.619799	-0.673261	-0.723329			1.41375	-0.160661	107.693	215.727	323.659	431.519	539.56	647.543	755.528
1.42042	-0.164145	-0.346048	-0.357492	-0.438301	-0.626851	-0.621841	-0.671977	-0.733489			1.42042	-0.164145	107.69	215.714	323.67	431.517	539.558	647.544	755.518
1.42708	-0.167699	-0.354607	-0.374634	-0.430359	-0.627732	-0.6213	-0.671716	-0.751348			1.42708	-0.167699	107.681	215.697	323.678	431.516	539.559	647.544	755.5
1.43375	-0.174149	-0.364661	-0.392318	-0.431144	-0.632574	-0.619916	-0.677212	-0.766381			1.43375	-0.174149	107.671	215.68	323.677	431.511	539.56	647.539	755.485
1.44042	-0.178652	-0.373578	-0.404095	-0.443932	-0.634555	-0.620249	-0.691252	-0.78042			1.44042	-0.178652	107.662	215.668	323.664	431.509	539.56	647.525	755.471
1.44708	-0.176794	-0.382325	-0.411889	-0.460225	-0.629835	-0.623706	-0.710852	-0.794775			1.44708	-0.176794	107.654	215.66	323.648	431.514	539.556	647.505	755.457
1.45375	-0.172415	-0.390423	-0.416172	-0.476664	-0.625636	-0.629528	-0.727454	-0.806132			1.45375	-0.172415	107.646	215.656	323.631	431.518	539.55	647.488	755.446
1.46042	-0.167864	-0.394929	-0.417817	-0.488866	-0.625098	-0.633167	-0.740069	-0.812071			1.46042	-0.167864	107.641	215.654	323.619	431.519	539.547	647.476	755.44
1.46708	-0.160375	-0.392286	-0.416128	-0.496605	-0.630613	-0.631372	-0.7445	-0.80792			1.46708	-0.160375	107.644	215.656	323.611	431.513	539.548	647.471	755.444
1.47375	-0.147141	-0.383049	-0.407844	-0.501587	-0.630908	-0.624646	-0.738895	-0.802792			1.47375	-0.147141	107.653	215.664	323.606	431.513	539.555	647.477	755.449
1.48042	-0.131978	-0.369915	-0.392803	-0.498169	-0.625763	-0.61554	-0.723732	-0.798119			1.48042	-0.131978	107.666	215.679	323.61	431.518	539.564	647.492	755.454
1.48708	-0.119997	-0.357844	-0.373102	-0.488385	-0.622802	-0.605955	-0.703169	-0.795198			1.48708	-0.119997	107.678	215.699	323.619	431.521	539.574	647.513	755.457
1.49375	-0.113661	-0.350266	-0.356942	-0.476756	-0.621136	-0.598824	-0.685866	-0.797446			1.49375	-0.113661	107.686	215.715	323.631	431.523	539.581	647.53	755.454
1.50042	-0.113155	-0.345206	-0.348544	-0.469209	-0.617766	-0.597713	-0.675346	-0.804092			1.50042	-0.113155	107.691	215.723	323.639	431.526	539.582	647.54	755.448
1.50708	-0.11515	-0.340301	-0.342208	-0.464021	-0.606327	-0.602167	-0.672096	-0.815147			1.50708	-0.11515	107.696	215.73	323.644	431.538	539.578	647.544	755.437
1.51375	-0.117659	-0.344802	-0.345278	-0.456977	-0.596743	-0.606688	-0.671744	-0.822901			1.51375	-0.117659	107.691	215.727	323.651	431.547	539.573	647.544	755.429
1.52042	-0.126606	-0.3577	-0.361992	-0.454592	-0.595141	-0.610005	-0.675922	-0.832325			1.52042	-0.126606	107.678	215.71	323.653	431.549	539.57	647.54	755.419
1.52708	-0.141119	-0.371767	-0.387503	-0.461915	-0.599688	-0.611705	-0.687574	-0.840162			1.52708	-0.141119	107.664	215.684	323.646	431.544	539.568	647.528	755.412
1.53375	-0.156209	-0.377834	-0.408352	-0.477796	-0.60569	-0.614189	-0.704095	-0.843808			1.53375	-0.156209	107.658	215.664	323.63	431.538	539.566	647.512	755.408
1.54042	-0.16772	-0.380934	-0.414313	-0.49559	-0.610275	-0.615441	-0.718944	-0.844829			1.54042	-0.16772	107.655	215.658	323.612	431.534	539.564	647.497	755.407
1.54708	-0.176241	-0.385136	-0.414223	-0.509115	-0.619133	-0.616346	-0.730803	-0.84286			1.54708	-0.176241	107.651	215.658	323.599	431.525	539.563	647.485	755.409
1.55375	-0.184831	-0.383431	-0.406796	-0.51493	-0.632464	-0.619096	-0.743208	-0.842866			1.55375	-0.184831	107.653	215.665	323.593	431.511	539.561	647.473	755.409
1.56042	-0.18761	-0.375836	-0.39491	-0.5141	-0.645443	-0.621699	-0.750278	-0.842307			1.56042	-0.18761	107.66	215.677	323.594	431.498	539.558	647.465	755.409
1.56708	-0.186155	-0.364887	-0.383483	-0.50623	-0.651839	-0.623006	-0.748346	-0.843236			1.56708	-0.186155	107.671	215.688	323.602	431.492	539.557	647.467	755.408
1.57375	-0.179005	-0.357199	-0.376272	-0.494096	-0.651722	-0.620695	-0.740719	-0.843239			1.57375	-0.179005	107.679	215.696	323.614	431.492	539.559	647.475	755.408
1.58042	-0.168348	-0.354095	-0.378414	-0.481431	-0.656167	-0.618261	-0.734353	-0.844026			1.58042	-0.168348	107.682	215.694	323.626	431.488	539.562	647.481	755.408
1.58708	-0.159614	-0.352382	-0.386714	-0.477098	-0.668246	-0.618485	-0.736587	-0.855796			1.58708	-0.159614	107.684	215.685	323.631	431.476	539.561	647.479	755.396
1.59375	-0.152601	-0.352035	-0.400673	-0.481768	-0.683015	-0.620447	-0.743402	-0.875962			1.59375	-0.152601	107.684	215.671	323.626	431.461	539.559	647.472	755.376
1.60042	-0.146773	-0.353132	-0.414167	-0.492584	-0.694593	-0.624666	-0.753787	-0.895407			1.60042	-0.146773	107.683	215.658	323.615	431.449	539.555	647.462	755.356
1.60708	-0.139121	-0.360901	-0.426704	-0.5073	-0.705159	-0.634291	-0.765685	-0.909213			1.60708	-0.139121	107.675	215.645	323.601	431.439	539.546	647.45	755.343
1.61375	-0.139754	-0.373078	-0.439835	-0.524334	-0.719862	-0.64772	-0.7811	-0.926058			1.61375	-0.139754	107.663	215.632	323.584	431.424	539.532	647.435	755.326
1.62042	-0.148641	-0.383456	-0.44926	-0.537843	-0.729696	-0.658309	-0.796663	-0.943529			1.62042	-0.148641	107.653	215.623	323.57	431.414	539.521	647.419	755.308
1.62708	-0.159182	-0.390588	-0.453054	-0.543022	-0.728288	-0.659468	-0.807681	-0.949301			1.62708	-0.159182	107.645	215.619	323.565	431.416	539.52	647.408	755.302
1.63375	-0.167106	-0.398272	-0.452155	-0.54285	-0.722894	-0.657491	-0.81322	-0.944351			1.63375	-0.167106	107.638	215.62	323.565	431.421	539.522	647.403	755.307
1.64042	-0.175934	-0.408072	-0.449557	-0.539085	-0.722276	-0.657134	-0.821571	-0.943165			1.64042	-0.175934	107.628	215.622	323.569	431.422	539.523	647.394	755.309
1.64708	-0.185515	-0.413147	-0.43985	-0.534762	-0.724894	-0.65516	-0.832583	-0.951315			1.64708	-0.185515	107.623	215.632	323.573	431.419	539.525	647.383	755.3
1.65375	-0.18796	-0.409365	-0.418902	-0.525874	-0.721239	-0.647693	-0.839796	-0.954237			1.65375	-0.18796	107.627	215.653	323.582	431.423	539.532	647.376	755.297
1.66042	-0.177938	-0.402253	-0.394623	-0.512297	-0.711127	-0.63533	-0.833112	-0.944692			1.66042	-0.177938	107.634	215.677	323.596	431.433	539.544	647.383	755.307
1.66708	-0.159408	-0.400428	-0.37754	-0.499473	-0.698666	-0.625424	-0.815536	-0.927116			1.66708	-0.159408	107.636	215.694	323.608	431.445	539.554	647.4	755.325
1.67375	-0.144094	-0.400912	-0.372779	-0.493589	-0.68835	-0.621317	-0.799745	-0.916094			1.67375	-0.144094	107.635	215.699	323.614	431.455	539.558	647.416	755.336
1.68042	-0.136678	-0.398445	-0.376034	-0.494322	-0.683006	-0.620657	-0.789468	-0.912492			1.68042	-0.136678	107.638	215.696	323.614	431.461	539.559	647.426	755.339
1.68708	-0.136229	-0.394308	-0.382387	-0.494456	-0.68603	-0.62312	-0.784251	-0.909659			1.68708	-0.136229	107.642	215.69	323.613	431.458	539.557	647.432	755.342
1.69375	-0.138816	-0.393867	-0.392437	-0.494491	-0.699781	-0.632195	-0.780162	-0.905093			1.69375	-0.138816	107.642	215.679	323.613	431.444	539.548	647.436	755.347
1.70042	-0.14596	-0.395485	-0.404545	-0.502455	-0.719596	-0.649801	-0.784445	-0.906992			1.70042	-0.14596	107.64	215.667	323.605	431.424	539.53	647.431	755.345
1.70708	-0.15795	-0.392282	-0.414217	-0.514311	-0.739775	-0.669328	-0.800249	-0.921366			1.70708	-0.15795	107.644	215.658	323.594	431.404	539.51	647.416	755.33
1.71375	-0.166417	-0.381698	-0.415553	-0.518747	-0.74826	-0.679675	-0.814916	-0.936509			1.71375	-0.166417	107.654	215.656	323.589	431.396	539.5	647.401	755.315
1.72042	-0.164351	-0.369982	-0.411467	-0.512499	-0.742064	-0.679674	-0.816664	-0.942073			1.72042	-0.164351	107.666	215.66	323.595	431.402	539.5	647.399	755.31
1.72708	-0.156217	-0.36234	-0.411931	-0.505994	-0.726713	-0.673153	-0.809007	-0.937753			1.72708	-0.156217	107.674	215.66	323.602	431.417	539.507	647.407	755.314
1.73375	-0.154534	-0.355765	-0.418231	-0.505899	-0.710568	-0.662529	-0.803986	-0.935117			1.73375	-0.154534	107.68	215.654	323.602	431.433	539.517	647.412	755.317
1.74042	-0.159029	-0.354343	-0.4273	-0.506068	-0.700973	-0.650526	-0.799898	-0.932459			1.74042	-0.159029	107.682	215.645	323.602	431.443	539.529	647.416	755.319
1.74708	-0.167359	-0.360571	-0.435911	-0.507168	-0.698515	-0.640915	-0.793923	-0.92553			1.74708	-0.167359	107.675	215.636	323.601	431.445	539.539	647.422	755.326
1.75375	-0.17885	-0.380099	-0.448287	-0.512945	-0.708823	-0.63798	-0.790632	-0.91747			1.75375	-0.17885	107.656	215.624	323.595	431.435	539.542	647.425	755.334
1.76042	-0.19672	-0.406746	-0.465397	-0.530788	-0.731023	-0.646405	-0.799919	-0.919129			1.76042	-0.19672	107.629	215.607	323.577	431.413	539.533	647.416	755.333
1.76708	-0.217901	-0.429806	-0.47892	-0.552763	-0.754822	-0.663159	-0.81967	-0.934588			1.76708	-0.217901	107.606	215.593	323.555	431.389	539.517	647.396	755.317
1.77375	-0.234703	-0.444672	-0.484249	-0.569793	-0.769928	-0.682542	-0.83361	-0.957588			1.77375	-0.234703	107.591	215.588	323.538	431.374	539.497	647.382	755.294
1.78042	-0.244206	-0.449401	-0.486118	-0.578374	-0.776661	-0.694861	-0.839299	-0.979489			1.78042	-0.244206	107.587	215.586	323.53	431.367	539.485	647.376	755.272
1.78708	-0.249759	-0.450964	-0.489111	-0.582016	-0.782662	-0.705327	-0.839607	-0.999824			1.78708	-0.249759	107.585	215.583	323.526	431.361	539.474	647.376	755.252
1.79375	-0.253477	-0.447537	-0.490452	-0.581933	-0.785721	-0.716269	-0.841894	-1.01785			1.79375	-0.253477	107.588	215.581	323.526	431.358	539.464	647.374	755.234
1.80042	-0.254727	-0.444501	-0.487417	-0.57844	-0.784949	-0.72275	-0.842668	-1.02911			1.80042	-0.254727	107.591	215.585	323.529	431.359	539.457	647.373	755.223
1.80708	-0.253614	-0.443745	-0.482845	-0.574045	-0.781401	-0.723061	-0.843462	-1.03086			1.80708	-0.253614	107.592	215.589	323.534	431.362	539.457	647.372	755.221
1.81375	-0.250964	-0.449594	-0.484403	-0.572966	-0.780274	-0.721772	-0.84558	-1.02535			1.81375	-0.250964	107.586	215.588	323.535	431.364	539.458	647.37	755.226
1.82042	-0.251345	-0.459183	-0.485886	-0.578914	-0.781653	-0.727437	-0.857405	-1.02191			1.82042	-0.251345	107.577	215.586	323.529	431.362	539.452	647.358	755.23
1.82708	-0.254131	-0.465254	-0.482897	-0.584451	-0.778338	-0.733632	-0.872589	-1.01945			1.82708	-0.254131	107.571	215.589	323.523	431.366	539.446	647.343	755.232
1.83375	-0.256081	-0.463663	-0.47463	-0.583154	-0.771325	-0.733267	-0.880261	-1.01378			1.83375	-0.256081	107.572	215.597	323.525	431.373	539.447	647.336	755.238
1.84042	-0.254283	-0.455979	-0.46647	-0.575802	-0.764247	-0.728585	-0.877986	-1.00149			1.84042	-0.254283	107.58	215.605	323.532	431.38	539.451	647.338	755.25
1.84708	-0.24864	-0.449947	-0.45853	-0.568293	-0.759816	-0.725258	-0.872343	-0.985353			1.84708	-0.24864	107.586	215.613	323.54	431.384	539.455	647.343	755.266
1.85375	-0.240652	-0.443062	-0.445446	-0.55969	-0.755053	-0.720837	-0.869123	-0.970213			1.85375	-0.240652	107.593	215.626	323.548	431.389	539.459	647.347	755.282
1.86042	-0.232687	-0.437782	-0.430152	-0.548343	-0.746409	-0.70773	-0.862589	-0.955572			1.86042	-0.232687	107.598	215.642	323.56	431.397	539.472	647.353	755.296
1.86708	-0.227493	-0.438673	-0.417692	-0.537196	-0.738303	-0.690893	-0.857872	-0.945133			1.86708	-0.227493	107.597	215.654	323.571	431.406	539.489	647.358	755.307
1.87375	-0.230636	-0.448115	-0.412829	-0.530687	-0.730672	-0.680133	-0.857676	-0.938739			1.87375	-0.230636	107.588	215.659	323.577	431.413	539.5	647.358	755.313
1.88042	-0.241401	-0.465006	-0.413031	-0.528631	-0.723587	-0.67785	-0.862243	-0.935676			1.88042	-0.241401	107.571	215.659	323.579	431.42	539.502	647.354	755.316
1.88708	-0.257257	-0.490707	-0.42395	-0.531643	-0.718549	-0.68208	-0.866178	-0.936273			1.88708	-0.257257	107.545	215.648	323.576	431.425	539.498	647.35	755.315
1.89375	-0.27969	-0.524147	-0.445946	-0.542247	-0.722005	-0.694556	-0.869061	-0.941063			1.89375	-0.27969	107.512	215.626	323.566	431.422	539.485	647.347	755.311
1.90042	-0.311598	-0.567493	-0.475463	-0.560864	-0.734318	-0.720575	-0.874743	-0.950083			1.90042	-0.311598	107.468	215.596	323.547	431.41	539.459	647.341	755.302
1.90708	-0.355225	-0.616557	-0.508315	-0.592674	-0.757667	-0.757652	-0.884515	-0.967008			1.90708	-0.355225	107.419	215.564	323.515	431.386	539.422	647.331	755.285
1.91375	-0.406732	-0.668279	-0.540487	-0.635797	-0.793042	-0.799564	-0.898828	-0.992765			1.91375	-0.406732	107.368	215.531	323.472	431.351	539.38	647.317	755.259
1.92042	-0.463544	-0.716712	-0.569847	-0.684149	-0.837404	-0.841097	-0.920354	-1.02526			1.92042	-0.463544	107.319	215.502	323.424	431.306	539.339	647.295	755.226
1.92708	-0.518927	-0.751684	-0.589083	-0.723851	-0.880404	-0.876551	-0.94522	-1.05823			1.92708	-0.518927	107.284	215.483	323.384	431.263	539.303	647.271	755.193
1.93375	-0.561762	-0.772723	-0.599631	-0.749547	-0.914141	-0.902461	-0.96755	-1.08867			1.93375	-0.561762	107.263	215.472	323.358	431.23	539.277	647.248	755.163
1.94042	-0.587015	-0.776225	-0.606948	-0.764253	-0.936941	-0.919099	-0.985174	-1.11487			1.94042	-0.587015	107.26	215.465	323.344	431.207	539.261	647.231	755.137
1.94708	-0.592155	-0.762669	-0.608173	-0.764713	-0.942002	-0.925753	-0.993652	-1.1305			1.94708	-0.592155	107.273	215.464	323.343	431.202	539.254	647.222	755.121
1.95375	-0.575825	-0.73349	-0.599975	-0.751387	-0.926795	-0.915363	-0.985905	-1.12705			1.95375	-0.575825	107.302	215.472	323.356	431.217	539.264	647.23	755.125
1.96042	-0.544702	-0.693484	-0.582858	-0.72885	-0.89578	-0.889813	-0.962411	-1.11118			1.96042	-0.544702	107.342	215.489	323.379	431.248	539.29	647.253	755.141
1.96708	-0.509158	-0.647829	-0.560568	-0.704763	-0.859571	-0.857339	-0.929252	-1.08947			1.96708	-0.509158	107.388	215.511	323.403	431.284	539.322	647.287	755.162
1.97375	-0.471464	-0.603366	-0.534225	-0.678769	-0.823647	-0.822565	-0.892989	-1.06084			1.97375	-0.471464	107.433	215.538	323.429	431.32	539.357	647.323	755.191
1.98042	-0.433355	-0.559613	-0.500486	-0.64646	-0.78945	-0.78546	-0.858694	-1.02273			1.98042	-0.433355	107.476	215.571	323.461	431.354	539.394	647.357	755.229
1.98708	-0.394487	-0.519464	-0.459383	-0.608573	-0.759088	-0.745086	-0.823164	-0.972414			1.98708	-0.394487	107.516	215.613	323.499	431.385	539.435	647.393	755.279
1.99375	-0.354674	-0.469855	-0.402144	-0.559642	-0.72263	-0.700105	-0.785735	-0.917342			1.99375	-0.354674	107.566	215.67	323.548	431.421	539.48	647.43	755.334
2.00042	-0.294125	-0.390741	-0.310632	-0.485433	-0.661836	-0.638651	-0.730908	-0.845349			2.00042	-0.294125	107.645	215.761	323.622	431.482	539.541	647.485	755.406
2.00708	-0.193772	-0.256341	-0.163357	-0.363763	-0.549629	-0.536369	-0.641045	-0.742135			2.00708	-0.193772	107.78	215.909	323.744	431.594	539.643	647.575	755.51
2.01375	-0.035423	-0.0239421	0.0795316	-0.163217	-0.350491	-0.361679	-0.485557	-0.57711			2.01375	-0.035423	108.012	216.151	323.945	431.793	539.818	647.73	755.675
2.02042	0.219562	0.352262	0.466703	0.157537	-0.0208447	-0.0728265	-0.221989	-0.306866			2.02042	0.219562	108.388	216.539	324.265	432.123	540.107	647.994	755.945
2.02708	0.632098	0.936459	1.05758	0.655451	0.495858	0.382559	0.196746	0.11473			2.02708	0.632098	108.972	217.129	324.763	432.64	540.562	648.413	756.366
2.03375	1.26378	1.77716	1.90113	1.38502	1.25219	1.06505	0.830816	0.746893			2.03375	1.26378	109.813	217.973	325.493	433.396	541.245	649.047	756.999
2.04042	2.15595	2.92107	3.04552	2.39801	2.29907	2.02546	1.72918	1.64096			2.04042	2.15595	110.957	219.117	326.506	434.443	542.205	649.945	757.893
2.04708	3.35662	4.40309	4.53517	3.73819	3.67545	3.30665	2.94082	2.8526			2.04708	3.35662	112.439	220.607	327.846	435.819	543.486	651.157	759.104
2.05375	4.90683	6.25562	6.40296	5.44145	5.40892	4.939	4.50104	4.41854			2.05375	4.90683	114.292	222.475	329.549	437.553	545.119	652.717	760.67
2.06042	6.83999	8.51566	8.68017	7.53608	7.53389	6.95417	6.44088	6.3622			2.06042	6.83999	116.552	224.752	331.644	439.678	547.134	654.657	762.614
2.06708	9.18299	11.2189	11.3977	10.0519	10.0834	9.38907	8.79198	8.71712			2.06708	9.18299	119.255	227.47	334.16	442.227	549.569	657.008	764.969
2.07375	11.974	14.4268	14.6165	13.0352	13.1094	12.2854	11.5858	11.5196			2.07375	11.974	122.463	230.688	337.143	445.253	552.465	659.802	767.771
2.08042	15.2865	18.2336	18.4324	16.5694	16.6889	15.7158	14.8892	14.8401			2.08042	15.2865	126.27	234.504	340.677	448.833	555.896	663.105	771.092
2.08708	19.2237	22.7638	22.9717	20.7684	20.9398	19.7827	18.8022	18.7745			2.08708	19.2237	130.8	239.044	344.876	453.084	559.962	667.018	775.026
2.09375	23.9138	28.1296	28.3423	25.7583	25.9951	24.62	23.4574	23.4541			2.09375	23.9138	136.166	244.414	349.866	458.139	564.8	671.673	779.706
2.10042	29.4605	34.3688	34.5829	31.615	31.9269	30.3162	28.9584	28.9889			2.10042	29.4605	142.405	250.655	355.723	464.071	570.496	677.174	785.241
2.10708	35.8836	41.4183	41.6219	38.3233	38.702	36.8653	35.3233	35.3958			2.10708	35.8836	149.454	257.694	362.431	470.846	577.045	683.539	791.648
2.11375	43.0931	49.0905	49.2741	45.7476	46.1688	44.1527	42.4737	42.5839			2.11375	43.0931	157.126	265.346	369.855	478.313	584.332	690.689	798.836
2.12042	50.886	57.116	57.2681	53.6449	54.0833	51.9567	50.2093	50.3462			2.12042	50.886	165.152	273.34	377.753	486.227	592.137	698.425	806.598
2.12708	58.9774	65.2216	65.3365	61.73	62.1626	60.0062	58.2559	58.4095			2.12708	58.9774	173.258	281.408	385.838	494.306	600.186	706.472	814.661
2.13375	67.107	73.3158	73.4131	69.8163	70.233	68.0792	66.355	66.5243			2.13375	67.107	181.352	289.485	393.924	502.377	608.259	714.571	822.776
2.14042	75.2455	81.6954	81.817	78.0264	78.4502	76.2331	74.4825	74.6737			2.14042	75.2455	189.731	297.889	402.134	510.594	616.413	722.698	830.925
2.14708	83.7906	91.1282	91.3085	86.9329	87.4291	84.9584	83.0324	83.2723			2.14708	83.7906	199.164	307.38	411.041	519.573	625.138	731.248	839.524
2.15375	93.5987	102.662	102.854	97.4813	98.1286	95.1488	92.8362	93.1624			2.15375	93.5987	210.698	318.926	421.589	530.272	635.329	741.052	849.414
2.16042	105.734	117.085	117.067	110.551	111.377	107.743	104.885	105.302			2.16042	105.734	225.121	333.138	434.658	543.52	647.923	753.101	861.554
2.16708	120.875	134.22	133.519	126.272	127.175	123.063	119.721	120.132			2.16708	120.875	242.256	349.591	450.38	559.318	663.242	767.937	876.384
2.17375	138.567	152.388	150.325	143.417	144.139	140.157	136.738	136.9			2.17375	138.567	260.424	366.397	467.525	576.283	680.336	784.954	893.152
2.18042	156.799	168.545	164.434	159.353	159.532	156.618	153.828	153.387			2.18042	156.799	276.581	380.506	483.461	591.676	696.798	802.044	909.639
2.18708	172.297	179.124	172.537	170.707	170.007	169.139	167.773	166.355			2.18708	172.297	287.16	388.609	494.815	602.151	709.319	815.989	922.607
2.19375	181.486	181.176	172.13	174.435	172.662	174.533	175.213	172.557			2.19375	181.486	289.212	388.202	498.543	604.805	714.713	823.428	928.809
2.20042	181.636	173.324	162.322	168.814	165.98	170.76	173.735	169.797			2.20042	181.636	281.36	378.394	492.922	598.124	710.94	821.951	926.048
2.20708	171.738	156.235	144.177	154.024	150.363	157.616	162.661	157.653			2.20708	171.738	264.271	360.249	478.131	582.507	697.796	810.877	913.904
2.21375	152.894	132.504	120.491	132.181	128.106	136.884	143.333	137.69			2.21375	152.894	240.54	336.563	456.289	560.25	677.064	791.549	893.942
2.22042	128.051	105.894	94.9393	106.755	102.74	111.85	118.79	113.058			2.22042	128.051	213.93	311.011	430.863	534.884	652.03	767.006	869.31
2.22708	101.127	80.1697	70.9372	81.4749	77.9063	86.2794	92.8321	87.5239			2.22708	101.127	188.206	287.009	405.583	510.05	626.459	741.048	843.776
2.23375	75.7859	58.0516	50.7503	59.2457	56.3216	63.2845	68.8522	64.3265			2.23375	75.7859	166.088	266.822	383.354	488.465	603.464	717.068	820.578
2.24042	54.4743	40.773	35.2207	41.555	39.2957	44.6386	48.9936	45.3925			2.24042	54.4743	148.809	251.293	365.663	471.44	584.818	697.209	801.644
2.24708	38.1283	28.282	24.0891	28.5608	26.8774	30.7342	33.955	31.2285			2.24708	38.1283	136.318	240.161	352.669	459.021	570.914	682.171	787.48
2.25375	26.4855	19.7908	16.5259	19.5976	18.3538	21.0161	23.3541	21.3461			2.25375	26.4855	127.827	232.598	343.706	450.498	561.196	671.57	777.598
2.26042	18.6666	14.2963	11.5888	13.7024	12.7611	14.5494	16.2943	14.8228			2.26042	18.6666	122.332	227.661	337.81	444.905	554.729	664.51	771.075
2.26708	13.6474	10.8847	8.46281	9.97097	9.22024	10.4078	11.8097	10.7134			2.26708	13.6474	118.921	224.535	334.079	441.364	550.588	660.025	766.965
2.27375	10.5451	8.84252	6.5332	7.68829	7.05301	7.84611	9.08833	8.24194			2.27375	10.5451	116.878	222.605	331.796	439.197	548.026	657.304	764.494
2.28042	8.68988	7.65823	5.36989	6.33562	5.76399	6.31106	7.51114	6.8326			2.28042	8.68988	115.694	221.442	330.443	437.908	546.491	655.727	763.084
2.28708	7.61187	6.97808	4.67448	5.55349	5.00901	5.41112	6.63865	6.0755			2.28708	7.61187	115.014	220.746	329.661	437.153	545.591	654.854	762.327
2.29375	6.98181	6.5705	4.24258	5.10209	4.55791	4.88256	6.17261	5.68672			2.29375	6.98181	114.606	220.315	329.21	436.702	545.062	654.388	761.938
2.30042	6.5841	6.29226	3.95242	4.82906	4.27349	4.55978	5.91367	5.47689			2.30042	6.5841	114.328	220.024	328.937	436.417	544.74	654.129	761.729
2.30708	6.28781	6.05022	3.73041	4.63235	4.06294	4.33613	5.7342	5.32984			2.30708	6.28781	114.086	219.802	328.74	436.207	544.516	653.95	761.582
2.31375	6.01132	5.79026	3.52529	4.44269	3.85782	4.13828	5.54926	5.16875			2.31375	6.01132	113.826	219.597	328.551	436.002	544.318	653.765	761.42
2.32042	5.70853	5.48546	3.30584	4.21875	3.62666	3.91931	5.31561	4.9494			2.32042	5.70853	113.521	219.378	328.327	435.771	544.099	653.531	761.201
2.32708	5.36292	5.13394	3.06447	3.95595	3.36847	3.66479	5.02008	4.66149			2.32708	5.36292	113.17	219.136	328.064	435.512	543.845	653.236	760.913
2.33375	4.98106	4.74635	2.80705	3.65951	3.09136	3.38394	4.66873	4.31635			2.33375	4.98106	112.782	218.879	327.767	435.235	543.564	652.884	760.568
2.34042	4.57575	4.33447	2.54156	3.33628	2.79693	3.08273	4.27152	3.93154			2.34042	4.57575	112.37	218.613	327.444	434.941	543.263	652.487	760.183
2.34708	4.16137	3.91586	2.27459	3.00092	2.49427	2.7668	3.84952	3.52241			2.34708	4.16137	111.952	218.347	327.109	434.638	542.947	652.065	759.774
2.35375	3.75159	3.5154	2.01718	2.66991	2.20255	2.4441	3.42687	3.10882			2.35375	3.75159	111.551	218.089	326.778	434.346	542.624	651.643	759.361
2.36042	3.36535	3.14559	1.78422	2.36803	1.93612	2.13665	3.02441	2.71685			2.36042	3.36535	111.182	217.856	326.476	434.08	542.316	651.24	758.969
2.36708	3.0129	2.81478	1.58788	2.10014	1.6955	1.85856	2.65051	2.3582			2.36708	3.0129	110.851	217.66	326.208	433.839	542.038	650.866	758.61
2.37375	2.70457	2.52281	1.42895	1.87111	1.48619	1.61707	2.31166	2.03796			2.37375	2.70457	110.559	217.501	325.979	433.63	541.797	650.527	758.29
2.38042	2.4414	2.26843	1.29998	1.67783	1.30948	1.41161	2.01845	1.75714			2.38042	2.4414	110.304	217.372	325.786	433.453	541.591	650.234	758.009
2.38708	2.21782	2.0468	1.19183	1.50969	1.16026	1.23997	1.76817	1.51544			2.38708	2.21782	110.083	217.264	325.618	433.304	541.42	649.984	757.767
2.39375	2.02631	1.85258	1.09823	1.36246	1.02936	1.09852	1.54947	1.30629			2.39375	2.02631	109.889	217.17	325.47	433.173	541.278	649.765	757.558
2.40042	1.86187	1.68123	1.01223	1.23159	0.913261	0.982382	1.35356	1.12039			2.40042	1.86187	109.717	217.084	325.339	433.057	541.162	649.569	757.372
2.40708	1.71863	1.52805	0.931051	1.11392	0.814337	0.885638	1.17837	0.951394			2.40708	1.71863	109.564	217.003	325.222	432.958	541.065	649.394	757.203
2.41375	1.59088	1.39383	0.861681	1.00918	0.727699	0.799475	1.02583	0.797423			2.41375	1.59088	109.43	216.934	325.117	432.872	540.979	649.242	757.049
2.42042	1.47724	1.27774	0.799468	0.9186	0.649728	0.721997	0.891209	0.66185			2.42042	1.47724	109.314	216.871	325.026	432.794	540.902	649.107	756.914
2.42708	1.37529	1.17858	0.740848	0.838826	0.575646	0.650766	0.766849	0.540351			2.42708	1.37529	109.215	216.813	324.947	432.719	540.831	648.983	756.792
2.43375	1.28152	1.08495	0.682979	0.762435	0.506786	0.586361	0.654007	0.430847			2.43375	1.28152	109.121	216.755	324.87	432.651	540.766	648.87	756.683
2.44042	1.18809	0.98527	0.622874	0.678504	0.433651	0.52141	0.550083	0.333122			2.44042	1.18809	109.021	216.695	324.786	432.577	540.701	648.766	756.585
2.44708	1.08726	0.878747	0.556405	0.588397	0.352424	0.451426	0.454973	0.241827			2.44708	1.08726	108.915	216.628	324.696	432.496	540.631	648.671	756.494
2.45375	0.979833	0.770732	0.480815	0.495594	0.26767	0.378917	0.362806	0.151567			2.45375	0.979833	108.807	216.553	324.603	432.412	540.559	648.579	756.403
2.46042	0.873671	0.67121	0.407042	0.40391	0.185865	0.302534	0.273333	0.0568488			2.46042	0.873671	108.707	216.479	324.512	432.33	540.482	648.489	756.309
2.46708	0.776327	0.578622	0.341634	0.318113	0.111942	0.226446	0.193155	-0.0342959			2.46708	0.776327	108.615	216.414	324.426	432.256	540.406	648.409	756.217
2.47375	0.689132	0.49733	0.286568	0.244086	0.042402	0.151474	0.119788	-0.1172			2.47375	0.689132	108.533	216.358	324.352	432.186	540.331	648.336	756.135
2.48042	0.615609	0.430836	0.240102	0.189868	-0.0156541	0.0854141	0.0524642	-0.194061			2.48042	0.615609	108.467	216.312	324.298	432.128	540.265	648.268	756.058
2.48708	0.55726	0.373341	0.197388	0.151906	-0.0625168	0.0259072	-0.00922251	-0.259562			2.48708	0.55726	108.409	216.269	324.26	432.081	540.206	648.207	755.992
2.49375	0.50591	0.32211	0.15617	0.117163	-0.105258	-0.0345177	-0.0682018	-0.316157			2.49375	0.50591	108.358	216.228	324.225	432.039	540.145	648.148	755.936
2.50042	0.452777	0.261765	0.10727	0.0744491	-0.152671	-0.0947091	-0.12658	-0.362615			2.50042	0.452777	108.298	216.179	324.182	431.991	540.085	648.089	755.889
2.50708	0.388581	0.19341	0.0498823	0.0210128	-0.208109	-0.156757	-0.192684	-0.407738			2.50708	0.388581	108.229	216.122	324.129	431.936	540.023	648.023	755.844
2.51375	0.321937	0.125026	-0.0103953	-0.0383619	-0.261525	-0.213408	-0.258374	-0.453877			2.51375	0.321937	108.161	216.062	324.07	431.882	539.966	647.957	755.798
2.52042	0.259347	0.0640086	-0.0680753	-0.0995899	-0.308508	-0.265821	-0.319056	-0.501685			2.52042	0.259347	108.1	216.004	324.008	431.835	539.914	647.897	755.75
2.52708	0.201172	0.0130386	-0.120953	-0.159734	-0.35058	-0.312553	-0.373893	-0.552231			2.52708	0.201172	108.049	215.951	323.948	431.793	539.867	647.842	755.699
2.53375	0.146487	-0.0377877	-0.172733	-0.2165	-0.393516	-0.354116	-0.427148	-0.603578			2.53375	0.146487	107.998	215.899	323.891	431.75	539.826	647.789	755.648
2.54042	0.0904234	-0.0871682	-0.219729	-0.271957	-0.438504	-0.395495	-0.482258	-0.660118			2.54042	0.0904234	107.949	215.852	323.836	431.705	539.784	647.734	755.592
2.54708	0.0419362	-0.130422	-0.259645	-0.321295	-0.479545	-0.433943	-0.531699	-0.713374			2.54708	0.0419362	107.906	215.812	323.787	431.664	539.746	647.684	755.538
2.55375	0.00156272	-0.166545	-0.295292	-0.361782	-0.514652	-0.474835	-0.57398	-0.758993			2.55375	0.00156272	107.869	215.777	323.746	431.629	539.705	647.642	755.493
2.56042	-0.0344797	-0.195322	-0.324545	-0.392238	-0.547282	-0.517868	-0.612883	-0.795512			2.56042	-0.0344797	107.841	215.747	323.716	431.597	539.662	647.603	755.456
2.56708	-0.0673396	-0.220769	-0.349992	-0.419504	-0.578885	-0.560272	-0.647174	-0.823603			2.56708	-0.0673396	107.815	215.722	323.688	431.565	539.62	647.569	755.428
2.57375	-0.0996249	-0.243424	-0.3736	-0.44663	-0.60861	-0.596255	-0.679936	-0.85112			2.57375	-0.0996249	107.793	215.698	323.661	431.535	539.584	647.536	755.401
2.58042	-0.123881	-0.264818	-0.399763	-0.471262	-0.633883	-0.620554	-0.708484	-0.881099			2.58042	-0.123881	107.771	215.672	323.637	431.51	539.559	647.507	755.371
2.58708	-0.147045	-0.288492	-0.428205	-0.494705	-0.656191	-0.643607	-0.736893	-0.918091			2.58708	-0.147045	107.747	215.644	323.613	431.488	539.536	647.479	755.334
2.59375	-0.169785	-0.316654	-0.455414	-0.520493	-0.677586	-0.663549	-0.768693	-0.958951			2.59375	-0.169785	107.719	215.617	323.587	431.466	539.516	647.447	755.293
2.60042	-0.193634	-0.352596	-0.482295	-0.553118	-0.697846	-0.680325	-0.802555	-1.00044			2.60042	-0.193634	107.683	215.59	323.555	431.446	539.499	647.413	755.251
2.60708	-0.216391	-0.38983	-0.506655	-0.587021	-0.715274	-0.692526	-0.836756	-1.03989			2.60708	-0.216391	107.646	215.565	323.521	431.429	539.487	647.379	755.212
2.61375	-0.233792	-0.420637	-0.529356	-0.615121	-0.730327	-0.703552	-0.864171	-1.06873			2.61375	-0.233792	107.615	215.543	323.493	431.414	539.476	647.352	755.183
2.62042	-0.253675	-0.443042	-0.546992	-0.634568	-0.746745	-0.716793	-0.884531	-1.08337			2.62042	-0.253675	107.593	215.525	323.473	431.397	539.463	647.331	755.168
2.62708	-0.276786	-0.458105	-0.557764	-0.644352	-0.765201	-0.731897	-0.900012	-1.08741			2.62708	-0.276786	107.578	215.514	323.464	431.379	539.448	647.316	755.164
2.63375	-0.301862	-0.467686	-0.560193	-0.643736	-0.778013	-0.74998	-0.905538	-1.08006			2.63375	-0.301862	107.568	215.512	323.464	431.366	539.43	647.31	755.172
2.64042	-0.319477	-0.468518	-0.560548	-0.636871	-0.784007	-0.763691	-0.898358	-1.0643			2.64042	-0.319477	107.567	215.511	323.471	431.36	539.416	647.317	755.187
2.64708	-0.331482	-0.461658	-0.560363	-0.629688	-0.787513	-0.771751	-0.883659	-1.04435			2.64708	-0.331482	107.574	215.512	323.478	431.356	539.408	647.332	755.207
2.65375	-0.338516	-0.450661	-0.55938	-0.624533	-0.788594	-0.774737	-0.87162	-1.03041			2.65375	-0.338516	107.585	215.513	323.483	431.355	539.405	647.344	755.221
2.66042	-0.338818	-0.442176	-0.562815	-0.624901	-0.786606	-0.777564	-0.8662	-1.02308			2.66042	-0.338818	107.594	215.509	323.483	431.357	539.402	647.35	755.229
2.66708	-0.334266	-0.433707	-0.568175	-0.630795	-0.779113	-0.780473	-0.862125	-1.019			2.66708	-0.334266	107.602	215.504	323.477	431.365	539.399	647.354	755.233
2.67375	-0.33194	-0.429841	-0.579091	-0.640859	-0.772567	-0.783069	-0.858845	-1.01763			2.67375	-0.33194	107.606	215.493	323.467	431.371	539.397	647.357	755.234
2.68042	-0.343004	-0.439421	-0.597255	-0.655833	-0.775071	-0.792314	-0.862757	-1.0225			2.68042	-0.343004	107.597	215.475	323.452	431.369	539.387	647.353	755.229
2.68708	-0.366639	-0.466136	-0.624446	-0.676065	-0.789125	-0.813624	-0.881623	-1.03564			2.68708	-0.366639	107.57	215.447	323.432	431.355	539.366	647.334	755.216
2.69375	-0.393615	-0.513437	-0.665548	-0.703911	-0.814387	-0.848355	-0.916705	-1.0569			2.69375	-0.393615	107.523	215.406	323.404	431.329	539.331	647.299	755.195
2.70042	-0.430115	-0.642224	-0.775739	-0.761708	-0.873272	-0.906416	-0.972756	-1.09483			2.70042	-0.430115	107.394	215.296	323.346	431.271	539.273	647.243	755.157
2.70708	-0.568676	-1.28929	-1.37273	-1.03457	-1.16954	-1.11964	-1.15185	-1.24388			2.70708	-0.568676	106.747	214.699	323.073	430.974	539.06	647.064	755.008
2.71375	-1.33707	-4.11895	-4.01547	-2.41563	-2.62849	-2.21309	-2.03993	-2.03087			2.71375	-1.33707	103.917	212.056	321.692	429.515	537.967	646.176	754.221
2.72042	-4.5314	-12.9719	-12.2385	-7.40775	-7.76766	-6.45382	-5.6658	-5.23712			2.72042	-4.5314	95.0641	203.833	316.7	424.376	533.726	642.55	751.015
2.72708	-13.865	-33.0501	-30.716	-20.2112	-20.6691	-18.0904	-16.2735	-14.504			2.72708	-13.865	74.9859	185.356	303.897	411.475	522.089	631.942	741.748
2.73375	-33.7383	-67.2989	-61.9326	-44.4978	-44.7169	-41.5391	-38.964	-34.1117			2.73375	-33.7383	40.7371	154.139	279.61	387.427	498.641	609.252	722.14
2.74042	-65.794	-112.495	-102.742	-79.7878	-79.1616	-77.5267	-75.7194	-65.6119			2.74042	-65.794	-4.45871	113.33	244.32	352.982	462.653	572.496	690.64
2.74708	-106.113	-159.481	-144.785	-120.05	-118.027	-120.693	-121.99	-105.099			2.74708	-106.113	-51.4452	71.2868	204.058	314.117	419.486	526.226	651.153
2.75375	-146.39	-197.649	-178.652	-156.501	-152.958	-161.688	-167.944	-144.422			2.75375	-146.39	-89.6129	37.4198	167.607	279.186	378.492	480.272	611.83
2.76042	-177.965	-218.772	-197.155	-181.407	-176.713	-191.542	-203.222	-175.16			2.76042	-177.965	-110.736	18.917	142.701	255.431	348.638	444.994	581.092
2.76708	-194.512	-218.142	-196.23	-189.683	-184.59	-204.074	-220.225	-191.159			2.76708	-194.512	-110.106	19.8423	134.424	247.554	336.106	427.991	565.093
2.77375	-192.667	-195.301	-175.569	-179.373	-174.855	-196.412	-214.984	-189.155			2.77375	-192.667	-87.2648	40.5032	144.735	257.289	343.768	433.232	567.097
2.78042	-172.889	-155.801	-140.304	-152.976	-150.06	-170.116	-188.125	-169.626			2.78042	-172.889	-47.765	75.7677	171.132	282.083	370.064	460.091	586.626
2.78708	-140.756	-110.167	-99.9418	-117.887	-117.32	-132.237	-146.441	-138.066			2.78708	-140.756	-2.13112	116.13	206.22	314.823	407.943	501.775	618.186
2.79375	-105.248	-68.6409	-63.4539	-83.0134	-84.937	-92.683	-100.939	-103.249			2.79375	-105.248	39.395	152.618	241.094	347.207	447.497	547.276	653.003
2.80042	-74.0004	-36.4489	-35.1558	-54.1712	-58.1447	-59.0385	-61.1802	-72.4855			2.80042	-74.0004	71.587	180.916	269.937	373.999	481.141	587.036	683.766
2.80708	-50.0643	-13.4954	-14.6856	-32.5386	-37.771	-33.7308	-31.2435	-48.6342			2.80708	-50.0643	94.5406	201.386	291.569	394.373	506.449	616.972	707.618
2.81375	-32.6004	2.65887	0.161672	-16.4525	-22.1521	-15.3811	-10.2682	-30.7636			2.81375	-32.6004	110.695	216.234	307.655	409.992	524.799	637.948	725.488
2.82042	-19.536	14.6354	11.6442	-3.73463	-9.30653	-1.60652	4.3807	-16.757			2.82042	-19.536	122.671	227.716	320.373	422.837	538.573	652.596	739.495
2.82708	-9.0219	24.6138	21.6717	7.46724	2.37571	9.67769	15.2915	-4.70223			2.82708	-9.0219	132.65	237.744	331.575	434.52	549.857	663.507	751.549
2.83375	0.323105	34.3373	31.7757	18.5369	14.1034	20.098	24.6094	6.85577			2.83375	0.323105	142.373	247.848	342.645	446.247	560.278	672.825	763.107
2.84042	9.50184	45.1119	43.0281	30.4512	26.7625	30.9424	34.007	18.9408			2.84042	9.50184	153.148	259.1	354.559	458.906	571.122	682.223	775.193
2.84708	19.1961	57.7465	56.05	43.8777	40.9112	43.1104	44.6563	32.2633			2.84708	19.1961	165.782	272.122	367.986	473.055	583.29	692.872	788.515
2.85375	29.812	72.5984	71.0882	59.1696	56.8113	57.1014	57.2035	47.2199			2.85375	29.812	180.634	287.16	383.277	488.955	597.281	705.419	803.472
2.86042	41.5297	89.5976	88.0508	76.3604	74.4513	73.0594	71.8961	63.9382			2.86042	41.5297	197.634	304.123	400.468	506.595	613.239	720.112	820.19
2.86708	54.3051	108.381	106.6	95.1706	93.5678	90.7923	88.6079	82.2445			2.86708	54.3051	216.417	322.672	419.279	525.712	630.972	736.824	838.496
2.87375	67.9647	128.622	126.515	115.287	113.894	109.985	106.978	101.805			2.87375	67.9647	236.658	342.587	439.395	546.037	650.165	755.194	858.057
2.88042	82.4713	150.473	148.127	136.866	135.68	130.697	126.91	122.593			2.88042	82.4713	258.509	364.199	460.974	567.824	670.877	775.125	878.845
2.88708	98.1648	174.516	172.083	160.715	159.952	153.906	149.248	145.558			2.88708	98.1648	282.552	388.155	484.823	592.096	694.086	797.464	901.809
2.89375	115.49	200.703	198.221	187.509	187.646	181.09	175.717	172.507			2.89375	115.49	308.739	414.293	511.617	619.79	721.27	823.933	928.758
2.90042	134.135	227.136	224.504	216.332	218.029	212.566	207.388	204.562			2.90042	134.135	335.172	440.576	540.439	650.173	752.745	855.604	960.813
2.90708	152.369	250.077	247.188	244.048	247.933	246.025	242.787	240.291			2.90708	152.369	358.113	463.26	568.156	680.077	786.205	891.003	996.542
2.91375	167.391	265.2	262.045	266.151	272.597	276.744	277.523	275.347			2.91375	167.391	373.236	478.117	590.258	704.741	816.924	925.738	1031.6
2.92042	176.294	268.895	265.512	278.166	287.152	299.112	305.636	303.83			2.92042	176.294	376.931	481.584	602.274	719.295	839.292	953.852	1060.08
2.92708	176.849	259.074	255.552	276.735	287.784	308.117	321.308	319.915			2.92708	176.849	367.11	471.624	600.843	719.927	848.297	969.524	1076.17
2.93375	168.025	235.949	232.509	260.57	272.806	300.531	320.172	319.208			2.93375	168.025	343.985	448.581	584.678	704.95	840.711	968.387	1075.46
2.94042	150.54	202.575	199.565	231.377	243.711	276.222	300.756	300.227			2.94042	150.54	310.611	415.636	555.485	675.855	816.402	948.971	1056.48
2.94708	127.041	164.195	161.931	193.775	205.192	238.853	265.623	265.541			2.94708	127.041	272.231	378.003	517.883	637.336	779.033	913.839	1021.79
2.95375	101.336	126.422	125.017	153.768	163.568	194.852	220.897	221.265			2.95375	101.336	234.458	341.089	477.876	595.711	735.032	869.113	977.516
2.96042	77.0198	93.3811	92.7388	116.611	124.495	151.01	173.987	174.758			2.96042	77.0198	201.417	308.811	440.718	556.639	691.19	822.202	931.01
2.96708	56.42	66.9963	66.9167	85.4907	91.5028	112.305	130.976	132.071			2.96708	56.42	175.032	282.989	409.599	523.647	652.484	779.192	888.322
2.97375	40.3897	47.3514	47.6313	61.4243	65.8256	81.1344	95.3108	96.6412			2.97375	40.3897	155.387	263.703	385.532	497.969	621.314	743.527	852.893
2.98042	28.6956	33.492	33.9665	43.9152	47.0635	57.751	67.935	69.4232			2.98042	28.6956	141.528	250.038	368.023	479.207	597.931	716.151	825.675
2.98708	20.5726	24.1113	24.6487	31.7454	33.9978	41.156	48.161	49.7431			2.98708	20.5726	132.147	240.721	355.853	466.142	581.336	696.377	805.995
2.99375	15.1273	17.9354	18.4399	23.5421	25.1965	29.8685	34.5503	36.1691			2.99375	15.1273	125.971	234.512	347.65	457.34	570.048	682.766	792.421
3.00042	11.5519	13.9054	14.3198	18.0872	19.3609	22.3963	25.4985	27.1102			3.00042	11.5519	121.941	230.392	342.195	451.505	562.576	673.714	783.362
3.00708	9.20655	11.243	11.5501	14.4441	15.4822	17.488	19.5725	21.1494			3.00708	9.20655	119.279	227.622	338.552	447.626	557.668	667.788	777.401
3.01375	7.63903	9.42405	9.63433	11.9608	12.8538	14.2231	15.6713	17.2015			3.01375	7.63903	117.46	225.706	336.069	444.998	554.403	663.887	773.453
3.02042	6.55276	8.12135	8.25725	10.2127	11.009	11.9819	13.032	14.5164			3.02042	6.55276	116.157	224.329	334.321	443.153	552.162	661.248	770.768
3.02708	5.7628	7.13112	7.22077	8.92779	9.65397	10.3739	11.1663	12.6126			3.02708	5.7628	115.167	223.293	333.036	441.798	550.554	659.382	768.864
3.03375	5.15684	6.33918	6.40641	7.9348	8.60727	9.15724	9.77406	11.1917			3.03375	5.15684	114.375	222.478	332.043	440.751	549.337	657.99	767.443
3.04042	4.67339	5.68477	5.74485	7.13638	7.76681	8.18996	8.67977	10.0745			3.04042	4.67339	113.721	221.817	331.244	439.911	548.37	656.896	766.326
3.04708	4.27702	5.13472	5.19242	6.47595	7.07256	7.39148	7.78654	9.16174			3.04708	4.27702	113.171	221.264	330.584	439.216	547.571	656.002	765.413
3.05375	3.94684	4.66305	4.71836	5.91791	6.48443	6.71464	7.03627	8.3943			3.05375	3.94684	112.699	220.79	330.026	438.628	546.894	655.252	764.646
3.06042	3.66292	4.25244	4.30442	5.43594	5.97609	6.1302	6.39329	7.73368			3.06042	3.66292	112.288	220.376	329.544	438.12	546.31	654.609	763.985
3.06708	3.41409	3.89241	3.94105	5.01561	5.53077	5.62095	5.83642	7.15678			3.06708	3.41409	111.928	220.013	329.123	437.675	545.801	654.052	763.409
3.07375	3.19383	3.57221	3.61751	4.64635	5.13501	5.17589	5.34961	6.64852			3.07375	3.19383	111.608	219.689	328.754	437.279	545.356	653.565	762.9
3.08042	2.99396	3.2813	3.32517	4.314	4.77752	4.77994	4.91656	6.19544			3.08042	2.99396	111.317	219.397	328.422	436.921	544.96	653.132	762.447
3.08708	2.81	3.01687	3.06408	4.01028	4.45426	4.42499	4.52757	5.78547			3.08708	2.81	111.053	219.136	328.118	436.598	544.605	652.743	762.037
3.09375	2.64116	2.78132	2.83615	3.73473	4.16703	4.10892	4.18039	5.41445			3.09375	2.64116	110.817	218.908	327.843	436.311	544.289	652.396	761.666
3.10042	2.49004	2.57164	2.63649	3.48752	3.91331	3.82504	3.87144	5.07927			3.10042	2.49004	110.608	218.708	327.595	436.057	544.005	652.087	761.331
3.10708	2.3586	2.381	2.45443	3.2663	3.68602	3.56575	3.59408	4.77568			3.10708	2.3586	110.417	218.526	327.374	435.83	543.746	651.81	761.027
3.11375	2.24199	2.20674	2.28875	3.06746	3.47753	3.32496	3.34205	4.496			3.11375	2.24199	110.243	218.361	327.175	435.621	543.505	651.558	760.748
3.12042	2.13724	2.05284	2.14296	2.89133	3.28982	3.10406	3.11476	4.24057			3.12042	2.13724	110.089	218.215	326.999	435.434	543.284	651.331	760.492
3.12708	2.04277	1.91865	2.01545	2.7365	3.11875	2.90786	2.90966	4.0102			3.12708	2.04277	109.955	218.087	326.844	435.263	543.088	651.125	760.262
3.13375	1.95755	1.80171	1.90185	2.5981	2.96105	2.73637	2.72144	3.80005			3.13375	1.95755	109.838	217.974	326.706	435.105	542.916	650.937	760.052
3.14042	1.8844	1.69808	1.79774	2.47138	2.81556	2.58971	2.5515	3.61151			3.14042	1.8844	109.734	217.87	326.579	434.959	542.77	650.767	759.863
3.14708	1.81654	1.60529	1.70018	2.35216	2.68143	2.46038	2.39638	3.44303			3.14708	1.81654	109.641	217.772	326.46	434.825	542.64	650.612	759.695
3.15375	1.75065	1.5211	1.60693	2.24	2.55631	2.34179	2.25562	3.29131			3.15375	1.75065	109.557	217.679	326.348	434.7	542.522	650.471	759.543
3.16042	1.68664	1.44006	1.51683	2.13425	2.43757	2.22972	2.1258	3.14719			3.16042	1.68664	109.476	217.589	326.242	434.581	542.41	650.342	759.399
3.16708	1.62419	1.362	1.4321	2.03652	2.32901	2.11833	2.00471	3.00845			3.16708	1.62419	109.398	217.504	326.144	434.473	542.298	650.22	759.26
3.17375	1.56809	1.28705	1.35333	1.94666	2.23266	2.00886	1.89473	2.87987			3.17375	1.56809	109.323	217.425	326.055	434.377	542.189	650.11	759.132
3.18042	1.5169	1.21993	1.28049	1.86616	2.14208	1.90147	1.79252	2.76097			3.18042	1.5169	109.256	217.352	325.974	434.286	542.081	650.008	759.013
3.18708	1.47345	1.15944	1.21714	1.79416	2.05713	1.8025	1.70138	2.65171			3.18708	1.47345	109.195	217.289	325.902	434.201	541.982	649.917	758.903
3.19375	1.43528	1.10541	1.16597	1.72788	1.97991	1.71329	1.61934	2.5506			3.19375	1.43528	109.141	217.238	325.836	434.124	541.893	649.835	758.802
3.20042	1.40341	1.05915	1.12352	1.66837	1.91333	1.63542	1.54741	2.46008			3.20042	1.40341	109.095	217.195	325.776	434.057	541.815	649.763	758.712
3.20708	1.37621	1.01903	1.0834	1.61597	1.85127	1.56993	1.48398	2.379			3.20708	1.37621	109.055	217.155	325.724	433.995	541.75	649.7	758.631
3.21375	1.34977	0.981784	1.0452	1.57174	1.78909	1.51272	1.42654	2.30535			3.21375	1.34977	109.018	217.117	325.68	433.933	541.693	649.642	758.557
3.22042	1.32163	0.943692	1.01093	1.52893	1.72903	1.45918	1.37122	2.23525			3.22042	1.32163	108.98	217.083	325.637	433.873	541.639	649.587	758.487
3.22708	1.28968	0.90689	0.981277	1.48646	1.67143	1.40685	1.31638	2.16944			3.22708	1.28968	108.943	217.053	325.594	433.815	541.587	649.532	758.421
3.23375	1.2609	0.876792	0.954993	1.45116	1.62123	1.36095	1.26519	2.11205			3.23375	1.2609	108.913	217.027	325.559	433.765	541.541	649.481	758.364
3.24042	1.23872	0.85044	0.930072	1.42137	1.57391	1.32456	1.21917	2.06222			3.24042	1.23872	108.886	217.002	325.529	433.718	541.504	649.435	758.314
3.24708	1.22114	0.828579	0.909164	1.39176	1.52908	1.29001	1.1768	2.01555			3.24708	1.22114	108.865	216.981	325.5	433.673	541.47	649.393	758.267
3.25375	1.20535	0.810083	0.890668	1.35535	1.48827	1.25441	1.1343	1.96781			3.25375	1.20535	108.846	216.963	325.463	433.632	541.434	649.35	758.22
3.26042	1.18768	0.793834	0.872036	1.31589	1.45029	1.21816	1.0904	1.91819			3.26042	1.18768	108.83	216.944	325.424	433.594	541.398	649.306	758.17
3.26708	1.16717	0.77651	0.850896	1.27937	1.41606	1.18422	1.05083	1.86955			3.26708	1.16717	108.812	216.923	325.387	433.56	541.364	649.267	758.121
3.27375	1.14316	0.755513	0.828946	1.24418	1.38258	1.14869	1.01585	1.81789			3.27375	1.14316	108.791	216.901	325.352	433.526	541.328	649.232	758.07
3.28042	1.11718	0.732485	0.807349	1.20825	1.35025	1.11105	0.982712	1.76473			3.28042	1.11718	108.768	216.879	325.316	433.494	541.291	649.198	758.016
3.28708	1.09032	0.710772	0.787066	1.17537	1.32107	1.07519	0.951086	1.71403			3.28708	1.09032	108.747	216.859	325.283	433.465	541.255	649.167	757.966
3.29375	1.06732	0.691113	0.763593	1.15016	1.29428	1.04514	0.923314	1.67243			3.29375	1.06732	108.727	216.836	325.258	433.438	541.225	649.139	757.924
3.30042	1.04948	0.673716	0.736658	1.12862	1.26628	1.02001	0.901663	1.63456			3.30042	1.04948	108.71	216.809	325.236	433.41	541.2	649.117	757.886
3.30708	1.03908	0.657452	0.706566	1.10417	1.2347	0.997392	0.881726	1.5946			3.30708	1.03908	108.693	216.778	325.212	433.379	541.177	649.097	757.846
3.31375	1.03149	0.643063	0.68121	1.07406	1.19989	0.978043	0.8584	1.55363			3.31375	1.03149	108.679	216.753	325.182	433.344	541.158	649.074	757.805
3.32042	1.02055	0.630967	0.661008	1.04256	1.16691	0.96188	0.831248	1.51646			3.32042	1.02055	108.667	216.733	325.15	433.311	541.142	649.047	757.768
3.32708	1.00369	0.618943	0.642308	1.00776	1.13379	0.94395	0.801034	1.48005			3.32708	1.00369	108.655	216.714	325.116	433.278	541.124	649.017	757.732
3.33375	0.982542	0.603438	0.626803	0.972476	1.10126	0.920463	0.771303	1.43792			3.33375	0.982542	108.639	216.699	325.08	433.245	541.1	648.987	757.69
3.34042	0.961913	0.580212	0.616452	0.941008	1.07013	0.893707	0.747336	1.39536			3.34042	0.961913	108.616	216.688	325.049	433.214	541.074	648.963	757.647
3.34708	0.941361	0.554952	0.611695	0.91564	1.04383	0.869276	0.724877	1.35812			3.34708	0.941361	108.591	216.684	325.024	433.188	541.049	648.941	757.61
3.35375	0.919406	0.532672	0.604198	0.896251	1.0258	0.84625	0.700538	1.32806			3.35375	0.919406	108.569	216.676	325.004	433.17	541.026	648.916	757.58
3.36042	0.90075	0.51536	0.590223	0.879161	1.01198	0.822661	0.673776	1.29986			3.36042	0.90075	108.551	216.662	324.987	433.156	541.002	648.89	757.552
3.36708	0.886727	0.497163	0.570119	0.863569	0.998924	0.7984	0.653554	1.27153			3.36708	0.886727	108.533	216.642	324.971	433.143	540.978	648.869	757.523
3.37375	0.874348	0.475785	0.546357	0.849186	0.982593	0.778381	0.639267	1.24485			3.37375	0.874348	108.512	216.618	324.957	433.126	540.958	648.855	757.497
3.38042	0.858103	0.456984	0.523741	0.834798	0.965364	0.761124	0.622546	1.21812			3.38042	0.858103	108.493	216.596	324.943	433.109	540.941	648.838	757.47
3.38708	0.841059	0.447044	0.507126	0.817754	0.948985	0.743562	0.603117	1.1901			3.38708	0.841059	108.483	216.579	324.926	433.093	540.923	648.819	757.442
3.39375	0.831243	0.443695	0.496624	0.801836	0.934636	0.727155	0.586626	1.16026			3.39375	0.831243	108.48	216.569	324.91	433.078	540.907	648.802	757.412
3.40042	0.822631	0.441905	0.488158	0.787453	0.915367	0.713569	0.577536	1.13257			3.40042	0.822631	108.478	216.56	324.895	433.059	540.893	648.793	757.384
3.40708	0.810205	0.445385	0.485916	0.773822	0.8942	0.701177	0.568448	1.10727			3.40708	0.810205	108.481	216.558	324.882	433.038	540.881	648.784	757.359
3.41375	0.798936	0.457624	0.490049	0.762196	0.875589	0.688066	0.559564	1.08408			3.41375	0.798936	108.494	216.562	324.87	433.019	540.868	648.775	757.336
3.42042	0.793265	0.475069	0.491282	0.753022	0.862004	0.67527	0.550555	1.06125			3.42042	0.793265	108.511	216.563	324.861	433.006	540.855	648.766	757.313
3.42708	0.787105	0.48588	0.479681	0.746908	0.84525	0.657095	0.540581	1.03649			3.42708	0.787105	108.522	216.552	324.855	432.989	540.837	648.756	757.288
3.43375	0.77123	0.487809	0.459676	0.738693	0.822734	0.632799	0.528997	1.00917			3.43375	0.77123	108.524	216.532	324.847	432.967	540.813	648.745	757.261
3.44042	0.754821	0.486276	0.446698	0.735078	0.802417	0.61027	0.515926	0.981319			3.44042	0.754821	108.522	216.519	324.843	432.946	540.79	648.732	757.233
3.44708	0.748671	0.483857	0.439988	0.738101	0.788721	0.598027	0.506437	0.960863			3.44708	0.748671	108.52	216.512	324.846	432.933	540.778	648.722	757.213
3.45375	0.749353	0.474939	0.433931	0.741777	0.778586	0.592936	0.495675	0.947717			3.45375	0.749353	108.511	216.506	324.85	432.922	540.773	648.711	757.199
3.46042	0.746416	0.459404	0.42841	0.739297	0.767434	0.586898	0.484155	0.936197			3.46042	0.746416	108.495	216.5	324.847	432.911	540.767	648.7	757.188
3.46708	0.738684	0.442043	0.423923	0.730439	0.757984	0.580758	0.475947	0.920359			3.46708	0.738684	108.478	216.496	324.838	432.902	540.761	648.692	757.172
3.47375	0.729954	0.427836	0.419253	0.719745	0.749954	0.573462	0.471031	0.899708			3.47375	0.729954	108.464	216.491	324.828	432.894	540.753	648.687	757.151
3.48042	0.721061	0.414872	0.40772	0.702997	0.739012	0.561171	0.464046	0.874126			3.48042	0.721061	108.451	216.48	324.811	432.883	540.741	648.68	757.126
3.48708	0.708229	0.399112	0.387668	0.678112	0.720417	0.539898	0.449306	0.843651			3.48708	0.708229	108.435	216.46	324.786	432.864	540.72	648.665	757.095
3.49375	0.689451	0.382788	0.366099	0.654971	0.70155	0.510727	0.428621	0.809614			3.49375	0.689451	108.419	216.438	324.763	432.845	540.691	648.644	757.061
3.50042	0.670913	0.369645	0.349618	0.637315	0.684929	0.482363	0.408176	0.778201			3.50042	0.670913	108.406	216.422	324.745	432.829	540.662	648.624	757.03
3.50708	0.657232	0.361181	0.341154	0.626576	0.670562	0.458684	0.38925	0.7526			3.50708	0.657232	108.397	216.413	324.734	432.814	540.638	648.605	757.004
3.51375	0.651681	0.355645	0.338002	0.617547	0.657805	0.444057	0.373685	0.733697			3.51375	0.651681	108.392	216.41	324.725	432.802	540.624	648.589	756.985
3.52042	0.651066	0.348643	0.33863	0.608905	0.648398	0.435711	0.361626	0.716392			3.52042	0.651066	108.385	216.411	324.717	432.792	540.616	648.577	756.968
3.52708	0.647902	0.344386	0.342956	0.599294	0.643768	0.431204	0.352739	0.692724			3.52708	0.647902	108.38	216.415	324.707	432.788	540.611	648.569	756.944
3.53375	0.643828	0.346362	0.350177	0.588864	0.643083	0.433973	0.348189	0.669101			3.53375	0.643828	108.382	216.422	324.697	432.787	540.614	648.564	756.921
3.54042	0.643556	0.352291	0.356583	0.580252	0.644672	0.44337	0.346487	0.65357			3.54042	0.643556	108.388	216.429	324.688	432.789	540.623	648.562	756.905
3.54708	0.651305	0.358302	0.36164	0.573308	0.64639	0.452382	0.346606	0.645107			3.54708	0.651305	108.394	216.434	324.681	432.79	540.632	648.562	756.897
3.55375	0.66047	0.363179	0.367471	0.571316	0.648838	0.458562	0.344803	0.638535			3.55375	0.66047	108.399	216.439	324.679	432.793	540.638	648.561	756.89
3.56042	0.670196	0.367822	0.373544	0.574536	0.652706	0.46314	0.34547	0.635863			3.56042	0.670196	108.404	216.445	324.682	432.797	540.643	648.561	756.888
3.56708	0.677856	0.370863	0.376109	0.578089	0.652788	0.465991	0.352176	0.636371			3.56708	0.677856	108.407	216.448	324.686	432.797	540.646	648.568	756.888
3.57375	0.67844	0.370124	0.369647	0.576557	0.642691	0.459614	0.36182	0.634571			3.57375	0.67844	108.406	216.442	324.684	432.787	540.639	648.578	756.886
3.58042	0.668605	0.368062	0.359002	0.570821	0.624465	0.445735	0.36486	0.620921			3.58042	0.668605	108.404	216.431	324.679	432.768	540.626	648.581	756.873
3.58708	0.650113	0.366859	0.351123	0.564661	0.607509	0.433843	0.361626	0.60529			3.58708	0.650113	108.403	216.423	324.673	432.751	540.614	648.577	756.857
3.59375	0.632095	0.366541	0.347944	0.555042	0.595507	0.42605	0.35696	0.593471			3.59375	0.632095	108.403	216.42	324.663	432.739	540.606	648.573	756.845
3.60042	0.612929	0.36535	0.343415	0.540442	0.58078	0.418011	0.347331	0.581935			3.60042	0.612929	108.401	216.415	324.648	432.725	540.598	648.563	756.834
3.60708	0.596127	0.361374	0.337532	0.525035	0.564371	0.408064	0.329098	0.570378			3.60708	0.596127	108.397	216.409	324.633	432.708	540.588	648.545	756.822
3.61375	0.583842	0.356269	0.335765	0.513285	0.549485	0.399089	0.304416	0.557616			3.61375	0.583842	108.392	216.408	324.621	432.693	540.579	648.52	756.809
3.62042	0.578267	0.353882	0.336716	0.500667	0.537878	0.391003	0.285965	0.547272			3.62042	0.578267	108.39	216.409	324.609	432.682	540.571	648.502	756.799
3.62708	0.577308	0.355576	0.333165	0.487764	0.525462	0.378103	0.274517	0.531532			3.62708	0.577308	108.392	216.405	324.596	432.669	540.558	648.49	756.783
3.63375	0.576013	0.356402	0.325408	0.480007	0.51175	0.362062	0.270837	0.51021			3.63375	0.576013	108.392	216.397	324.588	432.656	540.542	648.487	756.762
3.64042	0.577751	0.356503	0.320263	0.478916	0.500991	0.350916	0.276866	0.490966			3.64042	0.577751	108.392	216.392	324.587	432.645	540.531	648.493	756.743
3.64708	0.581058	0.359573	0.321426	0.481723	0.497121	0.351332	0.290665	0.479969			3.64708	0.581058	108.396	216.393	324.59	432.641	540.531	648.506	756.732
3.65375	0.58807	0.364861	0.327191	0.489264	0.502915	0.363013	0.309597	0.482212			3.65375	0.58807	108.401	216.399	324.597	432.647	540.543	648.525	756.734
3.66042	0.593258	0.365206	0.329443	0.501714	0.514663	0.379331	0.325275	0.490261			3.66042	0.593258	108.401	216.401	324.61	432.659	540.559	648.541	756.742
3.66708	0.596148	0.360898	0.328473	0.51062	0.525892	0.390771	0.333887	0.501734			3.66708	0.596148	108.397	216.4	324.619	432.67	540.571	648.55	756.753
3.67375	0.594759	0.361295	0.32744	0.513738	0.533006	0.396791	0.333452	0.513696			3.67375	0.594759	108.397	216.399	324.622	432.677	540.577	648.549	756.765
3.68042	0.592666	0.366172	0.328502	0.514889	0.541126	0.396557	0.331359	0.526386			3.68042	0.592666	108.402	216.4	324.623	432.685	540.576	648.547	756.778
3.68708	0.590431	0.370699	0.325876	0.51797	0.545697	0.390839	0.330078	0.537026			3.68708	0.590431	108.407	216.398	324.626	432.69	540.571	648.546	756.789
3.69375	0.587722	0.373348	0.320896	0.521332	0.540273	0.377736	0.329753	0.539084			3.69375	0.587722	108.409	216.393	324.629	432.684	540.558	648.546	756.791
3.70042	0.583782	0.375205	0.317031	0.522022	0.527061	0.366302	0.331535	0.538005			3.70042	0.583782	108.411	216.389	324.63	432.671	540.546	648.547	756.79
3.70708	0.574294	0.372847	0.319441	0.521135	0.517682	0.359896	0.334445	0.532809			3.70708	0.574294	108.409	216.391	324.629	432.662	540.54	648.55	756.785
3.71375	0.559938	0.363963	0.322001	0.519323	0.510415	0.360974	0.337255	0.527513			3.71375	0.559938	108.4	216.394	324.627	432.654	540.541	648.553	756.779
3.72042	0.543383	0.35253	0.319628	0.515389	0.499449	0.36385	0.334528	0.51811			3.72042	0.543383	108.388	216.392	324.623	432.643	540.544	648.55	756.77
3.72708	0.532685	0.344648	0.320329	0.51291	0.485907	0.365058	0.325738	0.506936			3.72708	0.532685	108.381	216.392	324.621	432.63	540.545	648.542	756.759
3.73375	0.528739	0.339293	0.325941	0.513207	0.481244	0.366849	0.315593	0.499176			3.73375	0.528739	108.375	216.398	324.621	432.625	540.547	648.531	756.751
3.74042	0.529043	0.335773	0.335296	0.520688	0.486199	0.368098	0.309698	0.495664			3.74042	0.529043	108.372	216.407	324.629	432.63	540.548	648.525	756.747
3.74708	0.532227	0.341098	0.344913	0.536664	0.495779	0.375562	0.313836	0.500279			3.74708	0.532227	108.377	216.417	324.645	432.64	540.555	648.53	756.752
3.75375	0.539559	0.353785	0.357123	0.553421	0.509786	0.386696	0.32975	0.509995			3.75375	0.539559	108.39	216.429	324.661	432.654	540.566	648.546	756.762
3.76042	0.543946	0.368909	0.368432	0.567345	0.527563	0.401373	0.352258	0.522489			3.76042	0.543946	108.405	216.44	324.675	432.671	540.581	648.568	756.774
3.76708	0.539902	0.374221	0.368499	0.575056	0.545804	0.414545	0.37587	0.535611			3.76708	0.539902	108.41	216.44	324.683	432.69	540.594	648.592	756.787
3.77375	0.52366	0.373523	0.358741	0.572215	0.554959	0.421625	0.39396	0.541303			3.77375	0.52366	108.409	216.431	324.68	432.699	540.601	648.61	756.793
3.78042	0.504532	0.378027	0.352278	0.563684	0.559525	0.424545	0.406303	0.542202			3.78042	0.504532	108.414	216.424	324.672	432.703	540.604	648.622	756.794
3.78708	0.494424	0.386366	0.353464	0.559288	0.565065	0.430395	0.416699	0.544968			3.78708	0.494424	108.422	216.425	324.667	432.709	540.61	648.632	756.797
3.79375	0.4962	0.395032	0.357839	0.566143	0.570704	0.442662	0.424197	0.55342			3.79375	0.4962	108.431	216.43	324.674	432.715	540.622	648.64	756.805
3.80042	0.506585	0.398334	0.360663	0.580949	0.573305	0.456803	0.429337	0.561421			3.80042	0.506585	108.434	216.433	324.689	432.717	540.637	648.645	756.813
3.80708	0.518805	0.404276	0.370897	0.594586	0.57407	0.470569	0.434405	0.562674			3.80708	0.518805	108.44	216.443	324.702	432.718	540.65	648.65	756.814
3.81375	0.532301	0.41473	0.388027	0.606179	0.5758	0.487402	0.443609	0.56711			3.81375	0.532301	108.451	216.46	324.714	432.72	540.667	648.659	756.819
3.82042	0.544675	0.423224	0.40272	0.613026	0.576222	0.507156	0.456937	0.578053			3.82042	0.544675	108.459	216.475	324.721	432.72	540.687	648.673	756.83
3.82708	0.548017	0.424225	0.407059	0.61268	0.572446	0.520876	0.467909	0.589025			3.82708	0.548017	108.46	216.479	324.721	432.716	540.701	648.684	756.841
3.83375	0.539922	0.419442	0.406091	0.604741	0.568532	0.525366	0.474118	0.594758			3.83375	0.539922	108.455	216.478	324.713	432.712	540.705	648.69	756.846
3.84042	0.525685	0.417421	0.408838	0.593033	0.570918	0.523949	0.480863	0.598641			3.84042	0.525685	108.453	216.481	324.701	432.715	540.704	648.697	756.85
3.84708	0.514044	0.420447	0.414248	0.586179	0.581916	0.523093	0.491632	0.609411			3.84708	0.514044	108.456	216.486	324.694	432.726	540.703	648.707	756.861
3.85375	0.507517	0.42868	0.421527	0.590983	0.601641	0.525098	0.506086	0.622912			3.85375	0.507517	108.465	216.493	324.699	432.745	540.705	648.722	756.875
3.86042	0.508658	0.443702	0.431781	0.606208	0.62994	0.536372	0.526778	0.635496			3.86042	0.508658	108.48	216.504	324.714	432.774	540.716	648.743	756.887
3.86708	0.521623	0.462708	0.445542	0.627412	0.662541	0.558553	0.552617	0.649892			3.86708	0.521623	108.499	216.517	324.735	432.806	540.738	648.768	756.902
3.87375	0.538553	0.480918	0.460891	0.645462	0.688375	0.581819	0.578607	0.666822			3.87375	0.538553	108.517	216.533	324.753	432.832	540.762	648.794	756.919
3.88042	0.553074	0.500097	0.48007	0.66161	0.706754	0.604715	0.597897	0.688496			3.88042	0.553074	108.536	216.552	324.769	432.851	540.785	648.814	756.94
3.88708	0.56353	0.521413	0.505678	0.677324	0.720593	0.626101	0.614551	0.713734			3.88708	0.56353	108.557	216.578	324.785	432.864	540.806	648.83	756.965
3.89375	0.57171	0.541863	0.533757	0.68774	0.732926	0.649745	0.631791	0.739557			3.89375	0.57171	108.578	216.606	324.796	432.877	540.83	648.848	756.991
3.90042	0.576682	0.553683	0.556067	0.692317	0.7442	0.666558	0.650592	0.764556			3.90042	0.576682	108.59	216.628	324.8	432.888	540.846	648.866	757.016
3.90708	0.573428	0.559147	0.56773	0.695751	0.751682	0.676565	0.66498	0.78419			3.90708	0.573428	108.595	216.64	324.804	432.896	540.856	648.881	757.036
3.91375	0.567143	0.566023	0.576513	0.705009	0.762394	0.688234	0.677292	0.803177			3.91375	0.567143	108.602	216.648	324.813	432.906	540.868	648.893	757.055
3.92042	0.563489	0.579601	0.587231	0.720638	0.782996	0.705161	0.698911	0.826226			3.92042	0.563489	108.616	216.659	324.829	432.927	540.885	648.915	757.078
3.92708	0.566444	0.598748	0.602086	0.737025	0.814569	0.726859	0.729522	0.855407			3.92708	0.566444	108.635	216.674	324.845	432.958	540.907	648.945	757.107
3.93375	0.574709	0.615014	0.614537	0.751584	0.84446	0.746433	0.762106	0.88656			3.93375	0.574709	108.651	216.686	324.859	432.988	540.926	648.978	757.138
3.94042	0.584989	0.633493	0.628724	0.765566	0.86749	0.767258	0.788599	0.913053			3.94042	0.584989	108.669	216.701	324.873	433.011	540.947	649.004	757.165
3.94708	0.59792	0.655898	0.649699	0.782579	0.890734	0.793212	0.814881	0.940766			3.94708	0.59792	108.692	216.722	324.89	433.035	540.973	649.031	757.192
3.95375	0.612698	0.677614	0.676184	0.800076	0.913905	0.823685	0.844918	0.967465			3.95375	0.612698	108.714	216.748	324.908	433.058	541.003	649.061	757.219
3.96042	0.626378	0.693663	0.7032	0.81792	0.93489	0.854974	0.87338	0.992112			3.96042	0.626378	108.73	216.775	324.926	433.079	541.035	649.089	757.244
3.96708	0.639591	0.704469	0.72402	0.839534	0.949729	0.884521	0.899467	1.01486			3.96708	0.639591	108.74	216.796	324.947	433.094	541.064	649.115	757.267
3.97375	0.65133	0.712742	0.738968	0.865143	0.960284	0.914222	0.923604	1.03661			3.97375	0.65133	108.749	216.811	324.973	433.104	541.094	649.139	757.288
3.98042	0.657681	0.720057	0.752959	0.886678	0.968136	0.94295	0.945213	1.05775			3.98042	0.657681	108.756	216.825	324.995	433.112	541.123	649.161	757.309
3.98708	0.656889	0.726039	0.768955	0.898917	0.974394	0.967949	0.966356	1.07555			3.98708	0.656889	108.762	216.841	325.007	433.118	541.148	649.182	757.327
3.99375	0.65107	0.737089	0.785249	0.908117	0.985019	0.98627	0.98724	1.09167			3.99375	0.65107	108.773	216.857	325.016	433.129	541.166	649.203	757.343
4.00042	0.650053	0.754821	0.79869	0.9189	0.999979	1.00168	1.01054	1.10829			4.00042	0.650053	108.791	216.871	325.027	433.144	541.181	649.226	757.36
4.00708	0.65099	0.780735	0.81316	0.933931	1.01654	1.01746	1.03151	1.12878			4.00708	0.65099	108.817	216.885	325.042	433.16	541.197	649.247	757.381
4.01375	0.657827	0.812779	0.833283	0.953715	1.03698	1.03958	1.05742	1.15851			4.01375	0.657827	108.849	216.905	325.062	433.181	541.219	649.273	757.41
4.02042	0.66994	0.848073	0.856656	0.982149	1.06174	1.06608	1.09099	1.19351			4.02042	0.66994	108.884	216.929	325.09	433.206	541.246	649.307	757.445
4.02708	0.68563	0.881622	0.873992	1.01849	1.09024	1.09435	1.12861	1.22875			4.02708	0.68563	108.918	216.946	325.126	433.234	541.274	649.344	757.48
4.03375	0.700551	0.907421	0.885963	1.05609	1.11843	1.12205	1.16118	1.26179			4.03375	0.700551	108.943	216.958	325.164	433.262	541.302	649.377	757.514
4.04042	0.709853	0.923865	0.898115	1.09055	1.14512	1.14935	1.18955	1.29207			4.04042	0.709853	108.96	216.97	325.198	433.289	541.329	649.405	757.544
4.04708	0.719745	0.934382	0.914832	1.11783	1.17134	1.17794	1.21995	1.31961			4.04708	0.719745	108.97	216.987	325.226	433.315	541.358	649.436	757.571
4.05375	0.728343	0.946408	0.938778	1.14011	1.20036	1.2067	1.25286	1.34442			4.05375	0.728343	108.982	217.011	325.248	433.344	541.386	649.469	757.596
4.06042	0.740168	0.958312	0.964034	1.15945	1.22901	1.23524	1.2871	1.37198			4.06042	0.740168	108.994	217.036	325.267	433.373	541.415	649.503	757.624
4.06708	0.750447	0.971899	0.990019	1.17441	1.25146	1.26117	1.31931	1.40085			4.06708	0.750447	109.008	217.062	325.282	433.395	541.441	649.535	757.653
4.07375	0.762726	0.989772	1.01457	1.18692	1.271	1.28692	1.354	1.43173			4.07375	0.762726	109.026	217.086	325.295	433.415	541.467	649.57	757.683
4.08042	0.777395	1.01436	1.03773	1.19985	1.29043	1.31649	1.39061	1.46309			4.08042	0.777395	109.05	217.11	325.308	433.434	541.496	649.606	757.715
4.08708	0.791746	1.03332	1.05383	1.21478	1.3076	1.34794	1.42737	1.49127			4.08708	0.791746	109.069	217.126	325.323	433.451	541.528	649.643	757.743
4.09375	0.797775	1.04271	1.05988	1.22671	1.31993	1.37594	1.4539	1.51017			4.09375	0.797775	109.079	217.132	325.335	433.464	541.556	649.67	757.762
4.10042	0.799316	1.04892	1.06418	1.23564	1.33153	1.39894	1.47213	1.52268			4.10042	0.799316	109.085	217.136	325.344	433.475	541.579	649.688	757.774
4.10708	0.804117	1.05788	1.07457	1.24718	1.34748	1.41826	1.48933	1.53702			4.10708	0.804117	109.094	217.146	325.355	433.491	541.598	649.705	757.789
4.11375	0.815101	1.06705	1.0909	1.26589	1.36081	1.43631	1.50699	1.55468			4.11375	0.815101	109.103	217.163	325.374	433.505	541.616	649.723	757.806
4.12042	0.824314	1.07228	1.10709	1.28487	1.3694	1.44638	1.51954	1.56866			4.12042	0.824314	109.108	217.179	325.393	433.513	541.626	649.735	757.82
4.12708	0.829375	1.08062	1.12163	1.29743	1.37714	1.45057	1.5246	1.57801			4.12708	0.829375	109.117	217.194	325.405	433.521	541.63	649.74	757.83
4.13375	0.840192	1.08969	1.1307	1.30349	1.38812	1.44839	1.53208	1.58835			4.13375	0.840192	109.126	217.203	325.411	433.532	541.628	649.748	757.84
4.14042	0.851124	1.09333	1.13338	1.30148	1.39218	1.43861	1.5392	1.59308			4.14042	0.851124	109.129	217.205	325.409	433.536	541.618	649.755	757.845
4.14708	0.853364	1.09147	1.13248	1.2963	1.38643	1.42328	1.53906	1.58626			4.14708	0.853364	109.127	217.204	325.404	433.53	541.603	649.755	757.838
4.15375	0.846204	1.08697	1.12988	1.28646	1.3757	1.40997	1.5381	1.5729			4.15375	0.846204	109.123	217.202	325.394	433.52	541.59	649.754	757.825
4.16042	0.835824	1.07974	1.12313	1.27282	1.35781	1.40277	1.54011	1.55633			4.16042	0.835824	109.116	217.195	325.381	433.502	541.583	649.756	757.808
4.16708	0.821251	1.06466	1.11044	1.25452	1.33239	1.39527	1.5408	1.53698			4.16708	0.821251	109.101	217.182	325.362	433.476	541.575	649.757	757.789
4.17375	0.795707	1.0472	1.09584	1.23385	1.30025	1.38202	1.52527	1.50906			4.17375	0.795707	109.083	217.168	325.342	433.444	541.562	649.741	757.761
4.18042	0.771559	1.03172	1.08084	1.21615	1.26893	1.36512	1.49683	1.47871			4.18042	0.771559	109.068	217.153	325.324	433.413	541.545	649.713	757.73
4.18708	0.755898	1.01215	1.05936	1.19472	1.2355	1.3443	1.46543	1.45065			4.18708	0.755898	109.048	217.131	325.303	433.379	541.524	649.681	757.702
4.19375	0.745155	0.984264	1.03052	1.16406	1.19496	1.31602	1.42608	1.41702			4.19375	0.745155	109.02	217.102	325.272	433.339	541.496	649.642	757.669
4.20042	0.728107	0.951629	0.996928	1.12403	1.15082	1.27838	1.3747	1.37565			4.20042	0.728107	108.988	217.069	325.232	433.295	541.458	649.59	757.627
4.20708	0.707512	0.916991	0.963245	1.08183	1.1053	1.23667	1.31786	1.32454			4.20708	0.707512	108.953	217.035	325.19	433.249	541.416	649.534	757.576
4.21375	0.686403	0.882849	0.930532	1.04024	1.0543	1.19448	1.26719	1.27196			4.21375	0.686403	108.919	217.002	325.148	433.198	541.374	649.483	757.524
4.22042	0.656698	0.841678	0.893653	0.991142	0.997325	1.15086	1.21794	1.21507			4.22042	0.656698	108.878	216.966	325.099	433.141	541.331	649.434	757.467
4.22708	0.617483	0.803004	0.854979	0.932772	0.93999	1.09956	1.15726	1.15011			4.22708	0.617483	108.839	216.927	325.041	433.084	541.279	649.373	757.402
4.23375	0.580109	0.768147	0.815354	0.87421	0.889478	1.04269	1.09223	1.0827			4.23375	0.580109	108.804	216.887	324.982	433.033	541.222	649.308	757.334
4.24042	0.55344	0.735583	0.77516	0.823049	0.842672	0.982775	1.03362	1.01454			4.24042	0.55344	108.772	216.847	324.931	432.987	541.163	649.249	757.266
4.24708	0.532527	0.705913	0.736431	0.778676	0.796452	0.924388	0.982662	0.948806			4.24708	0.532527	108.742	216.808	324.887	432.94	541.104	649.198	757.201
4.25375	0.517797	0.676831	0.699719	0.73561	0.754852	0.868797	0.934076	0.885916			4.25375	0.517797	108.713	216.772	324.843	432.899	541.049	649.15	757.138
4.26042	0.506817	0.648576	0.666696	0.693378	0.715404	0.816246	0.886379	0.828682			4.26042	0.506817	108.685	216.739	324.801	432.859	540.996	649.102	757.08
4.26708	0.496125	0.620553	0.635812	0.65022	0.677689	0.767674	0.847554	0.780797			4.26708	0.496125	108.657	216.708	324.758	432.822	540.947	649.063	757.033
4.27375	0.480578	0.593565	0.606439	0.607223	0.643465	0.724572	0.810073	0.734255			4.27375	0.480578	108.63	216.678	324.715	432.787	540.904	649.026	756.986
4.28042	0.4664	0.569871	0.578931	0.564952	0.613633	0.688297	0.76347	0.686699			4.28042	0.4664	108.606	216.651	324.673	432.757	540.868	648.979	756.938
4.28708	0.458671	0.546462	0.550754	0.527241	0.583365	0.650614	0.702812	0.636532			4.28708	0.458671	108.582	216.623	324.635	432.727	540.83	648.919	756.888
4.29375	0.449397	0.520814	0.517477	0.491037	0.548423	0.607817	0.634887	0.586249			4.29375	0.449397	108.557	216.589	324.599	432.692	540.788	648.851	756.838
4.30042	0.432211	0.495552	0.481247	0.45508	0.508291	0.562085	0.564772	0.534254			4.30042	0.432211	108.532	216.553	324.563	432.652	540.742	648.781	756.786
4.30708	0.409576	0.471902	0.446153	0.421697	0.467549	0.517376	0.496838	0.478718			4.30708	0.409576	108.508	216.518	324.53	432.611	540.697	648.713	756.73
4.31375	0.386311	0.445045	0.411189	0.386087	0.420905	0.471356	0.432087	0.422074			4.31375	0.386311	108.481	216.483	324.494	432.565	540.651	648.648	756.674
4.32042	0.360869	0.413589	0.373058	0.3439	0.365219	0.415353	0.373743	0.36373			4.32042	0.360869	108.45	216.445	324.452	432.509	540.595	648.59	756.615
4.32708	0.332292	0.383017	0.332949	0.295051	0.305591	0.358421	0.322278	0.307019			4.32708	0.332292	108.419	216.405	324.403	432.449	540.538	648.538	756.559
4.33375	0.306336	0.356926	0.296368	0.248295	0.249553	0.309439	0.277249	0.256745			4.33375	0.306336	108.393	216.368	324.356	432.393	540.489	648.493	756.508
4.34042	0.286455	0.331796	0.264562	0.208445	0.200201	0.269871	0.236388	0.210162			4.34042	0.286455	108.368	216.336	324.316	432.344	540.45	648.452	756.462
4.34708	0.272061	0.304818	0.231385	0.176759	0.153179	0.228464	0.191952	0.160481			4.34708	0.272061	108.341	216.303	324.285	432.297	540.408	648.408	756.412
4.35375	0.258436	0.283425	0.199978	0.156525	0.114768	0.183739	0.144948	0.11157			4.35375	0.258436	108.319	216.272	324.264	432.259	540.364	648.361	756.363
4.36042	0.246463	0.263861	0.169925	0.144431	0.0839314	0.146255	0.101028	0.0733714			4.36042	0.246463	108.3	216.242	324.252	432.228	540.326	648.317	756.325
4.36708	0.230957	0.239395	0.14355	0.129483	0.0609741	0.116093	0.0626331	0.0421291			4.36708	0.230957	108.275	216.215	324.237	432.205	540.296	648.278	756.294
4.37375	0.216899	0.206514	0.115438	0.106266	0.0383235	0.0849208	0.0256872	0.00327581			4.37375	0.216899	108.242	216.187	324.214	432.182	540.265	648.241	756.255
4.38042	0.199547	0.172372	0.0884487	0.0723742	0.0135407	0.0443663	-0.0178905	-0.048408			4.38042	0.199547	108.208	216.16	324.18	432.157	540.224	648.198	756.203
4.38708	0.18157	0.142793	0.0664995	0.0356216	-0.0116626	0.00295909	-0.0592323	-0.0983329			4.38708	0.18157	108.179	216.138	324.144	432.132	540.183	648.157	756.153
4.39375	0.160094	0.114082	0.0449408	-0.00537447	-0.0389525	-0.0315487	-0.0945371	-0.142698			4.39375	0.160094	108.15	216.117	324.103	432.105	540.148	648.121	756.109
4.40042	0.136057	0.0869955	0.0207151	-0.0501276	-0.0657606	-0.0671491	-0.127157	-0.185808			4.40042	0.136057	108.123	216.093	324.058	432.078	540.113	648.089	756.066
4.40708	0.112683	0.0680262	-0.00445303	-0.0906144	-0.0936608	-0.106597	-0.162452	-0.227301			4.40708	0.112683	108.104	216.067	324.017	432.05	540.073	648.053	756.024
4.41375	0.0931303	0.0590011	-0.0239686	-0.119742	-0.117913	-0.141737	-0.193926	-0.259729			4.41375	0.0931303	108.095	216.048	323.988	432.026	540.038	648.022	755.992
4.42042	0.0844765	0.0535851	-0.0413055	-0.133315	-0.137963	-0.164638	-0.215931	-0.281258			4.42042	0.0844765	108.09	216.031	323.975	432.006	540.015	648	755.97
4.42708	0.0845524	0.049169	-0.0643183	-0.148602	-0.155104	-0.17962	-0.233021	-0.299778			4.42708	0.0845524	108.085	216.008	323.959	431.989	540	647.983	755.952
4.43375	0.0917727	0.0480072	-0.0888451	-0.166176	-0.174494	-0.194586	-0.252027	-0.313539			4.43375	0.0917727	108.084	215.983	323.942	431.969	539.985	647.964	755.938
4.44042	0.0985542	0.0486885	-0.106284	-0.18305	-0.193159	-0.207984	-0.273856	-0.32297			4.44042	0.0985542	108.085	215.966	323.925	431.951	539.972	647.942	755.929
4.44708	0.10394	0.0482369	-0.11055	-0.192587	-0.209735	-0.216956	-0.292312	-0.329028			4.44708	0.10394	108.084	215.961	323.915	431.934	539.963	647.923	755.923
4.45375	0.104368	0.0428762	-0.110189	-0.200375	-0.226692	-0.222506	-0.304281	-0.334799			4.45375	0.104368	108.079	215.962	323.908	431.917	539.957	647.911	755.917
4.46042	0.100194	0.0345009	-0.106166	-0.210412	-0.243617	-0.227083	-0.31227	-0.343265			4.46042	0.100194	108.07	215.966	323.897	431.9	539.953	647.903	755.908
4.46708	0.0931167	0.0204667	-0.10065	-0.218199	-0.261061	-0.232244	-0.318871	-0.350342			4.46708	0.0931167	108.056	215.971	323.89	431.883	539.948	647.897	755.901
4.47375	0.08108	0.00212352	-0.0937207	-0.227276	-0.275868	-0.239293	-0.327569	-0.36667			4.47375	0.08108	108.038	215.978	323.881	431.868	539.941	647.888	755.885
4.48042	0.0707257	-0.0140932	-0.0889566	-0.232836	-0.286037	-0.24345	-0.33554	-0.389899			4.48042	0.0707257	108.022	215.983	323.875	431.858	539.936	647.88	755.862
4.48708	0.0654301	-0.0311913	-0.0974717	-0.239528	-0.29296	-0.247183	-0.341789	-0.415222			4.48708	0.0654301	108.005	215.974	323.868	431.851	539.933	647.874	755.837
4.49375	0.0561068	-0.0456598	-0.11957	-0.25087	-0.301235	-0.260133	-0.35445	-0.442188			4.49375	0.0561068	107.99	215.952	323.857	431.843	539.92	647.861	755.81
4.50042	0.038031	-0.0601022	-0.151655	-0.268442	-0.317835	-0.284855	-0.373956	-0.468847			4.50042	0.038031	107.976	215.92	323.839	431.826	539.895	647.842	755.783
4.50708	0.0174514	-0.0694925	-0.181072	-0.285946	-0.342702	-0.315323	-0.395966	-0.498963			4.50708	0.0174514	107.966	215.891	323.822	431.801	539.864	647.82	755.753
4.51375	0.00641102	-0.0777037	-0.203589	-0.295598	-0.368196	-0.34186	-0.412729	-0.521925			4.51375	0.00641102	107.958	215.868	323.812	431.776	539.838	647.803	755.73
4.52042	0.00525064	-0.0888801	-0.219057	-0.303046	-0.388814	-0.368994	-0.42581	-0.536913			4.52042	0.00525064	107.947	215.853	323.805	431.755	539.811	647.79	755.715
4.52708	0.00391193	-0.102812	-0.22965	-0.31446	-0.407328	-0.396804	-0.440023	-0.548742			4.52708	0.00391193	107.933	215.842	323.793	431.737	539.783	647.776	755.703
4.53375	0.00206074	-0.11737	-0.234672	-0.331153	-0.423936	-0.418969	-0.453796	-0.561084			4.53375	0.00206074	107.919	215.837	323.777	431.72	539.761	647.762	755.691
4.54042	-0.000664105	-0.130834	-0.237169	-0.347792	-0.434238	-0.428414	-0.467011	-0.573822			4.54042	-0.000664105	107.905	215.835	323.76	431.71	539.751	647.749	755.678
4.54708	-0.00826341	-0.143964	-0.238378	-0.364475	-0.438054	-0.434093	-0.480332	-0.58476			4.54708	-0.00826341	107.892	215.834	323.743	431.706	539.746	647.735	755.667
4.55375	-0.0214398	-0.150649	-0.236956	-0.380399	-0.434599	-0.439906	-0.492555	-0.594121			4.55375	-0.0214398	107.885	215.835	323.727	431.709	539.74	647.723	755.658
4.56042	-0.0374448	-0.146578	-0.235746	-0.390676	-0.431847	-0.443953	-0.499023	-0.601066			4.56042	-0.0374448	107.889	215.836	323.717	431.712	539.736	647.717	755.651
4.56708	-0.0522877	-0.129896	-0.230509	-0.393277	-0.430517	-0.443967	-0.500515	-0.604942			4.56708	-0.0522877	107.906	215.841	323.715	431.713	539.736	647.715	755.647
4.57375	-0.0594939	-0.112721	-0.227161	-0.385255	-0.429888	-0.440578	-0.498184	-0.602611			4.57375	-0.0594939	107.923	215.845	323.723	431.714	539.739	647.718	755.649
4.58042	-0.0606683	-0.0983348	-0.222312	-0.3742	-0.428547	-0.43948	-0.495544	-0.598064			4.58042	-0.0606683	107.938	215.85	323.734	431.715	539.74	647.72	755.654
4.58708	-0.056216	-0.0899785	-0.217294	-0.363086	-0.425062	-0.437078	-0.490138	-0.58932			4.58708	-0.056216	107.946	215.855	323.745	431.719	539.743	647.726	755.662
4.59375	-0.0506387	-0.089012	-0.215851	-0.356697	-0.425085	-0.432004	-0.480746	-0.578021			4.59375	-0.0506387	107.947	215.856	323.751	431.719	539.748	647.735	755.674
4.60042	-0.0499312	-0.103668	-0.220016	-0.357025	-0.428536	-0.426321	-0.470978	-0.568253			4.60042	-0.0499312	107.932	215.852	323.751	431.715	539.753	647.745	755.683
4.60708	-0.0550115	-0.132759	-0.231465	-0.362609	-0.439206	-0.428073	-0.468429	-0.56332			4.60708	-0.0550115	107.903	215.84	323.745	431.705	539.752	647.747	755.688
4.61375	-0.0661884	-0.16568	-0.243881	-0.372295	-0.453276	-0.439772	-0.473884	-0.563053			4.61375	-0.0661884	107.87	215.828	323.736	431.691	539.74	647.742	755.689
4.62042	-0.0776055	-0.190737	-0.254633	-0.380003	-0.467568	-0.453429	-0.483871	-0.563026			4.62042	-0.0776055	107.845	215.817	323.728	431.676	539.726	647.732	755.689
4.62708	-0.086054	-0.203614	-0.266557	-0.38386	-0.477514	-0.463858	-0.49375	-0.563368			4.62708	-0.086054	107.832	215.805	323.724	431.666	539.716	647.722	755.688
4.63375	-0.0918059	-0.208243	-0.280722	-0.389275	-0.485485	-0.469826	-0.50427	-0.565782			4.63375	-0.0918059	107.828	215.791	323.719	431.658	539.71	647.711	755.686
4.64042	-0.0959536	-0.208259	-0.29552	-0.400366	-0.498848	-0.475519	-0.517478	-0.572314			4.64042	-0.0959536	107.828	215.776	323.708	431.645	539.704	647.698	755.679
4.64708	-0.0989989	-0.202799	-0.302935	-0.41393	-0.511455	-0.477984	-0.53149	-0.582989			4.64708	-0.0989989	107.833	215.769	323.694	431.632	539.702	647.684	755.669
4.65375	-0.0974207	-0.189317	-0.304712	-0.424181	-0.516747	-0.47591	-0.544217	-0.591901			4.65375	-0.0974207	107.847	215.767	323.684	431.627	539.704	647.672	755.66
4.66042	-0.0915364	-0.172014	-0.303145	-0.430895	-0.517184	-0.473887	-0.552638	-0.596984			4.66042	-0.0915364	107.864	215.769	323.677	431.627	539.706	647.663	755.655
4.66708	-0.0830575	-0.16023	-0.30042	-0.435334	-0.518489	-0.476333	-0.558941	-0.599949			4.66708	-0.0830575	107.876	215.772	323.673	431.625	539.703	647.657	755.652
4.67375	-0.0784357	-0.158468	-0.294844	-0.435066	-0.521594	-0.48588	-0.565763	-0.607725			4.67375	-0.0784357	107.877	215.777	323.673	431.622	539.694	647.65	755.644
4.68042	-0.0759591	-0.159925	-0.290578	-0.429507	-0.517347	-0.499283	-0.572347	-0.618123			4.68042	-0.0759591	107.876	215.781	323.678	431.626	539.681	647.643	755.634
4.68708	-0.0731212	-0.162822	-0.292999	-0.422964	-0.508102	-0.513818	-0.575231	-0.626252			4.68708	-0.0731212	107.873	215.779	323.685	431.636	539.666	647.641	755.625
4.69375	-0.0704833	-0.169301	-0.299001	-0.421736	-0.498069	-0.527123	-0.57307	-0.633628			4.69375	-0.0704833	107.867	215.773	323.686	431.646	539.653	647.643	755.618
4.70042	-0.0713186	-0.181624	-0.304172	-0.420597	-0.489689	-0.537681	-0.570567	-0.643523			4.70042	-0.0713186	107.854	215.768	323.687	431.654	539.642	647.645	755.608
4.70708	-0.0748925	-0.193871	-0.308789	-0.419402	-0.483828	-0.544679	-0.57128	-0.656634			4.70708	-0.0748925	107.842	215.763	323.688	431.66	539.635	647.644	755.595
4.71375	-0.0759304	-0.1982	-0.312641	-0.417291	-0.47852	-0.546967	-0.575656	-0.663871			4.71375	-0.0759304	107.838	215.759	323.691	431.665	539.633	647.64	755.588
4.72042	-0.0752142	-0.198011	-0.314836	-0.416307	-0.479745	-0.547982	-0.581615	-0.665062			4.72042	-0.0752142	107.838	215.757	323.692	431.664	539.632	647.634	755.587
4.72708	-0.0793634	-0.19675	-0.316436	-0.419164	-0.489152	-0.551713	-0.593871	-0.665873			4.72708	-0.0793634	107.839	215.755	323.689	431.655	539.628	647.622	755.586
4.73375	-0.0912101	-0.195151	-0.321036	-0.424429	-0.503408	-0.557643	-0.608578	-0.671998			4.73375	-0.0912101	107.841	215.751	323.683	431.64	539.622	647.607	755.58
4.74042	-0.107241	-0.197035	-0.330072	-0.4361	-0.52096	-0.565859	-0.623655	-0.686598			4.74042	-0.107241	107.839	215.742	323.672	431.623	539.614	647.592	755.565
4.74708	-0.121528	-0.204073	-0.338064	-0.449929	-0.538003	-0.572834	-0.635559	-0.708038			4.74708	-0.121528	107.832	215.734	323.658	431.606	539.607	647.58	755.544
4.75375	-0.133741	-0.215508	-0.3433	-0.463356	-0.552654	-0.573984	-0.641572	-0.728356			4.75375	-0.133741	107.82	215.729	323.645	431.591	539.606	647.574	755.523
4.76042	-0.142083	-0.224834	-0.345474	-0.470727	-0.55932	-0.568243	-0.64467	-0.742421			4.76042	-0.142083	107.811	215.726	323.637	431.585	539.612	647.571	755.509
4.76708	-0.145317	-0.23074	-0.349949	-0.470752	-0.555496	-0.559813	-0.641704	-0.750423			4.76708	-0.145317	107.805	215.722	323.637	431.588	539.62	647.574	755.501
4.77375	-0.143767	-0.231089	-0.35602	-0.463905	-0.54702	-0.553044	-0.636817	-0.755073			4.77375	-0.143767	107.805	215.716	323.644	431.597	539.627	647.579	755.497
4.78042	-0.135981	-0.227049	-0.361994	-0.451193	-0.537122	-0.547254	-0.629507	-0.74967			4.78042	-0.135981	107.809	215.71	323.657	431.607	539.633	647.586	755.502
4.78708	-0.126593	-0.223208	-0.368166	-0.44071	-0.53119	-0.546069	-0.626319	-0.736468			4.78708	-0.126593	107.813	215.704	323.667	431.613	539.634	647.589	755.515
4.79375	-0.1192	-0.219253	-0.370888	-0.436869	-0.530841	-0.555525	-0.629892	-0.726213			4.79375	-0.1192	107.817	215.701	323.671	431.613	539.624	647.586	755.526
4.80042	-0.114484	-0.214538	-0.367126	-0.43979	-0.535606	-0.571868	-0.636144	-0.725312			4.80042	-0.114484	107.821	215.705	323.668	431.608	539.608	647.58	755.526
4.80708	-0.112263	-0.205027	-0.35237	-0.442411	-0.5402	-0.583814	-0.639168	-0.72786			4.80708	-0.112263	107.831	215.72	323.665	431.604	539.596	647.577	755.524
4.81375	-0.105876	-0.199636	-0.333627	-0.446125	-0.543464	-0.585677	-0.636596	-0.722903			4.81375	-0.105876	107.836	215.738	323.662	431.6	539.594	647.579	755.529
4.82042	-0.100691	-0.195755	-0.318302	-0.453071	-0.543754	-0.582053	-0.635225	-0.716288			4.82042	-0.100691	107.84	215.754	323.655	431.6	539.598	647.581	755.535
4.82708	-0.0973962	-0.190093	-0.311687	-0.45784	-0.543385	-0.580842	-0.631931	-0.709655			4.82708	-0.0973962	107.846	215.76	323.65	431.6	539.599	647.584	755.542
4.83375	-0.0990583	-0.185795	-0.314064	-0.45969	-0.545047	-0.581846	-0.626917	-0.704641			4.83375	-0.0990583	107.85	215.758	323.648	431.599	539.598	647.589	755.547
4.84042	-0.106431	-0.183654	-0.320983	-0.456668	-0.546457	-0.581211	-0.623322	-0.703908			4.84042	-0.106431	107.852	215.751	323.651	431.597	539.599	647.592	755.548
4.84708	-0.113702	-0.186295	-0.328392	-0.452161	-0.548691	-0.580244	-0.626302	-0.70498			4.84708	-0.113702	107.85	215.744	323.656	431.595	539.6	647.589	755.547
4.85375	-0.119242	-0.183692	-0.334372	-0.447894	-0.551221	-0.581706	-0.633749	-0.705275			4.85375	-0.119242	107.852	215.738	323.66	431.593	539.598	647.582	755.546
4.86042	-0.121276	-0.176312	-0.335575	-0.444669	-0.553887	-0.585137	-0.637214	-0.702064			4.86042	-0.121276	107.86	215.736	323.663	431.59	539.595	647.579	755.55
4.86708	-0.11946	-0.165	-0.326171	-0.438452	-0.549634	-0.58162	-0.636352	-0.699771			4.86708	-0.11946	107.871	215.746	323.669	431.594	539.598	647.579	755.552
4.87375	-0.111567	-0.156645	-0.314478	-0.427177	-0.537335	-0.571196	-0.632273	-0.6976			4.87375	-0.111567	107.879	215.757	323.681	431.607	539.609	647.583	755.554
4.88042	-0.103622	-0.156979	-0.309567	-0.417759	-0.524862	-0.56339	-0.630051	-0.694424			4.88042	-0.103622	107.879	215.762	323.69	431.619	539.616	647.586	755.557
4.88708	-0.102018	-0.163811	-0.314491	-0.414968	-0.515169	-0.562658	-0.628923	-0.696634			4.88708	-0.102018	107.872	215.757	323.693	431.629	539.617	647.587	755.555
4.89375	-0.106449	-0.174763	-0.320675	-0.412812	-0.510685	-0.564563	-0.626678	-0.705356			4.89375	-0.106449	107.861	215.751	323.695	431.633	539.615	647.589	755.546
4.90042	-0.112173	-0.186344	-0.324626	-0.410487	-0.509347	-0.562667	-0.62525	-0.716803			4.90042	-0.112173	107.85	215.747	323.697	431.634	539.617	647.591	755.535
4.90708	-0.120489	-0.200684	-0.327523	-0.412329	-0.512447	-0.562678	-0.62832	-0.727025			4.90708	-0.120489	107.835	215.744	323.696	431.631	539.617	647.587	755.525
4.91375	-0.132115	-0.209257	-0.33085	-0.423036	-0.518848	-0.566579	-0.639946	-0.737698			4.91375	-0.132115	107.827	215.741	323.685	431.625	539.613	647.576	755.514
4.92042	-0.140897	-0.204506	-0.330391	-0.432016	-0.525489	-0.569121	-0.65302	-0.74791			4.92042	-0.140897	107.831	215.742	323.676	431.618	539.611	647.563	755.504
4.92708	-0.140414	-0.194661	-0.323884	-0.435427	-0.53085	-0.567216	-0.660643	-0.747428			4.92708	-0.140414	107.841	215.748	323.672	431.613	539.613	647.555	755.504
4.93375	-0.135829	-0.187702	-0.312634	-0.433745	-0.531376	-0.564246	-0.666072	-0.736644			4.93375	-0.135829	107.848	215.759	323.674	431.612	539.616	647.55	755.515
4.94042	-0.133358	-0.183985	-0.299856	-0.430269	-0.525401	-0.562959	-0.666938	-0.722252			4.94042	-0.133358	107.852	215.772	323.678	431.618	539.617	647.549	755.529
4.94708	-0.129682	-0.175325	-0.290243	-0.421761	-0.514085	-0.560976	-0.661832	-0.706178			4.94708	-0.129682	107.861	215.782	323.686	431.63	539.619	647.554	755.546
4.95375	-0.120981	-0.166654	-0.288247	-0.410001	-0.503931	-0.553655	-0.645025	-0.687463			4.95375	-0.120981	107.869	215.784	323.698	431.64	539.626	647.571	755.564
4.96042	-0.116015	-0.162932	-0.28834	-0.405183	-0.498404	-0.54664	-0.631476	-0.672007			4.96042	-0.116015	107.873	215.784	323.703	431.645	539.633	647.584	755.58
4.96708	-0.118102	-0.162484	-0.288846	-0.404798	-0.494308	-0.537288	-0.626887	-0.666464			4.96708	-0.118102	107.873	215.783	323.703	431.65	539.643	647.589	755.585
4.97375	-0.116629	-0.162298	-0.289614	-0.407053	-0.491186	-0.527962	-0.622553	-0.669283			4.97375	-0.116629	107.874	215.782	323.701	431.653	539.652	647.593	755.582
4.98042	-0.108861	-0.161581	-0.290327	-0.406287	-0.490364	-0.521735	-0.614309	-0.67439			4.98042	-0.108861	107.874	215.782	323.702	431.653	539.658	647.601	755.577
4.98708	-0.10092	-0.161832	-0.288193	-0.406418	-0.495045	-0.520154	-0.605891	-0.682185			4.98708	-0.10092	107.874	215.784	323.701	431.649	539.66	647.61	755.57
4.99375	-0.102883	-0.162369	-0.27824	-0.410854	-0.501702	-0.519203	-0.603085	-0.6913			4.99375	-0.102883	107.874	215.794	323.697	431.642	539.661	647.613	755.56
5.00042	-0.104039	-0.159037	-0.264418	-0.411291	-0.506154	-0.513801	-0.596135	-0.696271			5.00042	-0.104039	107.877	215.808	323.697	431.638	539.666	647.62	755.555
5.00708	-0.0947495	-0.152164	-0.248485	-0.406142	-0.50756	-0.508181	-0.582077	-0.691273			5.00708	-0.0947495	107.884	215.823	323.702	431.636	539.672	647.634	755.56
5.01375	-0.0825065	-0.143084	-0.239405	-0.398858	-0.508273	-0.507103	-0.572218	-0.682368			5.01375	-0.0825065	107.893	215.833	323.709	431.636	539.673	647.644	755.569
5.02042	-0.0777588	-0.139246	-0.241766	-0.401831	-0.510273	-0.510055	-0.572716	-0.67905			5.02042	-0.0777588	107.897	215.83	323.706	431.634	539.67	647.643	755.573
5.02708	-0.0822396	-0.143233	-0.252905	-0.408637	-0.512765	-0.509635	-0.580534	-0.681624			5.02708	-0.0822396	107.893	215.819	323.699	431.631	539.67	647.635	755.57
5.03375	-0.0826369	-0.153202	-0.268597	-0.409638	-0.515162	-0.506015	-0.588561	-0.683929			5.03375	-0.0826369	107.883	215.803	323.698	431.629	539.674	647.627	755.568
5.04042	-0.0821946	-0.164696	-0.283906	-0.407702	-0.519055	-0.511931	-0.600517	-0.690639			5.04042	-0.0821946	107.871	215.788	323.7	431.625	539.668	647.615	755.561
5.04708	-0.0876768	-0.176628	-0.300605	-0.40899	-0.526298	-0.530101	-0.618397	-0.706135			5.04708	-0.0876768	107.859	215.771	323.699	431.618	539.65	647.597	755.546
5.05375	-0.10381	-0.184379	-0.309787	-0.412258	-0.531103	-0.550001	-0.63596	-0.727036			5.05375	-0.10381	107.852	215.762	323.696	431.613	539.63	647.58	755.525
5.06042	-0.120422	-0.184967	-0.30513	-0.410635	-0.529375	-0.557276	-0.642081	-0.739356			5.06042	-0.120422	107.851	215.767	323.697	431.614	539.623	647.574	755.512
5.06708	-0.128969	-0.177212	-0.291653	-0.407881	-0.518609	-0.558181	-0.6368	-0.737413			5.06708	-0.128969	107.859	215.78	323.7	431.625	539.622	647.579	755.514
5.07375	-0.132657	-0.166187	-0.282058	-0.409555	-0.506062	-0.56168	-0.627137	-0.726319			5.07375	-0.132657	107.87	215.79	323.698	431.638	539.618	647.589	755.525
5.08042	-0.134386	-0.161843	-0.283436	-0.417637	-0.499723	-0.565831	-0.619329	-0.713266			5.08042	-0.134386	107.874	215.788	323.69	431.644	539.614	647.596	755.538
5.08708	-0.136997	-0.166439	-0.286602	-0.42975	-0.496677	-0.564691	-0.617649	-0.703479			5.08708	-0.136997	107.87	215.785	323.678	431.647	539.615	647.598	755.548
5.09375	-0.135187	-0.176397	-0.289884	-0.440651	-0.49821	-0.557508	-0.622515	-0.696424			5.09375	-0.135187	107.86	215.782	323.667	431.646	539.622	647.593	755.555
5.10042	-0.13023	-0.190073	-0.298315	-0.450512	-0.504124	-0.55587	-0.636631	-0.696712			5.10042	-0.13023	107.846	215.774	323.657	431.64	539.624	647.579	755.555
5.10708	-0.131481	-0.200313	-0.313323	-0.460453	-0.516665	-0.564143	-0.660294	-0.711315			5.10708	-0.131481	107.836	215.759	323.647	431.627	539.616	647.555	755.54
5.11375	-0.136357	-0.208959	-0.325307	-0.470864	-0.528955	-0.573541	-0.682812	-0.734787			5.11375	-0.136357	107.827	215.747	323.637	431.615	539.606	647.533	755.517
5.12042	-0.145087	-0.214093	-0.329488	-0.480344	-0.536991	-0.574883	-0.698218	-0.755915			5.12042	-0.145087	107.822	215.742	323.628	431.607	539.605	647.518	755.496
5.12708	-0.153291	-0.217295	-0.332212	-0.487276	-0.539407	-0.569238	-0.700223	-0.765073			5.12708	-0.153291	107.819	215.74	323.621	431.604	539.611	647.516	755.487
5.13375	-0.163609	-0.218759	-0.338922	-0.492307	-0.538097	-0.564734	-0.690514	-0.767762			5.13375	-0.163609	107.817	215.733	323.616	431.606	539.615	647.525	755.484
5.14042	-0.175072	-0.218773	-0.349426	-0.494201	-0.53675	-0.565879	-0.677182	-0.766827			5.14042	-0.175072	107.817	215.722	323.614	431.607	539.614	647.539	755.485
5.14708	-0.181221	-0.220663	-0.351793	-0.49287	-0.537606	-0.566952	-0.665688	-0.762009			5.14708	-0.181221	107.815	215.72	323.615	431.606	539.613	647.55	755.49
5.15375	-0.181477	-0.223654	-0.34477	-0.486721	-0.533681	-0.566111	-0.659268	-0.75082			5.15375	-0.181477	107.812	215.727	323.621	431.61	539.614	647.556	755.501
5.16042	-0.180957	-0.224473	-0.336053	-0.478582	-0.522718	-0.569838	-0.65398	-0.73981			5.16042	-0.180957	107.811	215.736	323.629	431.621	539.61	647.562	755.512
5.16708	-0.181501	-0.22151	-0.328798	-0.468543	-0.507971	-0.580114	-0.651186	-0.737016			5.16708	-0.181501	107.814	215.743	323.639	431.636	539.6	647.565	755.515
5.17375	-0.178212	-0.215297	-0.320678	-0.457398	-0.497336	-0.587928	-0.649804	-0.738019			5.17375	-0.178212	107.821	215.751	323.65	431.647	539.592	647.566	755.514
5.18042	-0.165338	-0.206989	-0.308079	-0.448334	-0.492574	-0.591257	-0.648851	-0.738973			5.18042	-0.165338	107.829	215.764	323.66	431.651	539.589	647.567	755.513
5.18708	-0.152591	-0.198558	-0.298217	-0.443781	-0.493467	-0.594243	-0.648979	-0.739101			5.18708	-0.152591	107.837	215.774	323.664	431.65	539.586	647.567	755.513
5.19375	-0.143673	-0.190919	-0.294869	-0.44259	-0.501869	-0.602356	-0.651027	-0.740673			5.19375	-0.143673	107.845	215.777	323.665	431.642	539.577	647.565	755.511
5.20042	-0.135566	-0.186426	-0.295622	-0.443899	-0.514575	-0.60757	-0.65198	-0.740195			5.20042	-0.135566	107.85	215.776	323.664	431.629	539.572	647.564	755.512
5.20708	-0.127299	-0.184929	-0.296985	-0.443607	-0.526992	-0.605916	-0.648005	-0.737174			5.20708	-0.127299	107.851	215.775	323.664	431.617	539.574	647.568	755.515
5.21375	-0.120244	-0.190822	-0.302402	-0.443616	-0.535428	-0.604156	-0.639519	-0.732502			5.21375	-0.120244	107.845	215.77	323.664	431.608	539.576	647.576	755.519
5.22042	-0.123489	-0.201422	-0.314909	-0.443274	-0.541602	-0.609467	-0.634659	-0.73241			5.22042	-0.123489	107.835	215.757	323.665	431.602	539.57	647.581	755.519
5.22708	-0.130315	-0.212321	-0.330576	-0.442405	-0.542148	-0.617559	-0.633856	-0.738283			5.22708	-0.130315	107.824	215.741	323.665	431.602	539.562	647.582	755.513
5.23375	-0.133887	-0.216475	-0.339976	-0.437043	-0.534088	-0.619809	-0.630752	-0.745193			5.23375	-0.133887	107.819	215.732	323.671	431.61	539.56	647.585	755.507
5.24042	-0.134725	-0.220478	-0.343025	-0.429258	-0.524474	-0.617164	-0.627298	-0.749368			5.24042	-0.134725	107.815	215.729	323.679	431.619	539.563	647.588	755.502
5.24708	-0.137727	-0.224722	-0.343931	-0.426321	-0.520206	-0.61913	-0.629823	-0.753324			5.24708	-0.137727	107.811	215.728	323.682	431.624	539.561	647.586	755.498
5.25375	-0.142977	-0.227139	-0.344441	-0.427003	-0.522692	-0.623358	-0.640795	-0.75762			5.25375	-0.142977	107.809	215.727	323.681	431.621	539.556	647.575	755.494
5.26042	-0.148887	-0.225604	-0.339091	-0.427451	-0.527507	-0.625417	-0.651473	-0.763053			5.26042	-0.148887	107.81	215.733	323.68	431.616	539.554	647.564	755.489
5.26708	-0.153715	-0.219511	-0.325369	-0.420975	-0.530261	-0.622854	-0.652964	-0.766928			5.26708	-0.153715	107.816	215.747	323.687	431.614	539.557	647.563	755.485
5.27375	-0.155636	-0.220373	-0.313356	-0.412777	-0.532789	-0.615996	-0.645348	-0.767418			5.27375	-0.155636	107.816	215.759	323.695	431.611	539.564	647.57	755.484
5.28042	-0.155431	-0.223711	-0.309065	-0.41023	-0.541438	-0.61274	-0.638944	-0.770074			5.28042	-0.155431	107.812	215.763	323.698	431.602	539.567	647.577	755.482
5.28708	-0.154247	-0.226343	-0.30979	-0.412925	-0.555335	-0.614219	-0.635375	-0.774135			5.28708	-0.154247	107.81	215.762	323.695	431.589	539.566	647.58	755.478
5.29375	-0.157662	-0.225692	-0.306278	-0.42207	-0.569659	-0.61916	-0.634499	-0.77612			5.29375	-0.157662	107.81	215.766	323.686	431.574	539.561	647.581	755.476
5.30042	-0.16227	-0.220168	-0.300753	-0.433293	-0.574519	-0.618495	-0.634339	-0.767853			5.30042	-0.16227	107.816	215.771	323.675	431.569	539.561	647.581	755.484
5.30708	-0.166484	-0.217213	-0.298276	-0.449711	-0.574729	-0.61207	-0.634739	-0.748703			5.30708	-0.166484	107.819	215.774	323.658	431.569	539.568	647.581	755.503
5.31375	-0.172256	-0.215649	-0.299095	-0.468211	-0.576599	-0.60894	-0.638126	-0.728248			5.31375	-0.172256	107.82	215.773	323.64	431.567	539.571	647.578	755.523
5.32042	-0.181384	-0.216995	-0.299011	-0.484418	-0.576181	-0.610166	-0.642486	-0.714488			5.32042	-0.181384	107.819	215.773	323.623	431.568	539.57	647.573	755.537
5.32708	-0.192864	-0.221044	-0.298291	-0.493715	-0.572646	-0.613637	-0.646813	-0.709279			5.32708	-0.192864	107.815	215.774	323.614	431.571	539.566	647.569	755.542
5.33375	-0.202546	-0.23029	-0.300862	-0.497343	-0.569324	-0.61954	-0.649819	-0.711808			5.33375	-0.202546	107.806	215.771	323.611	431.575	539.56	647.566	755.54
5.34042	-0.210296	-0.241465	-0.303931	-0.496878	-0.573155	-0.632793	-0.652801	-0.722896			5.34042	-0.210296	107.794	215.768	323.611	431.571	539.547	647.563	755.529
5.34708	-0.213987	-0.249492	-0.304805	-0.488163	-0.581419	-0.649396	-0.652677	-0.737077			5.34708	-0.213987	107.786	215.767	323.62	431.562	539.53	647.563	755.515
5.35375	-0.212838	-0.248241	-0.303554	-0.474381	-0.587447	-0.662448	-0.650575	-0.74928			5.35375	-0.212838	107.788	215.768	323.634	431.556	539.517	647.565	755.502
5.36042	-0.206279	-0.23456	-0.29941	-0.458223	-0.587077	-0.664244	-0.647354	-0.754642			5.36042	-0.206279	107.801	215.773	323.65	431.557	539.516	647.568	755.497
5.36708	-0.191706	-0.215242	-0.294874	-0.444444	-0.578893	-0.654745	-0.641363	-0.750082			5.36708	-0.191706	107.821	215.777	323.663	431.565	539.525	647.574	755.502
5.37375	-0.176316	-0.195618	-0.290509	-0.432972	-0.568726	-0.643219	-0.631219	-0.741845			5.37375	-0.176316	107.84	215.781	323.675	431.575	539.537	647.585	755.51
5.38042	-0.164006	-0.182784	-0.291026	-0.423648	-0.561073	-0.633257	-0.617955	-0.73478			5.38042	-0.164006	107.853	215.781	323.684	431.583	539.547	647.598	755.517
5.38708	-0.156569	-0.174951	-0.295114	-0.419916	-0.554107	-0.630589	-0.610041	-0.731158			5.38708	-0.156569	107.861	215.777	323.688	431.59	539.549	647.606	755.521
5.39375	-0.151435	-0.17461	-0.298587	-0.417014	-0.547543	-0.628692	-0.609676	-0.728408			5.39375	-0.151435	107.861	215.773	323.691	431.596	539.551	647.606	755.523
5.40042	-0.146839	-0.182499	-0.299801	-0.412471	-0.547925	-0.632237	-0.617	-0.727149			5.40042	-0.146839	107.853	215.772	323.695	431.596	539.548	647.599	755.525
5.40708	-0.14741	-0.193203	-0.300015	-0.404916	-0.556178	-0.639251	-0.626155	-0.728198			5.40708	-0.14741	107.843	215.772	323.703	431.588	539.541	647.59	755.524
5.41375	-0.152809	-0.205164	-0.301962	-0.400031	-0.567726	-0.643278	-0.637275	-0.730735			5.41375	-0.152809	107.831	215.77	323.708	431.576	539.537	647.578	755.521
5.42042	-0.162554	-0.216753	-0.308306	-0.402808	-0.576401	-0.642171	-0.654174	-0.734759			5.42042	-0.162554	107.819	215.764	323.705	431.567	539.538	647.562	755.517
5.42708	-0.178457	-0.22813	-0.317298	-0.410604	-0.587196	-0.633774	-0.67246	-0.740171			5.42708	-0.178457	107.808	215.755	323.697	431.557	539.546	647.543	755.512
5.43375	-0.198012	-0.235077	-0.327107	-0.419348	-0.601085	-0.625101	-0.688678	-0.747329			5.43375	-0.198012	107.801	215.745	323.689	431.543	539.555	647.527	755.504
5.44042	-0.217905	-0.235439	-0.335098	-0.426986	-0.61192	-0.616936	-0.697126	-0.751485			5.44042	-0.217905	107.801	215.737	323.681	431.532	539.563	647.519	755.5
5.44708	-0.228202	-0.229776	-0.33468	-0.434428	-0.614772	-0.613714	-0.700748	-0.7532			5.44708	-0.228202	107.806	215.737	323.673	431.529	539.566	647.515	755.499
5.45375	-0.226213	-0.217035	-0.320032	-0.432889	-0.606358	-0.612742	-0.699712	-0.749303			5.45375	-0.226213	107.819	215.752	323.675	431.537	539.567	647.516	755.502
5.46042	-0.209514	-0.204252	-0.293898	-0.42263	-0.59109	-0.60721	-0.687782	-0.740711			5.46042	-0.209514	107.832	215.778	323.685	431.553	539.573	647.528	755.511
5.46708	-0.185657	-0.194566	-0.266091	-0.411516	-0.575342	-0.599643	-0.671554	-0.730682			5.46708	-0.185657	107.841	215.806	323.696	431.569	539.58	647.544	755.521
5.47375	-0.162166	-0.191724	-0.245607	-0.406757	-0.56056	-0.593073	-0.657123	-0.723404			5.47375	-0.162166	107.844	215.826	323.701	431.583	539.587	647.559	755.528
5.48042	-0.146883	-0.194543	-0.234598	-0.413971	-0.551452	-0.591954	-0.646609	-0.722902			5.48042	-0.146883	107.841	215.837	323.694	431.592	539.588	647.569	755.529
5.48708	-0.144258	-0.201989	-0.235368	-0.425342	-0.549141	-0.590901	-0.640169	-0.72743			5.48708	-0.144258	107.834	215.837	323.683	431.595	539.589	647.576	755.524
5.49375	-0.149112	-0.208596	-0.243882	-0.436839	-0.551162	-0.585026	-0.637394	-0.732761			5.49375	-0.149112	107.827	215.828	323.671	431.593	539.595	647.578	755.519
5.50042	-0.157724	-0.211513	-0.255859	-0.445069	-0.555103	-0.578443	-0.637899	-0.733744			5.50042	-0.157724	107.824	215.816	323.663	431.589	539.601	647.578	755.518
5.50708	-0.166273	-0.209605	-0.271117	-0.45051	-0.55812	-0.576859	-0.641203	-0.734186			5.50708	-0.166273	107.826	215.801	323.657	431.586	539.603	647.575	755.518
5.51375	-0.175346	-0.207523	-0.285724	-0.453988	-0.561602	-0.582663	-0.6436	-0.736107			5.51375	-0.175346	107.828	215.786	323.654	431.582	539.597	647.572	755.516
5.52042	-0.182777	-0.203799	-0.292968	-0.451621	-0.563671	-0.586951	-0.649601	-0.738293			5.52042	-0.182777	107.832	215.779	323.656	431.58	539.593	647.566	755.513
5.52708	-0.183956	-0.199081	-0.291587	-0.441231	-0.561747	-0.583212	-0.656025	-0.737087			5.52708	-0.183956	107.837	215.78	323.667	431.582	539.597	647.56	755.515
5.53375	-0.180606	-0.200079	-0.291155	-0.430873	-0.557658	-0.581311	-0.661734	-0.735644			5.53375	-0.180606	107.836	215.781	323.677	431.586	539.598	647.554	755.516
5.54042	-0.177996	-0.20722	-0.295435	-0.431058	-0.554361	-0.585292	-0.666754	-0.736849			5.54042	-0.177996	107.829	215.776	323.677	431.589	539.595	647.549	755.515
5.54708	-0.182017	-0.216989	-0.299958	-0.438644	-0.558167	-0.593113	-0.674113	-0.738009			5.54708	-0.182017	107.819	215.772	323.669	431.586	539.587	647.542	755.514
5.55375	-0.189504	-0.223483	-0.301207	-0.44504	-0.562454	-0.595802	-0.679693	-0.735006			5.55375	-0.189504	107.812	215.771	323.663	431.581	539.584	647.536	755.517
5.56042	-0.195104	-0.228988	-0.301944	-0.446922	-0.563376	-0.597798	-0.674802	-0.731545			5.56042	-0.195104	107.807	215.77	323.661	431.58	539.582	647.541	755.52
5.56708	-0.199048	-0.236093	-0.306188	-0.451908	-0.562851	-0.604595	-0.664918	-0.730245			5.56708	-0.199048	107.8	215.766	323.656	431.581	539.575	647.551	755.521
5.57375	-0.202177	-0.242269	-0.311888	-0.45859	-0.564564	-0.609496	-0.656603	-0.734327			5.57375	-0.202177	107.794	215.76	323.649	431.579	539.57	647.559	755.517
5.58042	-0.205279	-0.251584	-0.319772	-0.462031	-0.566761	-0.612802	-0.653982	-0.74172			5.58042	-0.205279	107.784	215.752	323.646	431.577	539.567	647.562	755.51
5.58708	-0.207279	-0.262099	-0.326949	-0.464855	-0.563414	-0.616926	-0.652645	-0.750397			5.58708	-0.207279	107.774	215.745	323.643	431.58	539.563	647.563	755.501
5.59375	-0.204402	-0.270124	-0.330206	-0.465687	-0.558513	-0.623529	-0.653583	-0.755149			5.59375	-0.204402	107.766	215.742	323.642	431.585	539.556	647.562	755.497
5.60042	-0.197783	-0.276152	-0.330034	-0.46863	-0.557741	-0.627146	-0.658407	-0.75759			5.60042	-0.197783	107.76	215.742	323.639	431.586	539.553	647.557	755.494
5.60708	-0.193089	-0.279816	-0.327977	-0.469413	-0.558992	-0.627391	-0.666112	-0.759572			5.60708	-0.193089	107.756	215.744	323.638	431.585	539.552	647.55	755.492
5.61375	-0.191935	-0.275841	-0.31971	-0.468978	-0.554404	-0.628829	-0.670679	-0.759848			5.61375	-0.191935	107.76	215.752	323.639	431.589	539.551	647.545	755.492
5.62042	-0.18963	-0.257669	-0.304399	-0.464378	-0.548022	-0.627732	-0.666944	-0.752774			5.62042	-0.18963	107.778	215.768	323.644	431.596	539.552	647.549	755.499
5.62708	-0.183734	-0.233856	-0.285831	-0.455616	-0.541659	-0.620997	-0.65771	-0.747832			5.62708	-0.183734	107.802	215.786	323.652	431.602	539.559	647.558	755.504
5.63375	-0.176371	-0.218207	-0.274951	-0.448422	-0.537731	-0.612676	-0.646532	-0.747622			5.63375	-0.176371	107.818	215.797	323.659	431.606	539.567	647.569	755.504
5.64042	-0.175365	-0.21017	-0.271206	-0.444519	-0.534175	-0.609556	-0.639328	-0.749477			5.64042	-0.175365	107.826	215.801	323.663	431.61	539.57	647.576	755.502
5.64708	-0.176487	-0.199022	-0.269117	-0.442936	-0.535042	-0.60963	-0.633774	-0.74583			5.64708	-0.176487	107.837	215.803	323.665	431.609	539.57	647.582	755.506
5.65375	-0.177075	-0.18811	-0.268696	-0.439676	-0.542936	-0.608722	-0.631977	-0.735928			5.65375	-0.177075	107.848	215.803	323.668	431.601	539.571	647.584	755.516
5.66042	-0.177761	-0.18434	-0.269694	-0.435878	-0.552217	-0.608599	-0.636478	-0.732322			5.66042	-0.177761	107.852	215.802	323.672	431.592	539.571	647.579	755.519
5.66708	-0.179411	-0.187483	-0.27379	-0.434529	-0.55822	-0.609478	-0.646711	-0.729204			5.66708	-0.179411	107.848	215.798	323.673	431.586	539.57	647.569	755.523
5.67375	-0.183294	-0.1894	-0.276662	-0.434218	-0.563135	-0.613466	-0.660131	-0.724504			5.67375	-0.183294	107.847	215.795	323.674	431.581	539.566	647.556	755.527
5.68042	-0.184258	-0.189235	-0.279357	-0.436382	-0.565842	-0.619763	-0.669201	-0.721653			5.68042	-0.184258	107.847	215.793	323.671	431.578	539.56	647.547	755.53
5.68708	-0.183386	-0.191882	-0.283912	-0.443267	-0.564764	-0.628691	-0.675959	-0.726503			5.68708	-0.183386	107.844	215.788	323.665	431.579	539.551	647.54	755.525
5.69375	-0.181879	-0.20508	-0.296633	-0.455626	-0.564759	-0.64096	-0.683512	-0.739779			5.69375	-0.181879	107.831	215.775	323.652	431.579	539.539	647.532	755.512
5.70042	-0.186887	-0.224371	-0.309248	-0.474037	-0.570744	-0.656418	-0.694719	-0.756231			5.70042	-0.186887	107.812	215.763	323.634	431.573	539.523	647.521	755.495
5.70708	-0.191555	-0.241752	-0.319476	-0.48952	-0.579414	-0.667947	-0.70034	-0.770435			5.70708	-0.191555	107.794	215.752	323.618	431.564	539.512	647.515	755.481
5.71375	-0.193532	-0.249153	-0.322586	-0.502202	-0.587682	-0.672301	-0.69898	-0.78481			5.71375	-0.193532	107.787	215.749	323.606	431.556	539.508	647.517	755.467
5.72042	-0.188187	-0.246787	-0.322127	-0.509057	-0.590287	-0.662474	-0.692203	-0.789478			5.72042	-0.188187	107.789	215.75	323.599	431.554	539.517	647.524	755.462
5.72708	-0.178921	-0.241005	-0.323498	-0.511462	-0.588349	-0.6475	-0.683891	-0.784981			5.72708	-0.178921	107.795	215.748	323.596	431.555	539.532	647.532	755.467
5.73375	-0.176096	-0.234965	-0.326518	-0.510869	-0.584019	-0.633367	-0.675821	-0.777864			5.73375	-0.176096	107.801	215.745	323.597	431.56	539.546	647.54	755.474
5.74042	-0.176752	-0.230783	-0.331396	-0.506592	-0.577585	-0.625088	-0.669801	-0.774705			5.74042	-0.176752	107.805	215.741	323.601	431.566	539.555	647.546	755.477
5.74708	-0.182161	-0.229113	-0.337832	-0.505142	-0.575287	-0.625675	-0.670442	-0.777731			5.74708	-0.182161	107.807	215.734	323.603	431.569	539.554	647.545	755.474
5.75375	-0.189445	-0.234257	-0.343929	-0.503878	-0.57613	-0.631502	-0.675819	-0.784061			5.75375	-0.189445	107.802	215.728	323.604	431.568	539.548	647.54	755.468
5.76042	-0.200244	-0.249253	-0.35368	-0.5047	-0.586798	-0.643749	-0.684711	-0.793906			5.76042	-0.200244	107.787	215.718	323.603	431.557	539.536	647.531	755.458
5.76708	-0.21367	-0.271325	-0.363355	-0.508783	-0.605033	-0.656226	-0.698137	-0.802564			5.76708	-0.21367	107.765	215.709	323.599	431.539	539.524	647.518	755.449
5.77375	-0.222403	-0.289646	-0.364509	-0.514301	-0.622994	-0.665804	-0.710684	-0.800806			5.77375	-0.222403	107.746	215.707	323.594	431.521	539.514	647.505	755.451
5.78042	-0.2237	-0.291504	-0.35397	-0.518268	-0.632931	-0.666113	-0.719611	-0.787799			5.78042	-0.2237	107.744	215.718	323.59	431.511	539.514	647.496	755.464
5.78708	-0.21349	-0.27843	-0.337081	-0.51637	-0.632441	-0.657324	-0.716553	-0.765191			5.78708	-0.21349	107.758	215.735	323.592	431.511	539.522	647.499	755.487
5.79375	-0.198662	-0.266724	-0.331574	-0.512831	-0.62965	-0.65032	-0.707924	-0.74321			5.79375	-0.198662	107.769	215.74	323.595	431.514	539.529	647.508	755.509
5.80042	-0.189485	-0.26434	-0.335865	-0.515181	-0.627058	-0.652189	-0.704469	-0.733556			5.80042	-0.189485	107.772	215.736	323.593	431.517	539.528	647.511	755.518
5.80708	-0.18828	-0.26388	-0.342558	-0.522244	-0.621383	-0.659704	-0.705171	-0.738073			5.80708	-0.18828	107.772	215.729	323.586	431.522	539.52	647.511	755.514
5.81375	-0.193005	-0.26125	-0.349941	-0.532062	-0.616754	-0.66847	-0.707512	-0.751858			5.81375	-0.193005	107.775	215.722	323.576	431.527	539.511	647.508	755.5
5.82042	-0.199109	-0.262057	-0.358855	-0.544096	-0.616389	-0.676287	-0.707418	-0.764161			5.82042	-0.199109	107.774	215.713	323.564	431.527	539.504	647.508	755.488
5.82708	-0.205392	-0.270044	-0.367796	-0.556578	-0.621763	-0.682835	-0.71084	-0.778074			5.82708	-0.205392	107.766	215.704	323.551	431.522	539.497	647.505	755.474
5.83375	-0.208963	-0.272231	-0.363784	-0.56264	-0.623995	-0.684948	-0.719179	-0.787366			5.83375	-0.208963	107.764	215.708	323.545	431.52	539.495	647.497	755.464
5.84042	-0.205	-0.26088	-0.344803	-0.556819	-0.616606	-0.68005	-0.723799	-0.784357			5.84042	-0.205	107.775	215.727	323.551	431.527	539.5	647.492	755.467
5.84708	-0.194015	-0.242918	-0.32398	-0.541913	-0.607096	-0.672002	-0.72092	-0.771465			5.84708	-0.194015	107.793	215.748	323.566	431.537	539.508	647.495	755.48
5.85375	-0.179211	-0.228641	-0.311134	-0.527745	-0.597925	-0.663077	-0.713268	-0.756184			5.85375	-0.179211	107.807	215.761	323.58	431.546	539.517	647.502	755.496
5.86042	-0.163503	-0.229038	-0.312961	-0.522135	-0.592442	-0.658554	-0.708051	-0.747628			5.86042	-0.163503	107.807	215.759	323.586	431.551	539.521	647.508	755.504
5.86708	-0.155397	-0.237632	-0.32394	-0.526872	-0.587486	-0.664599	-0.711866	-0.744768			5.86708	-0.155397	107.798	215.748	323.581	431.556	539.515	647.504	755.507
5.87375	-0.155622	-0.24993	-0.341483	-0.539736	-0.586687	-0.67452	-0.715905	-0.750237			5.87375	-0.155622	107.786	215.73	323.568	431.557	539.505	647.5	755.501
5.88042	-0.162795	-0.259319	-0.361362	-0.554298	-0.589712	-0.68403	-0.717833	-0.764563			5.88042	-0.162795	107.777	215.711	323.554	431.554	539.496	647.498	755.487
5.88708	-0.170251	-0.263612	-0.377576	-0.564902	-0.591525	-0.688552	-0.715753	-0.778219			5.88708	-0.170251	107.772	215.694	323.543	431.552	539.491	647.5	755.474
5.89375	-0.173344	-0.269588	-0.389751	-0.564983	-0.593703	-0.690882	-0.714078	-0.790848			5.89375	-0.173344	107.766	215.682	323.543	431.55	539.489	647.502	755.461
5.90042	-0.177251	-0.269913	-0.396752	-0.557335	-0.595158	-0.692142	-0.712263	-0.801431			5.90042	-0.177251	107.766	215.675	323.551	431.549	539.488	647.504	755.45
5.90708	-0.179251	-0.265422	-0.401321	-0.543481	-0.59771	-0.688296	-0.703295	-0.809153			5.90708	-0.179251	107.771	215.671	323.564	431.546	539.492	647.512	755.443
5.91375	-0.179146	-0.263096	-0.4071	-0.530816	-0.598924	-0.679904	-0.692223	-0.808094			5.91375	-0.179146	107.773	215.665	323.577	431.545	539.5	647.524	755.444
5.92042	-0.175095	-0.267934	-0.415753	-0.529427	-0.602604	-0.675237	-0.685787	-0.801659			5.92042	-0.175095	107.768	215.656	323.578	431.541	539.505	647.53	755.45
5.92708	-0.171922	-0.274704	-0.419662	-0.538208	-0.60902	-0.67575	-0.689767	-0.799916			5.92708	-0.171922	107.761	215.652	323.57	431.535	539.504	647.526	755.452
5.93375	-0.16901	-0.274997	-0.416141	-0.552571	-0.614722	-0.678872	-0.699253	-0.799389			5.93375	-0.16901	107.761	215.656	323.555	431.529	539.501	647.517	755.452
5.94042	-0.164554	-0.270822	-0.406721	-0.561795	-0.617568	-0.67912	-0.705288	-0.791119			5.94042	-0.164554	107.765	215.665	323.546	431.526	539.501	647.51	755.461
5.94708	-0.160245	-0.26741	-0.399494	-0.564944	-0.616516	-0.6768	-0.708131	-0.775841			5.94708	-0.160245	107.769	215.672	323.543	431.527	539.503	647.508	755.476
5.95375	-0.158344	-0.262424	-0.394031	-0.563665	-0.613705	-0.675757	-0.708614	-0.765358			5.95375	-0.158344	107.774	215.678	323.544	431.53	539.504	647.507	755.486
5.96042	-0.159173	-0.255853	-0.386983	-0.555729	-0.609967	-0.674329	-0.705151	-0.760464			5.96042	-0.159173	107.78	215.685	323.552	431.534	539.505	647.511	755.491
5.96708	-0.161037	-0.250375	-0.382936	-0.547011	-0.607465	-0.670387	-0.69891	-0.758514			5.96708	-0.161037	107.786	215.689	323.561	431.536	539.509	647.517	755.493
5.97375	-0.161654	-0.250379	-0.389139	-0.541106	-0.609884	-0.664831	-0.689989	-0.758177			5.97375	-0.161654	107.786	215.683	323.567	431.534	539.515	647.526	755.494
5.98042	-0.161409	-0.25429	-0.403064	-0.542542	-0.61624	-0.659995	-0.686406	-0.763654			5.98042	-0.161409	107.782	215.669	323.565	431.528	539.52	647.529	755.488
5.98708	-0.161308	-0.256105	-0.415846	-0.546537	-0.621896	-0.656075	-0.689644	-0.770706			5.98708	-0.161308	107.78	215.656	323.561	431.522	539.524	647.526	755.481
5.99375	-0.161628	-0.258719	-0.425136	-0.547242	-0.626832	-0.651757	-0.696162	-0.769595			5.99375	-0.161628	107.777	215.647	323.561	431.517	539.528	647.52	755.482
6.00042	-0.163868	-0.265959	-0.432852	-0.545038	-0.628252	-0.649659	-0.702217	-0.761822			6.00042	-0.163868	107.77	215.639	323.563	431.516	539.53	647.514	755.49
6.00708	-0.16483	-0.277193	-0.442656	-0.538498	-0.626638	-0.646059	-0.700795	-0.749909			6.00708	-0.16483	107.759	215.629	323.569	431.517	539.534	647.515	755.502
6.01375	-0.169192	-0.28526	-0.450723	-0.533848	-0.618621	-0.645263	-0.69705	-0.743781			6.01375	-0.169192	107.751	215.621	323.574	431.525	539.535	647.519	755.508
6.02042	-0.171623	-0.296124	-0.456818	-0.533617	-0.606167	-0.64652	-0.692329	-0.739536			6.02042	-0.171623	107.74	215.615	323.574	431.538	539.533	647.523	755.512
6.02708	-0.175272	-0.312724	-0.460066	-0.53978	-0.597898	-0.652593	-0.691686	-0.741277			6.02708	-0.175272	107.723	215.612	323.568	431.546	539.527	647.524	755.51
6.03375	-0.177913	-0.327843	-0.459927	-0.550769	-0.598068	-0.663054	-0.696235	-0.749641			6.03375	-0.177913	107.708	215.612	323.557	431.546	539.517	647.52	755.502
6.04042	-0.177971	-0.332409	-0.45734	-0.562903	-0.603035	-0.670389	-0.699631	-0.759712			6.04042	-0.177971	107.704	215.615	323.545	431.541	539.509	647.516	755.492
6.04708	-0.174944	-0.330046	-0.450209	-0.569526	-0.607972	-0.678204	-0.701849	-0.765745			6.04708	-0.174944	107.706	215.622	323.538	431.536	539.502	647.514	755.486
6.05375	-0.170416	-0.33175	-0.440469	-0.568535	-0.607756	-0.684468	-0.700183	-0.763602			6.05375	-0.170416	107.704	215.631	323.539	431.536	539.495	647.516	755.488
6.06042	-0.168378	-0.332467	-0.429265	-0.561476	-0.609165	-0.686824	-0.69576	-0.758226			6.06042	-0.168378	107.703	215.643	323.546	431.535	539.493	647.52	755.493
6.06708	-0.165394	-0.326305	-0.417857	-0.556697	-0.609943	-0.682492	-0.692299	-0.754287			6.06708	-0.165394	107.71	215.654	323.551	431.534	539.497	647.523	755.497
6.07375	-0.161299	-0.314548	-0.40467	-0.554609	-0.604708	-0.675113	-0.688681	-0.7521			6.07375	-0.161299	107.721	215.667	323.553	431.539	539.505	647.527	755.5
6.08042	-0.157944	-0.308788	-0.395096	-0.552394	-0.592209	-0.669562	-0.691048	-0.748268			6.08042	-0.157944	107.727	215.677	323.555	431.552	539.51	647.525	755.503
6.08708	-0.164388	-0.307437	-0.38993	-0.553958	-0.584915	-0.669541	-0.702261	-0.748991			6.08708	-0.164388	107.729	215.682	323.554	431.559	539.51	647.514	755.503
6.09375	-0.172697	-0.301789	-0.385712	-0.557213	-0.589278	-0.670824	-0.716769	-0.751578			6.09375	-0.172697	107.734	215.686	323.551	431.555	539.509	647.499	755.5
6.10042	-0.175944	-0.288839	-0.377531	-0.55791	-0.597835	-0.66932	-0.726214	-0.755301			6.10042	-0.175944	107.747	215.694	323.55	431.546	539.51	647.49	755.496
6.10708	-0.172916	-0.275041	-0.371362	-0.550597	-0.600549	-0.667372	-0.72271	-0.756565			6.10708	-0.172916	107.761	215.701	323.557	431.543	539.512	647.493	755.495
6.11375	-0.171752	-0.271162	-0.372728	-0.545719	-0.603191	-0.6681	-0.71487	-0.758739			6.11375	-0.171752	107.765	215.699	323.562	431.541	539.512	647.501	755.493
6.12042	-0.173887	-0.270947	-0.377281	-0.549569	-0.611843	-0.671694	-0.706514	-0.767549			6.12042	-0.173887	107.765	215.695	323.558	431.532	539.508	647.509	755.484
6.12708	-0.170867	-0.266403	-0.377983	-0.552403	-0.618223	-0.670956	-0.698726	-0.775497			6.12708	-0.170867	107.77	215.694	323.555	431.526	539.509	647.517	755.476
6.13375	-0.163829	-0.255414	-0.372716	-0.546959	-0.617191	-0.662326	-0.690734	-0.777518			6.13375	-0.163829	107.781	215.699	323.561	431.527	539.517	647.525	755.474
6.14042	-0.155058	-0.245714	-0.366831	-0.536625	-0.607308	-0.654101	-0.681486	-0.771132			6.14042	-0.155058	107.79	215.705	323.571	431.537	539.526	647.534	755.481
6.14708	-0.149432	-0.243905	-0.363114	-0.530789	-0.596852	-0.647859	-0.676337	-0.762168			6.14708	-0.149432	107.792	215.709	323.577	431.547	539.532	647.539	755.49
6.15375	-0.144858	-0.244754	-0.363963	-0.531659	-0.588835	-0.641968	-0.673671	-0.756164			6.15375	-0.144858	107.791	215.708	323.576	431.555	539.538	647.542	755.496
6.16042	-0.139631	-0.242959	-0.36646	-0.531887	-0.579442	-0.634765	-0.674642	-0.75189			6.16042	-0.139631	107.793	215.705	323.576	431.564	539.545	647.541	755.5
6.16708	-0.131013	-0.242373	-0.373027	-0.532851	-0.568048	-0.628983	-0.673653	-0.744225			6.16708	-0.131013	107.794	215.699	323.575	431.576	539.551	647.542	755.507
6.17375	-0.122003	-0.242823	-0.379198	-0.538022	-0.558048	-0.630138	-0.669889	-0.736646			6.17375	-0.122003	107.793	215.693	323.57	431.586	539.55	647.546	755.515
6.18042	-0.117533	-0.244646	-0.391035	-0.547228	-0.558599	-0.635777	-0.670188	-0.73313			6.18042	-0.117533	107.791	215.681	323.561	431.585	539.544	647.546	755.519
6.18708	-0.12396	-0.242771	-0.398697	-0.553313	-0.566097	-0.642667	-0.677091	-0.73908			6.18708	-0.12396	107.793	215.673	323.555	431.578	539.537	647.539	755.513
6.19375	-0.130338	-0.234312	-0.396437	-0.546535	-0.567505	-0.645154	-0.685376	-0.742597			6.19375	-0.130338	107.802	215.675	323.561	431.576	539.535	647.53	755.509
6.20042	-0.125789	-0.228384	-0.386217	-0.536272	-0.563853	-0.640484	-0.686549	-0.737571			6.20042	-0.125789	107.808	215.686	323.572	431.58	539.539	647.529	755.514
6.20708	-0.11543	-0.22776	-0.376533	-0.531349	-0.563939	-0.633966	-0.683343	-0.734365			6.20708	-0.11543	107.808	215.695	323.577	431.58	539.546	647.532	755.517
6.21375	-0.103353	-0.233489	-0.375587	-0.533979	-0.570165	-0.62809	-0.68271	-0.742791			6.21375	-0.103353	107.802	215.696	323.574	431.574	539.552	647.533	755.509
6.22042	-0.0942145	-0.236324	-0.373176	-0.536937	-0.573786	-0.623706	-0.685016	-0.758926			6.22042	-0.0942145	107.8	215.699	323.571	431.57	539.556	647.531	755.493
6.22708	-0.0811617	-0.238167	-0.373589	-0.539602	-0.573103	-0.616496	-0.684838	-0.765423			6.22708	-0.0811617	107.798	215.698	323.568	431.571	539.563	647.531	755.486
6.23375	-0.0730801	-0.241996	-0.374556	-0.54444	-0.574122	-0.611317	-0.683432	-0.764971			6.23375	-0.0730801	107.794	215.697	323.563	431.57	539.568	647.532	755.487
6.24042	-0.0740296	-0.24582	-0.374089	-0.544918	-0.575557	-0.608927	-0.681997	-0.761152			6.24042	-0.0740296	107.79	215.698	323.563	431.568	539.571	647.534	755.491
6.24708	-0.0816508	-0.246878	-0.371333	-0.539083	-0.572555	-0.608402	-0.681989	-0.759713			6.24708	-0.0816508	107.789	215.701	323.569	431.571	539.571	647.534	755.492
6.25375	-0.0935139	-0.246329	-0.366492	-0.532475	-0.566854	-0.609592	-0.682408	-0.756318			6.25375	-0.0935139	107.79	215.705	323.575	431.577	539.57	647.533	755.495
6.26042	-0.101681	-0.247992	-0.363864	-0.52888	-0.563871	-0.612784	-0.681038	-0.75018			6.26042	-0.101681	107.788	215.708	323.579	431.58	539.567	647.535	755.502
6.26708	-0.110373	-0.255083	-0.362372	-0.529469	-0.564039	-0.620796	-0.67924	-0.743613			6.26708	-0.110373	107.781	215.71	323.578	431.58	539.559	647.537	755.508
6.27375	-0.116601	-0.262962	-0.364528	-0.532089	-0.565753	-0.629023	-0.675454	-0.738874			6.27375	-0.116601	107.773	215.707	323.576	431.578	539.551	647.54	755.513
6.28042	-0.124363	-0.269899	-0.372896	-0.538902	-0.570829	-0.634379	-0.670341	-0.738529			6.28042	-0.124363	107.766	215.699	323.569	431.573	539.545	647.545	755.513
6.28708	-0.13446	-0.276508	-0.384273	-0.547808	-0.582132	-0.638919	-0.668041	-0.739089			6.28708	-0.13446	107.759	215.688	323.56	431.562	539.541	647.548	755.513
6.29375	-0.142138	-0.283467	-0.394093	-0.555479	-0.598484	-0.639647	-0.669997	-0.734847			6.29375	-0.142138	107.752	215.678	323.552	431.545	539.54	647.546	755.517
6.30042	-0.147473	-0.288956	-0.401489	-0.561657	-0.614219	-0.638058	-0.680577	-0.727307			6.30042	-0.147473	107.747	215.67	323.546	431.53	539.542	647.535	755.524
6.30708	-0.146839	-0.287209	-0.403558	-0.562157	-0.623079	-0.63684	-0.695678	-0.723812			6.30708	-0.146839	107.749	215.668	323.546	431.521	539.543	647.52	755.528
6.31375	-0.139182	-0.28323	-0.40387	-0.557764	-0.630257	-0.638822	-0.709956	-0.724261			6.31375	-0.139182	107.753	215.668	323.55	431.514	539.541	647.506	755.527
6.32042	-0.133986	-0.279159	-0.401229	-0.553883	-0.636317	-0.647951	-0.72431	-0.730509			6.32042	-0.133986	107.757	215.671	323.554	431.508	539.532	647.491	755.521
6.32708	-0.134355	-0.273904	-0.394544	-0.55168	-0.642092	-0.654678	-0.738031	-0.738508			6.32708	-0.134355	107.762	215.677	323.556	431.502	539.525	647.478	755.513
6.33375	-0.135045	-0.26342	-0.388828	-0.547646	-0.637252	-0.654479	-0.749688	-0.748735			6.33375	-0.135045	107.773	215.683	323.56	431.507	539.525	647.466	755.503
6.34042	-0.133409	-0.254273	-0.388264	-0.540009	-0.622883	-0.649032	-0.749483	-0.761404			6.34042	-0.133409	107.782	215.684	323.568	431.521	539.531	647.466	755.49
6.34708	-0.131559	-0.250417	-0.395852	-0.535733	-0.609621	-0.645479	-0.738572	-0.775289			6.34708	-0.131559	107.786	215.676	323.572	431.534	539.534	647.477	755.476
6.35375	-0.131559	-0.251063	-0.402697	-0.538364	-0.598834	-0.644455	-0.725698	-0.78721			6.35375	-0.131559	107.785	215.669	323.57	431.545	539.535	647.49	755.465
6.36042	-0.127663	-0.249547	-0.408811	-0.540159	-0.590514	-0.641271	-0.718464	-0.793805			6.36042	-0.127663	107.786	215.663	323.568	431.553	539.539	647.497	755.458
6.36708	-0.116473	-0.245101	-0.408656	-0.534072	-0.574141	-0.637433	-0.712042	-0.795489			6.36708	-0.116473	107.791	215.663	323.574	431.57	539.542	647.504	755.456
6.37375	-0.100617	-0.24025	-0.406189	-0.519888	-0.558545	-0.635675	-0.699048	-0.792031			6.37375	-0.100617	107.796	215.666	323.588	431.585	539.544	647.517	755.46
6.38042	-0.0887275	-0.238362	-0.401917	-0.504356	-0.548789	-0.639117	-0.685728	-0.783002			6.38042	-0.0887275	107.798	215.67	323.604	431.595	539.541	647.53	755.469
6.38708	-0.0823328	-0.241283	-0.398163	-0.491535	-0.547322	-0.641361	-0.680287	-0.768978			6.38708	-0.0823328	107.795	215.674	323.616	431.597	539.538	647.535	755.483
6.39375	-0.0805641	-0.240097	-0.392685	-0.480728	-0.549774	-0.642137	-0.681856	-0.753858			6.39375	-0.0805641	107.796	215.679	323.627	431.594	539.538	647.534	755.498
6.40042	-0.0756941	-0.240564	-0.385046	-0.470863	-0.549958	-0.638018	-0.681277	-0.738021			6.40042	-0.0756941	107.795	215.687	323.637	431.594	539.542	647.534	755.514
6.40708	-0.0707403	-0.249999	-0.383037	-0.470135	-0.555413	-0.638883	-0.683953	-0.725438			6.40708	-0.0707403	107.786	215.689	323.638	431.588	539.541	647.532	755.526
6.41375	-0.0741281	-0.265405	-0.385091	-0.483161	-0.566011	-0.64715	-0.696401	-0.724057			6.41375	-0.0741281	107.771	215.687	323.625	431.578	539.533	647.519	755.528
6.42042	-0.0856642	-0.272159	-0.382309	-0.501527	-0.575624	-0.652018	-0.716043	-0.732732			6.42042	-0.0856642	107.764	215.69	323.606	431.568	539.528	647.5	755.519
6.42708	-0.0949225	-0.269969	-0.374397	-0.515413	-0.580695	-0.64997	-0.73007	-0.739606			6.42708	-0.0949225	107.766	215.698	323.592	431.563	539.53	647.486	755.512
6.43375	-0.100107	-0.270199	-0.367951	-0.524485	-0.583639	-0.64557	-0.737638	-0.746698			6.43375	-0.100107	107.766	215.704	323.583	431.56	539.534	647.478	755.505
6.44042	-0.105953	-0.274578	-0.366607	-0.529553	-0.585926	-0.646047	-0.738239	-0.754451			6.44042	-0.105953	107.761	215.705	323.578	431.558	539.534	647.478	755.497
6.44708	-0.112551	-0.274386	-0.3688	-0.529613	-0.586291	-0.6461	-0.731963	-0.762957			6.44708	-0.112551	107.762	215.703	323.578	431.558	539.534	647.484	755.489
6.45375	-0.118629	-0.273199	-0.374765	-0.525758	-0.587195	-0.642372	-0.720874	-0.76522			6.45375	-0.118629	107.763	215.697	323.582	431.557	539.537	647.495	755.487
6.46042	-0.124017	-0.276881	-0.387507	-0.52505	-0.595253	-0.641586	-0.714818	-0.764886			6.46042	-0.124017	107.759	215.684	323.583	431.549	539.538	647.501	755.487
6.46708	-0.129287	-0.279344	-0.403322	-0.525145	-0.603781	-0.64295	-0.714843	-0.768725			6.46708	-0.129287	107.757	215.669	323.583	431.54	539.537	647.501	755.483
6.47375	-0.129467	-0.273462	-0.419851	-0.519161	-0.608938	-0.640768	-0.712639	-0.774151			6.47375	-0.129467	107.762	215.652	323.589	431.535	539.539	647.503	755.478
6.48042	-0.125064	-0.263425	-0.433656	-0.511254	-0.61155	-0.632377	-0.709666	-0.774039			6.48042	-0.125064	107.773	215.638	323.597	431.532	539.547	647.506	755.478
6.48708	-0.119807	-0.256848	-0.437569	-0.506633	-0.613527	-0.623189	-0.712992	-0.768782			6.48708	-0.119807	107.779	215.634	323.601	431.53	539.557	647.503	755.483
6.49375	-0.112145	-0.257671	-0.433624	-0.505198	-0.609265	-0.615975	-0.721067	-0.762075			6.49375	-0.112145	107.778	215.638	323.603	431.535	539.564	647.495	755.49
6.50042	-0.103629	-0.261717	-0.425749	-0.505704	-0.600317	-0.61196	-0.726856	-0.759757			6.50042	-0.103629	107.774	215.646	323.602	431.544	539.568	647.489	755.492
6.50708	-0.0937489	-0.269392	-0.416735	-0.509636	-0.591553	-0.609672	-0.729373	-0.763705			6.50708	-0.0937489	107.767	215.655	323.598	431.552	539.57	647.486	755.488
6.51375	-0.0863413	-0.278438	-0.405277	-0.518768	-0.584655	-0.608652	-0.733886	-0.770603			6.51375	-0.0863413	107.758	215.667	323.589	431.559	539.571	647.482	755.481
6.52042	-0.0805759	-0.284432	-0.396012	-0.523659	-0.579347	-0.609737	-0.73575	-0.780096			6.52042	-0.0805759	107.752	215.676	323.584	431.564	539.57	647.48	755.472
6.52708	-0.0747514	-0.286577	-0.392912	-0.518137	-0.574814	-0.609459	-0.731356	-0.787623			6.52708	-0.0747514	107.749	215.679	323.59	431.569	539.57	647.484	755.464
6.53375	-0.0696349	-0.2885	-0.394358	-0.508087	-0.576799	-0.610467	-0.722425	-0.790613			6.53375	-0.0696349	107.747	215.678	323.6	431.567	539.569	647.493	755.461
6.54042	-0.0667291	-0.288388	-0.390908	-0.495905	-0.579709	-0.612539	-0.715704	-0.7858			6.54042	-0.0667291	107.748	215.681	323.612	431.564	539.567	647.5	755.466
6.54708	-0.0675105	-0.284879	-0.381677	-0.481465	-0.580388	-0.617134	-0.705995	-0.771322			6.54708	-0.0675105	107.751	215.69	323.626	431.563	539.563	647.51	755.48
6.55375	-0.0706881	-0.273956	-0.37123	-0.465554	-0.580067	-0.62077	-0.694391	-0.751612			6.55375	-0.0706881	107.762	215.701	323.642	431.564	539.559	647.521	755.5
6.56042	-0.0735644	-0.26332	-0.362025	-0.455193	-0.578943	-0.619548	-0.68487	-0.7316			6.56042	-0.0735644	107.773	215.71	323.653	431.565	539.56	647.531	755.52
6.56708	-0.0767586	-0.258388	-0.359955	-0.456176	-0.580722	-0.616637	-0.681865	-0.719535			6.56708	-0.0767586	107.778	215.712	323.652	431.563	539.563	647.534	755.532
6.57375	-0.0820116	-0.253247	-0.361966	-0.460734	-0.5789	-0.613082	-0.679489	-0.719066			6.57375	-0.0820116	107.783	215.71	323.647	431.565	539.567	647.536	755.533
6.58042	-0.0848852	-0.252042	-0.372205	-0.465808	-0.575112	-0.608115	-0.668534	-0.72194			6.58042	-0.0848852	107.784	215.7	323.642	431.569	539.572	647.547	755.53
6.58708	-0.089257	-0.254655	-0.384832	-0.474518	-0.567589	-0.604946	-0.658601	-0.726311			6.58708	-0.089257	107.781	215.687	323.633	431.576	539.575	647.557	755.525
6.59375	-0.0903927	-0.266675	-0.398759	-0.485426	-0.558316	-0.606346	-0.648292	-0.732215			6.59375	-0.0903927	107.769	215.673	323.622	431.586	539.573	647.567	755.52
6.60042	-0.0943354	-0.279666	-0.409366	-0.495532	-0.55161	-0.614248	-0.63936	-0.745695			6.60042	-0.0943354	107.756	215.663	323.612	431.592	539.566	647.576	755.506
6.60708	-0.0987846	-0.283531	-0.408939	-0.498845	-0.546461	-0.618152	-0.629981	-0.75682			6.60708	-0.0987846	107.752	215.663	323.609	431.597	539.562	647.586	755.495
6.61375	-0.101416	-0.281591	-0.403185	-0.501498	-0.545687	-0.615935	-0.623552	-0.757544			6.61375	-0.101416	107.754	215.669	323.606	431.598	539.564	647.592	755.494
6.62042	-0.103831	-0.278147	-0.395449	-0.501387	-0.549939	-0.613724	-0.623584	-0.756144			6.62042	-0.103831	107.758	215.676	323.606	431.594	539.566	647.592	755.496
6.62708	-0.104828	-0.277412	-0.387085	-0.495309	-0.558622	-0.613369	-0.630302	-0.760955			6.62708	-0.104828	107.759	215.685	323.613	431.585	539.566	647.585	755.491
6.63375	-0.103744	-0.276355	-0.378875	-0.484171	-0.56589	-0.611351	-0.644001	-0.767502			6.63375	-0.103744	107.76	215.693	323.624	431.578	539.568	647.572	755.484
6.64042	-0.0978451	-0.274249	-0.372954	-0.476006	-0.56956	-0.605929	-0.660036	-0.765894			6.64042	-0.0978451	107.762	215.699	323.632	431.574	539.574	647.556	755.486
6.64708	-0.0889311	-0.276198	-0.376811	-0.475601	-0.571813	-0.604764	-0.668765	-0.760318			6.64708	-0.0889311	107.76	215.695	323.632	431.572	539.575	647.547	755.491
6.65375	-0.0833929	-0.276387	-0.383199	-0.479278	-0.573615	-0.611083	-0.667518	-0.760025			6.65375	-0.0833929	107.76	215.689	323.629	431.57	539.569	647.548	755.492
6.66042	-0.0789859	-0.27204	-0.38505	-0.480733	-0.569698	-0.615337	-0.659297	-0.758479			6.66042	-0.0789859	107.764	215.687	323.627	431.574	539.564	647.556	755.493
6.66708	-0.0733424	-0.270936	-0.387285	-0.482839	-0.565861	-0.616791	-0.651269	-0.753312			6.66708	-0.0733424	107.765	215.685	323.625	431.578	539.563	647.564	755.498
6.67375	-0.0750818	-0.275578	-0.396218	-0.490187	-0.568734	-0.619914	-0.647286	-0.748853			6.67375	-0.0750818	107.76	215.676	323.618	431.575	539.56	647.568	755.503
6.68042	-0.0849246	-0.282669	-0.411415	-0.499867	-0.578663	-0.626375	-0.650453	-0.748682			6.68042	-0.0849246	107.753	215.661	323.608	431.565	539.553	647.565	755.503
6.68708	-0.102059	-0.282418	-0.422608	-0.506053	-0.5865	-0.634603	-0.66282	-0.748651			6.68708	-0.102059	107.754	215.649	323.602	431.557	539.545	647.553	755.503
6.69375	-0.114581	-0.276634	-0.426361	-0.503655	-0.58617	-0.639881	-0.681541	-0.744006			6.69375	-0.114581	107.759	215.646	323.604	431.558	539.54	647.534	755.508
6.70042	-0.118218	-0.270383	-0.430124	-0.498864	-0.579832	-0.642602	-0.699483	-0.73906			6.70042	-0.118218	107.766	215.642	323.609	431.564	539.537	647.516	755.513
6.70708	-0.116537	-0.257019	-0.432019	-0.493888	-0.572612	-0.642429	-0.710676	-0.73881			6.70708	-0.116537	107.779	215.64	323.614	431.571	539.537	647.505	755.513
6.71375	-0.107766	-0.24179	-0.429664	-0.485457	-0.567479	-0.6385	-0.711442	-0.741483			6.71375	-0.107766	107.794	215.642	323.622	431.576	539.541	647.504	755.51
6.72042	-0.09582	-0.231765	-0.420115	-0.475286	-0.567335	-0.635046	-0.705218	-0.745272			6.72042	-0.09582	107.804	215.652	323.633	431.577	539.545	647.511	755.506
6.72708	-0.081827	-0.235066	-0.411019	-0.469153	-0.575548	-0.633672	-0.697424	-0.750353			6.72708	-0.081827	107.801	215.661	323.639	431.568	539.546	647.518	755.501
6.73375	-0.073706	-0.245084	-0.404348	-0.470035	-0.592013	-0.638248	-0.695025	-0.761782			6.73375	-0.073706	107.791	215.668	323.638	431.552	539.542	647.521	755.49
6.74042	-0.072501	-0.256255	-0.397876	-0.475294	-0.611282	-0.644357	-0.694773	-0.775836			6.74042	-0.072501	107.78	215.674	323.633	431.533	539.535	647.521	755.476
6.74708	-0.0778741	-0.269809	-0.392356	-0.483626	-0.627771	-0.648636	-0.696809	-0.788361			6.74708	-0.0778741	107.766	215.68	323.624	431.516	539.531	647.519	755.463
6.75375	-0.0915627	-0.282725	-0.386675	-0.494621	-0.63803	-0.648895	-0.6981	-0.794421			6.75375	-0.0915627	107.753	215.685	323.613	431.506	539.531	647.518	755.457
6.76042	-0.107531	-0.291409	-0.385823	-0.503535	-0.641481	-0.644153	-0.697855	-0.793223			6.76042	-0.107531	107.745	215.686	323.604	431.502	539.536	647.518	755.459
6.76708	-0.120091	-0.292388	-0.384895	-0.507786	-0.637265	-0.637091	-0.695156	-0.791478			6.76708	-0.120091	107.744	215.687	323.6	431.507	539.543	647.521	755.46
6.77375	-0.121311	-0.291361	-0.384821	-0.511596	-0.625764	-0.630682	-0.687793	-0.78936			6.77375	-0.121311	107.745	215.687	323.596	431.518	539.549	647.528	755.462
6.78042	-0.11468	-0.292996	-0.384072	-0.52013	-0.613402	-0.629463	-0.682593	-0.78559			6.78042	-0.11468	107.743	215.688	323.588	431.53	539.55	647.533	755.466
6.78708	-0.104814	-0.297545	-0.386237	-0.530311	-0.605151	-0.633901	-0.684648	-0.779062			6.78708	-0.104814	107.738	215.686	323.578	431.539	539.546	647.531	755.473
6.79375	-0.0948909	-0.298493	-0.390523	-0.536435	-0.598899	-0.640867	-0.693321	-0.776291			6.79375	-0.0948909	107.737	215.681	323.571	431.545	539.539	647.522	755.475
6.80042	-0.0853591	-0.292809	-0.393421	-0.5403	-0.591803	-0.648047	-0.70334	-0.780588			6.80042	-0.0853591	107.743	215.679	323.568	431.552	539.532	647.512	755.471
6.80708	-0.0781797	-0.285029	-0.39184	-0.54283	-0.578518	-0.653624	-0.709512	-0.78676			6.80708	-0.0781797	107.751	215.68	323.565	431.565	539.526	647.506	755.465
6.81375	-0.0756126	-0.27871	-0.384091	-0.538504	-0.566811	-0.650921	-0.707899	-0.788007			6.81375	-0.0756126	107.757	215.688	323.569	431.577	539.529	647.508	755.464
6.82042	-0.0764093	-0.272151	-0.378963	-0.523833	-0.560642	-0.641313	-0.695344	-0.784512			6.82042	-0.0764093	107.764	215.693	323.584	431.583	539.538	647.52	755.467
6.82708	-0.0773021	-0.261915	-0.376833	-0.506775	-0.562156	-0.633445	-0.673825	-0.78016			6.82708	-0.0773021	107.774	215.695	323.601	431.582	539.546	647.542	755.472
6.83375	-0.0769749	-0.253006	-0.378415	-0.493415	-0.569066	-0.632264	-0.649179	-0.772203			6.83375	-0.0769749	107.783	215.694	323.614	431.575	539.548	647.567	755.48
6.84042	-0.0804385	-0.248688	-0.379341	-0.483861	-0.575732	-0.633585	-0.627848	-0.756594			6.84042	-0.0804385	107.787	215.693	323.624	431.568	539.546	647.588	755.495
6.84708	-0.0842833	-0.248921	-0.378144	-0.473795	-0.584835	-0.62948	-0.613096	-0.738504			6.84708	-0.0842833	107.787	215.694	323.634	431.559	539.55	647.603	755.513
6.85375	-0.088697	-0.248374	-0.380935	-0.468409	-0.593377	-0.626624	-0.609403	-0.727182			6.85375	-0.088697	107.788	215.691	323.639	431.55	539.553	647.606	755.525
6.86042	-0.0896677	-0.245909	-0.383238	-0.472064	-0.599338	-0.62566	-0.61705	-0.723384			6.86042	-0.0896677	107.79	215.689	323.636	431.545	539.554	647.599	755.528
6.86708	-0.0861064	-0.239097	-0.379764	-0.475532	-0.596339	-0.619921	-0.624932	-0.724115			6.86708	-0.0861064	107.797	215.692	323.632	431.548	539.56	647.591	755.528
6.87375	-0.0773902	-0.235441	-0.374201	-0.47415	-0.588785	-0.61	-0.628137	-0.725889			6.87375	-0.0773902	107.801	215.698	323.634	431.555	539.57	647.588	755.526
6.88042	-0.0694642	-0.234445	-0.372251	-0.472306	-0.583374	-0.606979	-0.632132	-0.735129			6.88042	-0.0694642	107.802	215.7	323.636	431.56	539.573	647.584	755.517
6.88708	-0.0673348	-0.23748	-0.375763	-0.474943	-0.583843	-0.613694	-0.637632	-0.751119			6.88708	-0.0673348	107.798	215.696	323.633	431.56	539.566	647.578	755.501
6.89375	-0.072239	-0.245443	-0.380388	-0.478572	-0.589463	-0.622287	-0.645397	-0.767468			6.89375	-0.072239	107.791	215.692	323.629	431.554	539.558	647.57	755.484
6.90042	-0.0866185	-0.255574	-0.38575	-0.478226	-0.594947	-0.628804	-0.653101	-0.776602			6.90042	-0.0866185	107.78	215.686	323.63	431.549	539.551	647.563	755.475
6.90708	-0.108751	-0.270352	-0.391945	-0.482545	-0.600889	-0.633451	-0.667127	-0.777277			6.90708	-0.108751	107.766	215.68	323.625	431.543	539.546	647.549	755.474
6.91375	-0.130628	-0.277343	-0.39083	-0.489517	-0.603765	-0.637291	-0.68519	-0.772928			6.91375	-0.130628	107.759	215.681	323.618	431.54	539.543	647.531	755.479
6.92042	-0.137853	-0.277216	-0.381167	-0.49377	-0.603304	-0.635174	-0.695276	-0.761079			6.92042	-0.137853	107.759	215.691	323.614	431.541	539.545	647.52	755.491
6.92708	-0.130769	-0.268586	-0.363953	-0.490582	-0.598337	-0.626422	-0.695344	-0.742551			6.92708	-0.130769	107.767	215.708	323.617	431.546	539.553	647.52	755.509
6.93375	-0.113423	-0.257595	-0.34724	-0.482591	-0.591248	-0.61534	-0.684197	-0.720437			6.93375	-0.113423	107.778	215.725	323.625	431.553	539.564	647.532	755.531
6.94042	-0.0900739	-0.245591	-0.335713	-0.475115	-0.584278	-0.604926	-0.668954	-0.703763			6.94042	-0.0900739	107.79	215.736	323.633	431.56	539.575	647.547	755.548
6.94708	-0.065322	-0.232402	-0.328723	-0.46596	-0.576154	-0.599395	-0.652785	-0.696654			6.94708	-0.065322	107.804	215.743	323.642	431.568	539.58	647.563	755.555
6.95375	-0.0469039	-0.223144	-0.327571	-0.459861	-0.568892	-0.596378	-0.64152	-0.696356			6.95375	-0.0469039	107.813	215.744	323.648	431.575	539.583	647.574	755.555
6.96042	-0.0415301	-0.22295	-0.328807	-0.458574	-0.56559	-0.595418	-0.639484	-0.705287			6.96042	-0.0415301	107.813	215.743	323.649	431.578	539.584	647.576	755.546
6.96708	-0.0461437	-0.227575	-0.332956	-0.464868	-0.563052	-0.599502	-0.645528	-0.719438			6.96708	-0.0461437	107.808	215.739	323.643	431.581	539.58	647.57	755.532
6.97375	-0.0542837	-0.23011	-0.34026	-0.472801	-0.555646	-0.609042	-0.656052	-0.731869			6.97375	-0.0542837	107.806	215.732	323.635	431.588	539.571	647.56	755.52
6.98042	-0.0613769	-0.231949	-0.348297	-0.477364	-0.548292	-0.622221	-0.667914	-0.737532			6.98042	-0.0613769	107.804	215.724	323.631	431.596	539.558	647.548	755.514
6.98708	-0.069519	-0.239069	-0.353033	-0.481429	-0.547622	-0.636194	-0.680347	-0.741383			6.98708	-0.069519	107.797	215.719	323.626	431.596	539.544	647.535	755.51
6.99375	-0.074775	-0.251622	-0.354619	-0.487134	-0.554734	-0.64718	-0.689418	-0.746162			6.99375	-0.074775	107.784	215.717	323.621	431.589	539.533	647.526	755.506
7.00042	-0.0756382	-0.263306	-0.356766	-0.492564	-0.561944	-0.654403	-0.692666	-0.745118			7.00042	-0.0756382	107.773	215.715	323.615	431.582	539.525	647.523	755.507
7.00708	-0.0726646	-0.2757	-0.35867	-0.492262	-0.572007	-0.656351	-0.689692	-0.738806			7.00708	-0.0726646	107.76	215.713	323.616	431.572	539.523	647.526	755.513
7.01375	-0.0690566	-0.284243	-0.351953	-0.485191	-0.585044	-0.652283	-0.6837	-0.734721			7.01375	-0.0690566	107.752	215.72	323.623	431.559	539.528	647.532	755.517
7.02042	-0.0652587	-0.283008	-0.337368	-0.475807	-0.594775	-0.640908	-0.673703	-0.72997			7.02042	-0.0652587	107.753	215.735	323.632	431.549	539.539	647.542	755.522
7.02708	-0.0558903	-0.267728	-0.322088	-0.466328	-0.596518	-0.624038	-0.66052	-0.722032			7.02708	-0.0558903	107.768	215.75	323.642	431.547	539.556	647.555	755.53
7.03375	-0.0432526	-0.239175	-0.306409	-0.451751	-0.585537	-0.607794	-0.647405	-0.709871			7.03375	-0.0432526	107.797	215.766	323.656	431.558	539.572	647.568	755.542
7.04042	-0.0256389	-0.212688	-0.294704	-0.434079	-0.571453	-0.594779	-0.635037	-0.697026			7.04042	-0.0256389	107.823	215.777	323.674	431.572	539.585	647.581	755.555
7.04708	-0.0136203	-0.192401	-0.290629	-0.425959	-0.562834	-0.585852	-0.629217	-0.689775			7.04708	-0.0136203	107.844	215.781	323.682	431.581	539.594	647.587	755.562
7.05375	-0.00901957	-0.183546	-0.294649	-0.431293	-0.564602	-0.582352	-0.631292	-0.689943			7.05375	-0.00901957	107.852	215.777	323.677	431.579	539.597	647.584	755.562
7.06042	-0.0138777	-0.184285	-0.298249	-0.443168	-0.573482	-0.582995	-0.639488	-0.700523			7.06042	-0.0138777	107.852	215.774	323.665	431.57	539.597	647.576	755.551
7.06708	-0.0263372	-0.191944	-0.297325	-0.451242	-0.584831	-0.580228	-0.646702	-0.713936			7.06708	-0.0263372	107.844	215.775	323.657	431.559	539.6	647.569	755.538
7.07375	-0.0397037	-0.203991	-0.301743	-0.459717	-0.597668	-0.577524	-0.649578	-0.724442			7.07375	-0.0397037	107.832	215.77	323.648	431.546	539.602	647.566	755.527
7.08042	-0.0543737	-0.209285	-0.313712	-0.46649	-0.611327	-0.577377	-0.652804	-0.734343			7.08042	-0.0543737	107.827	215.758	323.641	431.533	539.602	647.563	755.517
7.08708	-0.0617611	-0.211027	-0.328329	-0.466955	-0.621637	-0.580303	-0.654947	-0.740777			7.08708	-0.0617611	107.825	215.744	323.641	431.522	539.6	647.561	755.511
7.09375	-0.0630311	-0.2095	-0.346829	-0.463498	-0.62378	-0.585383	-0.65717	-0.743478			7.09375	-0.0630311	107.826	215.725	323.644	431.52	539.594	647.559	755.508
7.10042	-0.0626513	-0.211461	-0.368817	-0.464223	-0.619023	-0.595955	-0.659651	-0.741667			7.10042	-0.0626513	107.824	215.703	323.644	431.525	539.584	647.556	755.51
7.10708	-0.0642661	-0.21345	-0.39131	-0.47133	-0.610933	-0.614222	-0.664127	-0.742328			7.10708	-0.0642661	107.823	215.681	323.637	431.533	539.566	647.552	755.509
7.11375	-0.068977	-0.215522	-0.403396	-0.476007	-0.608356	-0.627289	-0.666931	-0.744178			7.11375	-0.068977	107.82	215.669	323.632	431.535	539.553	647.549	755.508
7.12042	-0.0746278	-0.220459	-0.404042	-0.480383	-0.609348	-0.632764	-0.66686	-0.744584			7.12042	-0.0746278	107.816	215.668	323.627	431.534	539.547	647.549	755.507
7.12708	-0.0831115	-0.224622	-0.396761	-0.486657	-0.609269	-0.630879	-0.664853	-0.743531			7.12708	-0.0831115	107.811	215.675	323.621	431.535	539.549	647.551	755.508
7.13375	-0.0924744	-0.228817	-0.382836	-0.492116	-0.604062	-0.62351	-0.661818	-0.744311			7.13375	-0.0924744	107.807	215.689	323.616	431.54	539.556	647.554	755.507
7.14042	-0.0970487	-0.23275	-0.369602	-0.490307	-0.599221	-0.610334	-0.657809	-0.745547			7.14042	-0.0970487	107.803	215.702	323.618	431.545	539.569	647.558	755.506
7.14708	-0.0951146	-0.237673	-0.362604	-0.483846	-0.597147	-0.596044	-0.653491	-0.745044			7.14708	-0.0951146	107.798	215.709	323.624	431.547	539.584	647.562	755.507
7.15375	-0.0938503	-0.243186	-0.362395	-0.480728	-0.594667	-0.58718	-0.655564	-0.747594			7.15375	-0.0938503	107.793	215.71	323.627	431.549	539.593	647.56	755.504
7.16042	-0.0958454	-0.245893	-0.364625	-0.484988	-0.588005	-0.584613	-0.661374	-0.754834			7.16042	-0.0958454	107.79	215.707	323.623	431.556	539.595	647.554	755.497
7.16708	-0.0964146	-0.243143	-0.366643	-0.491554	-0.580895	-0.586473	-0.666712	-0.767801			7.16708	-0.0964146	107.793	215.705	323.616	431.563	539.593	647.549	755.484
7.17375	-0.0965998	-0.238527	-0.372041	-0.500484	-0.579995	-0.592939	-0.668328	-0.778954			7.17375	-0.0965998	107.797	215.7	323.607	431.564	539.587	647.547	755.473
7.18042	-0.100093	-0.232796	-0.381569	-0.509543	-0.588679	-0.606402	-0.672298	-0.786739			7.18042	-0.100093	107.803	215.69	323.598	431.555	539.573	647.543	755.465
7.18708	-0.104365	-0.231116	-0.389903	-0.516754	-0.599605	-0.621493	-0.681815	-0.791964			7.18708	-0.104365	107.805	215.682	323.591	431.544	539.558	647.534	755.46
7.19375	-0.102826	-0.233188	-0.391975	-0.519408	-0.606941	-0.633958	-0.689813	-0.791379			7.19375	-0.102826	107.803	215.68	323.588	431.537	539.546	647.526	755.46
7.20042	-0.0951132	-0.238144	-0.386441	-0.517852	-0.612447	-0.639818	-0.694974	-0.78462			7.20042	-0.0951132	107.798	215.685	323.59	431.531	539.54	647.521	755.467
7.20708	-0.0907267	-0.247038	-0.377691	-0.514172	-0.621472	-0.639409	-0.697264	-0.773081			7.20708	-0.0907267	107.789	215.694	323.594	431.522	539.54	647.519	755.479
7.21375	-0.0855042	-0.247455	-0.362372	-0.503264	-0.628566	-0.634058	-0.696333	-0.76309			7.21375	-0.0855042	107.789	215.71	323.605	431.515	539.546	647.519	755.489
7.22042	-0.0712937	-0.242867	-0.346817	-0.487655	-0.624782	-0.624208	-0.682599	-0.75031			7.22042	-0.0712937	107.793	215.725	323.62	431.519	539.556	647.533	755.501
7.22708	-0.0581313	-0.240134	-0.335502	-0.476108	-0.616432	-0.61462	-0.663715	-0.73524			7.22708	-0.0581313	107.796	215.736	323.632	431.527	539.565	647.552	755.516
7.23375	-0.0537812	-0.242357	-0.329618	-0.470925	-0.608793	-0.608194	-0.650781	-0.724691			7.23375	-0.0537812	107.794	215.742	323.637	431.535	539.572	647.565	755.527
7.24042	-0.0583665	-0.24807	-0.328656	-0.471642	-0.604427	-0.609261	-0.64726	-0.718309			7.24042	-0.0583665	107.788	215.743	323.636	431.539	539.571	647.569	755.533
7.24708	-0.0611988	-0.24948	-0.331019	-0.473534	-0.597163	-0.615242	-0.649139	-0.713989			7.24708	-0.0611988	107.786	215.741	323.634	431.547	539.565	647.567	755.538
7.25375	-0.061251	-0.250929	-0.338667	-0.476779	-0.58773	-0.620374	-0.649668	-0.705458			7.25375	-0.061251	107.785	215.733	323.631	431.556	539.559	647.566	755.546
7.26042	-0.067671	-0.256682	-0.350142	-0.484322	-0.583017	-0.623592	-0.653227	-0.699003			7.26042	-0.067671	107.779	215.722	323.624	431.561	539.556	647.563	755.553
7.26708	-0.0776296	-0.257635	-0.357293	-0.496348	-0.580545	-0.625613	-0.655079	-0.700856			7.26708	-0.0776296	107.778	215.715	323.612	431.563	539.554	647.561	755.551
7.27375	-0.085024	-0.251318	-0.362422	-0.50812	-0.580184	-0.628028	-0.654844	-0.710158			7.27375	-0.085024	107.785	215.709	323.6	431.564	539.552	647.561	755.542
7.28042	-0.0886665	-0.239199	-0.366991	-0.515224	-0.581955	-0.632632	-0.651811	-0.723337			7.28042	-0.0886665	107.797	215.705	323.593	431.562	539.547	647.564	755.528
7.28708	-0.0907217	-0.235285	-0.369753	-0.517265	-0.589061	-0.637685	-0.651482	-0.73922			7.28708	-0.0907217	107.801	215.702	323.591	431.555	539.542	647.564	755.513
7.29375	-0.0933723	-0.243313	-0.370152	-0.522617	-0.603629	-0.642471	-0.661285	-0.756176			7.29375	-0.0933723	107.793	215.702	323.585	431.54	539.537	647.554	755.496
7.30042	-0.0943413	-0.253044	-0.365101	-0.531869	-0.622293	-0.644335	-0.679421	-0.771927			7.30042	-0.0943413	107.783	215.707	323.576	431.522	539.535	647.536	755.48
7.30708	-0.0872816	-0.25506	-0.354719	-0.533419	-0.635708	-0.641199	-0.69811	-0.781557			7.30708	-0.0872816	107.781	215.717	323.574	431.508	539.539	647.518	755.47
7.31375	-0.0686502	-0.24938	-0.339502	-0.522532	-0.633003	-0.627798	-0.706181	-0.77723			7.31375	-0.0686502	107.787	215.732	323.585	431.511	539.552	647.51	755.474
7.32042	-0.0441027	-0.243599	-0.322277	-0.505608	-0.615031	-0.605546	-0.704045	-0.762696			7.32042	-0.0441027	107.792	215.75	323.602	431.529	539.574	647.512	755.489
7.32708	-0.0241272	-0.235348	-0.310688	-0.491402	-0.591395	-0.582459	-0.696468	-0.744151			7.32708	-0.0241272	107.801	215.761	323.616	431.552	539.597	647.519	755.508
7.33375	-0.0113073	-0.222836	-0.300083	-0.478258	-0.56968	-0.566882	-0.682217	-0.72847			7.33375	-0.0113073	107.813	215.772	323.63	431.574	539.613	647.534	755.523
7.34042	-0.00232445	-0.210848	-0.290957	-0.45906	-0.552562	-0.557737	-0.662267	-0.715196			7.34042	-0.00232445	107.825	215.781	323.649	431.591	539.622	647.553	755.537
7.34708	-0.00118497	-0.207032	-0.283803	-0.444201	-0.543329	-0.555163	-0.645392	-0.704043			7.34708	-0.00118497	107.829	215.788	323.664	431.601	539.625	647.57	755.548
7.35375	-0.0121716	-0.212479	-0.286388	-0.440162	-0.548383	-0.561012	-0.638259	-0.700724			7.35375	-0.0121716	107.823	215.786	323.668	431.595	539.619	647.578	755.551
7.36042	-0.0315773	-0.220562	-0.29781	-0.44715	-0.566964	-0.576473	-0.639545	-0.706302			7.36042	-0.0315773	107.815	215.774	323.661	431.577	539.603	647.576	755.545
7.36708	-0.0439665	-0.228816	-0.310832	-0.456415	-0.585219	-0.591154	-0.64192	-0.715353			7.36708	-0.0439665	107.807	215.761	323.651	431.559	539.589	647.574	755.536
7.37375	-0.0477131	-0.23722	-0.32019	-0.465974	-0.592322	-0.598525	-0.649005	-0.721961			7.37375	-0.0477131	107.799	215.752	323.642	431.552	539.581	647.567	755.53
7.38042	-0.0494482	-0.242985	-0.325001	-0.480712	-0.58726	-0.599182	-0.657892	-0.724173			7.38042	-0.0494482	107.793	215.747	323.627	431.557	539.581	647.558	755.528
7.38708	-0.0463334	-0.243463	-0.328817	-0.492838	-0.577695	-0.594853	-0.66193	-0.720581			7.38708	-0.0463334	107.792	215.743	323.615	431.566	539.585	647.554	755.531
7.39375	-0.0355999	-0.240078	-0.327339	-0.497785	-0.568567	-0.585763	-0.657872	-0.713186			7.39375	-0.0355999	107.796	215.745	323.61	431.575	539.594	647.558	755.539
7.40042	-0.0172758	-0.233595	-0.319426	-0.493647	-0.553309	-0.572115	-0.649562	-0.705829			7.40042	-0.0172758	107.802	215.752	323.614	431.591	539.608	647.566	755.546
7.40708	-0.00145506	-0.225925	-0.310326	-0.48701	-0.534718	-0.559422	-0.640417	-0.69716			7.40708	-0.00145506	107.81	215.762	323.621	431.609	539.62	647.575	755.555
7.41375	0.00948149	-0.218474	-0.303351	-0.484518	-0.523727	-0.554343	-0.632818	-0.689562			7.41375	0.00948149	107.817	215.769	323.623	431.62	539.625	647.583	755.562
7.42042	0.0140862	-0.211974	-0.301142	-0.480186	-0.523938	-0.557923	-0.629167	-0.689249			7.42042	0.0140862	107.824	215.771	323.628	431.62	539.622	647.587	755.562
7.42708	0.0103273	-0.212659	-0.302305	-0.474828	-0.530031	-0.565429	-0.628634	-0.700637			7.42708	0.0103273	107.823	215.77	323.633	431.614	539.614	647.587	755.551
7.43375	-0.0028768	-0.216128	-0.305297	-0.4708	-0.540913	-0.575629	-0.633256	-0.717179			7.43375	-0.0028768	107.82	215.767	323.637	431.603	539.604	647.583	755.535
7.44042	-0.018034	-0.21982	-0.308034	-0.470672	-0.554412	-0.585593	-0.642214	-0.729952			7.44042	-0.018034	107.816	215.764	323.637	431.589	539.594	647.574	755.522
7.44708	-0.0288453	-0.225346	-0.31213	-0.469913	-0.567439	-0.592691	-0.651118	-0.738379			7.44708	-0.0288453	107.811	215.76	323.638	431.576	539.587	647.565	755.513
7.45375	-0.0385094	-0.234888	-0.321195	-0.469111	-0.577291	-0.59853	-0.658398	-0.748043			7.45375	-0.0385094	107.801	215.751	323.639	431.567	539.581	647.557	755.504
7.46042	-0.0460792	-0.240452	-0.32819	-0.466068	-0.581598	-0.599504	-0.661199	-0.75752			7.46042	-0.0460792	107.796	215.744	323.642	431.562	539.58	647.555	755.494
7.46708	-0.0442411	-0.236331	-0.329791	-0.463178	-0.579256	-0.594516	-0.658884	-0.75902			7.46708	-0.0442411	107.8	215.742	323.645	431.565	539.585	647.557	755.493
7.47375	-0.0315456	-0.229021	-0.327726	-0.462959	-0.572695	-0.587244	-0.653818	-0.756338			7.47375	-0.0315456	107.807	215.744	323.645	431.571	539.593	647.562	755.495
7.48042	-0.0168929	-0.226965	-0.325671	-0.463476	-0.568736	-0.580787	-0.643457	-0.753129			7.48042	-0.0168929	107.809	215.746	323.644	431.575	539.599	647.572	755.499
7.48708	-0.00765466	-0.227524	-0.323368	-0.466682	-0.574027	-0.579994	-0.633265	-0.752951			7.48708	-0.00765466	107.808	215.749	323.641	431.57	539.6	647.582	755.499
7.49375	-0.00136123	-0.22379	-0.320111	-0.464583	-0.581258	-0.580877	-0.625064	-0.751903			7.49375	-0.00136123	107.812	215.752	323.643	431.563	539.599	647.591	755.5
7.50042	0.00433421	-0.225346	-0.322144	-0.46132	-0.591629	-0.582193	-0.621753	-0.747638			7.50042	0.00433421	107.811	215.75	323.647	431.552	539.598	647.594	755.504
7.50708	0.00248089	-0.241431	-0.329169	-0.463335	-0.606928	-0.59248	-0.628852	-0.748538			7.50708	0.00248089	107.795	215.743	323.645	431.537	539.587	647.587	755.503
7.51375	-0.00637204	-0.263064	-0.337927	-0.470459	-0.624171	-0.606774	-0.643426	-0.756914			7.51375	-0.00637204	107.773	215.734	323.637	431.52	539.573	647.572	755.495
7.52042	-0.0167347	-0.277921	-0.345155	-0.479609	-0.634018	-0.621858	-0.660465	-0.768707			7.52042	-0.0167347	107.758	215.727	323.628	431.51	539.558	647.555	755.483
7.52708	-0.0255287	-0.285702	-0.348645	-0.482238	-0.630256	-0.631337	-0.674027	-0.775117			7.52708	-0.0255287	107.75	215.723	323.626	431.514	539.548	647.542	755.477
7.53375	-0.0312024	-0.293536	-0.349326	-0.482729	-0.620795	-0.637925	-0.682562	-0.776976			7.53375	-0.0312024	107.742	215.723	323.625	431.523	539.542	647.533	755.475
7.54042	-0.0323016	-0.302668	-0.349875	-0.487557	-0.611439	-0.641381	-0.688906	-0.78189			7.54042	-0.0323016	107.733	215.722	323.62	431.532	539.538	647.527	755.47
7.54708	-0.0288813	-0.304108	-0.350361	-0.49599	-0.604381	-0.642792	-0.691208	-0.790867			7.54708	-0.0288813	107.732	215.722	323.612	431.539	539.537	647.525	755.461
7.55375	-0.0215009	-0.294414	-0.350204	-0.503649	-0.597563	-0.642895	-0.689073	-0.793977			7.55375	-0.0215009	107.742	215.722	323.604	431.546	539.537	647.527	755.458
7.56042	-0.0165694	-0.279379	-0.349951	-0.509172	-0.595297	-0.63985	-0.685095	-0.788569			7.56042	-0.0165694	107.757	215.722	323.599	431.549	539.54	647.531	755.463
7.56708	-0.0121806	-0.262793	-0.352438	-0.515329	-0.599018	-0.635698	-0.680706	-0.779412			7.56708	-0.0121806	107.773	215.719	323.593	431.545	539.544	647.535	755.472
7.57375	-0.0102155	-0.248722	-0.353626	-0.522824	-0.603029	-0.634467	-0.67588	-0.770771			7.57375	-0.0102155	107.787	215.718	323.585	431.541	539.545	647.54	755.481
7.58042	-0.00885195	-0.23169	-0.346608	-0.525207	-0.601562	-0.63552	-0.670702	-0.759394			7.58042	-0.00885195	107.804	215.725	323.583	431.542	539.544	647.545	755.492
7.58708	-0.00194876	-0.215956	-0.335165	-0.52079	-0.593405	-0.627758	-0.661891	-0.738662			7.58708	-0.00194876	107.82	215.737	323.587	431.55	539.552	647.554	755.513
7.59375	0.00733645	-0.209887	-0.326235	-0.510816	-0.587564	-0.616417	-0.654514	-0.719363			7.59375	0.00733645	107.826	215.746	323.597	431.556	539.563	647.561	755.532
7.60042	0.0140558	-0.211645	-0.320841	-0.499685	-0.584038	-0.604856	-0.647794	-0.708353			7.60042	0.0140558	107.824	215.751	323.608	431.56	539.575	647.568	755.543
7.60708	0.0137899	-0.216943	-0.312311	-0.491414	-0.580618	-0.598588	-0.644245	-0.707188			7.60708	0.0137899	107.819	215.76	323.616	431.563	539.581	647.572	755.545
7.61375	0.0114433	-0.223103	-0.305119	-0.484409	-0.579765	-0.595072	-0.642777	-0.707627			7.61375	0.0114433	107.813	215.767	323.623	431.564	539.585	647.573	755.544
7.62042	0.0109248	-0.230719	-0.304152	-0.479174	-0.581291	-0.594355	-0.640912	-0.708146			7.62042	0.0109248	107.805	215.768	323.629	431.563	539.585	647.575	755.544
7.62708	0.00761098	-0.239306	-0.304632	-0.471927	-0.582954	-0.597953	-0.641364	-0.708122			7.62708	0.00761098	107.797	215.767	323.636	431.561	539.582	647.574	755.544
7.63375	0.00404878	-0.241397	-0.301002	-0.464766	-0.578355	-0.597852	-0.643019	-0.706439			7.63375	0.00404878	107.795	215.771	323.643	431.565	539.582	647.573	755.545
7.64042	0.00724422	-0.238507	-0.29239	-0.46149	-0.569518	-0.591744	-0.640301	-0.702289			7.64042	0.00724422	107.797	215.78	323.646	431.574	539.588	647.575	755.549
7.64708	0.0198391	-0.233761	-0.288597	-0.459504	-0.562675	-0.578184	-0.631997	-0.695893			7.64708	0.0198391	107.802	215.783	323.648	431.581	539.602	647.584	755.556
7.65375	0.0336678	-0.224934	-0.286923	-0.454411	-0.558112	-0.556768	-0.622937	-0.686356			7.65375	0.0336678	107.811	215.785	323.653	431.586	539.623	647.593	755.565
7.66042	0.0449747	-0.215807	-0.285425	-0.443657	-0.551855	-0.532581	-0.613537	-0.675049			7.66042	0.0449747	107.82	215.786	323.664	431.592	539.647	647.602	755.577
7.66708	0.0537502	-0.211602	-0.285512	-0.435824	-0.547233	-0.512791	-0.601901	-0.667704			7.66708	0.0537502	107.824	215.786	323.672	431.597	539.667	647.614	755.584
7.67375	0.0561596	-0.219757	-0.29176	-0.437725	-0.550105	-0.504642	-0.594723	-0.667679			7.67375	0.0561596	107.816	215.78	323.67	431.594	539.675	647.621	755.584
7.68042	0.0471425	-0.239024	-0.305304	-0.44771	-0.561419	-0.51108	-0.60231	-0.673835			7.68042	0.0471425	107.797	215.767	323.66	431.582	539.669	647.613	755.578
7.68708	0.0314952	-0.262953	-0.319697	-0.46377	-0.57641	-0.528382	-0.623202	-0.68376			7.68708	0.0314952	107.773	215.752	323.644	431.567	539.651	647.593	755.568
7.69375	0.0160909	-0.286909	-0.328871	-0.484721	-0.591619	-0.552627	-0.64719	-0.700595			7.69375	0.0160909	107.749	215.743	323.623	431.552	539.627	647.569	755.551
7.70042	0.00421771	-0.306221	-0.335308	-0.511157	-0.607524	-0.572969	-0.666692	-0.720098			7.70042	0.00421771	107.73	215.737	323.597	431.536	539.607	647.549	755.532
7.70708	-0.0108959	-0.31714	-0.340505	-0.537872	-0.620127	-0.590872	-0.688481	-0.739026			7.70708	-0.0108959	107.719	215.731	323.57	431.524	539.589	647.527	755.513
7.71375	-0.0270961	-0.314926	-0.341152	-0.550763	-0.625276	-0.603099	-0.703728	-0.751412			7.71375	-0.0270961	107.721	215.731	323.557	431.519	539.577	647.512	755.5
7.72042	-0.0318012	-0.301377	-0.333802	-0.544419	-0.618485	-0.604365	-0.705572	-0.756594			7.72042	-0.0318012	107.735	215.738	323.563	431.525	539.575	647.51	755.495
7.72708	-0.0247577	-0.281626	-0.32168	-0.524403	-0.60724	-0.595791	-0.692807	-0.755749			7.72708	-0.0247577	107.754	215.75	323.583	431.537	539.584	647.523	755.496
7.73375	-0.00987553	-0.261231	-0.312252	-0.50608	-0.594698	-0.582663	-0.671249	-0.75088			7.73375	-0.00987553	107.775	215.76	323.602	431.549	539.597	647.545	755.501
7.74042	0.00279537	-0.245361	-0.30878	-0.494383	-0.586611	-0.576872	-0.652379	-0.744885			7.74042	0.00279537	107.791	215.763	323.613	431.557	539.603	647.563	755.507
7.74708	0.0134554	-0.236698	-0.311084	-0.490809	-0.586678	-0.579533	-0.641242	-0.740901			7.74708	0.0134554	107.799	215.761	323.617	431.557	539.6	647.575	755.511
7.75375	0.0203368	-0.237387	-0.316065	-0.496861	-0.591519	-0.58678	-0.640083	-0.739742			7.75375	0.0203368	107.799	215.756	323.611	431.552	539.593	647.576	755.512
7.76042	0.0183183	-0.245389	-0.322636	-0.511238	-0.597837	-0.594781	-0.644485	-0.74176			7.76042	0.0183183	107.791	215.749	323.597	431.546	539.585	647.571	755.51
7.76708	0.00633549	-0.257434	-0.329913	-0.529945	-0.601399	-0.603178	-0.650746	-0.74659			7.76708	0.00633549	107.779	215.742	323.578	431.542	539.577	647.565	755.505
7.77375	-0.0100657	-0.275481	-0.338424	-0.544663	-0.6039	-0.613497	-0.667624	-0.753455			7.77375	-0.0100657	107.76	215.733	323.563	431.54	539.566	647.548	755.498
7.78042	-0.0243629	-0.294508	-0.343146	-0.55409	-0.60601	-0.625222	-0.688597	-0.762507			7.78042	-0.0243629	107.741	215.729	323.554	431.538	539.555	647.527	755.489
7.78708	-0.0336879	-0.31053	-0.346293	-0.556981	-0.604903	-0.636318	-0.697922	-0.770878			7.78708	-0.0336879	107.725	215.726	323.551	431.539	539.543	647.518	755.481
7.79375	-0.0426139	-0.319688	-0.350206	-0.555694	-0.602571	-0.646787	-0.693973	-0.779804			7.79375	-0.0426139	107.716	215.722	323.552	431.541	539.533	647.522	755.472
7.80042	-0.0478184	-0.32597	-0.356488	-0.554531	-0.60234	-0.657617	-0.685827	-0.789777			7.80042	-0.0478184	107.71	215.715	323.553	431.542	539.522	647.53	755.462
7.80708	-0.0496754	-0.328436	-0.363245	-0.551597	-0.603093	-0.664996	-0.682438	-0.797356			7.80708	-0.0496754	107.708	215.709	323.556	431.541	539.515	647.533	755.454
7.81375	-0.0517427	-0.322806	-0.362861	-0.546174	-0.602994	-0.662655	-0.675446	-0.799423			7.81375	-0.0517427	107.713	215.709	323.562	431.541	539.517	647.54	755.452
7.82042	-0.0505498	-0.315208	-0.358601	-0.538381	-0.603233	-0.646611	-0.663286	-0.794416			7.82042	-0.0505498	107.721	215.713	323.57	431.541	539.533	647.552	755.457
7.82708	-0.0448099	-0.311308	-0.350408	-0.531575	-0.606906	-0.626029	-0.656115	-0.787245			7.82708	-0.0448099	107.725	215.722	323.576	431.537	539.554	647.56	755.464
7.83375	-0.0310408	-0.310355	-0.340873	-0.523057	-0.610392	-0.610102	-0.656651	-0.781583			7.83375	-0.0310408	107.726	215.731	323.585	431.533	539.57	647.559	755.47
7.84042	-0.0171828	-0.30463	-0.329426	-0.511612	-0.607915	-0.603213	-0.663774	-0.775831			7.84042	-0.0171828	107.731	215.742	323.596	431.536	539.577	647.552	755.476
7.84708	-0.00434712	-0.298849	-0.319353	-0.502349	-0.604559	-0.604467	-0.669058	-0.770148			7.84708	-0.00434712	107.737	215.753	323.606	431.539	539.575	647.547	755.482
7.85375	0.0039603	-0.29616	-0.316664	-0.499035	-0.604367	-0.614163	-0.675056	-0.767562			7.85375	0.0039603	107.74	215.755	323.609	431.539	539.566	647.541	755.484
7.86042	0.00765483	-0.292978	-0.315866	-0.498515	-0.603365	-0.629303	-0.680421	-0.771497			7.86042	0.00765483	107.743	215.756	323.609	431.54	539.551	647.535	755.48
7.86708	0.0101241	-0.286767	-0.312993	-0.495043	-0.599339	-0.641347	-0.675091	-0.777134			7.86708	0.0101241	107.749	215.759	323.613	431.545	539.538	647.541	755.475
7.87375	0.00866256	-0.283723	-0.309949	-0.495056	-0.597074	-0.646328	-0.662247	-0.779072			7.87375	0.00866256	107.752	215.762	323.613	431.547	539.533	647.554	755.473
7.88042	0.00715445	-0.284509	-0.306443	-0.498801	-0.603248	-0.642777	-0.650404	-0.775812			7.88042	0.00715445	107.751	215.765	323.609	431.541	539.537	647.565	755.476
7.88708	0.00800788	-0.289259	-0.304994	-0.507724	-0.613242	-0.635595	-0.644305	-0.76876			7.88708	0.00800788	107.747	215.767	323.6	431.531	539.544	647.571	755.483
7.89375	0.0104189	-0.290007	-0.300021	-0.514763	-0.622047	-0.630113	-0.645709	-0.764918			7.89375	0.0104189	107.746	215.772	323.593	431.522	539.55	647.57	755.487
7.90042	0.0124465	-0.284804	-0.29434	-0.516512	-0.627078	-0.626834	-0.647973	-0.760983			7.90042	0.0124465	107.751	215.778	323.591	431.517	539.553	647.568	755.491
7.90708	0.0110338	-0.278883	-0.291281	-0.516831	-0.627356	-0.626285	-0.656061	-0.758105			7.90708	0.0110338	107.757	215.781	323.591	431.516	539.554	647.56	755.494
7.91375	0.0116774	-0.271921	-0.294809	-0.513049	-0.621451	-0.628871	-0.664001	-0.757938			7.91375	0.0116774	107.764	215.777	323.595	431.522	539.551	647.552	755.494
7.92042	0.0145897	-0.269701	-0.30594	-0.507019	-0.609804	-0.633598	-0.666811	-0.759317			7.92042	0.0145897	107.766	215.766	323.601	431.534	539.546	647.549	755.492
7.92708	0.0149134	-0.269382	-0.316589	-0.498513	-0.599535	-0.63801	-0.666487	-0.762331			7.92708	0.0149134	107.767	215.755	323.609	431.544	539.542	647.549	755.489
7.93375	0.00950283	-0.271729	-0.320843	-0.490715	-0.593847	-0.639177	-0.665699	-0.76345			7.93375	0.00950283	107.764	215.751	323.617	431.55	539.541	647.55	755.488
7.94042	-0.000303383	-0.280825	-0.32374	-0.489356	-0.592298	-0.635522	-0.67026	-0.76515			7.94042	-0.000303383	107.755	215.748	323.619	431.552	539.544	647.546	755.487
7.94708	-0.0124219	-0.286395	-0.32931	-0.494273	-0.592559	-0.632888	-0.681901	-0.773454			7.94708	-0.0124219	107.75	215.743	323.614	431.551	539.547	647.534	755.478
7.95375	-0.0239406	-0.286637	-0.330506	-0.506614	-0.594434	-0.629353	-0.696758	-0.782588			7.95375	-0.0239406	107.749	215.741	323.601	431.549	539.55	647.519	755.469
7.96042	-0.0337928	-0.281348	-0.322833	-0.519264	-0.59722	-0.627598	-0.708994	-0.78958			7.96042	-0.0337928	107.755	215.749	323.589	431.547	539.552	647.507	755.462
7.96708	-0.0395185	-0.274554	-0.314608	-0.52594	-0.595347	-0.623289	-0.713289	-0.789106			7.96708	-0.0395185	107.761	215.757	323.582	431.548	539.557	647.502	755.463
7.97375	-0.0384644	-0.273228	-0.321865	-0.529476	-0.591888	-0.616973	-0.712712	-0.785668			7.97375	-0.0384644	107.763	215.75	323.578	431.552	539.563	647.503	755.466
7.98042	-0.0376739	-0.277236	-0.340656	-0.534655	-0.593351	-0.619448	-0.718121	-0.790123			7.98042	-0.0376739	107.759	215.731	323.573	431.55	539.56	647.498	755.462
7.98708	-0.0387907	-0.289393	-0.362349	-0.539807	-0.602523	-0.6278	-0.727344	-0.796008			7.98708	-0.0387907	107.747	215.71	323.568	431.541	539.552	647.488	755.456
7.99375	-0.0436476	-0.305177	-0.378133	-0.542442	-0.616585	-0.639481	-0.738876	-0.800865			7.99375	-0.0436476	107.731	215.694	323.565	431.527	539.54	647.477	755.451
8.00042	-0.0455416	-0.317779	-0.390258	-0.544442	-0.628173	-0.645201	-0.750307	-0.804666			8.00042	-0.0455416	107.718	215.682	323.563	431.516	539.535	647.465	755.447
8.00708	-0.0437892	-0.326696	-0.399175	-0.548044	-0.636244	-0.653503	-0.757614	-0.808636			8.00708	-0.0437892	107.709	215.673	323.56	431.508	539.526	647.458	755.443
8.01375	-0.0428706	-0.33067	-0.401242	-0.548836	-0.63791	-0.666864	-0.755742	-0.813439			8.01375	-0.0428706	107.705	215.671	323.559	431.506	539.513	647.46	755.438
8.02042	-0.0432822	-0.331839	-0.398119	-0.546121	-0.633249	-0.679048	-0.743756	-0.812421			8.02042	-0.0432822	107.704	215.674	323.562	431.511	539.501	647.472	755.439
8.02708	-0.0426733	-0.331053	-0.393995	-0.541167	-0.627162	-0.684641	-0.726458	-0.809904			8.02708	-0.0426733	107.705	215.678	323.567	431.517	539.495	647.489	755.442
8.03375	-0.0416716	-0.333711	-0.394269	-0.534578	-0.621602	-0.680767	-0.709244	-0.805565			8.03375	-0.0416716	107.702	215.678	323.573	431.522	539.499	647.507	755.446
8.04042	-0.0479647	-0.336983	-0.396111	-0.527976	-0.622689	-0.676343	-0.696463	-0.803752			8.04042	-0.0479647	107.699	215.676	323.58	431.521	539.503	647.519	755.448
8.04708	-0.0608678	-0.338317	-0.396968	-0.523739	-0.627476	-0.67118	-0.690293	-0.808072			8.04708	-0.0608678	107.698	215.675	323.584	431.516	539.509	647.525	755.444
8.05375	-0.0758953	-0.333266	-0.392394	-0.525016	-0.633645	-0.66582	-0.691969	-0.816423			8.05375	-0.0758953	107.703	215.68	323.583	431.51	539.514	647.524	755.435
8.06042	-0.0860713	-0.328411	-0.38277	-0.531191	-0.638634	-0.656539	-0.6969	-0.8204			8.06042	-0.0860713	107.708	215.689	323.577	431.505	539.523	647.519	755.431
8.06708	-0.095892	-0.325077	-0.367993	-0.539483	-0.642015	-0.648636	-0.705767	-0.815916			8.06708	-0.095892	107.711	215.704	323.568	431.502	539.531	647.51	755.436
8.07375	-0.106418	-0.321984	-0.355363	-0.546334	-0.644243	-0.64891	-0.715816	-0.805461			8.07375	-0.106418	107.714	215.717	323.562	431.5	539.531	647.5	755.446
8.08042	-0.115095	-0.317666	-0.34723	-0.550536	-0.645124	-0.656351	-0.724016	-0.797449			8.08042	-0.115095	107.718	215.725	323.557	431.499	539.523	647.492	755.454
8.08708	-0.117977	-0.314149	-0.344189	-0.551758	-0.645928	-0.662194	-0.726898	-0.793179			8.08708	-0.117977	107.722	215.728	323.556	431.498	539.518	647.489	755.459
8.09375	-0.114257	-0.314975	-0.345016	-0.551495	-0.646717	-0.665445	-0.726993	-0.792796			8.09375	-0.114257	107.721	215.727	323.556	431.497	539.514	647.489	755.459
8.10042	-0.105726	-0.31586	-0.350192	-0.545547	-0.645558	-0.669431	-0.727522	-0.793802			8.10042	-0.105726	107.72	215.722	323.562	431.498	539.51	647.488	755.458
8.10708	-0.0948016	-0.30907	-0.360569	-0.530672	-0.637902	-0.672968	-0.724703	-0.795275			8.10708	-0.0948016	107.727	215.711	323.577	431.506	539.507	647.491	755.456
8.11375	-0.0824551	-0.297436	-0.371823	-0.514307	-0.628261	-0.671727	-0.719986	-0.797711			8.11375	-0.0824551	107.739	215.7	323.594	431.516	539.508	647.496	755.454
8.12042	-0.0711213	-0.291401	-0.382954	-0.507141	-0.620776	-0.6665	-0.717236	-0.801636			8.12042	-0.0711213	107.745	215.689	323.601	431.523	539.513	647.499	755.45
8.12708	-0.0631649	-0.295505	-0.394211	-0.507621	-0.618992	-0.664688	-0.7212	-0.803216			8.12708	-0.0631649	107.74	215.678	323.6	431.525	539.515	647.495	755.449
8.13375	-0.0618234	-0.304192	-0.40099	-0.509087	-0.619547	-0.667402	-0.729872	-0.801875			8.13375	-0.0618234	107.732	215.671	323.599	431.524	539.512	647.486	755.45
8.14042	-0.0693768	-0.306458	-0.403733	-0.509225	-0.61905	-0.669394	-0.734565	-0.798461			8.14042	-0.0693768	107.73	215.668	323.599	431.525	539.51	647.481	755.453
8.14708	-0.0787379	-0.306859	-0.401273	-0.514225	-0.620541	-0.667273	-0.730574	-0.79447			8.14708	-0.0787379	107.729	215.671	323.594	431.523	539.513	647.485	755.457
8.15375	-0.0818653	-0.306243	-0.393504	-0.521738	-0.621155	-0.662588	-0.720827	-0.791399			8.15375	-0.0818653	107.73	215.678	323.586	431.523	539.517	647.495	755.46
8.16042	-0.0779008	-0.30398	-0.382658	-0.524253	-0.615481	-0.654906	-0.714002	-0.786481			8.16042	-0.0779008	107.732	215.689	323.584	431.528	539.525	647.502	755.465
8.16708	-0.0730704	-0.298197	-0.372107	-0.521463	-0.602633	-0.648461	-0.711079	-0.781174			8.16708	-0.0730704	107.738	215.7	323.586	431.541	539.531	647.505	755.471
8.17375	-0.0674	-0.292647	-0.371325	-0.515877	-0.589067	-0.639685	-0.706839	-0.774073			8.17375	-0.0674	107.743	215.701	323.592	431.555	539.54	647.509	755.478
8.18042	-0.0589684	-0.29346	-0.379767	-0.510323	-0.580363	-0.63124	-0.701745	-0.770886			8.18042	-0.0589684	107.743	215.692	323.598	431.563	539.549	647.514	755.481
8.18708	-0.0497747	-0.301375	-0.394835	-0.510185	-0.580169	-0.628431	-0.699227	-0.773613			8.18708	-0.0497747	107.735	215.677	323.598	431.564	539.551	647.517	755.478
8.19375	-0.0500711	-0.310497	-0.41111	-0.515547	-0.587086	-0.633754	-0.704768	-0.782016			8.19375	-0.0500711	107.725	215.661	323.592	431.557	539.546	647.511	755.47
8.20042	-0.0571645	-0.316931	-0.423742	-0.520453	-0.598949	-0.642941	-0.709001	-0.789586			8.20042	-0.0571645	107.719	215.648	323.587	431.545	539.537	647.507	755.462
8.20708	-0.062974	-0.316023	-0.426649	-0.519745	-0.613483	-0.646036	-0.704797	-0.790151			8.20708	-0.062974	107.72	215.645	323.588	431.53	539.534	647.511	755.462
8.21375	-0.0624855	-0.306064	-0.417644	-0.516074	-0.621329	-0.647002	-0.693818	-0.784894			8.21375	-0.0624855	107.73	215.654	323.592	431.523	539.533	647.522	755.467
8.22042	-0.0570082	-0.292347	-0.401543	-0.511992	-0.622381	-0.646674	-0.680234	-0.777032			8.22042	-0.0570082	107.744	215.67	323.596	431.521	539.533	647.536	755.475
8.22708	-0.0498024	-0.278194	-0.383575	-0.503154	-0.614976	-0.645053	-0.668737	-0.768396			8.22708	-0.0498024	107.758	215.688	323.605	431.529	539.535	647.547	755.483
8.23375	-0.0395177	-0.270622	-0.371235	-0.490821	-0.607302	-0.643177	-0.658929	-0.761449			8.23375	-0.0395177	107.765	215.701	323.617	431.537	539.537	647.557	755.49
8.24042	-0.0328184	-0.267236	-0.369279	-0.484518	-0.607196	-0.64453	-0.654614	-0.762856			8.24042	-0.0328184	107.769	215.703	323.623	431.537	539.535	647.561	755.489
8.24708	-0.0342784	-0.270393	-0.376251	-0.487074	-0.613088	-0.647989	-0.658935	-0.776237			8.24708	-0.0342784	107.766	215.696	323.621	431.531	539.532	647.557	755.475
8.25375	-0.0412404	-0.277067	-0.385785	-0.492823	-0.62229	-0.648493	-0.671142	-0.796074			8.25375	-0.0412404	107.759	215.686	323.615	431.522	539.531	647.545	755.456
8.26042	-0.0469487	-0.285659	-0.39247	-0.498683	-0.630432	-0.644559	-0.687818	-0.811796			8.26042	-0.0469487	107.75	215.679	323.609	431.513	539.535	647.528	755.44
8.26708	-0.04858	-0.290057	-0.394484	-0.505967	-0.64022	-0.638579	-0.705185	-0.819626			8.26708	-0.04858	107.746	215.677	323.602	431.504	539.541	647.511	755.432
8.27375	-0.0478421	-0.292762	-0.393851	-0.511167	-0.65098	-0.630017	-0.716845	-0.821272			8.27375	-0.0478421	107.743	215.678	323.597	431.493	539.55	647.499	755.43
8.28042	-0.0486235	-0.293046	-0.389367	-0.513191	-0.656624	-0.623566	-0.721918	-0.819669			8.28042	-0.0486235	107.743	215.683	323.595	431.487	539.556	647.494	755.432
8.28708	-0.0513626	-0.293745	-0.384821	-0.515035	-0.655594	-0.62555	-0.719411	-0.814302			8.28708	-0.0513626	107.742	215.687	323.593	431.488	539.554	647.496	755.437
8.29375	-0.0601031	-0.29815	-0.383981	-0.522635	-0.656275	-0.638201	-0.714324	-0.810168			8.29375	-0.0601031	107.738	215.688	323.585	431.488	539.542	647.501	755.442
8.30042	-0.0750407	-0.301328	-0.387159	-0.535351	-0.661436	-0.657325	-0.715433	-0.809847			8.30042	-0.0750407	107.735	215.685	323.573	431.482	539.522	647.5	755.442
8.30708	-0.0927758	-0.303797	-0.38772	-0.547974	-0.666519	-0.673937	-0.71934	-0.808985			8.30708	-0.0927758	107.732	215.684	323.56	431.477	539.506	647.496	755.443
8.31375	-0.110335	-0.29987	-0.384747	-0.557436	-0.663377	-0.68538	-0.725932	-0.804133			8.31375	-0.110335	107.736	215.687	323.55	431.48	539.494	647.49	755.448
8.32042	-0.123527	-0.293637	-0.384713	-0.561879	-0.652979	-0.68865	-0.731018	-0.797775			8.32042	-0.123527	107.742	215.687	323.546	431.491	539.491	647.485	755.454
8.32708	-0.132616	-0.287455	-0.388068	-0.563594	-0.645202	-0.687842	-0.737245	-0.793989			8.32708	-0.132616	107.749	215.684	323.544	431.499	539.492	647.479	755.458
8.33375	-0.137357	-0.278479	-0.390059	-0.562737	-0.640455	-0.685286	-0.743894	-0.78967			8.33375	-0.137357	107.757	215.682	323.545	431.503	539.495	647.472	755.462
8.34042	-0.1421	-0.269464	-0.387719	-0.559865	-0.640936	-0.682856	-0.746252	-0.783446			8.34042	-0.1421	107.766	215.684	323.548	431.503	539.497	647.47	755.468
8.34708	-0.147782	-0.261093	-0.385071	-0.554141	-0.642268	-0.682635	-0.745736	-0.780545			8.34708	-0.147782	107.775	215.687	323.554	431.502	539.497	647.47	755.471
8.35375	-0.148634	-0.256501	-0.38334	-0.54681	-0.642956	-0.682247	-0.738959	-0.781397			8.35375	-0.148634	107.779	215.689	323.561	431.501	539.498	647.477	755.47
8.36042	-0.141868	-0.256975	-0.380953	-0.539043	-0.642268	-0.685221	-0.731716	-0.777492			8.36042	-0.141868	107.779	215.691	323.569	431.502	539.495	647.484	755.474
8.36708	-0.132832	-0.264212	-0.37913	-0.531395	-0.639982	-0.685401	-0.728401	-0.767025			8.36708	-0.132832	107.772	215.693	323.576	431.504	539.494	647.487	755.485
8.37375	-0.128272	-0.280577	-0.380712	-0.526276	-0.643196	-0.684366	-0.732902	-0.758651			8.37375	-0.128272	107.755	215.691	323.582	431.501	539.495	647.483	755.493
8.38042	-0.131273	-0.300901	-0.383393	-0.527492	-0.648779	-0.681033	-0.742102	-0.759268			8.38042	-0.131273	107.735	215.689	323.58	431.495	539.499	647.474	755.492
8.38708	-0.138052	-0.321372	-0.385268	-0.5345	-0.656376	-0.67719	-0.749834	-0.767			8.38708	-0.138052	107.715	215.687	323.573	431.487	539.503	647.466	755.485
8.39375	-0.149957	-0.340469	-0.383861	-0.542665	-0.660636	-0.674638	-0.756017	-0.774137			8.39375	-0.149957	107.695	215.688	323.565	431.483	539.505	647.46	755.478
8.40042	-0.165239	-0.357975	-0.38277	-0.548428	-0.661271	-0.670079	-0.759854	-0.783219			8.40042	-0.165239	107.678	215.689	323.559	431.483	539.51	647.456	755.469
8.40708	-0.181492	-0.36839	-0.38508	-0.558344	-0.658704	-0.667271	-0.766095	-0.798997			8.40708	-0.181492	107.668	215.687	323.55	431.485	539.513	647.45	755.453
8.41375	-0.192238	-0.367978	-0.385144	-0.564682	-0.649026	-0.664884	-0.769211	-0.814034			8.41375	-0.192238	107.668	215.687	323.543	431.495	539.515	647.447	755.438
8.42042	-0.189594	-0.361314	-0.383248	-0.563454	-0.635647	-0.661497	-0.766567	-0.819496			8.42042	-0.189594	107.675	215.689	323.544	431.508	539.518	647.449	755.432
8.42708	-0.177421	-0.349764	-0.381712	-0.556036	-0.618972	-0.65715	-0.762023	-0.813521			8.42708	-0.177421	107.686	215.69	323.552	431.525	539.523	647.454	755.438
8.43375	-0.162763	-0.337208	-0.385846	-0.552921	-0.609523	-0.649316	-0.76024	-0.806016			8.43375	-0.162763	107.699	215.686	323.555	431.534	539.53	647.456	755.446
8.44042	-0.157801	-0.322296	-0.390007	-0.558255	-0.612615	-0.645062	-0.762907	-0.805345			8.44042	-0.157801	107.714	215.682	323.55	431.531	539.535	647.453	755.446
8.44708	-0.158336	-0.30878	-0.387935	-0.560054	-0.621141	-0.643373	-0.75772	-0.807311			8.44708	-0.158336	107.727	215.684	323.548	431.523	539.536	647.458	755.444
8.45375	-0.159382	-0.302969	-0.385462	-0.561257	-0.629602	-0.645681	-0.743508	-0.812172			8.45375	-0.159382	107.733	215.686	323.547	431.514	539.534	647.472	755.44
8.46042	-0.163697	-0.298278	-0.385062	-0.563094	-0.631397	-0.652376	-0.726842	-0.819348			8.46042	-0.163697	107.738	215.687	323.545	431.512	539.527	647.489	755.432
8.46708	-0.170343	-0.295232	-0.382017	-0.562925	-0.630716	-0.658479	-0.71203	-0.826471			8.46708	-0.170343	107.741	215.69	323.545	431.513	539.521	647.504	755.425
8.47375	-0.174931	-0.291988	-0.371143	-0.558897	-0.628308	-0.663358	-0.697545	-0.829152			8.47375	-0.174931	107.744	215.701	323.549	431.516	539.516	647.518	755.423
8.48042	-0.168939	-0.289294	-0.357481	-0.552947	-0.620263	-0.662341	-0.679631	-0.823636			8.48042	-0.168939	107.747	215.714	323.555	431.524	539.517	647.536	755.428
8.48708	-0.155527	-0.285923	-0.349819	-0.550392	-0.609613	-0.65741	-0.667173	-0.814993			8.48708	-0.155527	107.75	215.722	323.557	431.534	539.522	647.549	755.437
8.49375	-0.142185	-0.278426	-0.348044	-0.548555	-0.5997	-0.652668	-0.665275	-0.804511			8.49375	-0.142185	107.758	215.724	323.559	431.544	539.527	647.55	755.447
8.50042	-0.132862	-0.273095	-0.351773	-0.547623	-0.59576	-0.650804	-0.666919	-0.798049			8.50042	-0.132862	107.763	215.72	323.56	431.548	539.529	647.549	755.454
8.50708	-0.128822	-0.270368	-0.35906	-0.552872	-0.595924	-0.654568	-0.670986	-0.798779			8.50708	-0.128822	107.766	215.713	323.555	431.548	539.525	647.545	755.453
8.51375	-0.125193	-0.272377	-0.371082	-0.561476	-0.602367	-0.66013	-0.677371	-0.806594			8.51375	-0.125193	107.764	215.701	323.546	431.541	539.52	647.538	755.445
8.52042	-0.125842	-0.28141	-0.38536	-0.57103	-0.616306	-0.667427	-0.68851	-0.820117			8.52042	-0.125842	107.755	215.687	323.537	431.528	539.512	647.527	755.432
8.52708	-0.131562	-0.293363	-0.39636	-0.577416	-0.631651	-0.672113	-0.698998	-0.832512			8.52708	-0.131562	107.743	215.676	323.53	431.512	539.508	647.517	755.419
8.53375	-0.140331	-0.300235	-0.395603	-0.582651	-0.640315	-0.667017	-0.698708	-0.838898			8.53375	-0.140331	107.736	215.676	323.525	431.504	539.513	647.517	755.413
8.54042	-0.147174	-0.299098	-0.388267	-0.585125	-0.637342	-0.649673	-0.690292	-0.838111			8.54042	-0.147174	107.737	215.684	323.523	431.507	539.53	647.525	755.414
8.54708	-0.153231	-0.291819	-0.379557	-0.581881	-0.62877	-0.629106	-0.679182	-0.837492			8.54708	-0.153231	107.744	215.692	323.526	431.515	539.551	647.537	755.414
8.55375	-0.160486	-0.285137	-0.376213	-0.574927	-0.61632	-0.615824	-0.670225	-0.833303			8.55375	-0.160486	107.751	215.696	323.533	431.528	539.564	647.546	755.418
8.56042	-0.171206	-0.278816	-0.377521	-0.568705	-0.605013	-0.612874	-0.664256	-0.826857			8.56042	-0.171206	107.757	215.694	323.539	431.539	539.567	647.552	755.425
8.56708	-0.179829	-0.274815	-0.376858	-0.562129	-0.598439	-0.615829	-0.664295	-0.816406			8.56708	-0.179829	107.761	215.695	323.546	431.545	539.564	647.551	755.435
8.57375	-0.182339	-0.276604	-0.377693	-0.556746	-0.59998	-0.622182	-0.674435	-0.808426			8.57375	-0.182339	107.759	215.694	323.551	431.544	539.558	647.541	755.443
8.58042	-0.18216	-0.287923	-0.380906	-0.555965	-0.611417	-0.631478	-0.694284	-0.803956			8.58042	-0.18216	107.748	215.691	323.552	431.532	539.548	647.521	755.448
8.58708	-0.183416	-0.306419	-0.389389	-0.563687	-0.625104	-0.642681	-0.718904	-0.803781			8.58708	-0.183416	107.73	215.683	323.544	431.519	539.537	647.497	755.448
8.59375	-0.188181	-0.324128	-0.397561	-0.577807	-0.635214	-0.653438	-0.741789	-0.8095			8.59375	-0.188181	107.712	215.674	323.53	431.509	539.526	647.474	755.442
8.60042	-0.194109	-0.333567	-0.39794	-0.591222	-0.640275	-0.662379	-0.761068	-0.816858			8.60042	-0.194109	107.702	215.674	323.517	431.504	539.517	647.455	755.435
8.60708	-0.198703	-0.335166	-0.397155	-0.607355	-0.642464	-0.669844	-0.773291	-0.826697			8.60708	-0.198703	107.701	215.675	323.501	431.501	539.51	647.442	755.425
8.61375	-0.204343	-0.335391	-0.39881	-0.621101	-0.643251	-0.676678	-0.776548	-0.835199			8.61375	-0.204343	107.701	215.673	323.487	431.501	539.503	647.439	755.417
8.62042	-0.211375	-0.335393	-0.404534	-0.628211	-0.643991	-0.685688	-0.775473	-0.843184			8.62042	-0.211375	107.701	215.667	323.48	431.5	539.494	647.44	755.409
8.62708	-0.221134	-0.331894	-0.408665	-0.626816	-0.647576	-0.696553	-0.77045	-0.849128			8.62708	-0.221134	107.704	215.663	323.481	431.496	539.483	647.445	755.403
8.63375	-0.225779	-0.323803	-0.407726	-0.620627	-0.654728	-0.70763	-0.763651	-0.853774			8.63375	-0.225779	107.712	215.664	323.487	431.489	539.472	647.452	755.398
8.64042	-0.224329	-0.315367	-0.403105	-0.613177	-0.66104	-0.718468	-0.754095	-0.857568			8.64042	-0.224329	107.721	215.669	323.495	431.483	539.461	647.462	755.394
8.64708	-0.217582	-0.308004	-0.395742	-0.598378	-0.659515	-0.722482	-0.745441	-0.856067			8.64708	-0.217582	107.728	215.676	323.51	431.484	539.457	647.47	755.396
8.65375	-0.209803	-0.296892	-0.387014	-0.580001	-0.651913	-0.717061	-0.739569	-0.850672			8.65375	-0.209803	107.739	215.685	323.528	431.492	539.463	647.476	755.401
8.66042	-0.201068	-0.283139	-0.374215	-0.561482	-0.642839	-0.700771	-0.731788	-0.841937			8.66042	-0.201068	107.753	215.698	323.546	431.501	539.479	647.484	755.41
8.66708	-0.190072	-0.270869	-0.360037	-0.543227	-0.635058	-0.675886	-0.723653	-0.82951			8.66708	-0.190072	107.765	215.712	323.565	431.509	539.504	647.492	755.422
8.67375	-0.176164	-0.26349	-0.345506	-0.526873	-0.621018	-0.646921	-0.716897	-0.813218			8.67375	-0.176164	107.772	215.726	323.581	431.523	539.533	647.499	755.439
8.68042	-0.162029	-0.260671	-0.337442	-0.513966	-0.606101	-0.619201	-0.713729	-0.797652			8.68042	-0.162029	107.775	215.734	323.594	431.538	539.561	647.502	755.454
8.68708	-0.156762	-0.259636	-0.340221	-0.509065	-0.602621	-0.603382	-0.715616	-0.792863			8.68708	-0.156762	107.776	215.732	323.599	431.541	539.576	647.5	755.459
8.69375	-0.157771	-0.265484	-0.352269	-0.511793	-0.612025	-0.600279	-0.723777	-0.799117			8.69375	-0.157771	107.77	215.72	323.596	431.532	539.58	647.492	755.453
8.70042	-0.157858	-0.270352	-0.365719	-0.518998	-0.623308	-0.60841	-0.735784	-0.811601			8.70042	-0.157858	107.766	215.706	323.589	431.521	539.571	647.48	755.44
8.70708	-0.150432	-0.272114	-0.375587	-0.524456	-0.622836	-0.621211	-0.743617	-0.818958			8.70708	-0.150432	107.764	215.696	323.583	431.521	539.559	647.472	755.433
8.71375	-0.144548	-0.270173	-0.382706	-0.527146	-0.617254	-0.632493	-0.74727	-0.816412			8.71375	-0.144548	107.766	215.689	323.581	431.527	539.547	647.468	755.435
8.72042	-0.143357	-0.264803	-0.38449	-0.524759	-0.606916	-0.635763	-0.746079	-0.807591			8.72042	-0.143357	107.771	215.687	323.583	431.537	539.544	647.47	755.444
8.72708	-0.136724	-0.259721	-0.375592	-0.520167	-0.589	-0.62873	-0.737062	-0.796666			8.72708	-0.136724	107.776	215.696	323.588	431.555	539.551	647.479	755.455
8.73375	-0.12405	-0.254046	-0.360381	-0.514601	-0.5686	-0.614936	-0.716281	-0.781608			8.73375	-0.12405	107.782	215.712	323.593	431.575	539.565	647.499	755.47
8.74042	-0.112877	-0.252024	-0.347868	-0.510952	-0.555402	-0.604778	-0.692711	-0.76519			8.74042	-0.112877	107.784	215.724	323.597	431.588	539.575	647.523	755.487
8.74708	-0.10864	-0.255989	-0.34039	-0.506942	-0.557604	-0.600204	-0.676076	-0.757139			8.74708	-0.10864	107.78	215.732	323.601	431.586	539.58	647.54	755.495
8.75375	-0.106634	-0.266139	-0.337188	-0.50498	-0.568314	-0.603533	-0.669779	-0.764669			8.75375	-0.106634	107.77	215.735	323.603	431.576	539.576	647.546	755.487
8.76042	-0.105831	-0.280806	-0.338503	-0.504381	-0.58115	-0.60979	-0.668022	-0.778649			8.76042	-0.105831	107.755	215.733	323.604	431.563	539.57	647.548	755.473
8.76708	-0.106843	-0.293084	-0.343628	-0.503839	-0.593066	-0.618129	-0.66808	-0.790151			8.76708	-0.106843	107.743	215.728	323.604	431.551	539.562	647.548	755.462
8.77375	-0.11024	-0.301226	-0.347956	-0.505645	-0.600633	-0.632665	-0.671954	-0.797839			8.77375	-0.11024	107.735	215.724	323.602	431.543	539.547	647.544	755.454
8.78042	-0.116406	-0.3037	-0.347092	-0.510501	-0.601601	-0.649168	-0.681458	-0.808296			8.78042	-0.116406	107.732	215.725	323.597	431.542	539.531	647.534	755.443
8.78708	-0.126865	-0.302912	-0.350119	-0.521482	-0.598804	-0.663413	-0.690487	-0.82114			8.78708	-0.126865	107.733	215.722	323.586	431.545	539.516	647.525	755.431
8.79375	-0.145641	-0.299864	-0.363283	-0.5396	-0.603782	-0.672302	-0.695434	-0.831333			8.79375	-0.145641	107.736	215.709	323.568	431.54	539.508	647.52	755.42
8.80042	-0.170488	-0.290341	-0.376648	-0.557058	-0.619211	-0.678068	-0.701685	-0.841875			8.80042	-0.170488	107.746	215.695	323.551	431.525	539.502	647.514	755.41
8.80708	-0.196451	-0.278848	-0.382799	-0.568317	-0.63489	-0.676946	-0.708097	-0.849718			8.80708	-0.196451	107.757	215.689	323.54	431.509	539.503	647.508	755.402
8.81375	-0.218388	-0.269956	-0.382012	-0.570111	-0.645734	-0.664978	-0.711438	-0.854489			8.81375	-0.218388	107.766	215.69	323.538	431.498	539.515	647.504	755.397
8.82042	-0.231471	-0.270901	-0.382481	-0.570317	-0.652065	-0.646463	-0.707832	-0.853267			8.82042	-0.231471	107.765	215.689	323.538	431.492	539.533	647.508	755.398
8.82708	-0.233383	-0.28012	-0.380733	-0.572673	-0.6544	-0.631684	-0.703067	-0.847549			8.82708	-0.233383	107.756	215.691	323.535	431.489	539.548	647.513	755.404
8.83375	-0.223274	-0.288587	-0.372987	-0.5742	-0.646239	-0.621232	-0.697727	-0.840778			8.83375	-0.223274	107.747	215.699	323.534	431.498	539.559	647.518	755.411
8.84042	-0.204973	-0.292427	-0.362045	-0.575865	-0.624873	-0.613365	-0.690393	-0.83249			8.84042	-0.204973	107.744	215.71	323.532	431.519	539.566	647.525	755.419
8.84708	-0.184968	-0.294206	-0.355718	-0.57603	-0.602327	-0.606446	-0.681356	-0.822977			8.84708	-0.184968	107.742	215.716	323.532	431.542	539.573	647.534	755.429
8.85375	-0.169079	-0.29479	-0.35821	-0.576024	-0.587397	-0.606359	-0.674526	-0.810425			8.85375	-0.169079	107.741	215.714	323.532	431.556	539.573	647.541	755.441
8.86042	-0.158724	-0.287083	-0.365284	-0.570617	-0.578112	-0.610527	-0.669894	-0.79864			8.86042	-0.158724	107.749	215.707	323.537	431.566	539.569	647.546	755.453
8.86708	-0.151831	-0.266683	-0.36968	-0.55698	-0.570399	-0.612458	-0.66157	-0.786502			8.86708	-0.151831	107.769	215.702	323.551	431.573	539.567	647.554	755.465
8.87375	-0.147729	-0.242062	-0.366993	-0.536968	-0.563984	-0.609902	-0.648408	-0.776677			8.87375	-0.147729	107.794	215.705	323.571	431.58	539.57	647.567	755.475
8.88042	-0.141004	-0.227088	-0.361556	-0.516561	-0.559866	-0.605076	-0.635484	-0.769475			8.88042	-0.141004	107.809	215.71	323.591	431.584	539.575	647.58	755.482
8.88708	-0.133461	-0.22189	-0.353497	-0.499479	-0.553843	-0.601104	-0.623172	-0.764316			8.88708	-0.133461	107.814	215.718	323.608	431.59	539.579	647.593	755.487
8.89375	-0.129899	-0.224451	-0.345568	-0.48976	-0.545455	-0.59796	-0.611981	-0.762662			8.89375	-0.129899	107.812	215.726	323.618	431.598	539.582	647.604	755.489
8.90042	-0.136475	-0.229584	-0.338303	-0.489851	-0.541103	-0.598942	-0.608066	-0.765423			8.90042	-0.136475	107.806	215.734	323.618	431.603	539.581	647.608	755.486
8.90708	-0.149639	-0.240379	-0.340038	-0.496041	-0.542757	-0.599597	-0.614079	-0.77525			8.90708	-0.149639	107.796	215.732	323.612	431.601	539.58	647.602	755.476
8.91375	-0.158748	-0.251855	-0.352945	-0.504564	-0.548361	-0.597752	-0.625094	-0.785788			8.91375	-0.158748	107.784	215.719	323.603	431.595	539.582	647.591	755.466
8.92042	-0.164003	-0.25941	-0.369082	-0.513136	-0.558028	-0.596476	-0.634165	-0.791998			8.92042	-0.164003	107.777	215.703	323.595	431.586	539.583	647.582	755.46
8.92708	-0.16955	-0.267593	-0.387756	-0.521995	-0.574792	-0.606317	-0.646387	-0.798021			8.92708	-0.16955	107.768	215.684	323.586	431.569	539.573	647.569	755.454
8.93375	-0.17466	-0.269433	-0.397703	-0.52844	-0.593137	-0.62115	-0.664372	-0.810284			8.93375	-0.17466	107.767	215.674	323.579	431.551	539.559	647.551	755.441
8.94042	-0.167767	-0.267208	-0.396908	-0.52165	-0.600447	-0.62503	-0.676552	-0.819604			8.94042	-0.167767	107.769	215.675	323.586	431.543	539.555	647.539	755.432
8.94708	-0.150084	-0.261969	-0.384516	-0.506851	-0.594945	-0.619816	-0.678419	-0.814795			8.94708	-0.150084	107.774	215.687	323.601	431.549	539.56	647.537	755.437
8.95375	-0.13899	-0.269078	-0.372552	-0.496754	-0.59033	-0.615425	-0.676386	-0.798933			8.95375	-0.13899	107.767	215.699	323.611	431.554	539.564	647.539	755.453
8.96042	-0.146841	-0.285711	-0.369158	-0.499598	-0.595098	-0.616612	-0.68662	-0.788664			8.96042	-0.146841	107.75	215.703	323.608	431.549	539.563	647.529	755.463
8.96708	-0.167089	-0.302006	-0.370194	-0.511557	-0.602816	-0.613512	-0.702577	-0.787931			8.96708	-0.167089	107.734	215.702	323.596	431.541	539.566	647.513	755.464
8.97375	-0.185637	-0.316102	-0.375229	-0.524103	-0.608661	-0.604726	-0.712542	-0.792173			8.97375	-0.185637	107.72	215.697	323.584	431.535	539.575	647.503	755.46
8.98042	-0.201992	-0.329902	-0.384261	-0.537449	-0.613207	-0.596374	-0.716023	-0.797562			8.98042	-0.201992	107.706	215.688	323.57	431.531	539.583	647.5	755.454
8.98708	-0.223207	-0.342457	-0.393956	-0.54722	-0.623032	-0.595771	-0.723886	-0.80924			8.98708	-0.223207	107.694	215.678	323.561	431.521	539.584	647.492	755.442
8.99375	-0.2433	-0.343246	-0.39236	-0.546677	-0.629432	-0.600955	-0.734443	-0.824088			8.99375	-0.2433	107.693	215.68	323.561	431.514	539.579	647.481	755.428
9.00042	-0.247964	-0.338536	-0.380974	-0.538986	-0.628517	-0.609323	-0.732907	-0.83209			9.00042	-0.247964	107.697	215.691	323.569	431.515	539.57	647.483	755.42
9.00708	-0.240553	-0.332485	-0.369679	-0.533522	-0.622857	-0.622634	-0.723589	-0.8304			9.00708	-0.240553	107.703	215.702	323.574	431.521	539.557	647.492	755.421
9.01375	-0.230019	-0.326208	-0.361017	-0.535928	-0.616251	-0.637823	-0.715916	-0.819866			9.01375	-0.230019	107.71	215.711	323.572	431.528	539.542	647.5	755.432
9.02042	-0.220507	-0.319028	-0.354791	-0.542157	-0.612454	-0.654087	-0.713557	-0.805586			9.02042	-0.220507	107.717	215.717	323.566	431.531	539.526	647.502	755.446
9.02708	-0.205752	-0.314611	-0.355142	-0.55119	-0.610646	-0.670474	-0.710246	-0.791308			9.02708	-0.205752	107.721	215.717	323.557	431.533	539.509	647.506	755.46
9.03375	-0.189883	-0.318612	-0.369156	-0.565819	-0.612794	-0.68675	-0.705344	-0.785452			9.03375	-0.189883	107.717	215.703	323.542	431.531	539.493	647.51	755.466
9.04042	-0.182315	-0.32008	-0.385406	-0.577671	-0.613936	-0.694317	-0.707312	-0.789805			9.04042	-0.182315	107.716	215.687	323.53	431.53	539.485	647.508	755.462
9.04708	-0.172544	-0.317425	-0.395149	-0.578248	-0.613418	-0.685845	-0.708032	-0.793863			9.04708	-0.172544	107.719	215.677	323.53	431.53	539.494	647.508	755.458
9.05375	-0.161951	-0.315495	-0.399895	-0.569003	-0.615066	-0.668279	-0.705545	-0.794237			9.05375	-0.161951	107.72	215.672	323.539	431.529	539.512	647.51	755.457
9.06042	-0.152449	-0.315149	-0.403364	-0.555116	-0.61841	-0.647505	-0.699858	-0.791411			9.06042	-0.152449	107.721	215.669	323.553	431.525	539.532	647.516	755.46
9.06708	-0.151862	-0.310941	-0.399156	-0.541902	-0.616857	-0.62878	-0.695456	-0.788439			9.06708	-0.151862	107.725	215.673	323.566	431.527	539.551	647.52	755.463
9.07375	-0.152548	-0.302047	-0.380248	-0.524514	-0.611201	-0.610127	-0.690897	-0.779112			9.07375	-0.152548	107.734	215.692	323.583	431.533	539.57	647.525	755.473
9.08042	-0.152012	-0.295356	-0.355914	-0.50636	-0.60647	-0.595214	-0.683209	-0.765225			9.08042	-0.152012	107.741	215.716	323.602	431.537	539.585	647.533	755.487
9.08708	-0.151343	-0.294998	-0.33982	-0.492088	-0.604525	-0.588857	-0.67348	-0.755496			9.08708	-0.151343	107.741	215.732	323.616	431.539	539.591	647.542	755.496
9.09375	-0.152702	-0.297365	-0.335035	-0.487573	-0.602254	-0.598053	-0.667686	-0.755424			9.09375	-0.152702	107.739	215.737	323.62	431.542	539.582	647.548	755.496
9.10042	-0.158175	-0.301476	-0.333424	-0.491301	-0.600408	-0.615102	-0.668868	-0.763281			9.10042	-0.158175	107.734	215.738	323.617	431.543	539.565	647.547	755.488
9.10708	-0.163501	-0.307724	-0.334427	-0.497938	-0.602789	-0.629219	-0.675148	-0.77433			9.10708	-0.163501	107.728	215.737	323.61	431.541	539.551	647.541	755.477
9.11375	-0.164894	-0.31179	-0.340877	-0.503225	-0.604648	-0.637599	-0.680832	-0.784782			9.11375	-0.164894	107.724	215.731	323.605	431.539	539.542	647.535	755.467
9.12042	-0.157135	-0.30926	-0.350268	-0.50512	-0.602104	-0.646123	-0.686901	-0.792282			9.12042	-0.157135	107.727	215.722	323.603	431.542	539.534	647.529	755.459
9.12708	-0.147429	-0.302319	-0.358586	-0.507281	-0.598383	-0.654028	-0.692931	-0.79402			9.12708	-0.147429	107.734	215.713	323.601	431.545	539.526	647.523	755.458
9.13375	-0.144479	-0.297532	-0.365243	-0.50924	-0.596976	-0.657068	-0.699517	-0.796315			9.13375	-0.144479	107.738	215.707	323.599	431.547	539.523	647.516	755.455
9.14042	-0.145445	-0.297761	-0.375008	-0.511802	-0.597203	-0.652373	-0.705252	-0.80062			9.14042	-0.145445	107.738	215.697	323.596	431.547	539.527	647.511	755.451
9.14708	-0.145112	-0.302833	-0.386756	-0.519162	-0.597108	-0.646806	-0.705872	-0.805055			9.14708	-0.145112	107.733	215.685	323.589	431.547	539.533	647.51	755.447
9.15375	-0.145643	-0.307065	-0.393373	-0.531621	-0.600003	-0.644056	-0.703543	-0.810831			9.15375	-0.145643	107.729	215.679	323.576	431.544	539.536	647.512	755.441
9.16042	-0.153331	-0.313041	-0.39601	-0.545685	-0.608008	-0.63962	-0.698833	-0.817088			9.16042	-0.153331	107.723	215.676	323.562	431.536	539.54	647.517	755.435
9.16708	-0.168682	-0.320506	-0.391555	-0.556505	-0.615473	-0.63847	-0.696064	-0.825763			9.16708	-0.168682	107.715	215.68	323.551	431.528	539.541	647.52	755.426
9.17375	-0.179939	-0.323795	-0.377201	-0.560148	-0.621237	-0.637148	-0.693493	-0.827008			9.17375	-0.179939	107.712	215.695	323.548	431.523	539.543	647.522	755.425
9.18042	-0.180704	-0.325907	-0.356425	-0.56162	-0.627431	-0.637461	-0.685675	-0.818236			9.18042	-0.180704	107.71	215.715	323.546	431.516	539.542	647.53	755.433
9.18708	-0.181834	-0.331876	-0.344273	-0.564269	-0.638975	-0.640216	-0.680129	-0.808398			9.18708	-0.181834	107.704	215.728	323.544	431.505	539.54	647.536	755.443
9.19375	-0.191243	-0.343169	-0.343646	-0.568911	-0.654376	-0.649677	-0.684293	-0.807317			9.19375	-0.191243	107.693	215.728	323.539	431.489	539.53	647.531	755.444
9.20042	-0.200327	-0.350972	-0.348588	-0.572714	-0.665627	-0.662452	-0.694808	-0.813063			9.20042	-0.200327	107.685	215.723	323.535	431.478	539.517	647.521	755.439
9.20708	-0.199029	-0.350644	-0.354458	-0.574915	-0.673648	-0.671986	-0.701139	-0.821302			9.20708	-0.199029	107.685	215.717	323.533	431.47	539.508	647.515	755.43
9.21375	-0.188251	-0.34702	-0.361801	-0.572768	-0.674659	-0.677136	-0.701805	-0.826736			9.21375	-0.188251	107.689	215.71	323.535	431.469	539.503	647.514	755.425
9.22042	-0.181016	-0.341909	-0.370042	-0.566593	-0.671772	-0.680662	-0.701723	-0.831899			9.22042	-0.181016	107.694	215.702	323.541	431.472	539.499	647.514	755.42
9.22708	-0.179509	-0.337446	-0.375116	-0.554003	-0.664786	-0.681747	-0.701646	-0.831822			9.22708	-0.179509	107.699	215.697	323.554	431.479	539.498	647.514	755.42
9.23375	-0.178874	-0.330999	-0.373438	-0.535225	-0.656815	-0.674902	-0.69815	-0.824512			9.23375	-0.178874	107.705	215.698	323.573	431.487	539.505	647.518	755.427
9.24042	-0.177344	-0.326963	-0.366541	-0.514742	-0.6511	-0.660264	-0.689944	-0.812968			9.24042	-0.177344	107.709	215.705	323.593	431.493	539.52	647.526	755.439
9.24708	-0.17939	-0.325411	-0.360697	-0.498417	-0.646464	-0.645189	-0.68293	-0.795941			9.24708	-0.17939	107.711	215.711	323.609	431.497	539.535	647.533	755.456
9.25375	-0.186846	-0.326922	-0.357916	-0.490981	-0.644558	-0.636866	-0.680372	-0.783846			9.25375	-0.186846	107.709	215.714	323.617	431.499	539.543	647.535	755.468
9.26042	-0.192264	-0.328265	-0.357829	-0.492846	-0.637922	-0.633175	-0.681499	-0.77639			9.26042	-0.192264	107.708	215.714	323.615	431.506	539.547	647.534	755.475
9.26708	-0.192307	-0.327771	-0.358288	-0.505526	-0.629655	-0.634774	-0.682019	-0.773572			9.26708	-0.192307	107.708	215.714	323.602	431.514	539.545	647.534	755.478
9.27375	-0.188971	-0.325022	-0.358877	-0.5269	-0.61953	-0.640952	-0.684882	-0.770712			9.27375	-0.188971	107.711	215.713	323.581	431.524	539.539	647.531	755.481
9.28042	-0.18605	-0.317795	-0.358803	-0.546987	-0.608576	-0.647857	-0.690066	-0.769221			9.28042	-0.18605	107.718	215.713	323.561	431.535	539.532	647.526	755.483
9.28708	-0.182297	-0.308491	-0.361897	-0.559607	-0.600827	-0.652958	-0.695373	-0.772144			9.28708	-0.182297	107.727	215.71	323.548	431.543	539.527	647.52	755.48
9.29375	-0.180021	-0.299212	-0.368353	-0.566433	-0.597238	-0.654778	-0.699297	-0.778452			9.29375	-0.180021	107.737	215.704	323.541	431.547	539.525	647.516	755.473
9.30042	-0.180145	-0.29481	-0.375873	-0.567889	-0.600744	-0.654364	-0.702759	-0.784298			9.30042	-0.180145	107.741	215.696	323.54	431.543	539.525	647.513	755.467
9.30708	-0.182078	-0.295142	-0.380972	-0.562912	-0.608548	-0.651487	-0.710413	-0.790045			9.30708	-0.182078	107.741	215.691	323.545	431.535	539.528	647.505	755.462
9.31375	-0.181427	-0.296261	-0.382568	-0.551186	-0.615251	-0.64601	-0.718346	-0.796071			9.31375	-0.181427	107.74	215.689	323.557	431.529	539.534	647.497	755.456
9.32042	-0.177556	-0.296267	-0.385912	-0.543434	-0.620869	-0.640628	-0.723534	-0.797444			9.32042	-0.177556	107.74	215.686	323.564	431.523	539.539	647.492	755.454
9.32708	-0.176583	-0.296077	-0.386199	-0.54451	-0.622332	-0.637625	-0.726853	-0.795041			9.32708	-0.176583	107.74	215.686	323.563	431.522	539.542	647.489	755.457
9.33375	-0.176908	-0.295832	-0.382139	-0.549591	-0.620577	-0.636996	-0.730993	-0.790121			9.33375	-0.176908	107.74	215.69	323.558	431.523	539.543	647.485	755.462
9.34042	-0.175854	-0.294979	-0.377948	-0.551923	-0.620473	-0.63808	-0.736138	-0.785252			9.34042	-0.175854	107.741	215.694	323.556	431.523	539.542	647.48	755.466
9.34708	-0.176752	-0.289503	-0.37438	-0.550128	-0.620557	-0.640713	-0.739897	-0.781859			9.34708	-0.176752	107.746	215.698	323.558	431.523	539.539	647.476	755.47
9.35375	-0.178339	-0.286042	-0.37235	-0.54728	-0.619847	-0.644326	-0.739576	-0.779154			9.35375	-0.178339	107.75	215.7	323.561	431.524	539.535	647.476	755.473
9.36042	-0.184537	-0.286833	-0.365511	-0.540866	-0.616582	-0.651254	-0.737191	-0.780583			9.36042	-0.184537	107.749	215.706	323.567	431.527	539.529	647.479	755.471
9.36708	-0.186798	-0.295596	-0.358538	-0.531901	-0.612414	-0.657103	-0.731346	-0.778077			9.36708	-0.186798	107.74	215.713	323.576	431.531	539.523	647.484	755.474
9.37375	-0.187442	-0.305663	-0.35287	-0.524201	-0.613517	-0.662124	-0.720546	-0.775859			9.37375	-0.187442	107.73	215.719	323.584	431.53	539.518	647.495	755.476
9.38042	-0.188598	-0.311348	-0.348542	-0.523525	-0.617266	-0.667177	-0.708827	-0.78083			9.38042	-0.188598	107.725	215.723	323.584	431.527	539.513	647.507	755.471
9.38708	-0.189543	-0.309045	-0.343378	-0.526997	-0.62161	-0.67563	-0.695944	-0.792742			9.38708	-0.189543	107.727	215.729	323.581	431.522	539.504	647.52	755.459
9.39375	-0.18714	-0.305342	-0.342536	-0.531954	-0.626652	-0.684232	-0.683051	-0.806551			9.39375	-0.18714	107.731	215.729	323.576	431.517	539.496	647.533	755.445
9.40042	-0.18734	-0.30614	-0.349532	-0.54073	-0.635697	-0.691775	-0.676575	-0.820103			9.40042	-0.18734	107.73	215.722	323.567	431.508	539.488	647.539	755.432
9.40708	-0.190524	-0.309478	-0.361453	-0.552894	-0.647164	-0.697346	-0.681189	-0.836161			9.40708	-0.190524	107.726	215.71	323.555	431.497	539.482	647.535	755.416
9.41375	-0.197127	-0.310439	-0.369566	-0.565323	-0.655433	-0.702029	-0.696376	-0.850394			9.41375	-0.197127	107.726	215.702	323.543	431.488	539.478	647.519	755.401
9.42042	-0.200929	-0.307169	-0.368204	-0.569091	-0.658274	-0.700546	-0.706854	-0.853719			9.42042	-0.200929	107.729	215.704	323.539	431.486	539.479	647.509	755.398
9.42708	-0.200709	-0.304124	-0.363252	-0.567721	-0.659744	-0.688416	-0.711401	-0.846346			9.42708	-0.200709	107.732	215.709	323.54	431.484	539.491	647.504	755.405
9.43375	-0.202242	-0.305328	-0.359688	-0.5671	-0.664494	-0.674552	-0.717703	-0.835481			9.43375	-0.202242	107.731	215.712	323.541	431.479	539.505	647.498	755.416
9.44042	-0.201871	-0.308167	-0.359665	-0.564861	-0.671857	-0.666359	-0.7221	-0.82605			9.44042	-0.201871	107.728	215.712	323.543	431.472	539.513	647.494	755.426
9.44708	-0.199963	-0.31396	-0.36069	-0.558055	-0.679797	-0.664886	-0.721146	-0.821759			9.44708	-0.199963	107.722	215.711	323.55	431.464	539.515	647.495	755.43
9.45375	-0.195641	-0.325821	-0.364445	-0.541825	-0.68651	-0.666714	-0.714916	-0.824589			9.45375	-0.195641	107.71	215.707	323.566	431.457	539.513	647.501	755.427
9.46042	-0.193104	-0.344805	-0.374846	-0.524108	-0.691651	-0.672006	-0.710473	-0.833497			9.46042	-0.193104	107.691	215.697	323.584	431.452	539.508	647.505	755.418
9.46708	-0.195228	-0.364243	-0.389992	-0.515712	-0.696562	-0.687394	-0.710689	-0.847541			9.46708	-0.195228	107.672	215.682	323.592	431.447	539.492	647.505	755.404
9.47375	-0.197896	-0.373225	-0.401836	-0.514745	-0.694426	-0.702804	-0.70525	-0.860222			9.47375	-0.197896	107.663	215.67	323.593	431.449	539.477	647.511	755.392
9.48042	-0.195797	-0.375196	-0.410005	-0.519287	-0.687391	-0.713047	-0.697906	-0.867183			9.48042	-0.195797	107.661	215.662	323.589	431.456	539.467	647.518	755.385
9.48708	-0.189591	-0.374399	-0.417791	-0.52527	-0.681067	-0.717879	-0.693608	-0.866699			9.48708	-0.189591	107.662	215.654	323.583	431.463	539.462	647.522	755.385
9.49375	-0.184991	-0.3701	-0.429704	-0.536947	-0.679542	-0.721908	-0.697591	-0.865438			9.49375	-0.184991	107.666	215.642	323.571	431.464	539.458	647.518	755.386
9.50042	-0.183999	-0.359948	-0.441964	-0.554792	-0.681955	-0.723983	-0.706612	-0.865876			9.50042	-0.183999	107.676	215.63	323.553	431.462	539.456	647.509	755.386
9.50708	-0.182417	-0.348784	-0.447489	-0.569301	-0.685929	-0.718695	-0.716475	-0.864771			9.50708	-0.182417	107.687	215.624	323.539	431.458	539.461	647.499	755.387
9.51375	-0.181116	-0.345313	-0.447833	-0.577147	-0.692532	-0.710726	-0.725664	-0.861563			9.51375	-0.181116	107.691	215.624	323.531	431.451	539.469	647.49	755.39
9.52042	-0.190198	-0.341704	-0.439456	-0.580139	-0.697791	-0.703023	-0.733792	-0.858724			9.52042	-0.190198	107.694	215.632	323.528	431.446	539.477	647.482	755.393
9.52708	-0.20919	-0.335564	-0.427117	-0.58029	-0.700311	-0.69324	-0.738479	-0.857212			9.52708	-0.20919	107.7	215.645	323.528	431.444	539.487	647.477	755.395
9.53375	-0.225837	-0.32769	-0.411136	-0.580302	-0.699276	-0.683959	-0.742728	-0.8586			9.53375	-0.225837	107.708	215.661	323.528	431.445	539.496	647.473	755.393
9.54042	-0.231919	-0.321262	-0.391357	-0.575783	-0.693267	-0.674929	-0.744996	-0.858006			9.54042	-0.231919	107.715	215.681	323.532	431.451	539.505	647.471	755.394
9.54708	-0.231605	-0.321052	-0.38161	-0.570793	-0.68526	-0.670984	-0.746589	-0.853877			9.54708	-0.231605	107.715	215.69	323.537	431.459	539.509	647.469	755.398
9.55375	-0.233843	-0.325548	-0.383722	-0.570613	-0.685389	-0.671312	-0.754072	-0.854685			9.55375	-0.233843	107.71	215.688	323.537	431.458	539.508	647.462	755.397
9.56042	-0.232333	-0.339603	-0.396346	-0.580639	-0.694369	-0.677246	-0.766868	-0.863189			9.56042	-0.232333	107.696	215.676	323.527	431.449	539.503	647.449	755.389
9.56708	-0.222364	-0.35329	-0.405265	-0.595332	-0.705049	-0.686679	-0.782171	-0.876585			9.56708	-0.222364	107.683	215.667	323.513	431.439	539.493	647.434	755.375
9.57375	-0.206978	-0.36574	-0.4139	-0.603954	-0.712239	-0.694899	-0.786335	-0.88504			9.57375	-0.206978	107.67	215.658	323.504	431.432	539.485	647.429	755.367
9.58042	-0.198822	-0.373658	-0.422772	-0.609052	-0.717683	-0.702243	-0.783902	-0.892621			9.58042	-0.198822	107.662	215.649	323.499	431.426	539.478	647.432	755.359
9.58708	-0.194392	-0.377374	-0.428396	-0.612884	-0.720902	-0.702658	-0.775657	-0.898204			9.58708	-0.194392	107.659	215.644	323.495	431.423	539.477	647.44	755.354
9.59375	-0.191802	-0.374812	-0.42631	-0.617028	-0.715754	-0.697491	-0.767344	-0.90515			9.59375	-0.191802	107.661	215.646	323.491	431.428	539.482	647.448	755.347
9.60042	-0.191205	-0.362399	-0.421526	-0.613677	-0.702371	-0.687107	-0.757211	-0.910276			9.60042	-0.191205	107.674	215.65	323.494	431.441	539.493	647.459	755.341
9.60708	-0.192639	-0.342661	-0.417524	-0.603202	-0.684757	-0.677097	-0.743863	-0.912186			9.60708	-0.192639	107.693	215.654	323.505	431.459	539.503	647.472	755.34
9.61375	-0.193711	-0.324803	-0.413972	-0.59341	-0.669474	-0.66718	-0.733491	-0.90992			9.61375	-0.193711	107.711	215.658	323.514	431.474	539.513	647.482	755.342
9.62042	-0.193601	-0.319508	-0.412968	-0.590523	-0.661791	-0.661575	-0.732427	-0.907903			9.62042	-0.193601	107.716	215.659	323.517	431.482	539.518	647.483	755.344
9.62708	-0.198877	-0.326008	-0.415654	-0.593563	-0.660063	-0.665993	-0.744856	-0.91461			9.62708	-0.198877	107.71	215.656	323.514	431.484	539.514	647.471	755.337
9.63375	-0.205359	-0.335205	-0.419606	-0.589233	-0.663932	-0.677442	-0.761351	-0.926337			9.63375	-0.205359	107.701	215.652	323.519	431.48	539.502	647.454	755.325
9.64042	-0.204787	-0.343595	-0.422273	-0.577442	-0.671105	-0.687005	-0.771269	-0.935778			9.64042	-0.204787	107.692	215.65	323.53	431.473	539.493	647.444	755.316
9.64708	-0.197797	-0.355294	-0.430158	-0.567399	-0.67955	-0.691232	-0.777631	-0.939756			9.64708	-0.197797	107.681	215.642	323.54	431.464	539.489	647.438	755.312
9.65375	-0.194777	-0.363887	-0.43875	-0.565805	-0.687651	-0.696179	-0.782717	-0.946272			9.65375	-0.194777	107.672	215.633	323.542	431.456	539.484	647.433	755.305
9.66042	-0.192356	-0.360512	-0.442528	-0.566594	-0.689717	-0.697346	-0.783634	-0.952911			9.66042	-0.192356	107.675	215.629	323.541	431.454	539.482	647.432	755.299
9.66708	-0.182594	-0.347169	-0.439676	-0.563169	-0.68754	-0.693109	-0.774349	-0.953639			9.66708	-0.182594	107.689	215.632	323.545	431.456	539.487	647.441	755.298
9.67375	-0.167382	-0.33611	-0.440061	-0.562791	-0.684109	-0.686353	-0.761521	-0.947488			9.67375	-0.167382	107.7	215.632	323.545	431.46	539.493	647.454	755.304
9.68042	-0.157459	-0.330541	-0.44832	-0.574369	-0.684931	-0.688773	-0.754936	-0.944717			9.68042	-0.157459	107.705	215.624	323.534	431.459	539.491	647.461	755.307
9.68708	-0.158544	-0.326446	-0.45853	-0.595851	-0.693537	-0.702048	-0.759359	-0.953432			9.68708	-0.158544	107.71	215.613	323.512	431.45	539.478	647.456	755.298
9.69375	-0.167492	-0.325497	-0.467117	-0.615019	-0.710682	-0.719684	-0.770691	-0.971439			9.69375	-0.167492	107.71	215.605	323.493	431.433	539.46	647.445	755.28
9.70042	-0.182785	-0.335423	-0.481335	-0.629444	-0.736197	-0.73997	-0.781215	-1.00008			9.70042	-0.182785	107.701	215.591	323.478	431.408	539.44	647.435	755.252
9.70708	-0.203773	-0.350898	-0.49538	-0.638497	-0.764633	-0.760349	-0.79362	-1.03538			9.70708	-0.203773	107.685	215.577	323.469	431.379	539.419	647.422	755.216
9.71375	-0.222942	-0.357483	-0.500534	-0.639662	-0.783863	-0.77538	-0.806114	-1.0679			9.71375	-0.222942	107.678	215.571	323.468	431.36	539.404	647.41	755.184
9.72042	-0.235599	-0.352127	-0.495655	-0.634109	-0.792827	-0.779678	-0.81734	-1.09057			9.72042	-0.235599	107.684	215.576	323.474	431.351	539.4	647.398	755.161
9.72708	-0.240694	-0.341547	-0.489843	-0.624051	-0.796155	-0.774932	-0.823866	-1.10138			9.72708	-0.240694	107.694	215.582	323.484	431.348	539.405	647.392	755.15
9.73375	-0.241509	-0.333227	-0.491537	-0.620382	-0.799688	-0.76647	-0.827065	-1.10792			9.73375	-0.241509	107.703	215.58	323.488	431.344	539.413	647.389	755.144
9.74042	-0.239225	-0.321904	-0.492612	-0.622369	-0.805533	-0.762544	-0.833841	-1.11661			9.74042	-0.239225	107.714	215.579	323.486	431.338	539.417	647.382	755.135
9.74708	-0.232463	-0.30267	-0.489113	-0.629592	-0.811162	-0.764016	-0.842338	-1.13178			9.74708	-0.232463	107.733	215.583	323.478	431.333	539.416	647.373	755.12
9.75375	-0.222304	-0.281454	-0.48411	-0.636808	-0.818743	-0.765383	-0.845053	-1.15071			9.75375	-0.222304	107.755	215.588	323.471	431.325	539.414	647.371	755.101
9.76042	-0.211208	-0.261574	-0.478534	-0.640147	-0.827671	-0.762938	-0.838725	-1.17537			9.76042	-0.211208	107.774	215.593	323.468	431.316	539.417	647.377	755.076
9.76708	-0.196372	-0.242787	-0.469285	-0.638488	-0.833612	-0.755628	-0.824844	-1.20488			9.76708	-0.196372	107.793	215.603	323.469	431.31	539.424	647.391	755.047
9.77375	-0.1795	-0.219468	-0.450258	-0.629637	-0.836386	-0.746654	-0.811309	-1.23331			9.77375	-0.1795	107.816	215.622	323.478	431.307	539.433	647.404	755.018
9.78042	-0.161144	-0.193451	-0.428532	-0.616974	-0.836038	-0.734384	-0.799629	-1.2531			9.78042	-0.161144	107.843	215.643	323.491	431.308	539.445	647.416	754.999
9.78708	-0.146069	-0.169155	-0.413772	-0.605985	-0.835907	-0.723379	-0.789322	-1.26759			9.78708	-0.146069	107.867	215.658	323.502	431.308	539.456	647.426	754.984
9.79375	-0.136529	-0.151235	-0.406343	-0.600374	-0.844172	-0.717679	-0.784074	-1.28761			9.79375	-0.136529	107.885	215.666	323.508	431.3	539.462	647.432	754.964
9.80042	-0.134305	-0.140967	-0.405612	-0.599308	-0.86143	-0.719344	-0.786142	-1.31448			9.80042	-0.134305	107.895	215.666	323.509	431.282	539.46	647.43	754.937
9.80708	-0.142985	-0.137563	-0.408406	-0.603839	-0.887846	-0.734388	-0.795299	-1.34795			9.80708	-0.142985	107.898	215.664	323.504	431.256	539.445	647.42	754.904
9.81375	-0.155147	-0.133374	-0.409463	-0.611413	-0.912744	-0.756231	-0.805076	-1.38729			9.81375	-0.155147	107.903	215.662	323.496	431.231	539.424	647.411	754.864
9.82042	-0.163937	-0.127223	-0.410464	-0.619735	-0.93515	-0.776675	-0.808621	-1.42946			9.82042	-0.163937	107.909	215.661	323.488	431.209	539.403	647.407	754.822
9.82708	-0.168901	-0.121364	-0.409373	-0.63229	-0.959267	-0.795499	-0.808816	-1.47162			9.82708	-0.168901	107.915	215.663	323.476	431.185	539.384	647.407	754.78
9.83375	-0.172302	-0.111843	-0.404621	-0.647912	-0.981121	-0.813373	-0.81031	-1.51221			9.83375	-0.172302	107.924	215.667	323.46	431.163	539.366	647.405	754.74
9.84042	-0.173238	-0.0948664	-0.388121	-0.663513	-0.99863	-0.83379	-0.814584	-1.54987			9.84042	-0.173238	107.941	215.684	323.444	431.145	539.346	647.401	754.702
9.84708	-0.167226	-0.0686372	-0.365707	-0.675393	-1.01373	-0.849487	-0.817632	-1.58391			9.84708	-0.167226	107.967	215.706	323.432	431.13	539.33	647.398	754.668
9.85375	-0.159613	-0.0417769	-0.345045	-0.684733	-1.03553	-0.857711	-0.814787	-1.61444			9.85375	-0.159613	107.994	215.727	323.423	431.108	539.322	647.401	754.637
9.86042	-0.150153	-0.0162701	-0.328122	-0.694333	-1.06286	-0.859923	-0.804374	-1.64408			9.86042	-0.150153	108.02	215.744	323.414	431.081	539.32	647.411	754.608
9.86708	-0.141698	0.00770142	-0.315117	-0.705428	-1.09132	-0.863345	-0.792581	-1.67473			9.86708	-0.141698	108.044	215.757	323.402	431.053	539.316	647.423	754.577
9.87375	-0.134397	0.0310583	-0.309403	-0.716501	-1.12516	-0.876175	-0.783372	-1.70558			9.87375	-0.134397	108.067	215.763	323.391	431.019	539.304	647.432	754.546
9.88042	-0.129341	0.0584325	-0.309686	-0.725805	-1.16355	-0.893918	-0.776409	-1.7401			9.88042	-0.129341	108.094	215.762	323.382	430.98	539.286	647.439	754.512
9.88708	-0.119165	0.0916997	-0.304552	-0.733962	-1.19722	-0.911794	-0.771956	-1.77141			9.88708	-0.119165	108.128	215.767	323.374	430.947	539.268	647.444	754.48
9.89375	-0.0997908	0.134873	-0.289035	-0.74428	-1.21967	-0.92775	-0.769747	-1.79733			9.89375	-0.0997908	108.171	215.783	323.364	430.924	539.252	647.446	754.454
9.90042	-0.0763631	0.183209	-0.262157	-0.753423	-1.23986	-0.945308	-0.766346	-1.8173			9.90042	-0.0763631	108.219	215.81	323.354	430.904	539.234	647.449	754.434
9.90708	-0.0535451	0.239858	-0.226012	-0.757132	-1.26556	-0.961751	-0.75688	-1.83787			9.90708	-0.0535451	108.276	215.846	323.351	430.878	539.218	647.459	754.414
9.91375	-0.0327998	0.296272	-0.180089	-0.757458	-1.29682	-0.974311	-0.737088	-1.86099			9.91375	-0.0327998	108.332	215.892	323.35	430.847	539.205	647.479	754.391
9.92042	-0.011434	0.349879	-0.129819	-0.763037	-1.33019	-0.992378	-0.715246	-1.88683			9.92042	-0.011434	108.386	215.942	323.345	430.814	539.187	647.501	754.365
9.92708	0.00707799	0.400427	-0.0787942	-0.774758	-1.37097	-1.01695	-0.696257	-1.91744			9.92708	0.00707799	108.436	215.993	323.333	430.773	539.163	647.52	754.334
9.93375	0.0226228	0.45563	-0.0245445	-0.783613	-1.41179	-1.04376	-0.676897	-1.9491			9.93375	0.0226228	108.492	216.047	323.324	430.732	539.136	647.539	754.303
9.94042	0.0403206	0.518744	0.033801	-0.786649	-1.44485	-1.06597	-0.655862	-1.97765			9.94042	0.0403206	108.555	216.106	323.321	430.699	539.114	647.56	754.274
9.94708	0.0635722	0.579987	0.0974277	-0.78925	-1.46628	-1.0837	-0.637378	-1.9997			9.94708	0.0635722	108.616	216.169	323.319	430.678	539.096	647.578	754.252
9.95375	0.0956365	0.639051	0.159829	-0.7958	-1.4847	-1.10047	-0.622003	-2.01532			9.95375	0.0956365	108.675	216.232	323.312	430.659	539.079	647.594	754.236
9.96042	0.129048	0.698613	0.219392	-0.806172	-1.5094	-1.1118	-0.604805	-2.02435			9.96042	0.129048	108.735	216.291	323.302	430.634	539.068	647.611	754.227
9.96708	0.158818	0.755801	0.271812	-0.818798	-1.54303	-1.12454	-0.583141	-2.027			9.96708	0.158818	108.792	216.344	323.289	430.601	539.055	647.633	754.225
9.97375	0.180974	0.805096	0.315861	-0.839524	-1.58938	-1.14903	-0.563369	-2.02631			9.97375	0.180974	108.841	216.388	323.268	430.554	539.031	647.652	754.225
9.98042	0.192584	0.84919	0.352326	-0.871341	-1.6471	-1.18832	-0.548421	-2.02614			9.98042	0.192584	108.885	216.424	323.237	430.497	538.991	647.667	754.226
9.98708	0.200887	0.901713	0.393405	-0.910066	-1.71348	-1.23686	-0.533442	-2.02594			9.98708	0.200887	108.938	216.465	323.198	430.43	538.943	647.682	754.226
9.99375	0.213515	0.96386	0.446968	-0.946877	-1.77768	-1.28354	-0.509847	-2.02333			9.99375	0.213515	109	216.519	323.161	430.366	538.896	647.706	754.228
10.0004	0.237476	1.03039	0.512541	-0.979457	-1.83509	-1.32757	-0.483025	-2.02035			10.0004	0.237476	109.066	216.584	323.128	430.309	538.852	647.733	754.231
10.0071	0.266432	1.10048	0.585014	-1.01481	-1.88349	-1.36913	-0.456453	-2.02286			10.0071	0.266432	109.136	216.657	323.093	430.26	538.811	647.759	754.229
10.0137	0.295745	1.17423	0.658291	-1.05207	-1.92918	-1.40977	-0.42857	-2.03503			10.0137	0.295745	109.21	216.73	323.056	430.215	538.77	647.787	754.217
10.0204	0.324419	1.24554	0.730076	-1.09049	-1.9762	-1.45584	-0.401328	-2.05118			10.0204	0.324419	109.281	216.802	323.017	430.168	538.724	647.814	754.201
10.0271	0.347629	1.3108	0.795819	-1.1295	-2.02401	-1.5109	-0.377163	-2.06707			10.0271	0.347629	109.347	216.868	322.978	430.12	538.669	647.839	754.185
10.0337	0.365555	1.37241	0.857907	-1.1707	-2.06725	-1.57646	-0.355423	-2.07824			10.0337	0.365555	109.408	216.93	322.937	430.077	538.603	647.86	754.173
10.0404	0.377441	1.43122	0.917665	-1.21696	-2.10583	-1.64759	-0.329708	-2.08542			10.0404	0.377441	109.467	216.99	322.891	430.038	538.532	647.886	754.166
10.0471	0.387166	1.48624	0.979834	-1.26299	-2.14632	-1.72112	-0.300434	-2.08905			10.0471	0.387166	109.522	217.052	322.845	429.998	538.459	647.915	754.163
10.0538	0.401872	1.54188	1.0493	-1.30587	-2.19117	-1.7891	-0.269992	-2.08817			10.0538	0.401872	109.578	217.121	322.802	429.953	538.391	647.946	754.164
10.0604	0.422178	1.59819	1.12326	-1.34777	-2.23963	-1.84868	-0.238241	-2.0836			10.0604	0.422178	109.634	217.195	322.76	429.904	538.331	647.978	754.168
10.0671	0.443111	1.65028	1.19347	-1.39617	-2.29153	-1.90906	-0.206341	-2.08031			10.0671	0.443111	109.686	217.265	322.712	429.852	538.271	648.009	754.171
10.0738	0.458526	1.69784	1.25867	-1.45817	-2.35434	-1.97477	-0.177098	-2.08254			10.0738	0.458526	109.734	217.331	322.65	429.79	538.205	648.039	754.169
10.0804	0.467464	1.74965	1.32575	-1.52802	-2.42414	-2.04612	-0.150994	-2.08457			10.0804	0.467464	109.786	217.398	322.58	429.72	538.134	648.065	754.167
10.0871	0.478972	1.80903	1.39561	-1.60078	-2.49263	-2.1165	-0.12232	-2.07449			10.0871	0.478972	109.845	217.468	322.507	429.651	538.063	648.093	754.177
10.0938	0.489319	1.8715	1.46332	-1.67451	-2.55418	-2.19059	-0.0881309	-2.05318			10.0938	0.489319	109.907	217.535	322.433	429.59	537.989	648.128	754.199
10.1004	0.498617	1.93382	1.52898	-1.74717	-2.61132	-2.26973	-0.0545145	-2.02957			10.1004	0.498617	109.97	217.601	322.361	429.533	537.91	648.161	754.222
10.1071	0.508955	1.99889	1.59883	-1.81819	-2.67053	-2.35183	-0.021765	-2.00827			10.1071	0.508955	110.035	217.671	322.29	429.473	537.828	648.194	754.243
10.1137	0.524572	2.06632	1.67388	-1.88964	-2.73496	-2.4372	0.0124485	-1.98645			10.1137	0.524572	110.102	217.746	322.218	429.409	537.743	648.228	754.265
10.1204	0.543081	2.13239	1.75426	-1.96075	-2.80709	-2.52431	0.0505078	-1.96604			10.1204	0.543081	110.168	217.826	322.147	429.337	537.655	648.266	754.286
10.1271	0.558188	2.1942	1.83085	-2.03591	-2.8834	-2.61605	0.0913643	-1.95284			10.1271	0.558188	110.23	217.903	322.072	429.26	537.564	648.307	754.299
10.1337	0.567121	2.25021	1.90498	-2.11907	-2.96473	-2.71329	0.128431	-1.94343			10.1337	0.567121	110.286	217.977	321.989	429.179	537.467	648.344	754.308
10.1404	0.57033	2.30542	1.9764	-2.21115	-3.04978	-2.81399	0.165019	-1.92877			10.1404	0.57033	110.341	218.048	321.897	429.094	537.366	648.381	754.323
10.1471	0.567575	2.36978	2.05173	-2.30564	-3.12778	-2.91302	0.201841	-1.90196			10.1471	0.567575	110.406	218.124	321.802	429.016	537.267	648.418	754.35
10.1538	0.56588	2.44542	2.13119	-2.39572	-3.19493	-3.00672	0.242584	-1.86265			10.1538	0.56588	110.481	218.203	321.712	428.949	537.173	648.458	754.389
10.1604	0.564258	2.51903	2.20813	-2.48679	-3.25443	-3.10159	0.281017	-1.8204			10.1604	0.564258	110.555	218.28	321.621	428.889	537.078	648.497	754.431
10.1671	0.557938	2.57654	2.28376	-2.58251	-3.31895	-3.20235	0.317612	-1.7819			10.1671	0.557938	110.613	218.356	321.525	428.825	536.977	648.533	754.47
10.1738	0.547045	2.62085	2.35096	-2.69126	-3.39186	-3.30938	0.350112	-1.75083			10.1738	0.547045	110.657	218.423	321.417	428.752	536.87	648.566	754.501
10.1804	0.534961	2.65919	2.41696	-2.81664	-3.46951	-3.41997	0.37379	-1.72954			10.1804	0.534961	110.695	218.489	321.291	428.674	536.76	648.59	754.522
10.1871	0.529382	2.69386	2.47833	-2.95382	-3.5531	-3.52809	0.393483	-1.71604			10.1871	0.529382	110.73	218.55	321.154	428.591	536.652	648.609	754.536
10.1937	0.527339	2.72067	2.53709	-3.09223	-3.64053	-3.63152	0.414329	-1.7076			10.1937	0.527339	110.757	218.609	321.016	428.503	536.548	648.63	754.544
10.2004	0.530609	2.74814	2.59745	-3.22773	-3.72746	-3.73149	0.442871	-1.69622			10.2004	0.530609	110.784	218.669	320.88	428.416	536.448	648.659	754.556
10.2071	0.536	2.78874	2.66572	-3.36018	-3.80527	-3.8323	0.472104	-1.67939			10.2071	0.536	110.825	218.738	320.748	428.339	536.348	648.688	754.572
10.2137	0.539019	2.83535	2.73998	-3.49127	-3.87487	-3.93675	0.500872	-1.65682			10.2137	0.539019	110.871	218.812	320.617	428.269	536.243	648.717	754.595
10.2204	0.531665	2.87854	2.8113	-3.61982	-3.94745	-4.04874	0.531188	-1.63651			10.2204	0.531665	110.914	218.883	320.488	428.196	536.131	648.747	754.615
10.2271	0.51602	2.91245	2.88146	-3.7481	-4.02181	-4.16716	0.56275	-1.61973			10.2271	0.51602	110.948	218.953	320.36	428.122	536.013	648.779	754.632
10.2338	0.494521	2.94099	2.95148	-3.88389	-4.09757	-4.28943	0.594657	-1.60547			10.2338	0.494521	110.977	219.023	320.224	428.046	535.89	648.81	754.646
10.2404	0.465022	2.96685	3.0174	-4.02806	-4.17196	-4.41448	0.620947	-1.59396			10.2404	0.465022	111.003	219.089	320.08	427.972	535.765	648.837	754.658
10.2471	0.432772	2.99012	3.07499	-4.1761	-4.24876	-4.53634	0.649256	-1.58091			10.2471	0.432772	111.026	219.147	319.932	427.895	535.643	648.865	754.671
10.2538	0.405436	3.01796	3.12716	-4.32313	-4.33191	-4.65175	0.681048	-1.56533			10.2538	0.405436	111.054	219.199	319.785	427.812	535.528	648.897	754.686
10.2604	0.389395	3.05229	3.18485	-4.46754	-4.41502	-4.7573	0.713168	-1.54609			10.2604	0.389395	111.088	219.257	319.64	427.729	535.423	648.929	754.706
10.2671	0.380086	3.09044	3.24207	-4.6126	-4.49177	-4.85707	0.743436	-1.52011			10.2671	0.380086	111.126	219.314	319.495	427.652	535.323	648.959	754.732
10.2737	0.36575	3.1246	3.29388	-4.75764	-4.5616	-4.95696	0.766293	-1.48915			10.2737	0.36575	111.161	219.366	319.35	427.582	535.223	648.982	754.763
10.2804	0.347958	3.15562	3.33968	-4.90125	-4.62907	-5.06102	0.784264	-1.45639			10.2804	0.347958	111.192	219.412	319.207	427.515	535.119	649	754.795
10.2871	0.326698	3.17689	3.38098	-5.04562	-4.69799	-5.1681	0.797336	-1.4252			10.2871	0.326698	111.213	219.453	319.062	427.446	535.012	649.013	754.827
10.2937	0.300572	3.18364	3.42302	-5.19499	-4.76807	-5.27972	0.806973	-1.39888			10.2937	0.300572	111.22	219.495	318.913	427.376	534.9	649.023	754.853
10.3004	0.263115	3.1765	3.46641	-5.3493	-4.84012	-5.39756	0.818153	-1.37721			10.3004	0.263115	111.212	219.538	318.759	427.304	534.782	649.034	754.875
10.3071	0.213752	3.16241	3.51193	-5.50424	-4.91858	-5.51971	0.826964	-1.35886			10.3071	0.213752	111.198	219.584	318.604	427.225	534.66	649.043	754.893
10.3138	0.157123	3.14252	3.55451	-5.66719	-5.00758	-5.64804	0.831848	-1.3473			10.3138	0.157123	111.178	219.626	318.441	427.136	534.532	649.048	754.904
10.3204	0.0902746	3.1131	3.58708	-5.84675	-5.10617	-5.78008	0.828419	-1.34596			10.3204	0.0902746	111.149	219.659	318.261	427.038	534.4	649.044	754.906
10.3271	0.0199451	3.08828	3.61757	-6.03528	-5.20401	-5.91518	0.821508	-1.35811			10.3271	0.0199451	111.124	219.689	318.073	426.94	534.265	649.037	754.894
10.3338	-0.0446349	3.07484	3.65277	-6.21681	-5.29082	-6.0447	0.821301	-1.3712			10.3338	-0.0446349	111.111	219.725	317.891	426.853	534.135	649.037	754.881
10.3404	-0.0977696	3.06975	3.69107	-6.39069	-5.36871	-6.16433	0.828725	-1.37569			10.3404	-0.0977696	111.106	219.763	317.717	426.775	534.015	649.044	754.876
10.3471	-0.145113	3.05965	3.72198	-6.56198	-5.44396	-6.27999	0.840986	-1.37297			10.3471	-0.145113	111.096	219.794	317.546	426.7	533.9	649.057	754.879
10.3537	-0.198189	3.04729	3.74777	-6.72782	-5.51819	-6.39387	0.847515	-1.37312			10.3537	-0.198189	111.083	219.82	317.38	426.626	533.786	649.063	754.879
10.3604	-0.250875	3.03333	3.7772	-6.87608	-5.58984	-6.50154	0.849665	-1.37335			10.3604	-0.250875	111.069	219.849	317.232	426.554	533.678	649.065	754.878
10.3671	-0.300173	3.00831	3.81273	-7.01406	-5.65804	-6.60535	0.849958	-1.36686			10.3671	-0.300173	111.044	219.885	317.094	426.486	533.574	649.066	754.885
10.3737	-0.352346	2.96625	3.84315	-7.15883	-5.73124	-6.71368	0.845469	-1.35847			10.3737	-0.352346	111.002	219.915	316.949	426.413	533.466	649.061	754.893
10.3804	-0.418074	2.91476	3.86652	-7.31326	-5.81199	-6.8358	0.83267	-1.36269			10.3804	-0.418074	110.951	219.938	316.795	426.332	533.344	649.048	754.889
10.3871	-0.493842	2.86221	3.88932	-7.4692	-5.89999	-6.96321	0.8146	-1.37742			10.3871	-0.493842	110.898	219.961	316.639	426.244	533.217	649.03	754.874
10.3938	-0.570808	2.80557	3.90993	-7.62039	-5.98657	-7.08752	0.800575	-1.39192			10.3938	-0.570808	110.842	219.982	316.487	426.157	533.092	649.016	754.86
10.4004	-0.652651	2.74565	3.9263	-7.77762	-6.07071	-7.20655	0.790736	-1.40462			10.4004	-0.652651	110.782	219.998	316.33	426.073	532.973	649.006	754.847
10.4071	-0.741649	2.69306	3.93856	-7.93493	-6.15667	-7.32072	0.779938	-1.42019			10.4071	-0.741649	110.729	220.01	316.173	425.987	532.859	648.996	754.832
10.4138	-0.828776	2.65029	3.95634	-8.08057	-6.2414	-7.42819	0.766721	-1.43674			10.4138	-0.828776	110.686	220.028	316.027	425.902	532.752	648.982	754.815
10.4204	-0.906584	2.61827	3.9806	-8.2083	-6.31689	-7.52492	0.753286	-1.44112			10.4204	-0.906584	110.654	220.053	315.9	425.827	532.655	648.969	754.811
10.4271	-0.972415	2.58435	4.00675	-8.32276	-6.37439	-7.61491	0.741338	-1.43399			10.4271	-0.972415	110.62	220.079	315.785	425.769	532.565	648.957	754.818
10.4337	-1.03535	2.54496	4.03699	-8.43345	-6.42454	-7.706	0.728951	-1.42206			10.4337	-1.03535	110.581	220.109	315.674	425.719	532.474	648.945	754.83
10.4404	-1.10001	2.50132	4.07297	-8.53645	-6.47425	-7.80138	0.718175	-1.41138			10.4404	-1.10001	110.537	220.145	315.571	425.67	532.378	648.934	754.84
10.4471	-1.16355	2.45196	4.1023	-8.63108	-6.52858	-7.89876	0.711849	-1.39959			10.4471	-1.16355	110.488	220.174	315.477	425.615	532.281	648.928	754.852
10.4537	-1.23308	2.39641	4.11684	-8.72584	-6.58337	-7.99629	0.704309	-1.38662			10.4537	-1.23308	110.432	220.189	315.382	425.56	532.184	648.92	754.865
10.4604	-1.31075	2.32256	4.10879	-8.82845	-6.63978	-8.09589	0.691017	-1.38132			10.4604	-1.31075	110.359	220.181	315.279	425.504	532.084	648.907	754.87
10.4671	-1.40486	2.24227	4.08667	-8.94058	-6.70262	-8.20115	0.666046	-1.38912			10.4671	-1.40486	110.278	220.159	315.167	425.441	531.979	648.882	754.863
10.4738	-1.5037	2.16284	4.05254	-9.04915	-6.77453	-8.30561	0.635867	-1.40452			10.4738	-1.5037	110.199	220.124	315.059	425.369	531.874	648.852	754.847
10.4804	-1.5984	2.08963	4.01653	-9.15083	-6.85446	-8.40292	0.601723	-1.42197			10.4804	-1.5984	110.126	220.088	314.957	425.289	531.777	648.817	754.83
10.4871	-1.68751	2.01285	3.9903	-9.24231	-6.93085	-8.4883	0.572693	-1.43336			10.4871	-1.68751	110.049	220.062	314.866	425.213	531.692	648.788	754.818
10.4938	-1.78024	1.93036	3.97552	-9.32325	-7.00382	-8.57733	0.544815	-1.44646			10.4938	-1.78024	109.966	220.047	314.785	425.14	531.602	648.761	754.805
10.5004	-1.87749	1.84884	3.97267	-9.39214	-7.07298	-8.67244	0.520527	-1.46073			10.5004	-1.87749	109.885	220.045	314.716	425.071	531.507	648.736	754.791
10.5071	-1.96756	1.77505	3.98471	-9.44448	-7.14078	-8.76406	0.50484	-1.47165			10.5071	-1.96756	109.811	220.057	314.663	425.003	531.416	648.721	754.78
10.5137	-2.03627	1.7116	4.01282	-9.47869	-7.19656	-8.84527	0.502415	-1.46549			10.5137	-2.03627	109.748	220.085	314.629	424.947	531.335	648.718	754.786
10.5204	-2.09453	1.65044	4.04559	-9.49965	-7.24231	-8.92088	0.512338	-1.44651			10.5204	-2.09453	109.686	220.118	314.608	424.902	531.259	648.728	754.805
10.5271	-2.1548	1.5924	4.07291	-9.52193	-7.29051	-9.00078	0.521691	-1.42762			10.5271	-2.1548	109.628	220.145	314.586	424.853	531.179	648.737	754.824
10.5337	-2.22016	1.53974	4.09845	-9.54555	-7.34548	-9.07566	0.53262	-1.41049			10.5337	-2.22016	109.576	220.17	314.562	424.798	531.104	648.748	754.841
10.5404	-2.27651	1.49895	4.12489	-9.55955	-7.4038	-9.14071	0.548747	-1.39723			10.5404	-2.27651	109.535	220.197	314.548	424.74	531.039	648.765	754.854
10.5471	-2.32102	1.46255	4.14285	-9.55811	-7.46095	-9.20071	0.566226	-1.38928			10.5471	-2.32102	109.499	220.215	314.55	424.683	530.979	648.782	754.862
10.5538	-2.37176	1.4249	4.14668	-9.54365	-7.5226	-9.26265	0.577952	-1.39377			10.5538	-2.37176	109.461	220.219	314.564	424.621	530.917	648.794	754.858
10.5604	-2.42634	1.38959	4.14237	-9.52357	-7.59071	-9.31964	0.578687	-1.40257			10.5604	-2.42634	109.426	220.214	314.584	424.553	530.86	648.794	754.849
10.5671	-2.48153	1.36336	4.14475	-9.48674	-7.6493	-9.36119	0.575951	-1.40292			10.5671	-2.48153	109.399	220.217	314.621	424.495	530.819	648.792	754.849
10.5738	-2.52811	1.33815	4.14768	-9.43358	-7.69413	-9.38769	0.579911	-1.38752			10.5738	-2.52811	109.374	220.22	314.674	424.45	530.792	648.796	754.864
10.5804	-2.58445	1.30526	4.14912	-9.38162	-7.73731	-9.41432	0.590811	-1.36279			10.5804	-2.58445	109.341	220.221	314.726	424.407	530.765	648.807	754.889
10.5871	-2.65317	1.26589	4.15028	-9.33619	-7.78977	-9.44094	0.609825	-1.33853			10.5871	-2.65317	109.302	220.222	314.772	424.354	530.739	648.826	754.913
10.5938	-2.72923	1.2294	4.15814	-9.29377	-7.84735	-9.46492	0.628176	-1.32304			10.5938	-2.72923	109.265	220.23	314.814	424.296	530.715	648.844	754.929
10.6004	-2.79799	1.19589	4.17708	-9.2413	-7.89364	-9.48095	0.64716	-1.31359			10.6004	-2.79799	109.232	220.249	314.867	424.25	530.699	648.863	754.938
10.6071	-2.85542	1.16278	4.20071	-9.1797	-7.92913	-9.49479	0.668407	-1.30761			10.6071	-2.85542	109.199	220.273	314.928	424.215	530.685	648.884	754.944
10.6137	-2.90795	1.14612	4.22649	-9.1055	-7.96441	-9.5044	0.687404	-1.30387			10.6137	-2.90795	109.182	220.298	315.002	424.179	530.675	648.903	754.948
10.6204	-2.94749	1.15471	4.25892	-9.00885	-7.99678	-9.49407	0.70985	-1.29859			10.6204	-2.94749	109.191	220.331	315.099	424.147	530.686	648.926	754.953
10.6271	-2.96634	1.18224	4.29647	-8.89169	-8.02067	-9.46271	0.742501	-1.28501			10.6271	-2.96634	109.218	220.368	315.216	424.123	530.717	648.958	754.967
10.6337	-2.97422	1.21106	4.33721	-8.76186	-8.04016	-9.41966	0.788028	-1.25856			10.6337	-2.97422	109.247	220.409	315.346	424.104	530.76	649.004	754.993
10.6404	-2.99177	1.23857	4.37091	-8.62761	-8.06948	-9.38318	0.840095	-1.22938			10.6404	-2.99177	109.275	220.443	315.48	424.074	530.797	649.056	755.022
10.6471	-3.01931	1.27104	4.39814	-8.48511	-8.10836	-9.353	0.887894	-1.20399			10.6471	-3.01931	109.307	220.47	315.623	424.035	530.827	649.104	755.048
10.6538	-3.03743	1.30304	4.42966	-8.33083	-8.14428	-9.32477	0.926521	-1.17919			10.6538	-3.03743	109.339	220.502	315.777	424	530.855	649.142	755.073
10.6604	-3.03892	1.33438	4.46863	-8.16807	-8.1729	-9.29222	0.956979	-1.14921			10.6604	-3.03892	109.37	220.541	315.94	423.971	530.888	649.173	755.103
10.6671	-3.03907	1.36558	4.51604	-8.00404	-8.19447	-9.25418	0.979709	-1.11122			10.6671	-3.03907	109.402	220.588	316.104	423.949	530.926	649.195	755.141
10.6738	-3.04252	1.40351	4.56255	-7.84175	-8.20826	-9.20837	1.00344	-1.06937			10.6738	-3.04252	109.439	220.634	316.266	423.936	530.971	649.219	755.182
10.6804	-3.04026	1.44869	4.60869	-7.67949	-8.21107	-9.15213	1.03097	-1.02277			10.6804	-3.04026	109.485	220.681	316.428	423.933	531.028	649.247	755.229
10.6871	-3.02443	1.50176	4.65699	-7.51437	-8.205	-9.08485	1.06159	-0.970693			10.6871	-3.02443	109.538	220.729	316.594	423.939	531.095	649.277	755.281
10.6937	-2.99854	1.56386	4.69572	-7.34398	-8.19623	-9.00094	1.10512	-0.909516			10.6937	-2.99854	109.6	220.768	316.764	423.948	531.179	649.321	755.342
10.7004	-2.97476	1.62316	4.72022	-7.17278	-8.18576	-8.90251	1.15035	-0.847117			10.7004	-2.97476	109.659	220.792	316.935	423.958	531.277	649.366	755.405
10.7071	-2.95405	1.68817	4.73945	-6.99952	-8.17042	-8.79944	1.1868	-0.788736			10.7071	-2.95405	109.724	220.811	317.108	423.973	531.38	649.403	755.463
10.7137	-2.9222	1.76176	4.76392	-6.81824	-8.15093	-8.69166	1.21197	-0.724461			10.7137	-2.9222	109.798	220.836	317.29	423.993	531.488	649.428	755.527
10.7204	-2.88077	1.84443	4.79367	-6.62859	-8.1277	-8.58259	1.23481	-0.656325			10.7204	-2.88077	109.88	220.866	317.479	424.016	531.597	649.451	755.595
10.7271	-2.83226	1.93354	4.82461	-6.4334	-8.10202	-8.46496	1.27188	-0.586833			10.7271	-2.83226	109.97	220.897	317.674	424.042	531.715	649.488	755.665
10.7338	-2.78381	2.02239	4.86434	-6.23362	-8.06919	-8.33831	1.31699	-0.516929			10.7338	-2.78381	110.058	220.936	317.874	424.075	531.841	649.533	755.735
10.7404	-2.73258	2.11693	4.91119	-6.01806	-8.02354	-8.20618	1.3768	-0.438995			10.7404	-2.73258	110.153	220.983	318.09	424.12	531.974	649.593	755.813
10.7471	-2.6657	2.20446	4.95677	-5.78176	-7.96417	-8.06285	1.44559	-0.347321			10.7471	-2.6657	110.24	221.029	318.326	424.18	532.117	649.661	755.904
10.7538	-2.59163	2.28555	4.99637	-5.52947	-7.88979	-7.90986	1.52013	-0.24798			10.7538	-2.59163	110.322	221.068	318.578	424.254	532.27	649.736	756.004
10.7604	-2.5041	2.36948	5.03262	-5.26246	-7.79788	-7.74123	1.59765	-0.130881			10.7604	-2.5041	110.405	221.105	318.845	424.346	532.439	649.813	756.121
10.7671	-2.40712	2.4456	5.05628	-4.99123	-7.6922	-7.56577	1.67222	0.00567228			10.7671	-2.40712	110.482	221.128	319.117	424.452	532.614	649.888	756.257
10.7737	-2.2998	2.51318	5.06474	-4.73363	-7.58733	-7.39702	1.7352	0.148281			10.7737	-2.2998	110.549	221.137	319.374	424.557	532.783	649.951	756.4
10.7804	-2.19506	2.57759	5.06191	-4.50164	-7.49075	-7.24165	1.78176	0.281632			10.7804	-2.19506	110.614	221.134	319.606	424.653	532.938	649.998	756.533
10.7871	-2.10007	2.65125	5.05785	-4.28553	-7.39431	-7.0916	1.8243	0.40952			10.7871	-2.10007	110.687	221.13	319.822	424.75	533.088	650.04	756.661
10.7937	-2.00698	2.71952	5.04935	-4.07614	-7.29217	-6.93626	1.87543	0.547437			10.7937	-2.00698	110.755	221.121	320.032	424.852	533.244	650.091	756.799
10.8004	-1.91691	2.76916	5.03127	-3.87098	-7.17954	-6.77818	1.92878	0.691389			10.8004	-1.91691	110.805	221.103	320.237	424.964	533.402	650.145	756.943
10.8071	-1.83413	2.81006	5.01114	-3.66234	-7.05747	-6.60602	1.98009	0.83997			10.8071	-1.83413	110.846	221.083	320.446	425.086	533.574	650.196	757.092
10.8138	-1.76362	2.84546	4.98598	-3.43099	-6.91208	-6.41459	2.03725	0.999654			10.8138	-1.76362	110.881	221.058	320.677	425.232	533.765	650.253	757.251
10.8204	-1.69075	2.83855	4.93187	-3.17816	-6.73756	-6.19092	2.10869	1.18744			10.8204	-1.69075	110.875	221.004	320.93	425.406	533.989	650.324	757.439
10.8271	-1.61903	2.67403	4.75399	-2.91294	-6.53591	-5.94559	2.18375	1.40173			10.8271	-1.61903	110.71	220.826	321.195	425.608	534.234	650.4	757.653
10.8338	-1.56343	2.04467	4.14752	-2.62312	-6.28686	-5.67306	2.23744	1.65141			10.8338	-1.56343	110.081	220.219	321.485	425.857	534.507	650.453	757.903
10.8404	-1.56994	0.379367	2.5361	-2.21195	-5.88087	-5.2992	2.21853	1.97964			10.8404	-1.56994	108.415	218.608	321.896	426.263	534.881	650.434	758.231
10.8471	-1.73268	-2.92188	-0.71699	-1.33405	-4.95161	-4.53977	1.99618	2.53978			10.8471	-1.73268	105.114	215.355	322.774	427.192	535.64	650.212	758.792
10.8537	-2.16279	-8.02778	-5.8472	0.679475	-2.80365	-2.75753	1.38726	3.62411			10.8537	-2.16279	100.008	210.225	324.787	429.34	537.422	649.603	759.876
10.8604	-2.9096	-14.3757	-12.3901	4.6447	1.36645	0.903589	0.241344	5.52756			10.8604	-2.9096	93.6603	203.682	328.753	433.51	541.083	648.457	761.779
10.8671	-3.85796	-20.8529	-19.3285	11.0119	7.93209	7.054	-1.4032	8.28184			10.8671	-3.85796	87.183	196.743	335.12	440.076	547.234	646.813	764.534
10.8737	-4.77229	-26.1883	-25.412	19.4555	16.4135	15.5338	-3.32843	11.506			10.8737	-4.77229	81.8477	190.66	343.563	448.557	555.714	644.887	767.758
10.8804	-5.37326	-29.2735	-29.4967	28.8925	25.5592	25.3202	-5.19588	14.5747			10.8804	-5.37326	78.7624	186.575	353	457.703	565.5	643.02	770.826
10.8871	-5.42728	-29.4475	-30.8236	37.8218	33.7739	34.8294	-6.65991	16.8529			10.8871	-5.42728	78.5885	185.248	361.93	465.918	575.009	641.556	773.105
10.8938	-4.80125	-26.765	-29.3094	44.7398	39.5574	42.4059	-7.44865	17.8499			10.8938	-4.80125	81.271	186.763	368.848	471.701	582.586	640.767	774.102
10.9004	-3.51969	-22.0646	-25.6642	48.4952	41.8572	46.7219	-7.42832	17.3081			10.9004	-3.51969	85.9714	190.408	372.603	474.001	586.902	640.787	773.56
10.9071	-1.8055	-16.6079	-21.0492	48.6621	40.4495	47.1871	-6.70643	15.3454			10.9071	-1.8055	91.4281	195.023	372.77	472.593	587.367	641.509	771.597
10.9138	0.0170833	-11.53	-16.5782	45.752	36.1075	44.2155	-5.55714	12.5016			10.9138	0.0170833	96.506	199.494	369.86	468.251	584.395	642.659	768.753
10.9204	1.65074	-7.48049	-12.9155	40.9875	30.2931	39.059	-4.31783	9.49138			10.9204	1.65074	100.555	203.156	365.095	462.437	579.239	643.898	765.743
10.9271	2.92976	-4.5923	-10.2514	35.7242	24.4749	33.2551	-3.23384	6.89132			10.9271	2.92976	103.444	205.821	359.832	456.619	573.435	644.982	763.143
10.9337	3.82076	-2.68635	-8.46991	30.9264	19.5986	27.9937	-2.42247	4.95611			10.9337	3.82076	105.35	207.602	355.034	451.742	568.173	645.793	761.208
10.9404	4.3774	-1.48632	-7.33663	27.0126	15.9872	23.84	-1.88299	3.67312			10.9404	4.3774	106.55	208.735	351.12	448.131	564.02	646.333	759.925
10.9471	4.69209	-0.746105	-6.62455	24.0063	13.5337	20.8264	-1.55114	2.89918			10.9471	4.69209	107.29	209.447	348.114	445.678	561.006	646.665	759.151
10.9537	4.85911	-0.291722	-6.16397	21.7384	11.954	18.7244	-1.35694	2.46252			10.9537	4.85911	107.744	209.908	345.846	444.098	558.904	646.859	758.714
10.9604	4.94207	-0.00743018	-5.85679	19.9887	10.939	17.2587	-1.25348	2.2241			10.9604	4.94207	108.029	210.215	344.097	443.083	557.439	646.962	758.476
10.9671	4.96852	0.167689	-5.64353	18.5703	10.2559	16.1973	-1.21415	2.08604			10.9671	4.96852	108.204	210.428	342.678	442.4	556.377	647.002	758.338
10.9738	4.95477	0.273038	-5.48334	17.3568	9.76651	15.3746	-1.21074	1.99599			10.9738	4.95477	108.309	210.589	341.465	441.91	555.554	647.005	758.248
10.9804	4.91875	0.330867	-5.34588	16.2805	9.3965	14.6901	-1.22816	1.93232			10.9804	4.91875	108.367	210.726	340.388	441.54	554.87	646.988	758.184
10.9871	4.87543	0.358612	-5.21991	15.2984	9.0988	14.0957	-1.25718	1.87898			10.9871	4.87543	108.395	210.852	339.406	441.243	554.276	646.959	758.131
10.9938	4.82631	0.356648	-5.10981	14.3824	8.83762	13.5623	-1.29485	1.82557			10.9938	4.82631	108.393	210.962	338.49	440.981	553.742	646.921	758.077
11.0004	4.76317	0.321177	-5.01654	13.517	8.58682	13.0643	-1.33367	1.76482			11.0004	4.76317	108.357	211.055	337.625	440.731	553.244	646.882	758.017
11.0071	4.67729	0.267145	-4.9299	12.7009	8.33611	12.5857	-1.37473	1.69801			11.0071	4.67729	108.303	211.142	336.809	440.48	552.765	646.841	757.95
11.0137	4.57201	0.210674	-4.8438	11.9344	8.08669	12.1242	-1.41754	1.62564			11.0137	4.57201	108.247	211.228	336.042	440.231	552.304	646.798	757.877
11.0204	4.44839	0.149837	-4.76206	11.2081	7.84054	11.6803	-1.45962	1.54112			11.0204	4.44839	108.186	211.31	335.316	439.984	551.86	646.756	757.793
11.0271	4.3079	0.0707568	-4.6876	10.509	7.60101	11.253	-1.49807	1.44164			11.0271	4.3079	108.107	211.384	334.617	439.745	551.433	646.718	757.693
11.0337	4.15368	-0.0211705	-4.61645	9.83978	7.37151	10.8394	-1.53213	1.33604			11.0337	4.15368	108.015	211.455	333.948	439.515	551.019	646.684	757.588
11.0404	3.99223	-0.118463	-4.54923	9.19666	7.15588	10.4431	-1.56626	1.23707			11.0404	3.99223	107.917	211.523	333.305	439.3	550.623	646.65	757.489
11.0471	3.82463	-0.222914	-4.48632	8.57509	6.95416	10.0611	-1.60083	1.13622			11.0471	3.82463	107.813	211.586	332.683	439.098	550.241	646.615	757.388
11.0538	3.6475	-0.345816	-4.42563	7.97444	6.76062	9.69076	-1.6349	1.02823			11.0538	3.6475	107.69	211.646	332.082	438.904	549.871	646.581	757.28
11.0604	3.46274	-0.47634	-4.36256	7.39882	6.57135	9.33492	-1.66421	0.914522			11.0604	3.46274	107.56	211.709	331.507	438.715	549.515	646.552	757.166
11.0671	3.27962	-0.59519	-4.28877	6.85521	6.38311	8.9965	-1.69045	0.800548			11.0671	3.27962	107.441	211.783	330.963	438.527	549.176	646.525	757.052
11.0738	3.10464	-0.703362	-4.20382	6.3366	6.19438	8.676	-1.71713	0.686603			11.0738	3.10464	107.333	211.868	330.444	438.338	548.856	646.499	756.938
11.0804	2.93155	-0.809454	-4.10297	5.84021	6.00762	8.36428	-1.74622	0.562145			11.0804	2.93155	107.227	211.969	329.948	438.151	548.544	646.47	756.814
11.0871	2.75885	-0.921333	-3.99312	5.36853	5.82736	8.0656	-1.77539	0.439993			11.0871	2.75885	107.115	212.079	329.476	437.971	548.245	646.44	756.692
11.0938	2.59212	-1.03838	-3.88558	4.92049	5.65461	7.78586	-1.80003	0.321418			11.0938	2.59212	106.998	212.186	329.028	437.798	547.966	646.416	756.573
11.1004	2.42866	-1.1601	-3.78318	4.4923	5.48492	7.5182	-1.82807	0.203735			11.1004	2.42866	106.876	212.289	328.6	437.629	547.698	646.388	756.455
11.1071	2.26088	-1.2836	-3.68495	4.07682	5.32284	7.25964	-1.86471	0.0812588			11.1071	2.26088	106.752	212.387	328.185	437.467	547.439	646.351	756.333
11.1137	2.09025	-1.39963	-3.58689	3.67915	5.17205	7.01225	-1.90374	-0.0388323			11.1137	2.09025	106.636	212.485	327.787	437.316	547.192	646.312	756.213
11.1204	1.92918	-1.50384	-3.49082	3.30106	5.03541	6.78436	-1.93701	-0.145534			11.1204	1.92918	106.532	212.581	327.409	437.179	546.964	646.279	756.106
11.1271	1.77861	-1.59504	-3.39463	2.93918	4.90532	6.57394	-1.96218	-0.246518			11.1271	1.77861	106.441	212.677	327.047	437.049	546.754	646.254	756.005
11.1337	1.62896	-1.67399	-3.28903	2.59371	4.7817	6.37308	-1.99023	-0.343715			11.1337	1.62896	106.362	212.783	326.702	436.926	546.553	646.226	755.908
11.1404	1.48509	-1.7467	-3.17578	2.26662	4.66221	6.17954	-2.01871	-0.435138			11.1404	1.48509	106.289	212.896	326.375	436.806	546.359	646.197	755.817
11.1471	1.35531	-1.81157	-3.05277	1.96623	4.54881	5.99822	-2.04549	-0.517226			11.1471	1.35531	106.224	213.019	326.074	436.693	546.178	646.17	755.734
11.1538	1.24418	-1.87424	-2.92996	1.69087	4.44062	5.83203	-2.06363	-0.593069			11.1538	1.24418	106.162	213.142	325.799	436.584	546.012	646.152	755.659
11.1604	1.14126	-1.93957	-2.81743	1.43019	4.33251	5.67437	-2.07787	-0.670723			11.1604	1.14126	106.096	213.254	325.538	436.476	545.854	646.138	755.581
11.1671	1.04257	-2.00627	-2.71485	1.1779	4.2272	5.51575	-2.09406	-0.758916			11.1671	1.04257	106.03	213.357	325.286	436.371	545.696	646.122	755.493
11.1738	0.951246	-2.06928	-2.62051	0.937068	4.12642	5.35842	-2.10909	-0.853583			11.1738	0.951246	105.967	213.451	325.045	436.27	545.538	646.107	755.398
11.1804	0.866926	-2.12354	-2.52838	0.713488	4.03226	5.21011	-2.12237	-0.949824			11.1804	0.866926	105.912	213.544	324.821	436.176	545.39	646.093	755.302
11.1871	0.784599	-2.17084	-2.44216	0.505048	3.94359	5.07288	-2.13031	-1.04026			11.1871	0.784599	105.865	213.63	324.613	436.087	545.253	646.085	755.211
11.1937	0.700243	-2.21059	-2.36127	0.307118	3.86022	4.94195	-2.13694	-1.12461			11.1937	0.700243	105.825	213.711	324.415	436.004	545.122	646.079	755.127
11.2004	0.619568	-2.23349	-2.27545	0.123644	3.78655	4.81164	-2.14084	-1.20243			11.2004	0.619568	105.802	213.796	324.232	435.93	544.991	646.075	755.049
11.2071	0.551628	-2.23819	-2.17906	-0.0437566	3.72293	4.68869	-2.13821	-1.26226			11.2071	0.551628	105.798	213.893	324.064	435.867	544.868	646.078	754.989
11.2137	0.499176	-2.2303	-2.07676	-0.196073	3.66841	4.57673	-2.12963	-1.30899			11.2137	0.499176	105.806	213.995	323.912	435.812	544.757	646.086	754.943
11.2204	0.463697	-2.21871	-1.976	-0.338763	3.61881	4.47704	-2.11647	-1.3459			11.2204	0.463697	105.817	214.096	323.769	435.763	544.657	646.099	754.906
11.2271	0.439585	-2.20227	-1.87421	-0.475106	3.57389	4.38646	-2.10768	-1.38527			11.2271	0.439585	105.834	214.198	323.633	435.718	544.566	646.108	754.866
11.2338	0.42468	-2.17656	-1.766	-0.59392	3.53882	4.3082	-2.09731	-1.42068			11.2338	0.42468	105.859	214.306	323.514	435.683	544.488	646.118	754.831
11.2404	0.413961	-2.14446	-1.6557	-0.693846	3.50062	4.23907	-2.08753	-1.44999			11.2404	0.413961	105.891	214.416	323.414	435.644	544.419	646.128	754.802
11.2471	0.405056	-2.10938	-1.551	-0.776338	3.45639	4.17718	-2.07974	-1.47511			11.2471	0.405056	105.927	214.521	323.332	435.6	544.357	646.136	754.777
11.2538	0.39705	-2.07312	-1.45132	-0.851391	3.40865	4.12037	-2.07821	-1.49838			11.2538	0.39705	105.963	214.621	323.256	435.552	544.3	646.138	754.753
11.2604	0.390631	-2.02788	-1.35268	-0.918477	3.3643	4.06951	-2.07986	-1.5191			11.2604	0.390631	106.008	214.719	323.189	435.508	544.249	646.136	754.733
11.2671	0.387058	-1.96909	-1.25861	-0.969518	3.31676	4.01794	-2.07771	-1.53221			11.2671	0.387058	106.067	214.813	323.138	435.461	544.198	646.138	754.72
11.2737	0.383427	-1.90083	-1.1746	-1.01328	3.25992	3.95818	-2.07181	-1.54443			11.2737	0.383427	106.135	214.897	323.095	435.404	544.138	646.144	754.707
11.2804	0.380565	-1.82727	-1.09199	-1.04967	3.2074	3.8963	-2.06418	-1.55825			11.2804	0.380565	106.209	214.98	323.058	435.351	544.076	646.152	754.693
11.2871	0.383314	-1.75556	-1.01313	-1.08015	3.16375	3.83892	-2.05714	-1.57553			11.2871	0.383314	106.28	215.059	323.028	435.308	544.019	646.159	754.676
11.2937	0.390146	-1.68121	-0.937818	-1.10227	3.12086	3.78237	-2.05317	-1.58825			11.2937	0.390146	106.355	215.134	323.006	435.265	543.962	646.163	754.663
11.3004	0.397084	-1.60365	-0.866941	-1.11117	3.07798	3.72292	-2.05195	-1.59133			11.3004	0.397084	106.432	215.205	322.997	435.222	543.903	646.164	754.66
11.3071	0.405329	-1.5238	-0.793283	-1.11101	3.04126	3.66549	-2.04991	-1.58594			11.3071	0.405329	106.512	215.279	322.997	435.185	543.845	646.166	754.666
11.3138	0.41999	-1.44608	-0.719855	-1.10021	3.00797	3.61964	-2.04669	-1.57224			11.3138	0.41999	106.59	215.352	323.008	435.152	543.799	646.169	754.679
11.3204	0.438051	-1.37744	-0.660276	-1.08402	2.9677	3.57725	-2.04389	-1.54893			11.3204	0.438051	106.659	215.412	323.024	435.112	543.757	646.172	754.703
11.3271	0.454355	-1.30675	-0.602457	-1.06479	2.91958	3.53738	-2.03903	-1.51689			11.3271	0.454355	106.729	215.469	323.043	435.063	543.717	646.177	754.735
11.3338	0.474304	-1.22863	-0.543418	-1.03507	2.87381	3.50266	-2.02289	-1.47882			11.3338	0.474304	106.807	215.529	323.073	435.018	543.682	646.193	754.773
11.3404	0.50367	-1.14683	-0.484983	-0.995682	2.82754	3.47082	-1.99829	-1.44087			11.3404	0.50367	106.889	215.587	323.112	434.971	543.651	646.217	754.811
11.3471	0.540652	-1.06501	-0.438924	-0.949852	2.77327	3.43299	-1.97276	-1.40723			11.3471	0.540652	106.971	215.633	323.158	434.917	543.613	646.243	754.844
11.3537	0.572747	-0.98132	-0.396718	-0.900789	2.71071	3.38564	-1.95211	-1.3799			11.3537	0.572747	107.055	215.675	323.207	434.855	543.565	646.264	754.872
11.3604	0.607522	-0.885258	-0.338803	-0.841355	2.65168	3.34338	-1.9283	-1.35276			11.3604	0.607522	107.151	215.733	323.267	434.796	543.523	646.287	754.899
11.3671	0.652228	-0.777791	-0.268529	-0.761773	2.60137	3.31569	-1.89361	-1.31616			11.3671	0.652228	107.258	215.803	323.346	434.745	543.495	646.322	754.936
11.3737	0.707179	-0.666565	-0.198787	-0.670424	2.55771	3.30265	-1.84581	-1.26931			11.3737	0.707179	107.369	215.873	323.437	434.702	543.482	646.37	754.982
11.3804	0.760712	-0.560813	-0.135951	-0.578492	2.51564	3.29107	-1.78798	-1.21578			11.3804	0.760712	107.475	215.936	323.529	434.659	543.471	646.428	755.036
11.3871	0.808007	-0.465504	-0.0711594	-0.493025	2.47211	3.27296	-1.72734	-1.16085			11.3871	0.808007	107.57	216.001	323.615	434.616	543.453	646.488	755.091
11.3938	0.856434	-0.379447	-0.00799126	-0.409724	2.43213	3.24921	-1.66651	-1.10051			11.3938	0.856434	107.657	216.064	323.698	434.576	543.429	646.549	755.151
11.4004	0.905171	-0.2992	0.0431687	-0.329246	2.3934	3.21899	-1.60681	-1.0408			11.4004	0.905171	107.737	216.115	323.779	434.537	543.399	646.609	755.211
11.4071	0.947055	-0.22465	0.0767107	-0.254044	2.35263	3.17574	-1.54823	-0.98652			11.4071	0.947055	107.811	216.149	323.854	434.496	543.356	646.668	755.265
11.4138	0.978928	-0.161425	0.100835	-0.180028	2.30504	3.11492	-1.49443	-0.941772			11.4138	0.978928	107.875	216.173	323.928	434.449	543.295	646.721	755.31
11.4204	1.00147	-0.107866	0.120539	-0.110083	2.24888	3.04878	-1.449	-0.903022			11.4204	1.00147	107.928	216.192	323.998	434.393	543.229	646.767	755.349
11.4271	1.01763	-0.0568063	0.134405	-0.0386278	2.19018	2.99146	-1.40661	-0.863494			11.4271	1.01763	107.979	216.206	324.069	434.334	543.171	646.809	755.388
11.4337	1.02712	-0.00879367	0.138072	0.0337645	2.13418	2.94066	-1.3604	-0.822527			11.4337	1.02712	108.027	216.21	324.142	434.278	543.12	646.855	755.429
11.4404	1.0303	0.0281481	0.128761	0.107355	2.08167	2.88132	-1.31241	-0.787885			11.4404	1.0303	108.064	216.201	324.215	434.226	543.061	646.903	755.464
11.4471	1.02657	0.049793	0.10749	0.173467	2.02525	2.81004	-1.26654	-0.766337			11.4471	1.02657	108.086	216.179	324.281	434.169	542.99	646.949	755.485
11.4537	1.01055	0.0603524	0.0775186	0.227399	1.95796	2.7309	-1.23011	-0.75756			11.4537	1.01055	108.096	216.149	324.335	434.102	542.911	646.986	755.494
11.4604	0.984767	0.0619678	0.0357417	0.271928	1.88657	2.64634	-1.20058	-0.755211			11.4604	0.984767	108.098	216.108	324.38	434.03	542.826	647.015	755.497
11.4671	0.951286	0.053761	-0.0177646	0.304812	1.81005	2.55051	-1.18113	-0.76342			11.4671	0.951286	108.09	216.054	324.413	433.954	542.73	647.035	755.488
11.4738	0.91361	0.032015	-0.0857637	0.320756	1.72468	2.44107	-1.1716	-0.783931			11.4738	0.91361	108.068	215.986	324.429	433.869	542.621	647.044	755.468
11.4804	0.865585	-0.000324095	-0.163402	0.317495	1.62291	2.32241	-1.17385	-0.814312			11.4804	0.865585	108.036	215.909	324.425	433.767	542.502	647.042	755.437
11.4871	0.80839	-0.0346842	-0.239247	0.306645	1.51318	2.19928	-1.18431	-0.850049			11.4871	0.80839	108.001	215.833	324.415	433.657	542.379	647.031	755.402
11.4938	0.753115	-0.0637959	-0.307937	0.298052	1.41217	2.07123	-1.18952	-0.88482			11.4938	0.753115	107.972	215.764	324.406	433.556	542.251	647.026	755.367
11.5004	0.704939	-0.0893443	-0.371632	0.294162	1.32323	1.93943	-1.18	-0.916785			11.5004	0.704939	107.947	215.7	324.402	433.467	542.119	647.036	755.335
11.5071	0.660695	-0.114859	-0.438631	0.293594	1.24115	1.80526	-1.15987	-0.944816			11.5071	0.660695	107.921	215.633	324.401	433.385	541.985	647.056	755.307
11.5137	0.616034	-0.141502	-0.505329	0.293358	1.16781	1.67208	-1.13777	-0.973741			11.5137	0.616034	107.894	215.567	324.401	433.312	541.852	647.078	755.278
11.5204	0.577873	-0.172598	-0.566466	0.292833	1.10909	1.54092	-1.11204	-1.00284			11.5204	0.577873	107.863	215.505	324.401	433.253	541.721	647.104	755.249
11.5271	0.541871	-0.211293	-0.631863	0.281395	1.05999	1.40625	-1.08271	-1.02883			11.5271	0.541871	107.825	215.44	324.389	433.204	541.586	647.133	755.223
11.5337	0.499192	-0.260049	-0.704938	0.257461	1.00761	1.26784	-1.05816	-1.05816			11.5337	0.499192	107.776	215.367	324.365	433.151	541.448	647.158	755.194
11.5404	0.450903	-0.309042	-0.778727	0.226326	0.952762	1.13355	-1.04589	-1.09691			11.5404	0.450903	107.727	215.293	324.334	433.097	541.313	647.17	755.155
11.5471	0.406556	-0.349782	-0.839017	0.2026	0.908692	1.00691	-1.03254	-1.14173			11.5471	0.406556	107.686	215.233	324.31	433.053	541.187	647.183	755.11
11.5538	0.367998	-0.382918	-0.891703	0.189721	0.872376	0.889725	-1.00672	-1.18458			11.5538	0.367998	107.653	215.18	324.298	433.016	541.07	647.209	755.067
11.5604	0.323533	-0.412062	-0.945166	0.182196	0.830861	0.774332	-0.978232	-1.22237			11.5604	0.323533	107.624	215.127	324.29	432.975	540.954	647.238	755.029
11.5671	0.278002	-0.438592	-0.999353	0.1765	0.784327	0.657452	-0.952715	-1.25503			11.5671	0.278002	107.597	215.073	324.284	432.928	540.837	647.263	754.997
11.5738	0.237626	-0.46013	-1.05093	0.166729	0.737559	0.533171	-0.930148	-1.28539			11.5738	0.237626	107.576	215.021	324.275	432.881	540.713	647.286	754.966
11.5804	0.203117	-0.478849	-1.0954	0.152806	0.694896	0.398535	-0.902192	-1.31323			11.5804	0.203117	107.557	214.977	324.261	432.839	540.578	647.314	754.938
11.5871	0.168586	-0.507646	-1.13612	0.134547	0.651605	0.256055	-0.869966	-1.33441			11.5871	0.168586	107.528	214.936	324.242	432.795	540.436	647.346	754.917
11.5938	0.131281	-0.548611	-1.16898	0.116017	0.609701	0.1122	-0.839559	-1.35121			11.5938	0.131281	107.487	214.903	324.224	432.754	540.292	647.376	754.901
11.6004	0.104063	-0.592585	-1.19674	0.09786	0.5714	-0.0253548	-0.805266	-1.36412			11.6004	0.104063	107.443	214.875	324.206	432.715	540.154	647.41	754.888
11.6071	0.0866987	-0.639265	-1.22005	0.081076	0.536733	-0.153504	-0.768747	-1.37528			11.6071	0.0866987	107.397	214.852	324.189	432.681	540.026	647.447	754.876
11.6137	0.0697441	-0.691343	-1.24447	0.0633897	0.501572	-0.275701	-0.731342	-1.38318			11.6137	0.0697441	107.345	214.827	324.171	432.645	539.904	647.484	754.869
11.6204	0.0511674	-0.750322	-1.27341	0.0436329	0.462664	-0.394941	-0.697944	-1.39079			11.6204	0.0511674	107.286	214.799	324.152	432.607	539.785	647.518	754.861
11.6271	0.0325094	-0.806053	-1.30769	0.0209408	0.418017	-0.514348	-0.672256	-1.40515			11.6271	0.0325094	107.23	214.764	324.129	432.562	539.665	647.544	754.847
11.6337	0.019121	-0.856462	-1.34188	-0.00265863	0.365802	-0.637528	-0.649405	-1.42665			11.6337	0.019121	107.179	214.73	324.105	432.51	539.542	647.566	754.825
11.6404	0.00599114	-0.903655	-1.36762	-0.021951	0.313536	-0.764244	-0.627249	-1.45265			11.6404	0.00599114	107.132	214.704	324.086	432.457	539.416	647.589	754.799
11.6471	-0.00641528	-0.949009	-1.38388	-0.0372861	0.266721	-0.889219	-0.597693	-1.4765			11.6471	-0.00641528	107.087	214.688	324.071	432.411	539.291	647.618	754.775
11.6538	-0.0159139	-0.98949	-1.39337	-0.0464811	0.228964	-1.00872	-0.558078	-1.49554			11.6538	-0.0159139	107.046	214.679	324.061	432.373	539.171	647.658	754.756
11.6604	-0.0245467	-1.02958	-1.39913	-0.0514431	0.192858	-1.12298	-0.50806	-1.50799			11.6604	-0.0245467	107.006	214.673	324.056	432.337	539.057	647.708	754.744
11.6671	-0.0347902	-1.06808	-1.39758	-0.0612756	0.153194	-1.2317	-0.451069	-1.51442			11.6671	-0.0347902	106.968	214.674	324.047	432.297	538.948	647.765	754.737
11.6738	-0.0470159	-1.10427	-1.38941	-0.0812001	0.110491	-1.33881	-0.389862	-1.51901			11.6738	-0.0470159	106.932	214.683	324.027	432.254	538.841	647.826	754.733
11.6804	-0.0575698	-1.13685	-1.37861	-0.109094	0.0634127	-1.44407	-0.330797	-1.52527			11.6804	-0.0575698	106.899	214.693	323.999	432.207	538.736	647.885	754.726
11.6871	-0.0664847	-1.15923	-1.36427	-0.132672	0.0148839	-1.54483	-0.279631	-1.53419			11.6871	-0.0664847	106.877	214.708	323.975	432.159	538.635	647.936	754.718
11.6937	-0.0691769	-1.17975	-1.34855	-0.152604	-0.0350909	-1.63781	-0.232732	-1.53879			11.6937	-0.0691769	106.856	214.723	323.955	432.109	538.542	647.983	754.713
11.7004	-0.065332	-1.20139	-1.32918	-0.174529	-0.0883817	-1.72916	-0.19074	-1.54067			11.7004	-0.065332	106.835	214.743	323.933	432.055	538.451	648.025	754.711
11.7071	-0.0595312	-1.22936	-1.30804	-0.198393	-0.143175	-1.81567	-0.149653	-1.53916			11.7071	-0.0595312	106.807	214.764	323.909	432.001	538.364	648.066	754.713
11.7137	-0.056001	-1.25629	-1.28204	-0.217524	-0.199609	-1.89439	-0.109407	-1.53658			11.7137	-0.056001	106.78	214.79	323.89	431.944	538.285	648.106	754.715
11.7204	-0.0534554	-1.27543	-1.24586	-0.227449	-0.254116	-1.96465	-0.0639459	-1.5326			11.7204	-0.0534554	106.761	214.826	323.88	431.89	538.215	648.152	754.719
11.7271	-0.0453945	-1.29794	-1.20353	-0.234894	-0.308137	-2.0314	-0.00724756	-1.52693			11.7271	-0.0453945	106.738	214.868	323.873	431.836	538.148	648.209	754.725
11.7338	-0.0386677	-1.32238	-1.15739	-0.246417	-0.363943	-2.09746	0.0485935	-1.52449			11.7338	-0.0386677	106.714	214.915	323.861	431.78	538.082	648.264	754.727
11.7404	-0.0367031	-1.34048	-1.11065	-0.261329	-0.418397	-2.15399	0.102056	-1.52444			11.7404	-0.0367031	106.695	214.961	323.847	431.725	538.026	648.318	754.727
11.7471	-0.0381513	-1.35064	-1.06597	-0.273073	-0.47266	-2.20656	0.154491	-1.52636			11.7471	-0.0381513	106.685	215.006	323.835	431.671	537.973	648.37	754.725
11.7538	-0.0450151	-1.36318	-1.02796	-0.287083	-0.528443	-2.26175	0.207709	-1.52559			11.7538	-0.0450151	106.673	215.044	323.821	431.615	537.918	648.423	754.726
11.7604	-0.0573667	-1.38497	-0.991105	-0.306837	-0.590079	-2.31836	0.257823	-1.52221			11.7604	-0.0573667	106.651	215.081	323.801	431.554	537.861	648.474	754.73
11.7671	-0.07641	-1.40367	-0.943521	-0.324976	-0.652175	-2.37127	0.302676	-1.51741			11.7671	-0.07641	106.632	215.128	323.783	431.492	537.809	648.518	754.734
11.7737	-0.090666	-1.4145	-0.885212	-0.331286	-0.712298	-2.41542	0.353746	-1.51116			11.7737	-0.090666	106.621	215.187	323.777	431.432	537.764	648.57	754.741
11.7804	-0.098572	-1.41441	-0.816452	-0.329014	-0.765967	-2.45409	0.410213	-1.50572			11.7804	-0.098572	106.622	215.255	323.779	431.378	537.726	648.626	754.746
11.7871	-0.0981262	-1.39929	-0.732674	-0.324378	-0.805704	-2.47849	0.471694	-1.49049			11.7871	-0.0981262	106.637	215.339	323.784	431.338	537.701	648.687	754.761
11.7937	-0.0854616	-1.36759	-0.63469	-0.317881	-0.837764	-2.48285	0.532996	-1.464			11.7937	-0.0854616	106.668	215.437	323.79	431.306	537.697	648.749	754.788
11.8004	-0.0665379	-1.32732	-0.540539	-0.312769	-0.865886	-2.47357	0.593882	-1.43744			11.8004	-0.0665379	106.709	215.531	323.795	431.278	537.706	648.81	754.814
11.8071	-0.0485811	-1.28838	-0.460118	-0.313008	-0.89598	-2.45676	0.651416	-1.41853			11.8071	-0.0485811	106.748	215.612	323.795	431.248	537.723	648.867	754.833
11.8138	-0.0420026	-1.24947	-0.385442	-0.320645	-0.919737	-2.43453	0.70234	-1.40337			11.8138	-0.0420026	106.786	215.686	323.787	431.224	537.745	648.918	754.848
11.8204	-0.0419328	-1.21351	-0.309901	-0.326681	-0.939633	-2.40716	0.752478	-1.38232			11.8204	-0.0419328	106.822	215.762	323.781	431.204	537.773	648.968	754.869
11.8271	-0.0482409	-1.18755	-0.241025	-0.330382	-0.962535	-2.38474	0.797668	-1.3624			11.8271	-0.0482409	106.848	215.831	323.777	431.181	537.795	649.013	754.889
11.8338	-0.0650261	-1.17174	-0.181824	-0.336537	-0.988717	-2.37076	0.840488	-1.35153			11.8338	-0.0650261	106.864	215.89	323.771	431.155	537.809	649.056	754.9
11.8404	-0.090999	-1.15398	-0.124488	-0.347069	-1.0098	-2.35717	0.879841	-1.34079			11.8404	-0.090999	106.882	215.947	323.761	431.134	537.823	649.096	754.911
11.8471	-0.117302	-1.1358	-0.068635	-0.357552	-1.02385	-2.3366	0.919342	-1.32227			11.8471	-0.117302	106.9	216.003	323.75	431.12	537.843	649.135	754.929
11.8537	-0.143628	-1.1263	-0.0238572	-0.371466	-1.04622	-2.3177	0.948806	-1.30425			11.8537	-0.143628	106.91	216.048	323.736	431.098	537.862	649.165	754.947
11.8604	-0.175079	-1.12545	0.00655956	-0.394097	-1.08593	-2.30616	0.959793	-1.2966			11.8604	-0.175079	106.911	216.078	323.714	431.058	537.874	649.176	754.955
11.8671	-0.21288	-1.12371	0.0316681	-0.421902	-1.13651	-2.29787	0.956324	-1.29721			11.8671	-0.21288	106.912	216.104	323.686	431.007	537.882	649.172	754.955
11.8737	-0.248766	-1.11816	0.0610633	-0.448219	-1.1853	-2.28634	0.947618	-1.29685			11.8737	-0.248766	106.918	216.133	323.66	430.959	537.893	649.163	754.955
11.8804	-0.282815	-1.11402	0.0895149	-0.472954	-1.22944	-2.27773	0.938841	-1.29514			11.8804	-0.282815	106.922	216.161	323.635	430.914	537.902	649.155	754.957
11.8871	-0.32279	-1.10166	0.115702	-0.503765	-1.27014	-2.27596	0.926524	-1.29697			11.8871	-0.32279	106.934	216.188	323.604	430.874	537.904	649.142	754.955
11.8938	-0.366843	-1.07451	0.141898	-0.536566	-1.30204	-2.27132	0.910127	-1.3024			11.8938	-0.366843	106.961	216.214	323.571	430.842	537.908	649.126	754.949
11.9004	-0.408785	-1.03946	0.167419	-0.568892	-1.31864	-2.25074	0.895365	-1.30905			11.9004	-0.408785	106.997	216.239	323.539	430.825	537.929	649.111	754.943
11.9071	-0.449474	-1.00686	0.189049	-0.599605	-1.32203	-2.21813	0.881378	-1.31827			11.9071	-0.449474	107.029	216.261	323.508	430.822	537.962	649.097	754.933
11.9138	-0.493478	-0.976515	0.198889	-0.633555	-1.32244	-2.18214	0.861693	-1.32937			11.9138	-0.493478	107.059	216.271	323.474	430.821	537.998	649.077	754.922
11.9204	-0.542032	-0.948908	0.203607	-0.674382	-1.33358	-2.15032	0.825537	-1.34407			11.9204	-0.542032	107.087	216.276	323.433	430.81	538.029	649.041	754.908
11.9271	-0.592751	-0.926783	0.209043	-0.717512	-1.35716	-2.12225	0.773388	-1.35998			11.9271	-0.592751	107.109	216.281	323.39	430.787	538.058	648.989	754.892
11.9337	-0.64265	-0.906013	0.216462	-0.762748	-1.38735	-2.09621	0.713952	-1.37555			11.9337	-0.64265	107.13	216.288	323.345	430.756	538.084	648.93	754.876
11.9404	-0.69284	-0.882659	0.22408	-0.810285	-1.4207	-2.07331	0.654702	-1.38902			11.9404	-0.69284	107.153	216.296	323.298	430.723	538.106	648.87	754.863
11.9471	-0.741267	-0.855828	0.229454	-0.860177	-1.45855	-2.05303	0.60103	-1.3993			11.9471	-0.741267	107.18	216.301	323.248	430.685	538.127	648.817	754.852
11.9537	-0.789225	-0.828232	0.234161	-0.910789	-1.49737	-2.03255	0.545442	-1.4115			11.9537	-0.789225	107.208	216.306	323.197	430.646	538.147	648.761	754.84
11.9604	-0.830647	-0.793129	0.239223	-0.95866	-1.5246	-2.00597	0.491623	-1.42574			11.9604	-0.830647	107.243	216.311	323.149	430.619	538.174	648.707	754.826
11.9671	-0.863962	-0.752922	0.24033	-1.00254	-1.54283	-1.9696	0.444956	-1.43855			11.9671	-0.863962	107.283	216.312	323.105	430.601	538.21	648.661	754.813
11.9738	-0.89675	-0.719841	0.233834	-1.04283	-1.56409	-1.93165	0.404062	-1.45227			11.9738	-0.89675	107.316	216.306	323.065	430.58	538.248	648.62	754.799
11.9804	-0.931641	-0.691914	0.221229	-1.08281	-1.59121	-1.8976	0.360111	-1.46713			11.9804	-0.931641	107.344	216.293	323.025	430.553	538.282	648.576	754.785
11.9871	-0.962503	-0.662485	0.20679	-1.12253	-1.61304	-1.8631	0.305407	-1.48512			11.9871	-0.962503	107.373	216.279	322.985	430.531	538.317	648.521	754.767
11.9938	-0.984127	-0.630261	0.19133	-1.16094	-1.62639	-1.82276	0.24516	-1.50293			11.9938	-0.984127	107.406	216.263	322.947	430.517	538.357	648.461	754.749
12.0004	-0.998379	-0.607563	0.167297	-1.19547	-1.63957	-1.78029	0.184653	-1.52195			12.0004	-0.998379	107.428	216.239	322.912	430.504	538.4	648.4	754.73
12.0071	-1.01854	-0.5952	0.133884	-1.22948	-1.65594	-1.74451	0.119194	-1.54354			12.0071	-1.01854	107.441	216.206	322.878	430.488	538.435	648.335	754.708
12.0137	-1.04397	-0.581852	0.103363	-1.26559	-1.66769	-1.71151	0.0451309	-1.55895			12.0137	-1.04397	107.454	216.175	322.842	430.476	538.468	648.261	754.693
12.0204	-1.0688	-0.567174	0.0794168	-1.30254	-1.67572	-1.67556	-0.0321531	-1.56566			12.0204	-1.0688	107.469	216.151	322.805	430.468	538.504	648.184	754.686
12.0271	-1.09711	-0.552094	0.0558737	-1.33845	-1.68984	-1.63998	-0.113391	-1.56631			12.0271	-1.09711	107.484	216.128	322.769	430.454	538.54	648.102	754.685
12.0337	-1.13255	-0.535818	0.0268502	-1.37007	-1.70968	-1.60819	-0.192702	-1.56552			12.0337	-1.13255	107.5	216.099	322.738	430.434	538.572	648.023	754.686
12.0404	-1.17642	-0.512833	-0.00261766	-1.39826	-1.72916	-1.58327	-0.269948	-1.56504			12.0404	-1.17642	107.523	216.069	322.71	430.415	538.597	647.946	754.687
12.0471	-1.21818	-0.478937	-0.0240341	-1.4245	-1.74661	-1.55672	-0.337941	-1.56437			12.0471	-1.21818	107.557	216.048	322.683	430.397	538.623	647.878	754.687
12.0538	-1.25325	-0.434811	-0.0395129	-1.444	-1.75686	-1.52152	-0.395896	-1.56653			12.0538	-1.25325	107.601	216.032	322.664	430.387	538.658	647.82	754.685
12.0604	-1.28225	-0.392259	-0.0570425	-1.45656	-1.7575	-1.47835	-0.445878	-1.56692			12.0604	-1.28225	107.644	216.015	322.651	430.386	538.701	647.77	754.685
12.0671	-1.30758	-0.354356	-0.0768365	-1.46756	-1.74904	-1.4338	-0.496008	-1.56984			12.0671	-1.30758	107.682	215.995	322.64	430.395	538.746	647.72	754.682
12.0738	-1.33298	-0.320958	-0.0944602	-1.47903	-1.74256	-1.39283	-0.54906	-1.57331			12.0738	-1.33298	107.715	215.977	322.629	430.401	538.787	647.667	754.678
12.0804	-1.36329	-0.29195	-0.113136	-1.49583	-1.74439	-1.35581	-0.608455	-1.58073			12.0804	-1.36329	107.744	215.959	322.612	430.399	538.824	647.607	754.671
12.0871	-1.40065	-0.272533	-0.135204	-1.51478	-1.74722	-1.32489	-0.67633	-1.58947			12.0871	-1.40065	107.763	215.937	322.593	430.397	538.855	647.539	754.662
12.0938	-1.43948	-0.26461	-0.162566	-1.53231	-1.74881	-1.30391	-0.743773	-1.59922			12.0938	-1.43948	107.771	215.909	322.576	430.395	538.876	647.472	754.653
12.1004	-1.47963	-0.257852	-0.193002	-1.54711	-1.75111	-1.29074	-0.808718	-1.61267			12.1004	-1.47963	107.778	215.879	322.561	430.393	538.889	647.407	754.639
12.1071	-1.51948	-0.248717	-0.221538	-1.55459	-1.75021	-1.27654	-0.864781	-1.62438			12.1071	-1.51948	107.787	215.85	322.553	430.394	538.903	647.351	754.627
12.1137	-1.5581	-0.233104	-0.243118	-1.55743	-1.7372	-1.25252	-0.916273	-1.63201			12.1137	-1.5581	107.803	215.829	322.55	430.407	538.927	647.299	754.62
12.1204	-1.58334	-0.21517	-0.260947	-1.55254	-1.70482	-1.2149	-0.959639	-1.6253			12.1204	-1.58334	107.821	215.811	322.555	430.439	538.965	647.256	754.626
12.1271	-1.59283	-0.195339	-0.283077	-1.54561	-1.66556	-1.17292	-0.99774	-1.60952			12.1271	-1.59283	107.841	215.789	322.562	430.478	539.007	647.218	754.642
12.1337	-1.59726	-0.175983	-0.306636	-1.54058	-1.62673	-1.12904	-1.0384	-1.59153			12.1337	-1.59726	107.86	215.765	322.567	430.517	539.051	647.177	754.66
12.1404	-1.60189	-0.15747	-0.320549	-1.53257	-1.58413	-1.08356	-1.08118	-1.579			12.1404	-1.60189	107.878	215.751	322.575	430.56	539.096	647.135	754.673
12.1471	-1.60686	-0.139768	-0.323351	-1.51561	-1.53648	-1.03674	-1.12383	-1.56919			12.1471	-1.60686	107.896	215.749	322.592	430.607	539.143	647.092	754.683
12.1538	-1.61219	-0.127901	-0.329127	-1.49294	-1.48973	-0.995304	-1.16492	-1.56022			12.1538	-1.61219	107.908	215.743	322.615	430.654	539.184	647.051	754.692
12.1604	-1.62382	-0.118405	-0.336319	-1.47413	-1.45042	-0.962028	-1.20658	-1.55563			12.1604	-1.62382	107.918	215.736	322.634	430.693	539.218	647.009	754.696
12.1671	-1.63971	-0.104212	-0.337385	-1.45411	-1.41225	-0.925753	-1.24346	-1.54911			12.1671	-1.63971	107.932	215.735	322.654	430.732	539.254	646.972	754.703
12.1738	-1.65112	-0.0844828	-0.335299	-1.4284	-1.36993	-0.887044	-1.27251	-1.53477			12.1738	-1.65112	107.951	215.737	322.679	430.774	539.293	646.943	754.717
12.1804	-1.65579	-0.0650859	-0.339267	-1.40177	-1.32768	-0.852573	-1.29483	-1.51131			12.1804	-1.65579	107.971	215.733	322.706	430.816	539.327	646.921	754.74
12.1871	-1.65833	-0.0515092	-0.349532	-1.37778	-1.29039	-0.830226	-1.31548	-1.48095			12.1871	-1.65833	107.984	215.722	322.73	430.853	539.35	646.9	754.771
12.1937	-1.65196	-0.0363004	-0.352443	-1.34977	-1.25011	-0.813635	-1.32914	-1.44597			12.1937	-1.65196	108	215.719	322.758	430.894	539.366	646.887	754.806
12.2004	-1.63332	-0.0183464	-0.34498	-1.30881	-1.19909	-0.792415	-1.33529	-1.40777			12.2004	-1.63332	108.018	215.727	322.799	430.945	539.387	646.88	754.844
12.2071	-1.60826	-0.00302806	-0.333953	-1.2596	-1.14078	-0.769683	-1.34123	-1.37128			12.2071	-1.60826	108.033	215.738	322.848	431.003	539.41	646.875	754.88
12.2137	-1.58969	0.00268478	-0.321088	-1.20769	-1.07837	-0.750193	-1.34746	-1.33887			12.2137	-1.58969	108.039	215.751	322.9	431.065	539.43	646.868	754.913
12.2204	-1.57681	0.000595394	-0.307918	-1.15283	-1.01349	-0.732073	-1.35318	-1.30788			12.2204	-1.57681	108.037	215.764	322.955	431.13	539.448	646.863	754.944
12.2271	-1.56383	-0.00331082	-0.292274	-1.09607	-0.945611	-0.709141	-1.35688	-1.2782			12.2271	-1.56383	108.033	215.78	323.012	431.198	539.471	646.859	754.974
12.2338	-1.5519	-0.014218	-0.280293	-1.04072	-0.880395	-0.683983	-1.36164	-1.24243			12.2338	-1.5519	108.022	215.792	323.067	431.263	539.496	646.854	755.009
12.2404	-1.54789	-0.0337346	-0.274537	-0.994229	-0.826595	-0.666106	-1.3686	-1.20648			12.2404	-1.54789	108.002	215.797	323.114	431.317	539.514	646.847	755.045
12.2471	-1.55337	-0.0615005	-0.269878	-0.951129	-0.783598	-0.657867	-1.37408	-1.17333			12.2471	-1.55337	107.974	215.802	323.157	431.36	539.522	646.842	755.078
12.2538	-1.55996	-0.0849564	-0.261863	-0.906705	-0.746588	-0.65548	-1.38305	-1.14654			12.2538	-1.55996	107.951	215.81	323.201	431.397	539.524	646.833	755.105
12.2604	-1.55919	-0.097306	-0.252755	-0.859844	-0.711366	-0.654789	-1.39611	-1.12193			12.2604	-1.55919	107.939	215.819	323.248	431.432	539.525	646.82	755.13
12.2671	-1.54994	-0.101745	-0.244796	-0.810586	-0.679159	-0.664106	-1.41022	-1.09694			12.2671	-1.54994	107.934	215.827	323.297	431.465	539.516	646.806	755.155
12.2737	-1.53747	-0.102638	-0.239014	-0.757594	-0.648002	-0.682893	-1.42112	-1.07541			12.2737	-1.53747	107.933	215.833	323.35	431.496	539.497	646.795	755.176
12.2804	-1.52149	-0.103996	-0.230358	-0.697949	-0.606174	-0.701867	-1.43042	-1.05467			12.2804	-1.52149	107.932	215.842	323.41	431.538	539.478	646.785	755.197
12.2871	-1.49749	-0.103597	-0.22233	-0.633359	-0.554422	-0.713756	-1.43931	-1.0278			12.2871	-1.49749	107.932	215.85	323.475	431.589	539.466	646.776	755.224
12.2937	-1.46548	-0.0970854	-0.214387	-0.567945	-0.499396	-0.723491	-1.44593	-0.997707			12.2937	-1.46548	107.939	215.858	323.54	431.644	539.456	646.77	755.254
12.3004	-1.42822	-0.0880449	-0.204393	-0.499779	-0.443067	-0.732297	-1.4411	-0.967596			12.3004	-1.42822	107.948	215.868	323.608	431.701	539.448	646.775	755.284
12.3071	-1.38692	-0.0742796	-0.188244	-0.430472	-0.382888	-0.735236	-1.42649	-0.938688			12.3071	-1.38692	107.962	215.884	323.677	431.761	539.445	646.789	755.313
12.3138	-1.33473	-0.0613023	-0.166206	-0.361018	-0.317241	-0.727928	-1.40482	-0.908912			12.3138	-1.33473	107.975	215.906	323.747	431.827	539.452	646.811	755.343
12.3204	-1.27755	-0.0418336	-0.136724	-0.291584	-0.258777	-0.719963	-1.38341	-0.878439			12.3204	-1.27755	107.994	215.935	323.816	431.885	539.46	646.832	755.373
12.3271	-1.2179	-0.0149079	-0.0983544	-0.21924	-0.209292	-0.714509	-1.35809	-0.847396			12.3271	-1.2179	108.021	215.974	323.889	431.935	539.465	646.858	755.404
12.3338	-1.15559	0.00970299	-0.0603921	-0.148701	-0.16809	-0.714302	-1.32677	-0.810832			12.3338	-1.15559	108.046	216.012	323.959	431.976	539.466	646.889	755.441
12.3404	-1.09513	0.0321132	-0.0251073	-0.0841973	-0.132225	-0.716957	-1.30065	-0.770403			12.3404	-1.09513	108.068	216.047	324.024	432.012	539.463	646.915	755.481
12.3471	-1.03441	0.0506886	0.00729644	-0.0260359	-0.0993297	-0.719879	-1.27759	-0.726369			12.3471	-1.03441	108.087	216.079	324.082	432.045	539.46	646.938	755.525
12.3537	-0.981132	0.0776963	0.0447946	0.0309556	-0.0707349	-0.726241	-1.25865	-0.686923			12.3537	-0.981132	108.114	216.117	324.139	432.073	539.454	646.957	755.565
12.3604	-0.921687	0.113161	0.0883651	0.0907975	-0.0368108	-0.727867	-1.22877	-0.647983			12.3604	-0.921687	108.149	216.16	324.199	432.107	539.452	646.987	755.604
12.3671	-0.849748	0.156855	0.135874	0.152074	0.00441489	-0.728042	-1.19021	-0.605608			12.3671	-0.849748	108.193	216.208	324.26	432.148	539.452	647.026	755.646
12.3737	-0.765545	0.206712	0.187162	0.218239	0.0520531	-0.722817	-1.14034	-0.556213			12.3737	-0.765545	108.243	216.259	324.326	432.196	539.457	647.075	755.696
12.3804	-0.673685	0.264687	0.246091	0.291585	0.104172	-0.715982	-1.08138	-0.502978			12.3804	-0.673685	108.301	216.318	324.399	432.248	539.464	647.134	755.749
12.3871	-0.577937	0.330821	0.315085	0.375705	0.16158	-0.70669	-1.01806	-0.449191			12.3871	-0.577937	108.367	216.387	324.484	432.305	539.473	647.198	755.803
12.3938	-0.473258	0.396682	0.385714	0.464001	0.221303	-0.699233	-0.952003	-0.389335			12.3938	-0.473258	108.433	216.458	324.572	432.365	539.481	647.264	755.862
12.4004	-0.365516	0.464056	0.454519	0.552107	0.27506	-0.698349	-0.88956	-0.327369			12.4004	-0.365516	108.5	216.526	324.66	432.419	539.481	647.326	755.924
12.4071	-0.251639	0.536749	0.527689	0.642508	0.321995	-0.698738	-0.825751	-0.267851			12.4071	-0.251639	108.573	216.6	324.75	432.466	539.481	647.39	755.984
12.4138	-0.130327	0.622762	0.61561	0.738639	0.372801	-0.692464	-0.761659	-0.212343			12.4138	-0.130327	108.659	216.688	324.847	432.517	539.487	647.454	756.039
12.4204	0.00621704	0.724084	0.719316	0.845842	0.43014	-0.670272	-0.687581	-0.151616			12.4204	0.00621704	108.76	216.791	324.954	432.574	539.51	647.528	756.1
12.4271	0.158421	0.838922	0.834154	0.961566	0.496281	-0.631859	-0.600704	-0.0766602			12.4271	0.158421	108.875	216.906	325.069	432.64	539.548	647.615	756.175
12.4337	0.325374	0.974231	0.962787	1.08856	0.575699	-0.575756	-0.496693	0.00923114			12.4337	0.325374	109.01	217.035	325.196	432.72	539.604	647.719	756.261
12.4404	0.516142	1.13247	1.10768	1.234	0.6782	-0.501315	-0.372682	0.108446			12.4404	0.516142	109.168	217.18	325.342	432.822	539.678	647.843	756.36
12.4471	0.726486	1.31962	1.27432	1.40015	0.809679	-0.408006	-0.231479	0.225807			12.4471	0.726486	109.356	217.346	325.508	432.954	539.772	647.984	756.478
12.4537	0.95977	1.5343	1.46563	1.59001	0.966196	-0.296048	-0.0711524	0.364677			12.4537	0.95977	109.57	217.538	325.698	433.11	539.884	648.145	756.616
12.4604	1.21576	1.77681	1.68526	1.80009	1.14802	-0.160962	0.111408	0.522442			12.4604	1.21576	109.813	217.757	325.908	433.292	540.019	648.327	756.774
12.4671	1.49744	2.04994	1.93884	2.03425	1.35248	0.00159099	0.316791	0.697307			12.4671	1.49744	110.086	218.011	326.142	433.496	540.181	648.533	756.949
12.4738	1.80813	2.35653	2.22778	2.30157	1.58282	0.199547	0.549281	0.895941			12.4738	1.80813	110.392	218.3	326.409	433.727	540.379	648.765	757.148
12.4804	2.14504	2.70114	2.55523	2.60252	1.84165	0.43572	0.808941	1.12032			12.4804	2.14504	110.737	218.627	326.71	433.985	540.616	649.025	757.372
12.4871	2.5168	3.08232	2.92163	2.94119	2.13431	0.711096	1.10584	1.37191			12.4871	2.5168	111.118	218.994	327.049	434.278	540.891	649.322	757.624
12.4938	2.92795	3.50242	3.32837	3.31692	2.46286	1.03188	1.44212	1.65098			12.4938	2.92795	111.538	219.4	327.425	434.607	541.212	649.658	757.903
12.5004	3.3819	3.97122	3.78191	3.73435	2.83219	1.39576	1.81835	1.95997			12.5004	3.3819	112.007	219.854	327.842	434.976	541.576	650.034	758.212
12.5071	3.88664	4.50077	4.2924	4.20002	3.25726	1.81219	2.24012	2.30687			12.5071	3.88664	112.537	220.364	328.308	435.401	541.992	650.456	758.559
12.5137	4.45612	5.10166	4.86897	4.72299	3.74995	2.28636	2.71662	2.70326			12.5137	4.45612	113.138	220.941	328.831	435.894	542.466	650.932	758.955
12.5204	5.10241	5.77888	5.51853	5.31424	4.31791	2.82915	3.25562	3.16407			12.5204	5.10241	113.815	221.59	329.422	436.462	543.009	651.471	759.416
12.5271	5.8276	6.5393	6.24604	5.97704	4.96236	3.45147	3.85683	3.69042			12.5271	5.8276	114.575	222.318	330.085	437.106	543.631	652.073	759.942
12.5337	6.62919	7.38309	7.05455	6.71742	5.69172	4.1567	4.51919	4.28744			12.5337	6.62919	115.419	223.126	330.825	437.836	544.337	652.735	760.539
12.5404	7.50816	8.31819	7.95627	7.54406	6.51439	4.95004	5.25225	4.95708			12.5404	7.50816	116.354	224.028	331.652	438.658	545.13	653.468	761.209
12.5471	8.4768	9.34745	8.95549	8.46646	7.43535	5.83464	6.06782	5.71305			12.5471	8.4768	117.383	225.027	332.574	439.579	546.014	654.284	761.965
12.5538	9.53715	10.4772	10.0637	9.48776	8.46081	6.81921	6.97272	6.56073			12.5538	9.53715	118.513	226.136	333.596	440.605	546.999	655.188	762.812
12.5604	10.6925	11.7205	11.2975	10.6211	9.60531	7.91603	7.97359	7.50534			12.5604	10.6925	119.756	227.369	334.729	441.749	548.096	656.189	763.757
12.5671	11.948	13.092	12.6757	11.8901	10.8892	9.14763	9.0879	8.56624			12.5671	11.948	121.128	228.748	335.998	443.033	549.327	657.304	764.818
12.5738	13.3138	14.6067	14.2047	13.3126	12.3294	10.5292	10.3364	9.76565			12.5738	13.3138	122.643	230.277	337.42	444.473	550.709	658.552	766.017
12.5804	14.7909	16.2667	15.8881	14.8978	13.9319	12.069	11.7272	11.1197			12.5804	14.7909	124.303	231.96	339.006	446.076	552.249	659.943	767.371
12.5871	16.3651	18.0784	17.7313	16.6521	15.7026	13.7768	13.2671	12.6314			12.5871	16.3651	126.114	233.803	340.76	447.846	553.957	661.483	768.883
12.5938	18.0196	20.0417	19.7341	18.5806	17.645	15.6663	14.9641	14.3127			12.5938	18.0196	128.078	235.806	342.688	449.789	555.846	663.18	770.564
12.6004	19.7304	22.1438	21.8849	20.6745	19.7544	17.7406	16.8322	16.1756			12.6004	19.7304	130.18	237.957	344.782	451.898	557.92	665.048	772.427
12.6071	21.4686	24.3608	24.1606	22.9132	22.017	19.9844	18.8703	18.2185			12.6071	21.4686	132.397	240.232	347.021	454.161	560.164	667.086	774.47
12.6137	23.2068	26.6602	26.5352	25.2689	24.404	22.3718	21.0682	20.4293			12.6137	23.2068	134.696	242.607	349.377	456.548	562.552	669.284	776.681
12.6204	24.9139	29.0025	28.9644	27.7084	26.8818	24.8763	23.4138	22.7882			12.6204	24.9139	137.038	245.036	351.816	459.026	565.056	671.63	779.04
12.6271	26.5554	31.3321	31.3941	30.1818	29.3944	27.4552	25.8811	25.2651			12.6271	26.5554	139.368	247.466	354.29	461.538	567.635	674.097	781.517
12.6337	28.0954	33.5846	33.7581	32.6235	31.8729	30.0446	28.4268	27.8074			12.6337	28.0954	141.621	249.83	356.731	464.017	570.224	676.643	784.059
12.6404	29.5021	35.6945	35.9911	34.9646	34.2457	32.5649	30.9846	30.3433			12.6404	29.5021	143.731	252.063	359.073	466.389	572.745	679.2	786.595
12.6471	30.747	37.6065	38.0338	37.1383	36.4464	34.9432	33.4864	32.7998			12.6471	30.747	145.642	254.106	361.246	468.59	575.123	681.702	789.051
12.6538	31.807	39.2773	39.8262	39.0871	38.4173	37.1122	35.864	35.1049			12.6538	31.807	147.313	255.898	363.195	470.561	577.292	684.08	791.357
12.6604	32.6592	40.6707	41.3216	40.7578	40.0969	39.0014	38.0417	37.1867			12.6604	32.6592	148.707	257.394	364.866	472.241	579.181	686.257	793.438
12.6671	33.2868	41.7593	42.4765	42.1063	41.4378	40.5472	39.9501	38.9745			12.6671	33.2868	149.795	258.548	366.214	473.582	580.727	688.166	795.226
12.6738	33.675	42.5312	43.2689	43.0988	42.4071	41.7029	41.5304	40.4132			12.6738	33.675	150.567	259.341	367.207	474.551	581.883	689.746	796.665
12.6804	33.8246	42.9965	43.6956	43.7217	42.9909	42.4567	42.7481	41.4688			12.6804	33.8246	151.033	259.768	367.83	475.135	582.637	690.964	797.72
12.6871	33.7493	43.1757	43.7646	43.9723	43.189	42.8121	43.584	42.1273			12.6871	33.7493	151.212	259.837	368.08	475.333	582.992	691.8	798.379
12.6937	33.4644	43.0846	43.4932	43.8618	43.0157	42.7848	44.0287	42.3898			12.6937	33.4644	151.121	259.565	367.97	475.16	582.965	692.244	798.642
12.7004	32.99	42.7548	42.9227	43.4179	42.5071	42.4135	44.0945	42.2726			12.7004	32.99	150.791	258.995	367.526	474.651	582.593	692.31	798.524
12.7071	32.3595	42.2384	42.112	42.6945	41.7247	41.7603	43.8184	41.8167			12.7071	32.3595	150.274	258.184	366.802	473.869	581.94	692.034	798.068
12.7137	31.6207	41.5913	41.1245	41.7592	40.7381	40.8977	43.2569	41.0826			12.7137	31.6207	149.627	257.196	365.867	472.882	581.078	691.473	797.334
12.7204	30.8151	40.8647	40.0207	40.6839	39.6163	39.8903	42.4723	40.1349			12.7204	30.8151	148.901	256.093	364.792	471.76	580.07	690.688	796.387
12.7271	29.9817	40.0993	38.86	39.5413	38.4227	38.8015	41.5255	39.043			12.7271	29.9817	148.135	254.932	363.649	470.567	578.981	689.741	795.295
12.7338	29.1556	39.3368	37.7008	38.3954	37.2212	37.6916	40.4767	37.8741			12.7338	29.1556	147.373	253.773	362.503	469.365	577.871	688.692	794.126
12.7404	28.3677	38.6115	36.5912	37.3024	36.0665	36.6098	39.3802	36.6923			12.7404	28.3677	146.647	252.663	361.41	468.21	576.79	687.596	792.944
12.7471	27.6498	37.9492	35.5703	36.3068	35.0001	35.595	38.2899	35.5558			12.7471	27.6498	145.985	251.642	360.415	467.144	575.775	686.506	791.807
12.7538	27.0235	37.3673	34.6689	35.4438	34.0534	34.6771	37.2469	34.507			12.7538	27.0235	145.403	250.741	359.552	466.197	574.857	685.463	790.759
12.7604	26.5007	36.8731	33.9133	34.7374	33.2529	33.883	36.2821	33.5846			12.7604	26.5007	144.909	249.985	358.845	465.397	574.063	684.498	789.836
12.7671	26.0867	36.4718	33.3199	34.199	32.6172	33.2384	35.4246	32.8182			12.7671	26.0867	144.508	249.392	358.307	464.761	573.418	683.64	789.07
12.7737	25.7779	36.1697	32.8972	33.8331	32.1506	32.7596	34.6986	32.2281			12.7737	25.7779	144.206	248.969	357.941	464.294	572.939	682.914	788.48
12.7804	25.5717	35.9645	32.6472	33.6368	31.8535	32.4538	34.1281	31.8278			12.7804	25.5717	144.001	248.719	357.745	463.997	572.634	682.344	788.08
12.7871	25.4471	35.8515	32.5632	33.6011	31.7247	32.3221	33.7222	31.6227			12.7871	25.4471	143.887	248.635	357.709	463.869	572.502	681.938	787.874
12.7937	25.3768	35.8195	32.6271	33.7097	31.7557	32.3587	33.4854	31.6029			12.7937	25.3768	143.855	248.699	357.818	463.9	572.539	681.701	787.855
12.8004	25.332	35.8551	32.8138	33.9398	31.9232	32.5465	33.4139	31.7497			12.8004	25.332	143.891	248.886	358.048	464.067	572.726	681.63	788.001
12.8071	25.2722	35.9439	33.0948	34.2687	32.1994	32.8538	33.4919	32.0328			12.8071	25.2722	143.98	249.167	358.377	464.343	573.034	681.708	788.285
12.8138	25.158	36.0668	33.4413	34.6638	32.5619	33.2452	33.6953	32.4145			12.8138	25.158	144.103	249.513	358.772	464.706	573.425	681.911	788.666
12.8204	24.9435	36.2075	33.8266	35.0967	32.9836	33.6864	33.9967	32.8471			12.8204	24.9435	144.243	249.899	359.205	465.127	573.866	682.212	789.099
12.8271	24.5903	36.3267	34.1995	35.5233	33.426	34.1352	34.3636	33.2826			12.8271	24.5903	144.363	250.271	359.631	465.57	574.315	682.579	789.534
12.8338	24.063	36.3765	34.5102	35.8886	33.8381	34.5334	34.7479	33.6727			12.8338	24.063	144.412	250.582	359.996	465.982	574.713	682.964	789.924
12.8404	23.3304	36.3013	34.6991	36.1163	34.1681	34.8141	35.0954	33.9572			12.8404	23.3304	144.337	250.771	360.224	466.312	574.994	683.311	790.209
12.8471	22.3748	36.0429	34.7144	36.1263	34.3547	34.9115	35.35	34.0707			12.8471	22.3748	144.079	250.786	360.234	466.499	575.091	683.566	790.322
12.8537	21.1996	35.5364	34.4911	35.8431	34.3315	34.7593	35.4595	33.9517			12.8537	21.1996	143.572	250.563	359.951	466.475	574.939	683.675	790.203
12.8604	19.8297	34.7139	33.9619	35.1919	34.0283	34.2872	35.3579	33.545			12.8604	19.8297	142.75	250.034	359.3	466.172	574.467	683.574	789.797
12.8671	18.3114	33.5345	33.0887	34.1172	33.389	33.4375	34.9817	32.8006			12.8671	18.3114	141.57	249.161	358.225	465.533	573.617	683.197	789.052
12.8737	16.7062	31.9821	31.8448	32.5941	32.3743	32.1848	34.2753	31.6851			12.8737	16.7062	140.018	247.917	356.702	464.518	572.365	682.491	787.937
12.8804	15.0846	30.0815	30.2408	30.6483	30.9685	30.5381	33.203	30.1966			12.8804	15.0846	138.117	246.313	354.756	463.112	570.718	681.419	786.448
12.8871	13.5227	27.8961	28.3148	28.361	29.1969	28.5442	31.7613	28.3781			12.8871	13.5227	135.932	244.387	352.469	461.341	568.724	679.977	784.63
12.8938	12.0882	25.5326	26.1516	25.855	27.132	26.2872	29.9782	26.3042			12.8938	12.0882	133.569	242.223	349.963	459.276	566.467	678.194	782.556
12.9004	10.8357	23.1216	23.8703	23.2747	24.8799	23.8966	27.9227	24.0804			12.9004	10.8357	131.158	239.942	347.383	457.024	564.076	676.138	780.332
12.9071	9.79145	20.7864	21.5898	20.7603	22.5627	21.5127	25.6882	21.8273			12.9071	9.79145	128.822	237.662	344.868	454.707	561.693	673.904	778.079
12.9138	8.9564	18.6384	19.4299	18.4415	20.3026	19.2574	23.3903	19.6609			12.9138	8.9564	126.674	235.502	342.549	452.446	559.437	671.606	775.913
12.9204	8.31811	16.7676	17.491	16.4234	18.2213	17.2356	21.1508	17.6865			12.9204	8.31811	124.804	233.563	340.531	450.365	557.415	669.367	773.938
12.9271	7.85774	15.2174	15.8435	14.7617	16.4106	15.5209	19.0825	15.9821			12.9271	7.85774	123.253	231.915	338.87	448.554	555.701	667.298	772.234
12.9337	7.54732	13.992	14.5151	13.4609	14.919	14.1432	17.2662	14.5883			12.9337	7.54732	122.028	230.587	337.569	447.063	554.323	665.482	770.84
12.9404	7.35722	13.075	13.5032	12.4976	13.7545	13.0956	15.7505	13.5079			12.9404	7.35722	121.111	229.575	336.605	445.898	553.275	663.966	769.76
12.9471	7.26455	12.4413	12.7818	11.841	12.902	12.3489	14.5525	12.7224			12.9471	7.26455	120.477	228.854	335.949	445.046	552.529	662.768	768.974
12.9537	7.25813	12.0549	12.3205	11.4555	12.3365	11.8699	13.6668	12.2058			12.9537	7.25813	120.091	228.392	335.563	444.48	552.05	661.883	768.458
12.9604	7.32666	11.8724	12.0822	11.2951	12.0238	11.6218	13.0683	11.9229			12.9604	7.32666	119.908	228.154	335.403	444.168	551.802	661.284	768.175
12.9671	7.45556	11.8622	12.032	11.315	11.9241	11.5689	12.7194	11.8334			12.9671	7.45556	119.898	228.104	335.423	444.068	551.749	660.935	768.085
12.9738	7.63539	12.0025	12.1413	11.4876	12.0009	11.6836	12.5788	11.9021			12.9738	7.63539	120.038	228.213	335.595	444.145	551.863	660.795	768.154
12.9804	7.87135	12.2697	12.3832	11.7934	12.2284	11.9426	12.6135	12.1076			12.9804	7.87135	120.306	228.455	335.901	444.372	552.122	660.829	768.359
12.9871	8.1655	12.6536	12.7518	12.2181	12.5936	12.3311	12.7975	12.4341			12.9871	8.1655	120.69	228.824	336.326	444.737	552.511	661.013	768.686
12.9938	8.52263	13.15	13.244	12.7561	13.0933	12.8483	13.117	12.8795			12.9938	8.52263	121.186	229.316	336.864	445.237	553.028	661.333	769.131
13.0004	8.95224	13.7718	13.8619	13.4118	13.7243	13.4968	13.5623	13.4421			13.0004	8.95224	121.808	229.934	337.52	445.868	553.677	661.778	769.694
13.0071	9.48155	14.5352	14.6167	14.2039	14.4968	14.287	14.136	14.1331			13.0071	9.48155	122.571	230.689	338.312	446.641	554.467	662.352	770.385
13.0137	10.1353	15.4731	15.5313	15.1526	15.439	15.2398	14.8522	14.9695			13.0137	10.1353	123.509	231.603	339.261	447.583	555.42	663.068	771.221
13.0204	10.9424	16.6386	16.6529	16.297	16.5994	16.3998	15.7375	15.984			13.0204	10.9424	124.675	232.725	340.405	448.743	556.58	663.953	772.236
13.0271	11.9463	18.0884	18.0317	17.6942	18.0342	17.8315	16.8348	17.2249			13.0271	11.9463	126.124	234.104	341.802	450.178	558.011	665.051	773.477
13.0337	13.2055	19.916	19.7463	19.4222	19.8165	19.6107	18.1889	18.7497			13.0337	13.2055	127.952	235.818	343.53	451.96	559.79	666.405	775.001
13.0404	14.8087	22.2426	21.9088	21.5954	22.0604	21.8531	19.8746	20.6523			13.0404	14.8087	130.279	237.981	345.703	454.204	562.033	668.09	776.904
13.0471	16.8584	25.2187	24.6565	24.3565	24.91	24.7041	21.9953	23.0625			13.0471	16.8584	133.255	240.728	348.464	457.054	564.884	670.211	779.314
13.0538	19.4777	29.0113	28.1525	27.8768	28.5342	28.3312	24.6876	26.1315			13.0538	19.4777	137.047	244.224	351.985	460.678	568.511	672.903	782.383
13.0604	22.7973	33.8012	32.5709	32.3433	33.1102	32.9116	28.1098	30.0271			13.0604	22.7973	141.837	248.643	356.451	465.254	573.091	676.326	786.279
13.0671	26.9425	39.7566	38.0896	37.9374	38.8122	38.6123	32.4437	34.9276			13.0671	26.9425	147.793	254.162	362.045	470.956	578.792	680.659	791.179
13.0738	31.9875	46.9475	44.8208	44.7793	45.751	45.5435	37.875	40.9954			13.0738	31.9875	154.983	260.893	368.887	477.895	585.723	686.091	797.247
13.0804	37.8762	55.2522	52.7326	52.8451	53.8809	53.6578	44.54	48.2884			13.0804	37.8762	163.288	268.805	376.953	486.025	593.838	692.756	804.54
13.0871	44.3503	64.2489	61.5429	61.8517	62.8881	62.6442	52.4356	56.6594			13.0871	44.3503	172.285	277.615	385.96	495.032	602.824	700.651	812.911
13.0938	50.8979	73.1544	70.6271	71.1645	72.1005	71.8355	61.302	65.6618			13.0938	50.8979	181.19	286.699	395.272	504.244	612.015	709.518	821.913
13.1004	56.7837	80.8667	79.006	79.7838	80.4929	80.2161	70.5467	74.4954			13.1004	56.7837	188.903	295.078	403.892	512.637	620.396	718.762	830.747
13.1071	61.1478	86.1567	85.4834	86.4717	86.8256	86.5511	79.2094	82.0571			13.1071	61.1478	194.193	301.555	410.58	518.969	626.731	727.425	838.309
13.1137	63.2139	87.9777	88.9028	90.03	89.9332	89.6747	86.083	87.1287			13.1137	63.2139	196.014	304.975	414.138	522.077	629.854	734.299	843.38
13.1204	62.506	85.7666	88.4607	89.6165	89.0426	88.8129	89.9547	88.6863			13.1204	62.506	193.803	304.533	413.724	521.186	628.993	738.17	844.938
13.1271	58.9977	79.6282	83.9531	85.0214	84.0163	83.8251	89.9445	86.2066			13.1271	58.9977	187.664	300.025	409.129	516.16	624.005	738.16	842.458
13.1337	53.1374	70.339	75.8731	76.753	75.4295	75.2773	85.7784	79.8398			13.1337	53.1374	178.375	291.945	400.861	507.573	615.457	733.994	836.092
13.1404	45.7359	59.1587	65.3056	65.9283	64.4368	64.3143	77.8848	70.3994			13.1404	45.7359	167.195	281.378	390.036	496.581	604.494	726.101	826.651
13.1471	37.7732	47.5188	53.65	53.9887	52.4923	52.386	67.3123	59.1536			13.1471	37.7732	155.555	269.722	378.097	484.636	592.566	715.528	815.405
13.1538	30.1547	36.6814	42.2819	42.3533	40.9857	40.879	55.4671	47.5306			13.1538	30.1547	144.717	258.354	366.461	473.13	581.059	703.683	803.782
13.1604	23.5321	27.4929	32.2565	32.1057	30.9459	30.8226	43.7795	36.7748			13.1604	23.5321	135.529	248.328	356.214	463.09	571.002	691.995	793.027
13.1671	18.2315	20.2989	24.1422	23.8248	22.8981	22.7466	33.3758	27.7034			13.1671	18.2315	128.335	240.214	347.933	455.042	562.926	681.592	783.955
13.1738	14.2787	15.0298	18.0324	17.6019	16.8926	16.7075	24.8893	20.6363			13.1738	14.2787	123.066	234.104	341.71	449.036	556.887	673.105	776.888
13.1804	11.4983	11.3784	13.703	13.1954	12.6717	12.4505	18.4568	15.4818			13.1804	11.4983	119.414	229.775	337.303	444.816	552.63	666.673	771.734
13.1871	9.63778	8.96412	10.7847	10.226	9.84592	9.58996	13.8707	11.9261			13.1871	9.63778	117	226.857	334.334	441.99	549.77	662.086	768.178
13.1937	8.45429	7.43389	8.89587	8.30945	8.03135	7.74843	10.7617	9.5801			13.1937	8.45429	115.47	224.968	332.417	440.175	547.928	658.977	765.832
13.2004	7.74452	6.51066	7.72421	7.12769	6.91838	6.6163	8.73967	8.08688			13.2004	7.74452	114.547	223.796	331.236	439.062	546.796	656.955	764.339
13.2071	7.3521	5.99696	7.03885	6.44507	6.27827	5.96026	7.47608	7.17472			13.2071	7.3521	114.033	223.111	330.553	438.422	546.14	655.692	763.426
13.2137	7.15841	5.75527	6.68414	6.09477	5.95291	5.62111	6.72592	6.65154			13.2137	7.15841	113.791	222.756	330.203	438.097	545.801	654.942	762.903
13.2204	7.08279	5.67062	6.53418	5.95436	5.81932	5.485	6.32271	6.38709			13.2204	7.08279	113.707	222.606	330.062	437.963	545.665	654.538	762.639
13.2271	7.05001	5.64415	6.4829	5.9156	5.77734	5.44923	6.13782	6.26895			13.2271	7.05001	113.68	222.555	330.023	437.921	545.629	654.354	762.521
13.2338	6.99721	5.5977	6.44457	5.88885	5.74309	5.42352	6.06547	6.20614			13.2338	6.99721	113.634	222.516	329.997	437.887	545.603	654.281	762.458
13.2404	6.87379	5.47553	6.34957	5.80351	5.65017	5.3399	6.01739	6.12659			13.2404	6.87379	113.511	222.421	329.911	437.794	545.52	654.233	762.378
13.2471	6.64735	5.24639	6.15619	5.61551	5.456	5.15798	5.91922	5.97692			13.2471	6.64735	113.282	222.228	329.723	437.6	545.338	654.135	762.229
13.2538	6.31342	4.90117	5.84627	5.30555	5.1434	4.86162	5.72596	5.72691			13.2538	6.31342	112.937	221.918	329.413	437.287	545.041	653.942	761.979
13.2604	5.88404	4.46187	5.43319	4.88074	4.72938	4.45975	5.41769	5.36858			13.2604	5.88404	112.498	221.505	328.989	436.873	544.64	653.633	761.62
13.2671	5.39224	3.97341	4.95474	4.37827	4.25152	3.98456	5.006	4.92542			13.2671	5.39224	112.009	221.027	328.486	436.395	544.164	653.222	761.177
13.2737	4.87331	3.48353	4.45723	3.84819	3.75281	3.48531	4.5214	4.43653			13.2737	4.87331	111.519	220.529	327.956	435.897	543.665	652.737	760.688
13.2804	4.37007	3.02851	3.98171	3.34368	3.27763	3.00769	4.00672	3.94568			13.2804	4.37007	111.064	220.054	327.452	435.421	543.187	652.222	760.197
13.2871	3.91501	2.63365	3.56014	2.90037	2.85763	2.5861	3.51017	3.48872			13.2871	3.91501	110.67	219.632	327.008	435.001	542.766	651.726	759.74
[truncated: 4,756 more rows]
