# Supplementary material for: Hydroxy acid conjugation to lipids increases structural and hydrolytic stability
Source: Nat Commun. 2026 Jul 27;17:6973. doi: 10.1038/s41467-026-75192-5 (PMC13408983; doi:10.1038/s41467-026-75192-5)
Supplement: Supplementary file 40 — Source data for Figure S225 [file 41467_2026_75192_MOESM40_ESM.xlsx]

## Sheet: Figures S225
Figures S225: HPLC chromatograms obtained for DA:LA reaction product at a 1:4 molar ratio following incubation at room temperature and rehydration in citrate buffer at pH 8.0
min	-12.3076	-11.8504	-11.1538	-13.3201	-16.8162	-19.2494	-8.60658	-9.99791
max	67.8468	81.5283	84.5195	85.6106	84.6669	84.947	83.519	82.0673
delta	80.1544	93.3787	95.6733	98.9308	101.483	104.196	92.1256	92.0653
F		1.2	2.4	3.6	4.8	6	7.2	8.4
RT [min]	t0	1 week	2 weeks	3 weeks	4weeks	5 weeks	6 weeks	7weeks			RT [min]	t0	1 week	2 weeks	3 weeks	4weeks	5 weeks	6 weeks	7weeks
0.00625	0.0603877	0.157383	0.0481876	0.0779504	-0.00424928	-0.00499923	-0.0230588	-0.0142103			0.00625	0.0603877	102.89	205.514	308.276	410.927	513.659	616.373	719.115
0.0129167	0.060746	0.148739	0.0333441	0.0722177	-0.00972078	-0.00694938	-0.0327141	-0.0150811			0.0129167	0.060746	102.881	205.499	308.27	410.921	513.657	616.364	719.114
0.0195833	0.0613118	0.140415	0.0154835	0.0691719	-0.0116294	-0.00578235	-0.0407314	-0.0137639			0.0195833	0.0613118	102.873	205.481	308.267	410.919	513.658	616.356	719.116
0.02625	0.0576585	0.133299	-0.00355293	0.067383	-0.0175597	-0.00809053	-0.0515372	-0.0148008			0.02625	0.0576585	102.866	205.462	308.266	410.913	513.656	616.345	719.114
0.0329167	0.0534802	0.126385	-0.0204812	0.065946	-0.0283258	-0.0143225	-0.0614376	-0.017332			0.0329167	0.0534802	102.859	205.445	308.264	410.903	513.649	616.335	719.112
0.0395833	0.0573169	0.125119	-0.0322376	0.0664726	-0.0329007	-0.017142	-0.0633229	-0.0176797			0.0395833	0.0573169	102.858	205.433	308.265	410.898	513.647	616.333	719.112
0.04625	0.0652254	0.132539	-0.0381683	0.0697525	-0.0306124	-0.0190482	-0.0616133	-0.019735			0.04625	0.0652254	102.865	205.427	308.268	410.9	513.645	616.335	719.11
0.0529167	0.0696593	0.140369	-0.0384454	0.0711329	-0.0334252	-0.0247049	-0.0638551	-0.0269454			0.0529167	0.0696593	102.873	205.427	308.269	410.898	513.639	616.333	719.102
0.0595833	0.0758602	0.147345	-0.0319455	0.0735786	-0.0412485	-0.029788	-0.0652836	-0.0369421			0.0595833	0.0758602	102.88	205.434	308.272	410.89	513.634	616.331	719.092
0.06625	0.0856824	0.154389	-0.0182264	0.0764075	-0.0447977	-0.0278344	-0.0649982	-0.0464568			0.06625	0.0856824	102.887	205.447	308.275	410.886	513.636	616.332	719.083
0.0729167	0.0964824	0.165384	-0.00246227	0.0765057	-0.0397724	-0.0211705	-0.0632581	-0.0548812			0.0729167	0.0964824	102.898	205.463	308.275	410.891	513.643	616.333	719.074
0.0795833	0.104714	0.178435	0.0134491	0.077573	-0.0364014	-0.0171313	-0.0659937	-0.0622452			0.0795833	0.104714	102.911	205.479	308.276	410.895	513.647	616.331	719.067
0.08625	0.113304	0.184491	0.0280883	0.0765266	-0.0383704	-0.0153052	-0.0717092	-0.0688375			0.08625	0.113304	102.917	205.494	308.275	410.893	513.648	616.325	719.06
0.0929167	0.124418	0.185142	0.0401838	0.0727769	-0.041398	-0.0130069	-0.0734695	-0.0743345			0.0929167	0.124418	102.918	205.506	308.271	410.89	513.651	616.323	719.055
0.0995833	0.133304	0.178522	0.0454844	0.0649244	-0.0432328	-0.012761	-0.0769811	-0.0804292			0.0995833	0.133304	102.911	205.511	308.263	410.888	513.651	616.32	719.049
0.10625	0.136308	0.167758	0.0394889	0.0532671	-0.0495255	-0.02251	-0.0830367	-0.0912671			0.10625	0.136308	102.901	205.505	308.252	410.882	513.641	616.314	719.038
0.112917	0.131086	0.15342	0.0241974	0.0444395	-0.0610396	-0.0409059	-0.0982725	-0.109548			0.112917	0.131086	102.886	205.49	308.243	410.87	513.623	616.298	719.02
0.119583	0.11885	0.138225	-0.00148831	0.0352246	-0.0769527	-0.0654427	-0.117661	-0.137882			0.119583	0.11885	102.871	205.464	308.233	410.854	513.598	616.279	718.991
0.12625	0.100052	0.124903	-0.0314997	0.0250135	-0.0913197	-0.0928673	-0.138843	-0.174177			0.12625	0.100052	102.858	205.434	308.223	410.84	513.571	616.258	718.955
0.132917	0.0752887	0.116244	-0.0601856	0.00884911	-0.103002	-0.122388	-0.161699	-0.213923			0.132917	0.0752887	102.849	205.405	308.207	410.828	513.541	616.235	718.915
0.139583	0.0554544	0.114785	-0.0792876	-0.00623354	-0.113283	-0.146903	-0.182487	-0.249163			0.139583	0.0554544	102.848	205.386	308.192	410.818	513.517	616.214	718.88
0.14625	0.0479963	0.117742	-0.0863446	-0.0121276	-0.116856	-0.157525	-0.199959	-0.276659			0.14625	0.0479963	102.85	205.379	308.186	410.814	513.506	616.197	718.853
0.152917	0.0559336	0.122361	-0.078864	-0.00823823	-0.114276	-0.156443	-0.205373	-0.290887			0.152917	0.0559336	102.855	205.387	308.19	410.817	513.507	616.191	718.838
0.159583	0.0712734	0.128536	-0.0626761	0.000393794	-0.107828	-0.152168	-0.201954	-0.289856			0.159583	0.0712734	102.861	205.403	308.199	410.823	513.512	616.195	718.839
0.16625	0.0823761	0.133984	-0.0486446	0.00835817	-0.105423	-0.149959	-0.19705	-0.277854			0.16625	0.0823761	102.867	205.417	308.207	410.826	513.514	616.199	718.851
0.172917	0.0907002	0.138502	-0.0384042	0.0152406	-0.10741	-0.145799	-0.192064	-0.263086			0.172917	0.0907002	102.871	205.427	308.214	410.824	513.518	616.204	718.866
0.179583	0.0930546	0.137646	-0.0340152	0.016438	-0.1129	-0.141842	-0.193525	-0.258306			0.179583	0.0930546	102.87	205.431	308.215	410.818	513.522	616.203	718.871
0.18625	0.0931066	0.133917	-0.0396515	0.00329289	-0.125623	-0.141787	-0.196334	-0.261589			0.18625	0.0931066	102.867	205.426	308.202	410.805	513.522	616.2	718.868
0.192917	0.0887026	0.130253	-0.0542835	-0.015921	-0.137744	-0.144281	-0.204075	-0.268327			0.192917	0.0887026	102.863	205.411	308.182	410.793	513.52	616.192	718.861
0.199583	0.082146	0.12488	-0.070146	-0.0327664	-0.14824	-0.142524	-0.211586	-0.277097			0.199583	0.082146	102.858	205.395	308.166	410.783	513.521	616.185	718.852
0.20625	0.0832973	0.120328	-0.0775592	-0.0443201	-0.153797	-0.136272	-0.219494	-0.285504			0.20625	0.0832973	102.853	205.388	308.154	410.777	513.528	616.177	718.844
0.212917	0.087775	0.114476	-0.0772121	-0.0495357	-0.157142	-0.132185	-0.230275	-0.29744			0.212917	0.087775	102.847	205.388	308.149	410.774	513.532	616.166	718.832
0.219583	0.0974486	0.111636	-0.0762379	-0.0490983	-0.157169	-0.132038	-0.236337	-0.310185			0.219583	0.0974486	102.844	205.389	308.149	410.774	513.532	616.16	718.819
0.22625	0.10256	0.108879	-0.0756568	-0.040851	-0.152413	-0.140012	-0.239809	-0.322895			0.22625	0.10256	102.842	205.39	308.157	410.779	513.524	616.157	718.806
0.232917	0.0992816	0.100568	-0.0782456	-0.0373878	-0.152083	-0.158345	-0.245948	-0.335538			0.232917	0.0992816	102.833	205.387	308.161	410.779	513.505	616.151	718.794
0.239583	0.0940347	0.0913035	-0.0827421	-0.0411281	-0.156883	-0.181699	-0.255964	-0.345492			0.239583	0.0940347	102.824	205.383	308.157	410.774	513.482	616.141	718.784
0.24625	0.0929804	0.0857106	-0.0878581	-0.0453715	-0.163964	-0.202339	-0.265601	-0.355239			0.24625	0.0929804	102.818	205.378	308.153	410.767	513.461	616.131	718.774
0.252917	0.094986	0.0834581	-0.092018	-0.0481523	-0.172446	-0.221294	-0.273132	-0.363679			0.252917	0.094986	102.816	205.373	308.15	410.759	513.442	616.123	718.766
0.259583	0.0932254	0.0759597	-0.0999932	-0.0506907	-0.185058	-0.237778	-0.282999	-0.370497			0.259583	0.0932254	102.809	205.366	308.148	410.746	513.426	616.114	718.759
0.26625	0.0879195	0.0658233	-0.110606	-0.0565007	-0.203283	-0.249777	-0.297365	-0.379186			0.26625	0.0879195	102.799	205.355	308.142	410.728	513.414	616.099	718.75
0.272917	0.0858588	0.0606692	-0.120529	-0.0626387	-0.221804	-0.256055	-0.3123	-0.390607			0.272917	0.0858588	102.793	205.345	308.136	410.709	513.408	616.084	718.739
0.279583	0.0850546	0.0595641	-0.132601	-0.0755264	-0.243945	-0.266648	-0.32741	-0.407412			0.279583	0.0850546	102.792	205.333	308.123	410.687	513.397	616.069	718.722
0.28625	0.0798327	0.0572159	-0.148301	-0.0960709	-0.267974	-0.278513	-0.342168	-0.423466			0.28625	0.0798327	102.79	205.317	308.102	410.663	513.385	616.054	718.706
0.292917	0.0710812	0.0551233	-0.16756	-0.11458	-0.285475	-0.289832	-0.356165	-0.434153			0.292917	0.0710812	102.788	205.298	308.084	410.646	513.374	616.04	718.695
0.299583	0.0618266	0.056292	-0.180219	-0.123812	-0.294425	-0.298867	-0.364943	-0.441352			0.299583	0.0618266	102.789	205.285	308.074	410.637	513.365	616.032	718.688
0.30625	0.0538217	0.0566694	-0.185564	-0.127133	-0.29666	-0.30936	-0.368656	-0.448699			0.30625	0.0538217	102.789	205.28	308.071	410.634	513.354	616.028	718.681
0.312917	0.0493562	0.0544383	-0.186841	-0.129492	-0.29978	-0.315483	-0.367876	-0.456233			0.312917	0.0493562	102.787	205.279	308.069	410.631	513.348	616.029	718.673
0.319583	0.046903	0.0555608	-0.183811	-0.124137	-0.299965	-0.313818	-0.369853	-0.461108			0.319583	0.046903	102.788	205.282	308.074	410.631	513.35	616.027	718.668
0.32625	0.045748	0.0609779	-0.176964	-0.110203	-0.300623	-0.30972	-0.374346	-0.460914			0.32625	0.045748	102.794	205.289	308.088	410.63	513.354	616.022	718.668
0.332917	0.0404691	0.0659766	-0.16815	-0.0984924	-0.306382	-0.31178	-0.383916	-0.466985			0.332917	0.0404691	102.799	205.297	308.1	410.625	513.352	616.013	718.662
0.339583	0.0382177	0.0721571	-0.164354	-0.0995839	-0.318107	-0.318291	-0.39332	-0.477244			0.339583	0.0382177	102.805	205.301	308.099	410.613	513.345	616.003	718.652
0.34625	0.0374475	0.0844949	-0.165368	-0.105538	-0.326542	-0.325652	-0.401243	-0.48775			0.34625	0.0374475	102.817	205.3	308.093	410.604	513.338	615.995	718.642
0.352917	0.0375268	0.0997296	-0.169207	-0.11084	-0.330409	-0.335585	-0.407362	-0.492936			0.352917	0.0375268	102.832	205.296	308.087	410.601	513.328	615.989	718.636
0.359583	0.035501	0.109144	-0.174097	-0.115356	-0.331219	-0.348805	-0.410819	-0.492828			0.359583	0.035501	102.842	205.291	308.083	410.6	513.315	615.986	718.636
0.36625	0.0306986	0.107214	-0.185564	-0.125363	-0.33011	-0.362933	-0.415144	-0.497873			0.36625	0.0306986	102.84	205.28	308.073	410.601	513.301	615.981	718.631
0.372917	0.0264432	0.0958162	-0.203638	-0.142165	-0.330196	-0.373542	-0.417969	-0.507831			0.372917	0.0264432	102.829	205.262	308.056	410.601	513.29	615.979	718.621
0.379583	0.0228536	0.0783355	-0.223026	-0.158022	-0.334507	-0.377209	-0.423466	-0.522137			0.379583	0.0228536	102.811	205.242	308.04	410.597	513.287	615.973	718.607
0.38625	0.0195752	0.0593763	-0.239601	-0.167265	-0.346033	-0.377646	-0.43342	-0.53649			0.38625	0.0195752	102.792	205.226	308.031	410.585	513.286	615.963	718.593
0.392917	0.0158037	0.04111	-0.25596	-0.170855	-0.360229	-0.376582	-0.450543	-0.554309			0.392917	0.0158037	102.774	205.21	308.027	410.571	513.287	615.946	718.575
0.399583	0.0161637	0.02566	-0.269502	-0.177284	-0.373189	-0.375125	-0.466872	-0.574934			0.399583	0.0161637	102.758	205.196	308.021	410.558	513.289	615.93	718.554
0.40625	0.0216813	0.0179137	-0.273911	-0.18235	-0.382166	-0.370838	-0.476614	-0.591289			0.40625	0.0216813	102.751	205.192	308.016	410.549	513.293	615.92	718.538
0.412917	0.0281815	0.020383	-0.26858	-0.183362	-0.389775	-0.372247	-0.483465	-0.600501			0.412917	0.0281815	102.753	205.197	308.015	410.541	513.292	615.913	718.529
0.419583	0.0275278	0.0247817	-0.263228	-0.185358	-0.397888	-0.382948	-0.49747	-0.606959			0.419583	0.0275278	102.758	205.202	308.013	410.533	513.281	615.899	718.522
0.42625	0.022636	0.0256442	-0.263796	-0.196459	-0.406928	-0.401514	-0.513806	-0.611812			0.42625	0.022636	102.758	205.202	308.002	410.524	513.262	615.883	718.517
0.432917	0.0181843	0.0238901	-0.265073	-0.210017	-0.41767	-0.423538	-0.527317	-0.613702			0.432917	0.0181843	102.757	205.2	307.988	410.513	513.24	615.869	718.516
0.439583	0.0109107	0.0184828	-0.265712	-0.221006	-0.431241	-0.447814	-0.536975	-0.618052			0.439583	0.0109107	102.751	205.2	307.977	410.5	513.216	615.86	718.511
0.44625	0.00393248	0.0098919	-0.268581	-0.229697	-0.44707	-0.472066	-0.545384	-0.628212			0.44625	0.00393248	102.743	205.197	307.969	410.484	513.192	615.851	718.501
0.452917	-0.000296693	0.000789663	-0.273392	-0.236613	-0.459641	-0.49214	-0.556766	-0.642272			0.452917	-0.000296693	102.734	205.192	307.962	410.471	513.172	615.84	718.487
0.459583	0.00133639	-0.005586	-0.276906	-0.24463	-0.467916	-0.507457	-0.567053	-0.6543			0.459583	0.00133639	102.727	205.189	307.954	410.463	513.156	615.829	718.475
0.46625	0.00899313	-0.00960027	-0.276629	-0.249203	-0.470382	-0.516529	-0.576086	-0.668284			0.46625	0.00899313	102.723	205.189	307.949	410.461	513.147	615.82	718.461
0.472917	0.0123619	-0.0149889	-0.279634	-0.254216	-0.473127	-0.525968	-0.585592	-0.687066			0.472917	0.0123619	102.718	205.186	307.944	410.458	513.138	615.811	718.442
0.479583	0.0155886	-0.0199804	-0.286056	-0.260626	-0.479396	-0.535719	-0.598578	-0.707108			0.479583	0.0155886	102.713	205.179	307.938	410.452	513.128	615.798	718.422
0.48625	0.0129723	-0.0207904	-0.292588	-0.26422	-0.483148	-0.548085	-0.617406	-0.722749			0.48625	0.0129723	102.712	205.173	307.934	410.448	513.116	615.779	718.407
0.492917	0.00686927	-0.0192915	-0.30301	-0.265241	-0.488597	-0.563325	-0.63543	-0.734254			0.492917	0.00686927	102.713	205.163	307.933	410.442	513.1	615.761	718.395
0.499583	0.00315534	-0.0136329	-0.310702	-0.261303	-0.492048	-0.572582	-0.647251	-0.742208			0.499583	0.00315534	102.719	205.155	307.937	410.439	513.091	615.749	718.387
0.50625	-0.000523183	-0.00604045	-0.31217	-0.253877	-0.492502	-0.575915	-0.654744	-0.743925			0.50625	-0.000523183	102.727	205.153	307.944	410.439	513.088	615.742	718.385
0.512917	-0.00310499	0.00387227	-0.304641	-0.247899	-0.489328	-0.578322	-0.663048	-0.743699			0.512917	-0.00310499	102.737	205.161	307.95	410.442	513.085	615.733	718.386
0.519583	-0.010671	0.00951682	-0.299474	-0.245197	-0.484672	-0.583572	-0.675859	-0.747583			0.519583	-0.010671	102.742	205.166	307.953	410.446	513.08	615.721	718.382
0.52625	-0.019003	0.00814234	-0.302755	-0.249157	-0.486374	-0.589112	-0.686098	-0.756096			0.52625	-0.019003	102.741	205.163	307.949	410.445	513.075	615.71	718.373
0.532917	-0.0271227	0.0017605	-0.308184	-0.253736	-0.488523	-0.592836	-0.692311	-0.765399			0.532917	-0.0271227	102.735	205.157	307.945	410.443	513.071	615.704	718.364
0.539583	-0.0398316	-0.00890164	-0.314554	-0.261592	-0.497613	-0.603261	-0.700728	-0.776985			0.539583	-0.0398316	102.724	205.151	307.937	410.433	513.061	615.696	718.352
0.54625	-0.0548249	-0.0223527	-0.325621	-0.275047	-0.515214	-0.621444	-0.713337	-0.793363			0.54625	-0.0548249	102.71	205.14	307.923	410.416	513.042	615.683	718.336
0.552917	-0.0639066	-0.0372936	-0.341516	-0.293143	-0.537532	-0.637491	-0.722896	-0.808974			0.552917	-0.0639066	102.695	205.124	307.905	410.393	513.026	615.674	718.32
0.559583	-0.062643	-0.0479157	-0.355476	-0.312068	-0.55655	-0.643179	-0.727831	-0.815765			0.559583	-0.062643	102.685	205.11	307.886	410.374	513.021	615.669	718.314
0.56625	-0.0523111	-0.0537447	-0.368934	-0.327481	-0.574306	-0.644663	-0.736096	-0.818964			0.56625	-0.0523111	102.679	205.097	307.871	410.357	513.019	615.66	718.31
0.572917	-0.0369275	-0.0575371	-0.380833	-0.343011	-0.59563	-0.652239	-0.749799	-0.825667			0.572917	-0.0369275	102.675	205.085	307.855	410.335	513.012	615.647	718.304
0.579583	-0.0164012	-0.0591343	-0.389582	-0.354845	-0.612486	-0.663859	-0.761698	-0.834393			0.579583	-0.0164012	102.674	205.076	307.843	410.319	513	615.635	718.295
0.58625	-0.000238742	-0.05659	-0.397052	-0.362756	-0.62277	-0.680942	-0.772238	-0.849808			0.58625	-0.000238742	102.676	205.068	307.836	410.308	512.983	615.624	718.279
0.592917	0.00472885	-0.0565434	-0.410357	-0.371304	-0.633377	-0.702949	-0.784913	-0.870475			0.592917	0.00472885	102.676	205.055	307.827	410.298	512.961	615.612	718.259
0.599583	-0.000697107	-0.0619107	-0.431459	-0.381128	-0.650141	-0.730153	-0.800353	-0.895869			0.599583	-0.000697107	102.671	205.034	307.817	410.281	512.934	615.596	718.233
0.60625	-0.0100762	-0.068844	-0.44936	-0.394007	-0.672026	-0.758258	-0.814501	-0.920428			0.60625	-0.0100762	102.664	205.016	307.804	410.259	512.906	615.582	718.209
0.612917	-0.0209774	-0.0729209	-0.464404	-0.406234	-0.688995	-0.780098	-0.825402	-0.941735			0.612917	-0.0209774	102.66	205.001	307.792	410.242	512.884	615.571	718.188
0.619583	-0.0321202	-0.079091	-0.477727	-0.422459	-0.703305	-0.797968	-0.837021	-0.960174			0.619583	-0.0321202	102.654	204.988	307.776	410.228	512.866	615.56	718.169
0.62625	-0.0388797	-0.0929382	-0.489667	-0.438466	-0.716849	-0.807272	-0.846165	-0.969761			0.62625	-0.0388797	102.64	204.976	307.76	410.214	512.857	615.55	718.16
0.632917	-0.0354465	-0.106772	-0.495394	-0.447797	-0.729274	-0.804967	-0.852269	-0.971677			0.632917	-0.0354465	102.626	204.97	307.75	410.202	512.859	615.544	718.158
0.639583	-0.030859	-0.113932	-0.491587	-0.451014	-0.735844	-0.798727	-0.860079	-0.976016			0.639583	-0.030859	102.619	204.974	307.747	410.195	512.865	615.536	718.153
0.64625	-0.0334688	-0.118666	-0.488691	-0.457161	-0.74088	-0.79915	-0.87461	-0.990622			0.64625	-0.0334688	102.614	204.977	307.741	410.19	512.865	615.522	718.139
0.652917	-0.039997	-0.129043	-0.490009	-0.466745	-0.750116	-0.806701	-0.894489	-1.01351			0.652917	-0.039997	102.604	204.976	307.732	410.181	512.857	615.502	718.116
0.659583	-0.0422631	-0.138864	-0.492677	-0.476256	-0.76324	-0.814012	-0.911537	-1.03424			0.659583	-0.0422631	102.594	204.973	307.722	410.168	512.85	615.485	718.095
0.66625	-0.0421917	-0.139252	-0.492112	-0.48308	-0.772197	-0.82305	-0.92434	-1.04967			0.66625	-0.0421917	102.594	204.973	307.715	410.159	512.841	615.472	718.08
0.672917	-0.0464488	-0.136041	-0.493192	-0.491127	-0.777106	-0.841867	-0.938611	-1.06418			0.672917	-0.0464488	102.597	204.972	307.707	410.154	512.822	615.458	718.065
0.679583	-0.0506174	-0.136625	-0.498544	-0.505158	-0.785892	-0.866302	-0.952316	-1.07615			0.679583	-0.0506174	102.596	204.967	307.693	410.145	512.797	615.444	718.053
0.68625	-0.0476497	-0.142242	-0.502731	-0.516112	-0.794596	-0.884154	-0.963177	-1.0837			0.68625	-0.0476497	102.591	204.963	307.682	410.136	512.78	615.433	718.046
0.692917	-0.0435054	-0.146854	-0.504482	-0.521175	-0.799962	-0.89426	-0.968569	-1.08615			0.692917	-0.0435054	102.586	204.961	307.677	410.131	512.77	615.428	718.043
0.699583	-0.043379	-0.151554	-0.507275	-0.52223	-0.799351	-0.901883	-0.974642	-1.08926			0.699583	-0.043379	102.581	204.958	307.676	410.132	512.762	615.422	718.04
0.70625	-0.0488664	-0.15929	-0.513104	-0.524712	-0.799782	-0.912947	-0.985375	-1.09756			0.70625	-0.0488664	102.573	204.952	307.674	410.131	512.751	615.411	718.032
0.712917	-0.0542296	-0.165048	-0.517908	-0.532251	-0.800553	-0.922811	-1.00075	-1.10689			0.712917	-0.0542296	102.568	204.948	307.666	410.13	512.741	615.396	718.022
0.719583	-0.056924	-0.163718	-0.521346	-0.538912	-0.796588	-0.929304	-1.01584	-1.11674			0.719583	-0.056924	102.569	204.944	307.659	410.134	512.734	615.381	718.013
0.72625	-0.060601	-0.159303	-0.525037	-0.545456	-0.79279	-0.937061	-1.02858	-1.12599			0.72625	-0.060601	102.573	204.94	307.653	410.138	512.727	615.368	718.003
0.732917	-0.0631143	-0.159887	-0.527529	-0.551261	-0.795907	-0.94708	-1.03777	-1.13336			0.732917	-0.0631143	102.573	204.938	307.647	410.135	512.717	615.359	717.996
0.739583	-0.0678658	-0.167137	-0.528103	-0.561108	-0.812524	-0.959912	-1.04634	-1.14039			0.739583	-0.0678658	102.566	204.937	307.637	410.119	512.704	615.35	717.989
0.74625	-0.0716766	-0.175991	-0.532188	-0.572001	-0.836728	-0.973281	-1.05301	-1.15049			0.74625	-0.0716766	102.557	204.933	307.626	410.094	512.691	615.344	717.979
0.752917	-0.0718286	-0.185887	-0.540177	-0.579758	-0.861719	-0.987625	-1.06079	-1.16413			0.752917	-0.0718286	102.547	204.925	307.619	410.069	512.676	615.336	717.965
0.759583	-0.0708024	-0.198804	-0.55071	-0.584333	-0.883544	-1.00182	-1.07073	-1.17824			0.759583	-0.0708024	102.534	204.915	307.614	410.047	512.662	615.326	717.951
0.76625	-0.0688761	-0.213605	-0.557881	-0.587696	-0.90312	-1.01563	-1.08454	-1.19206			0.76625	-0.0688761	102.519	204.908	307.611	410.028	512.648	615.312	717.937
0.772917	-0.0702276	-0.222341	-0.568524	-0.598724	-0.920375	-1.02935	-1.10306	-1.20809			0.772917	-0.0702276	102.51	204.897	307.6	410.011	512.634	615.293	717.921
0.779583	-0.0728556	-0.223804	-0.582862	-0.616885	-0.931387	-1.04253	-1.12285	-1.2271			0.779583	-0.0728556	102.509	204.883	307.581	410	512.621	615.274	717.902
0.78625	-0.0769675	-0.222616	-0.596933	-0.63563	-0.938564	-1.04867	-1.14413	-1.2454			0.78625	-0.0769675	102.51	204.869	307.563	409.992	512.615	615.252	717.884
0.792917	-0.0815208	-0.22656	-0.608507	-0.649254	-0.947845	-1.04947	-1.16394	-1.26396			0.792917	-0.0815208	102.506	204.857	307.549	409.983	512.614	615.233	717.865
0.799583	-0.085478	-0.233321	-0.618129	-0.6627	-0.960185	-1.04934	-1.17648	-1.28188			0.799583	-0.085478	102.499	204.847	307.536	409.971	512.614	615.22	717.847
0.80625	-0.0880733	-0.23403	-0.62456	-0.675925	-0.967966	-1.05359	-1.18194	-1.29656			0.80625	-0.0880733	102.499	204.841	307.522	409.963	512.61	615.215	717.833
0.812917	-0.0875349	-0.229732	-0.625507	-0.686636	-0.967468	-1.06169	-1.18378	-1.30583			0.812917	-0.0875349	102.503	204.84	307.512	409.964	512.602	615.213	717.823
0.819583	-0.0900592	-0.226226	-0.62677	-0.696158	-0.965778	-1.07428	-1.19346	-1.31617			0.819583	-0.0900592	102.507	204.839	307.502	409.965	512.59	615.203	717.813
0.82625	-0.0963633	-0.230103	-0.636368	-0.709334	-0.973637	-1.09315	-1.21073	-1.32961			0.82625	-0.0963633	102.503	204.829	307.489	409.957	512.571	615.186	717.8
0.832917	-0.106873	-0.237092	-0.650987	-0.728163	-0.985517	-1.1165	-1.22887	-1.34329			0.832917	-0.106873	102.496	204.815	307.47	409.946	512.547	615.168	717.786
0.839583	-0.118432	-0.24177	-0.662817	-0.74703	-0.994743	-1.14065	-1.24329	-1.35637			0.839583	-0.118432	102.491	204.803	307.451	409.936	512.523	615.153	717.773
0.84625	-0.128492	-0.246876	-0.671262	-0.763145	-0.997802	-1.15506	-1.25383	-1.37096			0.84625	-0.128492	102.486	204.794	307.435	409.933	512.509	615.143	717.758
0.852917	-0.136898	-0.257351	-0.678398	-0.772841	-1.00043	-1.16289	-1.26652	-1.39097			0.852917	-0.136898	102.475	204.787	307.425	409.931	512.501	615.13	717.738
0.859583	-0.141591	-0.272404	-0.684391	-0.776637	-1.00562	-1.16724	-1.27742	-1.4118			0.859583	-0.141591	102.46	204.781	307.422	409.925	512.497	615.119	717.718
0.86625	-0.147252	-0.282224	-0.685629	-0.777225	-1.008	-1.17387	-1.28308	-1.4304			0.86625	-0.147252	102.451	204.78	307.421	409.923	512.49	615.113	717.699
0.872917	-0.156672	-0.289506	-0.689573	-0.778872	-1.01071	-1.18775	-1.29345	-1.4509			0.872917	-0.156672	102.443	204.776	307.419	409.92	512.476	615.103	717.678
0.879583	-0.171476	-0.302207	-0.704657	-0.78731	-1.02295	-1.20933	-1.31493	-1.47593			0.879583	-0.171476	102.431	204.761	307.411	409.908	512.454	615.082	717.653
0.88625	-0.18259	-0.32157	-0.726405	-0.803128	-1.04936	-1.23396	-1.3394	-1.50083			0.88625	-0.18259	102.411	204.739	307.395	409.882	512.43	615.057	717.628
0.892917	-0.188274	-0.33566	-0.746217	-0.819046	-1.07835	-1.25474	-1.35414	-1.51605			0.892917	-0.188274	102.397	204.719	307.379	409.853	512.409	615.042	717.613
0.899583	-0.193685	-0.342674	-0.762291	-0.830129	-1.10348	-1.27313	-1.36098	-1.5266			0.899583	-0.193685	102.39	204.703	307.368	409.828	512.391	615.036	717.603
0.90625	-0.200942	-0.349092	-0.776338	-0.838756	-1.12551	-1.2942	-1.36919	-1.53662			0.90625	-0.200942	102.384	204.689	307.36	409.806	512.37	615.027	717.593
0.912917	-0.203964	-0.353806	-0.785344	-0.849821	-1.14545	-1.31045	-1.37508	-1.54305			0.912917	-0.203964	102.379	204.68	307.348	409.786	512.353	615.021	717.586
0.919583	-0.20035	-0.349131	-0.784006	-0.860112	-1.15488	-1.31283	-1.37432	-1.54175			0.919583	-0.20035	102.384	204.682	307.338	409.776	512.351	615.022	717.588
0.92625	-0.198814	-0.33565	-0.779109	-0.863021	-1.15532	-1.30972	-1.37469	-1.53746			0.92625	-0.198814	102.397	204.686	307.335	409.776	512.354	615.022	717.592
0.932917	-0.205164	-0.324992	-0.776557	-0.861898	-1.15354	-1.31184	-1.38534	-1.54116			0.932917	-0.205164	102.408	204.689	307.336	409.777	512.352	615.011	717.588
0.939583	-0.21374	-0.323233	-0.778612	-0.865577	-1.15764	-1.32447	-1.40965	-1.55227			0.939583	-0.21374	102.41	204.687	307.333	409.773	512.339	614.987	717.577
0.94625	-0.214842	-0.325533	-0.782343	-0.876658	-1.1663	-1.33436	-1.43507	-1.56684			0.94625	-0.214842	102.407	204.683	307.322	409.765	512.329	614.961	717.562
0.952917	-0.209202	-0.328743	-0.784122	-0.885615	-1.1789	-1.33928	-1.45565	-1.57908			0.952917	-0.209202	102.404	204.681	307.313	409.752	512.325	614.941	717.55
0.959583	-0.205986	-0.337144	-0.785848	-0.887127	-1.19525	-1.34738	-1.4739	-1.59267			0.959583	-0.205986	102.396	204.68	307.311	409.736	512.316	614.923	717.537
0.96625	-0.207133	-0.351996	-0.790686	-0.887913	-1.21282	-1.36096	-1.49269	-1.61054			0.96625	-0.207133	102.381	204.675	307.31	409.718	512.303	614.904	717.519
0.972917	-0.205082	-0.361121	-0.79695	-0.895652	-1.22659	-1.37681	-1.50732	-1.62689			0.972917	-0.205082	102.372	204.669	307.303	409.704	512.287	614.889	717.502
0.979583	-0.198704	-0.362363	-0.802007	-0.908177	-1.23456	-1.38679	-1.5143	-1.63676			0.979583	-0.198704	102.37	204.664	307.29	409.696	512.277	614.882	717.493
0.98625	-0.193513	-0.364426	-0.8055	-0.917668	-1.2398	-1.39565	-1.5215	-1.64421			0.98625	-0.193513	102.368	204.66	307.281	409.691	512.268	614.875	717.485
0.992917	-0.194525	-0.373316	-0.815344	-0.923497	-1.24028	-1.4111	-1.53539	-1.65798			0.992917	-0.194525	102.359	204.65	307.275	409.691	512.253	614.861	717.471
0.999583	-0.199604	-0.385421	-0.834125	-0.929888	-1.2397	-1.43281	-1.55144	-1.67431			0.999583	-0.199604	102.347	204.631	307.268	409.691	512.231	614.845	717.455
1.00625	-0.207067	-0.39627	-0.855941	-0.941983	-1.24136	-1.45404	-1.56653	-1.69017			1.00625	-0.207067	102.336	204.61	307.256	409.69	512.21	614.83	717.439
1.01292	-0.21896	-0.407028	-0.879574	-0.956911	-1.25157	-1.47355	-1.58033	-1.70773			1.01292	-0.21896	102.326	204.586	307.241	409.679	512.19	614.816	717.422
1.01958	-0.231503	-0.416468	-0.902842	-0.974065	-1.26727	-1.49245	-1.59478	-1.72689			1.01958	-0.231503	102.316	204.563	307.224	409.664	512.171	614.802	717.402
1.02625	-0.239306	-0.415539	-0.925278	-0.989426	-1.27944	-1.50875	-1.60068	-1.74016			1.02625	-0.239306	102.317	204.54	307.209	409.652	512.155	614.796	717.389
1.03292	-0.241131	-0.405054	-0.938635	-1.00224	-1.28765	-1.51503	-1.59869	-1.7454			1.03292	-0.241131	102.328	204.527	307.196	409.643	512.149	614.798	717.384
1.03958	-0.240007	-0.39137	-0.943547	-1.01345	-1.29643	-1.51243	-1.59565	-1.7513			1.03958	-0.240007	102.341	204.522	307.185	409.635	512.151	614.801	717.378
1.04625	-0.236099	-0.382759	-0.938751	-1.0208	-1.30815	-1.50979	-1.59556	-1.76173			1.04625	-0.236099	102.35	204.527	307.177	409.623	512.154	614.801	717.368
1.05292	-0.231496	-0.380931	-0.92834	-1.0258	-1.31818	-1.51349	-1.60145	-1.7806			1.05292	-0.231496	102.352	204.537	307.172	409.613	512.15	614.795	717.349
1.05958	-0.230116	-0.386512	-0.923431	-1.0303	-1.32623	-1.52532	-1.61056	-1.80022			1.05958	-0.230116	102.346	204.542	307.168	409.605	512.138	614.786	717.329
1.06625	-0.234081	-0.397754	-0.922752	-1.03691	-1.33248	-1.53977	-1.62454	-1.81796			1.06625	-0.234081	102.335	204.543	307.161	409.599	512.124	614.772	717.311
1.07292	-0.239836	-0.410674	-0.92232	-1.04512	-1.34005	-1.55622	-1.63935	-1.82862			1.07292	-0.239836	102.322	204.543	307.153	409.591	512.108	614.757	717.301
1.07958	-0.246887	-0.421096	-0.916053	-1.05335	-1.34487	-1.5766	-1.65308	-1.83419			1.07958	-0.246887	102.312	204.549	307.145	409.586	512.087	614.743	717.295
1.08625	-0.253822	-0.429492	-0.914912	-1.0635	-1.35077	-1.59586	-1.67003	-1.83759			1.08625	-0.253822	102.303	204.551	307.135	409.58	512.068	614.727	717.292
1.09292	-0.258022	-0.438048	-0.921561	-1.07183	-1.36109	-1.60955	-1.6871	-1.83926			1.09292	-0.258022	102.295	204.544	307.126	409.57	512.054	614.709	717.29
1.09958	-0.257719	-0.451379	-0.92917	-1.0771	-1.37827	-1.61645	-1.7011	-1.84244			1.09958	-0.257719	102.281	204.536	307.121	409.553	512.047	614.695	717.287
1.10625	-0.254527	-0.468638	-0.932124	-1.0812	-1.4009	-1.61904	-1.70888	-1.85181			1.10625	-0.254527	102.264	204.533	307.117	409.53	512.045	614.688	717.277
1.11292	-0.250107	-0.479904	-0.935284	-1.08872	-1.42127	-1.62031	-1.71781	-1.86784			1.11292	-0.250107	102.253	204.53	307.11	409.51	512.043	614.679	717.261
1.11958	-0.246001	-0.489891	-0.946224	-1.10131	-1.43728	-1.62517	-1.73087	-1.88775			1.11958	-0.246001	102.243	204.519	307.097	409.494	512.039	614.666	717.242
1.12625	-0.24331	-0.501374	-0.957707	-1.11588	-1.4486	-1.63526	-1.74487	-1.90624			1.12625	-0.24331	102.231	204.508	307.082	409.482	512.029	614.652	717.223
1.13292	-0.243919	-0.516836	-0.96554	-1.13101	-1.45955	-1.64969	-1.76169	-1.92155			1.13292	-0.243919	102.216	204.5	307.067	409.471	512.014	614.635	717.208
1.13958	-0.246773	-0.524963	-0.967945	-1.14732	-1.47044	-1.66132	-1.77837	-1.93169			1.13958	-0.246773	102.208	204.498	307.051	409.461	512.002	614.618	717.198
1.14625	-0.24927	-0.522253	-0.972388	-1.15898	-1.48015	-1.67086	-1.79899	-1.94345			1.14625	-0.24927	102.211	204.493	307.039	409.451	511.993	614.598	717.186
1.15292	-0.254323	-0.52216	-0.981831	-1.16942	-1.49312	-1.68202	-1.82026	-1.96488			1.15292	-0.254323	102.211	204.484	307.029	409.438	511.982	614.576	717.164
1.15958	-0.262018	-0.525415	-0.993669	-1.17947	-1.50839	-1.69369	-1.83701	-1.98683			1.15958	-0.262018	102.207	204.472	307.019	409.423	511.97	614.56	717.142
1.16625	-0.271061	-0.527379	-1.00708	-1.18979	-1.51848	-1.70208	-1.84844	-1.99867			1.16625	-0.271061	102.205	204.458	307.008	409.413	511.962	614.548	717.131
1.17292	-0.276605	-0.524536	-1.02188	-1.19694	-1.51768	-1.70779	-1.85446	-2.00192			1.17292	-0.276605	102.208	204.444	307.001	409.413	511.956	614.542	717.127
1.17958	-0.280919	-0.525351	-1.037	-1.2003	-1.50776	-1.71658	-1.86259	-2.00686			1.17958	-0.280919	102.207	204.429	306.998	409.423	511.947	614.534	717.122
1.18625	-0.286742	-0.53456	-1.0505	-1.20655	-1.50006	-1.73306	-1.87366	-2.01506			1.18625	-0.286742	102.198	204.415	306.992	409.431	511.931	614.523	717.114
1.19292	-0.293678	-0.546812	-1.06037	-1.21632	-1.50336	-1.75183	-1.88393	-2.02026			1.19292	-0.293678	102.186	204.405	306.982	409.428	511.912	614.513	717.109
1.19958	-0.298348	-0.558009	-1.06679	-1.226	-1.51594	-1.76649	-1.89384	-2.02343			1.19958	-0.298348	102.175	204.399	306.972	409.415	511.897	614.503	717.106
1.20625	-0.303177	-0.567378	-1.06996	-1.23664	-1.53473	-1.78228	-1.91012	-2.03346			1.20625	-0.303177	102.165	204.396	306.962	409.396	511.882	614.486	717.096
1.21292	-0.308112	-0.572081	-1.06894	-1.24835	-1.55398	-1.79933	-1.93174	-2.05232			1.21292	-0.308112	102.161	204.397	306.95	409.377	511.864	614.465	717.077
1.21958	-0.310014	-0.572597	-1.06374	-1.25815	-1.57117	-1.81286	-1.95081	-2.07054			1.21958	-0.310014	102.16	204.402	306.94	409.36	511.851	614.446	717.059
1.22625	-0.311302	-0.575354	-1.0603	-1.26402	-1.58505	-1.82187	-1.96736	-2.08399			1.22625	-0.311302	102.157	204.405	306.934	409.346	511.842	614.429	717.045
1.23292	-0.310385	-0.578675	-1.0598	-1.26785	-1.59444	-1.82865	-1.9817	-2.08956			1.23292	-0.310385	102.154	204.406	306.93	409.337	511.835	614.415	717.04
1.23958	-0.310534	-0.580864	-1.06295	-1.27336	-1.59819	-1.84152	-1.99663	-2.09539			1.23958	-0.310534	102.152	204.403	306.925	409.333	511.822	614.4	717.034
1.24625	-0.308827	-0.581748	-1.06717	-1.28009	-1.60251	-1.85505	-2.00303	-2.10465			1.24625	-0.308827	102.151	204.398	306.918	409.329	511.809	614.394	717.025
1.25292	-0.308069	-0.582892	-1.07499	-1.28695	-1.6068	-1.86626	-2.00847	-2.1174			1.25292	-0.308069	102.15	204.391	306.911	409.324	511.798	614.388	717.012
1.25958	-0.312061	-0.584451	-1.08894	-1.29949	-1.61538	-1.8744	-2.01723	-2.13328			1.25958	-0.312061	102.148	204.377	306.899	409.316	511.789	614.379	716.996
1.26625	-0.315997	-0.580671	-1.10281	-1.31532	-1.6231	-1.88173	-2.02737	-2.14741			1.26625	-0.315997	102.152	204.363	306.883	409.308	511.782	614.369	716.982
1.27292	-0.321564	-0.577807	-1.11663	-1.33008	-1.62975	-1.89594	-2.04009	-2.1636			1.27292	-0.321564	102.155	204.349	306.868	409.301	511.768	614.356	716.966
1.27958	-0.327263	-0.581328	-1.12826	-1.34193	-1.63804	-1.91233	-2.0496	-2.17615			1.27958	-0.327263	102.151	204.337	306.856	409.293	511.751	614.347	716.953
1.28625	-0.336153	-0.590233	-1.13907	-1.34985	-1.645	-1.93021	-2.0604	-2.18481			1.28625	-0.336153	102.143	204.326	306.848	409.286	511.734	614.336	716.944
1.29292	-0.344417	-0.602639	-1.14909	-1.35753	-1.65649	-1.94854	-2.06914	-2.19181			1.29292	-0.344417	102.13	204.316	306.841	409.275	511.715	614.327	716.937
1.29958	-0.350942	-0.615786	-1.1589	-1.36504	-1.67207	-1.96886	-2.07948	-2.19969			1.29958	-0.350942	102.117	204.307	306.833	409.259	511.695	614.317	716.93
1.30625	-0.35953	-0.629636	-1.16989	-1.37719	-1.68956	-1.99029	-2.09522	-2.211			1.30625	-0.35953	102.103	204.296	306.821	409.241	511.673	614.301	716.918
1.31292	-0.3652	-0.63966	-1.17801	-1.39179	-1.70359	-2.00649	-2.10899	-2.22208			1.31292	-0.3652	102.093	204.288	306.806	409.227	511.657	614.288	716.907
1.31958	-0.368732	-0.640975	-1.18457	-1.40737	-1.71647	-2.01846	-2.12588	-2.23942			1.31958	-0.368732	102.092	204.281	306.791	409.215	511.645	614.271	716.89
1.32625	-0.367081	-0.641155	-1.19238	-1.42596	-1.73737	-2.02324	-2.14282	-2.26038			1.32625	-0.367081	102.092	204.273	306.772	409.194	511.641	614.254	716.869
1.33292	-0.362721	-0.642028	-1.19945	-1.44619	-1.75687	-2.01964	-2.15992	-2.27736			1.33292	-0.362721	102.091	204.266	306.752	409.174	511.644	614.237	716.852
1.33958	-0.355853	-0.642994	-1.20042	-1.46385	-1.76802	-2.01066	-2.16926	-2.28471			1.33958	-0.355853	102.09	204.265	306.734	409.163	511.653	614.227	716.845
1.34625	-0.347373	-0.640915	-1.19643	-1.47037	-1.7715	-2.00224	-2.17032	-2.28741			1.34625	-0.347373	102.092	204.269	306.728	409.16	511.662	614.226	716.842
1.35292	-0.338455	-0.637669	-1.19175	-1.46894	-1.772	-1.99704	-2.16999	-2.29299			1.35292	-0.338455	102.095	204.274	306.729	409.159	511.667	614.227	716.836
1.35958	-0.333207	-0.638007	-1.18875	-1.46456	-1.77109	-1.99688	-2.17046	-2.29728			1.35958	-0.333207	102.095	204.277	306.734	409.16	511.667	614.226	716.832
1.36625	-0.330402	-0.639416	-1.18492	-1.46169	-1.76647	-2.00156	-2.17147	-2.29547			1.36625	-0.330402	102.093	204.281	306.737	409.165	511.662	614.225	716.834
1.37292	-0.3275	-0.638808	-1.18431	-1.45781	-1.76463	-2.01137	-2.17191	-2.29067			1.37292	-0.3275	102.094	204.281	306.74	409.166	511.652	614.225	716.839
1.37958	-0.32782	-0.638569	-1.18979	-1.45505	-1.76827	-2.02626	-2.1789	-2.29225			1.37958	-0.32782	102.094	204.276	306.743	409.163	511.638	614.218	716.837
1.38625	-0.333767	-0.642103	-1.19953	-1.45803	-1.7786	-2.04449	-2.19534	-2.3026			1.38625	-0.333767	102.091	204.266	306.74	409.152	511.619	614.201	716.827
1.39292	-0.343584	-0.647971	-1.21064	-1.46579	-1.79257	-2.06201	-2.21708	-2.31358			1.39292	-0.343584	102.085	204.255	306.732	409.138	511.602	614.179	716.816
1.39958	-0.354164	-0.649185	-1.2233	-1.47499	-1.80499	-2.07647	-2.23815	-2.32486			1.39958	-0.354164	102.084	204.242	306.723	409.126	511.587	614.158	716.804
1.40625	-0.369058	-0.648035	-1.24074	-1.48269	-1.81847	-2.09267	-2.26163	-2.3413			1.40625	-0.369058	102.085	204.225	306.716	409.113	511.571	614.135	716.788
1.41292	-0.389562	-0.649112	-1.26328	-1.49208	-1.82986	-2.11172	-2.28356	-2.3617			1.41292	-0.389562	102.084	204.202	306.706	409.101	511.552	614.113	716.768
1.41958	-0.408334	-0.651222	-1.28351	-1.50295	-1.8383	-2.12866	-2.29852	-2.38069			1.41958	-0.408334	102.082	204.182	306.695	409.093	511.535	614.098	716.749
1.42625	-0.421125	-0.653449	-1.29766	-1.51476	-1.84484	-2.14095	-2.30654	-2.39199			1.42625	-0.421125	102.079	204.168	306.684	409.086	511.523	614.09	716.737
1.43292	-0.426281	-0.657897	-1.30544	-1.5282	-1.85259	-2.14762	-2.31313	-2.40736			1.43292	-0.426281	102.075	204.16	306.67	409.078	511.516	614.083	716.722
1.43958	-0.421394	-0.665098	-1.30549	-1.53666	-1.86223	-2.1478	-2.31778	-2.42149			1.43958	-0.421394	102.068	204.16	306.662	409.069	511.516	614.079	716.708
1.44625	-0.41036	-0.672354	-1.29796	-1.53689	-1.86988	-2.14072	-2.31962	-2.4295			1.44625	-0.41036	102.06	204.168	306.661	409.061	511.523	614.077	716.7
1.45292	-0.396179	-0.678805	-1.28725	-1.53126	-1.87749	-2.13316	-2.32165	-2.43002			1.45292	-0.396179	102.054	204.178	306.667	409.054	511.531	614.075	716.699
1.45958	-0.385983	-0.684131	-1.28018	-1.5281	-1.88651	-2.13461	-2.32719	-2.42992			1.45958	-0.385983	102.049	204.185	306.67	409.045	511.529	614.069	716.699
1.46625	-0.377841	-0.688927	-1.28021	-1.53181	-1.89601	-2.1427	-2.33383	-2.43565			1.46625	-0.377841	102.044	204.185	306.666	409.035	511.521	614.063	716.694
1.47292	-0.375035	-0.69515	-1.28786	-1.54057	-1.90249	-2.15691	-2.3377	-2.44147			1.47292	-0.375035	102.038	204.178	306.658	409.029	511.507	614.059	716.688
1.47958	-0.377226	-0.702503	-1.30475	-1.55811	-1.90916	-2.17334	-2.34132	-2.44773			1.47958	-0.377226	102.03	204.161	306.64	409.022	511.49	614.055	716.682
1.48625	-0.379854	-0.705183	-1.32507	-1.58069	-1.91701	-2.19127	-2.34442	-2.45666			1.48625	-0.379854	102.028	204.14	306.618	409.014	511.473	614.052	716.673
1.49292	-0.381053	-0.701792	-1.33837	-1.60125	-1.92691	-2.2057	-2.34276	-2.46602			1.49292	-0.381053	102.031	204.127	306.597	409.004	511.458	614.054	716.663
1.49958	-0.380488	-0.694219	-1.34176	-1.61086	-1.93317	-2.20979	-2.33552	-2.47139			1.49958	-0.380488	102.039	204.124	306.587	408.998	511.454	614.061	716.658
1.50625	-0.384738	-0.687353	-1.33776	-1.60894	-1.93736	-2.20828	-2.32833	-2.4722			1.50625	-0.384738	102.045	204.128	306.589	408.994	511.456	614.068	716.657
1.51292	-0.388209	-0.678031	-1.33273	-1.60312	-1.94389	-2.20694	-2.32846	-2.47322			1.51292	-0.388209	102.055	204.133	306.595	408.987	511.457	614.068	716.656
1.51958	-0.394827	-0.66965	-1.3253	-1.59427	-1.95059	-2.21367	-2.33794	-2.47871			1.51958	-0.394827	102.063	204.14	306.604	408.98	511.45	614.059	716.651
1.52625	-0.400688	-0.670192	-1.31678	-1.58794	-1.95594	-2.22835	-2.35524	-2.48962			1.52625	-0.400688	102.063	204.149	306.61	408.975	511.435	614.041	716.64
1.53292	-0.408611	-0.677611	-1.31514	-1.58799	-1.96114	-2.24731	-2.38033	-2.50871			1.53292	-0.408611	102.055	204.15	306.61	408.97	511.416	614.016	716.621
1.53958	-0.417147	-0.691787	-1.32073	-1.60089	-1.97051	-2.27056	-2.4108	-2.5346			1.53958	-0.417147	102.041	204.145	306.597	408.961	511.393	613.986	716.595
1.54625	-0.421477	-0.703106	-1.32967	-1.62406	-1.98211	-2.29272	-2.44041	-2.55809			1.54625	-0.421477	102.03	204.136	306.574	408.949	511.371	613.956	716.571
1.55292	-0.425706	-0.711895	-1.33941	-1.64749	-1.98826	-2.30899	-2.46275	-2.57314			1.55292	-0.425706	102.021	204.126	306.551	408.943	511.355	613.934	716.556
1.55958	-0.425173	-0.716509	-1.35023	-1.66842	-1.99089	-2.31816	-2.47843	-2.57791			1.55958	-0.425173	102.016	204.115	306.53	408.94	511.346	613.918	716.551
1.56625	-0.423053	-0.719463	-1.36224	-1.6858	-1.99438	-2.32409	-2.4911	-2.57804			1.56625	-0.423053	102.013	204.103	306.512	408.937	511.34	613.905	716.551
1.57292	-0.419942	-0.725691	-1.37276	-1.70036	-2.00379	-2.33388	-2.50753	-2.5778			1.57292	-0.419942	102.007	204.093	306.498	408.927	511.33	613.889	716.551
1.57958	-0.413076	-0.730737	-1.384	-1.70942	-2.0155	-2.34254	-2.5207	-2.57415			1.57958	-0.413076	102.002	204.082	306.489	408.916	511.321	613.876	716.555
1.58625	-0.402905	-0.731962	-1.39238	-1.7064	-2.02469	-2.34822	-2.53008	-2.5691			1.58625	-0.402905	102.001	204.073	306.492	408.906	511.316	613.866	716.56
1.59292	-0.389797	-0.732358	-1.3985	-1.69656	-2.03669	-2.3532	-2.53795	-2.56597			1.59292	-0.389797	102	204.067	306.502	408.894	511.311	613.859	716.563
1.59958	-0.382515	-0.73582	-1.40339	-1.68843	-2.05212	-2.36095	-2.5464	-2.57038			1.59958	-0.382515	101.997	204.062	306.51	408.879	511.303	613.85	716.559
1.60625	-0.384677	-0.740832	-1.4084	-1.68649	-2.07175	-2.36936	-2.55333	-2.58027			1.60625	-0.384677	101.992	204.057	306.512	408.859	511.294	613.843	716.549
1.61292	-0.391969	-0.742843	-1.41328	-1.68467	-2.08647	-2.37246	-2.55252	-2.59218			1.61292	-0.391969	101.99	204.052	306.514	408.845	511.291	613.844	716.537
1.61958	-0.402264	-0.743739	-1.41417	-1.68382	-2.09762	-2.37729	-2.55089	-2.60758			1.61958	-0.402264	101.989	204.051	306.514	408.833	511.286	613.846	716.522
1.62625	-0.412172	-0.750277	-1.41499	-1.6864	-2.10995	-2.38425	-2.55412	-2.62813			1.62625	-0.412172	101.982	204.051	306.512	408.821	511.28	613.842	716.501
1.63292	-0.416831	-0.755972	-1.41258	-1.69008	-2.12164	-2.38679	-2.56164	-2.64689			1.63292	-0.416831	101.977	204.053	306.508	408.809	511.277	613.835	716.482
1.63958	-0.414767	-0.754122	-1.40501	-1.68726	-2.12709	-2.38119	-2.56959	-2.65667			1.63958	-0.414767	101.979	204.061	306.511	408.804	511.283	613.827	716.473
1.64625	-0.408085	-0.748121	-1.399	-1.68085	-2.12383	-2.37312	-2.57483	-2.65637			1.64625	-0.408085	101.985	204.067	306.517	408.807	511.291	613.822	716.473
1.65292	-0.403195	-0.742954	-1.3967	-1.68057	-2.12079	-2.36756	-2.58282	-2.64804			1.65292	-0.403195	101.99	204.069	306.518	408.81	511.296	613.814	716.481
1.65958	-0.404118	-0.742632	-1.39828	-1.68688	-2.12251	-2.36509	-2.59471	-2.63729			1.65958	-0.404118	101.99	204.067	306.511	408.809	511.299	613.802	716.492
1.66625	-0.406843	-0.743998	-1.39965	-1.6967	-2.12412	-2.36843	-2.60506	-2.62662			1.66625	-0.406843	101.989	204.066	306.502	408.807	511.295	613.791	716.503
1.67292	-0.409384	-0.746156	-1.39895	-1.70701	-2.12152	-2.37946	-2.6076	-2.62273			1.67292	-0.409384	101.987	204.067	306.491	408.81	511.284	613.789	716.507
1.67958	-0.41585	-0.753199	-1.39979	-1.71646	-2.12063	-2.39716	-2.60835	-2.6281			1.67958	-0.41585	101.98	204.066	306.482	408.81	511.267	613.788	716.501
1.68625	-0.427229	-0.763844	-1.39994	-1.72341	-2.12976	-2.41679	-2.61543	-2.64519			1.68625	-0.427229	101.969	204.066	306.475	408.801	511.247	613.781	716.484
1.69292	-0.441641	-0.775459	-1.40298	-1.72733	-2.14547	-2.4396	-2.63128	-2.67135			1.69292	-0.441641	101.957	204.063	306.471	408.786	511.224	613.765	716.458
1.69958	-0.448158	-0.78338	-1.41137	-1.73499	-2.16262	-2.45483	-2.64447	-2.69783			1.69958	-0.448158	101.949	204.054	306.463	408.768	511.209	613.752	716.431
1.70625	-0.45128	-0.787542	-1.42078	-1.74486	-2.17868	-2.46026	-2.65284	-2.71886			1.70625	-0.45128	101.945	204.045	306.453	408.752	511.204	613.744	716.41
1.71292	-0.458677	-0.792145	-1.43445	-1.7584	-2.19751	-2.46151	-2.65737	-2.73256			1.71292	-0.458677	101.941	204.031	306.44	408.734	511.202	613.739	716.397
1.71958	-0.465404	-0.798815	-1.44684	-1.77707	-2.21506	-2.4633	-2.65838	-2.73874			1.71958	-0.465404	101.934	204.019	306.421	408.716	511.2	613.738	716.391
1.72625	-0.465777	-0.800783	-1.45596	-1.79646	-2.22118	-2.46507	-2.65351	-2.73614			1.72625	-0.465777	101.932	204.01	306.402	408.71	511.199	613.743	716.393
1.73292	-0.460129	-0.795445	-1.45968	-1.81233	-2.21565	-2.46289	-2.64452	-2.72911			1.73292	-0.460129	101.937	204.006	306.386	408.715	511.201	613.752	716.4
1.73958	-0.461094	-0.78721	-1.46384	-1.82135	-2.20728	-2.4691	-2.64358	-2.7282			1.73958	-0.461094	101.946	204.002	306.377	408.724	511.195	613.753	716.401
1.74625	-0.469164	-0.786474	-1.47836	-1.8308	-2.20333	-2.48636	-2.65451	-2.73902			1.74625	-0.469164	101.946	203.987	306.367	408.728	511.177	613.742	716.39
1.75292	-0.479166	-0.793471	-1.49871	-1.83982	-2.20358	-2.50619	-2.675	-2.75414			1.75292	-0.479166	101.939	203.967	306.358	408.727	511.158	613.722	716.375
1.75958	-0.485547	-0.800745	-1.516	-1.84686	-2.20737	-2.52309	-2.69855	-2.77059			1.75958	-0.485547	101.932	203.95	306.351	408.724	511.141	613.698	716.359
1.76625	-0.485598	-0.808628	-1.52293	-1.84942	-2.21839	-2.53667	-2.71767	-2.78642			1.76625	-0.485598	101.924	203.943	306.349	408.713	511.127	613.679	716.343
1.77292	-0.482596	-0.817115	-1.51854	-1.84843	-2.23201	-2.54679	-2.73136	-2.80128			1.77292	-0.482596	101.916	203.947	306.35	408.699	511.117	613.665	716.328
1.77958	-0.477731	-0.825138	-1.50606	-1.847	-2.2393	-2.54701	-2.73889	-2.8098			1.77958	-0.477731	101.908	203.959	306.351	408.692	511.117	613.658	716.32
1.78625	-0.472622	-0.825922	-1.49159	-1.84681	-2.24036	-2.54137	-2.74189	-2.81033			1.78625	-0.472622	101.907	203.974	306.351	408.691	511.122	613.655	716.319
1.79292	-0.472052	-0.821596	-1.48631	-1.85074	-2.24454	-2.54235	-2.7437	-2.81062			1.79292	-0.472052	101.911	203.979	306.348	408.686	511.121	613.653	716.319
1.79958	-0.48266	-0.823489	-1.49344	-1.86222	-2.25586	-2.54993	-2.74668	-2.81494			1.79958	-0.48266	101.909	203.972	306.336	408.675	511.114	613.65	716.314
1.80625	-0.497329	-0.827816	-1.50493	-1.87475	-2.26457	-2.55625	-2.748	-2.81974			1.80625	-0.497329	101.905	203.961	306.324	408.666	511.108	613.649	716.31
1.81292	-0.502493	-0.825611	-1.51464	-1.87943	-2.26458	-2.55699	-2.74601	-2.81978			1.81292	-0.502493	101.907	203.951	306.319	408.666	511.107	613.651	716.31
1.81958	-0.498292	-0.814617	-1.52129	-1.87454	-2.26096	-2.55949	-2.74467	-2.81854			1.81958	-0.498292	101.918	203.944	306.324	408.67	511.104	613.652	716.311
1.82625	-0.490113	-0.803317	-1.52716	-1.86439	-2.26125	-2.56383	-2.74746	-2.81976			1.82625	-0.490113	101.929	203.938	306.334	408.67	511.1	613.649	716.31
1.83292	-0.484992	-0.79237	-1.52288	-1.85057	-2.26158	-2.56499	-2.7576	-2.82256			1.83292	-0.484992	101.94	203.943	306.348	408.669	511.099	613.639	716.307
1.83958	-0.479695	-0.785555	-1.51702	-1.83444	-2.25982	-2.56333	-2.77185	-2.82773			1.83958	-0.479695	101.947	203.948	306.364	408.671	511.1	613.625	716.302
1.84625	-0.473656	-0.784714	-1.51571	-1.824	-2.26196	-2.56278	-2.78489	-2.83007			1.84625	-0.473656	101.948	203.95	306.374	408.669	511.101	613.612	716.299
1.85292	-0.470534	-0.790379	-1.51851	-1.82205	-2.2689	-2.56855	-2.79082	-2.83112			1.85292	-0.470534	101.942	203.947	306.376	408.662	511.095	613.606	716.298
1.85958	-0.467363	-0.801227	-1.51887	-1.82716	-2.27484	-2.57325	-2.78574	-2.82773			1.85958	-0.467363	101.932	203.947	306.371	408.656	511.091	613.611	716.302
1.86625	-0.466131	-0.809027	-1.50902	-1.83337	-2.27425	-2.57064	-2.7745	-2.82142			1.86625	-0.466131	101.924	203.956	306.365	408.657	511.093	613.622	716.308
1.87292	-0.459158	-0.812745	-1.49319	-1.8393	-2.26864	-2.55946	-2.75704	-2.81137			1.87292	-0.459158	101.92	203.972	306.359	408.662	511.104	613.64	716.318
1.87958	-0.443962	-0.801763	-1.47363	-1.84448	-2.25809	-2.54606	-2.74184	-2.79491			1.87958	-0.443962	101.931	203.992	306.354	408.673	511.118	613.655	716.334
1.88625	-0.422553	-0.780956	-1.45377	-1.85024	-2.24354	-2.53819	-2.73283	-2.77984			1.88625	-0.422553	101.952	204.012	306.348	408.687	511.126	613.664	716.349
1.89292	-0.404775	-0.759189	-1.43868	-1.85838	-2.23153	-2.539	-2.73412	-2.76686			1.89292	-0.404775	101.974	204.027	306.34	408.7	511.125	613.662	716.362
1.89958	-0.395935	-0.742695	-1.42886	-1.86726	-2.22956	-2.54924	-2.74627	-2.7565			1.89958	-0.395935	101.99	204.037	306.331	408.701	511.115	613.65	716.373
1.90625	-0.386479	-0.728246	-1.42443	-1.87714	-2.23677	-2.56888	-2.76208	-2.7461			1.90625	-0.386479	102.005	204.041	306.321	408.694	511.095	613.634	716.383
1.91292	-0.374676	-0.711401	-1.4195	-1.88516	-2.24477	-2.59526	-2.78032	-2.73821			1.91292	-0.374676	102.021	204.046	306.313	408.686	511.069	613.616	716.391
1.91958	-0.368226	-0.702072	-1.41447	-1.89265	-2.25412	-2.61976	-2.79485	-2.73405			1.91958	-0.368226	102.031	204.051	306.306	408.677	511.044	613.602	716.395
1.92625	-0.376374	-0.704046	-1.41453	-1.90215	-2.26667	-2.64203	-2.80967	-2.73496			1.92625	-0.376374	102.029	204.051	306.296	408.664	511.022	613.587	716.394
1.93292	-0.394833	-0.713393	-1.42102	-1.91717	-2.28553	-2.65773	-2.82766	-2.74175			1.93292	-0.394833	102.019	204.044	306.281	408.645	511.006	613.569	716.388
1.93958	-0.416071	-0.722136	-1.43262	-1.93347	-2.30122	-2.67144	-2.84699	-2.75617			1.93958	-0.416071	102.011	204.033	306.265	408.63	510.992	613.55	716.373
1.94625	-0.43525	-0.732379	-1.44668	-1.95048	-2.312	-2.68301	-2.86521	-2.7735			1.94625	-0.43525	102	204.019	306.248	408.619	510.981	613.531	716.356
1.95292	-0.449352	-0.747165	-1.46671	-1.96842	-2.32222	-2.69399	-2.87359	-2.78915			1.95292	-0.449352	101.986	203.999	306.23	408.609	510.97	613.523	716.34
1.95958	-0.453764	-0.758029	-1.48711	-1.98704	-2.32667	-2.70128	-2.87467	-2.80214			1.95958	-0.453764	101.975	203.978	306.211	408.604	510.963	613.522	716.327
1.96625	-0.442741	-0.755571	-1.49848	-1.99969	-2.31967	-2.69755	-2.86746	-2.81109			1.96625	-0.442741	101.977	203.967	306.199	408.611	510.966	613.529	716.318
1.97292	-0.41471	-0.740515	-1.49249	-1.99881	-2.29769	-2.68245	-2.85087	-2.809			1.97292	-0.41471	101.992	203.973	306.199	408.633	510.981	613.546	716.32
1.97958	-0.369308	-0.717226	-1.47158	-1.98403	-2.271	-2.65989	-2.82788	-2.79256			1.97958	-0.369308	102.016	203.994	306.214	408.66	511.004	613.569	716.337
1.98625	-0.311649	-0.685859	-1.43974	-1.95643	-2.24151	-2.63408	-2.79502	-2.7685			1.98625	-0.311649	102.047	204.026	306.242	408.69	511.03	613.602	716.361
1.99292	-0.24776	-0.645918	-1.39741	-1.91656	-2.20477	-2.60217	-2.75592	-2.73956			1.99292	-0.24776	102.087	204.068	306.282	408.726	511.062	613.641	716.39
1.99958	-0.181532	-0.60135	-1.34712	-1.8685	-2.16821	-2.56311	-2.70734	-2.70187			1.99958	-0.181532	102.131	204.118	306.33	408.763	511.101	613.689	716.427
2.00625	-0.0996641	-0.551228	-1.2846	-1.80916	-2.12498	-2.50469	-2.63978	-2.64127			2.00625	-0.0996641	102.182	204.181	306.389	408.806	511.159	613.757	716.488
2.01292	0.0158506	-0.480923	-1.20333	-1.72957	-2.05737	-2.40949	-2.53857	-2.54717			2.01292	0.0158506	102.252	204.262	306.469	408.874	511.254	613.858	716.582
2.01958	0.184908	-0.367387	-1.07931	-1.61006	-1.93618	-2.24484	-2.37428	-2.39711			2.01958	0.184908	102.365	204.386	306.588	408.995	511.419	614.022	716.732
2.02625	0.44048	-0.179651	-0.874402	-1.41692	-1.73164	-1.96957	-2.11489	-2.15208			2.02625	0.44048	102.553	204.591	306.781	409.199	511.694	614.282	716.977
2.03292	0.829966	0.125046	-0.542526	-1.10555	-1.40993	-1.54133	-1.71396	-1.76408			2.03292	0.829966	102.858	204.923	307.093	409.521	512.122	614.683	717.365
2.03958	1.40852	0.603059	-0.0354259	-0.623819	-0.915923	-0.914313	-1.11585	-1.18044			2.03958	1.40852	103.336	205.43	307.574	410.015	512.749	615.281	717.949
2.04625	2.2219	1.3065	0.69233	0.0794689	-0.200798	-0.0492768	-0.269571	-0.360836			2.04625	2.2219	104.039	206.158	308.278	410.73	513.615	616.127	718.768
2.05292	3.313	2.27439	1.68359	1.04683	0.769419	1.09415	0.870162	0.735161			2.05292	3.313	105.007	207.149	309.245	411.7	514.758	617.267	719.864
2.05958	4.71941	3.54172	2.98049	2.31608	2.03119	2.54839	2.33188	2.13924			2.05958	4.71941	106.274	208.446	310.514	412.962	516.212	618.728	721.269
2.06625	6.47259	5.13742	4.60908	3.91507	3.61935	4.33973	4.14228	3.8773			2.06625	6.47259	107.87	210.075	312.113	414.55	518.004	620.539	723.007
2.07292	8.59489	7.08785	6.59527	5.86815	5.56642	6.48876	6.32038	5.97448			2.07292	8.59489	109.821	212.061	314.066	416.497	520.153	622.717	725.104
2.07958	11.1035	9.40905	8.95653	8.19068	7.88769	9.02028	8.87999	8.44945			2.07958	11.1035	112.142	214.422	316.389	418.819	522.684	625.277	727.579
2.08625	14.0157	12.1165	11.7154	10.8994	10.5985	11.959	11.8356	11.3257			2.08625	14.0157	114.849	217.181	319.098	421.53	525.623	628.232	730.455
2.09292	17.3567	15.2386	14.8986	14.0181	13.725	15.3269	15.2105	14.6302			2.09292	17.3567	117.971	220.364	322.216	424.656	528.991	631.607	733.76
2.09958	21.162	18.8076	18.5334	17.5748	17.2982	19.1586	19.0453	18.3993			2.09958	21.162	121.54	223.999	325.773	428.229	532.822	635.442	737.529
2.10625	25.4773	22.8637	22.6597	21.6104	21.3583	23.4967	23.3868	22.682			2.10625	25.4773	125.597	228.125	329.809	432.289	537.161	639.783	741.811
2.11292	30.361	27.4537	27.3269	26.1747	25.9503	28.4011	28.2901	27.5295			2.11292	30.361	130.186	232.792	334.373	436.881	542.065	644.687	746.659
2.11958	35.8862	32.6466	32.607	31.3338	31.1371	33.9377	33.8258	33.0003			2.11958	35.8862	135.379	238.073	339.532	442.068	547.601	650.222	752.13
2.12625	42.1445	38.5226	38.577	37.1613	36.9922	40.1951	40.0793	39.1701			2.12625	42.1445	141.255	244.042	345.36	447.923	553.859	656.476	758.299
2.13292	49.2085	45.1623	45.3163	43.7353	43.5976	47.2535	47.1185	46.1138			2.13292	49.2085	147.895	250.782	351.934	454.529	560.917	663.515	765.243
2.13958	57.0407	52.5913	52.8359	51.0878	50.9788	55.0671	54.8749	53.8039			2.13958	57.0407	155.324	258.301	359.286	461.91	568.731	671.271	772.933
2.14625	65.3291	60.6374	60.9221	59.0532	58.9535	63.2976	62.9864	61.9298			2.14625	65.3291	163.37	266.388	367.252	469.885	576.961	679.383	781.059
2.15292	73.3269	68.7525	68.9642	67.1072	66.9668	71.1626	70.6566	69.7517			2.15292	73.3269	171.485	274.43	375.306	477.898	584.826	687.053	788.881
2.15958	79.9193	75.9472	75.9238	74.2955	74.0407	77.5239	76.7569	76.1689			2.15958	79.9193	178.68	281.389	382.494	484.972	591.188	693.153	795.298
2.16625	83.9296	81.027	80.5998	79.443	79.0016	81.21	80.1535	80.0205			2.16625	83.9296	183.76	286.065	387.641	489.933	594.874	696.55	799.15
2.17292	84.5546	82.9907	82.0423	81.5392	80.8608	81.4445	80.1248	80.5019			2.17292	84.5546	185.723	287.508	389.737	491.792	595.108	696.521	799.631
2.17958	81.6654	81.3947	79.9132	80.1097	79.1867	78.1406	76.6376	77.468			2.17958	81.6654	184.127	285.379	388.308	490.118	591.804	693.034	796.597
2.18625	75.9248	76.5516	74.6429	75.4322	74.3006	72.0063	70.4373	71.5549			2.18625	75.9248	179.284	280.108	383.631	485.232	585.67	686.834	790.684
2.19292	68.7157	69.5441	67.4141	68.5402	67.2865	64.4516	62.9508	64.109			2.19292	68.7157	172.277	272.88	376.738	478.218	578.115	679.347	783.238
2.19958	61.8354	62.0228	59.929	61.0406	59.7828	57.2663	55.9465	56.8872			2.19958	61.8354	164.756	265.395	369.239	470.714	570.93	672.343	776.016
2.20625	57.0109	55.7701	53.9529	54.6958	53.5498	52.1084	51.0294	51.5711			2.20625	57.0109	158.503	259.418	362.894	464.481	565.772	667.426	770.7
2.21292	55.3405	52.1382	50.743	50.8881	49.9301	49.9605	49.1207	49.214			2.21292	55.3405	154.871	256.209	359.086	460.861	563.624	665.517	768.343
2.21958	56.9297	51.6031	50.6241	50.1512	49.4011	50.8089	50.1605	49.8994			2.21958	56.9297	154.336	256.09	358.349	460.332	564.473	666.557	769.029
2.22625	60.8661	53.6283	52.9164	52.0154	51.4429	53.6927	53.1661	52.7517			2.22625	60.8661	156.361	258.382	360.214	462.374	567.356	669.563	771.881
2.23292	65.5577	56.9056	56.228	55.2214	54.7622	57.0899	56.6075	56.2863			2.23292	65.5577	159.638	261.694	363.42	465.693	570.754	673.004	775.416
2.23958	69.2641	59.8366	58.9592	58.1916	57.7755	59.4354	58.9296	58.9116			2.23958	69.2641	162.569	264.425	366.39	468.706	573.099	675.326	778.041
2.24625	70.583	61.0251	59.7758	59.5248	59.0891	59.5447	58.9773	59.3754			2.24625	70.583	163.758	265.241	367.723	470.02	573.208	675.374	778.505
2.25292	68.7765	59.6207	57.936	58.3389	57.8386	56.8797	56.2333	57.0479			2.25292	68.7765	162.353	263.402	366.537	468.77	570.543	672.63	776.177
2.25958	63.907	55.4836	53.4175	54.4467	53.8546	51.6236	50.8884	52.0112			2.25958	63.907	158.216	258.883	362.645	464.786	565.287	667.285	771.14
2.26625	56.7711	49.1427	46.8472	48.3305	47.6439	44.5717	43.7229	44.9747			2.26625	56.7711	151.875	252.313	356.529	458.575	558.236	660.119	764.104
2.27292	48.6122	41.5786	39.254	40.9513	40.1853	36.8204	35.8287	37.0127			2.27292	48.6122	144.311	244.72	349.15	451.116	550.484	652.225	756.142
2.27958	40.7049	33.8875	31.7265	33.4099	32.576	29.4301	28.259	29.2186			2.27958	40.7049	136.62	237.192	341.608	443.507	543.094	644.656	748.348
2.28625	33.989	26.9682	25.1133	26.6212	25.7177	23.1422	21.7477	22.3926			2.28625	33.989	129.701	230.579	334.819	436.649	536.806	638.144	741.522
2.29292	28.8861	21.3289	19.8407	21.1097	20.1303	18.2708	16.6099	16.9171			2.29292	28.8861	124.062	225.306	329.308	431.061	531.935	633.006	736.046
2.29958	25.3342	17.0677	15.9371	16.9849	15.9304	14.7498	12.7967	12.8043			2.29958	25.3342	119.8	221.403	325.183	426.861	528.414	629.193	731.934
2.30625	22.9722	14.0007	13.1781	14.0651	12.9404	12.2975	10.0671	9.84115			2.30625	22.9722	116.733	218.644	322.263	423.871	525.961	626.464	728.97
2.31292	21.3426	11.8315	11.2512	12.0429	10.8549	10.5881	8.12797	7.74011			2.31292	21.3426	114.564	216.717	320.241	421.786	524.252	624.525	726.869
2.31958	20.0524	10.273	9.86193	10.6041	9.37005	9.33455	6.71907	6.23024			2.31958	20.0524	113.006	215.327	318.802	420.301	522.998	623.116	725.36
2.32625	18.8256	9.09272	8.78277	9.50003	8.24551	8.32193	5.6391	5.0981			2.32625	18.8256	111.825	214.248	317.698	419.177	521.986	622.036	724.227
2.33292	17.5173	8.12298	7.86501	8.55794	7.31217	7.40871	4.75335	4.19726			2.33292	17.5173	110.856	213.331	316.756	418.243	521.072	621.15	723.327
2.33958	16.108	7.26636	7.02699	7.68613	6.46872	6.54407	3.9944	3.44329			2.33958	16.108	109.999	212.493	315.884	417.4	520.208	620.391	722.573
2.34625	14.648	6.48886	6.24567	6.85296	5.67822	5.72812	3.33457	2.79684			2.34625	14.648	109.222	211.711	315.051	416.609	519.392	619.731	721.926
2.35292	13.2055	5.78826	5.52505	6.06072	4.937	4.96633	2.75702	2.23929			2.35292	13.2055	108.521	210.991	314.259	415.868	518.63	619.154	721.369
2.35958	11.8289	5.16001	4.87343	5.32315	4.25399	4.26606	2.2511	1.75546			2.35958	11.8289	107.893	210.339	313.521	415.185	517.93	618.648	720.885
2.36625	10.5598	4.6008	4.29229	4.6529	3.639	3.63712	1.81365	1.34638			2.36625	10.5598	107.334	209.758	312.851	414.57	517.301	618.21	720.476
2.37292	9.43397	4.11757	3.78426	4.06179	3.10383	3.09449	1.4479	1.01512			2.37292	9.43397	106.85	209.25	312.26	414.035	516.758	617.844	720.144
2.37958	8.45937	3.71871	3.35155	3.55361	2.65196	2.63212	1.15518	0.760291			2.37958	8.45937	106.451	208.817	311.752	413.583	516.296	617.552	719.89
2.38625	7.61895	3.39649	2.98689	3.12448	2.27679	2.23261	0.922252	0.564895			2.38625	7.61895	106.129	208.452	311.323	413.208	515.896	617.319	719.694
2.39292	6.89131	3.127	2.67877	2.76052	1.96661	1.88674	0.73439	0.407002			2.39292	6.89131	105.86	208.144	310.959	412.898	515.551	617.131	719.536
2.39958	6.26732	2.90272	2.42016	2.45101	1.71015	1.59273	0.582941	0.28079			2.39958	6.26732	105.635	207.886	310.649	412.641	515.257	616.979	719.41
2.40625	5.73785	2.7175	2.21062	2.19069	1.49826	1.3451	0.461167	0.177595			2.40625	5.73785	105.45	207.676	310.389	412.429	515.009	616.858	719.307
2.41292	5.28237	2.56236	2.03689	1.9669	1.31615	1.13015	0.35903	0.0868643			2.41292	5.28237	105.295	207.502	310.165	412.247	514.794	616.756	719.216
2.41958	4.87981	2.42686	1.88947	1.77107	1.15557	0.940995	0.264982	-0.00118848			2.41958	4.87981	105.16	207.355	309.969	412.087	514.605	616.662	719.128
2.42625	4.526	2.305	1.75903	1.59664	1.00851	0.77573	0.176294	-0.0840019			2.42625	4.526	105.038	207.225	309.795	411.94	514.44	616.573	719.045
2.43292	4.22942	2.20398	1.64465	1.44756	0.876068	0.636859	0.10096	-0.149143			2.43292	4.22942	104.937	207.11	309.646	411.807	514.301	616.498	718.98
2.43958	3.99203	2.12812	1.54924	1.32613	0.766791	0.523151	0.0419094	-0.190964			2.43958	3.99203	104.861	207.015	309.524	411.698	514.187	616.438	718.938
2.44625	3.80828	2.08342	1.47354	1.23015	0.683946	0.432763	-0.00307583	-0.215344			2.44625	3.80828	104.816	206.939	309.428	411.615	514.097	616.393	718.914
2.45292	3.67124	2.06737	1.42269	1.16046	0.627068	0.367364	-0.0347355	-0.233291			2.45292	3.67124	104.8	206.888	309.359	411.558	514.031	616.362	718.896
2.45958	3.58365	2.07715	1.39814	1.11548	0.588729	0.327008	-0.0508003	-0.241666			2.45958	3.58365	104.81	206.864	309.314	411.52	513.991	616.346	718.888
2.46625	3.54198	2.11271	1.40365	1.09374	0.572116	0.307986	-0.0528922	-0.240223			2.46625	3.54198	104.845	206.869	309.292	411.503	513.972	616.344	718.889
2.47292	3.53614	2.17098	1.43236	1.08621	0.570953	0.303024	-0.0477723	-0.232005			2.47292	3.53614	104.904	206.898	309.284	411.502	513.967	616.349	718.897
2.47958	3.56129	2.25153	1.47524	1.08622	0.571907	0.307664	-0.03883	-0.224496			2.47958	3.56129	104.984	206.941	309.284	411.503	513.971	616.358	718.905
2.48625	3.60713	2.34819	1.52851	1.09462	0.569006	0.324859	-0.0263736	-0.214364			2.48625	3.60713	105.081	206.994	309.293	411.5	513.989	616.37	718.915
2.49292	3.67375	2.4544	1.58894	1.11319	0.571774	0.355642	-0.00600484	-0.18756			2.49292	3.67375	105.187	207.054	309.311	411.503	514.019	616.391	718.942
2.49958	3.74219	2.56135	1.65393	1.14411	0.590217	0.390344	0.0195253	-0.144034			2.49958	3.74219	105.294	207.119	309.342	411.521	514.054	616.416	718.985
2.50625	3.79516	2.65662	1.7101	1.17976	0.614424	0.425185	0.0510373	-0.0901561			2.50625	3.79516	105.389	207.176	309.378	411.545	514.089	616.448	719.039
2.51292	3.81973	2.73391	1.75687	1.21583	0.640877	0.4613	0.0884826	-0.0357089			2.51292	3.81973	105.467	207.222	309.414	411.572	514.125	616.485	719.094
2.51958	3.81507	2.78326	1.79573	1.25049	0.672156	0.499579	0.135322	0.018819			2.51958	3.81507	105.516	207.261	309.449	411.603	514.163	616.532	719.148
2.52625	3.78911	2.80137	1.82624	1.2832	0.713841	0.537723	0.190897	0.074505			2.52625	3.78911	105.534	207.292	309.481	411.645	514.202	616.587	719.204
2.53292	3.74614	2.79609	1.8448	1.31234	0.761245	0.573871	0.247583	0.123907			2.53292	3.74614	105.529	207.31	309.511	411.692	514.238	616.644	719.253
2.53958	3.69103	2.77416	1.84958	1.3338	0.805599	0.609782	0.299288	0.16689			2.53958	3.69103	105.507	207.315	309.532	411.737	514.274	616.696	719.296
2.54625	3.63836	2.74755	1.85109	1.3514	0.845317	0.645924	0.348659	0.207627			2.54625	3.63836	105.48	207.317	309.55	411.776	514.31	616.745	719.337
2.55292	3.60315	2.72558	1.8606	1.37706	0.888624	0.685945	0.401193	0.254597			2.55292	3.60315	105.458	207.326	309.575	411.82	514.35	616.798	719.384
2.55958	3.58557	2.71406	1.88054	1.41613	0.941188	0.73222	0.455608	0.305987			2.55958	3.58557	105.447	207.346	309.614	411.872	514.396	616.852	719.435
2.56625	3.57299	2.70987	1.90831	1.46207	0.992691	0.779514	0.5055	0.35809			2.56625	3.57299	105.443	207.374	309.66	411.924	514.443	616.902	719.487
2.57292	3.56332	2.71137	1.94271	1.50808	1.03514	0.827667	0.554949	0.409883			2.57292	3.56332	105.444	207.408	309.706	411.966	514.491	616.951	719.539
2.57958	3.5657	2.72101	1.99002	1.55696	1.07491	0.877737	0.609308	0.460921			2.57958	3.5657	105.454	207.456	309.755	412.006	514.542	617.006	719.59
2.58625	3.58617	2.74194	2.04719	1.60941	1.12544	0.936941	0.669833	0.51362			2.58625	3.58617	105.475	207.513	309.808	412.056	514.601	617.066	719.643
2.59292	3.61629	2.77671	2.10913	1.66408	1.18558	1.00328	0.734283	0.566979			2.59292	3.61629	105.509	207.575	309.862	412.117	514.667	617.131	719.696
2.59958	3.65397	2.82943	2.17569	1.72294	1.24527	1.07643	0.806776	0.629514			2.59958	3.65397	105.562	207.641	309.921	412.176	514.74	617.203	719.759
2.60625	3.70465	2.91019	2.26026	1.80073	1.31531	1.16447	0.896082	0.70976			2.60625	3.70465	105.643	207.726	309.999	412.246	514.828	617.293	719.839
2.61292	3.77104	3.02243	2.37107	1.9058	1.41149	1.27461	1.00252	0.81156			2.61292	3.77104	105.755	207.837	310.104	412.343	514.938	617.399	719.941
2.61958	3.85246	3.16788	2.50793	2.03832	1.53607	1.41008	1.13163	0.936931			2.61958	3.85246	105.901	207.973	310.237	412.467	515.074	617.528	720.066
2.62625	3.94317	3.3395	2.66954	2.19649	1.68614	1.56874	1.2848	1.08805			2.62625	3.94317	106.072	208.135	310.395	412.617	515.233	617.681	720.217
2.63292	4.03633	3.52303	2.85308	2.37686	1.85785	1.74385	1.45665	1.2597			2.63292	4.03633	106.256	208.319	310.575	412.789	515.408	617.853	720.389
2.63958	4.1153	3.69794	3.04182	2.56606	2.04195	1.92214	1.6305	1.43361			2.63958	4.1153	106.431	208.507	310.764	412.973	515.586	618.027	720.563
2.64625	4.17004	3.84458	3.20705	2.74296	2.21891	2.08244	1.78537	1.59147			2.64625	4.17004	106.577	208.673	310.941	413.15	515.746	618.182	720.721
2.65292	4.18856	3.94875	3.32409	2.8882	2.36794	2.20309	1.90689	1.71557			2.65292	4.18856	106.682	208.79	311.086	413.299	515.867	618.303	720.845
2.65958	4.16284	3.99373	3.3767	2.98478	2.46945	2.26152	1.97464	1.78623			2.65958	4.16284	106.726	208.842	311.183	413.4	515.925	618.371	720.916
2.66625	4.09079	3.97028	3.35754	3.01526	2.50553	2.24973	1.97411	1.78843			2.66625	4.09079	106.703	208.823	311.214	413.437	515.914	618.371	720.918
2.67292	3.98067	3.88281	3.2634	2.97038	2.46719	2.16843	1.89976	1.72312			2.67292	3.98067	106.616	208.729	311.169	413.398	515.832	618.296	720.852
2.67958	3.84418	3.74343	3.10494	2.85541	2.35589	2.02066	1.75754	1.59458			2.67958	3.84418	106.476	208.57	311.054	413.287	515.684	618.154	720.724
2.68625	3.6934	3.5624	2.90388	2.67811	2.18185	1.81938	1.56098	1.41041			2.68625	3.6934	106.295	208.369	310.876	413.113	515.483	617.958	720.54
2.69292	3.53555	3.34717	2.68103	2.45465	1.95993	1.5783	1.32112	1.1847			2.69292	3.53555	106.08	208.147	310.653	412.891	515.242	617.718	720.314
2.69958	3.34307	3.09692	2.43603	2.19434	1.69725	1.28704	1.01706	0.910002			2.69958	3.34307	105.83	207.902	310.393	412.628	514.951	617.414	720.039
2.70625	2.91739	2.73035	2.08424	1.84696	1.33253	0.76101	0.439741	0.44697			2.70625	2.91739	105.463	207.55	310.045	412.264	514.425	616.836	719.576
2.71292	1.31102	1.71415	1.12955	1.02535	0.419519	-0.946291	-1.45225	-0.979655			2.71292	1.31102	104.447	206.595	309.224	411.351	512.717	614.944	718.15
2.71958	-4.24938	-1.95901	-2.26371	-1.87585	-2.83512	-6.78216	-7.81517	-5.898			2.71958	-4.24938	100.774	203.202	306.322	408.096	506.882	608.581	713.231
2.72625	-18.6274	-12.7634	-12.1025	-10.7828	-12.734	-22.2368	-24.3671	-19.2761			2.72625	-18.6274	89.9694	193.363	297.415	398.197	491.427	592.029	699.853
2.73292	-46.3245	-36.438	-33.3753	-31.3379	-35.3166	-52.8813	-56.6785	-46.535			2.73292	-46.3245	66.2947	172.09	276.86	375.614	460.782	559.718	672.594
2.73958	-87.0908	-75.6171	-68.1747	-67.1038	-74.1869	-99.2346	-104.877	-88.8219			2.73958	-87.0908	27.1156	137.291	241.095	336.744	414.429	511.519	630.307
2.74625	-133.912	-125.643	-112.208	-115.024	-125.745	-153.742	-160.801	-139.764			2.74625	-133.912	-22.9105	93.2576	193.174	285.186	359.922	455.596	579.366
2.75292	-175.987	-175.417	-155.795	-165.121	-179.069	-203.677	-211.22	-187.666			2.75292	-175.987	-72.6839	49.6707	143.078	231.862	309.987	405.176	531.463
2.75958	-203.533	-212.714	-188.527	-205.206	-221.069	-237.005	-243.818	-220.97			2.75958	-203.533	-109.981	16.9389	102.992	189.862	276.659	372.579	498.159
2.76625	-210.144	-228.507	-202.831	-225.632	-241.53	-245.635	-250.452	-231.643			2.76625	-210.144	-125.775	2.63482	82.5658	169.401	268.029	365.945	487.486
2.77292	-193.413	-218.069	-194.812	-220.899	-234.719	-226.238	-227.986	-216.038			2.77292	-193.413	-115.337	10.6538	87.2994	176.212	287.426	388.411	503.091
2.77958	-156.474	-182.075	-165.25	-190.507	-200.435	-181.881	-180.035	-176.334			2.77958	-156.474	-79.3425	40.2154	117.692	210.497	331.782	436.361	542.795
2.78625	-108.555	-128.339	-120.964	-140.747	-145.768	-123.134	-117.884	-121.815			2.78625	-108.555	-25.6065	84.5011	167.451	265.163	390.53	498.513	597.314
2.79292	-61.4009	-70.096	-73.1921	-83.9065	-84.1399	-64.3645	-56.459	-65.8741			2.79292	-61.4009	32.6367	132.273	224.292	326.791	449.299	559.938	653.255
2.79958	-23.3953	-19.6774	-32.0385	-32.6854	-29.1545	-16.574	-7.01215	-19.4398			2.79958	-23.3953	83.0553	173.427	275.513	381.777	497.09	609.384	699.69
2.80625	3.08351	16.9709	-2.07489	5.72519	11.6574	16.4737	26.7447	13.2336			2.80625	3.08351	119.704	203.391	313.923	422.588	530.137	643.141	732.363
2.81292	19.7804	40.1912	17.367	30.7037	37.7374	36.554	46.7418	33.4151			2.81292	19.7804	142.924	222.832	338.902	448.668	550.218	663.138	752.544
2.81958	29.634	53.2382	29.2065	45.1508	52.299	47.347	56.828	44.4884			2.81958	29.634	155.971	234.672	353.349	463.23	561.011	673.225	763.618
2.82625	35.2967	59.6741	36.3825	52.6143	59.1778	52.4312	60.7569	49.8777			2.82625	35.2967	162.407	241.848	360.813	470.109	566.095	677.153	769.007
2.83292	39.0025	62.6734	41.4146	56.2662	61.8324	54.9268	61.8444	52.5724			2.83292	39.0025	165.406	246.88	364.464	472.763	568.591	678.241	771.702
2.83958	42.5014	64.923	46.3444	58.7894	63.1772	57.3335	62.798	55.0448			2.83958	42.5014	167.656	251.81	366.988	474.108	570.997	679.195	774.174
2.84625	46.9728	68.3708	52.6614	62.2225	65.4187	61.3672	65.5018	59.0358			2.84625	46.9728	171.104	258.127	370.421	476.35	575.031	681.898	778.165
2.85292	53.0667	74.1682	61.2058	67.8174	69.9431	67.9584	70.9648	65.5326			2.85292	53.0667	176.901	266.671	376.016	480.874	581.622	687.361	784.662
2.85958	60.9632	82.7472	72.2448	76.1414	77.3567	77.3776	79.4773	74.8512			2.85958	60.9632	185.48	277.71	384.34	488.288	591.041	695.874	793.981
2.86625	70.6246	94.0547	85.6504	87.1974	87.6712	89.476	90.8697	86.8681			2.86625	70.6246	196.787	291.116	395.396	498.602	603.14	707.266	805.997
2.87292	82.4771	108.209	101.498	100.876	100.726	104.247	105.135	101.542			2.87292	82.4771	210.941	306.963	409.074	511.657	617.911	721.531	820.671
2.87958	98.6237	127.121	121.682	118.189	117.387	123.407	124.025	120.421			2.87958	98.6237	229.854	327.147	426.387	528.319	637.071	740.421	839.55
2.88625	123.16	156.245	151.817	143.369	141.655	152.436	153.045	148.641			2.88625	123.16	258.977	357.283	451.568	552.586	666.1	769.442	867.77
2.89292	160.065	203.704	200.579	184.471	181.423	200.227	201.01	194.794			2.89292	160.065	306.437	406.044	492.67	592.354	713.891	817.407	913.923
2.89958	209.647	275.609	274.973	249.919	245.313	274.608	275.545	266.767			2.89958	209.647	378.341	480.438	558.117	656.244	788.272	891.942	985.896
2.90625	266.808	370.892	374.777	342.651	336.817	376.495	377.389	366.031			2.90625	266.808	473.625	580.242	650.849	747.748	890.159	993.786	1085.16
2.91292	322.45	479.935	490.702	456.617	450.533	497.479	498.072	484.981			2.91292	322.45	582.668	696.167	764.815	861.464	1011.14	1114.47	1204.11
2.91958	366.189	586.844	606.536	577.703	572.79	621.552	621.624	608.313			2.91958	366.189	689.576	812.002	885.901	983.721	1135.22	1238.02	1327.44
2.92625	388.709	672.944	702.6	686.825	684.655	728.453	727.811	716.158			2.92625	388.709	775.677	908.066	995.024	1095.59	1242.12	1344.21	1435.29
2.93292	384.273	720.912	760.027	763.745	765.668	797.885	796.402	788.202			2.93292	384.273	823.644	965.493	1071.94	1176.6	1311.55	1412.8	1507.33
2.93958	353.334	720.392	766.696	792.583	799.259	815.553	813.264	809.644			2.93958	353.334	823.125	972.162	1100.78	1210.19	1329.22	1429.66	1528.77
2.94625	302.936	672.373	722.259	767.863	778.904	778.798	775.914	776.921			2.94625	302.936	775.106	927.725	1076.06	1189.84	1292.46	1392.31	1496.05
2.95292	243.818	588.658	638.102	696.717	710.776	697.488	694.291	698.952			2.95292	243.818	691.391	843.568	1004.91	1121.71	1211.15	1310.69	1418.08
2.95958	186.059	486.595	532.1	595.333	610.589	589.299	586.009	592.82			2.95958	186.059	589.328	737.566	903.532	1021.52	1102.96	1202.41	1311.95
2.96625	136.228	382.772	422.025	482.368	497.078	472.962	469.723	477.212			2.96625	136.228	485.505	627.491	790.566	908.009	986.626	1086.12	1196.34
2.97292	96.9921	289.18	321.219	373.531	386.416	363.426	360.356	367.423			2.97292	96.9921	391.913	526.684	681.73	797.347	877.09	976.753	1086.55
2.97958	68.1727	212.121	237.168	279.058	289.451	269.924	267.137	273.151			2.97958	68.1727	314.854	442.634	587.256	700.382	783.587	883.533	992.28
2.98625	48.1173	153.074	172.107	203.502	211.309	196.149	193.726	198.466			2.98625	48.1173	255.806	377.572	511.7	622.24	709.813	810.122	917.596
2.99292	34.7108	110.33	124.633	146.957	152.486	141.574	139.526	143.058			2.99292	34.7108	213.062	330.099	455.155	563.417	655.237	755.923	862.187
2.99958	25.9645	80.6572	91.4747	106.769	110.516	103.153	101.439	103.976			2.99958	25.9645	183.39	296.94	414.967	521.447	616.816	717.835	823.105
3.00625	20.2857	60.5782	68.9357	79.1935	81.6632	76.9655	75.512	77.3084			3.00625	20.2857	163.311	274.401	387.392	492.594	590.629	691.909	796.438
3.01292	16.5374	47.0993	53.7641	60.5959	62.2041	59.36	58.0895	59.3718			3.01292	16.5374	149.832	259.23	368.794	473.135	573.024	674.486	778.501
3.01958	13.9677	37.9704	43.4822	48.0498	49.0899	47.4682	46.3168	47.2596			3.01958	13.9677	140.703	248.948	356.248	460.021	561.132	662.713	766.389
3.02625	12.1146	31.645	36.3652	39.4485	40.1122	39.2675	38.1886	38.913			3.02625	12.1146	134.378	241.831	347.647	451.043	552.931	654.585	758.042
3.03292	10.7012	27.1115	31.2738	33.376	33.7863	33.4169	32.3811	32.9689			3.03292	10.7012	129.844	236.739	341.574	444.717	547.081	648.778	752.098
3.03958	9.56766	23.7278	27.4819	28.9186	29.1505	29.0675	28.0556	28.5604			3.03958	9.56766	126.461	232.947	337.117	440.082	542.731	644.452	747.69
3.04625	8.62322	21.0955	24.5407	25.5077	25.6128	25.7014	24.705	25.1557			3.04625	8.62322	123.828	230.006	333.706	436.544	539.365	641.102	744.285
3.05292	7.81985	18.9721	22.176	22.7984	22.8102	23.0015	22.0244	22.4314			3.05292	7.81985	121.705	227.641	330.997	433.741	536.665	638.421	741.561
3.05958	7.12644	17.2099	20.2193	20.5811	20.5183	20.7719	19.8155	20.1863			3.05958	7.12644	119.943	225.685	328.779	431.449	534.436	636.212	739.316
3.06625	6.52005	15.7146	18.557	18.7202	18.591	18.8845	17.9446	18.2873			3.06625	6.52005	118.447	224.023	326.919	429.522	532.548	634.341	737.417
3.07292	5.98859	14.4223	17.1179	17.1221	16.9343	17.2551	16.3293	16.6472			3.07292	5.98859	117.155	222.583	325.32	427.865	530.919	632.726	735.776
3.07958	5.52195	13.2906	15.8546	15.7293	15.4919	15.8277	14.9161	15.2107			3.07958	5.52195	116.023	221.32	323.928	426.423	529.491	631.313	734.34
3.08625	5.11012	12.2903	14.7345	14.5016	14.2242	14.5626	13.6679	13.9403			3.08625	5.11012	115.023	220.2	322.7	425.155	528.226	630.064	733.07
3.09292	4.73907	11.4026	13.7329	13.4114	13.0986	13.4315	12.5497	12.8069			3.09292	4.73907	114.135	219.198	321.61	424.03	527.095	628.946	731.936
3.09958	4.40523	10.6108	12.829	12.4333	12.0887	12.4129	11.5425	11.7885			3.09958	4.40523	113.344	218.295	320.632	423.02	526.077	627.939	730.918
3.10625	4.10397	9.90323	12.0128	11.5543	11.1835	11.492	10.6338	10.8676			3.10625	4.10397	112.636	217.478	319.753	422.115	525.156	627.03	729.997
3.11292	3.82735	9.26734	11.2739	10.7608	10.3676	10.657	9.80975	10.0298			3.11292	3.82735	112	216.739	318.959	421.299	524.321	626.206	729.159
3.11958	3.57	8.69077	10.6019	10.0414	9.62586	9.89876	9.05935	9.26542			3.11958	3.57	111.424	216.067	318.24	420.557	523.563	625.456	728.395
3.12625	3.33381	8.16703	9.98712	9.38537	8.94443	9.21096	8.37111	8.56756			3.12625	3.33381	110.9	215.453	317.584	419.875	522.875	624.768	727.697
3.13292	3.12114	7.68883	9.42118	8.78716	8.32152	8.58556	7.74264	7.92884			3.13292	3.12114	110.422	214.887	316.985	419.253	522.249	624.139	727.058
3.13958	2.93374	7.25373	8.90263	8.24193	7.7548	8.01857	7.16901	7.34939			3.13958	2.93374	109.986	214.368	316.44	418.686	521.682	623.566	726.479
3.14625	2.76615	6.85804	8.42874	7.74538	7.23815	7.50288	6.64378	6.82372			3.14625	2.76615	109.591	213.894	315.944	418.169	521.167	623.04	725.953
3.15292	2.61876	6.49988	7.99667	7.29247	6.76451	7.03518	6.16977	6.35151			3.15292	2.61876	109.233	213.462	315.491	417.696	520.699	622.566	725.481
3.15958	2.48721	6.17916	7.60824	6.88468	6.33552	6.60867	5.74496	5.92496			3.15958	2.48721	108.912	213.074	315.083	417.267	520.272	622.142	725.054
3.16625	2.37168	5.88962	7.26053	6.51715	5.94979	6.22084	5.36526	5.53758			3.16625	2.37168	108.622	212.726	314.715	416.881	519.885	621.762	724.667
3.17292	2.26879	5.63011	6.95381	6.18736	5.60289	5.87048	5.023	5.18671			3.17292	2.26879	108.363	212.419	314.386	416.534	519.534	621.42	724.316
3.17958	2.17274	5.39913	6.68182	5.8924	5.29112	5.55091	4.7119	4.86645			3.17958	2.17274	108.132	212.147	314.091	416.222	519.215	621.108	723.996
3.18625	2.08316	5.19306	6.43712	5.62956	5.01111	5.26248	4.43253	4.57751			3.18625	2.08316	107.926	211.903	313.828	415.942	518.926	620.829	723.707
3.19292	2.00079	5.0089	6.21673	5.39617	4.76236	5.00436	4.17898	4.31546			3.19292	2.00079	107.742	211.682	313.594	415.693	518.668	620.576	723.445
3.19958	1.92655	4.8441	6.01331	5.18335	4.53599	4.77393	3.94501	4.07591			3.19958	1.92655	107.577	211.479	313.382	415.467	518.438	620.342	723.205
3.20625	1.86114	4.69931	5.82465	4.98914	4.32582	4.56573	3.73177	3.85439			3.20625	1.86114	107.432	211.29	313.187	415.257	518.23	620.128	722.984
3.21292	1.80001	4.57141	5.64668	4.81364	4.13187	4.37331	3.54094	3.65071			3.21292	1.80001	107.304	211.112	313.012	415.063	518.037	619.937	722.78
3.21958	1.7447	4.45331	5.47994	4.65368	3.95167	4.19799	3.37358	3.46521			3.21958	1.7447	107.186	210.945	312.852	414.883	517.862	619.77	722.595
3.22625	1.69555	4.34394	5.32623	4.50722	3.78309	4.03885	3.22429	3.29737			3.22625	1.69555	107.077	210.792	312.705	414.714	517.703	619.621	722.427
3.23292	1.65343	4.24228	5.18546	4.36956	3.62674	3.89573	3.0911	3.14296			3.23292	1.65343	106.975	210.651	312.568	414.558	517.56	619.488	722.272
3.23958	1.61607	4.14976	5.05956	4.24468	3.48786	3.7623	2.97506	3.00286			3.23958	1.61607	106.883	210.525	312.443	414.419	517.426	619.372	722.132
3.24625	1.5796	4.06464	4.94584	4.12989	3.36516	3.64074	2.86945	2.8761			3.24625	1.5796	106.797	210.411	312.328	414.296	517.305	619.266	722.005
3.25292	1.54666	3.98899	4.84634	4.02386	3.25368	3.53368	2.7707	2.76			3.25292	1.54666	106.722	210.312	312.222	414.185	517.197	619.167	721.889
3.25958	1.51735	3.92507	4.76097	3.92833	3.15107	3.43862	2.67177	2.65217			3.25958	1.51735	106.658	210.226	312.127	414.082	517.102	619.068	721.781
3.26625	1.48864	3.86816	4.6845	3.84029	3.05672	3.34663	2.57344	2.54803			3.26625	1.48864	106.601	210.15	312.039	413.988	517.01	618.97	721.677
3.27292	1.46065	3.81692	4.61372	3.75839	2.9685	3.25624	2.48013	2.4516			3.27292	1.46065	106.55	210.079	311.957	413.9	516.92	618.877	721.581
3.27958	1.43628	3.76672	4.54777	3.68249	2.88448	3.16902	2.39424	2.36071			3.27958	1.43628	106.499	210.013	311.881	413.816	516.833	618.791	721.49
3.28625	1.41536	3.71996	4.48099	3.61176	2.80539	3.08502	2.31467	2.27071			3.28625	1.41536	106.453	209.947	311.81	413.736	516.749	618.711	721.4
3.29292	1.3955	3.67281	4.40905	3.54166	2.73117	3.00531	2.24141	2.18529			3.29292	1.3955	106.406	209.875	311.74	413.662	516.669	618.638	721.315
3.29958	1.37679	3.6274	4.33455	3.47291	2.66272	2.92998	2.17644	2.10593			3.29958	1.37679	106.36	209.8	311.671	413.594	516.594	618.573	721.235
3.30625	1.36305	3.58658	4.2613	3.40674	2.59881	2.86121	2.11788	2.03242			3.30625	1.36305	106.319	209.727	311.605	413.53	516.525	618.514	721.162
3.31292	1.3494	3.54833	4.18825	3.34627	2.53783	2.79533	2.05846	1.96071			3.31292	1.3494	106.281	209.654	311.545	413.469	516.459	618.455	721.09
3.31958	1.33036	3.50833	4.11248	3.2855	2.47778	2.73165	1.99459	1.88837			3.31958	1.33036	106.241	209.578	311.484	413.409	516.395	618.391	721.018
3.32625	1.30577	3.46426	4.03789	3.22692	2.41671	2.66648	1.92566	1.82031			3.32625	1.30577	106.197	209.503	311.425	413.348	516.33	618.322	720.95
3.33292	1.28341	3.42095	3.9717	3.17159	2.35584	2.60151	1.85943	1.75685			3.33292	1.28341	106.154	209.437	311.37	413.287	516.265	618.256	720.886
3.33958	1.26179	3.38307	3.91522	3.12365	2.29744	2.53516	1.79966	1.69543			3.33958	1.26179	106.116	209.381	311.322	413.228	516.199	618.196	720.825
3.34625	1.24116	3.34851	3.86158	3.07944	2.2431	2.4703	1.74661	1.63606			3.34625	1.24116	106.081	209.327	311.278	413.174	516.134	618.143	720.765
3.35292	1.22298	3.31638	3.80704	3.03714	2.19306	2.40981	1.69744	1.58011			3.35292	1.22298	106.049	209.273	311.235	413.124	516.074	618.094	720.709
3.35958	1.20641	3.28634	3.74792	2.99757	2.14427	2.35184	1.64796	1.52425			3.35958	1.20641	106.019	209.213	311.196	413.075	516.016	618.045	720.654
3.36625	1.1942	3.25901	3.69103	2.95713	2.09531	2.30041	1.6019	1.47019			3.36625	1.1942	105.992	209.157	311.155	413.026	515.964	617.998	720.599
3.37292	1.18476	3.23633	3.64164	2.91963	2.04974	2.2544	1.5586	1.41821			3.37292	1.18476	105.969	209.107	311.118	412.981	515.918	617.955	720.548
3.37958	1.17697	3.21218	3.59842	2.87737	2.00717	2.21079	1.5141	1.37064			3.37958	1.17697	105.945	209.064	311.076	412.938	515.875	617.911	720.5
3.38625	1.16861	3.18624	3.55579	2.82887	1.96158	2.16421	1.46616	1.32441			3.38625	1.16861	105.919	209.021	311.027	412.893	515.828	617.863	720.454
3.39292	1.15924	3.15882	3.51597	2.77674	1.91052	2.11311	1.42007	1.28195			3.39292	1.15924	105.892	208.981	310.975	412.842	515.777	617.817	720.411
3.39958	1.15282	3.13448	3.48401	2.72664	1.85741	2.06028	1.37884	1.24396			3.39958	1.15282	105.867	208.95	310.925	412.788	515.724	617.775	720.373
3.40625	1.14585	3.11124	3.45122	2.68207	1.80552	2.00314	1.33563	1.2047			3.40625	1.14585	105.844	208.917	310.88	412.737	515.667	617.732	720.334
3.41292	1.13721	3.08194	3.40667	2.63568	1.75259	1.9457	1.28837	1.16028			3.41292	1.13721	105.815	208.872	310.834	412.684	515.609	617.685	720.29
3.41958	1.12622	3.04776	3.35293	2.58854	1.69944	1.89257	1.2378	1.10871			3.41958	1.12622	105.781	208.818	310.787	412.63	515.556	617.634	720.238
3.42625	1.1124	3.00813	3.29423	2.53799	1.64855	1.84141	1.18154	1.05058			3.42625	1.1124	105.741	208.76	310.736	412.58	515.505	617.578	720.18
3.43292	1.0961	2.9662	3.23419	2.48317	1.6001	1.78832	1.11994	0.985366			3.43292	1.0961	105.699	208.7	310.681	412.531	515.452	617.516	720.115
3.43958	1.07249	2.92337	3.1699	2.42488	1.54984	1.73	1.05342	0.914408			3.43958	1.07249	105.656	208.635	310.623	412.481	515.394	617.45	720.044
3.44625	1.04374	2.8771	3.10407	2.36186	1.49255	1.66735	0.986998	0.840669			3.44625	1.04374	105.61	208.57	310.56	412.424	515.331	617.384	719.97
3.45292	1.01591	2.82814	3.03986	2.29709	1.43066	1.59836	0.919116	0.767156			3.45292	1.01591	105.561	208.505	310.495	412.362	515.262	617.316	719.896
3.45958	0.994141	2.78077	2.97579	2.23369	1.37098	1.52881	0.853474	0.698415			3.45958	0.994141	105.514	208.441	310.432	412.302	515.193	617.25	719.828
3.46625	0.979217	2.739	2.91161	2.17919	1.31755	1.4647	0.795157	0.634627			3.46625	0.979217	105.472	208.377	310.377	412.249	515.128	617.192	719.764
3.47292	0.968638	2.70512	2.84817	2.1325	1.26751	1.40846	0.744525	0.5738			3.47292	0.968638	105.438	208.314	310.331	412.199	515.072	617.141	719.703
3.47958	0.964106	2.67161	2.78986	2.08862	1.22249	1.3585	0.697554	0.514937			3.47958	0.964106	105.404	208.255	310.287	412.154	515.022	617.094	719.644
3.48625	0.962159	2.6376	2.73583	2.04239	1.18242	1.30901	0.647924	0.45809			3.48625	0.962159	105.37	208.201	310.241	412.113	514.973	617.044	719.587
3.49292	0.955485	2.59809	2.68249	1.99237	1.14036	1.26064	0.59738	0.401613			3.49292	0.955485	105.331	208.148	310.191	412.071	514.924	616.994	719.531
3.49958	0.939539	2.54922	2.62742	1.93966	1.09007	1.20616	0.54138	0.342047			3.49958	0.939539	105.282	208.093	310.138	412.021	514.87	616.938	719.471
3.50625	0.914912	2.48874	2.5679	1.88078	1.02921	1.14666	0.480513	0.28105			3.50625	0.914912	105.222	208.033	310.079	411.96	514.81	616.877	719.41
3.51292	0.889318	2.42124	2.5066	1.81739	0.964121	1.08646	0.417249	0.221735			3.51292	0.889318	105.154	207.972	310.016	411.895	514.75	616.814	719.351
3.51958	0.865888	2.3559	2.44459	1.75423	0.898807	1.02518	0.353288	0.165311			3.51958	0.865888	105.089	207.91	309.952	411.83	514.689	616.75	719.295
3.52625	0.84529	2.29019	2.37935	1.69181	0.831795	0.96291	0.290728	0.10936			3.52625	0.84529	105.023	207.845	309.89	411.763	514.627	616.687	719.239
3.53292	0.82776	2.22945	2.31242	1.629	0.763472	0.897908	0.228853	0.0524317			3.53292	0.82776	104.962	207.778	309.827	411.695	514.562	616.625	719.182
3.53958	0.812659	2.17455	2.24512	1.56601	0.697454	0.833406	0.171313	-0.00742009			3.53958	0.812659	104.907	207.711	309.764	411.628	514.497	616.568	719.122
3.54625	0.79787	2.12428	2.18054	1.50136	0.63634	0.770415	0.115039	-0.0743671			3.54625	0.79787	104.857	207.646	309.7	411.567	514.434	616.512	719.055
3.55292	0.778783	2.07187	2.11383	1.43301	0.576012	0.71036	0.0544675	-0.147643			3.55292	0.778783	104.805	207.579	309.631	411.507	514.374	616.451	718.982
3.55958	0.757183	2.01685	2.04594	1.36127	0.515384	0.655047	-0.00861705	-0.221217			3.55958	0.757183	104.75	207.511	309.56	411.446	514.319	616.388	718.908
3.56625	0.735745	1.96738	1.98169	1.29238	0.459322	0.605958	-0.0691561	-0.287931			3.56625	0.735745	104.7	207.447	309.491	411.39	514.27	616.327	718.841
3.57292	0.716493	1.92282	1.92139	1.22939	0.408686	0.560319	-0.123694	-0.346423			3.57292	0.716493	104.656	207.387	309.428	411.34	514.224	616.273	718.783
3.57958	0.695028	1.87459	1.86029	1.16947	0.353815	0.51011	-0.177107	-0.408807			3.57958	0.695028	104.607	207.326	309.368	411.285	514.174	616.219	718.72
3.58625	0.676488	1.81754	1.79513	1.10436	0.289464	0.453464	-0.233318	-0.474394			3.58625	0.676488	104.55	207.261	309.303	411.22	514.117	616.163	718.655
3.59292	0.659206	1.75803	1.7318	1.03715	0.221313	0.389887	-0.289223	-0.539007			3.59292	0.659206	104.491	207.197	309.235	411.152	514.054	616.107	718.59
3.59958	0.644496	1.69328	1.66848	0.97095	0.154654	0.32095	-0.345895	-0.602026			3.59958	0.644496	104.426	207.134	309.169	411.086	513.985	616.051	718.527
3.60625	0.629733	1.61903	1.60043	0.902447	0.0863187	0.243117	-0.409772	-0.671508			3.60625	0.629733	104.352	207.066	309.101	411.017	513.907	615.987	718.458
3.61292	0.610802	1.53801	1.52752	0.831076	0.0128198	0.161203	-0.482586	-0.745775			3.61292	0.610802	104.271	206.993	309.029	410.944	513.825	615.914	718.384
3.61958	0.590888	1.46187	1.45949	0.763546	-0.0577648	0.0836337	-0.557813	-0.81561			3.61958	0.590888	104.195	206.925	308.962	410.873	513.747	615.839	718.314
3.62625	0.567248	1.3972	1.39911	0.706189	-0.118512	0.0133306	-0.627229	-0.877197			3.62625	0.567248	104.13	206.865	308.904	410.813	513.677	615.769	718.252
3.63292	0.549764	1.34245	1.34198	0.657355	-0.171224	-0.0503506	-0.687628	-0.930751			3.63292	0.549764	104.075	206.807	308.856	410.76	513.613	615.709	718.199
3.63958	0.537123	1.30162	1.28588	0.614289	-0.220063	-0.105362	-0.736986	-0.976098			3.63958	0.537123	104.034	206.751	308.813	410.711	513.558	615.66	718.153
3.64625	0.526289	1.26947	1.2318	0.577761	-0.266242	-0.149752	-0.776431	-1.01425			3.64625	0.526289	104.002	206.697	308.776	410.665	513.514	615.62	718.115
3.65292	0.513284	1.23924	1.17629	0.541084	-0.309646	-0.191117	-0.813754	-1.0523			3.65292	0.513284	103.972	206.642	308.739	410.621	513.473	615.583	718.077
3.65958	0.497609	1.20208	1.11578	0.495833	-0.34949	-0.240783	-0.85184	-1.09366			3.65958	0.497609	103.935	206.581	308.694	410.582	513.423	615.545	718.036
3.66625	0.481221	1.15913	1.05709	0.442391	-0.391811	-0.295045	-0.893024	-1.13782			3.66625	0.481221	103.892	206.523	308.641	410.539	513.369	615.504	717.991
3.67292	0.464191	1.11681	1.0038	0.386374	-0.437076	-0.350138	-0.934849	-1.18458			3.67292	0.464191	103.85	206.469	308.585	410.494	513.314	615.462	717.945
3.67958	0.451366	1.07599	0.957731	0.33396	-0.482296	-0.398747	-0.977238	-1.23184			3.67958	0.451366	103.809	206.423	308.532	410.449	513.265	615.419	717.897
3.68625	0.441093	1.03666	0.91316	0.286016	-0.524647	-0.445506	-1.02041	-1.28006			3.68625	0.441093	103.769	206.379	308.484	410.406	513.218	615.376	717.849
3.69292	0.432367	0.995262	0.86747	0.239087	-0.564646	-0.488311	-1.06442	-1.32905			3.69292	0.432367	103.728	206.333	308.437	410.366	513.175	615.332	717.8
3.69958	0.422666	0.95385	0.818905	0.193371	-0.608288	-0.526335	-1.10893	-1.37983			3.69958	0.422666	103.687	206.284	308.392	410.323	513.137	615.288	717.749
3.70625	0.414589	0.912096	0.764753	0.144072	-0.653016	-0.561909	-1.15421	-1.43464			3.70625	0.414589	103.645	206.23	308.342	410.278	513.102	615.242	717.695
3.71292	0.405693	0.868479	0.708738	0.0924858	-0.698126	-0.597767	-1.20029	-1.49199			3.71292	0.405693	103.601	206.174	308.291	410.233	513.066	615.196	717.637
3.71958	0.393024	0.820059	0.652212	0.0403734	-0.743286	-0.636446	-1.24491	-1.54885			3.71958	0.393024	103.553	206.118	308.239	410.188	513.027	615.152	717.58
3.72625	0.375289	0.771849	0.59685	-0.0104294	-0.788617	-0.67976	-1.2884	-1.60131			3.72625	0.375289	103.505	206.062	308.188	410.142	512.984	615.108	717.528
3.73292	0.357665	0.728783	0.544724	-0.0597168	-0.834102	-0.726604	-1.32795	-1.64314			3.73292	0.357665	103.462	206.01	308.139	410.097	512.937	615.069	717.486
3.73958	0.348821	0.69694	0.498576	-0.104973	-0.87441	-0.769901	-1.36016	-1.66955			3.73958	0.348821	103.43	205.964	308.093	410.057	512.894	615.036	717.46
3.74625	0.344872	0.67307	0.459924	-0.140653	-0.909628	-0.805098	-1.38652	-1.68244			3.74625	0.344872	103.406	205.925	308.058	410.021	512.859	615.01	717.447
3.75292	0.339916	0.647836	0.424676	-0.166977	-0.942078	-0.834658	-1.41055	-1.69359			3.75292	0.339916	103.381	205.89	308.031	409.989	512.829	614.986	717.436
3.75958	0.330687	0.616983	0.390008	-0.194242	-0.974025	-0.86549	-1.43886	-1.71177			3.75958	0.330687	103.35	205.856	308.004	409.957	512.798	614.958	717.418
3.76625	0.322685	0.584072	0.353283	-0.228027	-1.00548	-0.891734	-1.46688	-1.73584			3.76625	0.322685	103.317	205.819	307.97	409.926	512.772	614.93	717.393
3.77292	0.316255	0.554656	0.31576	-0.260595	-1.0308	-0.911115	-1.4962	-1.76254			3.77292	0.316255	103.287	205.781	307.938	409.9	512.753	614.9	717.367
3.77958	0.307842	0.527961	0.280482	-0.287061	-1.05003	-0.926302	-1.52464	-1.79079			3.77958	0.307842	103.261	205.746	307.911	409.881	512.737	614.872	717.339
3.78625	0.298667	0.505301	0.249716	-0.310092	-1.06722	-0.943285	-1.5486	-1.81573			3.78625	0.298667	103.238	205.715	307.888	409.864	512.721	614.848	717.314
3.79292	0.29613	0.489599	0.225908	-0.33468	-1.08155	-0.959043	-1.56306	-1.83072			3.79292	0.29613	103.222	205.691	307.864	409.849	512.705	614.833	717.299
3.79958	0.29987	0.481498	0.20684	-0.359715	-1.08901	-0.971295	-1.56409	-1.83737			3.79958	0.29987	103.214	205.672	307.839	409.842	512.692	614.832	717.292
3.80625	0.304417	0.473433	0.194483	-0.378605	-1.09313	-0.982257	-1.56097	-1.84172			3.80625	0.304417	103.206	205.66	307.82	409.838	512.682	614.836	717.288
3.81292	0.305975	0.460927	0.186269	-0.396539	-1.10322	-0.996692	-1.55655	-1.84664			3.81292	0.305975	103.194	205.652	307.802	409.828	512.667	614.84	717.283
3.81958	0.30743	0.440473	0.179166	-0.412302	-1.12056	-1.01618	-1.55033	-1.85267			3.81958	0.30743	103.173	205.645	307.786	409.81	512.648	614.846	717.277
3.82625	0.315133	0.417868	0.167052	-0.422225	-1.1352	-1.03436	-1.54406	-1.85534			3.82625	0.315133	103.151	205.633	307.776	409.796	512.629	614.852	717.274
3.83292	0.327272	0.399596	0.155455	-0.423712	-1.14179	-1.04986	-1.54145	-1.85134			3.83292	0.327272	103.132	205.621	307.775	409.789	512.614	614.855	717.278
3.83958	0.33674	0.387847	0.144184	-0.418026	-1.14635	-1.06297	-1.54724	-1.84522			3.83958	0.33674	103.121	205.61	307.78	409.785	512.601	614.849	717.284
3.84625	0.339497	0.381219	0.129448	-0.417827	-1.15209	-1.07677	-1.55402	-1.8368			3.84625	0.339497	103.114	205.595	307.78	409.779	512.587	614.843	717.293
3.85292	0.339722	0.376804	0.108345	-0.421022	-1.15729	-1.08755	-1.55666	-1.82613			3.85292	0.339722	103.11	205.574	307.777	409.774	512.576	614.84	717.303
3.85958	0.344829	0.37834	0.0889	-0.426276	-1.15711	-1.08684	-1.55489	-1.81047			3.85958	0.344829	103.111	205.554	307.772	409.774	512.577	614.842	717.319
3.86625	0.349403	0.384705	0.0771446	-0.42698	-1.15368	-1.07998	-1.55509	-1.79764			3.86625	0.349403	103.117	205.543	307.771	409.777	512.584	614.841	717.332
3.87292	0.347625	0.391598	0.0640113	-0.433057	-1.15209	-1.07469	-1.55925	-1.79487			3.87292	0.347625	103.124	205.53	307.765	409.779	512.589	614.837	717.334
3.87958	0.344001	0.392376	0.0452381	-0.446842	-1.14754	-1.07308	-1.55906	-1.79367			3.87958	0.344001	103.125	205.511	307.751	409.783	512.591	614.837	717.336
3.88625	0.349854	0.390139	0.0320341	-0.458597	-1.13803	-1.06719	-1.54605	-1.78577			3.88625	0.349854	103.123	205.498	307.74	409.793	512.597	614.85	717.344
3.89292	0.364431	0.39204	0.0320278	-0.458315	-1.11876	-1.05049	-1.52337	-1.7687			3.89292	0.364431	103.125	205.498	307.74	409.812	512.613	614.873	717.361
3.89958	0.38006	0.398633	0.042436	-0.447314	-1.09475	-1.02966	-1.49296	-1.74654			3.89958	0.38006	103.131	205.508	307.751	409.836	512.634	614.904	717.383
3.90625	0.395234	0.40502	0.0583598	-0.435297	-1.07126	-1.00879	-1.45871	-1.71953			3.90625	0.395234	103.138	205.524	307.763	409.86	512.655	614.938	717.41
3.91292	0.415198	0.40524	0.07813	-0.418994	-1.04776	-0.989444	-1.4211	-1.68754			3.91292	0.415198	103.138	205.544	307.779	409.883	512.674	614.975	717.442
3.91958	0.442867	0.40775	0.100667	-0.395859	-1.02102	-0.96437	-1.38056	-1.65055			3.91958	0.442867	103.141	205.566	307.802	409.91	512.699	615.016	717.479
3.92625	0.472032	0.420209	0.12457	-0.365177	-0.986532	-0.933601	-1.34376	-1.61183			3.92625	0.472032	103.153	205.59	307.833	409.944	512.73	615.053	717.517
3.93292	0.501569	0.442393	0.152953	-0.336187	-0.949156	-0.901879	-1.31137	-1.57482			3.93292	0.501569	103.175	205.618	307.862	409.982	512.762	615.085	717.554
3.93958	0.529648	0.467352	0.183157	-0.311029	-0.911979	-0.87346	-1.28233	-1.53901			3.93958	0.529648	103.2	205.649	307.887	410.019	512.79	615.114	717.59
3.94625	0.557436	0.493363	0.211075	-0.283578	-0.878034	-0.844186	-1.24882	-1.50054			3.94625	0.557436	103.226	205.677	307.915	410.053	512.82	615.148	717.629
3.95292	0.583744	0.522725	0.234715	-0.249353	-0.84861	-0.811653	-1.21059	-1.4546			3.95292	0.583744	103.255	205.7	307.949	410.082	512.852	615.186	717.675
3.95958	0.608371	0.555902	0.259786	-0.208435	-0.819647	-0.778358	-1.17119	-1.40208			3.95958	0.608371	103.289	205.725	307.99	410.111	512.885	615.225	717.727
3.96625	0.629326	0.588001	0.289024	-0.167816	-0.791565	-0.747823	-1.13116	-1.34613			3.96625	0.629326	103.321	205.755	308.03	410.139	512.916	615.265	717.783
3.97292	0.652545	0.616865	0.319319	-0.125573	-0.755383	-0.71422	-1.08171	-1.28657			3.97292	0.652545	103.35	205.785	308.073	410.176	512.95	615.315	717.843
3.97958	0.676608	0.646303	0.345419	-0.0809195	-0.709419	-0.678471	-1.0257	-1.22746			3.97958	0.676608	103.379	205.811	308.117	410.222	512.985	615.371	717.902
3.98625	0.700991	0.676145	0.36334	-0.0410007	-0.661103	-0.637706	-0.968416	-1.17396			3.98625	0.700991	103.409	205.829	308.157	410.27	513.026	615.428	717.955
3.99292	0.725922	0.708801	0.382644	-0.00726532	-0.608498	-0.589313	-0.911537	-1.12722			3.99292	0.725922	103.442	205.848	308.191	410.323	513.074	615.485	718.002
3.99958	0.751249	0.740196	0.410701	0.0214634	-0.554415	-0.530172	-0.84997	-1.08444			3.99958	0.751249	103.473	205.876	308.22	410.377	513.134	615.547	718.045
4.00625	0.777513	0.765315	0.446788	0.0554031	-0.500653	-0.472938	-0.789374	-1.04353			4.00625	0.777513	103.498	205.912	308.254	410.43	513.191	615.607	718.086
4.01292	0.79953	0.782604	0.477905	0.0871909	-0.459394	-0.423803	-0.733501	-1.00684			4.01292	0.79953	103.515	205.943	308.285	410.472	513.24	615.663	718.122
4.01958	0.817543	0.796869	0.505999	0.111315	-0.425878	-0.374465	-0.681156	-0.966289			4.01958	0.817543	103.53	205.972	308.31	410.505	513.289	615.715	718.163
4.02625	0.83579	0.820049	0.538239	0.136412	-0.384747	-0.322304	-0.626669	-0.915413			4.02625	0.83579	103.553	206.004	308.335	410.546	513.341	615.77	718.214
4.03292	0.854225	0.855077	0.576604	0.171127	-0.333384	-0.268748	-0.565319	-0.850882			4.03292	0.854225	103.588	206.042	308.369	410.598	513.395	615.831	718.278
4.03958	0.871695	0.896354	0.614543	0.217955	-0.273429	-0.22235	-0.503981	-0.781868			4.03958	0.871695	103.629	206.08	308.416	410.658	513.441	615.893	718.347
4.04625	0.89275	0.941141	0.647886	0.264267	-0.214784	-0.173763	-0.440009	-0.711569			4.04625	0.89275	103.674	206.113	308.463	410.716	513.49	615.957	718.418
4.05292	0.924578	0.99051	0.685811	0.318058	-0.153242	-0.118153	-0.381956	-0.640366			4.05292	0.924578	103.723	206.151	308.516	410.778	513.546	616.015	718.489
4.05958	0.961424	1.0386	0.726753	0.380071	-0.0955373	-0.0601642	-0.331281	-0.569713			4.05958	0.961424	103.771	206.192	308.578	410.835	513.604	616.065	718.56
4.06625	0.997764	1.07598	0.77271	0.446038	-0.0422669	-0.00296088	-0.28302	-0.501777			4.06625	0.997764	103.809	206.238	308.644	410.889	513.661	616.114	718.628
4.07292	1.03414	1.10555	0.820882	0.507039	0.011747	0.0531875	-0.231388	-0.439426			4.07292	1.03414	103.838	206.286	308.705	410.943	513.717	616.165	718.69
4.07958	1.07347	1.13608	0.868579	0.561838	0.0663948	0.112158	-0.175842	-0.37979			4.07958	1.07347	103.869	206.334	308.76	410.997	513.776	616.221	718.75
4.08625	1.11726	1.17573	0.915854	0.61647	0.125728	0.167981	-0.12013	-0.321863			4.08625	1.11726	103.908	206.381	308.815	411.057	513.832	616.276	718.807
4.09292	1.15798	1.22088	0.961478	0.671751	0.189878	0.219898	-0.0622417	-0.262337			4.09292	1.15798	103.954	206.427	308.87	411.121	513.884	616.334	718.867
4.09958	1.19677	1.26871	1.00692	0.723566	0.258647	0.270925	0.00229064	-0.201668			4.09958	1.19677	104.001	206.472	308.922	411.19	513.935	616.399	718.928
4.10625	1.23228	1.31581	1.04735	0.769409	0.323533	0.318566	0.066413	-0.144118			4.10625	1.23228	104.049	206.513	308.968	411.255	513.982	616.463	718.985
4.11292	1.25996	1.35474	1.07865	0.810106	0.374447	0.359805	0.123181	-0.0924068			4.11292	1.25996	104.087	206.544	309.008	411.305	514.024	616.52	719.037
4.11958	1.2817	1.38103	1.10256	0.846527	0.410812	0.398174	0.170668	-0.0441176			4.11958	1.2817	104.114	206.568	309.045	411.342	514.062	616.567	719.085
4.12625	1.29426	1.39773	1.12498	0.880599	0.439244	0.43722	0.213266	0.00314575			4.12625	1.29426	104.13	206.59	309.079	411.37	514.101	616.61	719.132
4.13292	1.30438	1.41328	1.15007	0.909284	0.465449	0.478955	0.257724	0.0479585			4.13292	1.30438	104.146	206.616	309.108	411.396	514.143	616.654	719.177
4.13958	1.31575	1.42977	1.17847	0.937462	0.495639	0.513316	0.300084	0.0853447			4.13958	1.31575	104.163	206.644	309.136	411.427	514.177	616.697	719.215
4.14625	1.32556	1.44256	1.20175	0.959867	0.523113	0.535295	0.336127	0.114938			4.14625	1.32556	104.175	206.667	309.158	411.454	514.199	616.733	719.244
4.15292	1.33248	1.45232	1.21676	0.971931	0.542999	0.546869	0.360205	0.137709			4.15292	1.33248	104.185	206.682	309.17	411.474	514.211	616.757	719.267
4.15958	1.33447	1.46063	1.22412	0.969201	0.555557	0.545434	0.371256	0.150928			4.15958	1.33447	104.193	206.69	309.167	411.487	514.209	616.768	719.28
4.16625	1.33772	1.46682	1.22268	0.956942	0.561191	0.535463	0.3726	0.156007			4.16625	1.33772	104.2	206.688	309.155	411.492	514.199	616.769	719.285
4.17292	1.341	1.46689	1.21417	0.945549	0.565383	0.523637	0.365394	0.155931			4.17292	1.341	104.2	206.68	309.144	411.496	514.187	616.762	719.285
4.17958	1.3376	1.46335	1.19871	0.934685	0.5649	0.515958	0.349121	0.152127			4.17958	1.3376	104.196	206.664	309.133	411.496	514.18	616.746	719.281
4.18625	1.3305	1.45958	1.18206	0.923442	0.560904	0.510618	0.328192	0.146974			4.18625	1.3305	104.192	206.648	309.122	411.492	514.174	616.725	719.276
4.19292	1.32585	1.45508	1.1685	0.913817	0.559506	0.500601	0.305893	0.139591			4.19292	1.32585	104.188	206.634	309.112	411.491	514.164	616.702	719.269
4.19958	1.32914	1.44917	1.15448	0.911345	0.559549	0.490494	0.28916	0.129339			4.19958	1.32914	104.182	206.62	309.11	411.491	514.154	616.686	719.259
4.20625	1.33512	1.44257	1.14169	0.910734	0.560768	0.482743	0.278444	0.114183			4.20625	1.33512	104.175	206.607	309.109	411.492	514.147	616.675	719.243
4.21292	1.34293	1.44096	1.13197	0.907266	0.552509	0.475813	0.272909	0.0939443			4.21292	1.34293	104.174	206.597	309.106	411.484	514.14	616.669	719.223
4.21958	1.35044	1.44437	1.1268	0.90358	0.540084	0.460814	0.265638	0.0681773			4.21958	1.35044	104.177	206.592	309.102	411.471	514.125	616.662	719.197
4.22625	1.35037	1.44442	1.11826	0.895339	0.525557	0.437892	0.2484	0.0325217			4.22625	1.35037	104.177	206.584	309.094	411.457	514.102	616.645	719.162
4.23292	1.3451	1.44171	1.1022	0.877153	0.507576	0.415596	0.223578	-0.00569744			4.23292	1.3451	104.174	206.568	309.075	411.439	514.079	616.62	719.124
4.23958	1.33021	1.44005	1.08385	0.848951	0.485847	0.390492	0.191048	-0.0412377			4.23958	1.33021	104.173	206.549	309.047	411.417	514.054	616.588	719.088
4.24625	1.31005	1.43483	1.06147	0.816112	0.458892	0.355585	0.151333	-0.0747273			4.24625	1.31005	104.168	206.527	309.014	411.39	514.019	616.548	719.055
4.25292	1.28388	1.41794	1.0317	0.781572	0.428827	0.309279	0.107997	-0.115509			4.25292	1.28388	104.151	206.497	308.98	411.36	513.973	616.505	719.014
4.25958	1.25736	1.38415	0.989329	0.739286	0.394432	0.259364	0.0662242	-0.163978			4.25958	1.25736	104.117	206.455	308.938	411.325	513.923	616.463	718.965
4.26625	1.23859	1.34347	0.946261	0.697394	0.356583	0.210295	0.0274213	-0.212629			4.26625	1.23859	104.076	206.412	308.896	411.288	513.874	616.424	718.917
4.27292	1.22232	1.2998	0.905452	0.662555	0.315645	0.161228	-0.0141171	-0.262989			4.27292	1.22232	104.033	206.371	308.861	411.247	513.825	616.382	718.866
4.27958	1.19823	1.24843	0.861713	0.628109	0.268098	0.107827	-0.0653861	-0.326837			4.27958	1.19823	103.981	206.327	308.826	411.199	513.772	616.331	718.802
4.28625	1.16213	1.18966	0.809617	0.58746	0.212972	0.0508062	-0.124857	-0.401336			4.28625	1.16213	103.922	206.275	308.786	411.144	513.715	616.272	718.728
4.29292	1.11858	1.12675	0.7491	0.531633	0.150481	-0.0119784	-0.195105	-0.479174			4.29292	1.11858	103.86	206.215	308.73	411.082	513.652	616.201	718.65
4.29958	1.07447	1.06851	0.683223	0.466663	0.0820138	-0.0808032	-0.272113	-0.551652			4.29958	1.07447	103.801	206.149	308.665	411.013	513.583	616.124	718.578
4.30625	1.02959	1.01974	0.613475	0.397717	0.0139177	-0.152255	-0.349899	-0.619504			4.30625	1.02959	103.752	206.079	308.596	410.945	513.512	616.047	718.51
4.31292	0.982815	0.976387	0.541512	0.328619	-0.0534259	-0.224518	-0.423855	-0.686047			4.31292	0.982815	103.709	206.007	308.527	410.878	513.439	615.973	718.443
4.31958	0.936121	0.934443	0.469526	0.261236	-0.119784	-0.296471	-0.494867	-0.752261			4.31958	0.936121	103.667	205.935	308.46	410.811	513.367	615.902	718.377
4.32625	0.896394	0.888274	0.401424	0.194482	-0.184615	-0.368307	-0.566066	-0.816249			4.32625	0.896394	103.621	205.867	308.393	410.746	513.295	615.83	718.313
4.33292	0.86736	0.841026	0.340823	0.135254	-0.244472	-0.43916	-0.628478	-0.873499			4.33292	0.86736	103.574	205.806	308.334	410.687	513.225	615.768	718.256
4.33958	0.845801	0.794537	0.288136	0.0868335	-0.299858	-0.505593	-0.681986	-0.931481			4.33958	0.845801	103.527	205.754	308.285	410.631	513.158	615.715	718.198
4.34625	0.825066	0.744034	0.237156	0.0411054	-0.358457	-0.567749	-0.732284	-0.994489			4.34625	0.825066	103.477	205.703	308.239	410.573	513.096	615.664	718.135
4.35292	0.802038	0.694262	0.188338	-0.00785331	-0.418497	-0.627486	-0.783446	-1.05987			4.35292	0.802038	103.427	205.654	308.19	410.513	513.036	615.613	718.069
4.35958	0.781183	0.648112	0.144095	-0.0603656	-0.473678	-0.685344	-0.836248	-1.11973			4.35958	0.781183	103.381	205.61	308.138	410.457	512.978	615.56	718.01
4.36625	0.758623	0.609867	0.101082	-0.10923	-0.522327	-0.742795	-0.885988	-1.17787			4.36625	0.758623	103.343	205.567	308.089	410.409	512.921	615.511	717.951
4.37292	0.730512	0.574438	0.057547	-0.158346	-0.571475	-0.797939	-0.941279	-1.24229			4.37292	0.730512	103.307	205.523	308.04	410.36	512.866	615.455	717.887
4.37958	0.691113	0.534191	0.013962	-0.212319	-0.624212	-0.854398	-1.00643	-1.31231			4.37958	0.691113	103.267	205.479	307.986	410.307	512.809	615.39	717.817
4.38625	0.651008	0.490157	-0.0272111	-0.265192	-0.675588	-0.907553	-1.07514	-1.3782			4.38625	0.651008	103.223	205.438	307.933	410.255	512.756	615.321	717.751
4.39292	0.615096	0.44061	-0.0653142	-0.311893	-0.721649	-0.958916	-1.14539	-1.43756			4.39292	0.615096	103.173	205.4	307.886	410.209	512.705	615.251	717.692
4.39958	0.588469	0.388167	-0.103929	-0.352674	-0.767907	-1.00813	-1.21064	-1.49146			4.39958	0.588469	103.121	205.362	307.846	410.163	512.656	615.186	717.638
4.40625	0.562746	0.335456	-0.139474	-0.393014	-0.818237	-1.05481	-1.27403	-1.54332			4.40625	0.562746	103.068	205.326	307.805	410.113	512.609	615.123	717.586
4.41292	0.532313	0.284244	-0.176381	-0.435364	-0.867684	-1.09776	-1.33498	-1.58794			4.41292	0.532313	103.017	205.289	307.763	410.063	512.566	615.062	717.541
4.41958	0.497191	0.240648	-0.215685	-0.475499	-0.912462	-1.14051	-1.39395	-1.62645			4.41958	0.497191	102.973	205.25	307.723	410.019	512.523	615.003	717.503
4.42625	0.455404	0.197203	-0.260084	-0.518823	-0.955015	-1.19112	-1.45433	-1.66656			4.42625	0.455404	102.93	205.205	307.679	409.976	512.473	614.942	717.463
4.43292	0.411865	0.152947	-0.306724	-0.5694	-1.00382	-1.2485	-1.50979	-1.71153			4.43292	0.411865	102.886	205.159	307.629	409.927	512.415	614.887	717.418
4.43958	0.370148	0.109842	-0.348399	-0.622032	-1.0525	-1.30105	-1.55627	-1.76086			4.43958	0.370148	102.843	205.117	307.576	409.879	512.363	614.84	717.368
4.44625	0.33684	0.0747096	-0.383531	-0.66781	-1.09824	-1.34392	-1.5934	-1.80478			4.44625	0.33684	102.807	205.082	307.53	409.833	512.32	614.803	717.325
4.45292	0.309183	0.0475682	-0.412103	-0.701528	-1.13928	-1.38319	-1.62391	-1.84488			4.45292	0.309183	102.78	205.053	307.497	409.792	512.281	614.773	717.284
4.45958	0.290233	0.0223462	-0.439232	-0.728701	-1.18107	-1.41669	-1.64811	-1.8798			4.45958	0.290233	102.755	205.026	307.47	409.75	512.247	614.748	717.25
4.46625	0.281247	0.00523178	-0.461592	-0.74634	-1.21792	-1.44019	-1.66425	-1.91142			4.46625	0.281247	102.738	205.004	307.452	409.713	512.224	614.732	717.218
4.47292	0.27646	-0.00792501	-0.481424	-0.758234	-1.25039	-1.45946	-1.68096	-1.9459			4.47292	0.27646	102.725	204.984	307.44	409.681	512.204	614.716	717.183
4.47958	0.266619	-0.0219083	-0.500176	-0.776393	-1.28654	-1.4836	-1.7032	-1.98343			4.47958	0.266619	102.711	204.965	307.422	409.644	512.18	614.693	717.146
4.48625	0.245454	-0.0428054	-0.525841	-0.80491	-1.3257	-1.51666	-1.73104	-2.02253			4.48625	0.245454	102.69	204.94	307.393	409.605	512.147	614.666	717.107
4.49292	0.225257	-0.0721078	-0.558005	-0.842887	-1.36766	-1.54645	-1.76029	-2.05859			4.49292	0.225257	102.661	204.908	307.355	409.563	512.117	614.636	717.071
4.49958	0.208205	-0.100534	-0.589769	-0.884726	-1.40041	-1.57205	-1.79165	-2.09322			4.49958	0.208205	102.632	204.876	307.314	409.531	512.092	614.605	717.036
4.50625	0.187934	-0.132244	-0.618618	-0.931599	-1.4273	-1.60297	-1.8267	-2.12865			4.50625	0.187934	102.601	204.847	307.267	409.504	512.061	614.57	717.001
4.51292	0.164863	-0.16734	-0.644177	-0.975771	-1.44908	-1.63567	-1.85693	-2.15247			4.51292	0.164863	102.565	204.821	307.223	409.482	512.028	614.54	716.977
4.51958	0.144076	-0.201835	-0.668182	-1.00772	-1.46391	-1.66448	-1.88439	-2.16632			4.51958	0.144076	102.531	204.797	307.191	409.467	511.999	614.512	716.963
4.52625	0.130461	-0.232026	-0.688836	-1.02975	-1.47403	-1.68747	-1.90754	-2.17669			4.52625	0.130461	102.501	204.777	307.169	409.457	511.976	614.489	716.953
4.53292	0.113136	-0.252591	-0.705586	-1.0456	-1.47887	-1.71184	-1.92963	-2.19418			4.53292	0.113136	102.48	204.76	307.153	409.452	511.952	614.467	716.935
4.53958	0.0892896	-0.271064	-0.721675	-1.05918	-1.48726	-1.73628	-1.95253	-2.21877			4.53958	0.0892896	102.462	204.744	307.139	409.444	511.928	614.444	716.911
4.54625	0.0692695	-0.285275	-0.733978	-1.0685	-1.49917	-1.75222	-1.96921	-2.2414			4.54625	0.0692695	102.447	204.732	307.13	409.432	511.912	614.427	716.888
4.55292	0.0526611	-0.292339	-0.74152	-1.07549	-1.51189	-1.76257	-1.982	-2.26305			4.55292	0.0526611	102.44	204.724	307.123	409.419	511.901	614.415	716.866
4.55958	0.0369166	-0.295785	-0.75021	-1.08586	-1.52314	-1.76978	-1.99012	-2.2809			4.55958	0.0369166	102.437	204.715	307.112	409.408	511.894	614.406	716.848
4.56625	0.0154207	-0.298369	-0.760901	-1.09946	-1.53496	-1.77727	-2.00255	-2.29565			4.56625	0.0154207	102.434	204.705	307.099	409.396	511.887	614.394	716.834
4.57292	-0.00336685	-0.307329	-0.774629	-1.11355	-1.55149	-1.78658	-2.01943	-2.30552			4.57292	-0.00336685	102.425	204.691	307.085	409.38	511.877	614.377	716.824
4.57958	-0.0151335	-0.318793	-0.788478	-1.1243	-1.5717	-1.7994	-2.03502	-2.31043			4.57958	-0.0151335	102.414	204.677	307.074	409.359	511.864	614.362	716.819
4.58625	-0.0190322	-0.328068	-0.80109	-1.13015	-1.5903	-1.81349	-2.04845	-2.31101			4.58625	-0.0190322	102.405	204.664	307.068	409.341	511.85	614.348	716.818
4.59292	-0.0186653	-0.333511	-0.811302	-1.1324	-1.60711	-1.82465	-2.05762	-2.31051			4.59292	-0.0186653	102.399	204.654	307.066	409.324	511.839	614.339	716.819
4.59958	-0.0181015	-0.335447	-0.82182	-1.13256	-1.62216	-1.83497	-2.06755	-2.31632			4.59958	-0.0181015	102.397	204.644	307.066	409.309	511.829	614.329	716.813
4.60625	-0.0120693	-0.3362	-0.82925	-1.13282	-1.63421	-1.84539	-2.07153	-2.32767			4.60625	-0.0120693	102.397	204.636	307.065	409.297	511.818	614.325	716.802
4.61292	-0.00591039	-0.333378	-0.831196	-1.1342	-1.63831	-1.8507	-2.07014	-2.33929			4.61292	-0.00591039	102.399	204.634	307.064	409.293	511.813	614.326	716.79
4.61958	-0.00374775	-0.331205	-0.83093	-1.14427	-1.63745	-1.85454	-2.06702	-2.34947			4.61958	-0.00374775	102.402	204.635	307.054	409.294	511.809	614.33	716.78
4.62625	-0.0115828	-0.332794	-0.834903	-1.16286	-1.63827	-1.85767	-2.06914	-2.36749			4.62625	-0.0115828	102.4	204.631	307.035	409.293	511.806	614.327	716.762
4.63292	-0.0252025	-0.342528	-0.844638	-1.18735	-1.64356	-1.86257	-2.07989	-2.38825			4.63292	-0.0252025	102.39	204.621	307.011	409.287	511.801	614.317	716.741
4.63958	-0.0342251	-0.356957	-0.851437	-1.2092	-1.65341	-1.86353	-2.09559	-2.40082			4.63958	-0.0342251	102.376	204.614	306.989	409.278	511.8	614.301	716.728
4.64625	-0.039903	-0.371878	-0.85396	-1.22341	-1.66306	-1.86256	-2.11605	-2.40329			4.64625	-0.039903	102.361	204.612	306.975	409.268	511.801	614.28	716.726
4.65292	-0.0427231	-0.388981	-0.858666	-1.23694	-1.67952	-1.86867	-2.14176	-2.40594			4.65292	-0.0427231	102.344	204.607	306.961	409.252	511.795	614.255	716.723
4.65958	-0.0448232	-0.408041	-0.868189	-1.2511	-1.70074	-1.88063	-2.16675	-2.41322			4.65958	-0.0448232	102.325	204.597	306.947	409.23	511.783	614.23	716.716
4.66625	-0.0424011	-0.425099	-0.880002	-1.26114	-1.72315	-1.89779	-2.18721	-2.41522			4.66625	-0.0424011	102.308	204.586	306.937	409.208	511.766	614.209	716.714
4.67292	-0.0413524	-0.438793	-0.892742	-1.26477	-1.74458	-1.91692	-2.20619	-2.41848			4.67292	-0.0413524	102.294	204.573	306.934	409.186	511.747	614.19	716.711
4.67958	-0.0473689	-0.448718	-0.90982	-1.26971	-1.76564	-1.93733	-2.22461	-2.43667			4.67958	-0.0473689	102.284	204.556	306.929	409.165	511.726	614.172	716.693
4.68625	-0.0623679	-0.457411	-0.92948	-1.28127	-1.78611	-1.96076	-2.23913	-2.46784			4.68625	-0.0623679	102.275	204.536	306.917	409.145	511.703	614.157	716.661
4.69292	-0.0791359	-0.466717	-0.948323	-1.29365	-1.80415	-1.98666	-2.2497	-2.50059			4.69292	-0.0791359	102.266	204.517	306.905	409.127	511.677	614.147	716.629
4.69958	-0.0962527	-0.479705	-0.963695	-1.3024	-1.82065	-2.01396	-2.263	-2.52972			4.69958	-0.0962527	102.253	204.502	306.896	409.11	511.65	614.134	716.6
4.70625	-0.115381	-0.496749	-0.978355	-1.31352	-1.83883	-2.03848	-2.28022	-2.56163			4.70625	-0.115381	102.236	204.487	306.885	409.092	511.625	614.116	716.568
4.71292	-0.132236	-0.509877	-0.994344	-1.33044	-1.85737	-2.06059	-2.29326	-2.59466			4.71292	-0.132236	102.223	204.471	306.868	409.074	511.603	614.103	716.535
4.71958	-0.140163	-0.513716	-1.00867	-1.34724	-1.87305	-2.08081	-2.29737	-2.61651			4.71958	-0.140163	102.219	204.457	306.851	409.058	511.583	614.099	716.513
4.72625	-0.133005	-0.507884	-1.01858	-1.35677	-1.88255	-2.09598	-2.29498	-2.62254			4.72625	-0.133005	102.225	204.447	306.842	409.048	511.568	614.102	716.507
4.73292	-0.121413	-0.495622	-1.02539	-1.36098	-1.88426	-2.10447	-2.29341	-2.61681			4.73292	-0.121413	102.237	204.44	306.837	409.047	511.559	614.103	716.512
4.73958	-0.103781	-0.477506	-1.02921	-1.36561	-1.88149	-2.10233	-2.28913	-2.60659			4.73958	-0.103781	102.255	204.436	306.833	409.05	511.561	614.107	716.523
4.74625	-0.0890387	-0.456072	-1.02494	-1.36595	-1.87136	-2.09839	-2.28344	-2.59234			4.74625	-0.0890387	102.277	204.441	306.832	409.06	511.565	614.113	716.537
4.75292	-0.0785265	-0.442429	-1.01702	-1.36486	-1.86084	-2.09812	-2.28104	-2.57592			4.75292	-0.0785265	102.29	204.448	306.833	409.07	511.566	614.116	716.553
4.75958	-0.0772941	-0.44215	-1.01197	-1.36337	-1.8532	-2.10475	-2.29125	-2.56587			4.75958	-0.0772941	102.291	204.454	306.835	409.078	511.559	614.105	716.563
4.76625	-0.0841232	-0.454936	-1.01713	-1.37362	-1.85414	-2.1149	-2.31477	-2.56826			4.76625	-0.0841232	102.278	204.448	306.825	409.077	511.549	614.082	716.561
4.77292	-0.0918524	-0.474599	-1.02392	-1.39124	-1.86485	-2.12215	-2.33776	-2.5807			4.77292	-0.0918524	102.258	204.442	306.807	409.066	511.542	614.059	716.549
4.77958	-0.0996765	-0.493129	-1.02576	-1.40581	-1.87836	-2.12732	-2.35416	-2.59625			4.77958	-0.0996765	102.24	204.44	306.792	409.053	511.536	614.042	716.533
4.78625	-0.107139	-0.506847	-1.02612	-1.41316	-1.8926	-2.13398	-2.36782	-2.61045			4.78625	-0.107139	102.226	204.439	306.785	409.038	511.53	614.029	716.519
4.79292	-0.116047	-0.519865	-1.02913	-1.41694	-1.90596	-2.14328	-2.38007	-2.62433			4.79292	-0.116047	102.213	204.436	306.781	409.025	511.521	614.016	716.505
4.79958	-0.126826	-0.532862	-1.03545	-1.42499	-1.91918	-2.14916	-2.38417	-2.63604			4.79958	-0.126826	102.2	204.43	306.773	409.012	511.515	614.012	716.493
4.80625	-0.132388	-0.541889	-1.03542	-1.43059	-1.92515	-2.14402	-2.37209	-2.63949			4.80625	-0.132388	102.191	204.43	306.768	409.006	511.52	614.024	716.49
4.81292	-0.133085	-0.539489	-1.02729	-1.4279	-1.91413	-2.12946	-2.35324	-2.63125			4.81292	-0.133085	102.193	204.438	306.77	409.017	511.534	614.043	716.498
4.81958	-0.130538	-0.52978	-1.01806	-1.42096	-1.89081	-2.11351	-2.33686	-2.61667			4.81958	-0.130538	102.203	204.447	306.777	409.04	511.55	614.06	716.513
4.82625	-0.122855	-0.518588	-1.01164	-1.41395	-1.86143	-2.09579	-2.32298	-2.59748			4.82625	-0.122855	102.214	204.454	306.784	409.07	511.568	614.074	716.532
4.83292	-0.113389	-0.501029	-1.00362	-1.40351	-1.83431	-2.07919	-2.30922	-2.57707			4.83292	-0.113389	102.232	204.462	306.795	409.097	511.585	614.087	716.552
4.83958	-0.10648	-0.480295	-0.989081	-1.38814	-1.81174	-2.06747	-2.2985	-2.55865			4.83958	-0.10648	102.252	204.476	306.81	409.119	511.596	614.098	716.571
4.84625	-0.104841	-0.460803	-0.97388	-1.37092	-1.80043	-2.06702	-2.29257	-2.54628			4.84625	-0.104841	102.272	204.492	306.827	409.131	511.597	614.104	716.583
4.85292	-0.104966	-0.450907	-0.96446	-1.35292	-1.79977	-2.07287	-2.29031	-2.53964			4.85292	-0.104966	102.282	204.501	306.845	409.131	511.591	614.106	716.59
4.85958	-0.102181	-0.447184	-0.959307	-1.3335	-1.80403	-2.07648	-2.28371	-2.53462			4.85958	-0.102181	102.286	204.506	306.865	409.127	511.587	614.113	716.595
4.86625	-0.0999896	-0.44549	-0.954275	-1.31591	-1.8054	-2.07626	-2.2758	-2.52928			4.86625	-0.0999896	102.287	204.511	306.882	409.126	511.588	614.121	716.6
4.87292	-0.0962474	-0.445515	-0.949055	-1.30901	-1.80129	-2.07018	-2.26967	-2.52426			4.87292	-0.0962474	102.287	204.516	306.889	409.13	511.594	614.127	716.605
4.87958	-0.0899782	-0.447061	-0.946787	-1.31142	-1.79514	-2.06149	-2.26483	-2.51835			4.87958	-0.0899782	102.286	204.519	306.887	409.136	511.602	614.132	716.611
4.88625	-0.0839378	-0.448948	-0.94772	-1.31476	-1.78559	-2.04918	-2.25832	-2.51407			4.88625	-0.0839378	102.284	204.518	306.884	409.145	511.615	614.138	716.615
4.89292	-0.0837091	-0.446877	-0.948986	-1.31625	-1.77968	-2.04191	-2.2495	-2.51418			4.89292	-0.0837091	102.286	204.517	306.882	409.151	511.622	614.147	716.615
4.89958	-0.0910851	-0.444598	-0.950045	-1.32178	-1.78039	-2.04326	-2.24448	-2.5225			4.89958	-0.0910851	102.288	204.515	306.876	409.151	511.621	614.152	716.607
4.90625	-0.0983072	-0.444723	-0.953985	-1.32985	-1.78806	-2.0492	-2.23931	-2.53343			4.90625	-0.0983072	102.288	204.512	306.868	409.143	511.615	614.157	716.596
4.91292	-0.0995581	-0.444141	-0.959125	-1.33154	-1.79473	-2.0537	-2.23007	-2.53963			4.91292	-0.0995581	102.289	204.506	306.867	409.136	511.61	614.166	716.59
4.91958	-0.0964703	-0.437093	-0.961137	-1.3216	-1.79482	-2.05104	-2.21267	-2.53835			4.91958	-0.0964703	102.296	204.504	306.877	409.136	511.613	614.184	716.591
4.92625	-0.0923439	-0.421324	-0.957766	-1.30673	-1.78393	-2.0438	-2.19043	-2.53109			4.92625	-0.0923439	102.311	204.508	306.892	409.147	511.62	614.206	716.598
4.93292	-0.0896391	-0.402907	-0.950317	-1.29323	-1.76497	-2.03224	-2.1677	-2.51852			4.93292	-0.0896391	102.33	204.515	306.905	409.166	511.632	614.229	716.611
4.93958	-0.0866671	-0.380187	-0.941901	-1.28305	-1.74266	-2.01559	-2.14708	-2.50172			4.93958	-0.0866671	102.353	204.524	306.915	409.188	511.648	614.249	716.628
4.94625	-0.0826513	-0.355046	-0.929635	-1.27328	-1.71901	-1.9977	-2.12876	-2.48184			4.94625	-0.0826513	102.378	204.536	306.925	409.212	511.666	614.268	716.647
4.95292	-0.0807939	-0.333695	-0.915436	-1.26258	-1.69935	-1.98092	-2.1126	-2.46003			4.95292	-0.0807939	102.399	204.55	306.936	409.232	511.683	614.284	716.669
4.95958	-0.077743	-0.320778	-0.902997	-1.25206	-1.68564	-1.96717	-2.0981	-2.44065			4.95958	-0.077743	102.412	204.563	306.946	409.245	511.697	614.298	716.689
4.96625	-0.0757516	-0.318977	-0.89452	-1.23898	-1.67998	-1.95734	-2.09277	-2.42891			4.96625	-0.0757516	102.414	204.571	306.959	409.251	511.706	614.304	716.7
4.97292	-0.0745631	-0.32209	-0.886665	-1.22937	-1.68049	-1.95072	-2.09445	-2.42199			4.97292	-0.0745631	102.411	204.579	306.969	409.251	511.713	614.302	716.707
4.97958	-0.0777672	-0.331865	-0.878797	-1.21891	-1.68758	-1.94839	-2.10289	-2.41805			4.97958	-0.0777672	102.401	204.587	306.979	409.243	511.715	614.294	716.711
4.98625	-0.0783553	-0.345167	-0.875887	-1.20906	-1.70344	-1.94633	-2.10968	-2.41877			4.98625	-0.0783553	102.388	204.59	306.989	409.228	511.717	614.287	716.711
4.99292	-0.0769914	-0.355701	-0.87307	-1.19857	-1.71665	-1.94189	-2.11452	-2.42433			4.99292	-0.0769914	102.377	204.592	307	409.214	511.722	614.282	716.705
4.99958	-0.0742081	-0.357453	-0.865285	-1.19099	-1.7219	-1.93251	-2.11269	-2.42612			4.99958	-0.0742081	102.375	204.6	307.007	409.209	511.731	614.284	716.703
5.00625	-0.0684012	-0.347754	-0.851294	-1.18265	-1.71084	-1.92292	-2.10545	-2.41668			5.00625	-0.0684012	102.385	204.614	307.016	409.22	511.741	614.291	716.713
5.01292	-0.064498	-0.336192	-0.844023	-1.1701	-1.6932	-1.91976	-2.10059	-2.40833			5.01292	-0.064498	102.397	204.621	307.028	409.238	511.744	614.296	716.721
5.01958	-0.0634074	-0.327947	-0.845792	-1.15767	-1.67661	-1.9228	-2.09569	-2.40725			5.01958	-0.0634074	102.405	204.62	307.041	409.254	511.741	614.301	716.722
5.02625	-0.0704876	-0.323477	-0.848475	-1.15371	-1.66103	-1.93298	-2.09514	-2.41164			5.02625	-0.0704876	102.409	204.617	307.045	409.27	511.731	614.301	716.718
5.03292	-0.0778809	-0.323282	-0.851617	-1.16063	-1.64986	-1.94749	-2.09347	-2.41376			5.03292	-0.0778809	102.409	204.614	307.038	409.281	511.716	614.303	716.716
5.03958	-0.0865811	-0.325538	-0.858642	-1.16736	-1.64347	-1.964	-2.09979	-2.41485			5.03958	-0.0865811	102.407	204.607	307.031	409.288	511.7	614.297	716.714
5.04625	-0.0990846	-0.330483	-0.869786	-1.17565	-1.65194	-1.97841	-2.10848	-2.42062			5.04625	-0.0990846	102.402	204.596	307.023	409.279	511.685	614.288	716.709
5.05292	-0.107966	-0.337445	-0.874363	-1.18588	-1.66682	-1.98371	-2.11021	-2.42351			5.05292	-0.107966	102.395	204.591	307.012	409.264	511.68	614.286	716.706
5.05958	-0.109788	-0.343797	-0.867841	-1.19457	-1.67902	-1.98011	-2.10583	-2.42148			5.05958	-0.109788	102.389	204.598	307.004	409.252	511.684	614.291	716.708
5.06625	-0.106633	-0.349873	-0.857228	-1.19519	-1.68416	-1.9705	-2.0979	-2.41613			5.06625	-0.106633	102.383	204.608	307.003	409.247	511.693	614.299	716.713
5.07292	-0.105809	-0.352903	-0.841662	-1.18691	-1.68377	-1.95308	-2.09327	-2.41039			5.07292	-0.105809	102.38	204.624	307.011	409.247	511.711	614.303	716.719
5.07958	-0.109623	-0.353282	-0.823443	-1.17365	-1.67966	-1.93479	-2.09088	-2.40751			5.07958	-0.109623	102.379	204.642	307.025	409.251	511.729	614.306	716.722
5.08625	-0.113579	-0.353601	-0.804689	-1.16168	-1.67401	-1.91766	-2.08864	-2.40972			5.08625	-0.113579	102.379	204.661	307.037	409.257	511.746	614.308	716.72
5.09292	-0.116077	-0.350941	-0.790108	-1.15106	-1.66875	-1.90918	-2.08637	-2.41261			5.09292	-0.116077	102.382	204.675	307.047	409.262	511.755	614.31	716.717
5.09958	-0.119286	-0.341065	-0.780709	-1.14262	-1.66159	-1.90444	-2.0829	-2.41107			5.09958	-0.119286	102.392	204.685	307.056	409.269	511.759	614.314	716.718
5.10625	-0.127	-0.324296	-0.773953	-1.13438	-1.65192	-1.90011	-2.08156	-2.40557			5.10625	-0.127	102.408	204.692	307.064	409.279	511.764	614.315	716.724
5.11292	-0.135056	-0.310774	-0.775213	-1.12716	-1.64149	-1.89572	-2.07864	-2.39865			5.11292	-0.135056	102.422	204.69	307.071	409.29	511.768	614.318	716.731
5.11958	-0.133684	-0.299914	-0.774367	-1.11989	-1.63082	-1.88927	-2.06917	-2.38871			5.11958	-0.133684	102.433	204.691	307.078	409.3	511.775	614.327	716.741
5.12625	-0.122204	-0.286341	-0.77033	-1.10884	-1.61575	-1.88141	-2.0553	-2.37373			5.12625	-0.122204	102.446	204.695	307.089	409.315	511.782	614.341	716.756
5.13292	-0.104853	-0.268034	-0.76013	-1.0954	-1.59433	-1.86806	-2.04034	-2.35275			5.13292	-0.104853	102.465	204.705	307.103	409.337	511.796	614.356	716.777
5.13958	-0.0930873	-0.254866	-0.746009	-1.0803	-1.57125	-1.85505	-2.02619	-2.33011			5.13958	-0.0930873	102.478	204.72	307.118	409.36	511.809	614.37	716.799
5.14625	-0.0841438	-0.250288	-0.731417	-1.0714	-1.55157	-1.84742	-2.01295	-2.31271			5.14625	-0.0841438	102.482	204.734	307.127	409.379	511.816	614.384	716.817
5.15292	-0.0746011	-0.244411	-0.713618	-1.06751	-1.53828	-1.84546	-1.99816	-2.3006			5.15292	-0.0746011	102.488	204.752	307.131	409.393	511.818	614.398	716.829
5.15958	-0.0644267	-0.236208	-0.70017	-1.06825	-1.53081	-1.84401	-1.98417	-2.29037			5.15958	-0.0644267	102.497	204.765	307.13	409.4	511.82	614.412	716.839
5.16625	-0.0591974	-0.228933	-0.691942	-1.07002	-1.5235	-1.83912	-1.97227	-2.28145			5.16625	-0.0591974	102.504	204.774	307.128	409.408	511.825	614.424	716.848
5.17292	-0.0606596	-0.225736	-0.690176	-1.07056	-1.52041	-1.82813	-1.96229	-2.27695			5.17292	-0.0606596	102.507	204.775	307.128	409.411	511.836	614.434	716.852
5.17958	-0.0601113	-0.215739	-0.687808	-1.06544	-1.52084	-1.80727	-1.94982	-2.27272			5.17958	-0.0601113	102.517	204.778	307.133	409.41	511.857	614.447	716.857
5.18625	-0.0605748	-0.198571	-0.680653	-1.05102	-1.52122	-1.78194	-1.93598	-2.26776			5.18625	-0.0605748	102.534	204.785	307.147	409.41	511.882	614.461	716.862
5.19292	-0.0632326	-0.184163	-0.672444	-1.03363	-1.5185	-1.756	-1.92433	-2.26244			5.19292	-0.0632326	102.549	204.793	307.165	409.413	511.908	614.472	716.867
5.19958	-0.0710871	-0.173852	-0.660225	-1.01328	-1.51132	-1.73577	-1.91835	-2.25948			5.19958	-0.0710871	102.559	204.805	307.185	409.42	511.928	614.478	716.87
5.20625	-0.081826	-0.1705	-0.647337	-0.998573	-1.50836	-1.72768	-1.91717	-2.26094			5.20625	-0.081826	102.562	204.818	307.2	409.423	511.936	614.479	716.868
5.21292	-0.0926453	-0.172454	-0.636893	-0.992166	-1.50888	-1.73124	-1.91893	-2.26181			5.21292	-0.0926453	102.56	204.829	307.206	409.422	511.933	614.478	716.867
5.21958	-0.0968914	-0.179899	-0.633848	-0.991993	-1.5081	-1.73732	-1.91746	-2.25814			5.21958	-0.0968914	102.553	204.832	307.206	409.423	511.926	614.479	716.871
5.22625	-0.0875233	-0.183241	-0.62956	-0.986104	-1.49545	-1.73424	-1.90952	-2.24717			5.22625	-0.0875233	102.55	204.836	307.212	409.436	511.93	614.487	716.882
5.23292	-0.0688393	-0.171625	-0.618898	-0.967547	-1.47171	-1.72385	-1.89322	-2.23102			5.23292	-0.0688393	102.561	204.847	307.231	409.459	511.94	614.503	716.898
5.23958	-0.0503023	-0.148623	-0.60734	-0.940688	-1.4458	-1.71329	-1.87325	-2.21642			5.23958	-0.0503023	102.584	204.858	307.258	409.485	511.95	614.523	716.913
5.24625	-0.0367528	-0.119941	-0.60107	-0.915859	-1.42398	-1.70346	-1.84921	-2.204			5.24625	-0.0367528	102.613	204.864	307.282	409.507	511.96	614.547	716.925
5.25292	-0.021227	-0.0890291	-0.594476	-0.890663	-1.40594	-1.69266	-1.82272	-2.19265			5.25292	-0.021227	102.644	204.871	307.308	409.525	511.971	614.574	716.937
5.25958	-0.00752528	-0.0601063	-0.579859	-0.866817	-1.39278	-1.68106	-1.79948	-2.18527			5.25958	-0.00752528	102.673	204.886	307.331	409.538	511.983	614.597	716.944
5.26625	0.00222874	-0.0372933	-0.56086	-0.849473	-1.38713	-1.67346	-1.78019	-2.18055			5.26625	0.00222874	102.695	204.905	307.349	409.544	511.99	614.616	716.949
5.27292	0.00416087	-0.0219708	-0.543631	-0.840165	-1.38663	-1.66716	-1.76777	-2.17498			5.27292	0.00416087	102.711	204.922	307.358	409.544	511.997	614.629	716.954
5.27958	0.00461586	-0.0134873	-0.524657	-0.836059	-1.38523	-1.65749	-1.75873	-2.15686			5.27958	0.00461586	102.719	204.941	307.362	409.546	512.006	614.638	716.972
5.28625	0.0117202	-0.00769869	-0.49598	-0.823165	-1.37344	-1.637	-1.75019	-2.1291			5.28625	0.0117202	102.725	204.97	307.375	409.558	512.027	614.646	717
5.29292	0.0243756	0.00106778	-0.453835	-0.800958	-1.34968	-1.60051	-1.73372	-2.09461			5.29292	0.0243756	102.734	205.012	307.397	409.581	512.063	614.663	717.035
5.29958	0.0332122	0.019207	-0.410423	-0.769258	-1.31546	-1.5581	-1.71297	-2.05809			5.29958	0.0332122	102.752	205.055	307.429	409.616	512.106	614.684	717.071
5.30625	0.034372	0.0454254	-0.378006	-0.736298	-1.28473	-1.52365	-1.69416	-2.02811			5.30625	0.034372	102.778	205.088	307.462	409.646	512.14	614.702	717.101
5.31292	0.0313696	0.0694533	-0.35827	-0.704522	-1.26238	-1.49775	-1.67857	-2.00541			5.31292	0.0313696	102.802	205.107	307.494	409.669	512.166	614.718	717.124
5.31958	0.0308056	0.0876749	-0.346247	-0.673761	-1.24709	-1.47719	-1.66435	-1.99314			5.31958	0.0308056	102.82	205.119	307.525	409.684	512.187	614.732	717.136
5.32625	0.0297614	0.0998232	-0.341251	-0.650751	-1.23612	-1.46178	-1.65157	-1.98447			5.32625	0.0297614	102.833	205.124	307.548	409.695	512.202	614.745	717.145
5.33292	0.0251842	0.108386	-0.34747	-0.63756	-1.22812	-1.45688	-1.64756	-1.97725			5.33292	0.0251842	102.841	205.118	307.561	409.703	512.207	614.749	717.152
5.33958	0.0173868	0.110183	-0.358071	-0.631783	-1.22592	-1.46039	-1.65011	-1.97116			5.33958	0.0173868	102.843	205.107	307.566	409.705	512.203	614.746	717.158
5.34625	0.0135774	0.107819	-0.359481	-0.623762	-1.22202	-1.46164	-1.65106	-1.9625			5.34625	0.0135774	102.841	205.106	307.575	409.709	512.202	614.745	717.167
5.35292	0.0176111	0.110248	-0.342748	-0.611818	-1.21356	-1.45454	-1.64512	-1.94929			5.35292	0.0176111	102.843	205.123	307.586	409.717	512.209	614.751	717.18
5.35958	0.0250959	0.120384	-0.316399	-0.596911	-1.20039	-1.4352	-1.63096	-1.93441			5.35958	0.0250959	102.853	205.149	307.601	409.731	512.229	614.766	717.195
5.36625	0.0301529	0.137671	-0.287191	-0.576329	-1.18551	-1.40682	-1.61494	-1.92039			5.36625	0.0301529	102.87	205.178	307.622	409.746	512.257	614.782	717.209
5.37292	0.0348652	0.159348	-0.255501	-0.549803	-1.16935	-1.37558	-1.59687	-1.90714			5.37292	0.0348652	102.892	205.21	307.648	409.762	512.288	614.8	717.222
5.37958	0.0464363	0.187069	-0.220626	-0.517334	-1.14768	-1.34459	-1.57576	-1.89407			5.37958	0.0464363	102.92	205.245	307.681	409.783	512.319	614.821	717.235
5.38625	0.0632599	0.219987	-0.184371	-0.486055	-1.12109	-1.31058	-1.55226	-1.87818			5.38625	0.0632599	102.953	205.281	307.712	409.81	512.353	614.844	717.251
5.39292	0.0769804	0.257058	-0.151591	-0.458653	-1.09141	-1.27288	-1.52996	-1.85833			5.39292	0.0769804	102.99	205.314	307.74	409.84	512.391	614.867	717.271
5.39958	0.084943	0.293263	-0.122062	-0.433202	-1.0608	-1.23967	-1.51151	-1.8337			5.39958	0.084943	103.026	205.343	307.765	409.87	512.424	614.885	717.296
5.40625	0.092474	0.32919	-0.0909036	-0.405278	-1.02847	-1.21373	-1.49063	-1.80192			5.40625	0.092474	103.062	205.375	307.793	409.903	512.45	614.906	717.327
5.41292	0.103699	0.365626	-0.0582827	-0.372267	-0.995266	-1.18926	-1.4608	-1.76769			5.41292	0.103699	103.098	205.407	307.826	409.936	512.475	614.936	717.362
5.41958	0.112342	0.400358	-0.0259341	-0.339321	-0.965681	-1.1652	-1.42546	-1.73573			5.41958	0.112342	103.133	205.44	307.859	409.965	512.499	614.971	717.394
5.42625	0.112187	0.428667	0.000944176	-0.314185	-0.941713	-1.14852	-1.38651	-1.71013			5.42625	0.112187	103.161	205.466	307.884	409.989	512.515	615.01	717.419
5.43292	0.109163	0.450995	0.0247027	-0.291896	-0.919426	-1.13873	-1.34757	-1.68378			5.43292	0.109163	103.184	205.49	307.906	410.012	512.525	615.049	717.446
5.43958	0.10799	0.474925	0.0491094	-0.266061	-0.892627	-1.13078	-1.3106	-1.65664			5.43958	0.10799	103.208	205.515	307.932	410.038	512.533	615.086	717.473
5.44625	0.107106	0.505675	0.0784289	-0.241118	-0.866377	-1.12052	-1.27668	-1.63365			5.44625	0.107106	103.238	205.544	307.957	410.065	512.543	615.12	717.496
5.45292	0.103299	0.543675	0.113091	-0.221179	-0.841855	-1.10663	-1.24567	-1.61052			5.45292	0.103299	103.276	205.579	307.977	410.089	512.557	615.151	717.519
5.45958	0.1053	0.588769	0.154847	-0.201847	-0.812846	-1.08345	-1.21268	-1.57643			5.45958	0.1053	103.322	205.62	307.996	410.118	512.58	615.184	717.553
5.46625	0.118363	0.64049	0.202753	-0.167615	-0.773094	-1.05098	-1.17959	-1.53048			5.46625	0.118363	103.373	205.668	308.031	410.158	512.613	615.217	717.599
5.47292	0.137938	0.691461	0.25277	-0.124642	-0.728236	-1.01276	-1.14666	-1.48596			5.47292	0.137938	103.424	205.718	308.074	410.203	512.651	615.25	717.643
5.47958	0.161631	0.738226	0.302874	-0.0825116	-0.686962	-0.971155	-1.10723	-1.44473			5.47958	0.161631	103.471	205.768	308.116	410.244	512.693	615.289	717.685
5.48625	0.187929	0.778556	0.355602	-0.0394474	-0.642262	-0.925937	-1.059	-1.40366			5.48625	0.187929	103.511	205.821	308.159	410.289	512.738	615.338	717.726
5.49292	0.212604	0.813861	0.409026	0.00758949	-0.587042	-0.876867	-1.00714	-1.36356			5.49292	0.212604	103.547	205.875	308.206	410.344	512.787	615.389	717.766
5.49958	0.228334	0.847872	0.456389	0.0575793	-0.526786	-0.826967	-0.960421	-1.32973			5.49958	0.228334	103.581	205.922	308.256	410.404	512.837	615.436	717.8
5.50625	0.235696	0.879014	0.499452	0.102913	-0.471253	-0.776085	-0.916819	-1.30045			5.50625	0.235696	103.612	205.965	308.301	410.46	512.888	615.48	717.829
5.51292	0.241916	0.913705	0.542726	0.146851	-0.418179	-0.724254	-0.871022	-1.26612			5.51292	0.241916	103.646	206.008	308.345	410.513	512.94	615.526	717.863
5.51958	0.247805	0.956243	0.593846	0.195837	-0.35766	-0.670652	-0.822695	-1.22537			5.51958	0.247805	103.689	206.059	308.394	410.573	512.993	615.574	717.904
5.52625	0.25362	1.0047	0.647548	0.249916	-0.29559	-0.616017	-0.776825	-1.18088			5.52625	0.25362	103.737	206.113	308.448	410.635	513.048	615.62	717.948
5.53292	0.262164	1.05502	0.702165	0.304642	-0.242969	-0.562011	-0.735856	-1.13321			5.53292	0.262164	103.788	206.168	308.503	410.688	513.102	615.661	717.996
5.53958	0.277432	1.10256	0.761144	0.359123	-0.200508	-0.511915	-0.694362	-1.08161			5.53958	0.277432	103.835	206.227	308.557	410.731	513.152	615.702	718.048
5.54625	0.29407	1.15279	0.826635	0.414973	-0.161793	-0.464312	-0.64673	-1.02645			5.54625	0.29407	103.886	206.292	308.613	410.769	513.199	615.75	718.103
5.55292	0.310649	1.20852	0.897141	0.468841	-0.120338	-0.416275	-0.590573	-0.968403			5.55292	0.310649	103.941	206.363	308.667	410.811	513.248	615.806	718.161
5.55958	0.331711	1.26868	0.968275	0.520571	-0.0766125	-0.360066	-0.530888	-0.907229			5.55958	0.331711	104.001	206.434	308.719	410.854	513.304	615.866	718.222
5.56625	0.354857	1.33513	1.04092	0.576229	-0.0251422	-0.293602	-0.470548	-0.843303			5.56625	0.354857	104.068	206.506	308.775	410.906	513.37	615.926	718.286
5.57292	0.378577	1.40565	1.11573	0.640818	0.0361792	-0.224154	-0.414403	-0.775871			5.57292	0.378577	104.138	206.581	308.839	410.967	513.44	615.982	718.353
5.57958	0.402747	1.48018	1.19551	0.71195	0.106379	-0.153768	-0.357331	-0.705545			5.57958	0.402747	104.213	206.661	308.91	411.037	513.51	616.039	718.424
5.58625	0.430802	1.55592	1.27936	0.787973	0.181996	-0.0832069	-0.295421	-0.632065			5.58625	0.430802	104.289	206.745	308.986	411.113	513.581	616.101	718.497
5.59292	0.455373	1.63003	1.35919	0.873081	0.256311	-0.012921	-0.234133	-0.560473			5.59292	0.455373	104.363	206.825	309.071	411.187	513.651	616.162	718.569
5.59958	0.473495	1.70136	1.43386	0.964013	0.325918	0.0541491	-0.171189	-0.491354			5.59958	0.473495	104.434	206.899	309.162	411.257	513.718	616.225	718.638
5.60625	0.488233	1.77137	1.51054	1.05552	0.3942	0.11439	-0.106383	-0.42348			5.60625	0.488233	104.504	206.976	309.254	411.325	513.778	616.29	718.706
5.61292	0.503686	1.84001	1.59587	1.14074	0.462268	0.176464	-0.0289413	-0.353044			5.61292	0.503686	104.573	207.061	309.339	411.393	513.84	616.368	718.776
5.61958	0.520953	1.91319	1.68431	1.22578	0.535421	0.246215	0.0541293	-0.278948			5.61958	0.520953	104.646	207.15	309.424	411.466	513.91	616.451	718.85
5.62625	0.541074	1.99741	1.77187	1.3139	0.615405	0.325493	0.136716	-0.202474			5.62625	0.541074	104.73	207.237	309.512	411.546	513.989	616.533	718.927
5.63292	0.566404	2.09257	1.86512	1.40488	0.704437	0.409023	0.216883	-0.123656			5.63292	0.566404	104.825	207.331	309.603	411.635	514.073	616.613	719.006
5.63958	0.598341	2.19219	1.96665	1.49688	0.802153	0.496744	0.301748	-0.0378521			5.63958	0.598341	104.925	207.432	309.695	411.733	514.161	616.698	719.091
5.64625	0.632153	2.29466	2.07246	1.59415	0.906091	0.590269	0.392781	0.0553674			5.64625	0.632153	105.027	207.538	309.792	411.837	514.254	616.789	719.185
5.65292	0.665469	2.40107	2.17362	1.69797	1.01397	0.684445	0.485224	0.149667			5.65292	0.665469	105.134	207.639	309.896	411.945	514.348	616.882	719.279
5.65958	0.698261	2.50914	2.27692	1.80442	1.12063	0.778904	0.580959	0.238756			5.65958	0.698261	105.242	207.742	310.003	412.052	514.443	616.978	719.368
5.66625	0.733658	2.61187	2.38823	1.91197	1.22672	0.877624	0.683113	0.32731			5.66625	0.733658	105.345	207.854	310.11	412.158	514.541	617.08	719.457
5.67292	0.772969	2.71828	2.5099	2.0264	1.33608	0.98822	0.794904	0.424089			5.67292	0.772969	105.451	207.975	310.225	412.267	514.652	617.191	719.553
5.67958	0.816405	2.83321	2.63962	2.15257	1.44627	1.10551	0.910819	0.530199			5.67958	0.816405	105.566	208.105	310.351	412.377	514.769	617.307	719.659
5.68625	0.859817	2.95419	2.77251	2.28568	1.55772	1.22221	1.02576	0.639464			5.68625	0.859817	105.687	208.238	310.484	412.489	514.886	617.422	719.769
5.69292	0.898368	3.07321	2.90727	2.41833	1.67056	1.33721	1.14251	0.750992			5.69292	0.898368	105.806	208.373	310.617	412.602	515.001	617.539	719.88
5.69958	0.929873	3.19468	3.04686	2.55247	1.7903	1.45421	1.26175	0.86776			5.69958	0.929873	105.927	208.512	310.751	412.721	515.118	617.658	719.997
5.70625	0.950679	3.32478	3.19126	2.69056	1.91525	1.56935	1.38174	0.986034			5.70625	0.950679	106.058	208.657	310.889	412.846	515.233	617.778	720.115
5.71292	0.963573	3.45219	3.33584	2.82558	2.04171	1.6781	1.49906	1.10053			5.71292	0.963573	106.185	208.801	311.024	412.973	515.342	617.896	720.23
5.71958	0.973298	3.5759	3.47958	2.9496	2.16958	1.78717	1.61321	1.211			5.71958	0.973298	106.309	208.945	311.148	413.101	515.451	618.01	720.34
5.72625	0.993073	3.70281	3.6289	3.07101	2.30025	1.91037	1.73312	1.32753			5.72625	0.993073	106.436	209.094	311.269	413.231	515.574	618.13	720.457
5.73292	1.02724	3.84431	3.79186	3.203	2.44001	2.05889	1.86504	1.46055			5.73292	1.02724	106.577	209.257	311.401	413.371	515.723	618.262	720.59
5.73958	1.07383	3.99616	3.96755	3.35173	2.5925	2.22481	2.00748	1.60956			5.73958	1.07383	106.729	209.433	311.55	413.524	515.889	618.404	720.739
5.74625	1.13288	4.15257	4.15066	3.51169	2.75572	2.40078	2.15998	1.77045			5.74625	1.13288	106.885	209.616	311.71	413.687	516.065	618.557	720.9
5.75292	1.19472	4.31683	4.34306	3.68615	2.93236	2.58354	2.32196	1.93896			5.75292	1.19472	107.05	209.809	311.884	413.863	516.247	618.719	721.068
5.75958	1.2523	4.49261	4.54554	3.87276	3.11679	2.77026	2.49494	2.11446			5.75958	1.2523	107.225	210.011	312.071	414.048	516.434	618.891	721.244
5.76625	1.29963	4.67999	4.75962	4.06811	3.30872	2.95702	2.67149	2.29304			5.76625	1.29963	107.413	210.225	312.266	414.24	516.621	619.068	721.422
5.77292	1.34271	4.87307	4.97893	4.26642	3.50352	3.13989	2.84999	2.47181			5.77292	1.34271	107.606	210.444	312.465	414.435	516.804	619.247	721.601
5.77958	1.38727	5.07037	5.20245	4.47424	3.70036	3.32612	3.03427	2.65284			5.77958	1.38727	107.803	210.668	312.673	414.631	516.99	619.431	721.782
5.78625	1.43368	5.27171	5.43097	4.69132	3.90156	3.52103	3.22325	2.8353			5.78625	1.43368	108.004	210.896	312.89	414.833	517.185	619.62	721.965
5.79292	1.48187	5.47562	5.65968	4.90912	4.10343	3.72377	3.42021	3.01818			5.79292	1.48187	108.208	211.125	313.107	415.034	517.388	619.817	722.147
5.79958	1.53398	5.68123	5.89104	5.13103	4.31258	3.9349	3.62825	3.20691			5.79958	1.53398	108.414	211.357	313.329	415.244	517.599	620.025	722.336
5.80625	1.59032	5.89373	6.12547	5.36603	4.52927	4.15889	3.85005	3.4071			5.80625	1.59032	108.626	211.591	313.564	415.46	517.823	620.247	722.536
5.81292	1.64649	6.11651	6.36828	5.60985	4.75259	4.39257	4.07645	3.61812			5.81292	1.64649	108.849	211.834	313.808	415.684	518.056	620.473	722.747
5.81958	1.70224	6.34906	6.618	5.84839	4.97386	4.6318	4.30815	3.83531			5.81958	1.70224	109.082	212.084	314.047	415.905	518.296	620.705	722.965
5.82625	1.7614	6.59285	6.87657	6.08482	5.20064	4.87979	4.54899	4.06375			5.82625	1.7614	109.326	212.342	314.283	416.132	518.544	620.946	723.193
5.83292	1.82312	6.84601	7.14832	6.33594	5.44213	5.13971	4.79572	4.30705			5.83292	1.82312	109.579	212.614	314.534	416.373	518.803	621.192	723.436
5.83958	1.88299	7.10035	7.42459	6.60057	5.69286	5.40629	5.04442	4.55881			5.83958	1.88299	109.833	212.89	314.799	416.624	519.07	621.441	723.688
5.84625	1.93966	7.34824	7.69777	6.86635	5.94504	5.67473	5.29516	4.81076			5.84625	1.93966	110.081	213.163	315.065	416.876	519.339	621.692	723.94
5.85292	1.9975	7.5908	7.96083	7.13099	6.1999	5.94959	5.55757	5.06573			5.85292	1.9975	110.324	213.426	315.329	417.131	519.613	621.954	724.195
5.85958	2.05408	7.83306	8.22073	7.40737	6.46762	6.23527	5.82682	5.32889			5.85958	2.05408	110.566	213.686	315.606	417.399	519.899	622.223	724.458
5.86625	2.10596	8.06972	8.47694	7.69055	6.74327	6.52422	6.09565	5.59509			5.86625	2.10596	110.802	213.942	315.889	417.674	520.188	622.492	724.724
5.87292	2.14859	8.29514	8.7181	7.96566	7.0139	6.80539	6.35954	5.857			5.87292	2.14859	111.028	214.184	316.164	417.945	520.469	622.756	724.986
5.87958	2.18555	8.50674	8.93875	8.22607	7.27629	7.07959	6.61632	6.11218			5.87958	2.18555	111.239	214.404	316.424	418.207	520.743	623.013	725.241
5.88625	2.21948	8.70375	9.14196	8.47715	7.53669	7.34736	6.86483	6.36127			5.88625	2.21948	111.437	214.607	316.675	418.468	521.011	623.261	725.491
5.89292	2.24913	8.87955	9.32921	8.71648	7.79586	7.60487	7.10237	6.59993			5.89292	2.24913	111.612	214.795	316.915	418.727	521.269	623.499	725.729
5.89958	2.26568	9.02589	9.48604	8.93194	8.04347	7.83788	7.3192	6.81952			5.89958	2.26568	111.759	214.952	317.13	418.974	521.502	623.716	725.949
5.90625	2.26418	9.13336	9.59636	9.11388	8.2651	8.04839	7.50939	7.01728			5.90625	2.26418	111.866	215.062	317.312	419.196	521.712	623.906	726.147
5.91292	2.24435	9.20362	9.6652	9.26319	8.45847	8.23944	7.67075	7.19008			5.91292	2.24435	111.936	215.131	317.461	419.389	521.903	624.067	726.319
5.91958	2.21495	9.24082	9.7005	9.37585	8.61939	8.40684	7.80968	7.33856			5.91958	2.21495	111.974	215.166	317.574	419.55	522.071	624.206	726.468
5.92625	2.17487	9.24023	9.70085	9.45078	8.74817	8.53439	7.92123	7.45608			5.92625	2.17487	111.973	215.166	317.649	419.679	522.198	624.318	726.585
5.93292	2.11632	9.19455	9.64945	9.48401	8.83536	8.61248	7.99572	7.53432			5.93292	2.11632	111.927	215.115	317.682	419.766	522.276	624.392	726.664
5.93958	2.04321	9.10592	9.54556	9.47669	8.8791	8.6492	8.03705	7.57666			5.93958	2.04321	111.839	215.011	317.675	419.81	522.313	624.434	726.706
5.94625	1.96346	8.98455	9.39606	9.4293	8.88318	8.64619	8.04886	7.58694			5.94625	1.96346	111.717	214.862	317.628	419.814	522.31	624.445	726.716
5.95292	1.88565	8.8288	9.1993	9.33643	8.8485	8.5985	8.02969	7.56131			5.95292	1.88565	111.562	214.665	317.535	419.78	522.262	624.426	726.691
5.95958	1.81023	8.63052	8.95238	9.19708	8.77424	8.50384	7.96906	7.493			5.95958	1.81023	111.363	214.418	317.395	419.705	522.168	624.366	726.622
5.96625	1.73749	8.39485	8.65997	9.00888	8.65637	8.36837	7.86294	7.37848			5.96625	1.73749	111.128	214.125	317.207	419.587	522.032	624.259	726.508
5.97292	1.6666	8.13014	8.34042	8.77784	8.49327	8.19102	7.71194	7.22371			5.97292	1.6666	110.863	213.806	316.976	419.424	521.855	624.108	726.353
5.97958	1.59493	7.83758	8.00066	8.50002	8.28223	7.9678	7.51438	7.02686			5.97958	1.59493	110.57	213.466	316.698	419.213	521.632	623.911	726.156
5.98625	1.52236	7.51483	7.64357	8.18585	8.02751	7.69797	7.26729	6.78881			5.98625	1.52236	110.248	213.109	316.384	418.959	521.362	623.664	725.918
5.99292	1.44977	7.16624	7.27162	7.84414	7.73722	7.38742	6.97536	6.51164			5.99292	1.44977	109.899	212.737	316.042	418.668	521.051	623.372	725.641
5.99958	1.3748	6.80898	6.88909	7.48478	7.41513	7.0431	6.6491	6.20313			5.99958	1.3748	109.542	212.355	315.683	418.346	520.707	623.046	725.332
6.00625	1.2948	6.44546	6.50029	7.10883	7.06559	6.67022	6.29253	5.87201			6.00625	1.2948	109.178	211.966	315.307	417.997	520.334	622.689	725.001
6.01292	1.21433	6.07659	6.09948	6.71357	6.69342	6.27906	5.91404	5.52084			6.01292	1.21433	108.809	211.565	314.912	417.624	519.943	622.311	724.65
6.01958	1.14018	5.71021	5.69209	6.31005	6.31165	5.8754	5.52374	5.15542			6.01958	1.14018	108.443	211.158	314.508	417.243	519.539	621.92	724.285
6.02625	1.07589	5.35169	5.28636	5.90439	5.92438	5.46889	5.13568	4.7835			6.02625	1.07589	108.084	210.752	314.103	416.855	519.133	621.532	723.913
6.03292	1.01335	5.00934	4.89824	5.50495	5.53605	5.06597	4.74936	4.41215			6.03292	1.01335	107.742	210.364	313.703	416.467	518.73	621.146	723.541
6.03958	0.948054	4.67719	4.52794	5.1086	5.14759	4.66794	4.36173	4.04109			6.03958	0.948054	107.41	209.993	313.307	416.079	518.332	620.758	723.17
6.04625	0.887954	4.35925	4.17662	4.72225	4.76621	4.28372	3.98549	3.67241			6.04625	0.887954	107.092	209.642	312.921	415.697	517.948	620.382	722.802
6.05292	0.833363	4.06041	3.84869	4.35449	4.39728	3.91038	3.62477	3.30769			6.05292	0.833363	106.793	209.314	312.553	415.328	517.574	620.021	722.437
6.05958	0.78446	3.77924	3.54416	4.00528	4.03642	3.55282	3.27689	2.95071			6.05958	0.78446	106.512	209.01	312.204	414.967	517.217	619.673	722.08
6.06625	0.734103	3.51661	3.2615	3.67145	3.68438	3.20847	2.93614	2.60536			6.06625	0.734103	106.249	208.727	311.87	414.615	516.872	619.333	721.735
6.07292	0.686669	3.26462	2.99092	3.35135	3.34263	2.87647	2.6088	2.27551			6.07292	0.686669	105.997	208.456	311.55	414.274	516.54	619.005	721.405
6.07958	0.643888	3.02456	2.7313	3.04841	3.01392	2.55572	2.30042	1.96386			6.07958	0.643888	105.757	208.197	311.247	413.945	516.22	618.697	721.093
6.08625	0.600921	2.79465	2.48232	2.76303	2.69887	2.2473	2.00282	1.67002			6.08625	0.600921	105.527	207.948	310.961	413.63	515.911	618.399	720.799
6.09292	0.555669	2.57496	2.24594	2.49177	2.40173	1.95425	1.71248	1.39064			6.09292	0.555669	105.308	207.711	310.69	413.333	515.618	618.109	720.52
6.09958	0.507595	2.36769	2.02103	2.23273	2.12483	1.67428	1.43266	1.12747			6.09958	0.507595	105.1	207.487	310.431	413.056	515.338	617.829	720.257
6.10625	0.459972	2.16694	1.80692	1.986	1.86482	1.40435	1.16712	0.874057			6.10625	0.459972	104.9	207.272	310.184	412.796	515.068	617.564	720.003
6.11292	0.413556	1.97566	1.59944	1.7477	1.61151	1.14633	0.916619	0.629183			6.11292	0.413556	104.708	207.065	309.946	412.543	514.81	617.313	719.758
6.11958	0.368598	1.7959	1.40012	1.51808	1.36893	0.906332	0.678065	0.39348			6.11958	0.368598	104.529	206.866	309.716	412.3	514.57	617.075	719.523
6.12625	0.329905	1.63062	1.21005	1.29805	1.14139	0.6834	0.451022	0.173055			6.12625	0.329905	104.363	206.676	309.496	412.072	514.347	616.848	719.302
6.13292	0.295925	1.47427	1.03367	1.09449	0.930845	0.47387	0.235367	-0.0318952			6.13292	0.295925	104.207	206.499	309.293	411.862	514.138	616.632	719.097
6.13958	0.267095	1.3206	0.868084	0.905168	0.727185	0.27526	0.0305841	-0.227168			6.13958	0.267095	104.053	206.334	309.103	411.658	513.939	616.427	718.902
6.14625	0.245813	1.1744	0.712341	0.726346	0.529971	0.0939619	-0.159021	-0.413316			6.14625	0.245813	103.907	206.178	308.925	411.461	513.758	616.238	718.716
6.15292	0.232957	1.04073	0.571047	0.561077	0.351556	-0.0660281	-0.334956	-0.587619			6.15292	0.232957	103.773	206.037	308.759	411.283	513.598	616.062	718.542
6.15958	0.227056	0.924903	0.450927	0.408214	0.19625	-0.207654	-0.493922	-0.74425			6.15958	0.227056	103.658	205.916	308.606	411.127	513.456	615.903	718.385
6.16625	0.220098	0.823379	0.349403	0.271572	0.0562518	-0.341227	-0.638685	-0.887892			6.16625	0.220098	103.556	205.815	308.47	410.987	513.323	615.758	718.241
6.17292	0.214184	0.728773	0.245736	0.140307	-0.0852135	-0.469577	-0.7681	-1.02172			6.17292	0.214184	103.462	205.711	308.339	410.846	513.194	615.628	718.108
6.17958	0.204921	0.640272	0.141977	0.0166028	-0.223267	-0.588673	-0.884175	-1.14581			6.17958	0.204921	103.373	205.607	308.215	410.708	513.075	615.512	717.983
6.18625	0.195767	0.561875	0.0487981	-0.0949439	-0.348736	-0.695498	-0.986789	-1.25539			6.18625	0.195767	103.295	205.514	308.103	410.582	512.968	615.41	717.874
6.19292	0.185164	0.495402	-0.0310261	-0.188117	-0.46127	-0.797107	-1.07941	-1.35693			6.19292	0.185164	103.228	205.434	308.01	410.47	512.867	615.317	717.772
6.19958	0.173938	0.430701	-0.110509	-0.269271	-0.572213	-0.899154	-1.16454	-1.45559			6.19958	0.173938	103.163	205.355	307.929	410.359	512.765	615.232	717.674
6.20625	0.167493	0.36534	-0.193513	-0.348983	-0.682599	-0.995163	-1.24633	-1.55047			6.20625	0.167493	103.098	205.272	307.849	410.248	512.669	615.15	717.579
6.21292	0.161171	0.30102	-0.266416	-0.425025	-0.780646	-1.0797	-1.32561	-1.6388			6.21292	0.161171	103.034	205.199	307.773	410.15	512.584	615.071	717.491
6.21958	0.158933	0.243449	-0.321603	-0.493899	-0.861332	-1.15252	-1.39985	-1.71554			6.21958	0.158933	102.976	205.144	307.704	410.07	512.511	614.997	717.414
6.22625	0.15577	0.191678	-0.366699	-0.553024	-0.928786	-1.2192	-1.4712	-1.7853			6.22625	0.15577	102.924	205.099	307.645	410.002	512.445	614.925	717.344
6.23292	0.151887	0.141392	-0.411262	-0.613717	-0.996506	-1.28382	-1.54136	-1.85073			6.23292	0.151887	102.874	205.054	307.585	409.935	512.38	614.855	717.279
6.23958	0.143648	0.0916182	-0.457221	-0.676546	-1.0658	-1.34531	-1.6135	-1.91616			6.23958	0.143648	102.824	205.008	307.522	409.865	512.318	614.783	717.213
6.24625	0.131467	0.0451918	-0.50031	-0.734884	-1.13274	-1.40335	-1.68147	-1.98006			6.24625	0.131467	102.778	204.965	307.463	409.798	512.26	614.715	717.149
6.25292	0.117603	0.00613493	-0.541274	-0.786114	-1.19437	-1.45968	-1.74635	-2.0403			6.25292	0.117603	102.739	204.924	307.412	409.737	512.204	614.65	717.089
6.25958	0.103478	-0.0289489	-0.585895	-0.836735	-1.25554	-1.51654	-1.80959	-2.10255			6.25958	0.103478	102.704	204.88	307.362	409.675	512.147	614.587	717.027
6.26625	0.0900351	-0.064506	-0.637187	-0.893802	-1.31957	-1.5807	-1.87835	-2.1699			6.26625	0.0900351	102.668	204.828	307.304	409.611	512.083	614.518	716.959
6.27292	0.0801907	-0.103008	-0.692856	-0.9551	-1.3849	-1.64684	-1.94875	-2.23791			6.27292	0.0801907	102.63	204.773	307.243	409.546	512.017	614.448	716.891
6.27958	0.0805605	-0.14051	-0.741802	-1.01215	-1.44404	-1.70561	-2.00942	-2.29762			6.27958	0.0805605	102.592	204.724	307.186	409.487	511.958	614.387	716.832
6.28625	0.0877935	-0.171647	-0.778183	-1.05919	-1.49246	-1.75131	-2.05225	-2.3424			6.28625	0.0877935	102.561	204.687	307.139	409.439	511.912	614.344	716.787
6.29292	0.099093	-0.194681	-0.805509	-1.09567	-1.53238	-1.78506	-2.07862	-2.37284			6.29292	0.099093	102.538	204.66	307.103	409.399	511.879	614.318	716.756
6.29958	0.113651	-0.210895	-0.82363	-1.12376	-1.567	-1.81017	-2.09411	-2.39098			6.29958	0.113651	102.522	204.642	307.075	409.364	511.854	614.302	716.738
6.30625	0.127786	-0.220978	-0.836098	-1.14407	-1.59773	-1.8272	-2.10143	-2.4021			6.30625	0.127786	102.512	204.629	307.054	409.333	511.837	614.295	716.727
6.31292	0.139743	-0.228678	-0.84046	-1.15942	-1.62182	-1.83501	-2.10091	-2.40568			6.31292	0.139743	102.504	204.625	307.039	409.309	511.829	614.296	716.724
6.31958	0.147775	-0.232345	-0.839836	-1.17274	-1.63856	-1.83993	-2.10337	-2.40655			6.31958	0.147775	102.5	204.626	307.026	409.292	511.824	614.293	716.723
6.32625	0.153019	-0.240866	-0.845018	-1.19242	-1.66023	-1.85169	-2.11911	-2.418			6.32625	0.153019	102.492	204.62	307.006	409.271	511.812	614.277	716.711
6.33292	0.152636	-0.258797	-0.85389	-1.22098	-1.69368	-1.87551	-2.14953	-2.44471			6.33292	0.152636	102.474	204.612	306.977	409.237	511.788	614.247	716.685
6.33958	0.149493	-0.279033	-0.869835	-1.25414	-1.73226	-1.90589	-2.18701	-2.47848			6.33958	0.149493	102.454	204.596	306.944	409.199	511.758	614.21	716.651
6.34625	0.1494	-0.297658	-0.890366	-1.28519	-1.76649	-1.93908	-2.22525	-2.50873			6.34625	0.1494	102.435	204.575	306.913	409.165	511.725	614.171	716.621
6.35292	0.153283	-0.310498	-0.917988	-1.31042	-1.79156	-1.96966	-2.26094	-2.53387			6.35292	0.153283	102.422	204.548	306.888	409.139	511.694	614.136	716.595
6.35958	0.158779	-0.321548	-0.950973	-1.33098	-1.81198	-1.9968	-2.29026	-2.55425			6.35958	0.158779	102.411	204.515	306.867	409.119	511.667	614.106	716.575
6.36625	0.1667	-0.330835	-0.981241	-1.34687	-1.82709	-2.01775	-2.31095	-2.56763			6.36625	0.1667	102.402	204.484	306.851	409.104	511.646	614.086	716.562
6.37292	0.181562	-0.334794	-1.00618	-1.35734	-1.83602	-2.03483	-2.32422	-2.57376			6.37292	0.181562	102.398	204.459	306.841	409.095	511.629	614.072	716.556
6.37958	0.199083	-0.338031	-1.02658	-1.36561	-1.84435	-2.04819	-2.33149	-2.58166			6.37958	0.199083	102.395	204.439	306.833	409.087	511.616	614.065	716.548
6.38625	0.215134	-0.33878	-1.04593	-1.37313	-1.85486	-2.05682	-2.33785	-2.5953			6.38625	0.215134	102.394	204.42	306.825	409.076	511.607	614.059	716.534
6.39292	0.228788	-0.337404	-1.06124	-1.37865	-1.87096	-2.06405	-2.35042	-2.61143			6.39292	0.228788	102.395	204.404	306.82	409.06	511.6	614.046	716.518
6.39958	0.240796	-0.332386	-1.06862	-1.38329	-1.89002	-2.07344	-2.36798	-2.62686			6.39958	0.240796	102.4	204.397	306.815	409.041	511.59	614.029	716.502
6.40625	0.253815	-0.32538	-1.06829	-1.38941	-1.90752	-2.08498	-2.38214	-2.63737			6.40625	0.253815	102.407	204.397	306.809	409.024	511.579	614.014	716.492
6.41292	0.268022	-0.316665	-1.06196	-1.3956	-1.9167	-2.09164	-2.38844	-2.6405			6.41292	0.268022	102.416	204.404	306.803	409.014	511.572	614.008	716.489
6.41958	0.282987	-0.305867	-1.04639	-1.39848	-1.91643	-2.0935	-2.39255	-2.63696			6.41958	0.282987	102.427	204.419	306.8	409.015	511.57	614.004	716.492
6.42625	0.29726	-0.299575	-1.02628	-1.39788	-1.91106	-2.09531	-2.39401	-2.6314			6.42625	0.29726	102.433	204.439	306.8	409.02	511.568	614.003	716.498
6.43292	0.311054	-0.302594	-1.01117	-1.39984	-1.90462	-2.09899	-2.39023	-2.63091			6.43292	0.311054	102.43	204.454	306.798	409.026	511.565	614.006	716.498
6.43958	0.329027	-0.312223	-1.00793	-1.40589	-1.89741	-2.10573	-2.38132	-2.63605			6.43958	0.329027	102.421	204.458	306.792	409.034	511.558	614.015	716.493
6.44625	0.346199	-0.321367	-1.0166	-1.41111	-1.89089	-2.1121	-2.37749	-2.64473			6.44625	0.346199	102.411	204.449	306.787	409.04	511.552	614.019	716.485
6.45292	0.357938	-0.328747	-1.03113	-1.41311	-1.89039	-2.11962	-2.38388	-2.65494			6.45292	0.357938	102.404	204.434	306.785	409.041	511.544	614.013	716.474
6.45958	0.366599	-0.334933	-1.04733	-1.41224	-1.89968	-2.1238	-2.39238	-2.66476			6.45958	0.366599	102.398	204.418	306.786	409.031	511.54	614.004	716.465
6.46625	0.376243	-0.336518	-1.05893	-1.41613	-1.91123	-2.12795	-2.40133	-2.67457			6.46625	0.376243	102.396	204.407	306.782	409.02	511.536	613.995	716.455
6.47292	0.388454	-0.331958	-1.06533	-1.42864	-1.92616	-2.13627	-2.41153	-2.68436			6.47292	0.388454	102.401	204.4	306.77	409.005	511.528	613.985	716.445
6.47958	0.401819	-0.322622	-1.06315	-1.4431	-1.94334	-2.14596	-2.41963	-2.69105			6.47958	0.401819	102.41	204.402	306.755	408.988	511.518	613.977	716.438
6.48625	0.415464	-0.310473	-1.05672	-1.45559	-1.95906	-2.15622	-2.42458	-2.69907			6.48625	0.415464	102.422	204.409	306.743	408.972	511.508	613.972	716.43
6.49292	0.426198	-0.299214	-1.05262	-1.46734	-1.97124	-2.16499	-2.42958	-2.7097			6.49292	0.426198	102.434	204.413	306.731	408.96	511.499	613.967	716.42
6.49958	0.432005	-0.29295	-1.05541	-1.48491	-1.978	-2.17722	-2.43903	-2.72217			6.49958	0.432005	102.44	204.41	306.713	408.953	511.487	613.958	716.407
6.50625	0.442531	-0.28945	-1.06002	-1.49996	-1.98482	-2.18547	-2.4471	-2.73223			6.50625	0.442531	102.443	204.405	306.698	408.946	511.478	613.949	716.397
6.51292	0.454106	-0.284831	-1.06017	-1.5021	-1.98834	-2.1872	-2.4546	-2.73674			6.51292	0.454106	102.448	204.405	306.696	408.943	511.477	613.942	716.393
6.51958	0.464941	-0.279308	-1.05894	-1.496	-1.99134	-2.1863	-2.46427	-2.74046			6.51958	0.464941	102.453	204.407	306.702	408.94	511.477	613.932	716.389
6.52625	0.474666	-0.271329	-1.06145	-1.4879	-1.99439	-2.19017	-2.47791	-2.74244			6.52625	0.474666	102.461	204.404	306.71	408.937	511.474	613.919	716.387
6.53292	0.491901	-0.262425	-1.07257	-1.48564	-2.0028	-2.20101	-2.49072	-2.74834			6.53292	0.491901	102.47	204.393	306.713	408.928	511.463	613.906	716.381
6.53958	0.519005	-0.250634	-1.08701	-1.48411	-2.01265	-2.21365	-2.49556	-2.7575			6.53958	0.519005	102.482	204.379	306.714	408.918	511.45	613.901	716.372
6.54625	0.547231	-0.240342	-1.10103	-1.47732	-2.0171	-2.22766	-2.49165	-2.76105			6.54625	0.547231	102.492	204.364	306.721	408.914	511.436	613.905	716.368
6.55292	0.572221	-0.22751	-1.10823	-1.46447	-2.01346	-2.24098	-2.48144	-2.75905			6.55292	0.572221	102.505	204.357	306.734	408.918	511.423	613.915	716.37
6.55958	0.595459	-0.215046	-1.10912	-1.45357	-2.00647	-2.25287	-2.47203	-2.75678			6.55958	0.595459	102.518	204.356	306.745	408.925	511.411	613.925	716.373
6.56625	0.620395	-0.205069	-1.10581	-1.44702	-2.00277	-2.25428	-2.46331	-2.75649			6.56625	0.620395	102.528	204.36	306.751	408.928	511.41	613.933	716.373
6.57292	0.641099	-0.195443	-1.09285	-1.44099	-1.99618	-2.24987	-2.45405	-2.75321			6.57292	0.641099	102.537	204.373	306.757	408.935	511.414	613.942	716.376
6.57958	0.659974	-0.186282	-1.07511	-1.4364	-1.98672	-2.24622	-2.44519	-2.74717			6.57958	0.659974	102.546	204.39	306.762	408.944	511.418	613.951	716.382
6.58625	0.679587	-0.175293	-1.0603	-1.43983	-1.97943	-2.24808	-2.43988	-2.74768			6.58625	0.679587	102.557	204.405	306.758	408.952	511.416	613.957	716.382
6.59292	0.698737	-0.171372	-1.05781	-1.45669	-1.98206	-2.25569	-2.44314	-2.75772			6.59292	0.698737	102.561	204.408	306.742	408.949	511.408	613.953	716.372
6.59958	0.713858	-0.170979	-1.066	-1.47739	-1.99147	-2.26827	-2.45186	-2.77224			6.59958	0.713858	102.562	204.4	306.721	408.94	511.396	613.945	716.357
6.60625	0.724104	-0.171167	-1.07716	-1.49394	-2.00177	-2.28479	-2.46594	-2.78699			6.60625	0.724104	102.562	204.388	306.704	408.929	511.379	613.931	716.342
6.61292	0.734905	-0.17151	-1.08942	-1.50461	-2.01233	-2.29839	-2.4847	-2.80028			6.61292	0.734905	102.561	204.376	306.694	408.919	511.365	613.912	716.329
6.61958	0.745138	-0.170004	-1.10174	-1.5117	-2.02561	-2.30442	-2.50689	-2.80971			6.61958	0.745138	102.563	204.364	306.687	408.905	511.359	613.89	716.32
6.62625	0.754991	-0.163675	-1.11115	-1.51888	-2.03928	-2.30111	-2.52565	-2.81182			6.62625	0.754991	102.569	204.354	306.679	408.892	511.363	613.871	716.317
6.63292	0.772172	-0.152103	-1.11293	-1.52434	-2.04861	-2.29203	-2.53565	-2.80653			6.63292	0.772172	102.581	204.353	306.674	408.882	511.372	613.861	716.323
6.63958	0.802139	-0.136455	-1.103	-1.52484	-2.04865	-2.2796	-2.53286	-2.7949			6.63958	0.802139	102.596	204.363	306.673	408.882	511.384	613.864	716.334
6.64625	0.842451	-0.117236	-1.08665	-1.51825	-2.03751	-2.26514	-2.51925	-2.77831			6.64625	0.842451	102.616	204.379	306.68	408.894	511.399	613.877	716.351
6.65292	0.882898	-0.0957884	-1.06758	-1.50578	-2.01885	-2.25308	-2.49931	-2.76254			6.65292	0.882898	102.637	204.398	306.692	408.912	511.411	613.897	716.367
6.65958	0.918263	-0.0806703	-1.05151	-1.49262	-2.00089	-2.24962	-2.48159	-2.75469			6.65958	0.918263	102.652	204.414	306.706	408.93	511.414	613.915	716.375
6.66625	0.949498	-0.0766753	-1.04132	-1.48162	-1.9927	-2.25327	-2.46895	-2.75804			6.66625	0.949498	102.656	204.424	306.717	408.938	511.411	613.928	716.371
6.67292	0.971486	-0.0762825	-1.03806	-1.46759	-1.99196	-2.26096	-2.46317	-2.76688			6.67292	0.971486	102.656	204.427	306.731	408.939	511.403	613.933	716.362
6.67958	0.983579	-0.0755269	-1.04351	-1.45606	-1.99977	-2.26964	-2.46682	-2.77703			6.67958	0.983579	102.657	204.422	306.742	408.931	511.394	613.93	716.352
6.68625	0.989787	-0.078335	-1.05537	-1.45102	-2.01165	-2.2828	-2.47825	-2.79122			6.68625	0.989787	102.654	204.41	306.747	408.919	511.381	613.918	716.338
6.69292	0.996848	-0.0850144	-1.0735	-1.4609	-2.02828	-2.30078	-2.49074	-2.80766			6.69292	0.996848	102.648	204.392	306.737	408.903	511.363	613.906	716.322
6.69958	1.0131	-0.0840319	-1.08634	-1.47226	-2.0443	-2.31237	-2.49356	-2.81729			6.69958	1.0131	102.649	204.379	306.726	408.887	511.351	613.903	716.312
6.70625	1.03766	-0.0673732	-1.08971	-1.47786	-2.04992	-2.31574	-2.49428	-2.81597			6.70625	1.03766	102.665	204.376	306.72	408.881	511.348	613.902	716.313
6.71292	1.06892	-0.0490031	-1.08612	-1.4834	-2.04907	-2.31068	-2.49591	-2.81288			6.71292	1.06892	102.684	204.379	306.715	408.882	511.353	613.901	716.316
6.71958	1.10009	-0.0395214	-1.08236	-1.49404	-2.04566	-2.30642	-2.50146	-2.81231			6.71958	1.10009	102.693	204.383	306.704	408.885	511.357	613.895	716.317
6.72625	1.13201	-0.0374533	-1.07839	-1.50865	-2.04505	-2.30183	-2.50435	-2.81277			6.72625	1.13201	102.695	204.387	306.69	408.886	511.362	613.892	716.317
6.73292	1.16599	-0.0297711	-1.06689	-1.51386	-2.04485	-2.29563	-2.50613	-2.8078			6.73292	1.16599	102.703	204.399	306.684	408.886	511.368	613.89	716.321
6.73958	1.19904	-0.0178041	-1.05445	-1.51263	-2.03686	-2.287	-2.5098	-2.80125			6.73958	1.19904	102.715	204.411	306.686	408.894	511.377	613.887	716.328
6.74625	1.22584	-0.0026072	-1.04164	-1.50554	-2.02341	-2.27751	-2.51018	-2.79398			6.74625	1.22584	102.73	204.424	306.693	408.908	511.386	613.886	716.335
6.75292	1.24645	0.0179232	-1.02683	-1.49619	-2.00636	-2.27322	-2.50293	-2.78223			6.75292	1.24645	102.751	204.439	306.702	408.925	511.391	613.894	716.347
6.75958	1.26776	0.0452846	-1.00853	-1.48185	-1.99039	-2.26881	-2.48828	-2.76969			6.75958	1.26776	102.778	204.457	306.716	408.941	511.395	613.908	716.36
6.76625	1.2928	0.0729357	-0.988027	-1.46273	-1.97446	-2.2596	-2.47278	-2.75256			6.76625	1.2928	102.806	204.477	306.736	408.957	511.404	613.924	716.377
6.77292	1.32	0.0961427	-0.969588	-1.43869	-1.95752	-2.24325	-2.45702	-2.73988			6.77292	1.32	102.829	204.496	306.76	408.974	511.421	613.94	716.389
6.77958	1.34478	0.11199	-0.952311	-1.41325	-1.94526	-2.23041	-2.44417	-2.73282			6.77958	1.34478	102.845	204.513	306.785	408.986	511.433	613.952	716.396
6.78625	1.36986	0.117765	-0.938429	-1.39749	-1.9419	-2.22684	-2.43578	-2.73315			6.78625	1.36986	102.851	204.527	306.801	408.989	511.437	613.961	716.396
6.79292	1.39427	0.115544	-0.927776	-1.39245	-1.94724	-2.23271	-2.43711	-2.73707			6.79292	1.39427	102.848	204.538	306.806	408.984	511.431	613.959	716.392
6.79958	1.41794	0.113929	-0.920807	-1.39428	-1.95536	-2.2414	-2.44588	-2.73847			6.79958	1.41794	102.847	204.545	306.804	408.976	511.422	613.951	716.391
6.80625	1.43659	0.117745	-0.917469	-1.39947	-1.96454	-2.25164	-2.45964	-2.74259			6.80625	1.43659	102.851	204.548	306.799	408.966	511.412	613.937	716.387
6.81292	1.44909	0.123612	-0.919707	-1.41375	-1.97751	-2.26245	-2.47671	-2.74899			6.81292	1.44909	102.856	204.546	306.785	408.954	511.401	613.92	716.38
6.81958	1.46106	0.127439	-0.923987	-1.43524	-1.99089	-2.27396	-2.49717	-2.75592			6.81958	1.46106	102.86	204.542	306.763	408.94	511.39	613.899	716.373
6.82625	1.47343	0.132534	-0.930813	-1.45088	-2.00059	-2.28146	-2.51627	-2.76164			6.82625	1.47343	102.865	204.535	306.747	408.93	511.382	613.88	716.368
6.83292	1.49018	0.144598	-0.937345	-1.4532	-2.00638	-2.28028	-2.52621	-2.7673			6.83292	1.49018	102.877	204.528	306.745	408.925	511.384	613.87	716.362
6.83958	1.51112	0.16035	-0.943528	-1.44383	-2.00536	-2.27561	-2.52387	-2.77475			6.83958	1.51112	102.893	204.522	306.754	408.926	511.388	613.873	716.355
6.84625	1.53578	0.173641	-0.946926	-1.43257	-1.99611	-2.27323	-2.51447	-2.78113			6.84625	1.53578	102.906	204.519	306.766	408.935	511.391	613.882	716.348
6.85292	1.56646	0.183434	-0.947624	-1.42322	-1.98249	-2.27458	-2.50048	-2.78168			6.85292	1.56646	102.916	204.518	306.775	408.949	511.389	613.896	716.348
6.85958	1.60196	0.194216	-0.945902	-1.41093	-1.97102	-2.27496	-2.48597	-2.77609			6.85958	1.60196	102.927	204.52	306.787	408.96	511.389	613.911	716.353
6.86625	1.63761	0.20446	-0.943764	-1.39836	-1.96796	-2.27402	-2.47511	-2.76596			6.86625	1.63761	102.937	204.522	306.8	408.963	511.39	613.921	716.363
6.87292	1.66877	0.205255	-0.943446	-1.39219	-1.96913	-2.27125	-2.47065	-2.75795			6.87292	1.66877	102.938	204.522	306.806	408.962	511.393	613.926	716.371
6.87958	1.6949	0.198506	-0.940181	-1.39132	-1.9732	-2.26561	-2.4717	-2.7527			6.87958	1.6949	102.931	204.525	306.807	408.958	511.398	613.925	716.377
6.88625	1.71643	0.193543	-0.928932	-1.38959	-1.98039	-2.25664	-2.47402	-2.75028			6.88625	1.71643	102.926	204.537	306.809	408.951	511.407	613.923	716.379
6.89292	1.73473	0.194845	-0.90951	-1.38267	-1.98963	-2.25069	-2.4767	-2.75045			6.89292	1.73473	102.928	204.556	306.816	408.941	511.413	613.92	716.379
6.89958	1.7544	0.203027	-0.892268	-1.37714	-1.99323	-2.2467	-2.47991	-2.75493			6.89958	1.7544	102.936	204.573	306.821	408.938	511.417	613.917	716.374
6.90625	1.77675	0.213398	-0.88142	-1.37579	-1.98427	-2.24535	-2.48188	-2.76267			6.90625	1.77675	102.946	204.584	306.822	408.947	511.418	613.915	716.367
6.91292	1.79982	0.230771	-0.876445	-1.37284	-1.96794	-2.24573	-2.48266	-2.76987			6.91292	1.79982	102.964	204.589	306.825	408.963	511.418	613.914	716.359
6.91958	1.82267	0.251063	-0.873796	-1.36724	-1.95028	-2.24487	-2.47983	-2.76916			6.91958	1.82267	102.984	204.592	306.831	408.981	511.419	613.917	716.36
6.92625	1.84522	0.272005	-0.871451	-1.36025	-1.93958	-2.245	-2.47922	-2.76319			6.92625	1.84522	103.005	204.594	306.838	408.991	511.419	613.917	716.366
6.93292	1.86306	0.286532	-0.871705	-1.35752	-1.93705	-2.24697	-2.48331	-2.75711			6.93292	1.86306	103.019	204.594	306.841	408.994	511.417	613.913	716.372
6.93958	1.87372	0.292219	-0.874601	-1.35919	-1.94136	-2.2561	-2.49029	-2.75527			6.93958	1.87372	103.025	204.591	306.839	408.99	511.408	613.906	716.374
6.94625	1.88008	0.29074	-0.877034	-1.3631	-1.954	-2.26552	-2.49728	-2.75658			6.94625	1.88008	103.023	204.588	306.835	408.977	511.398	613.899	716.373
6.95292	1.89128	0.286938	-0.871776	-1.36677	-1.9703	-2.26891	-2.49848	-2.75819			6.95292	1.89128	103.02	204.594	306.831	408.961	511.395	613.898	716.371
6.95958	1.90558	0.289164	-0.862398	-1.36581	-1.98543	-2.26808	-2.49801	-2.76183			6.95958	1.90558	103.022	204.603	306.832	408.946	511.396	613.899	716.367
6.96625	1.92333	0.295552	-0.856487	-1.36414	-1.99301	-2.26257	-2.49457	-2.76413			6.96625	1.92333	103.028	204.609	306.834	408.938	511.401	613.902	716.365
6.97292	1.94443	0.303873	-0.851981	-1.36014	-1.98978	-2.25446	-2.48777	-2.76388			6.97292	1.94443	103.037	204.614	306.838	408.941	511.409	613.909	716.365
6.97958	1.96808	0.311397	-0.844457	-1.35496	-1.98112	-2.24044	-2.47891	-2.76153			6.97958	1.96808	103.044	204.621	306.843	408.95	511.423	613.918	716.368
6.98625	1.99128	0.318489	-0.831642	-1.34777	-1.96679	-2.22572	-2.46667	-2.7552			6.98625	1.99128	103.051	204.634	306.851	408.964	511.438	613.93	716.374
6.99292	2.01078	0.325476	-0.818456	-1.33998	-1.95053	-2.21515	-2.4548	-2.74534			6.99292	2.01078	103.058	204.647	306.858	408.981	511.449	613.942	716.384
6.99958	2.02972	0.328325	-0.807024	-1.33616	-1.934	-2.2099	-2.44825	-2.73407			6.99958	2.02972	103.061	204.658	306.862	408.997	511.454	613.948	716.395
7.00625	2.05285	0.326521	-0.793569	-1.33545	-1.91856	-2.20686	-2.44564	-2.72634			7.00625	2.05285	103.059	204.672	306.863	409.012	511.457	613.951	716.403
7.01292	2.07765	0.328735	-0.782296	-1.32985	-1.90424	-2.20319	-2.44181	-2.72158			7.01292	2.07765	103.061	204.683	306.868	409.027	511.461	613.955	716.408
7.01958	2.10255	0.340908	-0.774891	-1.31753	-1.89371	-2.20071	-2.43456	-2.71486			7.01958	2.10255	103.074	204.691	306.881	409.037	511.463	613.962	716.414
7.02625	2.12429	0.360261	-0.770797	-1.30539	-1.89028	-2.2021	-2.43237	-2.70722			7.02625	2.12429	103.093	204.695	306.893	409.041	511.462	613.964	716.422
7.03292	2.14555	0.377247	-0.767639	-1.30096	-1.89374	-2.20597	-2.43972	-2.70547			7.03292	2.14555	103.11	204.698	306.897	409.037	511.458	613.957	716.424
7.03958	2.16498	0.390313	-0.764586	-1.30191	-1.89751	-2.21092	-2.44555	-2.70584			7.03958	2.16498	103.123	204.701	306.896	409.034	511.453	613.951	716.423
7.04625	2.17805	0.401804	-0.767401	-1.30346	-1.90296	-2.21814	-2.44679	-2.70693			7.04625	2.17805	103.135	204.698	306.895	409.028	511.446	613.95	716.422
7.05292	2.18716	0.406642	-0.77353	-1.30843	-1.91197	-2.22601	-2.44579	-2.70582			7.05292	2.18716	103.139	204.692	306.89	409.019	511.438	613.951	716.423
7.05958	2.19539	0.40683	-0.774296	-1.31412	-1.92255	-2.22976	-2.44805	-2.70342			7.05958	2.19539	103.14	204.691	306.884	409.008	511.434	613.948	716.426
7.06625	2.20825	0.404004	-0.768061	-1.31683	-1.925	-2.22869	-2.45045	-2.69778			7.06625	2.20825	103.137	204.697	306.881	409.006	511.435	613.946	716.432
7.07292	2.21831	0.398918	-0.755504	-1.31645	-1.91674	-2.22689	-2.45088	-2.69299			7.07292	2.21831	103.132	204.71	306.882	409.014	511.437	613.946	716.436
7.07958	2.22812	0.395292	-0.742918	-1.31132	-1.90578	-2.2224	-2.45251	-2.69485			7.07958	2.22812	103.128	204.723	306.887	409.025	511.441	613.944	716.434
7.08625	2.23702	0.395199	-0.727752	-1.30302	-1.89551	-2.21641	-2.45553	-2.69852			7.08625	2.23702	103.128	204.738	306.895	409.036	511.447	613.941	716.431
7.09292	2.24581	0.397838	-0.712716	-1.29382	-1.88435	-2.21139	-2.45771	-2.70347			7.09292	2.24581	103.131	204.753	306.904	409.047	511.452	613.939	716.426
7.09958	2.25408	0.397483	-0.703057	-1.28702	-1.8715	-2.21198	-2.45612	-2.70602			7.09958	2.25408	103.13	204.762	306.911	409.06	511.452	613.94	716.423
7.10625	2.26336	0.391061	-0.700419	-1.28191	-1.86182	-2.21594	-2.45494	-2.70926			7.10625	2.26336	103.124	204.765	306.916	409.069	511.448	613.942	716.42
7.11292	2.2775	0.387689	-0.699976	-1.27627	-1.8576	-2.21616	-2.45272	-2.70816			7.11292	2.2775	103.12	204.766	306.922	409.073	511.448	613.944	716.421
7.11958	2.29503	0.386908	-0.69885	-1.27281	-1.85555	-2.21143	-2.44902	-2.70044			7.11958	2.29503	103.12	204.767	306.925	409.075	511.452	613.948	716.429
7.12625	2.31113	0.387204	-0.69617	-1.27237	-1.85245	-2.20661	-2.44819	-2.69335			7.12625	2.31113	103.12	204.769	306.926	409.079	511.457	613.948	716.436
7.13292	2.32601	0.386183	-0.693376	-1.27441	-1.85211	-2.2009	-2.45094	-2.68691			7.13292	2.32601	103.119	204.772	306.924	409.079	511.463	613.946	716.442
7.13958	2.33804	0.387851	-0.68837	-1.275	-1.8521	-2.19281	-2.45799	-2.68668			7.13958	2.33804	103.121	204.777	306.923	409.079	511.471	613.939	716.443
7.14625	2.34726	0.393827	-0.682871	-1.27844	-1.8535	-2.18312	-2.4626	-2.68658			7.14625	2.34726	103.127	204.783	306.92	409.078	511.481	613.934	716.443
7.15292	2.35078	0.400936	-0.682438	-1.27884	-1.85743	-2.17936	-2.46766	-2.68567			7.15292	2.35078	103.134	204.783	306.919	409.074	511.484	613.929	716.444
7.15958	2.34966	0.406731	-0.68761	-1.27507	-1.8638	-2.17954	-2.47164	-2.6887			7.15958	2.34966	103.139	204.778	306.923	409.067	511.484	613.925	716.441
7.16625	2.35254	0.410817	-0.694015	-1.26807	-1.86812	-2.18065	-2.4721	-2.69492			7.16625	2.35254	103.144	204.771	306.93	409.063	511.483	613.924	716.434
7.17292	2.36021	0.413905	-0.696649	-1.25959	-1.86668	-2.17977	-2.46586	-2.70381			7.17292	2.36021	103.147	204.769	306.939	409.064	511.484	613.931	716.425
7.17958	2.3758	0.419837	-0.693577	-1.25046	-1.86212	-2.17918	-2.45265	-2.70175			7.17958	2.3758	103.153	204.772	306.948	409.069	511.485	613.944	716.428
7.18625	2.39356	0.429967	-0.682971	-1.23799	-1.85758	-2.17692	-2.43585	-2.69326			7.18625	2.39356	103.163	204.783	306.96	409.073	511.487	613.961	716.436
7.19292	2.41414	0.443128	-0.665519	-1.22504	-1.8514	-2.16622	-2.41622	-2.68568			7.19292	2.41414	103.176	204.8	306.973	409.08	511.498	613.98	716.444
7.19958	2.43575	0.455072	-0.644037	-1.2106	-1.83777	-2.14792	-2.39748	-2.67928			7.19958	2.43575	103.188	204.821	306.988	409.093	511.516	613.999	716.45
7.20625	2.45865	0.462197	-0.625468	-1.19699	-1.82234	-2.12439	-2.38029	-2.66643			7.20625	2.45865	103.195	204.84	307.001	409.109	511.539	614.016	716.463
7.21292	2.48172	0.465325	-0.61185	-1.18658	-1.81118	-2.10158	-2.36533	-2.64652			7.21292	2.48172	103.198	204.854	307.012	409.12	511.562	614.031	716.483
7.21958	2.49592	0.464984	-0.602655	-1.18007	-1.80631	-2.08045	-2.35543	-2.62775			7.21958	2.49592	103.198	204.863	307.018	409.125	511.583	614.041	716.502
7.22625	2.49632	0.462026	-0.596076	-1.17673	-1.80236	-2.0653	-2.35168	-2.61606			7.22625	2.49632	103.195	204.869	307.022	409.129	511.598	614.045	716.513
7.23292	2.48548	0.455277	-0.596149	-1.17864	-1.79857	-2.06275	-2.35346	-2.61055			7.23292	2.48548	103.188	204.869	307.02	409.132	511.601	614.043	716.519
7.23958	2.46921	0.446149	-0.6048	-1.18684	-1.80534	-2.0764	-2.35734	-2.60932			7.23958	2.46921	103.179	204.861	307.011	409.126	511.587	614.039	716.52
7.24625	2.45657	0.437565	-0.61863	-1.19682	-1.82093	-2.09752	-2.3614	-2.61159			7.24625	2.45657	103.17	204.847	307.001	409.11	511.566	614.035	716.518
7.25292	2.44875	0.434444	-0.625088	-1.20032	-1.83353	-2.11253	-2.36635	-2.6171			7.25292	2.44875	103.167	204.84	306.998	409.097	511.551	614.03	716.512
7.25958	2.45193	0.431672	-0.624046	-1.19909	-1.83459	-2.11409	-2.37176	-2.62391			7.25958	2.45193	103.164	204.841	306.999	409.096	511.55	614.025	716.505
7.26625	2.46493	0.428224	-0.621295	-1.19068	-1.82932	-2.10893	-2.37831	-2.63008			7.26625	2.46493	103.161	204.844	307.008	409.102	511.555	614.018	716.499
7.27292	2.49054	0.427067	-0.618637	-1.17662	-1.8229	-2.10104	-2.37797	-2.63047			7.27292	2.49054	103.16	204.847	307.022	409.108	511.563	614.019	716.499
7.27958	2.52275	0.433363	-0.603281	-1.15237	-1.80922	-2.08946	-2.37103	-2.61879			7.27958	2.52275	103.166	204.862	307.046	409.122	511.574	614.026	716.511
7.28625	2.54792	0.442428	-0.578957	-1.1248	-1.79128	-2.07822	-2.36303	-2.60163			7.28625	2.54792	103.175	204.887	307.073	409.14	511.586	614.034	716.528
7.29292	2.55995	0.448587	-0.55897	-1.10445	-1.7758	-2.07124	-2.3591	-2.58853			7.29292	2.55995	103.181	204.907	307.094	409.155	511.593	614.037	716.541
7.29958	2.55874	0.452431	-0.551788	-1.09257	-1.76837	-2.07248	-2.35364	-2.58546			7.29958	2.55874	103.185	204.914	307.106	409.163	511.591	614.043	716.544
7.30625	2.55593	0.452265	-0.553385	-1.08776	-1.76571	-2.07941	-2.34357	-2.59064			7.30625	2.55593	103.185	204.912	307.111	409.165	511.584	614.053	716.539
7.31292	2.55236	0.449982	-0.559005	-1.08647	-1.76227	-2.08559	-2.33427	-2.60156			7.31292	2.55236	103.183	204.907	307.112	409.169	511.578	614.062	716.528
7.31958	2.54662	0.444957	-0.574521	-1.08904	-1.75883	-2.09129	-2.33143	-2.62046			7.31958	2.54662	103.178	204.891	307.109	409.172	511.572	614.065	716.509
7.32625	2.5402	0.442787	-0.589089	-1.09785	-1.75559	-2.09413	-2.33165	-2.64043			7.32625	2.5402	103.176	204.876	307.1	409.175	511.57	614.065	716.489
7.33292	2.53435	0.443615	-0.59732	-1.10481	-1.7528	-2.09636	-2.33034	-2.65356			7.33292	2.53435	103.176	204.868	307.093	409.178	511.567	614.066	716.476
7.33958	2.52942	0.444375	-0.596084	-1.11087	-1.75341	-2.10102	-2.33145	-2.65769			7.33958	2.52942	103.177	204.869	307.087	409.178	511.563	614.065	716.472
7.34625	2.52381	0.448043	-0.589554	-1.11596	-1.7559	-2.10356	-2.33373	-2.655			7.34625	2.52381	103.181	204.876	307.082	409.175	511.56	614.063	716.474
7.35292	2.51997	0.451825	-0.576713	-1.12076	-1.75847	-2.09761	-2.33471	-2.64623			7.35292	2.51997	103.185	204.889	307.078	409.173	511.566	614.062	716.483
7.35958	2.51903	0.452541	-0.556924	-1.1229	-1.75678	-2.08219	-2.33422	-2.63342			7.35958	2.51903	103.185	204.909	307.075	409.174	511.582	614.062	716.496
7.36625	2.52353	0.447589	-0.541849	-1.12345	-1.75227	-2.06602	-2.33162	-2.62062			7.36625	2.52353	103.18	204.924	307.075	409.179	511.598	614.065	716.509
7.37292	2.52904	0.440017	-0.534638	-1.12224	-1.74843	-2.05513	-2.33183	-2.61561			7.37292	2.52904	103.173	204.931	307.076	409.183	511.609	614.065	716.514
7.37958	2.53567	0.431489	-0.534106	-1.11897	-1.74275	-2.0439	-2.33046	-2.61421			7.37958	2.53567	103.164	204.931	307.079	409.188	511.62	614.066	716.515
7.38625	2.54265	0.424083	-0.534359	-1.1117	-1.73147	-2.02795	-2.32824	-2.61139			7.38625	2.54265	103.157	204.931	307.087	409.2	511.636	614.068	716.518
7.39292	2.55085	0.41907	-0.533174	-1.10175	-1.71776	-2.01218	-2.32958	-2.60421			7.39292	2.55085	103.152	204.932	307.097	409.213	511.652	614.067	716.525
7.39958	2.56445	0.421479	-0.530288	-1.09284	-1.70803	-1.99805	-2.32503	-2.59289			7.39958	2.56445	103.154	204.935	307.105	409.223	511.666	614.072	716.536
7.40625	2.57822	0.431638	-0.521559	-1.07857	-1.70019	-1.9872	-2.31699	-2.5798			7.40625	2.57822	103.164	204.944	307.12	409.231	511.677	614.08	716.55
7.41292	2.58803	0.443395	-0.514094	-1.06431	-1.69025	-1.98016	-2.30241	-2.57069			7.41292	2.58803	103.176	204.951	307.134	409.241	511.684	614.094	716.559
7.41958	2.5985	0.454724	-0.513733	-1.05315	-1.68014	-1.97337	-2.28526	-2.56697			7.41958	2.5985	103.187	204.952	307.145	409.251	511.69	614.111	716.562
7.42625	2.6109	0.466033	-0.520067	-1.04604	-1.67275	-1.96795	-2.27001	-2.56549			7.42625	2.6109	103.199	204.945	307.152	409.258	511.696	614.127	716.564
7.43292	2.61748	0.47337	-0.528942	-1.04453	-1.6685	-1.96781	-2.25389	-2.56447			7.43292	2.61748	103.206	204.937	307.154	409.263	511.696	614.143	716.565
7.43958	2.60611	0.470847	-0.538141	-1.04902	-1.66627	-1.9758	-2.24237	-2.56712			7.43958	2.60611	103.204	204.927	307.149	409.265	511.688	614.154	716.562
7.44625	2.58309	0.45876	-0.552612	-1.0604	-1.66948	-1.98958	-2.23726	-2.5733			7.44625	2.58309	103.192	204.913	307.138	409.262	511.674	614.159	716.556
7.45292	2.56057	0.443686	-0.567209	-1.07378	-1.67757	-2.00085	-2.24071	-2.57492			7.45292	2.56057	103.176	204.898	307.124	409.253	511.663	614.156	716.554
7.45958	2.54309	0.433324	-0.573279	-1.08276	-1.68542	-2.00653	-2.24674	-2.56799			7.45958	2.54309	103.166	204.892	307.116	409.246	511.657	614.15	716.561
7.46625	2.52574	0.424678	-0.569528	-1.08777	-1.69036	-2.00868	-2.24883	-2.55736			7.46625	2.52574	103.157	204.896	307.111	409.241	511.655	614.148	716.572
7.47292	2.51049	0.419496	-0.561359	-1.09134	-1.69289	-2.00547	-2.24787	-2.54728			7.47292	2.51049	103.152	204.904	307.107	409.238	511.658	614.149	716.582
7.47958	2.50354	0.417232	-0.552655	-1.09178	-1.69553	-1.99644	-2.24766	-2.53965			7.47958	2.50354	103.15	204.913	307.106	409.235	511.667	614.149	716.59
7.48625	2.50564	0.415964	-0.545339	-1.09003	-1.6978	-1.98353	-2.24748	-2.53617			7.48625	2.50564	103.149	204.92	307.108	409.233	511.68	614.149	716.593
7.49292	2.50838	0.414344	-0.536946	-1.08668	-1.7007	-1.97589	-2.24664	-2.53398			7.49292	2.50838	103.147	204.929	307.112	409.23	511.688	614.15	716.595
7.49958	2.505	0.410081	-0.529765	-1.08455	-1.70197	-1.97535	-2.24287	-2.5304			7.49958	2.505	103.143	204.936	307.114	409.229	511.688	614.154	716.599
7.50625	2.4944	0.400588	-0.526384	-1.08278	-1.70665	-1.98564	-2.24393	-2.52817			7.50625	2.4944	103.133	204.939	307.115	409.224	511.678	614.153	716.601
7.51292	2.48015	0.384359	-0.531168	-1.08307	-1.71576	-2.00305	-2.25532	-2.53329			7.51292	2.48015	103.117	204.934	307.115	409.215	511.661	614.141	716.596
7.51958	2.46624	0.36719	-0.543569	-1.08453	-1.72882	-2.02124	-2.27066	-2.54755			7.51958	2.46624	103.1	204.922	307.114	409.202	511.643	614.126	716.582
7.52625	2.46025	0.354752	-0.555053	-1.08658	-1.7369	-2.03046	-2.28476	-2.56079			7.52625	2.46025	103.088	204.91	307.112	409.194	511.633	614.112	716.569
7.53292	2.46221	0.348501	-0.560351	-1.08427	-1.73316	-2.02278	-2.2909	-2.56506			7.53292	2.46221	103.081	204.905	307.114	409.198	511.641	614.106	716.564
7.53958	2.46863	0.346579	-0.555597	-1.07634	-1.72103	-2.00375	-2.29259	-2.56377			7.53958	2.46863	103.079	204.91	307.122	409.21	511.66	614.104	716.566
7.54625	2.47645	0.347747	-0.544892	-1.06808	-1.70304	-1.97887	-2.28858	-2.55868			7.54625	2.47645	103.081	204.921	307.13	409.228	511.685	614.108	716.571
7.55292	2.48534	0.351017	-0.533992	-1.06166	-1.68559	-1.95716	-2.27636	-2.55138			7.55292	2.48534	103.084	204.932	307.137	409.245	511.707	614.12	716.578
7.55958	2.49452	0.353797	-0.524537	-1.05717	-1.66529	-1.93939	-2.25764	-2.53745			7.55958	2.49452	103.087	204.941	307.141	409.266	511.724	614.139	716.592
7.56625	2.49284	0.355448	-0.51478	-1.05221	-1.64521	-1.92845	-2.23357	-2.52274			7.56625	2.49284	103.088	204.951	307.146	409.286	511.735	614.163	716.607
7.57292	2.48064	0.355402	-0.505289	-1.04864	-1.63092	-1.92265	-2.20953	-2.51296			7.57292	2.48064	103.088	204.96	307.15	409.3	511.741	614.187	716.616
7.57958	2.46196	0.352603	-0.504273	-1.04664	-1.62367	-1.92178	-2.19054	-2.51253			7.57958	2.46196	103.085	204.961	307.152	409.307	511.742	614.206	716.617
7.58625	2.44813	0.342816	-0.512153	-1.05162	-1.62567	-1.92542	-2.18053	-2.52051			7.58625	2.44813	103.076	204.953	307.147	409.305	511.738	614.216	716.609
7.59292	2.43728	0.331325	-0.519829	-1.05911	-1.62894	-1.92919	-2.18089	-2.53011			7.59292	2.43728	103.064	204.946	307.139	409.302	511.735	614.216	716.599
7.59958	2.42553	0.322521	-0.522435	-1.06096	-1.63153	-1.92976	-2.1893	-2.53741			7.59958	2.42553	103.055	204.943	307.137	409.299	511.734	614.207	716.592
7.60625	2.41754	0.317183	-0.524435	-1.05882	-1.63203	-1.92597	-2.20539	-2.54012			7.60625	2.41754	103.05	204.941	307.139	409.299	511.738	614.191	716.589
7.61292	2.41695	0.312911	-0.52966	-1.05901	-1.63167	-1.92469	-2.22268	-2.54323			7.61292	2.41695	103.046	204.936	307.139	409.299	511.739	614.174	716.586
7.61958	2.4234	0.308932	-0.534593	-1.06365	-1.63149	-1.92701	-2.2353	-2.54537			7.61958	2.4234	103.042	204.931	307.135	409.3	511.737	614.161	716.584
7.62625	2.43334	0.313292	-0.534047	-1.06034	-1.6307	-1.92782	-2.23156	-2.54392			7.62625	2.43334	103.046	204.931	307.138	409.3	511.736	614.165	716.585
7.63292	2.43662	0.324709	-0.53026	-1.04683	-1.62866	-1.92808	-2.21874	-2.54369			7.63292	2.43662	103.057	204.935	307.151	409.302	511.736	614.178	716.586
7.63958	2.43109	0.332244	-0.529401	-1.03731	-1.63045	-1.93275	-2.20567	-2.54856			7.63958	2.43109	103.065	204.936	307.161	409.301	511.731	614.191	716.581
7.64625	2.41558	0.334246	-0.533121	-1.03179	-1.63628	-1.94323	-2.19878	-2.56082			7.64625	2.41558	103.067	204.932	307.166	409.295	511.721	614.198	716.568
7.65292	2.39795	0.330183	-0.541952	-1.0275	-1.64401	-1.95667	-2.19781	-2.57059			7.65292	2.39795	103.063	204.924	307.171	409.287	511.707	614.199	716.559
7.65958	2.38427	0.327343	-0.550991	-1.02351	-1.6474	-1.96682	-2.20052	-2.57131			7.65958	2.38427	103.06	204.915	307.175	409.284	511.697	614.196	716.558
7.66625	2.37305	0.324759	-0.55882	-1.02378	-1.64557	-1.97003	-2.21174	-2.56474			7.66625	2.37305	103.058	204.907	307.174	409.285	511.694	614.185	716.565
7.67292	2.36326	0.321249	-0.562807	-1.02741	-1.63913	-1.96642	-2.22725	-2.55774			7.67292	2.36326	103.054	204.903	307.171	409.292	511.697	614.169	716.572
7.67958	2.35418	0.315705	-0.568351	-1.03204	-1.63151	-1.96199	-2.23919	-2.55106			7.67958	2.35418	103.048	204.897	307.166	409.3	511.702	614.157	716.578
7.68625	2.3465	0.305957	-0.578099	-1.0372	-1.62819	-1.96012	-2.24449	-2.54247			7.68625	2.3465	103.039	204.887	307.161	409.303	511.704	614.152	716.587
7.69292	2.33666	0.297752	-0.586304	-1.04228	-1.62939	-1.95613	-2.24432	-2.53375			7.69292	2.33666	103.031	204.879	307.156	409.302	511.708	614.152	716.596
7.69958	2.31985	0.288586	-0.592609	-1.04509	-1.63668	-1.95548	-2.24443	-2.53014			7.69958	2.31985	103.021	204.873	307.153	409.294	511.708	614.152	716.599
7.70625	2.30037	0.273353	-0.599259	-1.05157	-1.64863	-1.96154	-2.24532	-2.53123			7.70625	2.30037	103.006	204.866	307.147	409.282	511.702	614.151	716.598
7.71292	2.2826	0.254339	-0.607783	-1.06429	-1.6622	-1.972	-2.24306	-2.52937			7.71292	2.2826	102.987	204.858	307.134	409.269	511.692	614.153	716.6
7.71958	2.27135	0.23839	-0.612287	-1.07876	-1.67241	-1.97749	-2.23714	-2.52244			7.71958	2.27135	102.971	204.853	307.12	409.259	511.686	614.159	716.607
7.72625	2.26613	0.232188	-0.608953	-1.08964	-1.6744	-1.97764	-2.22901	-2.51485			7.72625	2.26613	102.965	204.857	307.109	409.257	511.686	614.168	716.614
7.73292	2.2655	0.234812	-0.600607	-1.09545	-1.67151	-1.97595	-2.22106	-2.50997			7.73292	2.2655	102.968	204.865	307.103	409.26	511.688	614.175	716.619
7.73958	2.26562	0.241664	-0.591371	-1.09581	-1.6647	-1.97104	-2.21522	-2.50836			7.73958	2.26562	102.974	204.874	307.102	409.266	511.693	614.181	716.621
7.74625	2.26	0.249379	-0.58461	-1.09027	-1.65398	-1.96277	-2.21178	-2.51094			7.74625	2.26	102.982	204.881	307.108	409.277	511.701	614.185	716.618
7.75292	2.25535	0.257073	-0.581206	-1.08122	-1.64253	-1.95084	-2.2088	-2.51349			7.75292	2.25535	102.99	204.884	307.117	409.288	511.713	614.188	716.616
7.75958	2.2557	0.268976	-0.575026	-1.06744	-1.63144	-1.93304	-2.20511	-2.51039			7.75958	2.2557	103.002	204.89	307.131	409.3	511.731	614.191	716.619
7.76625	2.26022	0.283441	-0.562945	-1.05302	-1.62065	-1.90992	-2.20345	-2.50071			7.76625	2.26022	103.016	204.903	307.145	409.31	511.754	614.193	716.629
7.77292	2.26114	0.293417	-0.550108	-1.04358	-1.60958	-1.89091	-2.20683	-2.49322			7.77292	2.26114	103.026	204.915	307.155	409.321	511.773	614.19	716.636
7.77958	2.25527	0.293066	-0.543784	-1.05022	-1.60809	-1.8831	-2.21508	-2.48995			7.77958	2.25527	103.026	204.922	307.148	409.323	511.781	614.181	716.639
7.78625	2.25037	0.288778	-0.544256	-1.06891	-1.61977	-1.88172	-2.21855	-2.48553			7.78625	2.25037	103.022	204.921	307.129	409.311	511.782	614.178	716.644
7.79292	2.24245	0.285793	-0.548195	-1.09085	-1.63617	-1.88607	-2.22075	-2.48513			7.79292	2.24245	103.019	204.917	307.107	409.295	511.778	614.176	716.644
7.79958	2.23007	0.282693	-0.559402	-1.10957	-1.65318	-1.89721	-2.22407	-2.49195			7.79958	2.23007	103.015	204.906	307.089	409.278	511.767	614.172	716.637
7.80625	2.20612	0.274949	-0.575728	-1.12459	-1.66672	-1.91796	-2.23419	-2.50858			7.80625	2.20612	103.008	204.89	307.074	409.264	511.746	614.162	716.621
7.81292	2.1768	0.257202	-0.595383	-1.13984	-1.68538	-1.93841	-2.24586	-2.5284			7.81292	2.1768	102.99	204.87	307.058	409.246	511.725	614.151	716.601
7.81958	2.15049	0.239917	-0.611237	-1.14996	-1.69806	-1.95172	-2.25358	-2.54766			7.81958	2.15049	102.973	204.854	307.048	409.233	511.712	614.143	716.582
7.82625	2.13089	0.225688	-0.620221	-1.15134	-1.70054	-1.95829	-2.26173	-2.56489			7.82625	2.13089	102.958	204.845	307.047	409.23	511.705	614.135	716.564
7.83292	2.12285	0.216274	-0.623913	-1.14745	-1.69441	-1.9632	-2.26787	-2.57456			7.83292	2.12285	102.949	204.842	307.051	409.237	511.701	614.129	716.555
7.83958	2.11885	0.207738	-0.620528	-1.14399	-1.68809	-1.97292	-2.27187	-2.57661			7.83958	2.11885	102.94	204.845	307.054	409.243	511.691	614.125	716.553
7.84625	2.11941	0.201358	-0.614987	-1.14826	-1.68498	-1.97887	-2.26368	-2.56842			7.84625	2.11941	102.934	204.851	307.05	409.246	511.685	614.133	716.561
7.85292	2.12418	0.204081	-0.604158	-1.14898	-1.67739	-1.97854	-2.24651	-2.5517			7.85292	2.12418	102.937	204.861	307.049	409.254	511.685	614.15	716.578
7.85958	2.1349	0.210401	-0.591162	-1.14368	-1.66571	-1.97461	-2.22816	-2.5304			7.85958	2.1349	102.943	204.874	307.055	409.265	511.689	614.168	716.599
7.86625	2.14424	0.216984	-0.577426	-1.13457	-1.65186	-1.96983	-2.21548	-2.51191			7.86625	2.14424	102.95	204.888	307.064	409.279	511.694	614.181	716.617
7.87292	2.14206	0.220325	-0.569317	-1.12976	-1.63974	-1.96602	-2.21051	-2.50368			7.87292	2.14206	102.953	204.896	307.069	409.291	511.698	614.186	716.626
7.87958	2.13146	0.221125	-0.568517	-1.13257	-1.62977	-1.95853	-2.2049	-2.50339			7.87958	2.13146	102.954	204.897	307.066	409.301	511.705	614.192	716.626
7.88625	2.12059	0.224123	-0.573626	-1.13439	-1.62251	-1.95126	-2.19717	-2.50802			7.88625	2.12059	102.957	204.892	307.064	409.309	511.713	614.199	716.621
7.89292	2.11169	0.222842	-0.584921	-1.13787	-1.62414	-1.94865	-2.19462	-2.51767			7.89292	2.11169	102.956	204.881	307.06	409.307	511.715	614.202	716.612
7.89958	2.1044	0.217872	-0.599903	-1.14181	-1.63241	-1.94548	-2.19619	-2.52837			7.89958	2.1044	102.951	204.866	307.056	409.299	511.718	614.2	716.601
7.90625	2.09655	0.211256	-0.612242	-1.14207	-1.64353	-1.93971	-2.19642	-2.53489			7.90625	2.09655	102.944	204.853	307.056	409.287	511.724	614.2	716.594
7.91292	2.09377	0.206275	-0.617699	-1.13505	-1.651	-1.93076	-2.19013	-2.53306			7.91292	2.09377	102.939	204.848	307.063	409.28	511.733	614.206	716.596
7.91958	2.09536	0.200436	-0.617817	-1.124	-1.65526	-1.92658	-2.18711	-2.52612			7.91958	2.09536	102.933	204.848	307.074	409.276	511.737	614.209	716.603
7.92625	2.09716	0.189129	-0.616726	-1.1151	-1.65754	-1.92834	-2.19486	-2.51785			7.92625	2.09716	102.922	204.849	307.083	409.273	511.735	614.202	716.611
7.93292	2.09334	0.177189	-0.616745	-1.10936	-1.65785	-1.93231	-2.20917	-2.5116			7.93292	2.09334	102.91	204.849	307.089	409.273	511.731	614.187	716.618
7.93958	2.08131	0.166508	-0.621227	-1.10784	-1.65706	-1.93464	-2.22119	-2.5093			7.93958	2.08131	102.899	204.844	307.09	409.274	511.729	614.175	716.62
7.94625	2.06462	0.158965	-0.6302	-1.11094	-1.65642	-1.93512	-2.22596	-2.51024			7.94625	2.06462	102.892	204.835	307.087	409.275	511.729	614.171	716.619
7.95292	2.04815	0.153717	-0.63974	-1.11953	-1.65881	-1.93687	-2.2286	-2.51351			7.95292	2.04815	102.886	204.826	307.079	409.272	511.727	614.168	716.616
7.95958	2.03442	0.153143	-0.647943	-1.1263	-1.6659	-1.9374	-2.23232	-2.51913			7.95958	2.03442	102.886	204.818	307.072	409.265	511.726	614.164	716.61
7.96625	2.02374	0.155047	-0.654146	-1.1289	-1.67606	-1.93632	-2.23441	-2.52976			7.96625	2.02374	102.888	204.811	307.069	409.255	511.727	614.162	716.6
7.97292	2.01834	0.157175	-0.660124	-1.12794	-1.68236	-1.93306	-2.23314	-2.53641			7.97292	2.01834	102.89	204.805	307.07	409.249	511.731	614.163	716.593
7.97958	2.01635	0.162508	-0.660513	-1.12421	-1.68077	-1.93464	-2.23227	-2.53815			7.97958	2.01635	102.895	204.805	307.074	409.25	511.729	614.164	716.591
7.98625	2.0154	0.16564	-0.656904	-1.12185	-1.6775	-1.94343	-2.23465	-2.53507			7.98625	2.0154	102.898	204.809	307.076	409.254	511.72	614.162	716.594
7.99292	2.00505	0.162455	-0.655321	-1.11978	-1.67923	-1.95669	-2.24023	-2.53214			7.99292	2.00505	102.895	204.81	307.078	409.252	511.707	614.156	716.597
7.99958	1.98651	0.148484	-0.656894	-1.12336	-1.68536	-1.96723	-2.24065	-2.52947			7.99958	1.98651	102.881	204.809	307.075	409.246	511.697	614.156	716.6
8.00625	1.9661	0.134377	-0.659557	-1.1252	-1.68796	-1.97397	-2.23578	-2.52417			8.00625	1.9661	102.867	204.806	307.073	409.243	511.69	614.161	716.605
8.01292	1.94828	0.127928	-0.663145	-1.12548	-1.68821	-1.97978	-2.22881	-2.5203			8.01292	1.94828	102.861	204.802	307.073	409.243	511.684	614.168	716.609
8.01958	1.93148	0.124382	-0.673367	-1.12629	-1.69342	-1.98549	-2.22463	-2.51813			8.01958	1.93148	102.857	204.792	307.072	409.238	511.678	614.172	716.611
8.02625	1.91165	0.118994	-0.686861	-1.12615	-1.7034	-1.98963	-2.22157	-2.52181			8.02625	1.91165	102.852	204.779	307.072	409.228	511.674	614.175	716.607
8.03292	1.89618	0.109739	-0.697546	-1.12563	-1.71076	-1.99058	-2.21941	-2.52902			8.03292	1.89618	102.842	204.768	307.073	409.22	511.673	614.177	716.6
8.03958	1.88915	0.102021	-0.704311	-1.12368	-1.71154	-1.9914	-2.22071	-2.53701			8.03958	1.88915	102.835	204.761	307.075	409.219	511.672	614.176	716.592
8.04625	1.89009	0.0948566	-0.708137	-1.12581	-1.70756	-1.99089	-2.22453	-2.5445			8.04625	1.89009	102.828	204.757	307.072	409.223	511.673	614.172	716.585
8.05292	1.88951	0.0892195	-0.704714	-1.13085	-1.70344	-1.98643	-2.22321	-2.54709			8.05292	1.88951	102.822	204.761	307.067	409.228	511.677	614.173	716.582
8.05958	1.88612	0.0879437	-0.692162	-1.13315	-1.69745	-1.97902	-2.21897	-2.5467			8.05958	1.88612	102.821	204.773	307.065	409.234	511.685	614.178	716.583
8.06625	1.88582	0.0956758	-0.678708	-1.13261	-1.69006	-1.96991	-2.21593	-2.54215			8.06625	1.88582	102.828	204.787	307.066	409.241	511.694	614.181	716.587
8.07292	1.88949	0.112078	-0.669935	-1.13244	-1.68604	-1.96222	-2.2156	-2.53893			8.07292	1.88949	102.845	204.796	307.066	409.245	511.702	614.181	716.59
8.07958	1.88841	0.126315	-0.672864	-1.13403	-1.69092	-1.96283	-2.21954	-2.54237			8.07958	1.88841	102.859	204.793	307.064	409.24	511.701	614.177	716.587
8.08625	1.88021	0.131921	-0.686808	-1.14085	-1.70856	-1.97076	-2.22679	-2.54977			8.08625	1.88021	102.865	204.779	307.057	409.222	511.693	614.17	716.58
8.09292	1.8639	0.126572	-0.704078	-1.14945	-1.73085	-1.98151	-2.24167	-2.5632			8.09292	1.8639	102.859	204.761	307.049	409.2	511.682	614.155	716.566
8.09958	1.84347	0.11107	-0.721488	-1.16205	-1.7527	-1.9914	-2.25924	-2.58392			8.09958	1.84347	102.844	204.744	307.036	409.178	511.672	614.137	716.545
8.10625	1.82292	0.0892968	-0.735631	-1.1768	-1.77076	-1.99827	-2.27264	-2.60821			8.10625	1.82292	102.822	204.73	307.021	409.16	511.666	614.124	716.521
8.11292	1.80705	0.0697894	-0.743218	-1.18807	-1.77939	-2.00172	-2.27753	-2.62347			8.11292	1.80705	102.803	204.722	307.01	409.152	511.662	614.119	716.506
8.11958	1.80421	0.0602148	-0.738964	-1.19293	-1.77788	-1.99463	-2.27371	-2.62616			8.11958	1.80421	102.793	204.727	307.005	409.153	511.669	614.123	716.503
8.12625	1.8031	0.0584934	-0.726381	-1.19003	-1.76806	-1.98387	-2.26909	-2.62267			8.12625	1.8031	102.791	204.739	307.008	409.163	511.68	614.127	716.507
8.13292	1.80233	0.0589208	-0.719754	-1.18887	-1.75872	-1.97366	-2.2608	-2.61583			8.13292	1.80233	102.792	204.746	307.009	409.172	511.69	614.136	716.513
8.13958	1.80298	0.057908	-0.719813	-1.18976	-1.74883	-1.97468	-2.25443	-2.60587			8.13958	1.80298	102.791	204.746	307.009	409.182	511.689	614.142	716.523
8.14625	1.80326	0.0588879	-0.724556	-1.19362	-1.73996	-1.97955	-2.25272	-2.59577			8.14625	1.80326	102.792	204.741	307.005	409.191	511.684	614.144	716.534
8.15292	1.79935	0.0615755	-0.725683	-1.19775	-1.73609	-1.98142	-2.25138	-2.59167			8.15292	1.79935	102.794	204.74	307.001	409.195	511.682	614.145	716.538
8.15958	1.78467	0.065606	-0.725467	-1.2029	-1.73612	-1.97936	-2.2489	-2.59184			8.15958	1.78467	102.798	204.74	306.995	409.195	511.684	614.148	716.537
8.16625	1.76481	0.0685653	-0.723461	-1.21146	-1.73417	-1.97726	-2.24539	-2.59165			8.16625	1.76481	102.801	204.742	306.987	409.197	511.687	614.151	716.538
8.17292	1.7413	0.0715177	-0.720032	-1.2185	-1.72992	-1.9787	-2.2484	-2.59752			8.17292	1.7413	102.804	204.745	306.98	409.201	511.685	614.148	716.532
8.17958	1.71589	0.0733643	-0.712463	-1.22339	-1.73289	-1.97793	-2.25568	-2.60738			8.17958	1.71589	102.806	204.753	306.975	409.198	511.686	614.141	716.522
8.18625	1.69192	0.071397	-0.703463	-1.22098	-1.74147	-1.97939	-2.26392	-2.61819			8.18625	1.69192	102.804	204.762	306.977	409.19	511.684	614.133	716.511
8.19292	1.66759	0.0605441	-0.702872	-1.21852	-1.75012	-1.98736	-2.27395	-2.62727			8.19292	1.66759	102.793	204.763	306.98	409.181	511.676	614.123	716.502
8.19958	1.64951	0.0430394	-0.714655	-1.22324	-1.75736	-2.00205	-2.28439	-2.63707			8.19958	1.64951	102.776	204.751	306.975	409.174	511.662	614.112	716.492
8.20625	1.64134	0.0267377	-0.729049	-1.22933	-1.7629	-2.01527	-2.28875	-2.64744			8.20625	1.64134	102.759	204.736	306.969	409.168	511.649	614.108	716.482
8.21292	1.64521	0.0203879	-0.737783	-1.23379	-1.76451	-2.02238	-2.2825	-2.65175			8.21292	1.64521	102.753	204.728	306.964	409.167	511.641	614.114	716.478
8.21958	1.65478	0.02498	-0.743681	-1.23499	-1.75486	-2.02599	-2.26721	-2.64736			8.21958	1.65478	102.758	204.722	306.963	409.176	511.638	614.129	716.482
8.22625	1.66418	0.0375073	-0.74832	-1.23828	-1.73873	-2.02686	-2.2497	-2.63449			8.22625	1.66418	102.77	204.717	306.96	409.192	511.637	614.147	716.495
8.23292	1.67393	0.0565865	-0.747838	-1.23554	-1.71924	-2.02705	-2.23804	-2.61883			8.23292	1.67393	102.789	204.718	306.963	409.212	511.637	614.159	716.51
8.23958	1.67833	0.0771038	-0.743056	-1.22479	-1.70285	-2.02726	-2.23364	-2.60732			8.23958	1.67833	102.81	204.722	306.973	409.228	511.637	614.163	716.522
8.24625	1.67231	0.0935693	-0.738988	-1.20934	-1.69626	-2.02957	-2.23919	-2.59842			8.24625	1.67231	102.826	204.727	306.989	409.235	511.634	614.157	716.531
8.25292	1.65901	0.0999292	-0.740735	-1.19901	-1.70156	-2.03537	-2.2501	-2.59207			8.25292	1.65901	102.833	204.725	306.999	409.229	511.628	614.146	716.537
8.25958	1.64313	0.0956281	-0.74742	-1.19331	-1.71526	-2.0462	-2.26407	-2.5885			8.25958	1.64313	102.828	204.718	307.005	409.216	511.618	614.132	716.541
8.26625	1.62811	0.082726	-0.755077	-1.18836	-1.732	-2.05824	-2.27671	-2.59263			8.26625	1.62811	102.815	204.71	307.01	409.199	511.606	614.12	716.537
8.27292	1.61429	0.0647528	-0.760652	-1.18743	-1.75011	-2.06517	-2.28481	-2.6			8.27292	1.61429	102.798	204.705	307.011	409.181	511.599	614.112	716.529
8.27958	1.60821	0.0520167	-0.75956	-1.19102	-1.7609	-2.06456	-2.28468	-2.59938			8.27958	1.60821	102.785	204.706	307.007	409.17	511.599	614.112	716.53
8.28625	1.60913	0.0488723	-0.750784	-1.19656	-1.76038	-2.05859	-2.279	-2.59337			8.28625	1.60913	102.782	204.715	307.002	409.171	511.605	614.118	716.536
8.29292	1.61491	0.0500657	-0.736716	-1.19997	-1.75175	-2.05139	-2.27226	-2.58908			8.29292	1.61491	102.783	204.729	306.998	409.179	511.612	614.124	716.54
8.29958	1.62092	0.0505954	-0.722834	-1.20205	-1.7458	-2.04432	-2.26912	-2.588			8.29958	1.62092	102.783	204.743	306.996	409.185	511.619	614.127	716.541
8.30625	1.6285	0.051639	-0.712731	-1.20418	-1.74704	-2.04151	-2.26821	-2.58469			8.30625	1.6285	102.784	204.753	306.994	409.184	511.622	614.128	716.545
8.31292	1.63774	0.0570369	-0.708287	-1.206	-1.75359	-2.04166	-2.26994	-2.57654			8.31292	1.63774	102.79	204.757	306.992	409.177	511.622	614.127	716.553
8.31958	1.63866	0.0571351	-0.713434	-1.20463	-1.76455	-2.04657	-2.27379	-2.57346			8.31958	1.63866	102.79	204.752	306.994	409.166	511.617	614.123	716.556
8.32625	1.63554	0.0469336	-0.726496	-1.20228	-1.77516	-2.05216	-2.27881	-2.57302			8.32625	1.63554	102.78	204.739	306.996	409.156	511.612	614.118	716.556
8.33292	1.63001	0.0362761	-0.738584	-1.19971	-1.77827	-2.05729	-2.28339	-2.57016			8.33292	1.63001	102.769	204.727	306.999	409.153	511.606	614.113	716.559
8.33958	1.62327	0.0334128	-0.745262	-1.20024	-1.77387	-2.05945	-2.28441	-2.56699			8.33958	1.62327	102.766	204.72	306.998	409.157	511.604	614.112	716.562
8.34625	1.61528	0.0389609	-0.74639	-1.20171	-1.76185	-2.05599	-2.28239	-2.56691			8.34625	1.61528	102.772	204.719	306.997	409.169	511.608	614.114	716.562
8.35292	1.60419	0.0436225	-0.745543	-1.20483	-1.74886	-2.05133	-2.2787	-2.57359			8.35292	1.60419	102.776	204.72	306.993	409.182	511.612	614.118	716.556
8.35958	1.59528	0.0494427	-0.742584	-1.21012	-1.73537	-2.0461	-2.27234	-2.57973			8.35958	1.59528	102.782	204.723	306.988	409.196	511.618	614.124	716.55
8.36625	1.58284	0.0581816	-0.73909	-1.21587	-1.72689	-2.04359	-2.26714	-2.58355			8.36625	1.58284	102.791	204.726	306.982	409.204	511.62	614.129	716.546
8.37292	1.57053	0.0635742	-0.740373	-1.21994	-1.72814	-2.04027	-2.26467	-2.58564			8.37292	1.57053	102.796	204.725	306.978	409.203	511.624	614.132	716.544
8.37958	1.56262	0.0669686	-0.740793	-1.21802	-1.73273	-2.03543	-2.26257	-2.58395			8.37958	1.56262	102.8	204.725	306.98	409.198	511.628	614.134	716.545
8.38625	1.55662	0.0699401	-0.738776	-1.20838	-1.73452	-2.02956	-2.26237	-2.57909			8.38625	1.55662	102.803	204.727	306.99	409.197	511.634	614.134	716.55
8.39292	1.55157	0.0734623	-0.732393	-1.19451	-1.73523	-2.0213	-2.25693	-2.57055			8.39292	1.55157	102.806	204.733	307.004	409.196	511.642	614.14	716.559
8.39958	1.53979	0.0748703	-0.722401	-1.18	-1.73728	-2.01871	-2.25059	-2.56591			8.39958	1.53979	102.808	204.743	307.018	409.194	511.645	614.146	716.563
8.40625	1.52684	0.0675637	-0.716357	-1.17422	-1.74336	-2.02432	-2.24399	-2.57108			8.40625	1.52684	102.8	204.749	307.024	409.188	511.639	614.153	716.558
8.41292	1.51802	0.0573786	-0.712237	-1.17488	-1.74641	-2.0313	-2.23468	-2.57916			8.41292	1.51802	102.79	204.753	307.023	409.185	511.632	614.162	716.55
8.41958	1.51352	0.0510604	-0.712356	-1.17659	-1.74426	-2.03348	-2.22631	-2.58622			8.41958	1.51352	102.784	204.753	307.022	409.187	511.63	614.17	716.543
8.42625	1.51041	0.0472707	-0.718053	-1.18396	-1.74392	-2.03371	-2.22084	-2.59314			8.42625	1.51041	102.78	204.747	307.014	409.187	511.63	614.176	716.536
8.43292	1.50405	0.0442557	-0.72822	-1.19874	-1.74507	-2.03705	-2.22339	-2.60181			8.43292	1.50405	102.777	204.737	307	409.186	511.627	614.173	716.527
8.43958	1.49951	0.0393013	-0.742712	-1.21829	-1.75262	-2.04277	-2.23269	-2.61036			8.43958	1.49951	102.772	204.723	306.98	409.178	511.621	614.164	716.519
8.44625	1.49492	0.0363792	-0.752786	-1.23427	-1.76027	-2.04511	-2.24062	-2.61586			8.44625	1.49492	102.769	204.713	306.964	409.171	511.619	614.156	716.513
8.45292	1.48874	0.0384442	-0.759781	-1.24558	-1.76822	-2.04602	-2.24346	-2.61816			8.45292	1.48874	102.771	204.706	306.953	409.163	511.618	614.153	716.511
8.45958	1.47751	0.0390834	-0.764864	-1.25219	-1.7748	-2.04674	-2.23801	-2.62077			8.45958	1.47751	102.772	204.701	306.946	409.156	511.617	614.159	716.509
8.46625	1.4613	0.0343109	-0.768683	-1.2526	-1.77776	-2.05179	-2.23467	-2.62494			8.46625	1.4613	102.767	204.697	306.946	409.153	511.612	614.162	716.504
8.47292	1.44123	0.0242938	-0.773455	-1.251	-1.78053	-2.05661	-2.23566	-2.63168			8.47292	1.44123	102.757	204.692	306.947	409.15	511.607	614.161	716.498
8.47958	1.42481	0.0176728	-0.774354	-1.24859	-1.77716	-2.05973	-2.24159	-2.63727			8.47958	1.42481	102.75	204.691	306.95	409.154	511.604	614.155	716.492
8.48625	1.41834	0.0184121	-0.771707	-1.24589	-1.77099	-2.05833	-2.24949	-2.63724			8.48625	1.41834	102.751	204.694	306.952	409.16	511.605	614.147	716.492
8.49292	1.42457	0.0253307	-0.765742	-1.24316	-1.76416	-2.05181	-2.25661	-2.6307			8.49292	1.42457	102.758	204.7	306.955	409.167	511.612	614.14	716.499
8.49958	1.43603	0.0336652	-0.7555	-1.2439	-1.76012	-2.04415	-2.26518	-2.62201			8.49958	1.43603	102.766	204.71	306.954	409.171	511.62	614.131	716.507
8.50625	1.45003	0.0407133	-0.744161	-1.24854	-1.76135	-2.03501	-2.2712	-2.61215			8.50625	1.45003	102.773	204.721	306.95	409.17	511.629	614.125	716.517
8.51292	1.4648	0.0477081	-0.730013	-1.24785	-1.76061	-2.02777	-2.27218	-2.59808			8.51292	1.4648	102.78	204.736	306.95	409.17	511.636	614.124	716.531
8.51958	1.46893	0.0477077	-0.720477	-1.24136	-1.76199	-2.023	-2.26757	-2.58478			8.51958	1.46893	102.78	204.745	306.957	409.169	511.641	614.129	716.545
8.52625	1.46348	0.0413405	-0.717784	-1.23513	-1.76857	-2.01949	-2.25918	-2.57534			8.52625	1.46348	102.774	204.748	306.963	409.162	511.644	614.137	716.554
8.53292	1.44629	0.0323927	-0.716718	-1.22853	-1.7773	-2.02079	-2.25301	-2.5763			8.53292	1.44629	102.765	204.749	306.97	409.154	511.643	614.144	716.553
8.53958	1.42463	0.0250735	-0.721177	-1.22601	-1.78538	-2.03081	-2.24988	-2.58648			8.53958	1.42463	102.758	204.744	306.972	409.146	511.633	614.147	716.543
8.54625	1.3994	0.0180385	-0.729642	-1.23039	-1.78967	-2.04946	-2.25032	-2.60335			8.54625	1.3994	102.751	204.736	306.968	409.141	511.614	614.146	716.526
8.55292	1.3785	0.00845323	-0.743996	-1.24489	-1.80003	-2.06484	-2.25261	-2.62188			8.55292	1.3785	102.741	204.722	306.953	409.131	511.599	614.144	716.507
8.55958	1.36855	0.00440693	-0.752334	-1.25894	-1.80932	-2.06849	-2.25064	-2.6345			8.55958	1.36855	102.737	204.713	306.939	409.122	511.595	614.146	716.495
8.56625	1.36474	0.00339353	-0.753824	-1.26663	-1.81173	-2.0688	-2.25159	-2.64356			8.56625	1.36474	102.736	204.712	306.932	409.119	511.595	614.145	716.486
8.57292	1.36422	-0.0035325	-0.755028	-1.27084	-1.8132	-2.07159	-2.25784	-2.65042			8.57292	1.36422	102.729	204.71	306.927	409.118	511.592	614.139	716.479
8.57958	1.36443	-0.0165075	-0.75942	-1.27327	-1.8182	-2.07376	-2.27002	-2.65677			8.57958	1.36443	102.716	204.706	306.925	409.113	511.59	614.127	716.473
8.58625	1.37098	-0.0271637	-0.760539	-1.27162	-1.82624	-2.06619	-2.28207	-2.65862			8.58625	1.37098	102.706	204.705	306.927	409.105	511.598	614.114	716.471
8.59292	1.37737	-0.031079	-0.752057	-1.2627	-1.82523	-2.05499	-2.28855	-2.6565			8.59292	1.37737	102.702	204.713	306.936	409.106	511.609	614.108	716.473
8.59958	1.37923	-0.0352167	-0.74475	-1.25495	-1.82143	-2.05108	-2.29528	-2.65511			8.59958	1.37923	102.698	204.721	306.943	409.11	511.613	614.101	716.474
8.60625	1.37985	-0.0419015	-0.743806	-1.25096	-1.82181	-2.05291	-2.29895	-2.65514			8.60625	1.37985	102.691	204.722	306.947	409.109	511.611	614.098	716.474
8.61292	1.38091	-0.0455276	-0.749816	-1.25142	-1.82301	-2.05213	-2.29646	-2.65156			8.61292	1.38091	102.687	204.716	306.947	409.108	511.612	614.1	716.478
8.61958	1.38394	-0.0481775	-0.752943	-1.24963	-1.81905	-2.0446	-2.28533	-2.64456			8.61958	1.38394	102.685	204.713	306.949	409.112	511.619	614.111	716.485
8.62625	1.38759	-0.049527	-0.752862	-1.24551	-1.80991	-2.03723	-2.2688	-2.6351			8.62625	1.38759	102.683	204.713	306.953	409.121	511.627	614.128	716.494
8.63292	1.3887	-0.0475888	-0.751877	-1.23561	-1.79962	-2.03115	-2.25863	-2.62813			8.63292	1.3887	102.685	204.714	306.963	409.131	511.633	614.138	716.501
8.63958	1.38374	-0.0429941	-0.755866	-1.22762	-1.79134	-2.02742	-2.25549	-2.62462			8.63958	1.38374	102.69	204.71	306.971	409.14	511.636	614.141	716.505
8.64625	1.37637	-0.0380824	-0.75763	-1.22161	-1.78205	-2.02327	-2.25713	-2.6194			8.64625	1.37637	102.695	204.708	306.977	409.149	511.641	614.139	716.51
8.65292	1.3672	-0.0346823	-0.753276	-1.21628	-1.77257	-2.02073	-2.2601	-2.61113			8.65292	1.3672	102.698	204.712	306.982	409.158	511.643	614.136	716.518
8.65958	1.3512	-0.0333294	-0.749539	-1.21531	-1.76908	-2.02575	-2.26561	-2.60425			8.65958	1.3512	102.699	204.716	306.983	409.162	511.638	614.131	716.525
8.66625	1.32257	-0.037623	-0.754786	-1.22145	-1.77444	-2.04047	-2.27516	-2.60826			8.66625	1.32257	102.695	204.711	306.977	409.157	511.623	614.121	716.521
8.67292	1.28958	-0.0482734	-0.767821	-1.23962	-1.7876	-2.05976	-2.28527	-2.62339			8.67292	1.28958	102.684	204.698	306.959	409.143	511.604	614.111	716.506
8.67958	1.26923	-0.0548836	-0.775861	-1.2564	-1.80023	-2.07113	-2.28941	-2.6358			8.67958	1.26923	102.678	204.69	306.942	409.131	511.593	614.107	716.493
8.68625	1.26485	-0.0491853	-0.777316	-1.26502	-1.80773	-2.06796	-2.28425	-2.64095			8.68625	1.26485	102.684	204.688	306.933	409.123	511.596	614.112	716.488
8.69292	1.2656	-0.0349969	-0.775525	-1.26234	-1.81137	-2.06076	-2.2754	-2.64473			8.69292	1.2656	102.698	204.69	306.936	409.12	511.603	614.121	716.485
8.69958	1.2675	-0.0183414	-0.776512	-1.25211	-1.80709	-2.05618	-2.26348	-2.64389			8.69958	1.2675	102.714	204.689	306.946	409.124	511.608	614.133	716.485
8.70625	1.27247	-0.00292317	-0.777307	-1.23744	-1.79805	-2.0532	-2.25231	-2.63485			8.70625	1.27247	102.73	204.688	306.961	409.133	511.611	614.144	716.494
8.71292	1.28291	0.00780898	-0.778019	-1.21993	-1.78947	-2.04568	-2.24139	-2.61604			8.71292	1.28291	102.741	204.687	306.978	409.142	511.618	614.155	716.513
8.71958	1.2921	0.012034	-0.777608	-1.20292	-1.78354	-2.03761	-2.23602	-2.59883			8.71958	1.2921	102.745	204.688	306.995	409.147	511.626	614.161	716.53
8.72625	1.2919	0.00985844	-0.775969	-1.19036	-1.78288	-2.03689	-2.23908	-2.59337			8.72625	1.2919	102.743	204.69	307.008	409.148	511.627	614.157	716.536
8.73292	1.28783	0.00890611	-0.771676	-1.18424	-1.78279	-2.03787	-2.24363	-2.59389			8.73292	1.28783	102.742	204.694	307.014	409.148	511.626	614.153	716.535
8.73958	1.2849	0.0055573	-0.764535	-1.18403	-1.79044	-2.03596	-2.24846	-2.59893			8.73958	1.2849	102.738	204.701	307.014	409.141	511.628	614.148	716.53
8.74625	1.28861	0.00203186	-0.754709	-1.18833	-1.80119	-2.02977	-2.24857	-2.60396			8.74625	1.28861	102.735	204.711	307.01	409.13	511.634	614.148	716.525
8.75292	1.29495	0.00184132	-0.742501	-1.19312	-1.80809	-2.02356	-2.24366	-2.60952			8.75292	1.29495	102.735	204.723	307.005	409.123	511.64	614.153	716.52
8.75958	1.29535	0.00736665	-0.730777	-1.19912	-1.80832	-2.02259	-2.23706	-2.6146			8.75958	1.29535	102.74	204.735	306.999	409.123	511.641	614.159	716.515
8.76625	1.29021	0.0128647	-0.724326	-1.20776	-1.80716	-2.02656	-2.23171	-2.61764			8.76625	1.29021	102.746	204.741	306.991	409.124	511.637	614.165	716.512
8.77292	1.28559	0.0116217	-0.726999	-1.21967	-1.80774	-2.03314	-2.23203	-2.61999			8.77292	1.28559	102.744	204.739	306.979	409.123	511.631	614.165	716.509
8.77958	1.28747	0.00710785	-0.735328	-1.23248	-1.80365	-2.03719	-2.23397	-2.61972			8.77958	1.28747	102.74	204.73	306.966	409.127	511.627	614.163	716.51
8.78625	1.29002	0.00129301	-0.747818	-1.24078	-1.79568	-2.03889	-2.23858	-2.61941			8.78625	1.29002	102.734	204.718	306.957	409.135	511.625	614.158	716.51
8.79292	1.29103	-0.00515246	-0.760939	-1.24378	-1.78966	-2.03881	-2.24472	-2.61834			8.79292	1.29103	102.728	204.705	306.954	409.141	511.625	614.152	716.511
8.79958	1.29286	-0.015251	-0.775329	-1.23954	-1.78639	-2.03746	-2.25194	-2.61605			8.79958	1.29286	102.718	204.69	306.959	409.145	511.626	614.145	716.513
8.80625	1.29955	-0.028828	-0.786999	-1.23274	-1.78384	-2.0389	-2.25766	-2.60992			8.80625	1.29955	102.704	204.679	306.966	409.147	511.625	614.139	716.519
8.81292	1.30614	-0.0439184	-0.792076	-1.22904	-1.78067	-2.04459	-2.26156	-2.60107			8.81292	1.30614	102.689	204.673	306.969	409.15	511.619	614.135	716.528
8.81958	1.30613	-0.0562074	-0.79006	-1.22468	-1.77837	-2.05016	-2.26252	-2.59393			8.81958	1.30613	102.677	204.675	306.974	409.153	511.614	614.134	716.535
8.82625	1.29864	-0.0667247	-0.781504	-1.2204	-1.78044	-2.05317	-2.26286	-2.59085			8.82625	1.29864	102.666	204.684	306.978	409.151	511.611	614.134	716.538
8.83292	1.29035	-0.0775711	-0.771846	-1.21581	-1.78609	-2.05798	-2.26256	-2.59295			8.83292	1.29035	102.655	204.694	306.982	409.145	511.606	614.134	716.536
8.83958	1.2867	-0.0851673	-0.760846	-1.2159	-1.79522	-2.06233	-2.26002	-2.59672			8.83958	1.2867	102.648	204.705	306.982	409.136	511.601	614.137	716.533
8.84625	1.2876	-0.0835788	-0.750197	-1.21302	-1.80009	-2.06132	-2.2534	-2.5998			8.84625	1.2876	102.649	204.715	306.985	409.131	511.602	614.143	716.529
8.85292	1.2883	-0.0691581	-0.743406	-1.20406	-1.79708	-2.05405	-2.24745	-2.59994			8.85292	1.2883	102.664	204.722	306.994	409.134	511.61	614.149	716.529
8.85958	1.29008	-0.0517677	-0.740321	-1.19723	-1.79166	-2.04609	-2.24471	-2.5987			8.85958	1.29008	102.681	204.725	307.001	409.139	511.618	614.152	716.531
8.86625	1.29413	-0.0350731	-0.738885	-1.19273	-1.78469	-2.03833	-2.24401	-2.59447			8.86625	1.29413	102.698	204.727	307.006	409.146	511.625	614.153	716.535
8.87292	1.29669	-0.0214522	-0.739092	-1.19685	-1.77732	-2.02858	-2.24335	-2.58896			8.87292	1.29669	102.711	204.726	307.001	409.154	511.635	614.153	716.54
8.87958	1.293	-0.0149542	-0.746422	-1.20522	-1.76912	-2.02338	-2.24227	-2.58228			8.87958	1.293	102.718	204.719	306.993	409.162	511.64	614.154	716.547
8.88625	1.28065	-0.0187474	-0.758799	-1.22039	-1.76666	-2.02626	-2.24413	-2.58092			8.88625	1.28065	102.714	204.707	306.978	409.164	511.638	614.152	716.548
8.89292	1.26573	-0.0328938	-0.768654	-1.2391	-1.77498	-2.03372	-2.24522	-2.58865			8.89292	1.26573	102.7	204.697	306.959	409.156	511.63	614.151	716.541
8.89958	1.25371	-0.0452208	-0.768583	-1.24649	-1.78736	-2.03547	-2.24628	-2.59566			8.89958	1.25371	102.688	204.697	306.952	409.144	511.628	614.15	716.534
8.90625	1.24728	-0.0506954	-0.766428	-1.24511	-1.80065	-2.03767	-2.24603	-2.59941			8.90625	1.24728	102.682	204.699	306.953	409.13	511.626	614.151	716.53
8.91292	1.24597	-0.0481405	-0.765304	-1.23766	-1.81216	-2.03959	-2.24782	-2.59873			8.91292	1.24597	102.685	204.7	306.961	409.119	511.624	614.149	716.531
8.91958	1.24714	-0.0365818	-0.762805	-1.23162	-1.81986	-2.03993	-2.24903	-2.60162			8.91958	1.24714	102.696	204.703	306.967	409.111	511.624	614.148	716.528
8.92625	1.24663	-0.0227399	-0.757069	-1.22706	-1.82237	-2.0375	-2.25097	-2.60436			8.92625	1.24663	102.71	204.708	306.971	409.109	511.626	614.146	716.525
8.93292	1.24088	-0.0125676	-0.755957	-1.22544	-1.82248	-2.04099	-2.25434	-2.60711			8.93292	1.24088	102.72	204.71	306.973	409.109	511.623	614.142	716.522
8.93958	1.23246	-0.00609527	-0.76522	-1.23042	-1.82096	-2.05174	-2.25512	-2.60819			8.93958	1.23246	102.727	204.7	306.968	409.11	511.612	614.141	716.521
8.94625	1.225	-0.000710275	-0.776524	-1.23489	-1.81738	-2.06402	-2.25448	-2.6129			8.94625	1.225	102.732	204.689	306.963	409.114	511.6	614.142	716.516
8.95292	1.21908	0.00150814	-0.781458	-1.23577	-1.81375	-2.07116	-2.25087	-2.61294			8.95292	1.21908	102.734	204.684	306.963	409.117	511.593	614.146	716.516
8.95958	1.21583	0.000904533	-0.779201	-1.22669	-1.80979	-2.07011	-2.24744	-2.60427			8.95958	1.21583	102.734	204.686	306.972	409.121	511.594	614.149	716.525
8.96625	1.21642	-0.00470531	-0.777658	-1.2154	-1.80811	-2.06182	-2.24684	-2.593			8.96625	1.21642	102.728	204.688	306.983	409.123	511.602	614.15	716.536
8.97292	1.22098	-0.012382	-0.776275	-1.20782	-1.80577	-2.0472	-2.24896	-2.58784			8.97292	1.22098	102.72	204.689	306.99	409.125	511.617	614.148	716.541
8.97958	1.22551	-0.0257599	-0.773441	-1.20682	-1.8059	-2.03205	-2.2554	-2.59194			8.97958	1.22551	102.707	204.692	306.991	409.125	511.632	614.141	716.537
8.98625	1.22494	-0.0412745	-0.770835	-1.21444	-1.80917	-2.01839	-2.25884	-2.59324			8.98625	1.22494	102.691	204.695	306.984	409.122	511.645	614.138	716.536
8.99292	1.21704	-0.0531255	-0.771242	-1.2241	-1.8089	-2.00998	-2.25958	-2.59318			8.99292	1.21704	102.68	204.694	306.974	409.122	511.654	614.137	716.536
8.99958	1.20535	-0.0644537	-0.778279	-1.23508	-1.80698	-2.0084	-2.25744	-2.5956			8.99958	1.20535	102.668	204.687	306.963	409.124	511.655	614.139	716.534
9.00625	1.19335	-0.0713443	-0.784693	-1.24255	-1.80391	-2.01232	-2.25609	-2.60241			9.00625	1.19335	102.661	204.681	306.956	409.127	511.651	614.14	716.527
9.01292	1.18028	-0.0739106	-0.789643	-1.24576	-1.8066	-2.01973	-2.25342	-2.60615			9.01292	1.18028	102.659	204.676	306.953	409.124	511.644	614.143	716.523
9.01958	1.16504	-0.0678693	-0.790754	-1.24463	-1.81305	-2.02783	-2.25055	-2.60474			9.01958	1.16504	102.665	204.675	306.954	409.118	511.636	614.146	716.525
9.02625	1.15147	-0.0609304	-0.790968	-1.24185	-1.81698	-2.03417	-2.25172	-2.60426			9.02625	1.15147	102.672	204.675	306.956	409.114	511.63	614.145	716.525
9.03292	1.14573	-0.0596025	-0.792501	-1.24022	-1.81974	-2.0412	-2.26032	-2.6072			9.03292	1.14573	102.673	204.673	306.958	409.111	511.623	614.136	716.522
9.03958	1.14481	-0.0644566	-0.796402	-1.23931	-1.82234	-2.04921	-2.27412	-2.61264			9.03958	1.14481	102.668	204.669	306.959	409.109	511.615	614.122	716.517
9.04625	1.14679	-0.0727944	-0.798064	-1.23573	-1.8253	-2.05418	-2.2831	-2.61291			9.04625	1.14679	102.66	204.667	306.963	409.106	511.61	614.113	716.516
9.05292	1.15205	-0.0772716	-0.792527	-1.22912	-1.82413	-2.05532	-2.28833	-2.60779			9.05292	1.15205	102.655	204.673	306.969	409.107	511.608	614.108	716.522
9.05958	1.15707	-0.0811001	-0.78968	-1.22263	-1.81757	-2.05463	-2.29427	-2.6029			9.05958	1.15707	102.652	204.676	306.976	409.113	511.609	614.102	716.526
9.06625	1.16238	-0.0845819	-0.790301	-1.22037	-1.80802	-2.05186	-2.2985	-2.5976			9.06625	1.16238	102.648	204.675	306.978	409.123	511.612	614.098	716.532
9.07292	1.16316	-0.0855568	-0.790322	-1.21817	-1.79335	-2.04863	-2.29915	-2.59141			9.07292	1.16316	102.647	204.675	306.98	409.138	511.615	614.097	716.538
9.07958	1.15814	-0.0861363	-0.787564	-1.21719	-1.78302	-2.04615	-2.29798	-2.58876			9.07958	1.15814	102.647	204.678	306.981	409.148	511.618	614.099	716.541
9.08625	1.144	-0.087976	-0.791788	-1.22283	-1.78436	-2.04938	-2.30544	-2.59539			9.08625	1.144	102.645	204.674	306.975	409.147	511.614	614.091	716.534
9.09292	1.12726	-0.0941685	-0.806563	-1.23369	-1.79306	-2.05608	-2.3155	-2.60677			9.09292	1.12726	102.639	204.659	306.965	409.138	511.608	614.081	716.523
9.09958	1.11361	-0.101388	-0.822366	-1.24401	-1.80331	-2.06364	-2.322	-2.61454			9.09958	1.11361	102.631	204.643	306.954	409.128	511.6	614.075	716.515
9.10625	1.10156	-0.107131	-0.834307	-1.24758	-1.81491	-2.0724	-2.32594	-2.62149			9.10625	1.10156	102.626	204.631	306.951	409.116	511.591	614.071	716.508
9.11292	1.08964	-0.110173	-0.843072	-1.2484	-1.82903	-2.0792	-2.32594	-2.62994			9.11292	1.08964	102.623	204.622	306.95	409.102	511.585	614.071	716.499
9.11958	1.08401	-0.105891	-0.852618	-1.25015	-1.84103	-2.08191	-2.32109	-2.63389			9.11958	1.08401	102.627	204.613	306.948	409.09	511.582	614.075	716.495
9.12625	1.08716	-0.0928124	-0.857659	-1.25104	-1.8414	-2.07728	-2.30887	-2.62592			9.12625	1.08716	102.64	204.608	306.947	409.09	511.587	614.088	716.503
9.13292	1.09309	-0.0776287	-0.852489	-1.24878	-1.83226	-2.06656	-2.30104	-2.61234			9.13292	1.09309	102.655	204.613	306.949	409.099	511.597	614.096	716.517
9.13958	1.09757	-0.0665167	-0.838516	-1.24579	-1.82035	-2.05662	-2.30038	-2.60341			9.13958	1.09757	102.666	204.627	306.952	409.111	511.607	614.096	716.526
9.14625	1.10501	-0.062158	-0.824621	-1.24552	-1.80981	-2.04559	-2.30151	-2.59713			9.14625	1.10501	102.671	204.641	306.953	409.121	511.618	614.095	716.532
9.15292	1.11267	-0.0623778	-0.816734	-1.24823	-1.80183	-2.03856	-2.30243	-2.59187			9.15292	1.11267	102.67	204.649	306.95	409.129	511.625	614.094	716.537
9.15958	1.11376	-0.0701936	-0.816444	-1.25307	-1.80083	-2.03806	-2.3085	-2.5935			9.15958	1.11376	102.663	204.649	306.945	409.13	511.626	614.088	716.536
9.16625	1.10485	-0.0861503	-0.820956	-1.25748	-1.80845	-2.04423	-2.31789	-2.60277			9.16625	1.10485	102.647	204.645	306.941	409.123	511.62	614.079	716.527
9.17292	1.08774	-0.106437	-0.833137	-1.26098	-1.82471	-2.05836	-2.32451	-2.61463			9.17292	1.08774	102.626	204.632	306.937	409.106	511.605	614.072	716.515
9.17958	1.06908	-0.124287	-0.84908	-1.26581	-1.84313	-2.06785	-2.32505	-2.61963			9.17958	1.06908	102.608	204.616	306.932	409.088	511.596	614.071	716.51
9.18625	1.0446	-0.137153	-0.860038	-1.26929	-1.85641	-2.07583	-2.32521	-2.62176			9.18625	1.0446	102.596	204.605	306.929	409.075	511.588	614.071	716.508
9.19292	1.02298	-0.148367	-0.86696	-1.27519	-1.86344	-2.08054	-2.32871	-2.62607			9.19292	1.02298	102.584	204.599	306.923	409.068	511.583	614.068	716.503
9.19958	1.01029	-0.159108	-0.867689	-1.28143	-1.86243	-2.08233	-2.33329	-2.62941			9.19958	1.01029	102.574	204.598	306.917	409.069	511.581	614.063	716.5
9.20625	1.00888	-0.167131	-0.861406	-1.291	-1.85656	-2.07974	-2.33327	-2.63406			9.20625	1.00888	102.566	204.604	306.907	409.074	511.584	614.063	716.495
9.21292	1.01435	-0.168539	-0.848509	-1.29622	-1.84524	-2.07538	-2.33018	-2.64107			9.21292	1.01435	102.564	204.617	306.902	409.086	511.588	614.066	716.488
9.21958	1.02081	-0.164773	-0.839974	-1.29586	-1.83545	-2.07678	-2.32754	-2.65151			9.21958	1.02081	102.568	204.626	306.902	409.096	511.587	614.069	716.478
9.22625	1.03086	-0.161175	-0.840191	-1.29745	-1.83295	-2.08336	-2.3275	-2.66033			9.22625	1.03086	102.572	204.625	306.901	409.098	511.58	614.069	716.469
9.23292	1.04062	-0.15551	-0.839771	-1.30257	-1.83607	-2.09194	-2.32394	-2.65738			9.23292	1.04062	102.577	204.626	306.896	409.095	511.572	614.073	716.472
9.23958	1.04739	-0.145189	-0.836603	-1.30793	-1.84019	-2.09931	-2.3167	-2.64248			9.23958	1.04739	102.588	204.629	306.89	409.091	511.564	614.08	716.487
9.24625	1.05137	-0.134723	-0.833289	-1.30716	-1.84157	-2.10249	-2.30508	-2.62241			9.24625	1.05137	102.598	204.632	306.891	409.089	511.561	614.091	716.507
9.25292	1.05321	-0.130236	-0.831187	-1.30575	-1.83991	-2.09747	-2.29561	-2.60626			9.25292	1.05321	102.603	204.634	306.893	409.091	511.566	614.101	716.523
9.25958	1.05552	-0.133503	-0.825871	-1.31031	-1.83944	-2.08644	-2.28997	-2.59923			9.25958	1.05552	102.599	204.64	306.888	409.092	511.577	614.107	716.53
9.26625	1.05317	-0.139092	-0.819062	-1.31548	-1.83998	-2.07576	-2.29041	-2.60111			9.26625	1.05317	102.594	204.646	306.883	409.091	511.588	614.106	716.528
9.27292	1.04818	-0.147806	-0.813947	-1.31364	-1.84261	-2.06966	-2.29683	-2.61286			9.27292	1.04818	102.585	204.652	306.885	409.088	511.594	614.1	716.516
9.27958	1.04537	-0.15647	-0.808306	-1.30753	-1.84653	-2.0639	-2.30298	-2.62811			9.27958	1.04537	102.576	204.657	306.891	409.085	511.6	614.094	716.501
9.28625	1.04324	-0.162133	-0.803002	-1.30199	-1.84583	-2.06175	-2.30988	-2.64166			9.28625	1.04324	102.571	204.663	306.896	409.085	511.602	614.087	716.488
9.29292	1.04742	-0.161293	-0.803116	-1.30098	-1.84172	-2.06222	-2.31237	-2.64523			9.29292	1.04742	102.571	204.662	306.897	409.089	511.602	614.084	716.484
9.29958	1.0582	-0.153254	-0.804136	-1.29428	-1.83186	-2.06443	-2.30827	-2.63631			9.29958	1.0582	102.58	204.661	306.904	409.099	511.599	614.088	716.493
9.30625	1.06839	-0.143203	-0.802669	-1.28388	-1.82107	-2.06583	-2.30428	-2.62091			9.30625	1.06839	102.59	204.663	306.914	409.11	511.598	614.092	716.508
9.31292	1.06716	-0.137366	-0.805415	-1.27995	-1.81856	-2.07045	-2.3079	-2.6108			9.31292	1.06716	102.595	204.66	306.918	409.112	511.593	614.089	716.519
9.31958	1.05679	-0.137898	-0.815484	-1.28608	-1.82206	-2.07563	-2.31636	-2.60883			9.31958	1.05679	102.595	204.65	306.912	409.109	511.588	614.08	716.52
9.32625	1.04772	-0.136425	-0.826409	-1.29546	-1.82594	-2.07645	-2.31875	-2.60509			9.32625	1.04772	102.596	204.639	306.903	409.105	511.587	614.078	716.524
9.33292	1.04294	-0.132529	-0.829188	-1.3013	-1.82343	-2.07557	-2.31352	-2.60296			9.33292	1.04294	102.6	204.636	306.897	409.108	511.588	614.083	716.526
9.33958	1.03874	-0.133083	-0.830696	-1.30342	-1.81802	-2.07731	-2.30723	-2.60735			9.33958	1.03874	102.6	204.635	306.895	409.113	511.586	614.089	716.522
9.34625	1.03821	-0.137281	-0.829649	-1.30276	-1.8101	-2.0804	-2.29965	-2.61608			9.34625	1.03821	102.595	204.636	306.896	409.121	511.583	614.097	716.513
9.35292	1.0406	-0.138034	-0.826587	-1.29998	-1.80101	-2.08232	-2.29154	-2.62425			9.35292	1.0406	102.595	204.639	306.898	409.13	511.581	614.105	716.505
9.35958	1.04492	-0.135881	-0.825387	-1.30099	-1.79682	-2.08633	-2.28388	-2.62928			9.35958	1.04492	102.597	204.64	306.897	409.134	511.577	614.113	716.5
9.36625	1.04341	-0.140258	-0.830718	-1.30709	-1.79914	-2.09628	-2.29016	-2.6375			9.36625	1.04341	102.592	204.635	306.891	409.132	511.568	614.106	716.492
9.37292	1.03298	-0.156303	-0.844379	-1.31593	-1.81231	-2.11026	-2.31012	-2.65134			9.37292	1.03298	102.576	204.621	306.882	409.119	511.554	614.086	716.478
9.37958	1.01982	-0.172571	-0.854448	-1.32613	-1.83061	-2.12174	-2.3333	-2.66227			9.37958	1.01982	102.56	204.611	306.872	409.1	511.542	614.063	716.467
9.38625	1.00775	-0.182233	-0.859818	-1.33292	-1.84616	-2.12857	-2.34823	-2.66854			9.38625	1.00775	102.551	204.606	306.865	409.085	511.535	614.048	716.461
9.39292	1.0047	-0.185076	-0.857894	-1.33203	-1.84986	-2.12602	-2.34842	-2.66488			9.39292	1.0047	102.548	204.608	306.866	409.081	511.538	614.048	716.464
9.39958	1.00633	-0.180432	-0.844666	-1.3155	-1.84108	-2.11652	-2.34059	-2.65251			9.39958	1.00633	102.552	204.621	306.883	409.09	511.547	614.056	716.477
9.40625	1.01103	-0.169577	-0.823798	-1.29127	-1.8299	-2.10156	-2.32397	-2.63522			9.40625	1.01103	102.563	204.642	306.907	409.101	511.562	614.073	716.494
9.41292	1.01421	-0.153993	-0.802014	-1.26667	-1.821	-2.08875	-2.30553	-2.61555			9.41292	1.01421	102.579	204.663	306.932	409.11	511.575	614.091	716.514
9.41958	1.01439	-0.140355	-0.791714	-1.24983	-1.81523	-2.08076	-2.2901	-2.5996			9.41958	1.01439	102.592	204.674	306.948	409.116	511.583	614.106	716.53
9.42625	1.01568	-0.131144	-0.796331	-1.2411	-1.80823	-2.07714	-2.28165	-2.5866			9.42625	1.01568	102.602	204.669	306.957	409.123	511.587	614.115	716.543
9.43292	1.01862	-0.12527	-0.809532	-1.23768	-1.80336	-2.07763	-2.283	-2.57913			9.43292	1.01862	102.607	204.656	306.961	409.128	511.586	614.114	716.55
9.43958	1.02777	-0.125794	-0.82436	-1.24424	-1.80252	-2.07939	-2.29197	-2.57976			9.43958	1.02777	102.607	204.641	306.954	409.129	511.584	614.105	716.55
9.44625	1.03851	-0.129899	-0.83228	-1.25039	-1.80435	-2.08018	-2.30412	-2.58595			9.44625	1.03851	102.603	204.633	306.948	409.127	511.584	614.092	716.543
9.45292	1.04493	-0.133887	-0.834361	-1.25402	-1.80555	-2.07847	-2.31677	-2.5923			9.45292	1.04493	102.599	204.631	306.944	409.125	511.585	614.08	716.537
9.45958	1.04367	-0.136149	-0.833285	-1.25772	-1.80987	-2.07666	-2.32709	-2.5977			9.45958	1.04367	102.597	204.632	306.941	409.121	511.587	614.069	716.532
9.46625	1.03192	-0.138807	-0.828791	-1.26933	-1.82072	-2.08021	-2.33885	-2.60435			9.46625	1.03192	102.594	204.637	306.929	409.11	511.584	614.058	716.525
9.47292	1.01413	-0.144761	-0.822823	-1.28789	-1.83399	-2.08912	-2.34518	-2.61026			9.47292	1.01413	102.588	204.643	306.91	409.097	511.575	614.051	716.519
9.47958	0.993367	-0.148662	-0.817664	-1.29962	-1.83977	-2.09763	-2.34211	-2.61432			9.47958	0.993367	102.584	204.648	306.899	409.091	511.566	614.054	716.515
9.48625	0.976202	-0.150174	-0.817746	-1.30292	-1.83737	-2.1014	-2.33829	-2.61465			9.48625	0.976202	102.583	204.648	306.895	409.094	511.562	614.058	716.515
9.49292	0.968274	-0.15481	-0.823813	-1.30128	-1.83133	-2.10052	-2.33478	-2.61136			9.49292	0.968274	102.578	204.642	306.897	409.1	511.563	614.062	716.518
9.49958	0.969677	-0.164117	-0.827874	-1.29283	-1.82308	-2.09609	-2.32813	-2.60375			9.49958	0.969677	102.569	204.638	306.905	409.108	511.568	614.068	716.526
9.50625	0.978309	-0.17355	-0.829201	-1.27656	-1.81315	-2.08671	-2.3133	-2.59436			9.50625	0.978309	102.559	204.636	306.922	409.118	511.577	614.083	716.535
9.51292	0.986861	-0.176503	-0.827386	-1.25546	-1.80257	-2.0711	-2.29855	-2.58621			9.51292	0.986861	102.556	204.638	306.943	409.128	511.593	614.098	716.543
9.51958	0.987757	-0.179789	-0.827334	-1.2453	-1.80497	-2.05857	-2.29717	-2.58469			9.51958	0.987757	102.553	204.638	306.953	409.126	511.605	614.099	716.545
9.52625	0.984246	-0.190169	-0.830562	-1.25351	-1.82221	-2.05524	-2.30212	-2.59147			9.52625	0.984246	102.543	204.635	306.945	409.109	511.609	614.094	716.538
9.53292	0.982022	-0.198262	-0.830548	-1.27219	-1.84183	-2.0571	-2.30434	-2.60115			9.53292	0.982022	102.534	204.635	306.926	409.089	511.607	614.092	716.528
9.53958	0.979309	-0.197771	-0.829103	-1.29098	-1.85434	-2.05836	-2.3061	-2.60671			9.53958	0.979309	102.535	204.636	306.907	409.077	511.605	614.09	716.523
9.54625	0.973878	-0.19415	-0.826913	-1.30462	-1.85857	-2.05795	-2.31439	-2.60603			9.54625	0.973878	102.539	204.639	306.894	409.072	511.606	614.082	716.523
9.55292	0.970068	-0.195677	-0.829394	-1.3143	-1.85681	-2.06201	-2.32631	-2.60428			9.55292	0.970068	102.537	204.636	306.884	409.074	511.602	614.07	716.525
9.55958	0.974557	-0.199058	-0.829914	-1.31302	-1.84169	-2.06478	-2.33088	-2.60061			9.55958	0.974557	102.534	204.636	306.885	409.089	511.599	614.066	716.529
9.56625	0.980957	-0.191373	-0.826043	-1.29668	-1.8139	-2.06142	-2.32829	-2.59296			9.56625	0.980957	102.541	204.639	306.902	409.117	511.602	614.068	716.536
9.57292	0.98014	-0.181044	-0.820483	-1.27393	-1.78318	-2.0514	-2.32434	-2.58514			9.57292	0.98014	102.552	204.645	306.924	409.148	511.612	614.072	716.544
9.57958	0.976178	-0.171774	-0.818842	-1.25929	-1.76127	-2.03838	-2.32067	-2.5858			9.57958	0.976178	102.561	204.647	306.939	409.17	511.625	614.076	716.543
9.58625	0.978811	-0.165856	-0.818646	-1.2552	-1.74737	-2.0242	-2.31232	-2.59429			9.58625	0.978811	102.567	204.647	306.943	409.184	511.64	614.084	716.535
9.59292	0.985723	-0.161429	-0.819464	-1.25587	-1.73807	-2.00578	-2.29921	-2.60007			9.59292	0.985723	102.571	204.646	306.942	409.193	511.658	614.097	716.529
9.59958	0.991998	-0.156409	-0.823981	-1.25523	-1.73326	-1.99265	-2.28626	-2.59948			9.59958	0.991998	102.576	204.642	306.943	409.198	511.671	614.11	716.53
9.60625	0.996036	-0.151345	-0.832268	-1.25389	-1.73021	-1.98707	-2.27745	-2.59459			9.60625	0.996036	102.581	204.633	306.944	409.201	511.677	614.119	716.535
9.61292	1.0031	-0.144641	-0.840346	-1.25442	-1.72882	-1.98864	-2.27325	-2.58673			9.61292	1.0031	102.588	204.625	306.944	409.202	511.675	614.123	716.543
9.61958	1.00888	-0.140468	-0.844756	-1.25063	-1.72648	-1.99427	-2.27367	-2.57749			9.61958	1.00888	102.592	204.621	306.948	409.205	511.67	614.123	716.552
9.62625	1.00979	-0.13794	-0.851288	-1.23867	-1.72498	-2.0015	-2.27658	-2.56859			9.62625	1.00979	102.595	204.614	306.96	409.206	511.662	614.12	716.561
9.63292	1.00909	-0.131921	-0.854806	-1.21964	-1.72125	-2.00974	-2.27727	-2.56332			9.63292	1.00909	102.601	204.611	306.979	409.21	511.654	614.119	716.566
9.63958	1.00939	-0.123373	-0.85198	-1.20226	-1.71444	-2.01364	-2.27364	-2.55941			9.63958	1.00939	102.609	204.614	306.996	409.217	511.65	614.123	716.57
9.64625	1.01025	-0.113063	-0.843101	-1.18827	-1.70152	-2.00693	-2.268	-2.55482			9.64625	1.01025	102.62	204.622	307.01	409.23	511.657	614.129	716.574
9.65292	1.01248	-0.104265	-0.832395	-1.17054	-1.68248	-1.99325	-2.25957	-2.54682			9.65292	1.01248	102.628	204.633	307.028	409.249	511.671	614.137	716.582
9.65958	1.02298	-0.0923513	-0.820958	-1.14488	-1.65712	-1.97388	-2.25098	-2.53405			9.65958	1.02298	102.64	204.645	307.053	409.274	511.69	614.146	716.595
9.66625	1.04027	-0.0724948	-0.80587	-1.11315	-1.62774	-1.95501	-2.24419	-2.51826			9.66625	1.04027	102.66	204.66	307.085	409.303	511.709	614.152	716.611
9.67292	1.05446	-0.0546796	-0.795208	-1.08292	-1.60067	-1.94172	-2.23906	-2.50256			9.67292	1.05446	102.678	204.67	307.115	409.33	511.722	614.157	716.627
9.67958	1.05828	-0.0451638	-0.793798	-1.05972	-1.57964	-1.93719	-2.24	-2.49561			9.67958	1.05828	102.688	204.672	307.139	409.351	511.727	614.157	716.634
9.68625	1.06164	-0.0451359	-0.801876	-1.0427	-1.56784	-1.94031	-2.24427	-2.49778			9.68625	1.06164	102.688	204.664	307.156	409.363	511.723	614.152	716.632
9.69292	1.06932	-0.0438446	-0.810122	-1.02685	-1.55733	-1.94071	-2.24708	-2.50481			9.69292	1.06932	102.689	204.655	307.171	409.374	511.723	614.149	716.624
9.69958	1.08023	-0.0391685	-0.817367	-1.00924	-1.54069	-1.93352	-2.23904	-2.50985			9.69958	1.08023	102.694	204.648	307.189	409.39	511.73	614.158	716.619
9.70625	1.09188	-0.0318969	-0.820586	-0.990761	-1.51862	-1.9178	-2.22262	-2.50982			9.70625	1.09188	102.701	204.645	307.208	409.412	511.746	614.174	716.619
9.71292	1.11052	-0.0199285	-0.81577	-0.975567	-1.49499	-1.89209	-2.20207	-2.50803			9.71292	1.11052	102.713	204.65	307.223	409.436	511.772	614.194	716.621
9.71958	1.14376	0.000736875	-0.802257	-0.951019	-1.4673	-1.85672	-2.17121	-2.49851			9.71958	1.14376	102.733	204.663	307.247	409.464	511.807	614.225	716.631
9.72625	1.18192	0.0300875	-0.783874	-0.910194	-1.43026	-1.8164	-2.13496	-2.48159			9.72625	1.18192	102.763	204.682	307.288	409.501	511.847	614.262	716.648
9.73292	1.21918	0.0584778	-0.771219	-0.864182	-1.39137	-1.78185	-2.10104	-2.46443			9.73292	1.21918	102.791	204.694	307.334	409.54	511.882	614.296	716.665
9.73958	1.25038	0.0814439	-0.762558	-0.821924	-1.35364	-1.75433	-2.07556	-2.45375			9.73958	1.25038	102.814	204.703	307.376	409.577	511.909	614.321	716.676
9.74625	1.28245	0.0971622	-0.755423	-0.781298	-1.31816	-1.72872	-2.05112	-2.44581			9.74625	1.28245	102.83	204.71	307.417	409.613	511.935	614.345	716.683
9.75292	1.31654	0.112693	-0.745614	-0.7299	-1.27792	-1.69775	-2.02609	-2.43062			9.75292	1.31654	102.845	204.72	307.468	409.653	511.966	614.37	716.699
9.75958	1.35112	0.132019	-0.73201	-0.669651	-1.23369	-1.6585	-2.00295	-2.41354			9.75958	1.35112	102.865	204.734	307.529	409.697	512.005	614.394	716.716
9.76625	1.38741	0.152198	-0.712307	-0.608972	-1.18301	-1.61599	-1.98145	-2.39531			9.76625	1.38741	102.885	204.753	307.589	409.748	512.048	614.415	716.734
9.77292	1.42535	0.173668	-0.687024	-0.553675	-1.12484	-1.57238	-1.95781	-2.37564			9.77292	1.42535	102.906	204.778	307.645	409.806	512.091	614.439	716.754
9.77958	1.46711	0.198551	-0.658803	-0.501912	-1.06488	-1.52689	-1.93131	-2.3494			9.77958	1.46711	102.931	204.807	307.696	409.866	512.137	614.465	716.78
9.78625	1.50841	0.229196	-0.632925	-0.447918	-1.00467	-1.47741	-1.90527	-2.31888			9.78625	1.50841	102.962	204.833	307.75	409.926	512.186	614.491	716.81
9.79292	1.54822	0.259884	-0.608437	-0.38773	-0.943662	-1.42557	-1.88215	-2.28873			9.79292	1.54822	102.993	204.857	307.811	409.987	512.238	614.514	716.841
9.79958	1.59093	0.28937	-0.582765	-0.325363	-0.880346	-1.3691	-1.8566	-2.26004			9.79958	1.59093	103.022	204.883	307.873	410.051	512.295	614.54	716.869
9.80625	1.64106	0.323592	-0.552358	-0.257455	-0.816192	-1.30752	-1.8284	-2.23282			9.80625	1.64106	103.056	204.913	307.941	410.115	512.356	614.568	716.896
9.81292	1.69594	0.36559	-0.517512	-0.180854	-0.753976	-1.24057	-1.79832	-2.20753			9.81292	1.69594	103.098	204.948	308.017	410.177	512.423	614.598	716.922
9.81958	1.75452	0.412078	-0.479131	-0.0975001	-0.688944	-1.16693	-1.77026	-2.18773			9.81958	1.75452	103.145	204.986	308.101	410.242	512.497	614.626	716.942
9.82625	1.81458	0.456865	-0.437682	-0.0116794	-0.615373	-1.08997	-1.74549	-2.17513			9.82625	1.81458	103.19	205.028	308.187	410.316	512.574	614.651	716.954
9.83292	1.87979	0.505852	-0.392032	0.0697016	-0.533519	-1.00754	-1.71747	-2.16468			9.83292	1.87979	103.239	205.073	308.268	410.398	512.656	614.679	716.965
9.83958	1.94426	0.557425	-0.341413	0.155737	-0.444951	-0.936361	-1.68828	-2.15353			9.83958	1.94426	103.29	205.124	308.354	410.486	512.727	614.708	716.976
9.84625	2.00077	0.6003	-0.291386	0.241037	-0.356793	-0.876099	-1.66038	-2.14106			9.84625	2.00077	103.333	205.174	308.439	410.574	512.788	614.736	716.988
9.85292	2.05289	0.631989	-0.238715	0.324788	-0.265293	-0.820882	-1.63068	-2.12394			9.85292	2.05289	103.365	205.227	308.523	410.666	512.843	614.766	717.005
9.85958	2.11024	0.660236	-0.179474	0.407769	-0.167661	-0.762889	-1.5924	-2.09904			9.85958	2.11024	103.393	205.286	308.606	410.763	512.901	614.804	717.03
9.86625	2.17365	0.694157	-0.111698	0.494684	-0.0686682	-0.701413	-1.54807	-2.07101			9.86625	2.17365	103.427	205.354	308.693	410.862	512.962	614.848	717.058
9.87292	2.24079	0.72842	-0.0407186	0.585733	0.0261818	-0.640001	-1.50429	-2.04346			9.87292	2.24079	103.461	205.425	308.784	410.957	513.024	614.892	717.086
9.87958	2.31249	0.764121	0.0297919	0.675551	0.117982	-0.565074	-1.46359	-2.01643			9.87958	2.31249	103.497	205.495	308.874	411.049	513.099	614.933	717.113
9.88625	2.38681	0.806126	0.104699	0.767383	0.214667	-0.47457	-1.42407	-1.99086			9.88625	2.38681	103.539	205.57	308.966	411.146	513.189	614.972	717.138
9.89292	2.46156	0.859442	0.185671	0.868464	0.316683	-0.366345	-1.38509	-1.96639			9.89292	2.46156	103.592	205.651	309.067	411.248	513.297	615.011	717.163
9.89958	2.53369	0.918609	0.274879	0.981033	0.420034	-0.250744	-1.34825	-1.94451			9.89958	2.53369	103.651	205.74	309.179	411.351	513.413	615.048	717.185
9.90625	2.60997	0.976684	0.370147	1.09509	0.526542	-0.132657	-1.3101	-1.91877			9.90625	2.60997	103.709	205.836	309.293	411.458	513.531	615.086	717.211
9.91292	2.69453	1.03328	0.471571	1.20853	0.639638	-0.0100584	-1.26751	-1.88747			9.91292	2.69453	103.766	205.937	309.407	411.571	513.654	615.129	717.242
9.91958	2.7876	1.09261	0.578099	1.32378	0.764533	0.11865	-1.22021	-1.85246			9.91958	2.7876	103.825	206.044	309.522	411.696	513.782	615.176	717.277
9.92625	2.89344	1.1559	0.691457	1.44339	0.899543	0.253417	-1.16396	-1.81338			9.92625	2.89344	103.889	206.157	309.642	411.831	513.917	615.233	717.316
9.93292	3.01521	1.22416	0.809793	1.56503	1.03995	0.389835	-1.09656	-1.77451			9.93292	3.01521	103.957	206.275	309.763	411.971	514.054	615.3	717.355
9.93958	3.14884	1.29878	0.929707	1.68728	1.18512	0.527909	-1.0192	-1.73253			9.93958	3.14884	104.032	206.395	309.886	412.116	514.192	615.377	717.397
9.94625	3.2809	1.37847	1.05375	1.81187	1.33371	0.668059	-0.94006	-1.69068			9.94625	3.2809	104.111	206.519	310.01	412.265	514.332	615.456	717.439
9.95292	3.40503	1.46137	1.18623	1.9363	1.48817	0.809401	-0.864089	-1.64558			9.95292	3.40503	104.194	206.652	310.135	412.419	514.473	615.532	717.484
9.95958	3.52271	1.54299	1.32746	2.05915	1.64241	0.952457	-0.789809	-1.59673			9.95958	3.52271	104.276	206.793	310.257	412.573	514.616	615.607	717.533
9.96625	3.63253	1.62218	1.47389	2.18413	1.79108	1.09491	-0.721943	-1.54591			9.96625	3.63253	104.355	206.939	310.382	412.722	514.759	615.675	717.583
9.97292	3.7339	1.69617	1.62082	2.30935	1.93514	1.23801	-0.662539	-1.49626			9.97292	3.7339	104.429	207.086	310.508	412.866	514.902	615.734	717.633
9.97958	3.83016	1.7643	1.76859	2.43591	2.07576	1.37641	-0.611575	-1.4519			9.97958	3.83016	104.497	207.234	310.634	413.007	515.04	615.785	717.677
9.98625	3.92935	1.83016	1.91886	2.56534	2.21419	1.51469	-0.563413	-1.41232			9.98625	3.92935	104.563	207.384	310.764	413.145	515.178	615.833	717.717
9.99292	4.03512	1.89637	2.06899	2.69977	2.35005	1.65716	-0.512958	-1.37666			9.99292	4.03512	104.629	207.535	310.898	413.281	515.321	615.884	717.753
9.99958	4.14782	1.96545	2.21675	2.83871	2.48763	1.80743	-0.461764	-1.34343			9.99958	4.14782	104.698	207.682	311.037	413.419	515.471	615.935	717.786
10.0062	4.26531	2.03799	2.36367	2.98156	2.62818	1.96584	-0.409126	-1.31061			10.0062	4.26531	104.771	207.829	311.18	413.559	515.63	615.987	717.819
10.0129	4.38676	2.11494	2.51882	3.12684	2.77596	2.13157	-0.354431	-1.27331			10.0129	4.38676	104.848	207.984	311.325	413.707	515.795	616.042	717.856
10.0196	4.51014	2.19642	2.68661	3.26992	2.93237	2.30797	-0.292567	-1.22737			10.0196	4.51014	104.929	208.152	311.468	413.863	515.972	616.104	717.902
10.0262	4.63482	2.2781	2.86222	3.40828	3.09729	2.49189	-0.226056	-1.17579			10.0262	4.63482	105.011	208.328	311.607	414.028	516.156	616.17	717.954
10.0329	4.76787	2.36051	3.03857	3.54741	3.27075	2.68394	-0.156423	-1.11603			10.0329	4.76787	105.093	208.504	311.746	414.202	516.348	616.24	718.013
10.0396	4.91277	2.45045	3.22197	3.692	3.45179	2.88252	-0.0768541	-1.04759			10.0396	4.91277	105.183	208.687	311.89	414.383	516.546	616.32	718.082
10.0463	5.06531	2.55216	3.41524	3.83783	3.64206	3.0857	0.0136973	-0.973034			10.0463	5.06531	105.285	208.881	312.036	414.573	516.749	616.41	718.156
10.0529	5.21865	2.65557	3.6102	3.97928	3.83427	3.28855	0.110774	-0.896257			10.0529	5.21865	105.388	209.076	312.178	414.765	516.952	616.507	718.233
10.0596	5.37072	2.74978	3.79834	4.12057	4.02568	3.49401	0.205148	-0.823875			10.0596	5.37072	105.483	209.264	312.319	414.957	517.158	616.602	718.305
10.0663	5.52074	2.83377	3.98009	4.26795	4.2093	3.70406	0.294127	-0.752186			10.0663	5.52074	105.567	209.446	312.466	415.14	517.368	616.691	718.377
10.0729	5.66596	2.91583	4.16467	4.42318	4.38274	3.91463	0.37545	-0.682769			10.0729	5.66596	105.649	209.63	312.621	415.314	517.578	616.772	718.447
10.0796	5.79934	2.99556	4.35312	4.57998	4.55027	4.12366	0.446844	-0.61856			10.0796	5.79934	105.728	209.819	312.778	415.481	517.787	616.843	718.511
10.0862	5.92918	3.06787	4.54082	4.73335	4.71205	4.33415	0.51136	-0.560034			10.0862	5.92918	105.801	210.006	312.932	415.643	517.998	616.908	718.569
10.0929	6.06261	3.14071	4.73192	4.8825	4.87549	4.54517	0.575172	-0.502756			10.0929	6.06261	105.873	210.197	313.081	415.807	518.209	616.972	718.627
10.0996	6.20167	3.22651	4.92786	5.02542	5.03543	4.75333	0.641753	-0.439086			10.0996	6.20167	105.959	210.393	313.224	415.966	518.417	617.038	718.69
10.1062	6.34717	3.32673	5.13299	5.16492	5.20078	4.96318	0.712866	-0.369522			10.1062	6.34717	106.059	210.599	313.363	416.132	518.627	617.109	718.76
10.1129	6.49823	3.4337	5.34153	5.30339	5.37438	5.18317	0.791916	-0.296352			10.1129	6.49823	106.166	210.807	313.502	416.305	518.847	617.188	718.833
10.1196	6.65721	3.53827	5.54624	5.44128	5.55251	5.415	0.874607	-0.218333			10.1196	6.65721	106.271	211.012	313.64	416.484	519.079	617.271	718.911
10.1263	6.82017	3.64772	5.7458	5.57782	5.72771	5.65423	0.956985	-0.133627			10.1263	6.82017	106.38	211.211	313.776	416.659	519.318	617.354	718.996
10.1329	6.98183	3.76218	5.93942	5.71726	5.89871	5.90156	1.03424	-0.0396469			10.1329	6.98183	106.495	211.405	313.916	416.83	519.565	617.431	719.09
10.1396	7.14668	3.87521	6.13494	5.86367	6.07484	6.15933	1.11231	0.05627			10.1396	7.14668	106.608	211.6	314.062	417.006	519.823	617.509	719.186
10.1463	7.31059	3.98648	6.33205	6.01715	6.25592	6.41931	1.19277	0.152163			10.1463	7.31059	106.719	211.798	314.215	417.187	520.083	617.589	719.281
10.1529	7.46179	4.095	6.52592	6.16685	6.43959	6.6716	1.27054	0.245154			10.1529	7.46179	106.828	211.991	314.365	417.371	520.335	617.667	719.374
10.1596	7.59507	4.20207	6.71309	6.30264	6.61731	6.90784	1.34087	0.334021			10.1596	7.59507	106.935	212.179	314.501	417.548	520.572	617.737	719.463
10.1662	7.71985	4.29804	6.89204	6.42802	6.78865	7.1348	1.40462	0.416804			10.1662	7.71985	107.031	212.358	314.626	417.72	520.799	617.801	719.546
10.1729	7.8492	4.38529	7.0675	6.55079	6.95331	7.3592	1.46579	0.489359			10.1729	7.8492	107.118	212.533	314.749	417.884	521.023	617.862	719.619
10.1796	7.98011	4.47029	7.23499	6.67251	7.10858	7.58529	1.52326	0.552037			10.1796	7.98011	107.203	212.701	314.871	418.04	521.249	617.92	719.681
10.1862	8.11159	4.5588	7.39646	6.78268	7.25441	7.81675	1.5813	0.611129			10.1862	8.11159	107.292	212.862	314.981	418.185	521.481	617.978	719.74
10.1929	8.24981	4.65927	7.55844	6.88886	7.40239	8.05427	1.64657	0.677709			10.1929	8.24981	107.392	213.024	315.087	418.333	521.718	618.043	719.807
10.1996	8.39376	4.7721	7.72516	7.00231	7.55713	8.29387	1.7147	0.755246			10.1996	8.39376	107.505	213.191	315.201	418.488	521.958	618.111	719.885
10.2063	8.54226	4.89124	7.89483	7.12199	7.71509	8.53527	1.78405	0.841465			10.2063	8.54226	107.624	213.36	315.32	418.646	522.199	618.181	719.971
10.2129	8.68761	5.01189	8.06413	7.24192	7.87421	8.77535	1.85883	0.937749			10.2129	8.68761	107.745	213.53	315.44	418.805	522.439	618.255	720.067
10.2196	8.83184	5.13361	8.23401	7.35899	8.03398	9.0142	1.94202	1.04347			10.2196	8.83184	107.866	213.7	315.557	418.965	522.678	618.339	720.173
10.2263	8.9775	5.2576	8.39948	7.47877	8.19492	9.25239	2.02664	1.15197			10.2263	8.9775	107.99	213.865	315.677	419.126	522.916	618.423	720.281
10.2329	9.12437	5.37487	8.56395	7.60091	8.35169	9.48778	2.10485	1.25251			10.2329	9.12437	108.108	214.029	315.799	419.283	523.152	618.501	720.382
10.2396	9.27378	5.47868	8.72499	7.7191	8.49958	9.72089	2.1813	1.34074			10.2396	9.27378	108.211	214.191	315.917	419.431	523.385	618.578	720.47
10.2462	9.4255	5.57674	8.8836	7.82883	8.64307	9.95084	2.2596	1.42291			10.2462	9.4255	108.309	214.349	316.027	419.574	523.615	618.656	720.552
10.2529	9.58006	5.68168	9.04053	7.93595	8.78874	10.1809	2.33309	1.50783			10.2529	9.58006	108.414	214.506	316.134	419.72	523.845	618.73	720.637
10.2596	9.73222	5.79577	9.19323	8.03976	8.93667	10.4087	2.39942	1.59987			10.2596	9.73222	108.529	214.659	316.238	419.868	524.073	618.796	720.729
10.2662	9.87952	5.91225	9.34357	8.14452	9.08349	10.6269	2.46518	1.69719			10.2662	9.87952	108.645	214.809	316.343	420.015	524.291	618.862	720.826
10.2729	10.0224	6.03068	9.48489	8.24631	9.22037	10.8365	2.53936	1.79905			10.2729	10.0224	108.763	214.95	316.445	420.151	524.5	618.936	720.928
10.2796	10.165	6.15568	9.61895	8.34402	9.35355	11.0448	2.62096	1.90725			10.2796	10.165	108.888	215.084	316.542	420.285	524.709	619.018	721.037
10.2863	10.3037	6.28506	9.7469	8.44577	9.48583	11.2518	2.70533	2.01536			10.2863	10.3037	109.018	215.212	316.644	420.417	524.916	619.102	721.145
10.2929	10.4352	6.4099	9.86554	8.54351	9.61581	11.4512	2.78955	2.11363			10.2929	10.4352	109.143	215.331	316.742	420.547	525.115	619.186	721.243
10.2996	10.5602	6.53024	9.97396	8.64041	9.73864	11.6338	2.86887	2.19657			10.2996	10.5602	109.263	215.439	316.839	420.67	525.298	619.265	721.326
10.3063	10.6832	6.64629	10.0728	8.73006	9.85393	11.8044	2.94082	2.26951			10.3063	10.6832	109.379	215.538	316.928	420.785	525.468	619.337	721.399
10.3129	10.8056	6.76057	10.1695	8.81887	9.96806	11.9747	3.00405	2.34035			10.3129	10.8056	109.493	215.635	317.017	420.899	525.639	619.401	721.47
10.3196	10.9293	6.87681	10.2666	8.91174	10.0827	12.1563	3.06672	2.41785			10.3196	10.9293	109.61	215.732	317.11	421.014	525.82	619.463	721.547
10.3262	11.0536	6.99975	10.3648	9.00382	10.1964	12.345	3.13143	2.50197			10.3262	11.0536	109.733	215.83	317.202	421.127	526.009	619.528	721.631
10.3329	11.1833	7.12754	10.4668	9.09558	10.3073	12.5298	3.19766	2.58922			10.3329	11.1833	109.86	215.932	317.294	421.238	526.194	619.594	721.719
10.3396	11.3178	7.2618	10.5758	9.18963	10.4216	12.7167	3.26884	2.68088			10.3396	11.3178	109.995	216.041	317.388	421.353	526.38	619.665	721.81
10.3462	11.4542	7.40024	10.6823	9.28469	10.5376	12.9047	3.33941	2.7728			10.3462	11.4542	110.133	216.148	317.483	421.469	526.568	619.736	721.902
10.3529	11.5875	7.54098	10.773	9.37326	10.6489	13.0828	3.40403	2.86164			10.3529	11.5875	110.274	216.238	317.572	421.58	526.747	619.801	721.991
10.3596	11.7105	7.67931	10.8441	9.44944	10.7481	13.235	3.45601	2.9408			10.3596	11.7105	110.412	216.31	317.648	421.679	526.899	619.853	722.07
10.3663	11.8307	7.81266	10.9045	9.52061	10.834	13.3674	3.50605	3.01426			10.3663	11.8307	110.545	216.37	317.719	421.765	527.031	619.903	722.144
10.3729	11.9487	7.94522	10.9655	9.59882	10.9157	13.4972	3.56117	3.09456			10.3729	11.9487	110.678	216.431	317.797	421.847	527.161	619.958	722.224
10.3796	12.0675	8.07421	11.0249	9.67877	10.9906	13.6319	3.62035	3.18284			10.3796	12.0675	110.807	216.49	317.877	421.922	527.296	620.017	722.312
10.3863	12.1859	8.1998	11.0847	9.75971	11.0614	13.77	3.67957	3.27797			10.3863	12.1859	110.933	216.55	317.958	421.992	527.434	620.076	722.407
10.3929	12.3106	8.32194	11.1505	9.84315	11.1323	13.9048	3.74375	3.37106			10.3929	12.3106	111.055	216.616	318.041	422.063	527.569	620.14	722.5
10.3996	12.4436	8.44628	11.2234	9.93346	11.2134	14.0342	3.8186	3.46156			10.3996	12.4436	111.179	216.689	318.132	422.144	527.698	620.215	722.591
10.4062	12.575	8.57581	11.2971	10.0231	11.3052	14.1586	3.90225	3.55066			10.4062	12.575	111.309	216.763	318.221	422.236	527.822	620.299	722.68
10.4129	12.6994	8.71121	11.3634	10.1068	11.403	14.2763	3.98045	3.63859			10.4129	12.6994	111.444	216.829	318.305	422.334	527.94	620.377	722.768
10.4196	12.8126	8.84571	11.4187	10.187	11.5031	14.3803	4.04312	3.71996			10.4196	12.8126	111.578	216.884	318.385	422.434	528.044	620.44	722.849
10.4262	12.9149	8.97289	11.461	10.2611	11.6006	14.4684	4.09345	3.79091			10.4262	12.9149	111.706	216.927	318.459	422.532	528.132	620.49	722.92
10.4329	13.0056	9.08644	11.4883	10.316	11.6883	14.543	4.13645	3.85616			10.4329	13.0056	111.819	216.954	318.514	422.619	528.207	620.533	722.985
10.4396	13.0858	9.18772	11.4975	10.3496	11.7568	14.6138	4.1756	3.91927			10.4396	13.0858	111.92	216.963	318.548	422.688	528.278	620.572	723.049
10.4462	13.1646	9.28115	11.4918	10.3739	11.8143	14.6822	4.20816	3.98165			10.4462	13.1646	112.014	216.957	318.572	422.745	528.346	620.605	723.111
10.4529	13.2484	9.37448	11.4769	10.3959	11.8631	14.7518	4.24096	4.04723			10.4529	13.2484	112.107	216.942	318.594	422.794	528.416	620.638	723.177
10.4596	13.3411	9.47326	11.4631	10.4194	11.9144	14.8278	4.2888	4.12474			10.4596	13.3411	112.206	216.929	318.618	422.845	528.492	620.685	723.254
10.4663	13.4395	9.58075	11.4609	10.4524	11.9765	14.9107	4.35292	4.21193			10.4663	13.4395	112.314	216.926	318.651	422.908	528.574	620.749	723.341
10.4729	13.5373	9.69714	11.4667	10.5032	12.0485	14.9986	4.41922	4.29932			10.4729	13.5373	112.43	216.932	318.702	422.98	528.662	620.816	723.429
10.4796	13.6428	9.81604	11.4854	10.5724	12.1309	15.0867	4.48611	4.38861			10.4796	13.6428	112.549	216.951	318.771	423.062	528.75	620.883	723.518
10.4863	13.7521	9.93536	11.518	10.6532	12.218	15.1689	4.55531	4.48139			10.4863	13.7521	112.668	216.983	318.851	423.149	528.833	620.952	723.611
10.4929	13.8542	10.0476	11.5501	10.7314	12.3054	15.2337	4.62218	4.56879			10.4929	13.8542	112.78	217.016	318.93	423.236	528.898	621.019	723.698
10.4996	13.9387	10.1436	11.5646	10.7947	12.3822	15.2738	4.67612	4.64354			10.4996	13.9387	112.876	217.03	318.993	423.313	528.938	621.073	723.773
10.5062	14.0108	10.2234	11.5548	10.8351	12.4482	15.2983	4.7177	4.70904			10.5062	14.0108	112.956	217.02	319.033	423.379	528.962	621.114	723.838
10.5129	14.082	10.3012	11.5414	10.864	12.5069	15.3177	4.76507	4.77888			10.5129	14.082	113.034	217.007	319.062	423.438	528.982	621.162	723.908
10.5196	14.149	10.3852	11.5306	10.8865	12.5649	15.334	4.81298	4.84963			10.5196	14.149	113.118	216.996	319.085	423.496	528.998	621.21	723.979
10.5262	14.2187	10.4709	11.5213	10.9023	12.6225	15.348	4.86176	4.91896			10.5262	14.2187	113.204	216.987	319.101	423.554	529.012	621.258	724.048
10.5329	14.2966	10.5518	11.5184	10.924	12.6832	15.3619	4.91098	4.99247			10.5329	14.2966	113.285	216.984	319.122	423.614	529.026	621.308	724.122
10.5396	14.3896	10.6291	11.526	10.9577	12.7473	15.379	4.96677	5.07159			10.5396	14.3896	113.362	216.992	319.156	423.678	529.043	621.363	724.201
10.5463	14.4906	10.7097	11.5513	11.0014	12.8143	15.3959	5.02396	5.15813			10.5463	14.4906	113.442	217.017	319.2	423.745	529.06	621.421	724.287
10.5529	14.597	10.7908	11.5857	11.0389	12.8872	15.4085	5.07364	5.2417			10.5529	14.597	113.524	217.051	319.237	423.818	529.072	621.47	724.371
10.5596	14.704	10.869	11.6196	11.0712	12.9671	15.4157	5.12577	5.3235			10.5596	14.704	113.602	217.085	319.269	423.898	529.079	621.522	724.453
10.5663	14.7932	10.9372	11.6439	11.0991	13.0465	15.4129	5.17496	5.39453			10.5663	14.7932	113.67	217.109	319.297	423.978	529.077	621.572	724.524
10.5729	14.8614	10.9899	11.6518	11.1128	13.117	15.407	5.2217	5.45325			10.5729	14.8614	113.723	217.117	319.311	424.048	529.071	621.618	724.583
10.5796	14.9136	11.0404	11.6531	11.1152	13.1824	15.4012	5.25813	5.50529			10.5796	14.9136	113.773	217.119	319.313	424.113	529.065	621.655	724.635
10.5862	14.9629	11.092	11.6489	11.1166	13.249	15.3916	5.29215	5.56169			10.5862	14.9629	113.825	217.114	319.315	424.18	529.055	621.689	724.691
10.5929	15.0054	11.1453	11.6436	11.13	13.3117	15.374	5.32748	5.62802			10.5929	15.0054	113.878	217.109	319.328	424.243	529.038	621.724	724.757
10.5996	15.0405	11.184	11.635	11.1462	13.365	15.3482	5.35923	5.69195			10.5996	15.0405	113.917	217.101	319.344	424.296	529.012	621.756	724.821
10.6062	15.083	11.2129	11.6349	11.1645	13.416	15.3251	5.39124	5.75399			10.6062	15.083	113.946	217.1	319.363	424.347	528.989	621.788	724.883
10.6129	15.1323	11.2448	11.6434	11.1891	13.4703	15.3031	5.42728	5.81396			10.6129	15.1323	113.978	217.109	319.387	424.401	528.967	621.824	724.943
10.6196	15.1838	11.2824	11.6687	11.2178	13.5196	15.2842	5.48109	5.87859			10.6196	15.1838	114.015	217.134	319.416	424.451	528.948	621.878	725.008
10.6263	15.233	11.324	11.7131	11.2539	13.5625	15.2687	5.54797	5.95392			10.6263	15.233	114.057	217.179	319.452	424.494	528.933	621.945	725.083
10.6329	15.2825	11.3607	11.7641	11.2926	13.6052	15.2538	5.61606	6.02619			10.6329	15.2825	114.093	217.23	319.491	424.536	528.918	622.013	725.155
10.6396	15.335	11.3963	11.8116	11.3347	13.6555	15.2361	5.67907	6.09936			10.6396	15.335	114.129	217.277	319.533	424.586	528.9	622.076	725.229
10.6463	15.3889	11.4365	11.8556	11.3791	13.7138	15.2172	5.73911	6.17811			10.6463	15.3889	114.169	217.321	319.577	424.645	528.881	622.136	725.307
10.6529	15.4474	11.4793	11.9094	11.4255	13.7749	15.1988	5.80097	6.26654			10.6529	15.4474	114.212	217.375	319.624	424.706	528.863	622.198	725.396
10.6596	15.5033	11.5112	11.9647	11.4732	13.8376	15.179	5.85875	6.3533			10.6596	15.5033	114.244	217.43	319.672	424.769	528.843	622.255	725.483
10.6662	15.5508	11.52	12.0082	11.5088	13.8949	15.1531	5.90911	6.42291			10.6662	15.5508	114.253	217.474	319.707	424.826	528.817	622.306	725.552
10.6729	15.5878	11.5136	12.0529	11.5338	13.9469	15.1237	5.95757	6.48861			10.6729	15.5878	114.246	217.518	319.732	424.878	528.787	622.354	725.618
10.6796	15.6178	11.5082	12.1124	11.557	13.9934	15.097	6.01142	6.56162			10.6796	15.6178	114.241	217.578	319.755	424.924	528.761	622.408	725.691
10.6862	15.6472	11.5047	12.1827	11.5834	14.0355	15.075	6.07753	6.64383			10.6862	15.6472	114.237	217.648	319.782	424.967	528.739	622.474	725.773
10.6929	15.6685	11.4965	12.2471	11.6117	14.0743	15.0459	6.147	6.72618			10.6929	15.6685	114.229	217.713	319.81	425.005	528.71	622.544	725.855
10.6996	15.6833	11.4818	12.3025	11.6283	14.1085	15.001	6.21235	6.80205			10.6996	15.6833	114.215	217.768	319.827	425.04	528.665	622.609	725.931
10.7063	15.6857	11.4689	12.3649	11.6416	14.1439	14.9472	6.26862	6.87495			10.7063	15.6857	114.202	217.83	319.84	425.075	528.611	622.665	726.004
10.7129	15.6809	11.4592	12.4315	11.654	14.179	14.8943	6.32294	6.95248			10.7129	15.6809	114.192	217.897	319.852	425.11	528.558	622.719	726.082
10.7196	15.6658	11.4414	12.5033	11.6629	14.2171	14.8346	6.3751	7.03018			10.7196	15.6658	114.174	217.969	319.861	425.148	528.498	622.772	726.159
10.7263	15.6325	11.4099	12.5725	11.6628	14.2457	14.7551	6.41624	7.10108			10.7263	15.6325	114.143	218.038	319.861	425.177	528.419	622.813	726.23
10.7329	15.5837	11.3667	12.6404	11.6518	14.2586	14.6675	6.45226	7.15754			10.7329	15.5837	114.1	218.106	319.85	425.19	528.331	622.849	726.287
10.7396	15.5298	11.3167	12.71	11.6407	14.256	14.5805	6.49327	7.2081			10.7396	15.5298	114.049	218.176	319.839	425.187	528.244	622.89	726.337
10.7462	15.4884	11.258	12.7796	11.6265	14.2485	14.4993	6.55007	7.26045			10.7462	15.4884	113.991	218.245	319.825	425.18	528.163	622.947	726.39
10.7529	15.457	11.1887	12.8505	11.6075	14.2342	14.4218	6.61788	7.31215			10.7529	15.457	113.921	218.316	319.806	425.165	528.086	623.014	726.441
10.7596	15.4217	11.1173	12.9159	11.586	14.1997	14.3546	6.68751	7.36094			10.7596	15.4217	113.85	218.381	319.784	425.131	528.018	623.084	726.49
10.7662	15.3739	11.0441	12.9848	11.5608	14.1465	14.2968	6.75698	7.41093			10.7662	15.3739	113.777	218.45	319.759	425.078	527.961	623.154	726.54
10.7729	15.3036	10.9626	13.054	11.5245	14.086	14.2319	6.81445	7.46471			10.7729	15.3036	113.695	218.519	319.723	425.017	527.896	623.211	726.594
10.7796	15.2123	10.8661	13.1173	11.4655	14.0215	14.1584	6.85861	7.52207			10.7796	15.2123	113.599	218.583	319.664	424.953	527.822	623.255	726.651
10.7863	15.0984	10.7672	13.1757	11.3851	13.9496	14.0751	6.8935	7.58389			10.7863	15.0984	113.5	218.641	319.583	424.881	527.739	623.29	726.713
10.7929	14.9615	10.6706	13.2298	11.2836	13.8615	13.9806	6.92293	7.63961			10.7929	14.9615	113.403	218.695	319.482	424.793	527.644	623.319	726.769
10.7996	14.7948	10.5674	13.2749	11.1499	13.756	13.8606	6.95323	7.68547			10.7996	14.7948	113.3	218.74	319.348	424.687	527.524	623.35	726.815
10.8063	14.5893	10.4417	13.296	10.9729	13.6245	13.7115	6.97853	7.72182			10.8063	14.5893	113.174	218.762	319.171	424.556	527.375	623.375	726.851
10.8129	14.3532	10.2979	13.2948	10.7479	13.4504	13.539	7.0113	7.76586			10.8129	14.3532	113.031	218.76	318.946	424.381	527.203	623.408	726.895
10.8196	14.0596	10.1481	13.271	10.4789	13.2191	13.3156	7.04723	7.81579			10.8196	14.0596	112.881	218.736	318.677	424.15	526.979	623.444	726.945
10.8262	13.6447	9.97439	13.1854	10.1378	12.8794	12.9313	7.08099	7.86218			10.8262	13.6447	112.707	218.651	318.336	423.81	526.595	623.478	726.991
10.8329	12.9258	9.75165	12.9193	9.64664	12.296	12.0661	7.0969	7.90261			10.8329	12.9258	112.484	218.385	317.845	423.227	525.73	623.493	727.032
10.8396	11.5134	9.44401	12.1777	8.78698	11.1291	10.0491	7.0845	7.93791			10.8396	11.5134	112.177	217.643	316.985	422.06	523.713	623.481	727.067
10.8462	8.71573	8.94357	10.3479	7.10226	8.74218	5.87785	7.02248	7.97225			10.8462	8.71573	111.676	215.813	315.301	419.673	519.542	623.419	727.102
10.8529	3.63207	7.90395	6.51683	3.85321	4.25663	-1.47041	6.80161	7.96705			10.8529	3.63207	110.637	211.982	312.051	415.188	512.193	623.198	727.096
10.8596	-4.4652	5.6569	-0.237759	-1.81295	-3.16881	-12.5664	6.14586	7.7868			10.8596	-4.4652	108.39	205.228	306.385	407.762	501.097	622.542	726.916
10.8663	-15.716	1.39043	-10.3593	-10.4611	-13.8976	-27.1776	4.57441	7.12191			10.8663	-15.716	104.123	195.106	297.737	397.033	486.486	620.971	726.251
10.8729	-29.3494	-5.43045	-23.4401	-21.9725	-27.4801	-44.0681	1.62258	5.54251			10.8729	-29.3494	97.3023	182.025	286.226	383.451	469.596	618.019	724.672
10.8796	-43.72	-14.6197	-38.1144	-35.3251	-42.5377	-61.0988	-2.85077	2.71604			10.8796	-43.72	88.113	167.351	272.873	368.393	452.565	613.546	721.845
10.8863	-56.6296	-25.1591	-52.253	-48.7116	-56.966	-75.6621	-8.45144	-1.34132			10.8863	-56.6296	77.5736	153.212	259.487	353.965	438.002	607.945	717.788
10.8929	-65.9566	-35.4529	-63.5109	-59.9644	-68.4617	-85.4764	-14.3847	-6.20866			10.8929	-65.9566	67.2799	141.955	248.234	342.469	428.187	602.012	712.921
10.8996	-70.2986	-43.7822	-70.0392	-67.2056	-75.2203	-89.3073	-19.7066	-11.211			10.8996	-70.2986	58.9506	135.426	240.993	335.711	424.357	596.69	707.918
10.9062	-69.3813	-48.7721	-71.0633	-69.4191	-76.4876	-87.2362	-23.5377	-15.6004			10.9062	-69.3813	53.9607	134.402	238.779	334.443	426.428	592.859	703.529
10.9129	-64.0729	-49.7957	-67.0557	-66.7329	-72.7164	-80.4965	-25.2979	-18.7216			10.9129	-64.0729	52.9371	138.41	241.465	338.215	433.167	591.099	700.408
10.9196	-56.0134	-47.2004	-59.477	-60.2936	-65.3231	-70.9862	-24.9193	-20.1993			10.9196	-56.0134	55.5324	145.988	247.905	345.608	442.678	591.477	698.93
10.9262	-47.0588	-42.1578	-50.2435	-51.839	-56.1785	-60.7043	-22.9137	-20.1081			10.9262	-47.0588	60.575	155.222	256.359	354.753	452.96	593.483	699.021
10.9329	-38.7128	-36.1698	-41.1132	-43.1198	-47.0337	-51.2108	-20.0976	-18.919			10.9329	-38.7128	66.5629	164.352	265.078	363.897	462.453	596.299	700.21
10.9396	-31.8235	-30.4728	-33.2437	-35.3933	-39.0858	-43.354	-17.2332	-17.244			10.9396	-31.8235	72.26	172.222	272.805	371.845	470.31	599.163	701.885
10.9462	-26.5887	-25.7471	-27.0866	-29.2532	-32.8437	-37.313	-14.7784	-15.5625			10.9462	-26.5887	76.9856	178.379	278.945	378.087	476.351	601.618	703.567
10.9529	-22.7989	-22.1409	-22.5681	-24.7125	-28.2694	-32.851	-12.8783	-14.1284			10.9529	-22.7989	80.5919	182.897	283.486	382.662	480.813	603.518	705.001
10.9596	-20.0951	-19.4967	-19.3517	-21.485	-25.0355	-29.5787	-11.4797	-13.0038			10.9596	-20.0951	83.2361	186.114	286.713	385.896	484.085	604.917	706.126
10.9663	-18.1367	-17.5627	-17.0606	-19.2051	-22.759	-27.1291	-10.4624	-12.1554			10.9663	-18.1367	85.17	188.405	288.993	388.172	486.535	605.934	706.974
10.9729	-16.6589	-16.1073	-15.3896	-17.5611	-21.126	-25.2196	-9.71808	-11.5209			10.9729	-16.6589	86.6255	190.076	290.637	389.805	488.444	606.678	707.608
10.9796	-15.4887	-14.9658	-14.1308	-16.3326	-19.9014	-23.661	-9.15774	-11.0384			10.9796	-15.4887	87.767	191.335	291.866	391.03	490.003	607.239	708.091
10.9863	-14.5213	-14.027	-13.1516	-15.3667	-18.9333	-22.3417	-8.72626	-10.669			10.9863	-14.5213	88.7057	192.314	292.832	391.998	491.322	607.67	708.46
10.9929	-13.6931	-13.2222	-12.3634	-14.5758	-18.1261	-21.1899	-8.38302	-10.3844			10.9929	-13.6931	89.5106	193.102	293.622	392.805	492.474	608.014	708.745
10.9996	-12.9636	-12.5047	-11.7074	-13.904	-17.4301	-20.1691	-8.10077	-10.1692			10.9996	-12.9636	90.2281	193.758	294.294	393.501	493.495	608.296	708.96
11.0062	-12.3076	-11.8504	-11.1538	-13.3201	-16.8162	-19.2494	-7.86298	-9.99791			11.0062	-12.3076	90.8823	194.312	294.878	394.115	494.414	608.534	709.131
11.0129	-11.7076	-11.2458	-10.6784	-12.8003	-16.2619	-18.4088	-7.65116	-9.84808			11.0129	-11.7076	91.4869	194.787	295.398	394.669	495.255	608.745	709.281
11.0196	-11.145	-10.6752	-10.2632	-12.3213	-15.7602	-17.6202	-7.45475	-9.70925			11.0196	-11.145	92.0576	195.202	295.877	395.171	496.044	608.942	709.42
11.0262	-10.6073	-10.1283	-9.88563	-11.872	-15.3009	-16.8764	-7.2685	-9.57881			11.0262	-10.6073	92.6044	195.58	296.326	395.63	496.787	609.128	709.55
11.0329	-10.0966	-9.60219	-9.54068	-11.4492	-14.8786	-16.1793	-7.09107	-9.45741			11.0329	-10.0966	93.1306	195.925	296.749	396.052	497.485	609.305	709.672
11.0396	-9.61625	-9.09911	-9.23167	-11.0533	-14.4824	-15.5248	-6.92594	-9.33732			11.0396	-9.61625	93.6336	196.234	297.145	396.449	498.139	609.471	709.792
11.0463	-9.16459	-8.61698	-8.9603	-10.6814	-14.1072	-14.907	-6.77039	-9.2205			11.0463	-9.16459	94.1158	196.505	297.517	396.824	498.757	609.626	709.909
11.0529	-8.73711	-8.15326	-8.72212	-10.3336	-13.7498	-14.3262	-6.62091	-9.11352			11.0529	-8.73711	94.5795	196.743	297.865	397.181	499.338	609.776	710.016
11.0596	-8.3321	-7.70464	-8.51431	-10.0094	-13.4087	-13.788	-6.47768	-9.0187			11.0596	-8.3321	95.0281	196.951	298.189	397.522	499.876	609.919	710.111
11.0663	-7.95284	-7.27129	-8.34227	-9.70959	-13.0865	-13.2907	-6.34208	-8.93317			11.0663	-7.95284	95.4615	197.123	298.489	397.845	500.373	610.054	710.196
11.0729	-7.59477	-6.85341	-8.20382	-9.42094	-12.7826	-12.8271	-6.21814	-8.85143			11.0729	-7.59477	95.8793	197.262	298.777	398.148	500.837	610.178	710.278
11.0796	-7.25373	-6.44863	-8.08609	-9.13644	-12.4995	-12.3934	-6.0974	-8.77023			11.0796	-7.25373	96.2841	197.379	299.062	398.432	501.27	610.299	710.359
11.0862	-6.92648	-6.05523	-7.97783	-8.85862	-12.2301	-11.9845	-5.97519	-8.68594			11.0862	-6.92648	96.6775	197.488	299.34	398.701	501.679	610.421	710.443
11.0929	-6.61188	-5.67248	-7.87594	-8.5912	-11.9732	-11.5946	-5.8518	-8.59551			11.0929	-6.61188	97.0603	197.59	299.607	398.958	502.069	610.545	710.534
11.0996	-6.30634	-5.30541	-7.78353	-8.33688	-11.725	-11.2233	-5.73557	-8.499			11.0996	-6.30634	97.4273	197.682	299.861	399.206	502.44	610.661	710.63
11.1062	-6.01264	-4.95392	-7.69335	-8.09318	-11.4827	-10.8735	-5.63069	-8.40059			11.1062	-6.01264	97.7788	197.772	300.105	399.448	502.79	610.766	710.729
11.1129	-5.72457	-4.61688	-7.60188	-7.86637	-11.2475	-10.5444	-5.52669	-8.29698			11.1129	-5.72457	98.1159	197.864	300.332	399.684	503.119	610.87	710.832
11.1196	-5.4434	-4.29422	-7.50953	-7.6552	-11.0149	-10.2289	-5.4248	-8.19133			11.1196	-5.4434	98.4385	197.956	300.543	399.916	503.435	610.972	710.938
11.1263	-5.17453	-3.99268	-7.42066	-7.45559	-10.7899	-9.92862	-5.32044	-8.09007			11.1263	-5.17453	98.7401	198.045	300.743	400.141	503.735	611.076	711.039
11.1329	-4.92089	-3.70936	-7.33714	-7.26072	-10.5732	-9.65217	-5.22035	-7.99915			11.1329	-4.92089	99.0234	198.128	300.938	400.358	504.012	611.176	711.13
11.1396	-4.68022	-3.43787	-7.25829	-7.07419	-10.3681	-9.39323	-5.11367	-7.91385			11.1396	-4.68022	99.2949	198.207	301.124	400.563	504.271	611.283	711.215
11.1463	-4.44463	-3.17166	-7.18043	-6.88558	-10.17	-9.14523	-4.99776	-7.82272			11.1463	-4.44463	99.5611	198.285	301.313	400.761	504.519	611.399	711.307
11.1529	-4.21474	-2.91627	-7.10242	-6.69253	-9.97409	-8.90566	-4.88183	-7.72596			11.1529	-4.21474	99.8165	198.363	301.506	400.957	504.758	611.515	711.403
11.1596	-3.98752	-2.67752	-7.02627	-6.49868	-9.78052	-8.68568	-4.7743	-7.6254			11.1596	-3.98752	100.055	198.439	301.7	401.151	504.978	611.622	711.504
11.1662	-3.76069	-2.45105	-6.95763	-6.31681	-9.58999	-8.48632	-4.67527	-7.51995			11.1662	-3.76069	100.282	198.508	301.881	401.341	505.177	611.721	711.609
11.1729	-3.53062	-2.2336	-6.89564	-6.14315	-9.39906	-8.29739	-4.57108	-7.40956			11.1729	-3.53062	100.499	198.57	302.055	401.532	505.366	611.825	711.72
11.1796	-3.30647	-2.02668	-6.83225	-5.97112	-9.20473	-8.12216	-4.46662	-7.30259			11.1796	-3.30647	100.706	198.633	302.227	401.726	505.542	611.93	711.827
11.1862	-3.08928	-1.84261	-6.76643	-5.81647	-9.01771	-7.96321	-4.36149	-7.20859			11.1862	-3.08928	100.89	198.699	302.382	401.913	505.701	612.035	711.921
11.1929	-2.87865	-1.67838	-6.69948	-5.68265	-8.83467	-7.82143	-4.25671	-7.12532			11.1929	-2.87865	101.054	198.766	302.516	402.096	505.842	612.14	712.004
11.1996	-2.67687	-1.53054	-6.62936	-5.56418	-8.65539	-7.69194	-4.15507	-7.05124			11.1996	-2.67687	101.202	198.836	302.634	402.276	505.972	612.241	712.078
11.2063	-2.4916	-1.3972	-6.54894	-5.44696	-8.48399	-7.5732	-4.06135	-6.9826			11.2063	-2.4916	101.336	198.917	302.751	402.447	506.091	612.335	712.147
11.2129	-2.32137	-1.28297	-6.45808	-5.33571	-8.32439	-7.46809	-3.97743	-6.91186			11.2129	-2.32137	101.45	199.007	302.863	402.607	506.196	612.419	712.217
11.2196	-2.15603	-1.1865	-6.36638	-5.23106	-8.17734	-7.37432	-3.89935	-6.82771			11.2196	-2.15603	101.546	199.099	302.967	402.754	506.289	612.497	712.302
11.2263	-1.99483	-1.09581	-6.27999	-5.12609	-8.0323	-7.29512	-3.82969	-6.72798			11.2263	-1.99483	101.637	199.186	303.072	402.899	506.369	612.567	712.401
11.2329	-1.84247	-1.00855	-6.20179	-5.01929	-7.8907	-7.22723	-3.76556	-6.62203			11.2329	-1.84247	101.724	199.264	303.179	403.04	506.437	612.631	712.507
11.2396	-1.69275	-0.930043	-6.13281	-4.9131	-7.75433	-7.16743	-3.69785	-6.51314			11.2396	-1.69275	101.803	199.333	303.285	403.177	506.496	612.699	712.616
11.2462	-1.53541	-0.861832	-6.07271	-4.81183	-7.61737	-7.11166	-3.62539	-6.39969			11.2462	-1.53541	101.871	199.393	303.386	403.314	506.552	612.771	712.73
11.2529	-1.37364	-0.803776	-6.01275	-4.71553	-7.47865	-7.0575	-3.55994	-6.28424			11.2529	-1.37364	101.929	199.453	303.483	403.452	506.606	612.837	712.845
11.2596	-1.21624	-0.757387	-5.94871	-4.63194	-7.34053	-7.0099	-3.50506	-6.17966			11.2596	-1.21624	101.975	199.517	303.566	403.591	506.654	612.891	712.95
11.2662	-1.06706	-0.7261	-5.88405	-4.56176	-7.21244	-6.9607	-3.4522	-6.08863			11.2662	-1.06706	102.007	199.581	303.637	403.719	506.703	612.944	713.041
11.2729	-0.917271	-0.705188	-5.81927	-4.49629	-7.0965	-6.9097	-3.39682	-6.00245			11.2729	-0.917271	102.028	199.646	303.702	403.835	506.754	613	713.127
11.2796	-0.768253	-0.68795	-5.74528	-4.43125	-6.99305	-6.85633	-3.3427	-5.91151			11.2796	-0.768253	102.045	199.72	303.767	403.938	506.807	613.054	713.218
11.2863	-0.618524	-0.671921	-5.65678	-4.36687	-6.89518	-6.81055	-3.29501	-5.81664			11.2863	-0.618524	102.061	199.809	303.831	404.036	506.853	613.102	713.313
11.2929	-0.46662	-0.657128	-5.56807	-4.30726	-6.80075	-6.77732	-3.25278	-5.72038			11.2929	-0.46662	102.076	199.897	303.891	404.13	506.886	613.144	713.409
11.2996	-0.309154	-0.646564	-5.48455	-4.25139	-6.71024	-6.75757	-3.21738	-5.62554			11.2996	-0.309154	102.086	199.981	303.947	404.221	506.906	613.179	713.504
11.3063	-0.139229	-0.635522	-5.39817	-4.19783	-6.62128	-6.74669	-3.18717	-5.52978			11.3063	-0.139229	102.097	200.067	304	404.31	506.917	613.209	713.6
11.3129	0.0391966	-0.620163	-5.29889	-4.14459	-6.52583	-6.74104	-3.16276	-5.43438			11.3129	0.0391966	102.113	200.167	304.054	404.405	506.923	613.234	713.695
11.3196	0.219095	-0.602699	-5.19989	-4.09288	-6.42734	-6.74087	-3.14451	-5.34497			11.3196	0.219095	102.13	200.266	304.105	404.504	506.923	613.252	713.784
11.3262	0.392796	-0.589948	-5.10846	-4.04435	-6.34116	-6.74141	-3.13055	-5.2676			11.3262	0.392796	102.143	200.357	304.154	404.59	506.922	613.266	713.862
11.3329	0.56801	-0.578554	-5.01552	-3.9964	-6.26936	-6.73152	-3.1065	-5.1925			11.3329	0.56801	102.154	200.45	304.202	404.662	506.932	613.29	713.937
11.3396	0.750953	-0.55693	-4.90378	-3.93821	-6.19777	-6.70209	-3.06851	-5.10918			11.3396	0.750953	102.176	200.562	304.26	404.733	506.962	613.328	714.02
11.3462	0.934027	-0.524809	-4.77915	-3.87166	-6.12152	-6.66196	-3.02801	-5.01836			11.3462	0.934027	102.208	200.686	304.327	404.81	507.002	613.369	714.111
11.3529	1.11384	-0.492211	-4.65309	-3.8074	-6.05223	-6.61832	-2.98934	-4.92279			11.3529	1.11384	102.241	200.812	304.391	404.879	507.045	613.407	714.207
11.3596	1.29872	-0.465128	-4.52206	-3.74863	-5.98449	-6.57031	-2.9499	-4.82379			11.3596	1.29872	102.268	200.943	304.45	404.947	507.093	613.447	714.306
11.3663	1.49793	-0.438032	-4.38004	-3.6898	-5.90986	-6.52184	-2.90614	-4.71869			11.3663	1.49793	102.295	201.085	304.508	405.021	507.142	613.49	714.411
11.3729	1.70483	-0.411314	-4.23126	-3.62396	-5.82876	-6.47611	-2.86995	-4.61239			11.3729	1.70483	102.321	201.234	304.574	405.102	507.188	613.527	714.517
11.3796	1.91309	-0.380428	-4.08307	-3.55469	-5.74511	-6.43396	-2.84097	-4.50474			11.3796	1.91309	102.352	201.382	304.644	405.186	507.23	613.556	714.625
11.3863	2.12666	-0.342148	-3.92939	-3.4834	-5.66116	-6.38773	-2.8129	-4.39879			11.3863	2.12666	102.391	201.536	304.715	405.27	507.276	613.584	714.731
11.3929	2.35699	-0.294258	-3.76659	-3.41017	-5.57111	-6.32959	-2.77854	-4.28933			11.3929	2.35699	102.438	201.699	304.788	405.36	507.334	613.618	714.84
11.3996	2.59472	-0.235772	-3.59557	-3.3314	-5.47586	-6.26207	-2.74395	-4.17462			11.3996	2.59472	102.497	201.87	304.867	405.455	507.402	613.653	714.955
11.4062	2.82296	-0.17829	-3.42937	-3.25749	-5.38833	-6.19317	-2.71645	-4.06781			11.4062	2.82296	102.554	202.036	304.941	405.543	507.471	613.68	715.061
11.4129	3.03649	-0.127733	-3.272	-3.19643	-5.31249	-6.1314	-2.69414	-3.97711			11.4129	3.03649	102.605	202.194	305.002	405.619	507.532	613.702	715.152
11.4196	3.24985	-0.0878127	-3.11954	-3.14732	-5.24582	-6.07512	-2.67056	-3.89588			11.4196	3.24985	102.645	202.346	305.051	405.685	507.589	613.726	715.233
11.4262	3.47421	-0.0511323	-2.96842	-3.09445	-5.17451	-6.01698	-2.64456	-3.81164			11.4262	3.47421	102.682	202.497	305.104	405.757	507.647	613.752	715.318
11.4329	3.70288	-0.0160052	-2.81599	-3.03531	-5.10191	-5.96051	-2.62428	-3.72905			11.4329	3.70288	102.717	202.65	305.163	405.829	507.703	613.772	715.4
11.4396	3.93559	0.0186419	-2.66404	-2.97967	-5.0404	-5.90974	-2.61329	-3.65686			11.4396	3.93559	102.751	202.801	305.219	405.891	507.754	613.783	715.472
11.4462	4.18848	0.0644178	-2.50716	-2.92708	-4.98359	-5.86018	-2.60502	-3.59183			11.4462	4.18848	102.797	202.958	305.271	405.947	507.804	613.792	715.537
11.4529	4.47545	0.130298	-2.34401	-2.87255	-4.92243	-5.79868	-2.59604	-3.52502			11.4529	4.47545	102.863	203.122	305.326	406.009	507.865	613.801	715.604
11.4596	4.79117	0.214193	-2.17762	-2.81038	-4.85488	-5.72638	-2.59313	-3.45807			11.4596	4.79117	102.947	203.288	305.388	406.076	507.937	613.803	715.671
11.4663	5.12083	0.301373	-2.01129	-2.75069	-4.79857	-5.65412	-2.60108	-3.40277			11.4663	5.12083	103.034	203.454	305.448	406.132	508.01	613.795	715.727
11.4729	5.47077	0.38704	-1.84217	-2.69818	-4.75314	-5.58712	-2.61543	-3.35946			11.4729	5.47077	103.12	203.623	305.5	406.178	508.077	613.781	715.77
11.4796	5.85306	0.47817	-1.67284	-2.64712	-4.70001	-5.5183	-2.62892	-3.32344			11.4796	5.85306	103.211	203.793	305.551	406.231	508.145	613.768	715.806
11.4863	6.26959	0.579201	-1.50553	-2.5959	-4.63521	-5.43807	-2.64202	-3.29025			11.4863	6.26959	103.312	203.96	305.602	406.296	508.226	613.755	715.839
11.4929	6.7181	0.689065	-1.33702	-2.54253	-4.56378	-5.34945	-2.657	-3.26146			11.4929	6.7181	103.422	204.128	305.656	406.367	508.314	613.74	715.868
11.4996	7.20309	0.812961	-1.15685	-2.48973	-4.49477	-5.25464	-2.67173	-3.236			11.4996	7.20309	103.546	204.309	305.709	406.436	508.409	613.725	715.893
11.5062	7.73833	0.95614	-0.961699	-2.43343	-4.41921	-5.15546	-2.68533	-3.20928			11.5062	7.73833	103.689	204.504	305.765	406.512	508.508	613.711	715.92
11.5129	8.33472	1.12171	-0.757981	-2.3664	-4.33238	-5.04721	-2.69596	-3.18274			11.5129	8.33472	103.854	204.708	305.832	406.599	508.617	613.701	715.947
11.5196	9.00018	1.31305	-0.540894	-2.28174	-4.2387	-4.92718	-2.69759	-3.15225			11.5196	9.00018	104.046	204.925	305.917	406.692	508.737	613.699	715.977
11.5262	9.74149	1.5305	-0.306273	-2.18059	-4.1382	-4.7961	-2.69538	-3.11669			11.5262	9.74149	104.263	205.159	306.018	406.793	508.868	613.701	716.013
11.5329	10.5694	1.77649	-0.0488416	-2.06816	-4.02958	-4.65152	-2.6886	-3.07228			11.5329	10.5694	104.509	205.417	306.13	406.901	509.012	613.708	716.057
11.5396	11.492	2.05088	0.226021	-1.9421	-3.90175	-4.4931	-2.67674	-3.02081			11.5396	11.492	104.784	205.692	306.256	407.029	509.171	613.72	716.108
11.5463	12.5144	2.3619	0.51606	-1.79597	-3.75805	-4.32007	-2.65571	-2.96287			11.5463	12.5144	105.095	205.982	306.402	407.173	509.344	613.741	716.166
11.5529	13.642	2.71641	0.827183	-1.62661	-3.59469	-4.13144	-2.62387	-2.89085			11.5529	13.642	105.449	206.293	306.572	407.336	509.532	613.773	716.238
11.5596	14.8604	3.10951	1.15782	-1.43706	-3.40815	-3.93123	-2.59279	-2.80732			11.5596	14.8604	105.842	206.623	306.761	407.523	509.733	613.804	716.322
11.5663	16.1566	3.53745	1.50231	-1.2326	-3.20071	-3.7218	-2.55883	-2.71048			11.5663	16.1566	106.27	206.968	306.966	407.73	509.942	613.838	716.419
11.5729	17.5058	3.99932	1.84879	-1.01641	-2.97367	-3.50793	-2.5171	-2.60094			11.5729	17.5058	106.732	207.314	307.182	407.957	510.156	613.879	716.528
11.5796	18.87	4.49591	2.19088	-0.788793	-2.72955	-3.28384	-2.45751	-2.47364			11.5796	18.87	107.229	207.656	307.409	408.201	510.38	613.939	716.656
11.5862	20.1904	5.01601	2.52358	-0.55089	-2.46449	-3.04817	-2.37494	-2.32515			11.5862	20.1904	107.749	207.989	307.647	408.467	510.616	614.022	716.804
11.5929	21.393	5.54671	2.83493	-0.310119	-2.18653	-2.79829	-2.26763	-2.1573			11.5929	21.393	108.279	208.3	307.888	408.744	510.865	614.129	716.972
11.5996	22.394	6.07298	3.11087	-0.0712832	-1.90624	-2.53926	-2.13547	-1.97592			11.5996	22.394	108.806	208.576	308.127	409.025	511.125	614.261	717.153
11.6062	23.0926	6.56603	3.32831	0.15661	-1.63256	-2.28138	-1.98763	-1.78928			11.6062	23.0926	109.299	208.794	308.355	409.298	511.382	614.409	717.34
11.6129	23.3923	6.99412	3.46791	0.371332	-1.36707	-2.03185	-1.82761	-1.6035			11.6129	23.3923	109.727	208.933	308.57	409.564	511.632	614.569	717.526
11.6196	23.2139	7.31579	3.51158	0.559994	-1.12132	-1.80313	-1.6732	-1.43365			11.6196	23.2139	110.049	208.977	308.758	409.81	511.861	614.723	717.696
11.6263	22.519	7.49338	3.4374	0.700588	-0.916405	-1.6033	-1.54455	-1.30034			11.6263	22.519	110.226	208.903	308.899	410.015	512.06	614.852	717.829
11.6329	21.3102	7.49555	3.23692	0.774604	-0.769547	-1.44508	-1.4612	-1.21692			11.6329	21.3102	110.228	208.702	308.973	410.161	512.219	614.935	717.912
11.6396	19.6389	7.30801	2.90966	0.771084	-0.687091	-1.33524	-1.42965	-1.18407			11.6396	19.6389	110.041	208.375	308.969	410.244	512.329	614.967	717.945
11.6463	17.6006	6.9314	2.47679	0.688307	-0.673436	-1.27986	-1.45234	-1.20623			11.6463	17.6006	109.664	207.942	308.887	410.258	512.384	614.944	717.923
11.6529	15.3216	6.37487	1.96365	0.522907	-0.733001	-1.28617	-1.54124	-1.28864			11.6529	15.3216	109.108	207.429	308.721	410.198	512.378	614.855	717.841
11.6596	12.9453	5.66358	1.3978	0.270948	-0.864369	-1.35974	-1.70214	-1.42885			11.6596	12.9453	108.396	206.863	308.469	410.067	512.304	614.694	717.7
11.6662	10.6037	4.83777	0.80897	-0.0536946	-1.05613	-1.49817	-1.93042	-1.61552			11.6662	10.6037	107.571	206.274	308.145	409.875	512.166	614.466	717.514
11.6729	8.40173	3.94401	0.226113	-0.431921	-1.29197	-1.68392	-2.20932	-1.8362			11.6729	8.40173	106.677	205.692	307.766	409.639	511.98	614.187	717.293
11.6796	6.41692	3.03023	-0.3205	-0.837298	-1.55114	-1.90039	-2.52187	-2.08084			11.6796	6.41692	105.763	205.145	307.361	409.38	511.763	613.875	717.048
11.6862	4.70555	2.14976	-0.810445	-1.23817	-1.81496	-2.12991	-2.85518	-2.3374			11.6862	4.70555	104.883	204.655	306.96	409.116	511.534	613.541	716.792
11.6929	3.28869	1.34722	-1.23009	-1.60915	-2.06562	-2.35524	-3.18914	-2.59344			11.6929	3.28869	104.08	204.235	306.589	408.865	511.309	613.207	716.536
11.6996	2.15254	0.650105	-1.57434	-1.92906	-2.2897	-2.55971	-3.49941	-2.83231			11.6996	2.15254	103.383	203.891	306.269	408.641	511.104	612.897	716.297
11.7063	1.27097	0.0725615	-1.84718	-2.19504	-2.47581	-2.73109	-3.7711	-3.03912			11.7063	1.27097	102.805	203.618	306.003	408.455	510.933	612.625	716.09
11.7129	0.612078	-0.379057	-2.05132	-2.39935	-2.61839	-2.87049	-4.00037	-3.20807			11.7129	0.612078	102.354	203.414	305.799	408.313	510.793	612.396	715.921
11.7196	0.140811	-0.706804	-2.19358	-2.54374	-2.71757	-2.97737	-4.18696	-3.33627			11.7196	0.140811	102.026	203.272	305.655	408.213	510.686	612.21	715.793
11.7263	-0.186134	-0.931053	-2.28098	-2.63339	-2.77022	-3.04898	-4.32699	-3.42554			11.7263	-0.186134	101.802	203.185	305.565	408.161	510.615	612.07	715.704
11.7329	-0.401514	-1.07325	-2.32733	-2.68068	-2.78048	-3.0844	-4.4203	-3.4754			11.7329	-0.401514	101.66	203.138	305.518	408.151	510.579	611.976	715.654
11.7396	-0.531945	-1.14688	-2.34708	-2.69335	-2.75624	-3.0881	-4.47825	-3.49791			11.7396	-0.531945	101.586	203.118	305.505	408.175	510.576	611.918	715.631
11.7462	-0.601997	-1.16271	-2.34669	-2.67503	-2.70686	-3.06337	-4.51063	-3.50581			11.7462	-0.601997	101.57	203.119	305.523	408.224	510.6	611.886	715.623
11.7529	-0.622569	-1.13146	-2.33023	-2.62821	-2.63599	-3.00917	-4.52262	-3.49861			11.7529	-0.622569	101.601	203.135	305.57	408.295	510.655	611.874	715.631
11.7596	-0.607839	-1.07084	-2.29965	-2.55698	-2.54681	-2.92928	-4.52076	-3.47771			11.7596	-0.607839	101.662	203.166	305.641	408.384	510.735	611.876	715.652
11.7662	-0.567073	-0.9894	-2.26637	-2.47529	-2.4544	-2.83536	-4.51004	-3.44628			11.7662	-0.567073	101.743	203.199	305.723	408.477	510.828	611.887	715.683
11.7729	-0.509496	-0.888853	-2.2321	-2.38688	-2.36291	-2.73721	-4.49442	-3.41038			11.7729	-0.509496	101.844	203.233	305.811	408.568	510.927	611.902	715.719
11.7796	-0.432813	-0.774322	-2.18957	-2.29333	-2.2686	-2.63766	-4.46781	-3.36187			11.7796	-0.432813	101.958	203.276	305.905	408.662	511.026	611.929	715.767
11.7863	-0.339343	-0.650784	-2.13089	-2.18599	-2.1665	-2.53596	-4.42918	-3.30146			11.7863	-0.339343	102.082	203.335	306.012	408.765	511.128	611.967	715.828
11.7929	-0.238886	-0.524909	-2.05889	-2.07079	-2.06157	-2.43676	-4.38212	-3.23953			11.7929	-0.238886	102.208	203.407	306.127	408.869	511.227	612.014	715.89
11.7996	-0.128945	-0.386307	-1.9818	-1.95109	-1.95562	-2.33515	-4.31844	-3.17746			11.7996	-0.128945	102.346	203.484	306.247	408.975	511.329	612.078	715.952
11.8063	-0.0111681	-0.230157	-1.89432	-1.8198	-1.83987	-2.22362	-4.23881	-3.10947			11.8063	-0.0111681	102.503	203.571	306.378	409.091	511.44	612.158	716.02
11.8129	0.113018	-0.0635186	-1.80064	-1.67507	-1.71197	-2.1047	-4.14991	-3.03648			11.8129	0.113018	102.669	203.665	306.523	409.219	511.559	612.247	716.093
11.8196	0.232845	0.0994881	-1.70868	-1.52165	-1.58553	-1.9821	-4.05917	-2.96985			11.8196	0.232845	102.832	203.757	306.677	409.346	511.682	612.337	716.159
11.8262	0.35243	0.25801	-1.62454	-1.37286	-1.46514	-1.86047	-3.96724	-2.90654			11.8262	0.35243	102.991	203.841	306.825	409.466	511.803	612.429	716.223
11.8329	0.47288	0.415274	-1.54453	-1.22916	-1.34776	-1.73945	-3.87063	-2.84353			11.8329	0.47288	103.148	203.921	306.969	409.583	511.924	612.526	716.286
11.8396	0.593105	0.56617	-1.45896	-1.08836	-1.22615	-1.62621	-3.77282	-2.78098			11.8396	0.593105	103.299	204.007	307.11	409.705	512.038	612.624	716.348
11.8462	0.716618	0.710511	-1.36755	-0.949681	-1.10578	-1.52028	-3.67505	-2.71827			11.8462	0.716618	103.443	204.098	307.249	409.825	512.144	612.721	716.411
11.8529	0.846147	0.853323	-1.26765	-0.811147	-0.989049	-1.41434	-3.56937	-2.64806			11.8529	0.846147	103.586	204.198	307.387	409.942	512.249	612.827	716.481
11.8596	0.97997	1.00312	-1.15648	-0.669922	-0.870548	-1.30253	-3.45652	-2.56599			11.8596	0.97997	103.736	204.309	307.528	410.06	512.361	612.94	716.563
11.8663	1.10829	1.1625	-1.02904	-0.52058	-0.746462	-1.18277	-3.33202	-2.4772			11.8663	1.10829	103.895	204.436	307.678	410.185	512.481	613.065	716.652
11.8729	1.23559	1.33319	-0.882668	-0.359443	-0.612983	-1.05034	-3.19041	-2.3769			11.8729	1.23559	104.066	204.583	307.839	410.318	512.613	613.206	716.752
11.8796	1.36884	1.52351	-0.713337	-0.178032	-0.466122	-0.895326	-3.02235	-2.25948			11.8796	1.36884	104.256	204.752	308.02	410.465	512.768	613.374	716.87
11.8863	1.4959	1.7342	-0.522192	0.0307079	-0.300411	-0.721764	-2.82854	-2.12834			11.8863	1.4959	104.467	204.943	308.229	410.631	512.942	613.568	717.001
11.8929	1.61488	1.95783	-0.312868	0.262842	-0.115635	-0.529864	-2.60895	-1.98222			11.8929	1.61488	104.691	205.153	308.461	410.815	513.134	613.788	717.147
11.8996	1.7325	2.19399	-0.0843394	0.516485	0.0952835	-0.315792	-2.36067	-1.81362			11.8996	1.7325	104.927	205.381	308.715	411.026	513.348	614.036	717.316
11.9062	1.84976	2.43628	0.142695	0.7871	0.331501	-0.083024	-2.09655	-1.61881			11.9062	1.84976	105.169	205.608	308.985	411.263	513.581	614.3	717.51
11.9129	1.9524	2.66802	0.339623	1.06209	0.580495	0.145965	-1.83751	-1.41519			11.9129	1.9524	105.401	205.805	309.26	411.512	513.81	614.559	717.714
11.9196	2.02286	2.8594	0.475693	1.31257	0.81319	0.33854	-1.60825	-1.22912			11.9196	2.02286	105.592	205.941	309.511	411.744	514.002	614.788	717.9
11.9262	2.06652	2.99433	0.539093	1.50573	1.0028	0.47705	-1.42917	-1.08253			11.9262	2.06652	105.727	206.005	309.704	411.934	514.141	614.967	718.047
11.9329	2.08922	3.0707	0.537743	1.6319	1.1324	0.553186	-1.31492	-0.992097			11.9329	2.08922	105.803	206.003	309.83	412.063	514.217	615.082	718.137
11.9396	2.09159	3.08258	0.480002	1.69043	1.18828	0.55935	-1.28013	-0.973146			11.9396	2.09159	105.815	205.946	309.889	412.119	514.223	615.116	718.156
11.9462	2.08029	3.03435	0.385046	1.68277	1.16868	0.500298	-1.3105	-1.02562			11.9462	2.08029	105.767	205.851	309.881	412.1	514.164	615.086	718.104
11.9529	2.06911	2.94554	0.278111	1.62561	1.08886	0.404232	-1.37651	-1.12685			11.9529	2.06911	105.678	205.744	309.824	412.02	514.068	615.02	718.002
11.9596	2.07239	2.85081	0.190056	1.54837	0.980828	0.306323	-1.44285	-1.24175			11.9596	2.07239	105.584	205.656	309.747	411.912	513.97	614.954	717.888
11.9663	2.08919	2.76615	0.139735	1.48407	0.873866	0.22252	-1.4909	-1.34799			11.9663	2.08919	105.499	205.605	309.682	411.805	513.886	614.906	717.781
11.9729	2.1156	2.69669	0.127965	1.44625	0.786397	0.155534	-1.5055	-1.43297			11.9729	2.1156	105.429	205.593	309.645	411.717	513.819	614.891	717.696
11.9796	2.15066	2.6573	0.151524	1.44084	0.728966	0.117111	-1.48094	-1.48527			11.9796	2.15066	105.39	205.617	309.639	411.66	513.781	614.916	717.644
11.9863	2.19108	2.65628	0.209155	1.46793	0.710434	0.117281	-1.41953	-1.49933			11.9863	2.19108	105.389	205.675	309.666	411.641	513.781	614.977	717.63
11.9929	2.24069	2.68964	0.293532	1.52375	0.73303	0.151603	-1.33034	-1.47608			11.9929	2.24069	105.422	205.759	309.722	411.664	513.815	615.066	717.653
11.9996	2.29483	2.73739	0.390874	1.5994	0.78476	0.209061	-1.22328	-1.42573			11.9996	2.29483	105.47	205.856	309.798	411.716	513.873	615.173	717.704
12.0062	2.35341	2.79119	0.484257	1.68625	0.849923	0.288743	-1.09699	-1.35487			12.0062	2.35341	105.524	205.95	309.885	411.781	513.953	615.3	717.774
12.0129	2.40771	2.84827	0.566605	1.78015	0.92933	0.386136	-0.955895	-1.26474			12.0129	2.40771	105.581	206.032	309.978	411.86	514.05	615.441	717.865
12.0196	2.45588	2.89507	0.624844	1.87525	1.02008	0.489139	-0.806162	-1.16126			12.0196	2.45588	105.628	206.09	310.074	411.951	514.153	615.59	717.968
12.0262	2.4946	2.92402	0.651419	1.96056	1.11108	0.582734	-0.659673	-1.05614			12.0262	2.4946	105.657	206.117	310.159	412.042	514.247	615.737	718.073
12.0329	2.51737	2.92767	0.649814	2.02532	1.18583	0.658041	-0.530575	-0.961139			12.0329	2.51737	105.66	206.115	310.224	412.117	514.322	615.866	718.168
12.0396	2.52588	2.90796	0.625338	2.0606	1.23569	0.707848	-0.427168	-0.888373			12.0396	2.52588	105.641	206.091	310.259	412.167	514.372	615.969	718.241
12.0463	2.52457	2.86465	0.583458	2.06206	1.26117	0.729658	-0.356954	-0.842216			12.0463	2.52457	105.597	206.049	310.26	412.192	514.393	616.04	718.287
12.0529	2.52289	2.79763	0.523122	2.03111	1.25825	0.723749	-0.316197	-0.824635			12.0529	2.52289	105.53	205.989	310.229	412.189	514.388	616.08	718.305
12.0596	2.52372	2.71544	0.451896	1.96835	1.22827	0.693709	-0.299157	-0.836774			12.0596	2.52372	105.448	205.917	310.167	412.159	514.357	616.097	718.293
12.0663	2.5345	2.62285	0.378858	1.88556	1.17686	0.640683	-0.296957	-0.870081			12.0663	2.5345	105.356	205.844	310.084	412.108	514.304	616.1	718.259
12.0729	2.55793	2.52817	0.312788	1.79605	1.11154	0.568911	-0.303574	-0.916251			12.0729	2.55793	105.261	205.778	309.994	412.043	514.233	616.093	718.213
12.0796	2.59154	2.43551	0.25827	1.71108	1.04213	0.485339	-0.31764	-0.967609			12.0796	2.59154	105.168	205.724	309.909	411.973	514.149	616.079	718.162
12.0862	2.63432	2.35443	0.223441	1.63329	0.972916	0.404085	-0.334466	-1.01083			12.0862	2.63432	105.087	205.689	309.832	411.904	514.068	616.062	718.118
12.0929	2.68822	2.29252	0.216844	1.56612	0.915296	0.339734	-0.35162	-1.03797			12.0929	2.68822	105.025	205.682	309.764	411.846	514.004	616.045	718.091
12.0996	2.75308	2.25004	0.238266	1.51463	0.87191	0.29039	-0.362094	-1.04357			12.0996	2.75308	104.983	205.704	309.713	411.803	513.954	616.034	718.086
12.1062	2.82397	2.22439	0.281279	1.47935	0.84321	0.249966	-0.368935	-1.03817			12.1062	2.82397	104.957	205.747	309.678	411.774	513.914	616.028	718.091
12.1129	2.90175	2.2094	0.329235	1.45198	0.825191	0.21849	-0.369828	-1.02437			12.1129	2.90175	104.942	205.795	309.65	411.756	513.882	616.027	718.105
12.1196	2.99863	2.21264	0.38063	1.43414	0.818643	0.205711	-0.357831	-0.997046			12.1196	2.99863	104.945	205.846	309.632	411.75	513.869	616.039	718.132
12.1263	3.11671	2.23367	0.437423	1.42921	0.827946	0.210528	-0.330823	-0.95751			12.1263	3.11671	104.966	205.903	309.627	411.759	513.874	616.066	718.172
12.1329	3.26078	2.27119	0.503081	1.43254	0.847135	0.220019	-0.290227	-0.914841			12.1329	3.26078	105.004	205.969	309.631	411.778	513.884	616.106	718.214
12.1396	3.44081	2.32452	0.585014	1.43932	0.876554	0.238402	-0.234647	-0.865853			12.1396	3.44081	105.057	206.051	309.638	411.808	513.902	616.162	718.263
12.1463	3.66742	2.39831	0.685506	1.45414	0.916409	0.277188	-0.158723	-0.803551			12.1463	3.66742	105.131	206.151	309.652	411.847	513.941	616.238	718.326
12.1529	3.94837	2.49868	0.809719	1.48268	0.969704	0.339644	-0.0651687	-0.726689			12.1529	3.94837	105.231	206.275	309.681	411.901	514.003	616.331	718.403
12.1596	4.29066	2.62674	0.953993	1.52101	1.03483	0.408019	0.0320242	-0.650686			12.1596	4.29066	105.359	206.42	309.719	411.966	514.072	616.429	718.479
12.1662	4.71673	2.7824	1.11442	1.55971	1.10376	0.470877	0.124785	-0.583192			12.1662	4.71673	105.515	206.58	309.758	412.035	514.135	616.521	718.546
12.1729	5.26407	2.97294	1.294	1.60979	1.17965	0.535841	0.215317	-0.51255			12.1729	5.26407	105.706	206.76	309.808	412.111	514.2	616.612	718.617
12.1796	5.98345	3.21864	1.50632	1.68395	1.26711	0.612992	0.311951	-0.428626			12.1796	5.98345	105.951	206.972	309.882	412.198	514.277	616.708	718.701
12.1862	6.9581	3.54496	1.77828	1.79167	1.37508	0.706404	0.420667	-0.325356			12.1862	6.9581	106.278	207.244	309.99	412.306	514.37	616.817	718.804
12.1929	8.32637	3.98227	2.14597	1.94027	1.50692	0.824389	0.554881	-0.19827			12.1929	8.32637	106.715	207.611	310.139	412.438	514.488	616.951	718.931
12.1996	10.3104	4.58707	2.67161	2.16071	1.67805	0.995351	0.742662	-0.0289025			12.1996	10.3104	107.32	208.137	310.359	412.609	514.659	617.139	719.1
12.2063	13.2238	5.46523	3.44106	2.49816	1.92139	1.26257	1.01775	0.212501			12.2063	13.2238	108.198	208.907	310.696	412.852	514.926	617.414	719.342
12.2129	17.4341	6.76322	4.5526	3.0076	2.27823	1.66837	1.40854	0.551949			12.2129	17.4341	109.496	210.018	311.206	413.209	515.332	617.805	719.681
12.2196	23.2656	8.64226	6.08642	3.74924	2.79645	2.25927	1.9553	1.02609			12.2196	23.2656	111.375	211.552	311.948	413.727	515.923	618.352	720.155
12.2263	30.8116	11.243	8.07631	4.78754	3.52838	3.07336	2.69446	1.67064			12.2263	30.8116	113.976	213.542	312.986	414.459	516.737	619.091	720.8
12.2329	39.7446	14.6072	10.4477	6.15005	4.52193	4.1169	3.63567	2.50351			12.2329	39.7446	117.34	215.913	314.348	415.453	517.781	620.032	721.633
12.2396	49.2154	18.5824	12.9895	7.7808	5.77706	5.33133	4.72701	3.49578			12.2396	49.2154	121.315	218.455	315.979	416.708	518.995	621.124	722.625
12.2462	57.9558	22.7796	15.3662	9.52688	7.21105	6.58315	5.8518	4.55492			12.2462	57.9558	125.512	220.832	317.725	418.142	520.247	622.248	723.684
12.2529	64.5588	26.6324	17.2035	11.1537	8.66198	7.69298	6.86292	5.5455			12.2529	64.5588	129.365	222.669	319.352	419.593	521.357	623.259	724.675
12.2596	67.8468	29.5216	18.1786	12.3972	9.91809	8.4675	7.58888	6.31032			12.2596	67.8468	132.254	223.644	320.596	420.849	522.131	623.985	725.44
12.2662	67.2169	30.9281	18.1059	13.0203	10.7631	8.76299	7.89455	6.71134			12.2662	67.2169	133.661	223.571	321.219	421.694	522.427	624.291	725.841
12.2729	62.8137	30.5918	17.0067	12.8958	11.0421	8.52144	7.71754	6.67214			12.2729	62.8137	133.325	222.472	321.094	421.973	522.185	624.114	725.801
12.2796	55.4847	28.5906	15.0913	12.0387	10.6973	7.7791	7.09236	6.20476			12.2796	55.4847	131.323	220.557	320.237	421.628	521.443	623.489	725.334
12.2863	46.5101	25.3153	12.6986	10.6025	9.79506	6.66819	6.13341	5.4041			12.2863	46.5101	128.048	218.164	318.801	420.726	520.332	622.53	724.533
12.2929	37.2449	21.3319	10.1901	8.82872	8.49892	5.37002	5.00119	4.41305			12.2929	37.2449	124.065	215.656	317.027	419.43	519.034	621.398	723.542
12.2996	28.7779	17.2327	7.871	6.97954	7.02236	4.06866	3.85794	3.38102			12.2996	28.7779	119.965	213.337	315.178	417.953	517.732	620.254	722.51
12.3063	21.7396	13.4926	5.92467	5.27402	5.56831	2.8978	2.8259	2.43174			12.3063	21.7396	116.225	211.39	313.472	416.499	516.562	619.222	721.561
12.3129	16.3091	10.3852	4.40706	3.83742	4.27478	1.92519	1.96818	1.63749			12.3129	16.3091	113.118	209.873	312.036	415.206	515.589	618.365	720.767
12.3196	12.3481	7.98777	3.28711	2.71145	3.21551	1.16723	1.296	1.02367			12.3196	12.3481	110.721	208.753	310.91	414.147	514.831	617.693	720.153
12.3262	9.57228	6.23608	2.49148	1.87591	2.39948	0.603627	0.790848	0.573853			12.3262	9.57228	108.969	207.957	310.074	413.331	514.267	617.187	719.703
12.3329	7.66243	4.99959	1.93448	1.27352	1.79857	0.193429	0.416892	0.250464			12.3329	7.66243	107.732	207.4	309.472	412.73	513.857	616.813	719.38
12.3396	6.35589	4.14175	1.54061	0.842333	1.36231	-0.104078	0.144128	0.017996			12.3396	6.35589	106.875	207.006	309.041	412.293	513.56	616.541	719.147
12.3462	5.46283	3.55455	1.25954	0.532175	1.05038	-0.316964	-0.0532177	-0.14297			12.3462	5.46283	106.287	206.725	308.73	411.981	513.347	616.343	718.986
12.3529	4.85116	3.1563	1.05917	0.311841	0.833212	-0.473432	-0.196159	-0.251697			12.3529	4.85116	105.889	206.525	308.51	411.764	513.19	616.2	718.878
12.3596	4.41844	2.88015	0.912241	0.153626	0.679262	-0.598384	-0.301297	-0.331445			12.3596	4.41844	105.613	206.378	308.352	411.61	513.065	616.095	718.798
12.3663	4.10017	2.67588	0.799053	0.0326626	0.559457	-0.711464	-0.384484	-0.393611			12.3663	4.10017	105.409	206.265	308.231	411.49	512.952	616.012	718.736
12.3729	3.86608	2.52173	0.70975	-0.0621789	0.458015	-0.814594	-0.453115	-0.444629			12.3729	3.86608	105.254	206.175	308.136	411.389	512.849	615.943	718.685
12.3796	3.6928	2.40442	0.640594	-0.133876	0.370651	-0.909127	-0.514815	-0.484708			12.3796	3.6928	105.137	206.106	308.064	411.302	512.755	615.882	718.645
12.3863	3.55988	2.31482	0.58581	-0.187687	0.291411	-1.00083	-0.575249	-0.520698			12.3863	3.55988	105.048	206.051	308.011	411.222	512.663	615.821	718.609
12.3929	3.4586	2.25125	0.545603	-0.224978	0.219605	-1.08531	-0.633138	-0.550078			12.3929	3.4586	104.984	206.011	307.973	411.151	512.578	615.763	718.579
12.3996	3.40364	2.2186	0.526785	-0.24709	0.159315	-1.15472	-0.686193	-0.56727			12.3996	3.40364	104.951	205.992	307.951	411.09	512.509	615.71	718.562
12.4062	3.40562	2.2267	0.535831	-0.25149	0.118051	-1.20135	-0.724742	-0.571379			12.4062	3.40562	104.959	206.001	307.947	411.049	512.462	615.672	718.558
12.4129	3.46527	2.28225	0.579469	-0.2306	0.0969394	-1.22549	-0.744253	-0.556666			12.4129	3.46527	105.015	206.045	307.968	411.028	512.438	615.652	718.573
12.4196	3.57331	2.38992	0.654711	-0.183125	0.0978971	-1.23387	-0.744446	-0.522816			12.4196	3.57331	105.123	206.12	308.015	411.029	512.43	615.652	718.606
12.4262	3.72309	2.53833	0.754482	-0.111491	0.125676	-1.22702	-0.72866	-0.471406			12.4262	3.72309	105.271	206.22	308.087	411.057	512.437	615.668	718.658
12.4329	3.89877	2.70793	0.868774	-0.0225707	0.176652	-1.20795	-0.700322	-0.408381			12.4329	3.89877	105.441	206.334	308.176	411.108	512.456	615.696	718.721
12.4396	4.07378	2.88123	0.98342	0.0823429	0.243783	-1.17647	-0.659784	-0.334432			12.4396	4.07378	105.614	206.449	308.281	411.175	512.487	615.737	718.795
12.4462	4.22536	3.04569	1.09114	0.198672	0.320525	-1.13648	-0.606911	-0.244856			12.4462	4.22536	105.778	206.557	308.397	411.252	512.527	615.79	718.884
12.4529	4.34053	3.18996	1.1882	0.31656	0.40842	-1.09242	-0.546571	-0.145152			12.4529	4.34053	105.923	206.654	308.515	411.339	512.571	615.85	718.984
12.4596	4.42171	3.30532	1.27781	0.435984	0.506936	-1.04234	-0.479696	-0.0356616			12.4596	4.42171	106.038	206.743	308.634	411.438	512.621	615.917	719.094
12.4663	4.47403	3.39541	1.3679	0.561345	0.613857	-0.985936	-0.404017	0.0818637			12.4663	4.47403	106.128	206.833	308.76	411.545	512.678	615.993	719.211
12.4729	4.51776	3.47868	1.46929	0.696917	0.732951	-0.919043	-0.314506	0.21319			12.4729	4.51776	106.211	206.935	308.895	411.664	512.745	616.082	719.342
12.4796	4.58379	3.57662	1.59775	0.84914	0.872488	-0.838819	-0.204608	0.364206			12.4796	4.58379	106.309	207.063	309.047	411.804	512.825	616.192	719.494
12.4863	4.69992	3.71026	1.76858	1.03094	1.04142	-0.736449	-0.0675019	0.537274			12.4863	4.69992	106.443	207.234	309.229	411.972	512.927	616.329	719.667
12.4929	4.88795	3.89129	1.99253	1.25857	1.24701	-0.601631	0.103368	0.745392			12.4929	4.88795	106.624	207.458	309.457	412.178	513.062	616.5	719.875
12.4996	5.1536	4.1334	2.2785	1.54154	1.49443	-0.425893	0.312747	0.995034			12.4996	5.1536	106.866	207.744	309.74	412.425	513.238	616.709	720.124
12.5062	5.50788	4.45289	2.63948	1.88407	1.79016	-0.198453	0.57262	1.30066			12.5062	5.50788	107.186	208.105	310.082	412.721	513.465	616.969	720.43
12.5129	5.95231	4.86275	3.08415	2.2998	2.14244	0.0839827	0.892111	1.6644			12.5129	5.95231	107.596	208.55	310.498	413.073	513.748	617.289	720.794
12.5196	6.48522	5.36644	3.61788	2.79702	2.5579	0.426896	1.27721	2.09127			12.5196	6.48522	108.099	209.083	310.995	413.489	514.091	617.674	721.221
12.5262	7.10658	5.97109	4.24589	3.37851	3.0476	0.841967	1.73453	2.59113			12.5262	7.10658	108.704	209.711	311.577	413.979	514.506	618.131	721.72
12.5329	7.81976	6.68935	4.98513	4.05231	3.62352	1.34389	2.28129	3.17511			12.5329	7.81976	109.422	210.451	312.251	414.555	515.008	618.678	722.304
12.5396	8.6339	7.54044	5.85911	4.83375	4.30164	1.95	2.94094	3.861			12.5396	8.6339	110.273	211.325	313.032	415.233	515.614	619.337	722.99
12.5463	9.55182	8.53792	6.88854	5.74695	5.10324	2.67627	3.72583	4.66129			12.5463	9.55182	111.271	212.354	313.945	416.034	516.34	620.122	723.791
12.5529	10.5772	9.69533	8.09077	6.80668	6.04673	3.54452	4.65154	5.59869			12.5529	10.5772	112.428	213.556	315.005	416.978	517.208	621.048	724.728
12.5596	11.7037	11.0255	9.4743	8.03249	7.15123	4.56681	5.73369	6.69531			12.5596	11.7037	113.758	214.94	316.231	418.082	518.231	622.13	725.825
12.5663	12.918	12.5249	11.0238	9.43221	8.42479	5.74003	6.97376	7.95461			12.5663	12.918	115.258	216.489	317.63	419.356	519.404	623.37	727.084
12.5729	14.2005	14.1718	12.7027	10.9896	9.86055	7.05041	8.35355	9.36406			12.5729	14.2005	116.905	218.168	319.188	420.792	520.714	624.75	728.493
12.5796	15.5254	15.9221	14.461	12.6661	11.439	8.46583	9.84056	10.8928			12.5796	15.5254	118.655	219.927	320.864	422.37	522.13	626.237	730.022
12.5862	16.8599	17.7187	16.2486	14.4093	13.1189	9.9565	11.4039	12.5095			12.5862	16.8599	120.451	221.714	322.608	424.05	523.62	627.8	731.639
12.5929	18.1692	19.51	18.0257	16.1748	14.8588	11.495	13.0084	14.1739			12.5929	18.1692	122.243	223.491	324.373	425.79	525.159	629.405	733.303
12.5996	19.4255	21.2544	19.7666	17.9214	16.6166	13.0749	14.6271	15.8459			12.5996	19.4255	123.987	225.232	326.12	427.548	526.739	631.024	734.975
12.6062	20.6079	22.9288	21.4697	19.624	18.3653	14.705	16.2463	17.5018			12.6062	20.6079	125.662	226.935	327.822	429.296	528.369	632.643	736.631
12.6129	21.7088	24.5273	23.1473	21.2824	20.0983	16.412	17.8659	19.1353			12.6129	21.7088	127.26	228.613	329.481	431.029	530.076	634.262	738.265
12.6196	22.7169	26.0603	24.8114	22.9106	21.8135	18.2256	19.492	20.7467			12.6196	22.7169	128.793	230.277	331.109	432.745	531.889	635.889	739.876
12.6263	23.6211	27.5355	26.4569	24.516	23.5125	20.1623	21.1282	22.3304			12.6263	23.6211	130.268	231.922	332.714	434.443	533.826	637.525	741.46
12.6329	24.4052	28.9457	28.0616	26.0877	25.1862	22.2119	22.7586	23.8765			12.6329	24.4052	131.678	233.527	334.286	436.117	535.876	639.155	743.006
12.6396	25.052	30.2684	29.5822	27.5949	26.8203	24.3375	24.3496	25.3651			12.6396	25.052	133.001	235.048	335.793	437.751	538.001	640.746	744.494
12.6463	25.5363	31.4763	30.9622	28.9983	28.3848	26.4791	25.8525	26.7591			12.6463	25.5363	134.209	236.428	337.197	439.316	540.143	642.249	745.888
12.6529	25.8297	32.5263	32.1396	30.2486	29.8283	28.5528	27.2177	28.0118			12.6529	25.8297	135.259	237.605	338.447	440.759	542.217	643.614	747.141
12.6596	25.9162	33.3721	33.0574	31.2891	31.094	30.4651	28.391	29.0718			12.6596	25.9162	136.105	238.523	339.487	442.025	544.129	644.788	748.201
12.6662	25.793	33.9726	33.6746	32.0697	32.135	32.1294	29.3211	29.8938			12.6662	25.793	136.705	239.14	340.268	443.066	545.793	645.718	749.023
12.6729	25.4802	34.3058	33.9735	32.5595	32.9113	33.4793	29.9797	30.4488			12.6729	25.4802	137.039	239.439	340.758	443.842	547.143	646.376	749.578
12.6796	25.0017	34.3626	33.9568	32.751	33.3902	34.4595	30.3494	30.721			12.6796	25.0017	137.095	239.422	340.949	444.321	548.123	646.746	749.85
12.6862	24.3899	34.141	33.647	32.6433	33.552	35.0411	30.4324	30.7126			12.6862	24.3899	136.874	239.113	340.842	444.483	548.705	646.829	749.842
12.6929	23.686	33.664	33.0827	32.256	33.4051	35.2212	30.2435	30.4386			12.6929	23.686	136.397	238.548	340.454	444.336	548.885	646.64	749.568
12.6996	22.9284	32.9668	32.314	31.6251	32.9821	35.0258	29.8096	29.9286			12.6996	22.9284	135.7	237.779	339.823	443.913	548.69	646.206	749.058
12.7063	22.1567	32.1013	31.4028	30.8031	32.3198	34.5027	29.1705	29.2257			12.7063	22.1567	134.834	236.868	339.001	443.251	548.166	645.567	748.355
12.7129	21.3988	31.1235	30.4116	29.8503	31.4708	33.7178	28.3687	28.3789			12.7129	21.3988	133.856	235.877	338.049	442.402	547.382	644.765	747.508
12.7196	20.6874	30.0893	29.3969	28.8245	30.4921	32.7452	27.4585	27.4381			12.7196	20.6874	132.822	234.862	337.023	441.423	546.409	643.855	746.567
12.7263	20.0478	29.0511	28.4145	27.7862	29.4483	31.66	26.4984	26.4493			12.7263	20.0478	131.784	233.88	335.985	440.379	545.324	642.895	745.579
12.7329	19.5	28.0558	27.5189	26.7838	28.3899	30.5411	25.5425	25.4617			12.7329	19.5	130.789	232.984	334.982	439.321	544.205	641.939	744.591
12.7396	19.0559	27.1577	26.7586	25.861	27.3659	29.449	24.6397	24.518			12.7396	19.0559	129.89	232.224	334.059	438.297	543.113	641.036	743.647
12.7462	18.725	26.3954	26.1565	25.0514	26.4175	28.4331	23.8286	23.6522			12.7462	18.725	129.128	231.622	333.25	437.349	542.097	640.225	742.781
12.7529	18.5123	25.787	25.724	24.3819	25.5743	27.5285	23.1424	22.8874			12.7529	18.5123	128.52	231.19	332.58	436.505	541.192	639.539	742.017
12.7596	18.4158	25.3477	25.4717	23.8725	24.8685	26.7766	22.6068	22.2502			12.7596	18.4158	128.08	230.937	332.071	435.8	540.44	639.003	741.38
12.7662	18.4308	25.0922	25.4021	23.5385	24.3246	26.2031	22.2346	21.7644			12.7662	18.4308	127.825	230.868	331.737	435.256	539.867	638.631	740.894
12.7729	18.5484	25.03	25.505	23.3887	23.9632	25.8214	22.0279	21.4452			12.7729	18.5484	127.763	230.97	331.587	434.894	539.485	638.424	740.574
12.7796	18.7528	25.1431	25.7592	23.4208	23.7839	25.6316	21.9801	21.2889			12.7796	18.7528	127.876	231.225	331.619	434.715	539.295	638.377	740.418
12.7863	19.0169	25.397	26.1361	23.6174	23.7734	25.6273	22.0834	21.2886			12.7863	19.0169	128.13	231.602	331.816	434.704	539.291	638.48	740.418
12.7929	19.3152	25.766	26.6081	23.9562	23.927	25.7993	22.3278	21.4384			12.7929	19.3152	128.499	232.074	332.154	434.858	539.463	638.724	740.568
12.7996	19.6237	26.2249	27.139	24.4178	24.2279	26.118	22.695	21.7259			12.7996	19.6237	128.958	232.605	332.616	435.159	539.782	639.092	740.855
12.8063	19.9145	26.7385	27.6859	24.9791	24.6545	26.5493	23.1699	22.1267			12.8063	19.9145	129.471	233.151	333.177	435.586	540.213	639.566	741.256
12.8129	20.1506	27.2578	28.1972	25.6108	25.1723	27.0499	23.7345	22.611			12.8129	20.1506	129.991	233.663	333.809	436.103	540.714	640.131	741.74
12.8196	20.2951	27.7314	28.6193	26.2761	25.7483	27.5783	24.3644	23.1537			12.8196	20.2951	130.464	234.085	334.474	436.679	541.242	640.761	742.283
12.8262	20.3149	28.117	28.908	26.9414	26.3535	28.0881	25.0332	23.7329			12.8262	20.3149	130.85	234.374	335.14	437.285	541.752	641.43	742.862
12.8329	20.1781	28.3744	29.0181	27.5693	26.9507	28.5298	25.7151	24.3159			12.8329	20.1781	131.107	234.484	335.768	437.882	542.194	642.112	743.445
12.8396	19.8515	28.4575	28.9033	28.1176	27.5011	28.8555	26.3799	24.8598			12.8396	19.8515	131.19	234.369	336.316	438.432	542.519	642.776	743.989
12.8462	19.31	28.3135	28.5162	28.5325	27.9536	29.0124	26.9809	25.3153			12.8462	19.31	131.046	233.982	336.731	438.885	542.676	643.377	744.445
12.8529	18.5558	27.9005	27.8275	28.7603	28.2633	28.9582	27.465	25.6313			12.8529	18.5558	130.633	233.293	336.959	439.194	542.622	643.862	744.761
12.8596	17.6079	27.1947	26.8309	28.7522	28.3934	28.6568	27.7822	25.7622			12.8596	17.6079	129.928	232.296	336.95	439.324	542.321	644.179	744.891
12.8663	16.5085	26.1894	25.5394	28.4662	28.306	28.0859	27.8787	25.6552			12.8663	16.5085	128.922	231.005	336.664	439.237	541.75	644.275	744.784
12.8729	15.303	24.9	23.994	27.868	27.9589	27.23	27.7013	25.2663			12.8729	15.303	127.633	229.46	336.066	438.89	540.894	644.098	744.396
12.8796	14.0446	23.3646	22.2545	26.9388	27.317	26.0868	27.1958	24.5638			12.8796	14.0446	126.097	227.72	335.137	438.248	539.751	643.592	743.693
12.8863	12.7978	21.6431	20.4076	25.6868	26.3632	24.679	26.3405	23.5442			12.8863	12.7978	124.376	225.873	333.885	437.294	538.343	642.737	742.674
12.8929	11.6234	19.8243	18.5549	24.1603	25.1126	23.0588	25.1456	22.2398			12.8929	11.6234	122.557	224.02	332.359	436.044	536.723	641.542	741.369
12.8996	10.5714	18.0095	16.795	22.4362	23.6085	21.3042	23.6615	20.7061			12.8996	10.5714	120.742	222.26	330.634	434.54	534.968	640.058	739.835
12.9062	9.67056	16.2982	15.2058	20.6134	21.9193	19.5078	21.9672	19.0297			12.9062	9.67056	119.031	220.671	328.812	432.85	533.172	638.364	738.159
12.9129	8.9385	14.7615	13.8379	18.7999	20.1358	17.7612	20.158	17.3038			12.9129	8.9385	117.494	219.303	326.998	431.067	531.425	636.555	736.433
12.9196	8.37898	13.4459	12.7197	17.1006	18.3597	16.1492	18.3463	15.628			12.9196	8.37898	116.179	218.185	325.299	429.291	529.813	634.743	734.757
12.9262	7.98117	12.3858	11.8603	15.6003	16.6894	14.7436	16.6391	14.0951			12.9262	7.98117	115.119	217.326	323.799	427.62	528.407	633.036	733.224
12.9329	7.72471	11.5876	11.2505	14.352	15.2042	13.5845	15.1214	12.7704			12.9329	7.72471	114.32	216.716	322.55	426.135	527.248	631.518	731.9
12.9396	7.58753	11.0303	10.8577	13.3757	13.9516	12.6809	13.8455	11.692			12.9396	7.58753	113.763	216.323	321.574	424.883	526.345	630.242	730.821
12.9462	7.5512	10.6792	10.6477	12.6649	12.951	12.015	12.8317	10.8661			12.9462	7.5512	113.412	216.113	320.863	423.882	525.679	629.228	729.995
12.9529	7.60532	10.5034	10.594	12.197	12.205	11.5746	12.0847	10.2893			12.9529	7.60532	113.236	216.059	320.395	423.136	525.238	628.481	729.419
12.9596	7.74104	10.4854	10.6838	11.9446	11.6999	11.3368	11.5905	9.94236			12.9596	7.74104	113.218	216.149	320.143	422.631	525.001	627.987	729.072
12.9663	7.95393	10.6014	10.9009	11.8791	11.4115	11.2758	11.3276	9.79996			12.9663	7.95393	113.334	216.366	320.077	422.343	524.94	627.724	728.929
12.9729	8.23199	10.8336	11.2275	11.9744	11.3069	11.363	11.2623	9.83001			12.9729	8.23199	113.566	216.693	320.173	422.238	525.027	627.659	728.959
12.9796	8.5706	11.1667	11.6521	12.205	11.3603	11.5808	11.3625	10.0057			12.9796	8.5706	113.899	217.118	320.403	422.291	525.245	627.759	729.135
12.9863	8.97664	11.595	12.1734	12.5613	11.5536	11.9221	11.6112	10.3173			12.9863	8.97664	114.328	217.639	320.76	422.485	525.586	628.008	729.447
12.9929	9.47162	12.1287	12.8001	13.0447	11.8812	12.3836	12.006	10.7603			12.9929	9.47162	114.861	218.266	321.243	422.812	526.047	628.403	729.89
12.9996	10.0722	12.7738	13.5444	13.6565	12.3477	12.966	12.5489	11.3373			12.9996	10.0722	115.507	219.01	321.855	423.279	526.63	628.945	730.467
13.0062	10.798	13.5412	14.4233	14.4014	12.9558	13.6832	13.2423	12.0545			13.0062	10.798	116.274	219.889	322.6	423.887	527.347	629.639	731.184
13.0129	11.6802	14.4544	15.4715	15.2974	13.7192	14.5595	14.105	12.9371			13.0129	11.6802	117.187	220.937	323.496	424.65	528.223	630.502	732.066
13.0196	12.7737	15.5619	16.744	16.3825	14.6646	15.6362	15.1774	14.0214			13.0196	12.7737	118.295	222.209	324.581	425.596	529.3	631.574	733.151
13.0262	14.136	16.9324	18.3161	17.712	15.8352	16.9561	16.5007	15.3492			13.0262	14.136	119.665	223.782	325.91	426.766	530.62	632.897	734.479
13.0329	15.8348	18.6364	20.281	19.3445	17.2768	18.5835	18.1331	16.9852			13.0329	15.8348	121.369	225.747	327.543	428.208	532.247	634.53	736.115
13.0396	17.9701	20.777	22.7587	21.3694	19.0616	20.6131	20.1612	19.0231			13.0396	17.9701	123.51	228.224	329.568	429.993	534.277	636.558	738.152
13.0463	20.6744	23.4969	25.9007	23.9149	21.3035	23.1707	22.7062	21.5898			13.0463	20.6744	126.23	231.366	332.113	432.234	536.835	639.103	740.719
13.0529	24.0889	26.9611	29.8788	27.1426	24.1443	26.4077	25.9214	24.8343			13.0529	24.0889	129.694	235.344	335.341	435.075	540.071	642.318	743.964
13.0596	28.319	31.3342	34.8642	31.2251	27.7457	30.4918	29.9722	28.9271			13.0596	28.319	134.067	240.33	339.423	438.677	544.156	646.369	748.056
13.0663	33.3987	36.7507	40.9807	36.3259	32.281	35.5948	35.0323	34.0405			13.0663	33.3987	139.483	246.446	344.524	443.212	549.259	651.429	753.17
13.0729	39.2236	43.2809	48.2362	42.5701	37.9053	41.8409	41.2187	40.2887			13.0729	39.2236	146.014	253.702	350.768	448.836	555.505	657.615	759.418
13.0796	45.4763	50.8324	56.4252	49.9562	44.6957	49.2293	48.5276	47.6587			13.0796	45.4763	153.565	261.891	358.154	455.627	562.893	664.924	766.788
13.0862	51.5931	59.0417	65.0389	58.2574	52.5538	57.5311	56.7344	55.9001			13.0862	51.5931	161.774	270.504	366.456	463.485	571.195	673.131	775.029
13.0929	56.816	67.2218	73.2352	66.9304	61.1125	66.2115	65.3051	64.45			13.0929	56.816	169.955	278.701	375.129	472.044	579.875	681.702	783.579
13.0996	60.3313	74.4076	79.9227	75.1002	69.6662	74.3926	73.3628	72.4097			13.0996	60.3313	177.14	285.388	383.298	480.597	588.056	689.759	791.539
13.1062	61.4674	79.5004	83.9731	81.6475	77.1949	80.9503	79.7851	78.6515			13.1062	61.4674	182.233	289.439	389.846	488.126	594.614	696.182	797.781
13.1129	59.8887	81.5283	84.5195	85.4333	82.5372	84.7502	83.4459	82.0673			13.1129	59.8887	184.261	289.985	393.632	493.468	598.414	699.842	801.197
13.1196	55.7165	79.9238	81.2127	85.6106	84.6669	84.947	83.519	81.8655			13.1196	55.7165	182.657	286.678	393.809	495.598	598.611	699.916	800.995
13.1263	49.5053	74.717	74.3546	81.8822	82.9791	81.2401	79.723	77.8203			13.1263	49.5053	177.45	279.82	390.08	493.91	594.904	696.12	796.95
13.1329	42.1001	66.5453	64.8368	74.6079	77.4785	73.9771	72.4193	70.3529			13.1329	42.1001	169.278	270.302	382.806	488.409	587.641	688.816	789.482
13.1396	34.4368	56.505	53.9249	64.73	68.8239	64.1028	62.5611	60.4457			13.1396	34.4368	159.238	259.39	372.928	479.755	577.767	678.958	779.575
13.1463	27.3391	45.8931	42.9563	53.5596	58.1789	52.9335	51.4623	49.4207			13.1463	27.3391	148.626	248.422	361.758	469.11	566.597	667.859	768.55
13.1529	21.3527	35.8939	33.0386	42.4582	46.9213	41.8257	40.4682	38.6023			13.1529	21.3527	138.627	238.504	350.656	457.852	555.489	656.865	757.732
13.1596	16.6797	27.3232	24.8427	32.5112	36.2964	31.859	30.6362	29.01			13.1596	16.6797	130.056	230.308	340.71	447.227	545.523	647.033	748.139
13.1662	13.2505	20.5367	18.5597	24.3368	27.1666	23.6596	22.5698	21.1986			13.1662	13.2505	123.269	224.025	332.535	438.098	537.323	638.966	740.328
13.1729	10.8575	15.5097	14.0325	18.0955	19.9331	17.4006	16.4264	15.2835			13.1729	10.8575	118.242	219.498	326.294	430.864	531.064	632.823	734.413
13.1796	9.25324	11.9817	10.926	13.613	14.5859	12.9132	12.0232	11.0722			13.1796	9.25324	114.714	216.392	321.811	425.517	526.577	628.42	730.201
13.1862	8.20984	9.60264	8.87547	10.5465	10.8481	9.84916	9.01331	8.21675			13.1862	8.20984	112.335	214.341	318.745	421.779	523.513	625.41	727.346
13.1929	7.5443	8.04024	7.56102	8.52144	8.34138	7.8282	7.02455	6.34932			13.1929	7.5443	110.773	213.027	316.72	419.272	521.492	623.421	725.479
13.1996	7.13747	7.04166	6.7403	7.21928	6.71632	6.53288	5.7513	5.16632			13.1996	7.13747	109.774	212.206	315.418	417.647	520.197	622.148	724.296
13.2063	6.91567	6.43307	6.25568	6.41325	5.70842	5.73793	4.97399	4.45344			13.2063	6.91567	109.166	211.721	314.612	416.639	519.402	621.371	723.583
13.2129	6.8186	6.08875	5.99482	5.94804	5.12598	5.28361	4.53217	4.05947			13.2129	6.8186	108.822	211.46	314.146	416.057	518.947	620.929	723.189
13.2196	6.78376	5.90785	5.86541	5.70172	4.81867	5.04669	4.3085	3.86562			13.2196	6.78376	108.641	211.331	313.9	415.75	518.71	620.705	722.995
13.2263	6.74908	5.80205	5.78107	5.56995	4.6714	4.92439	4.19943	3.77417			13.2263	6.74908	108.535	211.247	313.768	415.602	518.588	620.596	722.903
13.2329	6.67436	5.69954	5.67141	5.46534	4.59082	4.83925	4.12662	3.70732			13.2329	6.67436	108.432	211.137	313.664	415.522	518.503	620.523	722.837
13.2396	6.53367	5.54473	5.49085	5.32453	4.50717	4.72873	4.02742	3.60941			13.2396	6.53367	108.277	210.956	313.523	415.438	518.393	620.424	722.739
13.2462	6.31025	5.30303	5.21005	5.10411	4.35948	4.53916	3.85263	3.43548			13.2462	6.31025	108.036	210.676	313.302	415.291	518.203	620.249	722.565
13.2529	6.00348	4.96074	4.82246	4.78076	4.10931	4.23806	3.57066	3.16045			13.2529	6.00348	107.694	210.288	312.979	415.04	517.902	619.967	722.29
13.2596	5.63422	4.52717	4.34884	4.35652	3.74999	3.83047	3.18376	2.78403			13.2596	5.63422	107.26	209.814	312.555	414.681	517.494	619.58	721.913
13.2662	5.23879	4.03511	3.83388	3.85864	3.30536	3.35263	2.72728	2.33593			13.2662	5.23879	106.768	209.299	312.057	414.236	517.016	619.124	721.465
13.2729	4.84894	3.53096	3.32258	3.33269	2.81643	2.84774	2.24016	1.86077			13.2729	4.84894	106.264	208.788	311.531	413.747	516.512	618.637	720.99
13.2796	4.4855	3.05225	2.84912	2.81924	2.32204	2.34948	1.75656	1.39704			13.2796	4.4855	105.785	208.315	311.018	413.253	516.013	618.153	720.526
13.2863	4.15433	2.62085	2.43393	2.34436	1.85417	1.89049	1.30714	0.97721			13.2863	4.15433	105.354	207.899	310.543	412.785	515.554	617.704	720.107
13.2929	3.86089	2.25139	2.08736	1.92294	1.44066	1.49869	0.922147	0.623376			13.2929	3.86089	104.984	207.553	310.121	412.372	515.162	617.319	719.753
[truncated: 4,756 more rows]
